# Supplementary material for: Endoparasitoid lifestyle promotes endogenization and domestication of dsDNA viruses
Source: eLife. 2023 Jun 6;12:e85993. doi: 10.7554/eLife.85993 (PMC10259472; doi:10.7554/eLife.85993)
Supplement: Figure 1—source data 1. [file elife-85993-fig1-data1.zip]

Archive with 599 entries (598 files):
- All_clusters/
- All_clusters/Cluster12536.aa.aln
- All_clusters/Cluster11348.aa.aln
- All_clusters/Cluster27243.aa.aln
- All_clusters/Cluster23368.aa.aln
- All_clusters/Cluster1459.aa.aln
- All_clusters/Cluster3966.aa.aln
- All_clusters/Cluster7109.aa.aln
- All_clusters/Cluster22722.aa.aln
- All_clusters/Cluster1693.aa.aln
- All_clusters/Cluster11235.aa.aln
- All_clusters/Cluster23997.aa.aln
- All_clusters/Cluster2335.aa.aln
- All_clusters/Cluster5252.aa.aln
- All_clusters/Cluster4383.aa.aln
- All_clusters/Cluster26037.aa.aln
- All_clusters/Cluster15797.aa.aln
- All_clusters/Cluster8728.aa.aln
- All_clusters/Cluster22587.aa.aln
- All_clusters/Cluster11476.aa.aln
- All_clusters/Cluster25942.aa.aln
- All_clusters/Cluster10014.aa.aln
- All_clusters/Cluster4599.aa.aln
- All_clusters/Cluster27528.aa.aln
- All_clusters/Cluster22765.aa.aln
- All_clusters/Cluster3749.aa.aln
- All_clusters/Cluster5782.aa.aln
- All_clusters/Cluster127.aa.aln
- All_clusters/Cluster20200.aa.aln
- All_clusters/Cluster9478.aa.aln
- All_clusters/Cluster4587.aa.aln
- All_clusters/Cluster16527.aa.aln
- All_clusters/Cluster10833.aa.aln
- All_clusters/Cluster18836.aa.aln
- All_clusters/Cluster19434.aa.aln
- All_clusters/Cluster25710.aa.aln
- All_clusters/Cluster8612.aa.aln
- All_clusters/Cluster20697.aa.aln
- All_clusters/Cluster20212.aa.aln
- All_clusters/Cluster17599.aa.aln
- All_clusters/Cluster7388.aa.aln
- All_clusters/Cluster18060.aa.aln
- All_clusters/Cluster17433.aa.aln
- All_clusters/Cluster16104.aa.aln
- All_clusters/Cluster18451.aa.aln
- All_clusters/Cluster25342.aa.aln
- All_clusters/Cluster5659.aa.aln
- All_clusters/Cluster336.aa.aln
- All_clusters/Cluster26373.aa.aln
- All_clusters/Cluster22358.aa.aln
- All_clusters/Cluster9138.aa.aln
- All_clusters/Cluster1040.aa.aln
- All_clusters/Cluster25470.aa.aln
- All_clusters/Cluster12879.aa.aln
- All_clusters/Cluster4550.aa.aln
- All_clusters/Cluster11589.aa.aln
- All_clusters/Cluster21365.aa.aln
- All_clusters/Cluster24751.aa.aln
- All_clusters/Cluster26257.aa.aln
- All_clusters/Cluster12627.aa.aln
- All_clusters/Cluster312.aa.aln
- All_clusters/Cluster26234.aa.aln
- All_clusters/Cluster26083.aa.aln
- All_clusters/Cluster2811.aa.aln
- All_clusters/Cluster16043.aa.aln
- All_clusters/Cluster6003.aa.aln
- All_clusters/Cluster22991.aa.aln
- All_clusters/Cluster9925.aa.aln
- All_clusters/Cluster26569.aa.aln
- All_clusters/Cluster6836.aa.aln
- All_clusters/Cluster11128.aa.aln
- All_clusters/Cluster3513.aa.aln
- All_clusters/Cluster15731.aa.aln
- All_clusters/Cluster16868.aa.aln
- All_clusters/Cluster20863.aa.aln
- All_clusters/Cluster13892.aa.aln
- All_clusters/Cluster23952.aa.aln
- All_clusters/Cluster14888.aa.aln
- All_clusters/Cluster469.aa.aln
- All_clusters/Cluster20826.aa.aln
- All_clusters/Cluster21204.aa.aln
- All_clusters/Cluster21304.aa.aln
- All_clusters/Cluster2653.aa.aln
- All_clusters/Cluster257.aa.aln
- All_clusters/Cluster3544.aa.aln
- All_clusters/Cluster27592.aa.aln
- All_clusters/Cluster11630.aa.aln
- All_clusters/Cluster11161.aa.aln
- All_clusters/Cluster6802.aa.aln
- All_clusters/Cluster11825.aa.aln
- All_clusters/Cluster11858.aa.aln
- All_clusters/Cluster19019.aa.aln
- All_clusters/Cluster1758.aa.aln
- All_clusters/Cluster23069.aa.aln
- All_clusters/Cluster26575.aa.aln
- All_clusters/Cluster10403.aa.aln
- All_clusters/Cluster22423.aa.aln
- All_clusters/Cluster7693.aa.aln
- All_clusters/Cluster25376.aa.aln
- All_clusters/Cluster11057.aa.aln
- All_clusters/Cluster18349.aa.aln
- All_clusters/Cluster3240.aa.aln
- All_clusters/Cluster14781.aa.aln
- All_clusters/Cluster12953.aa.aln
- All_clusters/Cluster4407.aa.aln
- All_clusters/Cluster13420.aa.aln
- All_clusters/Cluster23006.aa.aln
- All_clusters/Cluster22786.aa.aln
- All_clusters/Cluster19040.aa.aln
- All_clusters/Cluster2149.aa.aln
- All_clusters/Cluster12625.aa.aln
- All_clusters/Cluster12545.aa.aln
- All_clusters/Cluster5562.aa.aln
- All_clusters/Cluster17775.aa.aln
- All_clusters/Cluster16413.aa.aln
- All_clusters/Cluster11092.aa.aln
- All_clusters/Cluster22585.aa.aln
- All_clusters/Cluster10771.aa.aln
- All_clusters/Cluster25923.aa.aln
- All_clusters/Cluster16096.aa.aln
- All_clusters/Cluster25636.aa.aln
- All_clusters/Cluster18292.aa.aln
- All_clusters/Cluster5250.aa.aln
- All_clusters/Cluster4381.aa.aln
- All_clusters/Cluster26156.aa.aln
- All_clusters/Cluster27187.aa.aln
- All_clusters/Cluster23899.aa.aln
- All_clusters/Cluster10968.aa.aln
- All_clusters/Cluster27410.aa.aln
- All_clusters/Cluster5096.aa.aln
- All_clusters/Cluster13959.aa.aln
- All_clusters/Cluster17972.aa.aln
- All_clusters/Cluster11354.aa.aln
- All_clusters/Cluster8933.aa.aln
- All_clusters/Cluster22012.aa.aln
- All_clusters/Cluster17704.aa.aln
- All_clusters/Cluster11478.aa.aln
- All_clusters/Cluster7068.aa.aln
- All_clusters/Cluster3712.aa.aln
- All_clusters/Cluster12087.aa.aln
- All_clusters/Cluster10736.aa.aln
- All_clusters/Cluster18062.aa.aln
- All_clusters/Cluster21068.aa.aln
- All_clusters/Cluster3493.aa.aln
- All_clusters/Cluster24258.aa.aln
- All_clusters/Cluster3075.aa.aln
- All_clusters/Cluster5274.aa.aln
- All_clusters/Cluster15514.aa.aln
- All_clusters/Cluster4827.aa.aln
- All_clusters/Cluster15569.aa.aln
- All_clusters/Cluster8661.aa.aln
- All_clusters/Cluster13039.aa.aln
- All_clusters/Cluster17071.aa.aln
- All_clusters/Cluster11270.aa.aln
- All_clusters/Cluster4844.aa.aln
- All_clusters/Cluster3481.aa.aln
- All_clusters/Cluster1484.aa.aln
- All_clusters/Cluster1826.aa.aln
- All_clusters/Cluster3248.aa.aln
- All_clusters/Cluster18341.aa.aln
- All_clusters/Cluster3348.aa.aln
- All_clusters/Cluster26563.aa.aln
- All_clusters/Cluster26085.aa.aln
- All_clusters/Cluster15592.aa.aln
- All_clusters/Cluster22219.aa.aln
- All_clusters/Cluster12013.aa.aln
- All_clusters/Cluster22889.aa.aln
- All_clusters/Cluster17240.aa.aln
- All_clusters/Cluster7451.aa.aln
- All_clusters/Cluster2878.aa.aln
- All_clusters/Cluster10407.aa.aln
- All_clusters/Cluster2905.aa.aln
- All_clusters/Cluster2041.aa.aln
- All_clusters/Cluster683.aa.aln
- All_clusters/Cluster20806.aa.aln
- All_clusters/Cluster8883.aa.aln
- All_clusters/Cluster15629.aa.aln
- All_clusters/Cluster15284.aa.aln
- All_clusters/Cluster25244.aa.aln
- All_clusters/Cluster1861.aa.aln
- All_clusters/Cluster25464.aa.aln
- All_clusters/Cluster20941.aa.aln
- All_clusters/Cluster4435.aa.aln
- All_clusters/Cluster26304.aa.aln
- All_clusters/Cluster7181.aa.aln
- All_clusters/Cluster17527.aa.aln
- All_clusters/Cluster14390.aa.aln
- All_clusters/Cluster13904.aa.aln
- All_clusters/Cluster12414.aa.aln
- All_clusters/Cluster17659.aa.aln
- All_clusters/Cluster17493.aa.aln
- All_clusters/Cluster10827.aa.aln
- All_clusters/Cluster16262.aa.aln
- All_clusters/Cluster17755.aa.aln
- All_clusters/Cluster4724.aa.aln
- All_clusters/Cluster20445.aa.aln
- All_clusters/Cluster25147.aa.aln
- All_clusters/Cluster23517.aa.aln
- All_clusters/Cluster1980.aa.aln
- All_clusters/Cluster18601.aa.aln
- All_clusters/Cluster11333.aa.aln
- All_clusters/Cluster4289.aa.aln
- All_clusters/Cluster25489.aa.aln
- All_clusters/Cluster12361.aa.aln
- All_clusters/Cluster18042.aa.aln
- All_clusters/Cluster7731.aa.aln
- All_clusters/Cluster25751.aa.aln
- All_clusters/Cluster9535.aa.aln
- All_clusters/Cluster9319.aa.aln
- All_clusters/Cluster26052.aa.aln
- All_clusters/Cluster5254.aa.aln
- All_clusters/Cluster15214.aa.aln
- All_clusters/Cluster4976.aa.aln
- All_clusters/Cluster16409.aa.aln
- All_clusters/Cluster55.aa.aln
- All_clusters/Cluster19347.aa.aln
- All_clusters/Cluster22122.aa.aln
- All_clusters/Cluster17921.aa.aln
- All_clusters/Cluster11535.aa.aln
- All_clusters/Cluster18007.aa.aln
- All_clusters/Cluster20898.aa.aln
- All_clusters/Cluster15500.aa.aln
- All_clusters/Cluster13865.aa.aln
- All_clusters/Cluster294.aa.aln
- All_clusters/Cluster8604.aa.aln
- All_clusters/Cluster18176.aa.aln
- All_clusters/Cluster10595.aa.aln
- All_clusters/Cluster21733.aa.aln
- All_clusters/Cluster3102.aa.aln
- All_clusters/Cluster14292.aa.aln
- All_clusters/Cluster23519.aa.aln
- All_clusters/Cluster18023.aa.aln
- All_clusters/Cluster18294.aa.aln
- All_clusters/Cluster19345.aa.aln
- All_clusters/Cluster18904.aa.aln
- All_clusters/Cluster25102.aa.aln
- All_clusters/Cluster12543.aa.aln
- All_clusters/Cluster727.aa.aln
- All_clusters/Cluster590.aa.aln
- All_clusters/Cluster3614.aa.aln
- All_clusters/Cluster1689.aa.aln
- All_clusters/Cluster11352.aa.aln
- All_clusters/Cluster27508.aa.aln
- All_clusters/Cluster26.aa.aln
- All_clusters/Cluster22177.aa.aln
- All_clusters/Cluster19418.aa.aln
- All_clusters/Cluster19349.aa.aln
- All_clusters/Cluster19249.aa.aln
- All_clusters/Cluster19029.aa.aln
- All_clusters/Cluster1828.aa.aln
- All_clusters/Cluster2771.aa.aln
- All_clusters/Cluster24952.aa.aln
- All_clusters/Cluster12959.aa.aln
- All_clusters/Cluster23620.aa.aln
- All_clusters/Cluster22446.aa.aln
- All_clusters/Cluster19605.aa.aln
- All_clusters/Cluster11915.aa.aln
- All_clusters/Cluster16155.aa.aln
- All_clusters/Cluster24593.aa.aln
- All_clusters/Cluster7695.aa.aln
- All_clusters/Cluster5159.aa.aln
- All_clusters/Cluster9933.aa.aln
- All_clusters/Cluster267.aa.aln
- All_clusters/Cluster15164.aa.aln
- All_clusters/Cluster15744.aa.aln
- All_clusters/Cluster20703.aa.aln
- All_clusters/Cluster3354.aa.aln
- All_clusters/Cluster13438.aa.aln
- All_clusters/Cluster17513.aa.aln
- All_clusters/Cluster21249.aa.aln
- All_clusters/Cluster17096.aa.aln
- All_clusters/Cluster22895.aa.aln
- All_clusters/Cluster19125.aa.aln
- All_clusters/Cluster6756.aa.aln
- All_clusters/Cluster9821.aa.aln
- All_clusters/Cluster11297.aa.aln
- All_clusters/Cluster11771.aa.aln
- All_clusters/Cluster8698.aa.aln
- All_clusters/Cluster23679.aa.aln
- All_clusters/Cluster4454.aa.aln
- All_clusters/Cluster25254.aa.aln
- All_clusters/Cluster1971.aa.aln
- All_clusters/Cluster17317.aa.aln
- All_clusters/Cluster19488.aa.aln
- All_clusters/Cluster9022.aa.aln
- All_clusters/Cluster23903.aa.aln
- All_clusters/Cluster17266.aa.aln
- All_clusters/Cluster24397.aa.aln
- All_clusters/Cluster23024.aa.aln
- All_clusters/Cluster6294.aa.aln
- All_clusters/Cluster11728.aa.aln
- All_clusters/Cluster4987.aa.aln
- All_clusters/Cluster8206.aa.aln
- All_clusters/Cluster6002.aa.aln
- All_clusters/Cluster11392.aa.aln
- All_clusters/Cluster10412.aa.aln
- All_clusters/Cluster3232.aa.aln
- All_clusters/Cluster27053.aa.aln
- All_clusters/Cluster26507.aa.aln
- All_clusters/Cluster21331.aa.aln
[truncated: 299 more entries]
