# Supplementary material for: Endoparasitoid lifestyle promotes endogenization and domestication of dsDNA viruses
Source: eLife. 2023 Jun 6;12:e85993. doi: 10.7554/eLife.85993 (PMC10259472; doi:10.7554/eLife.85993)
Supplement: Figure 1—source data 1. [file elife-85993-fig1-data1.zip › All_clusters/Cluster11348.aa.aln]

>QANH01000316.1:58169-58355(+):Harpegnathos_saltator
MTDDDVLNALPITENIQLPSKGTLIILKPFCFASTFNCFNSAIRFSGKLLRSKSEPNSIS
AS
>QANH01000787.1:9337-9523(+):Harpegnathos_saltator
MTDDDVLNALPITENIQLPSKGTLIILKPFCFASTFNCFNSAIRFSGKLLRSKSEPNSIS
AS
>QANH01000488.1:9728-9914(+):Harpegnathos_saltator
MTDDDVLNALPITENIQLPSKGTLIILKPFCFASTFNCFNSAIRFSGKLLRSKSEPNSIS
AS
>NP_149696
MTDDDVLNALPITENIQLPSKGTLIILKPFCFASTFNCFNSAIRFSGKLLRSKSEPNSIS
AS
