# Supplementary material for: Endoparasitoid lifestyle promotes endogenization and domestication of dsDNA viruses
Source: eLife. 2023 Jun 6;12:e85993. doi: 10.7554/eLife.85993 (PMC10259472; doi:10.7554/eLife.85993)
Supplement: Figure 1—source data 1. [file elife-85993-fig1-data1.zip › All_clusters/Cluster27243.aa.aln]

>KB465818.1_0:936990-937403(+):Cephus_cinctus
-------------------SITPECGNLSKSIKMSSTTTVIVCLIEFILLLSAILFNYMK
KIPSGTE---AVDAKVKKKKIVSGLTVASVVLLTIA-----LIAAHWEYSIASKTINQCL
TLP*IQRNGRVQYIYR*LRRNISQSKA*RIYFGSKTEFVSVKVP
>scaffold_969:24857-25112(+):Venturia_canescens
--------------------ITPECSHLGKSIKISSTFVIVMIAIGMILMIAALIINSED
----------DGGRPEDKETKLNGVTITSAVVVGLA-----SLAAIWQFSVAARTVRTCL
--------------------------------------------
>scaffold_969:48544-48793(-):Venturia_canescens
---------------------PPNCDNLGRNIKLFSLSVIMLMIIVLIVLIIAMVMNNAL
----------DFDGEDKKQSILETLTIISAVVLGVA-----WITAIWHISVATKGLRLC-
--------------------------------------------
>scaffold_483:105269-105605(-):Venturia_canescens
----MASKKL--LSDRLLSVIVPACTDLGNSIKFSTMTLIVMIGIALVLFIIMALYNWVR
DVHAVNYN-DQVEREKEHKNIMTILSGPATILVAAALIIGITTHAGWHSSSTKRMAPLC-
--------------------------------------------
>YP_009553408
----MSSMKG--LGTSAINKITPECANIGKSVKVVSLVVLIMVIIATILLVAAIIYNYVK
KTANDDA-EVQAENEAKKKKVIGGLSITGAVVVFLS-----ALAAIWEYSVLSKAVHRCI
PVAN----------------------------------------
>YP_009345981
----MNSNRNSTVGR----LIP-ECQDLSKSIKMSSLVVLVLIVLALILLVAAILCNYLY
KTDSTNSSSASEAKEKNKKKLVGALTITSAVLVFLS-----TFSAIWQYSVASKTVKACL
SP------------------------------------------
>ACH96171
----MNTAKN--LGVNALNKITPECVNIGKSIKLSSAIVLIMVIIAVILLITAIVYNYVK
KTESSDA-DTQKANEDKKKKVVGALTITGAVIAFLS-----GAAALWEFTVVSKAANRCI
PSVVS---------------------------------------
>YP_009553081
MSSSIKTDRLTSNGR----LIPSECANLSRSIKMSSMIVLVLIVLALILLVAAIMCNYLY
KTDNSS-SSASEAKEKNKKQVVGILTITSTVLVFLA-----TFSAIWQYSVSSKTAKSCL
PM------------------------------------------
>YP_009551747
----MSSVRGPQSGLASPLNRFTECANISKSIKVSAMIVLILIVLALILLVSAVLVNYLY
KINSSDTAS-QADKEKRKKAIVGGLTITSAVVAFLA-----TFAAFWQMGVASKAVKACI
A-------------------------------------------
>YP_009051938
----MQ---------TARTFIKPQCADIAKSLQMSAVIEIIFIAIVFTMLVVAATYNNVV
KP-------TDLADQAKKEKYINGLIITSAVFSCIL-----LIIGVWHMYVSGKA-KKCI
AVTTRQA-------------------------------------
