# Supplementary material for: Endoparasitoid lifestyle promotes endogenization and domestication of dsDNA viruses
Source: eLife. 2023 Jun 6;12:e85993. doi: 10.7554/eLife.85993 (PMC10259472; doi:10.7554/eLife.85993)
Supplement: Figure 1—source data 1. [file elife-85993-fig1-data1.zip › All_clusters/Cluster23368.aa.aln]

>NW_011887765.1_0:658685-658979(+):Fopius_arisanus
------------------------------------------------------------
------------------------------------------------------------
------------------------------------------------------------
--------SRKRLYGDEYQIAEPLVAPPQAKNIRLEQPKFEEAVVQLYNQSHQQ------
---------------------------------------SVSTLDKNMSNQMIPTPTPRP
YERLAICIRDIPKLCPTCYSIKCICSLLTNK--
>scaffold_969:36187-36526(-):Venturia_canescens
------------------------------------------------------------
------------------------------------------------------------
------------------------------------------------------------
--FTRKVSTRKRIYGEDYRALNNFCIKPHFKMTRLERLNYETIENNLQNRGSMTTS----
-IS---------------------DI----GLAESASKQQKRDVIQYCSSDPTPTAETRI
YDTYTLCIDHISQLCWICYSPICVC--------
>ACH96252
------------------------------------------------------------
---------------------------------------------------------M-D
SDVIL-STTYSRTTE--DGTTAELFEQISPPDSPLYEPSS----PIDEVELEFFTELTPT
ESYTRESTNRKRIYGEEFKEPTILTYEPQHKLLKLDLPDHEEFDSNLIKQPTST------
---------------------------------------STQS-TNVTKNEPYPTKTERQ
YNIISIDLADIPKLCLECYSPNCICYIIKQK--
>YP_009553460
MLDSLRLRVKHLIVWLSKAIANIRSPSYFSSYTYSSSAVILCGSTGLASIGKFGTIVLII
TELQIGLFCGLIDCICSIFGIRSLAVNGQLSSSGKRKYGIRLATCRFGAFRLIENIFY-Y
RDVMENSPQYTGHSDNDDYNFIPQSPDYTAPTSPLYEPTT----PPHYENMDFSS--TCS
QSYTRETENRKRIYGEEYKEPTVLNILPKCKIIKLEHPENEKLDLDSKVLP---------
---------------------------------------------MANKQQPYPSPTERQ
YNMIELHLADLPEMCMSCYSFHCICSVIKKNIP
>YP_009553142
------------------------------------------------------------
---------------------------------------------------MSEPMSLDP
SSTPLKSPNWFG---------SEYIDDYEVPNSSIYSSATLSCSHVDFKPLQFQST-FTS
DTYTQPSRHRKRIYGDEFKELTMLNVQPQSKLLKLDQPQHQILSSNDIDRPYNMPLPQFV
SISQLNDHNTLTNNSNGTSENIITNNELVISSIQSQEEQLQQHLQIDSSKIPTPTITQRN
YITKYLDYNSIPKICDNCFCVGCICRFSYY---
