# Supplementary material for: Endoparasitoid lifestyle promotes endogenization and domestication of dsDNA viruses
Source: eLife. 2023 Jun 6;12:e85993. doi: 10.7554/eLife.85993 (PMC10259472; doi:10.7554/eLife.85993)
Supplement: Figure 1—source data 1. [file elife-85993-fig1-data1.zip › All_clusters/Cluster1459.aa.aln]

>SJPC01003053.1:11685-11898(-):Cataglyphis_niger
-LSTWPSVSSLYKPSGSQTMVSTANCSRRICSICSRSRCGLRLRLSRHSSVVIRVPSPST
WIEPPSSTKPSV-----------------------
>YP_001427291
MLSTCPLVSSSMTPCFSHSTLSTLRCSFNICSISPLERCGFLPPERRHSSVVMHVPSPST
CTDPPSRTNPSVRYTLALATAHIRPAILLSLSQLV
