# Supplementary material for: Endoparasitoid lifestyle promotes endogenization and domestication of dsDNA viruses
Source: eLife. 2023 Jun 6;12:e85993. doi: 10.7554/eLife.85993 (PMC10259472; doi:10.7554/eLife.85993)
Supplement: Figure 1—source data 1. [file elife-85993-fig1-data1.zip › All_clusters/Cluster3966.aa.aln]

>QANH01000429.1:10834-12805(+):Harpegnathos_saltator
----------------LVKYKMGIK-YFFKWLKTNHSESIKC-IDRHDNS----------
------QCIDVLLIDMNGIIHNSAQEVYGYGSFSFPK-----------------------
---------------------------ENACDKKVYSLVCRQIDRMVI---QFKPK-ELI
LCIDGVAPRSKQIQQRQRRFLAAHDRKKPGT-EFN-----------FDCNKGNTSKFDSN
SISPGTEFMHNLGRYIDIHIKQKQKPAFTGRETTDATQNNWRNKEQSWRQK--DIAEWSN
L-TVVFANDKVSGEGEHKLLDYIRKYG------NSYYTYCIYGSDADLIMLSMSALTTTA
IK-NIYVLRDEYK----------SPNYLLINIPNFVRNLIKDVK--------SNWT---D
KLDEKRFINDFIFMCFMVGNDFLPHIPSIEIMTN-GIESMLAFYTKNKKYITDNNGLGK-
-----ISCQDVVFNYESLLPILKDLEGLEQSICNEKV-NN-----------PE-------
----------------------------------YF-RDDLLE---------SSSFLVTN
EF-----------------GQQKCVN----------------------------------
--------------------------------------I-----NEYR----------EK
YMKKH--------------------------------FESSSEASLMYLEGMQWVLSY--
----YTLKVPDWEWSYKYDYAPNLTSIIEAMSFKLGGREKRGASKKENNQYKLFPVNNST
EVATSSSSPRTLAAFPGVETTEPQETSGFQKSFSMVFQNSLQNTKLHPDRRDKQTKTSDA
IPPFHQLLFILPPD--SSNLLPYPLC--EAFT--NELKIYAPKELIIDRAG-KRQEWEGI
VLLPKLDQKV---VTECYLKYKPYVTERKDLIRDIKGRTFKYQ-NGEVSFL---------
------------------------------------------------------------
-----------------------------------
>QANH01000554.1:2145-4115(-):Harpegnathos_saltator
----------------LVKYKMGIK-YFFKWLKTNHSESIKC-IDRHDNS----------
------QCIDVLLIDMNGIIHNSAQEVYGYGSFSFPK-----------------------
---------------------------ENACDKKVYSLVCRQIDRMVI---QFKPK-ELI
LCIDGVAPRSKQIQQRQRRFLAAHDRKKPGT-EFN-----------FDCNKGNTSKFDSN
SISPGTEFMHNLGRYIDIHIKQKQKPAFTGRETTDATQNNWRNKEQSWRQK--DIAEWSN
L-TVVFANDKVSGEGEHKLLDYIRKYG------NSYYTYCIYGSDADLIMLSMSALTTTA
IK-NIYVLRDEYK----------SPNYLLINIPNFVRNLIKDVK--------SNWT---D
KLDEKRFINDFIFMCFMVGNDFLPHIPSIEIMTN-GIESMLAFYTKNKKYITDNNGLGK-
-----ISCQDVVFNYESLLPILKDLEGLEQSICNEKV-NN-----------PE-------
----------------------------------YF-RDDLLE---------SSSFLVTN
EF-----------------GQQKCVN----------------------------------
--------------------------------------I-----NEYR----------EK
YMKKH--------------------------------FESSSEASLMYLEGMQWVLSY--
----YTLKVPDWEWSYKYDYAPNLTSIIEAMSFKLGGREKRGASKKENNQYKLFPVNNST
EVATSSSSPRTLAAFPGVETTEPQETSGFQKSFSMVFQNSLQNTKLHPDRRDKQTKTSDA
IPPFHQLLFILPPD--SSNLLPYPLC--EAFT--NELKIYAPKELIIDRAG-KRQEWEGI
VLLPKIRSKS---CHRMLF*NINLMLQKGRIY*RY*RTNFQISKWGSIV-----------
------------------------------------------------------------
-----------------------------------
>QANH01000809.1:56140-57641(+):Harpegnathos_saltator
----------------LVKYKMGIK-YFFKWLKTNHSESIKC-IDRHDNS----------
------QCIDVLLIDMNGIIHNSAQEVYGYGSFSFPK-----------------------
---------------------------ENACDKKVYSLVCRQIDRMVI---QFKPK-ELI
LCIDGVAPRSKQIQQRQRRFLAAHDRKKPGT-EFN-----------FDCNKGNTSKFDSN
SISPGTEFMHNLGRYIDIHIKQKQKPAFTGRETTDATQNNWRNKEQSWRQK--DIAEWSN
L-TVVFANDKVSGEGEHKLLDYIRKYG------NSYYTYCIYGSDADLIMLSMSALTTTA
KK-YLRTSR*I*-----------KP*LSINKHSEFC*KLN*GCK--------KQLD---*
*IR*KKIHK*FYFYVFYGRK*FLATYSKY*NYDK-RYRIYVSFLYKK*K-----------
-----IH-------------------------------YR-----------*Q-------
----------------------------------WF-G*NFLS---------GRSL*LRK
SF-----------------THTKRS-----------------------------------
--------------------------------------------*RVR----------TK
YL**K------------------------------------SK*S*IF*R*FVRKFFFFG
YK*IWTTKVRQY*RI*GKVYEKTL*ILIGSLSYVFRRH-AMG--------FVILHIKSSR
L---------------GMV-------V*I*LCS*FNFNNRSNVI*TWRSRETRSL*KRK*
-------------------SI*IISC--K*FN--RSAT----------------------
------------------------------------------------------------
------------------------------------------------------------
-----------------------------------
>NP_149475
---------------------MGIK-YFFKWLKTNHSESIKC-IDRHDNS----------
------QCIDVLLIDMNGIIHNSAQEVYGYGSFSFPK-----------------------
---------------------------ENACDKKVYSLVCRQIDRMVI---QFKPK-ELI
LCIDGVAPRSKQIQQRQRRFLAAHDRKKPGT-EFN-----------FDCNKGNTSKFDSN
SISPGTEFMHNLGRYIDIHIKKKQKPAFTGRETTDAPQNNWRNKDQSWRQKVDDTAEWSN
L-TVVFANDKVSGEGEHKLLDYIRKYG------NSYYTYCIYGSDADLIMLSMSALTTTA
IK-NIYVLRDEYK----------SPNYLLINIPNFVKNLIKDVK--------SNWT---D
KLDEKRFINDFIFMCFMVGNDFLPHIPSIEIMTN-GIESMLAFYTKNKNYITDNNGLGE-
-----------IFNYESLLPILKDLEGLEQSLCNEKV-NN-----------SE-------
----------------------------------YF-RDDLLE---------SSSFLVTN
EF-----------------GQQKCVN----------------------------------
--------------------------------------I-----NEYR----------EK
YMKKH--------------------------------FESSSEASLMYLEGMQWVLSY--
----YTLKVPDWEWSYKYDYAPNLTSIIEAMSFKQIG----GTSKKEKNQYKLFPVNSVN
STE------------------VATSSSGFQKSFSMVFQNSLQNTKDWRDKK--TKTSSDA
IPPFHQLLFILPPD--SSDLLPYPLC--EALT--NELKIYAPKELIIDRAG-KRQEWEGI
VLLPKLDQKV---VTECYLKYKPYVTEKKDLIRDIKGRTFKYQ-NGEVSFL---------
------------------------------------------------------------
-----------------------------------
>YP_009046745
---------------------MGIKHYFNGFLKKNHPECIST-IKRGDNEG---------
--AGIPAMIDVLLVDMNGIIHNAAQEVYGYGNFSIPH-----------------------
---------------------------KYPNDQTVYRYVNNCLDSLVV---QFKPK-ELV
LCIDGVAPMSKQIQQRQRRFRAAYERDEKNVGEFY-----------TQNQPEPVLRFDSN
AISPGTEFMHKLGRSIALHIERQQKGE-------------KRRYEQDWRKTDESENHWKN
L-KVYFANDKVEGEGEHKLVDHVRKNG------RHDYNYCIYGSDADLIMLSMALLTTSA
IT-NIFVLRDKWSPTGK------SSHYLFIDIPLLVSKMSEEIE--------QEFTKTGD
PFDKNLFIVDFIFLCFMVGNDFLPNIPMIEIMSN-GIGTILQIYTKFKKHITQRIP----
-----NIGGGFVYNQNVLMPILQELANTEQFLCNEQA-ND-----------ET-------
----------------------------------RF-PDRILN---------HCSSVSPT
GY--------------------KVVD----------------------------------
--------------------------------------I-----AQFR----------KE
YTRSHFI---------------------------KNGIDESLDAAILYLEGMQWVLSY--
----YTKKVPSWSWSFPYDYAPNLTSIIEAINFKRKPKPIQRL-----------------
----------------------------------------------REPRFSNLVEEGRA
IPPFHQLLCILPPQ--SSNLLPYPLN--NVFF--NELKVFAPEKLTIDLSG-KHQEWEGI
VLLPKLDQDA---VKKCYWKYRPFINHKADISRDKAGRTFVYQNGSY-TLI---------
------------------------------------------------------------
-----------------------------------
>YP_009010648
---------------------MGIK-YFFKWFKDSFPKTVTKPFGREDQNLRDALANCKG
DNIDGLDNPFLLLLDLNGIIHTSCQKIYKYGSFEPKSLLKKSPPI--------------N
---------------------------SGEKDLLVFEDVLNSINSLVV---KIDPK-EIV
LCIDGVAPISKQIQQRQRRFLSKK----------------------------TNGGFDSN
CISPGTEFLYKLGLYLKNNIEKKLE------------------------------KDWLN
VTTIYFMDSLVPGEGEHKLFDFLRSNQSKII--NENMGIIVVGNDADLIMLTLLISTIFL
KENLIYILREDL--TSK------KLDYLLINITQLKKNILNF-AMEKPRFKH--------
-YDFDYVVCDFVILCFMVGNDFLPSIPLFNIYDG-GLDLMMKYYFTTPGYITTTPLSNT-
SN--STNSSNLKINFKNLMKYINHLLVVISPQAIQHYKTR-----------EY-------
----------------------------------GF-PNILLD---------IASKKE--
-----------------------IT-----------------------------------
--------------------------------------L-----EGIT----------SH
YLKSYSI---------------------------HHKIN--KKLVQLYFKEIEWVFNYYT
YGG----FTVDWKMYYPSQFAPTPIDLLNYLKTS---KHQ--------------------
----------------------------------------------FAQSCVNN-SQSHQ
IDPFYQLLCILPPH--SSDLLPKPLN--KVLL--ENLSHFHPKEINIELSG-KLNEWEGI
PILPPLNHNE---IFNIYTENIK-LCSKDDLKRNKSSNQLMISVIP--------------
------------------------------------------------------------
-----------------------------------
>YP_004732831
---------------------MGIK-YFFKWFKDSFPKTVKKPFGREDQNLRDALANCED
-DVDGLNNPFLLLLDLNGIIHTSCQKIYKYGSFEPKSLLKKSPPI--------------N
---------------------------SGEKDLLVFEDVLNSINSLVV---KIDPK-EIV
LCIDGVAPISKQIQQRQRRFLSKK----------------------------TNGGFDSN
CISPGTEFLYKLGLYLKSNIEKKLE------------------------------KDWLN
VTTIYFMDSLVPGEGEHKLFDFLRSNQAKII--NENMGIIVVGNDADLIMLSLLISTIFL
KENLIYILREDL--TSK------KLDYLLISITQLKKNILNF-AMEKPKFKH--------
-YDFEYVVCDFVILCFMVGNDFLPPIPLFNIYDG-GLDLMMKYYFTTPGYLTNVPLSNT-
VQ--G--TKNLKINLKNLMKYFNHLLVVTSPQAIQHYKTR-----------EY-------
----------------------------------GF-PNILLD---------IASKKE--
-----------------------IT-----------------------------------
--------------------------------------L-----EGIT----------SH
YFKSYSI---------------------------HHKIN--KKLVQLYVKEIEWVFNYYT
YGG----FTVDWKMYYPSQFAPTPVDLLHYLKTS---KHQ--------------------
----------------------------------------------FAQSCGTSIPQTHQ
IDPFYQLLCILPPH--SSDLLPKPLN--KVLL--ENLSHFHPKEIDIDLSG-KLNEWEGI
PILPPLNHNE---IFNIYTANIK-LCSKDDLKRNKSSNQLMISVIP--------------
------------------------------------------------------------
-----------------------------------
>YP_009021199
---------------------MGIK-YFFKWYKDSFPRTIEKCGG---------------
KNLSAV-PTKLLLLDLNGIIHTSCQKIYRYGAFESKTLLKKSPPV--------------F
---------------------------SGEKDLMVFADVVNSINMFVE---LIDPK-EIV
LCIDGVAPISKQIQQRQRRFLSRK----------------------------TSGGFDPN
CISPGTTFLYKLGCYLKTSIEKKLE------------------------------NDWLN
VSKIHFMDANVPGEGEHKLFDFLRANETRIL--ETNFTVIIGGNDADLIMLSLLVSTLFL
TKNRIYILREDL--SSK------KLDYLLINVNLLKQNLLDF-AKTKPGFVIHKYPSSEG
GIRFKRVICDFVVLCFLVGNDFLPQIPLFNIYDG-GLDLMMKYYFSCSGYITFKNF----
--------QTFQINFIKLKDFFEHILNVISYQAIQHYKTR-----------NY-------
----------------------------------GY-PNNLLN---------VTLCKE--
-----------------------LP-----------------------------------
--------------------------------------P-----SEIS----------SH
YYRVYSL---------------------------QHKIT--KIEVKKYLQEIEWVFNYYA
YGS----STVDWNMYYPSQFAPSPIDFVEVLTDISTNGEH--------------------
--------------------------------------------------GIKHTTKNGP
TDPFFQLLCILPPH--SSDLLPAPLN--DVLR--EDLRCFHPDEIVIDYEG-KLNEWEGI
PILPALDYEK---VYGHYKKKVK-ECSKEESKKNAVSNQLMISAV---------------
------------------------------------------------------------
-----------------------------------
>YP_009010407
---------------------MGIK-YFFKWFKDSFPKTVTKPFGREDQKLQDVLNT---
----DVEQTFLLLLDLNGIIHTSCQKIYKYGSFEPKSLLKKSPPI--------------V
---------------------------GGEKDLLVFEDVLNSINALVV---KINPK-EIV
LCIDGVAPISKQIQQRQRRFLSQK----------------------------TSGGFDSN
CISPGTNFLYQLGLYLKSNLEKKLA------------------------------EEWLE
VTTIYFMDSLVPGEGEHKLFDFLRSNQTKIS--NAKISIVIVGNDADLIMLSLLISTLFF
KENSIYILREDL--TSK------KSDYLLVNINQFKKNIFNF-AMDKPRFKH--------
-YDFEFVVCDFVILCFLIGNDFLPQISLFNIYDG-GLDLMMKYYFTTPGYVTYKPTVFK-
K---KNFHPKIKINLKNLTGCFNHLINIIIPQAIQHYKTR-----------EY-------
----------------------------------GY-PNLLLD---------ISSQKE--
-----------------------SS-----------------------------------
--------------------------------------F-----LDIT----------LH
YLKSYSI---------------------------HHNIT--KNLIHSYLEEIKWVFNYYA
YGG----FTVDWKMYYPSQFAPTPLDILNYLNNLKVRKNL--------------------
----------------------------------------------FEHTNTNPNLLPFQ
IDPFYQLLCILPPH--SADLLPKPLN--KVLC--EDLSHFHPLEINIDYQG-KLNEWEGI
PILPALNHDE---IFQIYNDNII-HCSKKDLERNKCSNQLMISVE---------------
------------------------------------------------------------
-----------------------------------
>YP_008357404
---------------------MGIK-YFFKWFKDSFPKTVTKPFGREDQKLQDVLNT---
----DVEQTFLLLLDLNGIIHTSCQKIYKYGSFEPKSLLKKSPPI--------------V
---------------------------GGEKDLLVFEDVLNSINALVV---KINPK-EIV
LCIDGVAPISKQIQQRQRRFLSKK----------------------------TSGGFDSN
CISPGTNFLYQLGLYLKSNLEKKLE------------------------------EDWLG
VTTIYFMDSLVPGEGEHKLFDFLRSNQAKIS--DAKMSIVIVGNDADLIMLSLLISTLFF
KENSIYILREDL--TSK------KSDYVLVNINQFKKNIFNF-AMDKPRFKH--------
-YDFEFVVCDFVILCFLIGNDFLPQISLFNIYDG-GLDLMMKYYFTTPGYITYKPTVFK-
EKPKKNFHPKIKINLKNLTGCFNHLINIIIPQAIQHYKTR-----------EY-------
----------------------------------GY-PNILLD---------IASQKE--
-----------------------SS-----------------------------------
--------------------------------------F-----LDIT----------LH
YLKSYSI---------------------------HHNIT--KNLIHLYLEEIKWVFNYYA
YGG----FTVDWKMYYPSQFAPTPLDILNYLNNLKVRKNS--------------------
----------------------------------------------FEQ--SNPNLLPFQ
IDPFYQLLCILPPH--SADLLPKPLN--KVLC--EDLSHFHPLEINIDYQG-KLNEWEGI
PILPALNHDE---IFQIYNDNVI-HCSKKDLERNKCSNQLMISVE---------------
------------------------------------------------------------
-----------------------------------
>YP_009010873
---------------------MGIK-YFFKWFKDSFPKTVTKPFGREDQKLQDVLNT---
----DVEQTFLLLLDLNGIIHTSCQKIYKYGAFEPKSLLKKSPPI--------------V
---------------------------GGEKDLLVFEDVLNSINALVV---KINPK-EIV
LCIDGVAPISKQIQQRQRRFLSKK----------------------------TSGGFDSN
CISPGTNFLYQLGLYLKSNLEKKLE------------------------------EDWFG
VTTIYFMDSLVPGEGEHKLFDFLRSNQAKIS--DAKMSIVIVGNDADLIMLSLLISTLFF
KENSIYILREDL--TSK------KSDYLLVNINQFKKNIFNF-AMDKPRFKH--------
-YDFEFVVCDFVILCFLIGNDFLPQISLFNIYDG-GLDLIMKYYFTTPGYITYKPTVFK-
EKAK-RIHPKIKINLKNLTGCFNHLINIIIPQAIQHYKTR-----------EY-------
----------------------------------GY-PNILLD---------IASQKE--
-----------------------SS-----------------------------------
--------------------------------------F-----LDIT----------LH
YLKSYSI---------------------------HHNIT--KNLIHLYLEEIKWVFNYYA
YGG----FTVDWKMYYPSQFAPTPLDILNYLNNLKVRKNS--------------------
----------------------------------------------FEQ--SNPNLLPFQ
IDPFYQLLCILPPH--SADLLPKPLN--KVLC--EDLSHFHPLEINIDYQG-KLNEWEGI
PILPALNHDE---IFQIYNDNVI-HCSKKDLERNKCSNQLMISVE---------------
------------------------------------------------------------
-----------------------------------
>YP_654631
---------------------MGIK-YFFRWYKDSFPNTVTKYSTKNHK-----------
-KSQDTDEPFLLLLDLNGIIHTSCQKIYKYGSFEPKNLLKKSPPV--------------Y
---------------------------KGEKDVLVYEDVLASIDSLVA---LVEPR-ELV
LCIDGVAPVSKQIQQRQRRFITHK----------------------------TDGGFDSN
CISPGTEFLFQLGLYLKTHLESKLE------------------------------KEWLN
VSTIYFMDSLVPGEGEHKLFDFLRTHQTRIV--DTKFNIVVVGNDADLIMLSLLVSVLFI
KENPLSILREDL--TSK------KLDYLLVDINLLKDTIYQNASRDKPRFTP--------
-YDFEFVICDFVVMCFMIGNDFLPSVPLFNIYDG-GLDMLLKYYFTTAGYITCRSVSKFY
GRNKGKKMEKIKINFKHLQPYLHYIATAVNPQAIEHYRNR-----------NY-------
----------------------------------GY-PNVLLD---------VVLKKE--
-----------------------AML----------------------------------
--------------------------------------T-----EDVT----------TH
YLKAYSP---------------------------HHKIT--KSLVHSYLEEIKWIFNYYA
YGA----VCIDWNMYYPSQFAPTALDLSFATLT---------------------------
----------------------------------------------FTSQSGLKERKKCL
TDPFFQLLCILPPH--SSDLLPDPLN--KLLV--QKLVDGHPIEIKMDYDG-KLNEWEAI
PILPPLDYNK---ILKMYNDHIH-QCSKEDLKRNTASKQLKISAVTEF------------
------------------------------------------------------------
-----------------------------------
>YP_009173300
---------------------MGIPSYFV-HIVKTYPNIIKQFI----------------
---PNGTEIHNLYIDSNSIIYDAIQNVEY----N----------S--------------K
---------------------------DSNYENKVIEWVIERLCYYIN---QIKPTREVF
IAFDGVSPVAKLEQQRNRRYKSWYTNDFLET--IE-----------N----NKREVWDTT
AITPGSEFMKNLSKSLQNDFNNKFKT----------------------------------
-LKITISTSNIPGEGEHKIYQYMRDNRDY----HSKTTTVIYGLDADLIMLSLVHLS---
ISLDIYLFRETPHFISSINRDLKPNCLYVLDIYELDKKLNVLM----CNIP---------
---NKSCTLDYIFICFLLGNDFMPHFPALNIRTH-GIQIILDVYRKHFSENQELLIKNY-
-----------KIQWKNLRKFLEDISKTEEELCSIEMKKR-----------DK-------
----------------------------------LE-KNLKLKYVEIKDLESLTSLPILD
R------------------TQEKYIN----------------------------------
--------------------------------------IGD---NGWQ----------ER
YYKELF---------------D------I---DIDDL--RKQQICLNYLEGLEWNFKYYT
DKC------PDWGWCYKYKYPPLLEDLYKYIPQF--------------------------
------------------------------------------------DTTFIEPNTNNP
VDPLVQLSYVLPRN--SLYLLPDK-L-YRELIRL--KPEWYRLDYKIVGAY-CRYLWEGH
VDLPEIDISE---LTSIVKSV---------------------------------------
------------------------------------------------------------
-----------------------------------
>YP_009552414
---------------------MGIKHFFS-WLKR-NE--DLKRVISK-------------
---TKPQNVDHLMIDMNGVIHEAAQKIFKYGKYAPLKANVILPRR--------------K
RVQNQNKKITKQMSKE----------EYNEAIEKVYECVKSIVHDLIK---DMNPNKTIY
LAVDGPAPKSKQNQQRQRRFKAARD-------------------------GGGNASFDSV
NITAGTKFMENMCKHIEN--EKWTSD--------------------------------KN
-IKVITSGHLQPGEGEHKLVVWARKQLKQ-NIDWKEHTFCIVGADADLILLGGTLE----
-CNNVFIMRESETKH---------SFH-FIDIGMFKK--L--------------------
---LPIDIEDLIVWSCFIGNDFLPPIPSLEIKESYPEIGALDFFFEQGQSL--------I
-----LNKELKLLNFSAIRKILTKVVEREQSIMEARAQDG-----------D--------
----------------------------------------------------RFENPLW-
------------------------------------------------------------
----------------------------------------KGDV---------------K
KYRKTFH-------------------------ETKLKSTDSQQLVLDYMKTVYWVYLYYT
RGI------PSWDWYFPHSYGL-----HADKFVK-HMP----------------------
----------------------------------------------V-EYCAFKFPKSQP
YHPHEQLLCVVPPT--GKSVIPEYLHEAFDFIIG------KSTTFETDVIG-KRQEWEAT
VIVDVITPHL---KKTDYVDVV--------------------------------------
------------------------------------------------------------
-----------------------------------
>YP_003969937
---------------------MGVPGFFL-WLMKNYKKNKFVNNINE-------------
---FNKTDFKWLCLDANCLIHPKCFEVLAENPDF----------K--------------N
---------------------------LNSLENKMISRCLEYIEKLVL---LVKPTEGLY
IAVDGVAPVAKIKQQRSRRFKSVSDNALYDR--LK-----------DKHNIPKNKFWNNS
SITPGTDFMMKITKYIKEWAT--KQS----------------------------------
-YKIIFSSGNTPGEGEHKILDFIRQRQINYTNELNSGPYVIYGLDADLIFLSIALN----
-RNDVYLMREAEHLNKGKGDILQ-----LIDLEVMKESINYTMLQMLEGVEI--KP----
--TKTQLINDFIFICYFLGNDFLPHYQSLDIYDD-GLPILLKTYATVISNTILPILKIQ-
------NNSTVQFNQKTLIEFIKLLAEQEEDILL---KIS-----------KK-------
----------------------------------HI-YKPRLEGTDYEKEVK---RIEWL
RF-----------------KINDPVR----------------------------------
--------------------------------------LGEGTFDDYS----------KR
YYEHYF---------------Y------G---S---NNENIIKICYEYIKGLTWVTNYYF
YGV------PSWDYYYPYDQAPFLKDLSKVINLL--------------------------
------------------------------------------------DMTHFKFKKGTP
LKPLEQLLAVMPPQ--SKYLLPTKV--QRLFNEESPLGHLYPIDFKQDFIH-KRKYWQGI
PLLPFLEIDT---IQKEFSKIEK-TLTPKDLHKNRVDKEFIYNN----------------
------------------------------------------------------------
-----------------------------------
>YP_003407051
---------------------MGVPGLFY-WIQQRHA--QHTRTIQK-------------
---REPIEVDNLYIDAVCFVHTCAQDVYGYGNSVSFSETYKNFTE---------------
----------------------------KQKELEVFRLTRNAIFALTK---YVRPTKRFY
VLFDGVSPVAKQSQQRHRRFLG-----------------------------SPTEGFDPN
SITCGTEFLDRLQGYVRRGLENFCSK--------------------------------EK
-FELIFSDTSIAGEGEHKALFFARQNG-------PEESHCFYSPDGDLVILAMTLE----
-FPKTFLLRKDHIQQ---------WRHLLTDISGISQEFE--------------------
---KEIPIKDFVFLSCLLGNDFLPRLGMFEGKFSDTAEFLLAKYKQKGLHIFSRKTGKFL
-----AKNTFKILKFLG---TFEKELFDERCYFELTKQKE-----------E--------
----------------------------------------------------RVDRTLLS
AY-----------------DGK--------------------------------------
---------------------------------------SGVDM---------------D
KYKEEFG-------------------------LKK---QRSNQQTREYLRGCLWVTLYYT
QGC------PDNGWSYKYFYPPFLSDIEQEDLV--HEP----------------------
----------------------------------------------F-EQTL----AHNQ
FSQLLQLLCVLPPH--SSHLLPRKWKKYACVYQRKELAEFYPKEIEVDYEG-KFRDYESV
PLLPHVDVSK---VRRCCETLCV-RG----------------------------------
------------------------------------------------------------
-----------------------------------
>YP_009094786
---------------------MGVPGLFY-WIQGKYP--QHTRTIPK-------------
---GQN-MVDNLYVDAVCFVHSCCQDVYGYGKSVSFSETYKNFTE---------------
----------------------------KQKEQEVFRLTRNAIFALTR---YVRPTKRFY
VLFDGVSPVAKQSQQRHRRFLG-----------------------------SPTEGFDPN
SITCGTEFLDRLQGYVRRGLENFCSK--------------------------------EK
-FELIFSDTSIAGEGEHKALFFARQNG-------PEESHCFYSPDGDLVILAMTLE----
-FPKTFLLRKDHIQQ---------WRHLLTDISGISQEFE--------------------
---KEIPIKDFVFLSCLLGNDFLPRLGMFEGKFSDTTEFLLAKYKQKGLHIFSRKTGKFL
-----AKNTFKILKFLG---TFEKELFDERCYFELTKQKE-----------E--------
----------------------------------------------------RVDRTLLS
AY-----------------DGK--------------------------------------
---------------------------------------SGVDM---------------D
KYKEEFG-------------------------LKK---QRSNQQTREYLRGCLWVTLYYT
QGC------PDNGWSYKYFYPPFLSDIEQEDLV--HEP----------------------
----------------------------------------------F-EQTL----VHNQ
FSQLLQLLCVLPPH--SSHLLPRKWKKYACIYQRKELAEFYPKEIEVDYEG-KFRDYESV
PLLPHVDVSK---VRRCCETLCV-RG----------------------------------
------------------------------------------------------------
-----------------------------------
>YP_009507007
MYRQSEHFQKNMSFLFVIKKTMGVPGLFY-WIQQRHT--QFTKNIQK-------------
---G-HTTVDNLYVDCVCFVHQCAQDIYGYGKNISLSDTFKDMSD---------------
----------------------------KQKEQELFRSVRNAIFRLTK---YVTPTKKFY
VVFDGVAPIAKQNQQRHRRFLGG----------------------------IPSCGFDPN
SITCGTEFLDRLQRYVERGLSNFCQK--------------------------------EK
-FSLVFSSSSESGEGEHKALAFARANG-------NEESHCFYSPDGDLVLLTMALG----
-FENVSLLRQDQFQQ---------WRYLLTDISGLSQEFQ--------------------
---KDIPIKDFVFLSCLLGNDFLPRLGMFEGKFSDTAEFLIAKYKQYGKRIFSEKSGALY
-----PMRAYELFSFLG---TFEKQLFDQRCVFELTAQKE-----------G--------
----------------------------------------------------RTDHTLLE
AY-----------------TPE--------------------------------------
---------------------------------------GGVDM---------------E
KYKEIFG-------------------------KKK---EREDKQAFDFVRGCIWVTVYYF
RGC------PDNGWSYKWHYPPFLSDLKKEHFKG-QKL----------------------
----------------------------------------------F-EQTM----VPN-
--QLLQLLCVLPPH--SMNLLPRRWKKYSCVTKKEELSHFFPKEIQIDYEG-KFRDYENV
PLLPHVDIEL---IQKEIAKV---------------------------------------
------------------------------------------------------------
-----------------------------------
>YP_004347300
-----------MSFLFTIKKTMGVPGLFY-WIQQRHS--RYTKNIQK-------------
---G-QNTVDNLYVDAVCFVHTCAQDIYGYGKNISLSDTFKDMTE---------------
----------------------------KQKEQELFRSVRNAIFRLTK---YVTPTKKFY
VVFDGVAPIAKQNQQRHRRFLGG----------------------------KPSCGFDPN
SITCGTEFLDRLQRYVERGLSNFCQK--------------------------------EK
-FDLVFSSSSEAGEGEHKALAFARNNG-------NGESHCFYSPDGDLVLLTMALG----
-FDKVSLLRQDHIQQ---------WKYLLTDISGLSQEFQ--------------------
---KDVPIKDFVFLSCLLGNDFLPRLGMFESKFSDTAEFLIAKYKEHGRRIFSEKTGNFI
-----PARAFGLFSFLS---TFEKELFDKRCVFELTAQKE-----------E--------
----------------------------------------------------RTDHTLLK
SY-----------------SPQ--------------------------------------
---------------------------------------NGVDV---------------E
KYKEIFG-------------------------SKK---QREDSQAFDYIRGCIWVTVYYF
RGC------PDNGWSYKWHYPPFLSDIKKEHFTG-QKP----------------------
----------------------------------------------F-KQSV----VPN-
--QLLQLLCVLPPH--SMDLLPRRWRKYGGITKREELSEFFPKEVEIDYEG-KFRDYENV
PLLPHVDVAL---IQREIQKIQ--------------------------------------
------------------------------------------------------------
-----------------------------------
>YP_009001338
---------------------MGVPKFYS-WLRQKNR--EYKGILQY-------------
---EVPSTVSSISIDMNGILHDVAQLVFAYGKYPSAERLQRLPTM--------------S
---------------------------QDQLFSDYFAALGTRLLTILT---EVSPQDFLV
LAVDGVAPVAKINQQRARRFRADMS--------------------------VSSPFFNSN
VISPGTEFMFSVDEFLKVWITENSAS--------------------------------LP
-QNVIYSSHLVPGEGEHKIFDLYRSGVIP----SF-GSHCIYSLDADLVVLSLTL-----
-SRDILIIREDISNIINVTNFRQ--------------YIS-------------------G
RLRSKTAIEDFIILSYFLGNDFLPAPPSLDDLPN-AIELLLDTYVKLNQPLVVGGKI---
-------------SYNNLKAILVQLAAGEEKLFAAELSRL-----------R--------
----------------------------------NP-PSEMREATRVRNLVTREGTRTVT
EF-----------------DLEK-------------------------------------
----------------------------------------------YR----------RS
WYQSALGSRSLADVAA----FL------LEREAFPVTDNRVSQMADSYLAGLSWIWKYYT
GRS------LDLAWFYPYHYAPLLVDLAQGTPNQVRST----------------------
------------------------------------------------DPSPDP-TSFTY
LNVVQQLTAILPAS--SAMLLPPEM--RFLSSPQSPIFDEFPAVSIIENKS-EGAEWHST
VLLPFFSEWR---LLLATPSFTP-ERAEV----FAEKNEILVRKT-----------GPVA
TR-------------------SFRTPQPSFRGFSSRGR-----------------GERGR
GSFRGSSERGRGSSR---GRG-S---SWKEKKPLI
>YP_009345278
-----------MSFLFVIKKTMGVPGLFY-WIQQRHA--QYTKNIQK-------------
---G-HATVDNLYVDCVCFVHQCAQDIYGYGKNISLSDTFASMTE---------------
----------------------------KQKEQELFRSVRNAIFRLTK---YVTPTKKFY
VVFDGVAPIAKQNQQRHRRFLGG----------------------------KPSCGFDPN
SITCGTEFLDRLQRYVERGLSNFCQN--------------------------------EK
-FSLVFSSSSQPGEGEHKALAFARANG-------NGESHCFYSPDGDLVLLTMALG----
-FEKVSLLRQDHIQQ---------WKYLLTDISGLSQEFQ--------------------
---KDVPVKDFVFLSCLLGNDFLPRLGMFESKFSDTAEFLIAKYKEYGKRIFSEKTGNFI
-----PARAFGLFSFLS---TFEKELFDKRCVFELTAQKE-----------G--------
----------------------------------------------------RTDHTLLE
SY-----------------SPQ--------------------------------------
---------------------------------------EGVDV---------------E
KYKQIFG-------------------------SKK---QREDSQAFDYIRGCIWVTVYYF
RGC------PDNGWSYKWHYPPFLSDIKKEHFTG-QKP----------------------
----------------------------------------------F-KHSV----SPN-
--QLLQLLCVLPPH--SMNLLPKRWKKYADITKKEELSEFFPKEVEIDYEG-KFRDYENV
PLLPHVDISL---IQREIQKIQ--------------------------------------
------------------------------------------------------------
-----------------------------------
>YP_009238885
-----------MSFLFIVKKTMGVPGLFY-WMQQRHE--KFTRTIPK-------------
---G-QNTVENLYVDAVCFVHQCAQDIYGYGKNVSLSDTFASMSE---------------
----------------------------KQKEQELFRSVRNAIFRLTR---YVTPTKRFY
ILFDGVAPIAKQNQQRHRRFLGG----------------------------IPACGFDPN
SITCGTEFLDRLQRYVERGLSNFCQK--------------------------------EK
-FSLVFSSSSDPGEGEHKALAFARANG-------NGESHCFYSPDGDLVLLTMALG----
-FEKVSLLRQDHIQQ---------WKYLLTDISGLLQEFE--------------------
---KDVPIKDFVFLSCLLGNDFLPRLGMFEGKFSDTAEFLIAKYKEHGKRIFSEKTGNFI
-----PARAHSLFAFFG---TFEKELFDKRCVFELTAQKE-----------D--------
----------------------------------------------------RTDHTLLE
AY-----------------TPE--------------------------------------
---------------------------------------NGVDV---------------D
RYKEIFG-------------------------RKK---EREDRQAFDFVRGCIWVTVYYF
RGC------PDNGWSYKWHYPPFLSDVKKEHFKT-QGP----------------------
----------------------------------------------F-KQTV----VPN-
--QLLQLLCVLPPH--SMNLLPRRWKKYSCVTKKEELSHFFPKEIQIDYEG-KFRDYENV
PLLPHVDIEL---IQREMAKI---------------------------------------
------------------------------------------------------------
-----------------------------------
>YP_009255110
---------------------MGVPGLFY-WIQGKYP--QHTRVVQK-------------
---KEPTTADNLYIDAVCFVHSSAQDVYGYNGSISFSETYKSFTE---------------
----------------------------KQKEMEVFRLTRNAIFALTK---YVKPTKRFY
VLFDGVAPLAKQGQQRHRRFLG-----------------------------SPTEGFDPN
SITCGTEFLDRLQNYVRRGLENFCSK--------------------------------ES
-FQLIFSDTSIAGEGEHKALSFARANG-------PEESHCFYSPDGDLVILAMTLE----
-FPKTWLLRKDHIQQ---------WKHLLTDISGISQEFE--------------------
---QEIPIKDFVFLSCLLGNDFLPRLGMFEGKFSDTAEFLLAKYKEKGLHIFSRKTGKFL
-----AKNTFKILKFLG---TFEKELFDERCYFELTKQKE-----------E--------
----------------------------------------------------RVDKTLLS
AY-----------------DAK--------------------------------------
---------------------------------------GGVDV---------------E
KYKEVFA-------------------------LKK---QRSREQTREYFRGCLWVTLYYT
QGC------PDSGWSYKYFYPPFLSDAEQEDLV--HEP----------------------
----------------------------------------------F-QQTV----VPN-
--QLLQLLCVLPPH--SSHLLPRKWKKYACVYEKKELAEFYPKEVEVDLEG-KFRDYESV
PLIPHVDISR---VQREVEKIR--------------------------------------
------------------------------------------------------------
-----------------------------------
>YP_009449115
---------------------MGIPKFYGSWIR--NK--KYQNLLRK-------------
---NLPDYVSSISIDMNGMLHSVAQQVFYYGEFEDKDAQASLYSE--------------P
---------------------------LNRVMDRFIDTLKRKLNNAIR---LVNPQDIII
LAIDGVAPFAKIIQQRMRRWRSSLT--------------------------SEDSFFDRN
SITPGTDFMRTIDAELQRWCNNYRLT--------------------------------SA
-VDVLYSSHLVQGEGEHKIMDVIRSGRLD----SMGGAHVIYGLDADLIILSLISK----
-LQNVYLMREDIEDIVSIDSLRL--------------GLKL-----DEDFPL-------Y
ENDENRVLDDFALMMSLLGNDFLPHIPSLENLVD-SLNLMFDIYRTIGKPLTYEETDEN-
------GNYSLGINWDSFIEFIKLLTEREPSLM-LTISTI-----------PR-------
----------------------------------SN-PS---------RMIDAAINRETS
QF-----------------DYMK-------------------------------------
----------------------------------------------FR----------DA
WYTNALGYRNSSYLNN----LS-ELVDKISPDGGNIAPQSIEQMVLYFLTGIAWTYVYYK
QGM----SAVNYWYYYPYYHAPMLFDIYQVLTRNEKAA----------------------
----------------------------------------------D-VETLVPYVETQI
FTPVHQLLAVMPPP--SFHLIPREV--IGLTYPESAVGDYYPLGFPFELDG-YDDKWRGI
PIIPIIDPNR---LIRAVQPFLS-TALLS---RYPTDNNKLYEASAESKLAKFNRDSVQR
VLTGIQQERAQQRENYENRSRGG---RGGYRGVRSGVRGSYRGRGNS--SGGYRGQSNRG
GGYRGQSNRGQGSYRGGGGYQQQDQSSYRGEYQ--
>YP_009328968
---------------------MGVPKFYS-WLRSKNR--EYRGIIQR-------------
---SVPTTVSSLSIDMNGLLHQVAQLVFSYGTLADENRMKILETS--------------T
---------------------------EEELYADYFATLSTEIMNLLT---QVAPRDILI
LAVDGVAPLAKINQQRARRFTS-----------------------------SPTPFFNSN
VISPGTDFMFRVDDFLRTWIEDNVAI--------------------------------LP
-PQIVYSSHMVPGEAEQKIFDFFRENALP-------GSHCISGLDADLVVLSLTV-----
-PSNMLVIRQDITDIVNVRNLKE--------------YLY-------------------S
VMRQETAIPDFIYLSFLLGNDFLPNPSAMEDLPN-ALDSLLQAYARVGKPLTDKLQA---
-------------NLSILKEILSLLP-EKEMLF-AEISRN-----------P--------
----------------------------------NA-P---PSIISYRNMVTRQGIKSVR
DL-----------------NLEA-------------------------------------
----------------------------------------------YS----------AF
WYKQALGPRDLEDVAT----KL------LGRRPFPVTASRIQDMAKKYLAGMNWISLYYY
GAD------LNLSWFYPYHYAPLLQDLILAQPDEELDY----------------------
----------------------------------------------F-PSETDP-FSSSF
LNVPQQLTAIMPAT--SLAIIPEEM--RELVF--TRLVDEFPKEVVIEEKI-GGAAWHKK
VILPFLDEKR---LVVNTPPFTP-QRITY----FQPDNELRIKRE-----------VEQV
TFTPAQRGR--------GRGRGGSISPRGGQGFPTRGRGGYSRGGNTFSRGGQGFPTRGR
GGYRGASSRGRGRGQNTRGRGTQ---QWVSKVPLM
>YP_008052345
---------------------MGIPYYFA-NLIRTHKKIVIDLS----------------
---S-IGNIQNLYIDSNSIIYDAIDFSLF----Q-------------------------N
---------------------------KSQFENHIIQTVIDKIELIIT---TIKPTKNII
LAFDGVPPFAKLNQQKNRRYKTSYQSTLF----------------------SKNVPWDTT
AITPGTEFMDKLNDTLKNHFGDKYKS----------------------------------
-NNLILSLTDIPGEGEHKLFEFVRNNNHK------HDNTVIYGMDSDLIMLSLNHKK---
YTNSIYLYRETPHFISSLDSTLDPAKEYFIDINHLADQIYHLL----TDKTF--DPEKQS
IEAYYNKISDYILICFLLGNDFNEHFPAINLRNN-GITILLDLYREIFGVSQNI-IKDG-
-----------EINWVNFKKYIFKLANNEHQFIKENYKIR-----------DR-------
----------------------------------LS-KKFYPETTDEEKELKFNTTPSWE
R------------------NIEQFIN----------------------------------
--------------------------------------PHE---KHWQ----------YR
YYHSLF---------------H------I---DTDKDTNALASVCNNYLMTLQWTFYYYS
RDC------VSWKHSYQYHYPPLLEDLYKNIPYF--------------------------
------------------------------------------------NSELVIPVDKSI
IHPHLLLAYVLPRN--SLNLIPNTKI-SRFLIKN--YPDHYKEDFKFQYAF-CRYFWEGH
VMFPEIDFQQ---FSNDINKLI--------------------------------------
------------------------------------------------------------
-----------------------------------
>YP_003969670
---------------------MGIERFFSTLSNISSIWEK---I-KYP------------
--YT-KKKYNILLIDFNSIVHFTSTRVLSVNKIH--------------------------
--------------------------SIKFIEKEILVNIKNYLKHLLYEVILTNELDTIY
IAIDGVPSFGKLREQQKRRYMGSLL--------------------------KSTHKWNKS
NITPGTKFMKHLNNYLKQV--LKKLQ-----------------------------TEFSI
-KNIIFSDSNEPGEGETKIVNYLRTLKLS----KSNIPILIFSPDSDMVLLNLLIKP---
-EFVVSLLRFNQQESNLKVLDNKTNVYEIMTMKNFRNYLVNYIE-TK---TY-------K
KLEERKIIRDIILVFNCFGNDFLPKIISINLKHD--FLQVIDLYAISLIK---NNNYLI-
--E--SGQINWNN----LKVIFKLLENKEYDNLKLEHLRFKYHNFDNVLYNNFYINTNTF
KDHLANIKYKFLKLKKPKNNNFTNFLDFYNNNFINFLDFYKNNLI----DIKEDTNFLNF
NYLALRLINLNELYTKLYDTKTNYLNIKINKTHKLIKIYKSLYYHLTDSINLVEDLIYYF
YLFDDLPLFKSDLFIKKLAPNKLSFKLRNYDSKSRYHQIKINDLDLEEIEIYKMTNFLDE
YYNQFKP-YIFDTFPSKNNIYTI---------YKKNYFKSNNNYTKFYFEGINWIFNHYL
KGN-----T-DELWYYPYSHAPLIKTLLDNYDE---------------------------
------------------------------------------E-----TTKIIFKNRTNA
LEPYQQFIIVSPYQKGIEQLIDYNEIKVK------KIYKD-----LINLKLIPK--EVTL
-NSTDIDCSSSIFFSKCHPTIID---------KIDLNKIYNYF-------L---------
------------------------------------------------------------
-----------------------------------
>ANB50747
---------------------MGVLEFFGTLLKNDITSTS---I-KSD------------
--FHDKMNINHLLLDFNSIIHVSSQKIISEVNSFMQQVLKNLYEQRSLHTSVLNEKFEKY
RMQNIQKKFNKETTALDIIKLFHEHFTDKYMDRLIITLVINSVLSLIRTYCENKSLETLL
IAIDGVPSKGKMVEQKQRRYLSAITESYKSNILREYKKYLLKQPDYAYLATKDNIKWNRN
KITPGTAFMHKLVSYLQSDKIQKSFT-----------------------------TNRPN
-LEIIISDMYETGEGEKKIVNYVNKYLY-----DTKSSVMIYSPDADVILLCMLLPV---
-S-KLYMLRHNQQFS-------GRNSYDLIDIKSLKNNISYYIN-NHPDYSE-------E
NFEINNINYDIVCLSTLFGNDFVPKIETLNVKKG--FQNIMDAYLRTLIKLRDKENYLV-
--T--KSKTGYMLNFEFLKQIINNLLPEENDFIKHN-----------NLYNKY-ITIGQI
KNV-------------------FNYVEITSENLKGVYDIFTREYGDLKNLIKNNGNFTYF
ETNDLFMNSLKKSVLVFMDGQ--CV--------------NTSYLSNKEMIKLL---RTYY
IKYREFPRLNINL-------NTWSH---SIDDYKHKKIVREKNMNEYQKEVYKFEHMLDD
YYIKLNA-EPLDLSKNKIDDFYMNYFGVKLYDKSKNLSQEANHVMKDYIEGMLWVFDYYF
NDT-----TYINRWYYQHERAPLLNHLYVYLTNINKNQF---------------------
-------------------------------------LDIFNN-----LPKYRVTNLKKY
FNPVEQLMYVSPMTPDIIKLLPSNYKKYMLS----NNIDPFLKTYFVDIDEVAKRLWNAQ
-VSTDVDCHSIPFFNKCLVKSVE---------KPTQNDDAQFL-------KAIRKVPSNE
--------------VYERRSQNS---TPDY------------------------------
-----------------------------------
>AGD92589
---------------------MGVLEFFGTLLKNDITSTS---I-KSD------------
--FHDKMNINHLLLDFNSIIHVSSQKIISEVNSFMQQVLKNLYEQRSLHTSVLNEKFEKY
QMQNIQKKFNKETTSNDIIKIFHEHFSDKYMDRLIITLVINSVLGLIRTYCENKSLETLL
IAIDGVPSKGKMVEQKQRRYLSAITESYKSNILREYKKYLLKQPDYTYLATKDSIKWNRN
KITPGTAFMHKLVSYLQSDKIQKSFT-----------------------------TNRSN
-LEIIISDMYETGEGEKKIVNYVNKYLY-----DTKSSVMIYSPDADVILLCMLLPV---
-S-KLYMLRHNQQFS-------GRNSYDLIDIKSLKNNISYYIN-NHPDYSR-------E
NFKIDNINYDIVCLSTLFGNDFVPKIETLNVKKG--FQNIMDAYLKTLIKLRDKENYLV-
--T--KSKTGYMLNFEFLKQIINNLLPEENDFIKHN-----------NLYNKY-ITIGQI
KNV-------------------FNYVEITSENLKGVYDIFTREYGDLKNLIKNNGNFTYF
ETNDLFMNSLKKSVLVFMDGQ--CV--------------NTSYLSNKEMIKLL---RTYY
IKYREFPRLNINL-------NTWSH---SIDDYKHKKIVREKNMNEYQKEVYKFEHMLDD
YYVKLNA-EPLNLSKNKIDDFYMDYFGVKLYDKSKNLSSEANNVMKDYIEGMIWVFDYYF
NDT-----TYINRWYYQHERAPLLNHLYIYLKNINKNQF---------------------
-------------------------------------QNIFDN-----LPKYRVTDLKKY
FNPVEQLMYVSPMTPDIIKLLPSNYKKYMLS----NNIDPFLKTYFVDIDEVAKRLWNSQ
-VSTDVDCHSIPFFNKCLVKSVE---------KPTPNDDAQFL-------KAIRKVPPNE
--------------VYERRSQNS---TPDY------------------------------
-----------------------------------
>YP_004894696
---------------------MGVLEFFGTLLKNDITSTS---I-KSD------------
--FHDKMNINHLLLDFNSIIHVSSQKIISEVNSFMQQVLKNLYEQRSLYTSVLNEKFEKY
RMQNIQKKFNKETTANDIIKIFHEHFSDKYMDRLIITLVINSVLGLIRTYCENKSLETLL
IAIDGVPSKGKMVEQKQRRYLSAITESYKSNILREYKKYLLKQPDYTYLATKDSIKWNRN
KITPGTAFMHKLVSYLQSDKIQKSFT-----------------------------TNRPN
-LEIIISDMYETGEGEKKIVNYVNKYLY-----DTKSSVMIYSPDADVILLCMLLPV---
-S-KLYMLRHNQQFS-------GRNSYDLIDIKSLKNNISYYIN-NHPDYSQ-------E
NFEIDNINYDIVCLSTLFGNDFVPKIETLNVKKG--FQNIMDAYLKTLIKLRDKENYLV-
--T--KSKTGYMLNFEFLKQIINNLLPEENDFIKHN-----------NLYNKY-ITIGQI
KNV-------------------FNYVEITSENLKGVYDIFTREYGDLKNLIKNNGNFTYF
ETNDLFMNSLKKSVLVFMDGQ--CV--------------NTSYLSNKEMIKLL---RTYY
IKYREFPRLNINL-------NTWSH---SIDDYKHKKIVREKNMNEYQKEVYKFEHMLDD
YYVKLNA-EPLNLSKNKIDDFYMDYFGVKLYDKSKNLSSEANNVMKDYIEGMLWVFDYYF
NDT-----TYINRWYYQHERAPLLNHLYIYLKNINKNQF---------------------
-------------------------------------QNIFDN-----LPKYRVTDLKKY
FNPVEQLMYVSPMTPDIIKLLPSNYKKYMLS----NNIDPFLKTYFVDIDEVAKRLWNSQ
-VSTDVDCHSIPFFNKCLVKSVE---------KPTPNDDAQFL-------KAIRKVPPNE
--------------VYERRSQNS---TPDY------------------------------
-----------------------------------
>YP_009310329
---------------------MGVPGLFY-WIQQRHS--KFTRTIPK-------------
---E-QNCVDNLYVDAVCFVHTCAQLIYGYGKDISASETFASLSP---------------
----------------------------KEKEVQLFRSVRNSIFRLTK---YVTPNKRFY
VVFDGVAPIAKQNQQRHRRFLGG----------------------------KPDCGFDPN
SITCGTEFLDRLQRYVSNGLSNFCQR--------------------------------EK
-FELVFSSSSEAGEGEPQSARTLRERT-------ETKSRTVFIRRMETL------S----
-F----------------------------------------------------------
------------------------------------------------------------
------------------------------------------------------------
------------------------------------------------------------
------------------------------------------------------------
------------------------------------------------------------
------------------------------------------------------------
------------------------------------------------------------
------------------------------------------------------------
------------------------------------------------------------
------------------------------------------------------------
------------------------------------------------------------
-----------------------------------
>AKI80260
---------------------MGVLEFFGTLLRNDITASS---I-MSD------------
--YKNKLPVNHLLMDFNSIVHVASQKIISDVNSFMQNVLTNLYQNRSLNTTLLNEQFTKY
KMQHIQKRINNNTDPIEITKLFNNHFDDKFMDRLIITLVINVLLSIIRTYCTNETMKTLL
IAIDGVPSKGKMIEQKQRRYLGAMSEEYKKRILIQYENYLLQQDNYVYLATKNSVNWSRN
KITPGTAFMNKLVNYLKSDQIQSLLN-----------------------------TNRQD
-MNIIISDMYEIGEGEKKIVNYVHKYLH-----NTSDTIMVYSPDADVILLCMLMPV---
-S-NLYMLRHNQETSK----KFKRNIYDLINIKMLKNNISYYIN-NNPDFSR-------E
NFIVDNINYDLVCISTLFGNDFVPKIETINVKKG--FQNIMDAYLKTLIELKERNTYLV-
--R--KVNGKFNLSLTFLRRVIKNLLPEENDYIKHN-----------KLYNTY-VTAGQI
KNV-------------------FSYMEINSENIVSVYNEFMREYGDLKNLIKNNGNLTYF
ETNDQFMNSLKKSICIIMDDQ--CV--------------NTSYLSNKDTIKLL---RNYY
IKTREFPRVNINL-------NTWSH---STDDRRHRNIIRENNYNKYQIEIYKFDKMLDE
YYVKFNA-QPLDLSKNKIEQFYETYFGIVLFDKNKNLTEEANEIMRDYTEGLLWVFDYYF
NDK-----TYVNRWYYQHEKAPLLTHLSMYLDGINHDYF---------------------
-------------------------------------NDLLSG-----LKKYRVKNIKNF
FNPVEQLIYVSPMIPGIIKLLPSNYRSYITS----DHLDPFLKTYFVDIEEIVDQLWDQK
-ISDEIDCRSIPYLNKCIIKSIE---------KPSSSEDKLFL-------TAIRKVKPTA
--------------TSHKRSKSI---EPEF------------------------------
-----------------------------------
>AEJ34773
---------------------MGVLEFFGTLLRNDITASS---I-MSD------------
--YKNKLPVNHLLMDFNSIVHVASQKIISDVNSFMQNVLTNLYQNRSLNTTLLNEQFTKY
KMQHIQKRINNNTDPIEITKLFNNHFDDKFMDRLIITLVINVLLSIIRTYCTNETMKTLL
IAIDGVPSKGKMIEQKQRRYLGAMSEEYKKRILIQYENYLLQQDNYVYLATKNSVNWSRN
KITPGTAFMNKLVNYLKSDQIQSLLN-----------------------------TNRQD
-MNIIITDMYEVGEGEKKIVNYVHKYLH-----NTSDTVMVYSPDADVILLCMLMPV---
-S-NLYMLRHNQETSK----KFKRNIYDLINIKMLKNNISYYIN-NNPDFSR-------E
NFIVDNINYDLVCISTLFGNDFVPKIETINVKKG--FQNIMDAYLKTLIELKERNTYLV-
--R--KVNGKFNLSLTFLRRVIKNLLPEENDYIKHN-----------KLYNTY-VTAGQI
KNV-------------------FSYMEINSENIVSVYNEFMREYGDLKNLIKNNGNLTYF
ETNDQFMNSLKKSICIIMDDQ--CV--------------NTSYLSNKDTIKLL---RNYY
IKTREFPRVNINL-------NTWSH---STDDRRHRNIIRENNYNKYQIEIYKFDKMLDE
YYVKFNA-QPLDLSRNKIDIYELIWNYFIG--QNKI------------------------
------------------------------------------------------------
------------------------------------------------------------
------------------------------------------------------------
------------------------------------------------------------
------------------------------------------------------------
-----------------------------------
>YP_003987041
---------------------MGVLEFFGTLLRNDITASS---I-MSD------------
--YKNKLPVNHLLMDFNSIVHVASQKIISDVNSFMQNVLTNLYQNRSLNTTLLNEQFTKY
KMQHIQKRINNNTDPIEITKLFNNHFDDKFMDRLIITLVINVLLSIIRTYCTNETMKTLL
IAIDGVPSKGKMIEQKQRRYLGAMSEEYKKRILIQYENYLLQQDNYVYLATKNSVNWSRN
KITPGTAFMNKLVNYLKSDQIQSLLN-----------------------------TNRQD
-MNIIITDMYEVGEGEKKIVNYVHKYLH-----NTSDTVMVYSPDADVILLCMLMPV---
-S-NLYMLRHNQETSK----KFKRNIYDLINIKMLKNNISYYIN-NNPDFSR-------E
NFIVDNINYDLVCISTLFGNDFVPKIETINVKKG--FQNIMDAYLKTLIELKERNTYLV-
--R--KVNGKFNLSLTFLRRVIKNLLPEENDYIKHN-----------KLYNTY-VTAGQI
KNV-------------------FSYMEINSENIVSVYNEFMREYGDLKNLIKNNGNLTYF
ETNDQFMNSLKKSICIIMDDQ--CV--------------NTSYLSNKDTIKLL---RNYY
IKTREFPRVNINL-------NTWSH---STDDRRHRNIIRENNYNKYQIEIYKFDKMLDE
YYVKFNA-QPLDLSRNKIEQFYETYFGIILLDKNKNLTEEANEIMRDYTEGLLWVFDYYF
NDK-----TYVNRWYYQHEKAPLLTHLSMYLDGINHDYF---------------------
-------------------------------------NDLLSG-----LKKYRVKNIKNF
FNPVEQLIYVSPMIPGIIKLLPSNYRSYITS----DHLDPFLKTYFIDVEEIVDQLWDQK
-ISDEIDCRSIPYLNKCIIKSIE---------KPSSSEDKLFL-------TAIRKVKPTA
--------------TSHKRSKSI---EPDF------------------------------
-----------------------------------
>AAV50792
------------------------------------------------------------
------------------------------------------------------------
------------------------------------------------------------
-----------------------MSEEYKKRILIQYENYLLQQDNYVYLATKNSVNWSRN
KITPGTAFMNKLVNYLKSDQIQSLLN-----------------------------TNRQD
-MNIIITDMYEVGEGEKKIVNYVHKYLH-----NTSDTVMVYSPDADVILLCMLMPV---
-S-NLYMLRHNQETSK----KFKRNIYDLINIKMLKNNISYYIN-NNPDFSR-------E
NFIVDNINYDLVCISTLFGNDFVPKIETINVKKG--FQNIMDAYLKTLIELKERNTYLV-
--R--KVNGKFNLSLTFLRRVIKNLLPEENDYIKHN-----------KLYNTY-VTAGQI
KNV-------------------FSYMEINSENIVSVYNEFMREYGDLKNLIKNNGNLTYF
ETNDQFMNSLKKSICIIMDDQ--CV--------------NTSYLSNKDTIKLL---RNYY
IKTREFPRVNINL-------NTWSH---STDDRRHRNIIRENNYNKYQIEIYKFDKMLDE
YYVKFNA-QPLDLSRNKIEQFYETYFGIILLDKNKNLTEEANEIMRDYTEGLLWVFDYYF
NDK-----TYVNRWYYQHEKAPLLTHLSMYLDGINHDYF---------------------
-------------------------------------NDLLSG-----LKKYRVKNIKNF
FNPVEQLIYVSPMIPGIIKLLPSNYRSYITS----DHLDPFLKTYFIDVEEIVDQLWDQK
-ISDEIDCRSIPYLNKCIIKSIE---------KPSSSEDKLFL-------TAIRKVKPTA
--------------TSHKRSKSI---EPDF------------------------------
-----------------------------------
