# Supplementary material for: Endoparasitoid lifestyle promotes endogenization and domestication of dsDNA viruses
Source: eLife. 2023 Jun 6;12:e85993. doi: 10.7554/eLife.85993 (PMC10259472; doi:10.7554/eLife.85993)
Supplement: Figure 1—source data 1. [file elife-85993-fig1-data1.zip › All_clusters/Cluster1693.aa.aln]

>scaffold_5275:3238-3682(-):Ophioninae_B
--------------LMDKTNFCNPQSACAGACQSIHAGVAAESWISRWAVKGVCAVDPKI
STAPGGYCQCTVHDSIYPCEITYFSTDCIRTPASPTLNFCDSEQRDASCAFGCRAAYTP-
------ERLHGKAITGRCVDTVPTCDSLCGDTPPE--LHKVCVCFRDGKQI----
>scaffold_15997:2-332(+):Ophioninae_A
-------------RLVDDANFCDPPAACHRGCKKLH-GLIETRFPM--FTSGYCAQ---G
D--NGTYCQCTYNGVNIPCGRGS----SKCPPAPAKVNLCDP---PTACSWACSKSFLR-
------GRWAGACIEHPRTD------SVFSV------------------------
>YP_803287
MVFMTITPHVIHGKIVDEANFCNSGEACSRGCKKIEAGLTRARLPQ--NMNGICVR---N
SLGEAPYCQCQYLQVNVPCNRAVPPL-YKCDPSPSTINFCGNL--NAGCDWACKKSYKGI
FETMSNTKVHGICETTRFTD------SVFSMEPIKIRKKTACVCYRNNGERIYSD
