# Supplementary material for: Endoparasitoid lifestyle promotes endogenization and domestication of dsDNA viruses
Source: eLife. 2023 Jun 6;12:e85993. doi: 10.7554/eLife.85993 (PMC10259472; doi:10.7554/eLife.85993)
Supplement: Figure 1—source data 1. [file elife-85993-fig1-data1.zip › All_clusters/Cluster11235.aa.aln]

>scaffold_12207:8653-10444(+):Eretmocerus_eremicus
------------------------------------------------------------
-----KASRFDSIWSTILAPILDKDVFLT---RVHSLHCLLDIPHVNSINWQATVEDAFI
PNYSCITPVSGIYSVSDDRFTRVKDDIIKLENCLVDGGRRELPLFKYIKMRTERELIPRF
NVDPLLMLFSLRDYAANSDGHFL-KYAYDQMLLKFYPYMKKFGKSTQG-YFSPVRLSRG-
--KLVRVGSDALFVKRLSITISYLFFVTIYSQEINTSSNRVFYDAFYEVFCNIFDNPLQG
IDVIKGLINPITLAAGSI-----PQ---------SISDVPKVFKHSHAHPRYNVSNLTAD
RPTCTDKVYNQASLCTDHLGRECKLSQHSYIIYKALHKSNIDSVRNEMFKMGFVNL---R
LASS-----VILTENYNEYGLKMVTYWHMMQAISGFKASSPMHDITKTIHTAQKNHED--
TLQYHNT-QEF---QQFQKNLEALGKEVIRIQSHDRLLFDAKAFKNASPTLVTGKSAGKG
GVQLTTEDGKRFTAGDKRVVLTSQGADTVHLKSEQMET------------VADS------
-----SGKVTSYRRIGVRM-VPGRPVRAIYQQNLEEYLIETYLFPWIEHHAHPPKHV--I
MEEGDALNLGSYNIKTRLNSSDEYVAEMVEATGSQTKLVAYTDFSQFDQSERGINTLDAI
FQGM--------------------------------------------------------
------------------------------------------------------------
------------------------------------------------------------
------------------------------------------------------------
------------------------------------------------------------
------------------------------------------------------------
------------------------------------------------------------
------------------------------------------------------------
------------------------------------------------------------
------------------------------------------------------------
-----------------------------------------
>YP_009551617
MEYSIESRFCLWRQVCEKTLTTYFGNATPVMCKIKHSARKQNAEFIMPESTQAGWKIKSI
YNIAEKEKRFDILWKDIIRMIDEISSWGYTNATSVSLALVDAIPHISTLGQSI-TTEAIL
PNFTELRD--GIID--------HETGKIKVRNDHSKDKFVEYSLGAYVRRRATQELYPKF
ITNPYMLLHAMLSLFIEFRDDYSFLFCDSSLLQALKNHILKWAISSNGKIESPVRITGNN
PIRIVSWGTDAYFLKRMSVVLNYLVTLVAEAEFIR--LYPKYTSVLTQVACYLFKSPLMH
TKDFKTPHSAVLLNSFYVTRKMRPHFLRFDDSKTKITHERFGTAYIHSHPRYPEYSPA--
DSTKLNRTFSEHIECV---GCDSESSMEK-----------VVNIKKERFNTAISDLRKLR
MPEVLDFAMRFSVDPECNFGAMALMAWNHLIGMAGFSTSDAAIDITKKLEEMREWNKKTD
STDYIDNKRDLLSRANVQRNIRRAVYSLTKNAFDQGLYFRANRFKEIVPNLLTGKSAGLG
TLSFNIGG-KVVKVTDKKSWALIEGLRILRFSTEDAGTSSYDDWRRYFMSMGRDPDKVRI
KPTLIAHHPLRQRNIAVRNVPAGRAARAVYMQTIFEYILERLIFAFIELTNRRPQGERAF
NKWTNDVDQGNVNVAPNLQDTDDFLAGVIMASADPSRLILCIDYDAYDQGQTYEKILKHV
FLGIRDYLEAGPEWLKETYATIDDQSANFYDLFRFYVNNVIQRWFHISRFPEVSEFLVDF
LTSGAYWTFGINTTNNEMVTKEMEERACEEIQSFHTFDDVAIAGDDQAATTDLTALSSDD
VSQLRGVVSSVAHAIGFKENKDKTDMSVHKAEMAKIFFYRGTTIRIGSVQLFESEKASQA
STIFETVRGFHQLVKIFMYRYPADTRLLASIGIITGTIACQLDAVDKRETQERQVIVLDP
YIQIVPSSFGVGCGATLTGFQNNELVYHFYSAHREMFLAYVDLASQIRFKKLEGEQRKLV
DTIFGKIQHEETITVFRPDGTEIFDGMRGARDMLSVNKKKLEQSAVANRELLRMKIKVPK
NMLLENATKSFVEQITATMNLDPVRLRGDSSDLLLNLESYVMDADHGYTLVCSQQPLLQG
MSLQATSNPVMPRKYTLSRYPTVSTGLREIQKYVGDRHNVQPPKNPALLTAIRNALAAGR
RETVISPNITEETFLDIILDIITSVRYQNINLYDIIRNIIRVFFGILIDERKYVDALLYT
INSNQVSAIPYSLSGSFMVYLDVNYFPHSDYIYIPAKSVYKMHYTYIAATLFMSRLADGY
PATKVALNNDDLLRKDTRLMPISKAYDVKAQFPSHGFAAFE
