# Supplementary material for: Endoparasitoid lifestyle promotes endogenization and domestication of dsDNA viruses
Source: eLife. 2023 Jun 6;12:e85993. doi: 10.7554/eLife.85993 (PMC10259472; doi:10.7554/eLife.85993)
Supplement: Figure 1—source data 1. [file elife-85993-fig1-data1.zip › All_clusters/Cluster23997.aa.aln]

>scaffold_7958:1965-2565(+):Ceratosolen_marchali
--------------------TCSTMTFIAKLEDKSTAKLKLDQALSLVRDSYKTNFRNCI
MKKN-----GRGCLKLYTNLTIQVTGVTSLDEFIATTRDIQYPEIYRDKSYILECVMGNW
TVSLSNDGVINLNSTMDAINYDEPQMAYFLRGYPLIIKYVNPSTSYYKQYRYMCDDVA--
-GTLTHSLKEISIPVSVLMFKSGNCIVSSMTEQAAVRCVKYLKTKLVF--
>YP_009220690
MKKQKPSRQLSNIGTDRIHESCSTTSFVVKPD--VAKKLALDEIVDILETTTPGKFRNCA
IKKIASPSKTNLCIKLYSNSSIQINGVKSDDDIEYVMKL---FGGRVAESFKIYCVLQNW
SVCVSIRDV-DLVKTMDVL-NDNGIMAFFLRGYPLVIKRKTTFER---TIRIIRKDTDFD
LELAEKDVEVINPEMTILLFRSGNCILSGVDEAGLCRFVADVKRLMVLVD
