# Supplementary material for: Endoparasitoid lifestyle promotes endogenization and domestication of dsDNA viruses
Source: eLife. 2023 Jun 6;12:e85993. doi: 10.7554/eLife.85993 (PMC10259472; doi:10.7554/eLife.85993)
Supplement: Figure 1—source data 1. [file elife-85993-fig1-data1.zip › All_clusters/Cluster2335.aa.aln]

>QANH01000736.1:31723-32185(+):Harpegnathos_saltator
---MLRIKYPKFLNCIKYIPK---GSDICIIEAIESLAYGNSESK-YLSTVLEQ---NGN
DYQKLINIIIEKYDLQVVVKNNKYVANYEE-DTKEGKKKKAIKDIMVENYLIRMKVEKGL
SISQIKKILFRINLRLFLKMLPLKNILIEDGEIISILDPIIDDLD----------
>QANH01000488.1:59039-59501(+):Harpegnathos_saltator
---MLRIKYPKFLNCIKYIPK---GSDICIIEAIESLAYGNSESK-YLSTVLEQ---NGN
DYQKLINIIIEKYDLQVVVKNNKYVANYEE-DTKEGKKKKAIKDIMVENYLIRMKVEKGL
SISQIKKILFRINLRLFLKMLPLKNILIEDGEIISILDPIIDDLD----------
>QANH01000809.1:4303-4765(+):Harpegnathos_saltator
---MLRIKYPKFLNCIKYIPK---GSDICIIEAIESLAYGNSESK-YLSTVLEQ---NGN
DYQKLINIIIEKYDLQVVVKNNKYVANYEE-DTKEGKKKKAIKDIMVENYLIRMKVEKGL
SISQIKKILFRINLRLFLKMLPLKNILIEDGEIISILDPIIDDLD----------
>scaffold_7263:3816-4194(-):Ceratosolen_marchali
----FNIKNPVFLDCLMFVDK---NSELEEYRYLERLLYVDNKVSEDEAARLSKIGAE--
---RFCAKIKK----------DNATSESTRTSS-TNSKRKNIKDYMLEDFVIKHKLS---
-----DSVLKELNIRLFLKIINNKNVVMEDGNIVYID------------------
>NP_149608
---MLRIKYPKFLNCIKYIPK---GSDICIIEAIESLAYGNSESK-YLSTMLEQ---NGN
DYKKLINIIIEKYDLQVIVKNNKYVTNYEDDDTKEGKKKKAIKDIMVENYLIRMKVEKGL
SISQIKKILFKINLRLFLKMLPLKNILIEDGEIISILDPIIDDLD----------
>YP_009046683
MSRYPRIRFPQFLNCCKYIKYKDYHNSLAIFEKIEELAYGNNDSK-NLLKMFKTKMDEEE
DYEGLFHHIVDKYNLSLKVS-----------ISDDNKKKKAIKEGMIENYLVRLKKERGL
SLAEIKGIMLRINLRLFLKLLSTKNVMVENGEIIDIDDPDLFPQNENDVKTIGVC
>YP_009220704
---MFRVINVEFLQLLNLVDK---NSETDLYRFIENLIMFPSEEADRLKNELEQKGGL--
---ETINTIRR----------LCNDRFPPKTKSIDSKRKVVIKEDMIENYIVKHGLD---
-----KKILDAINTKMSLKSLSSKNVVVKDGIVVDIRL-----------------
