# Supplementary material for: Endoparasitoid lifestyle promotes endogenization and domestication of dsDNA viruses
Source: eLife. 2023 Jun 6;12:e85993. doi: 10.7554/eLife.85993 (PMC10259472; doi:10.7554/eLife.85993)
Supplement: Figure 1—source data 1. [file elife-85993-fig1-data1.zip › All_clusters/Cluster4383.aa.aln]

>SSWZ01000078.1:405668-405914(-):Neodiprion_pinetum
-------------------------------------------LQDADDAAGCTVSGVSG
FQGQRVVSFPQVVFTLVNDDTASNDAVSAAQRYHVVQYFDR--GNSVRRFDVSQVADVPH
GVTRSAV-----------------------------------------------------
---------------
>CM009920.1_0:4637418-4637664(-):Neodiprion_lecontei
-------------------------------------------LQDADDAAGCTVSRVSG
FQGQRVVSFPQVVFTLVNDDTASNDAVSAAQRYHVVQYFDR--GNSVRRFDVSQVADVPH
GVTRSAV-----------------------------------------------------
---------------
>QCQ67556
MEVKPDEITPKLELGGRVGFYASAGVKSDVLGGRAPGRRSVVGLAHPDDAAREPAARVAG
GLAQRMVGEAQIVPVRVHDQTPSDDAVRAVQGHDAVRQAHLGERVAARRLEVAQVADVPD
LGVGRAVVPARGVEVLAGRRAPVARVAELVHVEAVQAARQAEHVAAYPHGMRRRRLVEVN
RAAGVAGQDAYGAHL
>AIX47985
MEVKPDEITPKLELGGRVGSYASAGVKSDVLGGRAPGRRSVVGLAHPDDAAREPAARVAG
GLAQRMVGEAQIVPVRVHDQTPSDDAVRTVQGHDAVRQAHLGERVAARRLEVAQVADVPD
LGVGRAVVPARGVEVLAGRRAPVARVAELVHVEAVQAARQAEHVAAYPHGMRRRRLVEVN
RAAGVAGQDAYGAHL
