# Supplementary material for: Endoparasitoid lifestyle promotes endogenization and domestication of dsDNA viruses
Source: eLife. 2023 Jun 6;12:e85993. doi: 10.7554/eLife.85993 (PMC10259472; doi:10.7554/eLife.85993)
Supplement: Figure 1—source data 1. [file elife-85993-fig1-data1.zip › All_clusters/Cluster26037.aa.aln]

>scaffold_187:4200-4911(+):Encarsia_formosa
NKYKNMGASLSVSSVVNTIQQEFDREFKATSESHAISTCKMIIKSITIKHSDGCSFSFHN
ECYGDSTASVDTAIKTVVDWFAKLKEDQKQEAASWFT-LTTGISSTVNTVSQKYRDYVEL
KCKSDSAAEAELNFGDIIIESCISKGEQ--CKIDFKNTGIAKANCGMKAILDIATKASVE
AEKKSSQG---FD------------WSKIIWPLMIMIVISIISYLILQLFKD-KIL----
-------SP-SDKIELEKIKQKTYSQRI------------------------
>YP_008003757
-----MGASASINTIVSDITNRVENRLEQTAEASATAICRVNIGSISFQSTQGCVVSVSN
LCSAQAVAQVDAVVNATIEFYNDLTFEQKQEAPTWFT-LAYGINTTVTTIENDFKNLIEQ
RCKSDALLESEITVQNILVKDCRAPRDQ-IVNFTFTNTGTASGQCAISALLDLQVSGSNQ
VSASQSQG---LD------------LSTIIIYVIIAVIVIAVAYVIVKFAS--TKL----
-------TP-QQQVDLALAKVNSLSSRLMSYSNLISKTRY------------
>YP_008003958
-----MGVSASVNTIVSDITQRVENSLIQTAEASATANCRVSIGSISFTSTRGCTISVQN
LCSAQAISQVDAVVEATIEFYNDLSFEQKQEAPSWFT-AAYGVNTTVSTIESDFRNLIEQ
RCKSEALLNSTIEVQNFIVKDCTAPGNQ-IVNFTFINSGTAAGQCAISALIDLQVSGSNT
VSASQSQG---LD------------LGAIIIYVVIAIIVIAVAYVIVKFFS--NKP----
-------TP-NQQINLELAKMGAVSSKLIQLSKYISKME-------------
>NP_064999
-----MGASASINTIVSDITNRVENSLIQTANASAQAICRVTIGSISFRSTQGCTIEVRN
LCSAQAVAQVDAVVNATIDFYNNLTFEQKQEAPTWFT-VAYGINTTVTTIENDFRNLVEQ
RCKSQAVLDSSITVDNILVNDCRAPGNE-IVRFTFVNSGTAAGQCAISALLDLQVAGSNQ
VSASQSQG---LN------------IGNIILYVAIAIIVIAISYVLIKFFG--NKP----
-------TI-KQQISLELAKNGAVSSQLIQLSRYVSKIDDRD----------
>YP_009001570
-----MGASASINTIVSTITNRVENSLIQEANASAAAHCNVTIGSILFESTEGCVIEVRN
LCSAQAVAQVDAVVNATIDFYNDLSFEQKQEAPTWFT-AAFGINTTVSNVTNDFRNLIEQ
RCKSDAELNNTIEVRNITVRSCRAPPNEGVITFSFINSGTAAGQCAISALVDLQVAGSNT
VSAKQSQG---FD------------LAGIIPYIVAGIVIVLVVYIIIKLIG--MRL----
-------TP-KQQIDLELAKHNATSSKLIQLSQFISNPNI------------
>NP_048254
-----MGASASVNTIVSNINNRVENSLTQEASASATANCNVEIGSITFKSTKGCVVEVSN
LCSAQAEASVDAVVNATIDFYNDLSFEQKQEAPAWFT-AAFGVNTTTTNITNDFKNIVEQ
RCKADAVLNSSITVNNITVADCVAPESEGVIKFTFTNSGTAAGQCAISALLDLQVAGSNT
VSAKQTTG---TD------------WTVIFAYVALVAGIAIIAGIFYYIYK--LRL----
-------SP-KDKVNIELAKLGATSSKIIQLSQYLRG---------------
>YP_008004615
-----MGVSASINTIVTDITNRVENSLIQSANASAQSVCRVSIGSISFQSTQGCTVEIRN
LCSAEAISQVDAVVDATIEFYNDLTFEQKQEAPKWFT-SAYGINTTVTTIENDFRNLIDQ
RCKSEALLESTIEVQNILVKDCRAPGNE-IVRFIFTNSGTASGQCAISALLDLQVSGANE
VSASQSQG---TD------------ISAILLYVIIGVVVVAVAYVIVKFFS--NRP----
-------SP-KQQINLELARHGAVSSKLIQLSQYISKVGHSD----------
>YP_008004316
-----MGVSASINTIVTDITNRVENSLIQSANASAQAVCRVSIGSISFQSTQGCTVEIRN
LCSAEAISQVDAVVDATIEFYNDLTFEQKQEAPKWFT-SAYGINTTVTTIENDFRNLIDQ
RCKSEALLESTIEVQNILVKDCRAPGNE-IVRFIFTNSGTASGQCAISALLDLQVSGANE
VSASQSQG---TD------------ISAILLYVIIGVVVVAVAYVIVKFFS--NRP----
-------SP-KQQINLELARHGAVSSKLIQLSQYISKVGHSD----------
>YP_009552024
-----MGASASIQTIVNDIVNEMKIELKNTAKADASAKCSIQFGHVKFSKSKGCTLRLQN
FCSAEAKASIDSVVDASFKIYNNLTNEQKEEGAKLFT-IKTNIQTTVNKIRNDFKTYIEN
TCSASTRVENGITVQDFIVDECVAPDGQ-VLVFEFLNSGQAKASCGIKTVMDIVATASTE
IASSQKSF---NV------------NTIIWICLG--IGIPLIIAYVLYLYKGMFIV----
-------KS-KDKIEIELAKKNSTYINLLALARGLNKVKD------------
>YP_009408015
-----MGAAASIQTTVNTLSEKISNKLEQTAEATASTNCDIEIGNIIFRQNKGCNVTVKN
LCSSKADAQLDAVVKAAAETFETLTPEQKAYVPSLFT-AALNIQTSVNTVVKDFETYVKQ
KCKSDSVIKNKLKVQNILIDECASPPGT-TTNFEFINSGTSQGICAIKTLMDVTTKASTN
ISPKQSTG---FG------------YQYYIIAAV----VVILALLFVYYTKRMFFM----
-------ST-QDKIKVILASKPDVHWTS-YIDTFFSHV---PTVVDVSRQN-
>YP_009112786
-----MGAAASIQTTVTTVSERIRNELEQTASASAKADCDVTIGSLIIRKNLGCSVSVRN
MCSANSSAQLDAVMKAVSSTFNDLSAEQKAYVPGLMT-AALNIQTTVTTAVKDFETYVKQ
TCNADSVIHNKIKVQNIVMDECASPPGGQTTHLEFVNTGTASGNCGVKAVMDVLAKASTT
VKAEQEAN---KG------------FNTIVIAVV----VAILAAVFAWYARHMFFM----
-------ST-TDKIKLELAKKPVVHWTT-YLDTFFTEF---PPSD-------
>YP_009268780
-----MGASVSVQTVVNTINDKIRTKLEQQASASATAVCDVTIGSLIIRKNLGCSVSVRN
LCSAQADAQLDAILSAVTDVYNNLSDSQKAYVPELLT-ASLNIQTTVNTAVKDFETYLKQ
TCNSDAIIHNKIKVQNVVMDECASPPGA-ITHIDFTNTGTAKGNCGVKAVLDVLTKASTK
ESSSQIAN---IP------------TYYLIIAIV----LVIFAMIFLYYAKHMLVT----
-------ST-TDKIKLILASKPDVHWTT-YLDTFYTYS---PSVLSNKQV--
>AKC03345
-----MGAAASIQTTVTTINERIRNELQQTASASATADCDVTIGSLIIRKNLGCSVSVQN
MCSADASAQLDAVMKAVSSTFNDLSADQKAYVPGLLT-AALNIQTTVTTAVKDFENYVRQ
TCTADSVIHNKIKVQSIVMDECASPPGGQTTHLEFINTGTASGNCGVKAVMDVLAKASTT
VKNEQVAG---KG------------YQAIVIAVV----VAILAAIFAWYARRMLFT----
-------ST-ADKIKLELAKKPVVHWTT-YLDTFFTEF---PPSV-------
>AKC03473
-----MGAAASIQTTVTTINERIRNELQQTASASATADCDVTIGSLIIRKNLGCSVSVQN
MCSADASAQLDAVMKAVSSTFNDLSADQKAYVPGLLT-AALNIQTTVTTAVKDFENYVRQ
TCTADSVIHNKIKVQSIVMDECASPPGGQTTHLEFINTGTASGNCGVKAVMDVLAKASTT
VKDQQVAG---KG------------YQTIIIAVV----VAILAAVFAWYARRMLFT----
-------ST-ADKIKLELAKKPVVHWTT-YLDTFFTEF---PPSV-------
>NP_957956
-----MGAAASIQTTVTTINERIRNELQQTASASATADCDVTIGSLIIRKNLGCSVSVQN
MCSADASAQLDAVMKAVSSTFNDLSADQKAYVPGLLT-AALNIQTTVTTAVKDFENYVRQ
TCTADSVIHNKIKVQSIVMDECASPPGGQTTHLEFINTGTASGNCGVKAVMDVLAKASTT
VKDQQVAG---KG------------YQTIIIAVV----VAILAAVFAWYARRMLFT----
-------ST-TDKIKLELAKKPVVHWTT-YLDTFFTEF---PPSV-------
>YP_009480598
-----MGASVSVQTVVNNINDKIRTRLEQQASASSTAVCDITIGSLIIKKNLGCSVSVRN
LCSAQSDAQIDAILSAVTDVYNNLSDEQKSYVPGLLT-ASLNIQTTVNTAIKDFETYVKQ
TCNADAIIHNKIKVQSIVMDECASPPGA-TTHIDFTNTGTAKGNCGVKAVLDVIAKASTN
EASRQYSN---IP------------TPYMYIAIA----VIAIAMIFLYYAKHMLFT----
-------ST-QDKIKLILASKPDVHWTT-YLDTFYTYS---PSILSTN----
>NP_039091
-----MGAAASIQTTVTTINKKISEKLEQTASASATANCDINIGNIIFKKNKGCNVLVKN
MCSANASAQLDAIVSAVREVYDQLTEQQKAYAPSLLT-AALNIQTNVSTITQDFETYIKQ
KCNSDAVINNIINVQSLEVDECSAPPGQ-IMTFEFINTGTATGNCAMKSVLDVLTKSSDR
VSGNQSTG---ND------------FSKYLYIIG----GIICFLILLYYAKKLFFM----
-------ST-NDKVKVLLAKKPDVHWTT-YIDTYFRSS---PVLV-------
>YP_003457352
-----MGAAASIQTTVTTVSERIRNELEQSASASATADCDVTIGSLIIRKNLGCSVSVRN
MCSANASAQLDAVMKAVSSTFNDLSADQKAYVPGLLT-AALNIQTTVNTAVKDFENYVKQ
TCNADAIIHNKIKVQNILIDECASPAGGPATHLEFVNTGTAVGNCGVQAVMDVLSKASTT
VKSNQEAG---KG------------YQTIIIAIV----VAILAAIFAWYARHMLFM----
-------ST-TDKIKLELAKKPVVHWTT-YLDTFFTEF---PPSV-------
>AXY04570
-----MGAAAGIQTTVTTINKKISEKLEQTASASATANCDINIGNIIFKKNKGCNVLVKN
MCSANASAQLDAIVSAVREVYDQLTEQQKAYAPSLLT-AALNIQTNVSTITQDFETYIKQ
KCNSDAVINNIINVQSLEVDECSAPPGQ-IMTFEFINTGTATGNCAMKSVLDVLTKSSDR
VSGNQSTG---ND------------FSKYLYIIG----GIICFLILLYYAKKLFFM----
-------ST-NDKVKVLLAKKPDVHWTT-YIDTYFRSS---PVLV-------
>NP_957824
-----MGAAASIQTTVTTVSERIRNELEQSASASATADCDVTIGSLIIRKNLGCSVSVRN
MCSANAGAQLDAVMKAVSSTFNDLSSDQKAYVPGLLT-AALNIQTTVNTAVKDFETYVKQ
TCTADAVIHNKIKIQNIVMEECASLPGSPATHLEFVNTGTAAGNCGVKAVMDVLAKASTT
VRNNQEAG---KG------------YQTIIIAIV----VAILAAIFAWYARHMLFM----
-------ST-SDKIKLELAKKPVVHWTT-YLDTFFTEF---PPSV-------
>ABA00564
-----MGAAASIQTTVTTVSERIRNELEQSASASATADCDVTIGSLIIRKNLGCSVSVRN
MCSANAGAQLDAVMKAVSSTFNDLSSDQKAYVPGLLT-AALNIQTTVNTAVKDFETYMKQ
TCTADAVVHNKIKIQNIVMEECASLPGSPATHLDFVNTGTAVGNCGVKAVMDVLAKASTT
VRNDQEAG---KG------------YQTIIIAIV----VAILAAIFAWYARHMLFM----
-------ST-SDKIKLELAKKPVVHWTT-YLDTFFTEF---PPSV-------
>ARF02733
-----MGAAASIQTTVTTLNKKISDKLEQTAQASASTNCDIHIGNILFKKNRGCNVLVKN
MCSANSAAQLDAIVSAVKDVYNDLSSEQKAYAPSLLT-AALNIQTNVSTITQDFETYLKQ
KCNSDSVVKNTLSIQSLEVDECSAPPGQ-IMTFEFINTGTATGNCAMKSVLDVLTKSSDR
VSGNQESG---ND------------FAKYLYIIG----AVICFLVLLYYVKKLFFM----
-------ST-NDKVKVILAKKPDVHWTT-FLDTYFRSS---PILV-------
>AKU76536
-----MGAAASIQTTVTTVSERIRNELEQSASASATADCDVTIGSLIIRKNLGCSVSVRN
MCSANAGAQLDAVMKAVSSTFNDLSSDQKAYVPGLLT-AALNIQTTVNTAVKDFETYVKQ
TCTADAVIHNKIKIQNIVMEECASLPGSPATHLEFVNTGTAAGNCGVKAVMDVLAKASTT
VHDNQEAG---KG------------YQTIIIAIV----VAILAAIFAWYARHMLFM----
-------ST-SDKIKLELAKKPVVHWTT-YLDTFFTEF---PPSV-------
>YP_009448047
-----MGAAASIQTTVTTINKKISEKLEQSASASATANCDINIGNIIFKKNKGCNVLVKN
MCSANASAQLDAIVSAVREVYDQLTEQQKAYAPSLLT-AALNIQTNVSTITQDFETYIKQ
KCNSEAVINNTINVQSLEVDECSAPPGQ-LMTFEFINTGTATGNCAMKSVLDVLTKSSDR
VSGNQSAG---SD------------FAKYLYIIG----GIICFLILLYYAKKLFFM----
-------ST-NDKVKVILAKKPDVHWTT-YIDTYFRSS---PVLV-------
>YP_009046122
-----MGAAASIQTTVTTINKKISEKLEQSASASATANCDINIGNIIFKKNKGCNVLVKN
MCSANASAQLDAIVSAVREVYDQLTEQQKAYAPSLLT-AALNIQTNVSTITQDFETYIKQ
KCNSEAVINNTINVQSLEVDECSAPPGQ-IMTFEFINTGTATGNCAMKSVLDVLTKSSDR
VSGNQSAG---SD------------FAKYLYIIG----GIICFLILLYYAKKLFFM----
-------ST-NDKVKVILAKKPDVHWTT-YIDTYFRSS---PVLV-------
>NP_051769
-----MGAAASVQTTVNTLTQKISSSLEQTSSASAQTNCEVEIGNISFKKNTGCNVTVKN
LCSANANSQLDSVLSAATETYDSLTPEQKAYVPSLMT-AALNIQTSVNTVVKDFENYVRQ
KCTADSVVNNKLKVQNIVIDECAAADGS-STNFEFINTGSSQGICAVKTLLDVTTKASTD
ISPRQSSG---YG------------YQFYVIAAV----VLILSMIFMYYAKKMLFT----
-------ST-KDKIKIILANKPDVHWTS-YLDTFFSTV---HSV--------
>YP_009046359
-----MGAAASIQTTVTTINKKISEKLEQSASASATANCDINIGNIIFKKNKGCNVLVKN
MCSANASAQLDAIVSAVREVYDQLTEQQKAYAPSLLT-AALNIQTNVSTITQDFETYIKQ
KCNSEAVVNNTINVQSLEVNECSAPPGQ-LMTFEFINTGTATGNCAMKSVLDVLTKSSDR
VSGNQSAG---SD------------FAKYLYIIG----GIICFLILLYYAKKLFFM----
-------ST-NDKVKVILAKKPDVHWTT-YIDTYFRSS---PVLV-------
>ADC53817
-----MGAAASIQTTVTTVSERIRNELEQSASASATADCDVTIGSLIIRKNLGCSVSVRN
MCSANASAQLDAVMKAVSSTFNDLSADQKAYVPGLLT-AALNIQTTVNTAVKDFENYVKQ
TCNADAIIHNKIKVQNILIDECASPAGGPATHLEFVNTGTAVGNCGVQAVMDVLSKASTT
VKSNQEAN---KG------------YQTIIVAIV----VAILAAIFAWYARHMLFM----
-------ST-TDKIKLELAKKPVVHWTT-YLDTFFTEF---PPSV-------
>AGU99738
-----MGAAASVQTTVNTLTQKISSSLEQTSSASAQTNCEVEIGNISFKKNTGCNVTVKN
LCSANANSQLDSVLSAATETYDSLTPEQKAYVPSLMT-AALNIQTSVNTVVKDFENYVRQ
KCTADSVVNNKLKVQNIVIDECAAADGS-STNFEFINTGSSQGICAVKTLLDVTTKASTD
ISPRQSSG---YG------------YQFYVIAAV----VLILSMVFMYYAKKMLFT----
-------ST-KDKIKIILANKPDVHWTS-YLDTFFSTT---HSV--------
>AHZ33744
-----MGAAASIQTTVTTVSERIRNELEQSASASATADCDVTIGSLIIRKNLGCSVSVRN
MCSANAGAQLDAVMKAVSSTFNDLSSDQKAYVPGLLT-AALNIQTTVNTAVKDFETYMKQ
TCTADAVIHNKIKIQNIVMEECASLPGSPATHLEFVNTGTAAGNCGVKAVMDVLAKASTT
VRNDQEAG---KG------------YQTIIIAIV----VAILAAIFAWYARHMLFM----
-------ST-SDKIKLELAKKPVVHWTT-YLDTFFTEF---PPSV-------
>NP_051944
-----MGAAASVQTTVNTLTQKISSSLEQTSSASAQTNCEVEIGNISFKKNNGCNVTVKN
LCSANANSQLESVLSAATETYDSLTPEQKAYVPSLMT-AALNIQTSVNTVVKDFENYVRQ
KCTADSVVNNKLKVQNIIIDECAAADGS-MTNFEFINTGSSQGICAVKTLLDVTTKASTD
ISPRQSSG---YG------------YQFYIIAAV----VLILSMVFIYYAKKMLFT----
-------ST-KDKIKIILANKPDVHWTS-YLDTFFSTT---HSI--------
>AAR98142
-----MGAAASIQTTVTTVSERIRNELEQSASASATADCDVTIGSLIIRKNLGCSVSVRN
MCSANAGAQLDAVMKAVSSTFNDLSSDQKAYVPGLLT-AALNIQTTVNTAVKDFETYMKQ
TCTADAVIHNKIKIQNIVMEECASLPGSPATHLEFVNTGTAVGNCGVKAVMDVLAKASTT
VRNDQEAG---KG------------YQTIIIAIV----VAILAAIFAWYARHMLFM----
-------ST-SDKIKLELAKKPVVHWTT-YLDTFFTEF---PPSV-------
>AYN60994
-----MGAAASIQTTVTTVSERIRNELEQSASASATADCDVTIGSLIIRKNLGCSVSVRN
MCSANAGAQLDAVMKAVSSTFNDLSSDQKAYVPGLLT-AALNIQTTVNTAVKDFETYMKQ
TCTADAVIHNKIKIQNIVMDECASLPGSPATHLEFVNTGTAAGNCGVKAVMDVLAKASTT
VHNNQESG---KG------------YQTIIIAIV----VAILAAIFAWYARHMLFM----
-------ST-SDKIKLELAKKPVVHWTT-YLDTFFTEF---PPSV-------
>YP_009389333
-----MGAAASIQTTVTTISERIRNELEQSASASATADCSVTIGSLIIRKNTGCSVSVRN
MCSANADAQLDAVMKAVSTTFNDLSADQKAYVPGLLT-AALNIQTTVTTAVKDFETYVKQ
TCKSDSVVHNKIKVQNIVMDECSSPPGGGTTHLEFVNTGTAVGNCGVKAVMDVVAKASTS
VRNEQVAN---KG------------YQTIVIAAV----VAILAAVFAWYAKKMLFT----
-------ST-RDKIRLALANKPVVHWTT-YLDTFFTEL---PSSV-------
>ASY92343
-----MGAAASIQTTVTTVSERIRNELEQSASASATADCDVTIGSLIIRKNLGCSVSVRN
MCSANAGAQLDAVMKAVSSTFNDLSSDQKAYVPGLLT-AALNIQTTVNTAVKDFETYMKQ
TCTADAVIHNKIKIQNIVMEECASLPGSPATHLEFVNTGTAAGNCGVKAVMDVLAKASTT
VRNDQEAG---KG------------YQTIIIAIV----FAILAAIFAWYARHMLFM----
-------ST-SDKIKLELAKKPVVHWTT-YLDTFFTEF---PPSV-------
>ADY76895
-----MGAAASIQTTVTTVSERIRNELEQSASASATADCDVTIGSLIIRKNLGCSVSVRN
MCSANAGAQLDAVMKAVSSTFNDLSSDQKAYVPGLLT-AALNIQTTVNTAVKDFETYMKQ
TCTADAVIHNKIKIQNIVMEECASLPGSPATHLEFVNTGTAAGKCGVKAVMEVLAKASTT
VRNDQEAG---KG------------YQTIIIAIV----VAILAAIFAWYARHMLFM----
-------ST-SDKIKLELAKKPVVHWTT-YLDTFFTEF---PPSV-------
>YP_009281835
-----MGAAASIQTTVNTLSERISSKLEQEANASAQTKCDIEIGNFYIRQNHGCNLSVKN
MCSADADAQLDAVLSAATETYSSLTPEQKAYVPAMFT-AALNIQTSVNTVVRDFENYVKQ
TCNSSAIVDNKLKIQNVIIDECYGAPGS-PTNLEFINTGSSKGNCAIKALMQLTTKATTQ
IAPKQTTG---AG------------VQFYMIVIA----VVILAALFMYYAKRMLFT----
-------ST-NDKIKIILANKENVHWTT-YMDTFFRTS---PMVIATTDMQN
>NP_955196
-----MGAAASIQTTVTTLNKRISEKLEQSAQASAAANCDIHIGNILFKKNRGCNVLVKN
MCSANASAQLDAIVSAVKEVYNDLSAEQKAYAPSLLT-AALNIQTNVSTITQDFETYLKQ
KCNSDAVIKNTLSIQSLEVDDCSAPPGQ-IMTFEFINTGTATGNCAMKSVLDVLTKSSDR
VSGNQESG---ND------------FVKYLYIIG----GVICFLILLYYIKKLFFM----
-------ST-NDKVKVILAKKPDVHWST-YLDTYFRSS---PVII-------
>NP_570217
-----MGAAASIQTTVNTLNQKISNKLEQSAEASAEAKCDIEIGNITFRQNRGCNVIVKN
LCSAQANAQLDAVIKAATETYDSLTPDQKAYVPGLLT-AALNIQTSVNTVVKDFETYVKQ
TCTSKSVIDNKLKIRNIFIDDCAAPAGT-TTNFEFINSGTSQGICAIKTLMDVTTKASTN
IAPNQSSG---YG------------YQYYIIAVV----IVILSMIFLYYAKKMLFT----
-------ST-KDKIKLILASKPDVHWTS-YIDTFFSNV---PTVVEEPKLN-
>ABI99053
-----MGAAASVQTTVNTLNEKISNKLEQTAEASAIAKCDIEIGSITFRQNRGCNVTVKN
LCSAKADAQLDAVLKAATETYDSLTPEQKAYVPGLMT-AALNIQTSVNTVVKDFESYVKQ
KCTSKAVIDNKLKIQNIFIDECAAPPGT-PTNFEFINSGTSQGICAIKTLMDVTTKASTT
ISPSQSSG---YG------------YQAYVIAAV----AVIFAMLFLYYAKRMLFM----
-------ST-QDKIKIILANKPEVHWTS-YLDTFFSNI---PTIVDENNAK-
>YP_009177112
-----MGAAASVQTTVTTINKKISEKLEQTASATATANCDINIGNIVFKKNRGCNVLVKN
MCSANSSAQLDAIVSAVKEVFNDLNETQKSYAPSLLT-AALNIQTNVSTVVEDFETYIRQ
KCTSSSVINNNINIQSLQVDDCSAPPGQ-IMTFEFINTGTSTGNCAMKSVLDVLTKSSDR
VSGNQESS---ND------------FVKYLYIIG----GVICFLLLLYYIKKLFFM----
-------SV-QDKVKIILAKKPDVHWTT-FLDTYFRTS---PVLV-------
>YP_009408266
-----MGAAASIQTSVNTLSERISTKLIQEANASAETNCEIEIGSFIIRKNNGCNVTVKN
LCSANADAQLEAVLSAATETYSSLTPEQKAYVPAMFT-AALNIQTTVNTVVRDFENYVKQ
TCNSDAVVNNKLKIQNIFIDECTALPGS-NTTLEFINTGTSKGNCAIKALMDITTKANTQ
IAPRQIAG---TG------------VQFYIIAIV----VVVLGFLFIYYAKRMLFT----
-------ST-NDKIKIILANKENVHWTT-YMDVFFRNS---SPLVMNTDDE-
>YP_227444
-----MGAAASVQTTVNTLNEKISNKLEQTAEASAIAKCDIEIGSITFRQNRGCNVTVKN
LCSAKADAQLDAVLKAATETYDSLTPEQKAYVPGLMT-AALNIQTSVNTVVKDFESYVKQ
KCTSKAIIDNKLKIQNIFIDECAAPPGT-PTNFEFINSGTSQGICAIKTLMDVTTKASTT
ISPSQSSG---YG------------YQAYVIAAV----AVIFAMLFLYYAKRMLFM----
-------ST-QDKIKIILANKPEVHWTS-YLDTFFSNI---PTIVDENNAK-
>YP_009329692
-----MGAAASIQTTVNTLNEKISSTLEQTAEASATTKCDVDIGNIIFKQNRGCNVTVKN
LCSSNATAQLDSVVKAATETYESLTPDQKAYVPGLMT-AALNIQTSVNTVIKDFENHVKQ
KCTSKAVTENKLKIQNILIDDCAGTPSG-PTNLEFINTGTSQGICAIKTLMDVTTKATSK
IAPSQSAG---SG------------FQYYIIGFV----IVILAMLFLYYAKKMFFT----
-------ST-NDKIKIILANKPDVHWTS-YIDTFFSNP---TTVV-------
>ARE67397
-----MGAAASIQTTVTTLNKRISEKLEQSASASATANCDIHIGNILFKKNRGCNVLVKN
MCSANASAQLDAIVSAVKEVYNDLTSEQKAYAPSLLT-AALNIQTNVSTITQDFETYLKQ
KCNSDAVIKNTLSIQSLEVDDCSAPPGQ-IMTFEFINTGTATGNCAMKSVLDVLTKSSDR
VSGNQESG---ND------------FVKYLYIIG----GVICFLILLYYIKKLFFM----
-------ST-NDKVKVILAKKPDVHWST-YLDTYFRSS---PVII-------
>YP_009408468
-----MGAAASIQTSVNTLSERISTKLIQEANASAETNCEIEIGSFIIRKNNGCNVTVKN
LCSANADAQLEAVLSAATETYSSLTPEQKAYVPAMFT-AALNIQTTVNTVVRDFENYIKQ
TCNSDAVVNNKLKIQNIFIDECTALPGS-NTTLEFINTGTSKGNCAIKALMDITTKANTQ
IAPRQIAG---TG------------VQFYIIAIA----VVVLGFLFIYYAKRMLFT----
-------ST-NDKIKIILANKENVHWTT-YMDVFFRNN---SPLVMNTDDE-
>YP_009282781
-----MGAAASIQTTVNTLSERISSKLEQEANASAQTKCDIEIGNFYIRQNHGCNLSVKN
MCSADADAQLDAVLSAATETYSSLTPEQKAYVPAMFT-AALNIQTSVNTVVRDFENYVKQ
TCNSSAIVDNKLKIQNVIIDECYGAPGS-PTNLEFINTGSSKGNCAIKALMQLTTKATTQ
IAPRQVAG---TG------------VQFYMIVIA----VVILAALFMYYAKRMLFT----
-------ST-NDKIKIILANKENVHWTT-YMDTFFRTS---PMVIATTDIQN
>NP_150494
-----MGAAASIQTTVNTLNEKISSKLEQTAEATAEAKCDIEIGSIVFRQNKGCNVTVKN
LCSSKAESQLDAILKAATETYDSLTPDQKAYVPGLMT-AALNIQTSVNTVVKDFETYVKQ
KCTSKSVIDNKLKIHNIFIDECAAPTGT-TTNFEFINSGTSQGICAIKTLMDVTTKASTK
FSPSQSSG---YG------------YQFYIIAAV----VVILSMVFLYYVKKMLFT----
-------ST-KDKIKIILANKPEVHWTS-YLDTFFSNT---PTIIEK-----
>NP_659632
-----MGAAASIQTTVNTLNEKISSNLEQTAEATAEAKCDIEIGNIVFRQNKGCNVTVKN
LCSSKAESQLDAILKAATETYDSLTPDQKAYVPGLIT-AALNIQTSVNTVVKDFETYVKQ
KCTSKSVIDNKLKIHNIFIDECVAPTGT-TTNFEFINSGTSQGICAIKTLMDVTTKASTK
FSPSQSSG---YG------------YQFYIIAAV----VVILSMVFLYYVKKMLFT----
-------ST-KDKIKIILANKPEVHWTS-YLDTFFSNT---PTIIEK-----
>YP_004821421
-----MGAAASIQTTVNTLSERISSKLIQEANASAETKCDIDIGSFIIRKNNGCNVTVKN
LCSANADAQLEAVLSAATETYASLTPEQKAYVPAMFT-AALNIQTSVNTVVRDFENYVRQ
TCNSSAVVDNKLKIQNVFIDECNAIPGE-NTTLEFINAGTSKGNCAIKSLLDVTTKATTQ
ITPKQIAG---TG------------IQFYIIAIV----VIVLAFLFIYYAKRMLFT----
-------ST-NDKIKLILANKENVHWTT-YMDVFFRNN---SPLVMTTEDDL
>YP_001293251
-----MGAAASIQTTVNTLNEKISSKLEQTAEATAEAKCDIEIGSIVFRQNKGCNVTVKN
LCSSKAESQLDAILKAATETYDLLTPDQKAYVPGLMT-AALNIQTSVNTVVKDFETYVKQ
KCTSKSVIDNKLKIHNIFIDECAAPTGT-TTNFEFINSGTSQGICAIKTLMDVTTKASTK
ISPSQSSG---YG------------YQFYIIAAV----VVILSMVFLYYVKKMLFT----
-------ST-KDKIKIILANKPEVHWTS-YLDTFFSNT---PTIIEK-----
>NP_073445
-----MGAAASIQTTVNTLNEKISNTLEQDASATAQANCDIEIGSIIFRQNRGCNVTVKN
LCSANADAQLDAVLKAASDTYESLTPEQKAYVPGLMT-AALNIQTSVNTVVKDFENHVKQ
KCNSQSVVDNKLKIQNIFIDECSAPSGT-TTNFEFINSGTSKGICAIKTIMDVTTKASTN
ISPKQESG---YG------------YQVYVIAAI----AIILSMIFLYYAKKMFFT----
-------ST-KDKIKLILASKPEVHWSS-YIDTFFSNS---PTVIENIN---
>YP_232970
-----MGAAASIQTTVNTLSERISSKLEQEANASAQTKCDIEIGNFYIRQNHGCNLTVKN
MCSADADAQLDAVLSAATETYSGLTPEQKAYVPAMFT-AALNIQTSVNTVVRDFENYVKQ
TCNSSAVVDNKLKIQNVIIDECYGAPGS-PTNLEFINTGSSKGNCAIKALMQLTTKATTQ
IAPKQVAG---TG------------VQFYMIVIG----VIILAALFMYYAKRMLFT----
-------ST-NDKIKLILANKENVHWTT-YMDTFFRTS---PMVIATTDMQN
>CRL86859
-----MGAAASIQTTVNTLSERISSKLEQEANASAQTKCDIEIGNFYIRQNHGCNLTVKN
MCSADADAQLDAVLSAATETYSSLTPEQKAYVPAMFT-AALNIQTSVNTVVRDFENYVKQ
TCNSSAVVDNKLKIQNVIIDECYGAPGS-PTNLEFINTGSSKGNCAIKALMQLTTKATTQ
IAPRQVAG---TG------------VQFYMIVIG----VIILAALFMYYAKRMLFT----
-------ST-NDKIKLILANKENVHWTT-YMDTFFRTS---PMVIATTDMQN
>ATB55791
-----MGAAASIQTTVNTLSERISSKLEQEANASAQTKCDIEIGNFYIRQNHGCNLTVKN
MCSADADAQLDAVLSAATETYSSLTPEQKAYVPAMFT-AALNIQTSVNTVVRDFENYVKQ
TCNSSAVVDNKLKIQNVIIDECYGAPGS-PTNLEFINTGSSKGNCAIKALMQLTTKATTQ
IAPRQVTG---TG------------VQFYMIVIG----VIILAALFMYYAKRMLFT----
-------ST-NDKIKLILANKENVHWTT-YMDTFFRTS---PMVIATTDIQN
>NP_619885
-----MGAAASIQTTVNTLSERISSKLEQEANASAQTKCDIEIGNFYIRQNHGCNLTVKN
MCSADADAQLDAVLSAATETYSSLTPEQKAYVPAMFT-AALNIQTSVNTVVRDFENYVKQ
TCNSSAVVDNKLKIQNVIIDECYGAPGS-PTNLEFINTGSSKGNCAIKALMQLTTKATTQ
IAPRQVAG---SG------------VQFYMIVIG----VIILAALFMYYAKRMLFT----
-------ST-NDKIKLILANKENVHWTT-YMDTFFRTS---PMVIATTDIQN
>AYP74171
-----MGAAASIQTTVTTLNKKISDKLEQTAQASATANCDIHIGNIIFKKNRGCNVLVKN
MCSANAAAQLDAIVSAVKEVYNDLTSEQKAYAPSLLT-AALNIQTNVSTITQDFETYLKQ
TCNSDAVVRNTLSIQSLEVDDCSAPPGQ-IMTFEFINTGTATGNCAMKSVLNVLTKSSDR
VSGNQESG---ND------------FVKYLYIIG----GVICFLILLYYVKKLFFM----
-------ST-NDKVKVILAKKPDVHWTT-FLDTYFRSS---PILI-------
>SMZ64642
-----MGAAASIQTTVNTLSERISSKLEQEANASAQTKCDIEIGNFYIRQNHGCNLTVKN
MCSADADAQLDAVLSAATETYSSLTPEQKAYVPAMFT-AALNIQTSVNTVVRDFENYVKQ
TCNSSAVVDNKLKIQNVIIDECYGAPGS-PTNLEFINTGSSKGNCAIKALMQLTTKATTQ
IAPRQVAG---TG------------VQFYMIVIG----VIILAALFMYYAKRMLFT----
-------ST-NDKIKLILANKENVHWTT-YMDTFFRTS---PMVIATTDIQN
>NP_671590
-----MGAAASIQTTVNTLSERISSKLEQEANASAQTKCNIEIGNFYIRQNHGCNLTVKN
MCSADADAQLDAVLSAATETYSGLTPEQKAYVPAMFT-AALNIQTSVNTVVRDFENYVKQ
TCNSSAVVDNKLKIQNVIIDECYGAPGS-PTNLEFINTGSSKGNCAIKALMQLTTKATTQ
IAPRQVAG---AG------------VQFYMIVIG----VIILAALFMYYAKRMLFT----
-------ST-HDKIKLILANKENVHWTT-YMDTFFRTS---PMVIATTDMQN
>YP_717398
-----MGAAASIQTTVNTLSERISSKLEQEANASAQTKCDIEIGNFYIRQNHGCNLTVKN
MCSADADAQLDAVLSAATETYSGLTPEQKAYVPAMFT-AALNIQTSVNTVVRDFENYVKQ
TCNSSAVVDNKLKIQNVIIDECYGAPGS-PTNLEFINTGSSKGNCAIKALMQLTTKATTQ
IAPRQVAG---TG------------VQFYMIVIG----VIILAALFMYYAKRMLFT----
-------ST-NDKIKLILANKENVHWTT-YMDTFFRTS---PMVIATTDMQN
>CAB54673
-----MGAAASIQTTVNTLSERISSKLEQEANASAQTKCDIEIGNFYIRQNHGCNLTVKN
MCSADADAQLDAVLSAATETYSGLTPEQKTYVPAMFT-AALNIQTSVNTVVRDFENYVKQ
TCNSSAVVDNKLKIQNVIIDECYGAPGS-PTNLEFINTGSSKGNCAIKALMQLTTKATTQ
IAPRQVAG---TG------------VQFYMIVIG----VIILAALFMYYAKRMLFT----
-------ST-NDKIKLILANKENVHWTT-YMDTFFRTS---PMVIATTDIQN
>AGZ95375
-----MGAAASIQTTVNTLNEKISSKLEQTAEATSEAKCDIEIGSIVFRQNKGCNVTVKN
LCSSKAESQLDAILKAATETYDLLTPDQKAYVPGLMT-AALNIQTSVNTVVKDFETYVKQ
KCTSKSVIDNKLKIHNIFIDECAAPTGT-TTNFEFINSGTSQGICAIKTLMDVTTKASTK
ISPSQSSG---YG------------YQFYIIAAV----VVILSMVFLYYVKKMLFT----
-------ST-KDKIKIILANKPEVHWTS-YLDTFFSNT---PTIIEK-----
>SNB56540
-----MGAAASIQTTVNTLSERISSKLEQEANASAQTKCDIEIGNFYIRQNHGCNLTVKN
MCSADADAQLDAVLSAATETYSGLTPEQKAYVPAMFT-AALNIQTSVNTVVRDFENYVKQ
TCNSSAVVDNKLKIQNVIIDECYGAPGS-PTNLEFINTGSSKGNCAIKALMQLTTKATTQ
IAPRQVAG---TG------------VQFYMIVIG----VIILAALFMYYAKRMLFT----
-------ST-NDKIKLILANKENVHWTT-YMDTFFRTS---PMVIATTDM--
>SNB57671
-----MGAAASIQTTVNTLSERISSKLEQEANASAQTKCDIEIGNFYIRQNHGCNLTVKN
MCSADADAQLDAVLSAATETYSGLTPEQKAYVPAMFT-AALNIQTSVNTVVRDFENYVKQ
TCNSSAVVDNKLKIQNVIIDECYGAPGS-PTNLEFINTGSSKGNCAIKALMQLTTKATTQ
IAPRQVAG---TG------------VQFYMVVIG----VIILAALFMYYAKRMLFT----
-------ST-NDKIKLILANKENVHWTT-YMDTFFRTS---PMVIATTDMQN
>AHB35726
-----MGAAASIQTTVNTLSERISSKLEQEANASAQTKCDIEIGNFYIRQNHGCNLAVKN
MCSADADAQLDAVLSAATETYSGLTPEQKAYVPAMFT-AALNIQTSVNTVVRDFENYVKQ
TCNSSAVVDNKLKIQNVIIDECYGAPGS-PTNLEFINTGSSKGNCAIKALMQLTTKATTQ
IAPRQVAG---TG------------VQFYMIVIG----VIILAALFMYYAKRMLFT----
-------ST-NDKIKLILANKENVHWTT-YMDTFFRTS---PMVIATTDMQN
>ADK39105
-----MGAAASIQTTVNTLSERISSKLEQEANASAQTKCDIEIGNFYIRQNHGCNITVKN
MCSADADAQLDAVLSAATETYSGLTPEQKAYVPAMFT-AALNIQTSVNTVVRDFENYVKQ
TCNSSAVVDNKLKIQNVIIDECYGAPGS-PTNLEFINTGSSKGNCAIKALMQLTTKATTQ
IAPRQVAG---TG------------VQFYMIVIG----VIILAALFMYYAKRILFT----
-------ST-NDKIKLILANKENVHWTT-YMDTFFRTS---PMIIATTDIQN
>NP_536507
-----MGAAASIQTTVNTLSERISSKLEQEANASAQTKCDIEIGNFYIRQNHGCNITVKN
MCSADADAQLDAVLSAATETYSGLTPEQKAYVPAMFT-AALNIQTSVNTVVRDFENYVKQ
TCNSSAVVDNKLKIQNVIIDECYGAPGS-PTNLEFINTGSSKGNCAIKALMQLTTKATTQ
IAPRQVAG---TG------------VQFYMIVIG----VIILAALFMYYAKRMLFT----
-------ST-NDKIKLILANKENVHWTT-YMDTFFRTS---PMIIATTDIQN
>NP_042117
-----MGAAASIQTTVNTLSERISSKLEQEANASAQTKCDIEIGNFYIRQNHGCNLTVKN
MCSADADAQLDAVLSAATETYSGLTPEQKAYVPAMFT-AALNIQTSVNTVVRDFENYVKQ
TCNSSAVVDNKLKIQNVIIDECYGAPGS-PTNLEFINTGSSKGNCAIKALMQLTTKATTQ
IAPRQVAG---TG------------VQFYMIVIG----VIILAALFMYYAKRMLFT----
-------ST-NDKIKLILANKENVHWTT-YMDTFFRTS---PMVIATTDIQN
>AXN56141
-----MGAAASIQTTVNTLSERISSKLEQEANASAQTKCDIEIGNFYIRQNHGCNLTVKN
MCSADADAQLDAVLSAATETYSGLTPEQKAYVPAIFT-AALNIQTSVNTVVRDFENYVKQ
TCNSSAVVDNKLKIQNVIIDECYGAPGS-PTNLEFINTGSSKGNCAIKALMQLTTKATTQ
IAPRQVAG---TG------------VQFYMIVIG----VIILAALFMYYAKRMLFT----
-------ST-NDKIKLILANKENVHWTT-YMDTFFRTS---PMVIATTDMQN
>AIE40517
-----MGAAASIQTTVNTLSERISSKLEQEANASAQTKCDIEIGNFYIRQNHGCNITVKN
MCSADADAQLDAVLSAATETYSGLTPEQKAYVPAMFT-AALNIQTSVNTVVRDFENYVKQ
TCNSSAVVDNKLKIQNVIIDECHGAPGS-PTNLEFINTGSSKGNCAIKALMQLTTKATTQ
IAPRQVAG---TG------------VQFYMIVIG----VIILAALFMYYAKRMLFT----
-------ST-NDKIKLILANKENVHWTT-YMDTFFRTS---PMIIATTDIQN
>SNB53955
-----MGAAASIQTTVNTLSERISSKLEQEANASAQTKCDIEIGNFYIRQNHGCNLTVKN
MCSADADAQLDAVLSAATETYSALTPEQKAYVPAMFT-AALNIQTSVNTVVRDFENYVKQ
TCNSSAVVDNKLKIQNVIMDECYGAPGS-PTNLEFINTGSSKGNCAIKALMQLTTKATTQ
IAPRQVAG---SG------------VQFYMIVIG----VIILAALFMYYAKRMLFT----
-------ST-NDKIKLILANKENVHWTT-YMDTFFRTS---PMVIATTDMQN
>YP_009143396
-----MGAAASIQTTVNTLSERISSKLEQEANASAQTKCDIEIGNFYIRQNHGCNLTVKN
MCSADADAQLDAVLSAATETYSSLTPEQKAYVPAMFT-AALNIQTSVNTVVRDFENYVRQ
TCNSSAVVDNKLKIQNVIMDECYGAPGA-PTNLEFINTGSSKGNCAIKALMQLTTKATTQ
IAPRQIAG---TG------------VQFYIIAIA----VVVLAVLFMYYAKRMLFT----
-------ST-NDKIKIILANKENVHWTT-YMDTFFRTS---PMVIATTDMQN
>NP_570476
-----MGAAASIQTTVNTLSERISSKLEQEANASTQTKCDVEIGNFYIRQNHGCNLTVKN
MCSADADAQLDAVLSAATETYSGLTPEQKAYVPAMFT-AALNIQTSVNTVVRDFENYVKQ
TCNSSAVVDNKLKIQNVIIDECYGAPGS-TTNLEFINTGSSKGNCAIKALMQLTTKATTQ
IAPRQVAG---TG------------VQFYIIVIG----VIILAALFMYYAKRMLFT----
-------ST-NDKIKLILANKENVHWTT-YMDTFFRTS---PMVIATTDMQN
>YP_784272
-----MGAAASLQTTVNNINQKISNKLVQTASASATANCKVNIGSLRFHTNKGCAVNIRN
LCSADAKASVQSILDAVSESYDGLTSAQKAFAPSLLT-AALNIQTDVNNVVKDFETYVKQ
TCLADSVLNSTITVNDIDMGDCQAPQGT-IMNFEFVNAGTASANCAMKAVLDVLTKSSDK
IASDQVSN---ND------------FRYYIYGAIAI-AAIVGLFLTLYYVKKMFVM----
-------ST-DDKIKLSLANREVPHWLT-LLDTYLLGRRDTPHLLYE-----
>AYO87704
-----MGAAASVQTTVTTLNERISNKLEQTASASATANCDVSIGNIYFGRNHGCNVLVKN
MCSANADAQLDAIVKAATEVYNELSEEQKAYAPSLLT-AALNIQTNVSTVTKDFETYVKQ
ACKADAVVNNTIKVQNLRVDECSAPSGM-LMTFEFINTGTSVGNCAMKAVLDVLTKSSDR
ISGVQTAG---TD------------IRWYVIVAA----VVACVLLVLWYAKRMLFT----
-------ST-QDKIKLILASKPDVHWTT-FLDTFFSSA---PTVL-------
>YP_005296264
-----MGVAASVQTTVNTLNEKISTSLEQTAEASATTKCDIDIGNIIFKENKGCNVTVKN
LCSANATAQLDSVVKAATETYDSLTPEQKAYVPGLMT-AALNIQTSVNTVIKDFENHVRQ
KCTSKAVTDNKLKIQNILIDECSGTPSG-PTNLEFINTGTSQGICAIKTLMDVTTKATSK
IAPSQSAG---SG------------FQYYIIGFV----VIILAMLFLYYAKKMLFT----
-------ST-NDKIKIILANKPDVHWTS-YIDTFFSNP---TTVV-------
>NP_044020
-----MGAAASVQTTVTTLNERISNKLEQSASASATANCNVSIGNIYFGRNHGCNVLVKN
MCSANADAQLDAIVKAATEVYNELSEEQKAYAPSLLT-AALNIQTNVSTVTKDFETYVKQ
ACKADAVVNNTIKVQNLRVDECSAPSGM-LMTFEFINTGTSVGNCAMKALLDVLTKSSDR
ISGVQNTG---TD------------IRWYVIVAA----VVACVLLVLWYAKRMLFT----
-------ST-QDKIKLILASKPDVHWTT-FLDTFFSSA---PTVL-------
>AAF33948
-----MGAAASIQTTVNTLSERISSKLEQEANASAQTKCDIEIGNFYIRQNHGCNLTVKN
MCSADADAQLDAVLSAATETYSGLTPEQKAYVPAMFT-AALNIQTSVNTVVRDFENYVKQ
TSNSSAVVDNKLKIQNVIIDECYAAPGS-PTNLEFINTGSSKGNCAIKALMQLTTKATTQ
IAPRQVAG---TG------------VQFYMIVIG----VIILAALFMYYAKRMLFT----
-------ST-NDKIKLILANKENVHWTT-YMDTFFRTS---PMVIATTDMQN
>YP_008658479
-----MGASLSLQTTVNVVSERIRNNLETTAGASATANCNVNIGSIIFHKNSGCNLSVRN
MCSAEADAQLEAVLKAATETYEGLTTEQKAYVPGLLT-TALNIQTSVSTVVKDFETHVRQ
SCNSTAVVNDNITVQNIQVDECTAPAGS-LITMEFVNTGTSKGNCAVKALMDVLTKSSTT
MATQQAAG---VG------------LNPYLIAAA----VAILVLVLLYYAKKMFFT----
-------ST-QDKIKIILANKPDVHWTT-YLDTFFSNS---PSMVTG-----
>AUL80510
-----MGAAASIHTAVNTLRERISSKLEQEANASAQTKCEIEIGNFYIRQNHECNLTVKN
MCSADADAQLDAVLSAATETYSRLTPAQKTYVPAMIT-AALNIQTSVSTVVRDFENYVKQ
TCNSSAVVDNQLKIQNVIVDECYGAPGS-PRNLEFINTGYSKGNCAIEALMQLTTKATTQ
IAPKQVTG---TG------------VQFYMIVIG----VIIWVA----------------
----------------------------------------------------
>YP_009162469
-----MGVNVDVKEFMQKFESNLSNNLSQSGSSQAVANCKVNIGSIIFQSNVNCSVNITN
NCVASADVSVSAVINALSDAFNSMSSTQKTSIAGFTGGINVGVSSTAQTFIQNMTNTINQ
SCSASAVANSEFNLGTLSFGSCKNYFGT--TTINFINTGQARGNCAMKLVSDLQLQSNNS
NTGVQDSVFSGFGSILTAFGNLLGQYAKFIIGFIAILLFTPIIYLIVKLFKKNKPAIGDN
NSAVIFESPFIKELAFKSLNNEPLHWSL-Y-SKFL-----------------
