# Supplementary material for: Endoparasitoid lifestyle promotes endogenization and domestication of dsDNA viruses
Source: eLife. 2023 Jun 6;12:e85993. doi: 10.7554/eLife.85993 (PMC10259472; doi:10.7554/eLife.85993)
Supplement: Figure 1—source data 1. [file elife-85993-fig1-data1.zip › All_clusters/Cluster15797.aa.aln]

>QANH01000809.1:16371-17118(+):Harpegnathos_saltator
--------------MSNQNKVISLGLLLLAAVAAWYLWNKKNKKSGSQYVPASSIVEPFM
PSLTYKVDKVYDASAPFGGQGNGDFMSVPGTFQSMVPPRFGMLDGAVISVPTKNGSINPG
IAPLYNNLDQDAMAFNPSSPLQ---QGIMDDNGEMIQPVVYDRIMYANRRSRLLEGSDFI
RGDLPIFPQNLGWFSPSVQPHIDLRKGI---VDNYDKDTADQLKLLQMKSEGKFDRAFEG
EMVP-PNTLIPSYGTFINPSVGD-------------VEIVNFE-----------------
-------------------------------------------------------
>NP_149580
--------------MSNQNKVLSLGLLLLAAVAAWYLWNKKNKKSGSQYVPASSIVEPFM
PSLTYKVDKVYDASAPFGGQGNGDFMSVPGTFQSMVPPRFGMLDGAVVSVPTKNGSINPG
IAPLYNNLDQDAMAFNPSSPLQ---QGIMDDNGEMIQPVVYDRIMYANRRSRLLEGSDFI
RGDLPIFPQNLGWFSPSVQPHIDLRKGI---VDNYDKDTADQLKLLQMKSEGRFDRAFEG
EMVP-PNTLIPSYGTFINPSVGD-------------VEIVNFE-----------------
-------------------------------------------------------
>YP_009046756
--------------MMSQNKMIAFGLLLLAAIVAWYYYNNKKKNQ------QSSIYEPFM
PSLTYKVDKVYDASAPYGGTGQGDFLSVPGTFQSLVPPRFGMLDGAVVSVPTKNGSLDPG
IAPLYKNLDSDSMAFNPSSPLQ---QGIMDDNGEMIQPVVYDRIIYANRRSRLLEGADFI
RGDLPIFPQNLGWFSPSVQPHIDLRKGI---IDNFDKDTADQLRFLQMKSEGKLDRAFEG
EMIP-PNTLIPSYGTFVNPSVGD-------------VEIVNFE-----------------
-------------------------------------------------------
>YP_009021165
--MAFFLNIKQVINMIERSLAI-----LFGVFVGWMGYLLATKKK------ITAIKENFL
PSMTYKVDRVAAPNEDFAH--KGEFWSVPGTYQSLVAPRSASVQYG--------------
SQIQYNLPPDSLLAYRSDTPFANEGLLTTGEGDDIVQPVTYDRFMFSNKKSRLRTHGDPI
RGDLPIIPHNSDWFRPSVQPHIDLKEGAMQVMGGFDNDTNNQLSLLMAASAGNAMQTFGG
MNFSGDDGLSSHMGAFMRSPVADSSFS-STAGNNTDVNLMKFMSAAPQGSNITQGFAATG
MVPQYTNASNTGIF-----------------SSMGMVPQNTVTMERSGDINVMRG
>YP_008357354
--------------MIERSLAL-----FFGLIVGLMGYIYSTKKK--------TIKENFL
PAMTYKVDRVAAPNEDFAH--KGEFWSVPGTYQSLVAPRSASVQYG--------------
SQIQYNLPQESLLAYKSDTPFANDGLLLTTGEGDIVQPVTYDRFMFSNKRSRLREHGDPI
RGDLPIIPHNSDWFRPSVQPHIDLKEGAMQVMGGFDNETNNQLSLLMAASAGNAMQTFGG
MNFSGEDGLSANMGAFMRSPVYSSNSSSSG-VDNTDANLMKFMSAAPQGSNIVQGFAATG
MVPQYMTASNMGLFPS---TPAITADNVGVFSTQGMVPQSVVQLERSGDINVMRG
>YP_009010818
--------------MIERSLAL-----FFGLIVGLMGYIYSTKKK--------TIKENFL
PAMTYKVDRVAAPNEDFAH--KGEFWSVPGTYQSLVAPRSASVQYG--------------
SQIQYNLPQESLLAYRSDTPFANDGLLLTTGEGDIVQPVTYDRFMFSNKRSRLREHGDPI
RGDLPIIPHNSDWFRPSVQPHIDLKEGAMQVMGGFDNETNNQLSLLMAASAGNAMQTFGG
MNFSGEDGLSANMGAFMRSPVYSSNSSSSG-VDNTDANLMKFMSAAPQGSNIVQGFAATG
MVPQYMTASNMGLFPS---TPAITSDNVGVFSTQGMVPQSVVQLERSGDINVMRG
>YP_009010352
--------------MIERSLAL-----FFGLIVGLMGYIYSTKKK--------TIKENFL
PAMTYKVDRVAAPNEDFAH--KGEFWSVPGTYQSLVAPRSASVQYG--------------
SQIQYNLPQESLLAYRSDTPFANDGLLLTTGEGDIVQPVTYDRFMFSNKRSRLREHGDPI
RGDLPIIPHNSDWFRPSVQPHIDLKEGAMQVMGGFDNETNNQLSLLMAASAGNAMQTFGG
INFSGEDGLSANMGAFMRSPVYSSNSSSSG-VDNTDANLMKFMSAAPQGSNIVQGFAATG
MVPQYMTASNMGLFSSMGLAPAITADNVGVFSTQGMVPQSVVQLERSGDINVMRG
>YP_004732968
--------------MIERSLAL-----FFGLIVGIVGYIYSTKKK--------TIKENFL
PSMTYKVDRVAAPNEDFAH--KGEFWSVPGTYQSLVAPRSASVQYG--------------
SQIQYNLPPESLLAYRSDTPFANDGLLLSTGEGDIVQPVTYDRFMFSNKKSRLREHGDPI
RGDLPIIPHNSDWFRPSVHPHIDLKEGAMQVMGGFDNETNNQLSLLMAASAGNAMQTFGG
MNFSGEDGLSANMGAYMRSPVYN--SSYSNTEGNTDVNLMKFMSAAPQGSNVVQGFAATG
MVPQYLTANNMGLFSNLGVAPLATAENVGVFSTQGMVPQSIVQLERSGDINVMRG
>YP_009010594
MGIYNYLIIKQVINMIERSLAL-----FFGLIVGLMGYVYSTKKK--------TIKENFL
PSMTYKVDRVAAPNEDFAH--KGEFWSVPGTYQSLVAPRSASVQYG--------------
SQIQYNLPPESLLAYRSDTPFANDGLLLTTGEGDIVQPVTYDRFMFSNKKSRLREHGDPI
RGDLPIIPHNSDWFRPSVHPHIDLKEGAMQVMGGFDNETNNQLSLLMAASAGNAMQTFGG
MNFSGEDGLSANMGAFMRSPVYNSNSSYSNTEGNTDANLMKFMSAAPQGSNVVQGFAATG
MVPQYMTASNMGLFSNLGVAPLATAENVGVFSTQGMVPQSIVQLERSGDINVMRG
>YP_654679
--------------MMNNSITL-----LLALLVGLVGFAFTNKKR-------ALVREDFL
PPMSFKVDRVAAPNQKFAD--CNMFWSVPKSPLLAATTS-AATPTA--------------
QQQQQ-----------DGGVSALD--PLLTADGDASQPIVYDRFIYANKKSRLRQHGDPI
RGDLPIIPHNSDWFRPSVTPHLDLKEGALQAIGGFDNGTNNQLSALMNASAGNALQTFGG
AAFSGPGGLASNLGLAGPQQPLV------SQPPMTGSLPARYMSALPYGSNLMTGQTATG
MIPQYTAQKL-------------------------------VHVDRAGDVQVLRS
