# Supplementary material for: Endoparasitoid lifestyle promotes endogenization and domestication of dsDNA viruses
Source: eLife. 2023 Jun 6;12:e85993. doi: 10.7554/eLife.85993 (PMC10259472; doi:10.7554/eLife.85993)
Supplement: Figure 1—source data 1. [file elife-85993-fig1-data1.zip › All_clusters/Cluster11476.aa.aln]

>QANH01000316.1:56730-57300(-):Harpegnathos_saltator
MNRSDK-ITLDQIKKLVPINA-DLINFAADVKVSAATDNPFLMAVVSQDMLESTTELPYK
SIQKQVSLTVRNDNNVYQPYVLVLKSDFPQEAIVTINLQET----PLVTASGCGRQTTIY
PPALNG---NG--NGNGVVAPAYVSAVGGAP-TDD-TQWYKDWRYWAVIALIAAVLI--Y
LYMRSKKGSGE---EQPL-VVEMSRYSNA--
>QANH01000787.1:7898-8468(-):Harpegnathos_saltator
MNRSDK-ITLDQIKKLVPINA-DLINFAADVKVSAATDNPFLMAVVSQDMLESTTELPYK
SIQKQVSLTVRNDNNVYQPYVLVLKSDFPQEAIVTINLQET----PLVTASGCGRQTTIY
PPALNG---NG--NGNGVVAPAYVSAVGGAP-TDD-TQWYKDWRYWAVIALIAAVLI--Y
LYMRSKKGSGE---EQPL-VVEMSRYSNA--
>QANH01000488.1:8291-8860(-):Harpegnathos_saltator
MNRSDK-ITLDQIKKLVPINA-DLINFAADVKVSAATDNPFLMAVVSQDMLESTTELPYK
SIQKQVSLTVRNDNNVYQPYVLVLKSDFPQEAIVTINLQET----PLVTASGCGRQTTIY
PPALNG---NG--NGNGVVAPAYVSAVGGAP-TDD-TQWYKDWRYWAVIALIAAVLI--Y
LYMRSKKDLEK---NNLL-LLK*VDIQM---
>scaffold_9485:600-1080(+):Ceratosolen_marchali
MSSKTK-ITLDNILKGIIINKNNEVDYSANIVVELDKDVPFEYALTDEG-TEDQAFHPFT
TAKKYVIIKHKNTDGIFKKKILLLKSNNKTDAQVSIDLERFFNSPGYTETLGPRGTVLLN
AEN----------------------NPVSST-NNNNKVWYKDPWILGAILIVILLIS--M
ISMSNKR------------------------
>LBMM01030537.1:2-200(-):Lasius_niger
MDNNTKTYQIDKHKQLIPLN-GTAVNFSCFFEVKSKENKPFNITIVEQGDLKP---KKYK
LVEDGYINGQ--------------------------------------------------
------------------------------------------------------------
-------------------------------
>NP_149697
MNRSDK-ITLDQIKKLVPINA-DLINFAADVKVSAATDNPFLMAVVSQDMLESTTELPYK
SIQKQVSLTVRNDNNVYQPYVLVLKSDFPQEAIVTINLQET----PLVTASGCGRQTTIY
PPALNG---NGNGNGNGVVAPAYVSAVGGAP-TDDTTQWYKDWRYWAVIALIAAVLI--Y
LYMKSKKGSGE---EQPV-VIEMSRYSNA--
>YP_009046801
MNRSDK-IALDQIKKLVPING-DLINFAADVKVVAATDRPFLMAVVSQDQLETTTELSYK
SIEKQVALTVRNDNNQYQPYVLVLKSDFPQEAIVTINLQET----PLTNAGGCGRQTTIY
PPSSLPVSGDVMSNGGPVVVSS----------AVVDVPWYQDWRYWLGIALIVGLIL--Y
FYMKNKKK------EEPT-IIEMSRYTSNMA
>YP_009220743
MTTKNS-IVLDHILKGMVINKNGEVDYRAEIDIVTKDNVEFQYAIVDEG-YESSPSQTFS
TVRKSANVQHTNSDGVYKKKVLLLKSPVKTEAEVSIKL---VNNTPYREEFGPVGQVNLL
MPRQQQ-----PTNSAPLSV-----VPRVEQ-AEETTPWYKNPWIIGGIVLAVLLLV--M
LMANNNKKKTS------Y-FLE---------
>YP_009021167
MDTSTKIYQVDKHKQLIPLN-GSMVNFSCYFEVKSKDKKPFSVGVVEQTEMKP---KQYK
LVEDGYINGQIESDGQLKSYFLVLKSPASCECEVTVALKPKETNPQPAEQISSPH-----
--PPQ--------------MP----PSQASVVMQPAESYFQMKYIVG-VSAVVILLYLLW
KYRKTIFSKFNTD-NLMPSLSTTSF------
>YP_004732925
MDTGTKTYQIDKHKQLIPLN-GSTVNFSCFFEIKSKDKKPFNLAVVEQGEIKP---KQYK
LVDDGYINGEIESDGQLKSYFLVLKSQQPCECNVRIVLKPKEP---QQQPLPPQQ-----
--PQQP---RNTQYPQEDEVN----QPLNSLTLQTPESYFQMKYIVG-ISVMVVIVYLLY
RYRKSIFGKWATRDSIMRDISSVSF------
>YP_009010314
MDTGTKTYQIDKHKQLIPLN-GNTVNFSCFFEVKSKDKKPFNITIVEQGEIKP---KQYK
LVDDGYINGQIESDGQLKSYFLVLKAQQPCECNVRVVLKPKEAESSPPQPLPQQS-----
--SPPLVQ-QSPQQP---LAQ----DPNLMVVQTIPESYFQMKYIIG-ISVVLILLYLVY
KYRKTIFGKFMTKETLARSISSTSFY-----
>YP_009010783
MDTGTKTYQIDKHKQLIPLN-GNTVNFSCFFEVKSKDKKPFNITIVEQGEIKP---KQYK
LVDDGYINGQIESDGQLKSYFLVLKAQQPCECNVRVVLKPKEAEPSPP-PQPQQQ-----
--SPPLAQ-QPPQQP---LAQ----DPNLMVVQTTPESYFQIKYIIG-ISAVLILLYLVY
KYRRTIFGKFMTKETLARSISSTSFY-----
>YP_008357319
MDTGTKTYQIDKHKQLIPLN-GNTVNFSCFFEVKSKDKKPFNITIVEQGEIKP---KQYK
LVDDGYINGQIESDGQLKSYFLVLKAQQPCECNVRVVLKPKEAESS-P-PQPQQQ-----
--SPPLAQ-QPPQQP---LAQ----DPNLMVVQTTPESYFQMKYIIG-ISAVLILLYLVY
KYRRTIFGKFMTKETLARSISSTSFY-----
>YP_009010555
MDTGTKTYQIDKHKQLIPLN-GSTVNFSCFFEIKSKDKKPFNLAVVEQGEIKP---KQYK
LVDDGYINGQIESDGQLKSYFLVLKSQQPCECNVRIVLKPKENSQPPQQPLPPQP-----
--PQQPFS-RSTQYPQEDEVD----QTL-ALKLQTPESYFQMKYIVG-ISVAIVIVYLLY
KYRKSIFGRWATRDSIMRDISSVSF------
>YP_654645
MDNAPKTFKVDRHKQLVPLNPGLETNFVCSFEIKSLDGKPFQTTIVEQGQIKP---TQYR
EVDDGFISGQLEGDGTPRSYFLVLRAQEPCECTVKIVLSPKQQVQPHQQTHQQSQ-----
----QTHN-KTVAN----SGD----PP--PPPPSQPNKFLKPKWIVG-MVIGVVVLYLLY
RYRAQLMDKLNLGSKTPFSKN----------
