# Supplementary material for: Endoparasitoid lifestyle promotes endogenization and domestication of dsDNA viruses
Source: eLife. 2023 Jun 6;12:e85993. doi: 10.7554/eLife.85993 (PMC10259472; doi:10.7554/eLife.85993)
Supplement: Figure 1—source data 1. [file elife-85993-fig1-data1.zip › All_clusters/Cluster25942.aa.aln]

>NW_011887765.1_0:916996-917731(+):Fopius_arisanus
------------------------------------------------------------
------------------------------------------------------------
------------------------------------------------------------
---------GNDYTIANAKFIS-------SRGFYLSKFADYTVLTDSDFSL--YLQYAPR
SLKSVLESRWNYVMHIGDKMTPPLTRNDLYLRVIEGQILGYKFMECSVEGNESVYYGVVP
SVKVA-------------------------------------------NIDSNDR-LCRF
SMMSVYPRKLYIHLERQ--MACMCSD-GCIQWKGLYADNVRTFTTCGKRIPWDDVYVMMG
ELDENGIES-IKQPRECYVCAQCFNCSKSLSYCRKHQICKHSQSVCFDGQNTSL--ISAI
KPSRIKRCRKGQL---
>scaffold_28334:961-1768(-):Platygaster_equestris
------------------------------------------------------------
------------------------------------------------------------
--------------------------NAKIIK-LSSDELLNQTKCDPKMDPATAAATTID
VKYKSQKHVG-CAEIGNVKFFIDKKNNGDGVEIYDTKMDDYTIISNINLQK--YVHLLPK
TLVPLVEKNWIYSVCVNLTSRNVITRPILQSRIIGGQILAYQYTECSIGGSDCVYYGYIP
TTLK--------------------------------------------TIYDTHK-TCMI
SMARVWPRKLFVRLIFD--RACVCEDTNCWQFTITQRDLS-QDNVCLKNVDWSNVYIMLG
DIDKECVEM-KKEPRQCNVCAQCSKCAKLPNYCKTHIVCKHMQTILYN------------
----------------
>YP_009551720
-----------MSDSL---YDINESAE-----------------FIPLPNDDDLHNHISS
NNDIDGN-------N-DIN------KTKKLKIKR-------SNM------VRHRRQPYNN
NNIIKKNDQQITTNANTISTTIDNITNSDEIEQIELENSKRRRQQQRRR-RQQKVCMQSI
EFVPKTIKYGNEYIINDIRFIMNNP----KKSTYVTEMKDYTLITDEMLLPTDYQ-YIPM
EIKRLLSDRWYFVIHVSHGMTPSINRTILRARVTGGELLAYKYVECSIEGNECVYYGYLP
TIHKLE----------------------------------------NSEIAGTHL-KCRI
SSVSIWPRKLYIYLKRD--CICRCSD-NCWYWSVQLENRETIRRYCFKKIPWNNLYIMMG
ENDESCAEN-LKEPRICEVCAQCFECSNSPNYCRRHKKCTHKRSIMFNLDE----NNTNI
VESNIKSCNKFKLPKN
>ACH96225
--MHAKPFVSQFGTSYLSQFNLTTADDDEDDTNGCDDVEACHSKNTNTPSTDPPSNSISS
NSVYISKAESNDESQNQITSTSDQCKTQSVDLNSINKSVFNKSYIGVLNASTKKRKPISN
DDSRAQNVKLKRPRSN-------QIADSKIIEPNLQSSCEYVNKCVSKQSLIEQFTPIAE
DGNPECIAIGKELKIGKDVFIS-------KNTLYKITMSDYTIISDAQFDV----SYAPT
ALKPLLAKKWVYKLHVDQTVSSVITRSTLRDRVIGGQILAYRYTECSIAGNSCVYYGFIP
TIVR--------------------------------------------RFDDSHS-TCYI
SSVSVWPRKLYVYLKRG--YACACSP-GCCMWTIHMDNYSTTLSFCAKKIKWDKIYVMMG
DYDTSCVEQ-LKPIRSCEVCAQCFDCSKNTSFCRKHRICKHKTAKPLED-------VLTI
TKSSMKQCKKYLI---
>YP_009553439
MDSSAKPFVQQFGGSYLANFGLEEPTTTTQATPTRRKRKA--------------------
----QSESEADTESE--------------------------PKYIQDV--SSARILPIAS
G-------------------------------------------------KKKRDTEVLN
PTTLECLPVGKEYRIGNGIFIS-------KSSLYKIEFDDYTLITDAPFKI----ENAPK
ELKPLLRKRWIYKLHVNSTLAPIIKRSVLLDRVIGGQILAYRYTECSVAGNSCVYYGFVP
TIAK--------------------------------------------TFQDSHS-TCYV
AAKELWPRRLFIYLKVG--YSCNCGEKNCTTWNGDTVNYPTREAFCAKKIKWDRLYIMMG
DSDKSCLEI-IRPFRSCEVCAQCFACSNSMDFCRKHKKCTHKTAKPLAD-------IAAI
MPSNMKMCAKYRV---
>YP_009345917
------------------------MAT-----------------IITN----------SS
NSSIESS-------TGNIS------TSSTFTISSMLGNKKKRKF------ETTNSSNYNN
NNNN-DDDHKCDENSN-------------D----GNNNNADDDKCRNKN-SNKKAKKLPT
LFVPTILHCGQEYKVGDTRFILSKT----RGSIHLYKMKDYNIITNEPINDFDLKNKVPE
SMKPLLEARWYYALHVSYGMAVSINRSILRARITGGEILAYKYTECSIEGNECVYYGFIP
TLLPKQSKPLASFSTKKQQCKRNSVSKKLNCSYSNNINNDTSTIINNNIFEGTHR-ICRI
ATNSVWPRKLYIHLTRE--YVCSCSE-NCWIWTVRLGDYRTVQKYCFKKIPWSELYVIMG
ENDSQCLEQ-LKIARACVVCAQCFDCANSTAFCRRHKNCKHKRAIFFEDSTTDINNKTLI
ADSKIKSCIKF-----
>YP_009553120
------------------------------------------------------------
-----------------MK------PQTISTISSLNKTPPDQQI------VSTSPMELPK
S---------VSSKS---------------------KSIKKKTKNDTTT-PKSKKNVFTE
KFIPLMINCGKDYKIDCTRFYS-------KTSMYLIKMKDFNVITNAPLTENELE-MIPS
EMKPLLQSRWYFAIHVSYGMGVSINRSILRARVAGGEIISYKYAECSIEGNECVYYGFIP
TISPRKSTNDNLNGLTRRSKNK--N----KRQLSHITNDNHSNNATTDTFEGTHR-ICRI
STKSIWPRKLYVHLYRE--HLCNCSE-NCWYWSVRLNDYNTMQKFCFRKIPWSELYIIMG
ENDTQYLEQ-LKSVRACVVCAQCFDCANSPIFCRRHRQCKHKRAVFFENSN---DNTTLI
SDSKIKSCVKF-----
>YP_001111276
------------------------------------------------------------
------------------------------------------------------------
------------------------------------------------------------
----MTLLYGPGYLYKTET---GTSWTNDNLPFYVYKFLDYKIICDFVLTDFM-KNKCPI
RISDEYKENWKFVLNVPETVNPIITEKHLLKQTVRGGIIAYCINEYSIRERNVTYYGFVT
SFDNEI-------------------------------------------TKGFHNREKIH
NNKKIWPREIYIKMKSNINLPCFCGN-DCKLVTIKLRNNK-NNSFCFQNIPWNRIFLFMG
DFKDEIRRTMPVLQRNCVVCNSCNRCNKNIGFCRFHKICKHTRREYITTVTGR---GAHT
NTLRMKLCRRIKTD--
