# Supplementary material for: Endoparasitoid lifestyle promotes endogenization and domestication of dsDNA viruses
Source: eLife. 2023 Jun 6;12:e85993. doi: 10.7554/eLife.85993 (PMC10259472; doi:10.7554/eLife.85993)
Supplement: Figure 1—source data 1. [file elife-85993-fig1-data1.zip › All_clusters/Cluster10014.aa.aln]

>AFP95854
MPQSCKSCGGEGHSRRTSKSCANYLPPIRQRINCDGI--S--TEEFDVGVVKRGLNGVLCPLLDEKVRRRLTAEIRSDVVELSRLYVLLGVFVNHCWNAHPADESNSVRTFQDMMN------YV--------------------------------YALKGKGP-HAQKFDEMVRYH--NGITYYNGRLRNYAVQEMAKTYWTVLKTNITTHAYSRLARYFRVKRNDPT--------LFAAYYHKE-FGDD------------DIS--RV-------------------------------CRFINVS---SDW--HSTIPMWIEIQREMYARGE-QSFVIFPQPSHGLKHVTYTSKGWHELLRR-VTPLT-------------------------------------------------------------I--TSSWPS--------------ITDHKKELWAPYLDTS------------------VVDMKKFGCCIQTDGVAVSLSMNRPKRKQT---------------------------------------------------STLPKSYVTNT--------------FNEDRIVAVDPGSRVPVAAC----DSRT-------------------------GFKRITKR--WVRSHTLEW-KRERYRSQKLRHVEL-------------------------------------N--------------------------------------------------EVADR-----HRVELDRGVQITCRNGHQVKLYTDFRLKWFDARQRP-----FERTRKLTRL-SFDKYM--MTARTNERIVRETFLND--------------------------------------------------------------------------------------------------------------------------------TPSDKVLVLYGAGVNF-VNVAC--YSGRKFKHTDLLRRLRS------RRNIRVRLVDESYTSKACSDCNELRNGT-YTRL-------------RMNHRLRRGVCP-D--CN-ADVERDYNAAKNILVNFQRSAV--CRPSPSCDSGVTT---DKDSHS--IRPII---------
>AFV50287
MPPSCKSCGGEGHSRRSSKSCLNYLPSIRQRSNCDDV--S--TEDFDVGVVKRGLNGVLCPLLDEDVRRRLTAEIRSDVVELSRLYVLLGVFVNHCWNAYPDNESNGVRTFQDMMN------YV--------------------------------YALKGKGP-HAHKFDDMVRYH--DGITYYNGRLRNYSVQEMAKTYWTVLKTNITTHAYSRLARYFGVKRNDPT--------LFAAYYHKE-FGDD------------DIS--RV-------------------------------CRFINVS---SDW--HSTIPMWIEIQREMYARGE-QSFIIFPQPSHGLKHVTYTSRGWHELLRR-VTPSN-------------------------------------------------------------I--TSNWPS--------------ITDHKKDLWAPYLDTS------------------VVDMKKFGCCIQTDGVAVSLSINRPKSKPASRKK-------------------------------------------PI--STLPKSYVTDT--------------FNEDRIVAVDPGSRVPVAAC----DSRT-------------------------GFKRITKR--WVRSHTLEW-KRDRYRSRKLRKIEL-------------------------------------D--------------------------------------------------EAVDR-----YRIELDRGVQITCRNGHQVKLYTDFRLKWFDARQRP-----YERMRKLTRL-SFDKYM--MTARTNERIVRETFLGD--------------------------------------------------------------------------------------------------------------------------------TPSDRVLVLYGAGVNF-VNVAC--YSGRKFKHTDLLRRLRS------RRNIKVRLVDESYTSKACSDCNELRNGT-YTRL-------------RMNHRLRRGVCP-D--CN-ADVERDYNAAKNILINFQRSAV--CRPSPSCESGVTT---DKDPHSMTIRSIFQCAVSELGS
>AFV50320
MPPSCKSCGGEGHCRRSSKSCLNYLPSIRQRSNCDDV--S--TEDFDVGVVKRGLNGVLCPLLDEDVRRRLTAEIRSDVVELSRLYVLLGVFVNHCWNAYPDDESNGVRTFQDMMN------YV--------------------------------YALKGKGP-HAQKFDDMVRYH--DGITYYNGRLRNYSVQEMAKTYWTVLKTNITTHAYSRLARYFGVKRNDPT--------LFAAYYHKE-FGDD------------DIS--RV-------------------------------CRFINVS---SDW--HSTIPMWIEIQREMYARGE-QSFVIFPQPSHGLKHVIYTSRGWHELLRR-VTPSN-------------------------------------------------------------I--TSNWPS--------------ITDHKKELWAPYLDTS------------------VVDMKKFGCCIQTDGVAVSLSMNRPKRKPALRKK-------------------------------------------PI--STLPKSYVTDT--------------FNEDRIVAVDPGSRVPVAAC----DSRT-------------------------GFKRITKR--WVRSHTLEW-KRERYRSSKLRKIEL-------------------------------------D--------------------------------------------------EAVDR-----HRIELDRGVQITCRNGHQVKLYTDFRLKWFDARQRP-----FERTRKLTRL-SFDKYM--MTARTNERIVRETFLGD--------------------------------------------------------------------------------------------------------------------------------TPSDRVLVLYGAGVNF-VNVAC--YSGRKFKHTDLLRRLRT------KRNIRVRLVDESYTSKACSDCNELRNGT-YTRL-------------RMNHRLRRGVCP-D--CN-ADVERDYNAAKNILVNFQRSAV--CRPSPSCASGVTT---ERDSHSMTIRPIIQCAVSELGS
>AFV50356
MPPSCKSCGGEGHSRRSSKSCLNYLPSIRQRSNCDDV--S--TEDFDVGVVKRGLNGVLCPLLDEDVRRRLTAEIRSDVVELSRLYVLLGVFVNHCWNAYPDNESNGVRTFQDMMN------YV--------------------------------YALKGKGP-HAHKFDDMVRYH--DGITYYNGRLRNYSVQEMAKTYWTVLKTNITTHAYSRLARYFGVKRNDPT--------LFAAYYHKE-FGDD------------DIS--RV-------------------------------CRFINVS---SDW--HSTIPMWIEIQREMYARGE-QSFVIFPQPSHGLKHVTYTSRGWHELLRR-VTPSN-------------------------------------------------------------I--TSNWPS--------------ITDHKKELWAPYLDTS------------------VVDMKKFGCCIQTDGVAVSLSMNRPKRKPALRKK-------------------------------------------PT--SIPPEPYITDT--------------FNEDRIVAVDPGSRVPVAAC----DSHT-------------------------GFKRITKR--WVRSHTLEW-KRERYRSRKLRRVEL-------------------------------------D--------------------------------------------------EAEDR-----HRVELDMGVQITCRNGHRVKLYTDFRLKWFDARQRP-----FERTRKLTRL-SFDKYV--MTARTNERIVRETFLGD--------------------------------------------------------------------------------------------------------------------------------TPSDRVLVLYGAGVNF-VNVAC--YSGRKFKHTDLLRRLRS------RRNIRVRLVDESYTSKACSDCNELRNGT-YTRL-------------RMNHRLRRGVCP-D--CN-ADVERDYNAAKNILVNFQRSAV--CRPSPSCDSGVTT---DRDSHS--IRPIIQCAVIELGS
>AFV50378
MPPSCKSCGGEGHSRRSSKSCLNYLPSIRQRSNCDDV--S--TEDFDVGVVKRGLNGVLCPLLDEDVRRRLTAEIRSDVVELSRLYVLLGVFVNHYWNAYPDNESNGVRTFQDMMN------YV--------------------------------YALKGKGP-HAQKFDDMVRYH--DGITYYNGRLRNYSVQEMAKTYWTLLKTNITTHAYSRLARYFGVKRNDPT--------LFAAYYHKE-FGDD------------DIS--RV-------------------------------CRFINVS---SDW--HSTIPMWIEIQREMYARGD-QSFVIFPQPSHGLKHVTYTSRGWHELLRR-VTPST-------------------------------------------------------------V--TSNWPS--------------ITDHKKELWAPYLDTS------------------VVDMKKFGCCIQTDGVAVSLSMNRSKRKPILRKK-------------------------------------------PI--STLPKSYVTDT--------------FNEDRIVAVDPGSRVPVAAC----DSHT-------------------------GFKRITKR--WVRSHTLEW-KRERYRSRKLRRVEL-------------------------------------D--------------------------------------------------EAVDR-----HRVELDMGVQITCRNGHQVKLYTDFRLKWFDARQRP-----FERTRKLTRL-SFDKYM--MTARTNERIVKDTFLGD--------------------------------------------------------------------------------------------------------------------------------TPSDRVLVLYGAGVNF-VNVAC--YSGRKFKHTDLLRRLRS------RRNITVRLVDESYTSKACSDCNELRNGT-YTRL-------------RMNHRLRRGVCP-D--CN-ADIERDYNAAKNILVNFQRSAV--CRPSPSCDSGVTT---ERDPHSMTIRSIFQCAVSELGS
>AFV50425
MPPSCKSCGGEGHSRRSSKSCLNYLPSIRQRSNCDGE--S--TDDFDVGVVKRGLNGVLCPLIEVDVRRRLTAEIRSDAVELSRLYVLLGVFVNHCWNAYPNDESNSVRTFQDMMN------YV--------------------------------YALKGKGP-HANKFDEVVRYH--NGITYYNGRLRNYSVQEMAKTYWTVLKTNITTHAYSRLARYFGVKRNDPT--------LFAAYYHKE-FGDD------------DIS--RV-------------------------------CRFINVS---SDW--HSTIPMWISIQREIYARGE-QSFVIFPQPSHGLKHVTYTSRGWHELLRR-VTPST-------------------------------------------------------------I--TSSWPS--------------ITDHKKELWAPYLDTS------------------VVDMKKFGCCIQTDGVAVSLSMNRPKRKPAPRKK-------------------------------------------PI--STLPKSYVTDT--------------FNEDRIVAVDPGSRVPVAAC----DSHT-------------------------GFKRITKR--WVRSHTLEW-KRERYRSRKLRRVEL-------------------------------------D--------------------------------------------------EAEDR-----HRVELDIGVQITCRNGHRVKLYTDFRLK---------------------------------------------------------------------------------------------------------------------------------------------------------------------------------------------------------------------------------------------------------------------------------------------------------------------------------------------------------------
>AIL25144
MPQSCKSCGGEGHSRRTSKSCANYLPPIRQRINWDGI--S--TEEFDVGVVKRGLNGVLCPLLDEEVRRRLTAEIRSDVIELSRLYVLLGVFVNHCWNAHPADESNSVRTFQDMMN------YV--------------------------------YALKGKGP-HAQKFDEMVRYH--NGITYYNGRLRNYAVQEMAKTYWTVLKTNITTHAYSRLARYFRVKRNDPT--------LFAAYYHKE-FGDD------------DIS--IV-------------------------------CRFINVS---SDW--HSTIPMWIEIQREMYARGE-QSFVIFPQPSHGLKHVTYTSKGWHELLRR-VTPLT-------------------------------------------------------------I--TSNWPS--------------ITDHKKELWAPYLDTN------------------VVDMKKFGCCIQTDGVAVSLSMNRPKRKPT---------------------------------------------------STLPKSYVTNT--------------FNEDRIVAVDPGSRVPVAAC----DSRT-------------------------GFKRITKR--WVRSHTLEW-KRERYRSQKLRHVEL-------------------------------------N--------------------------------------------------EVADR-----HRVELDRGVQITCRNGHQVKLYTDFRLKWFDARQRP-----FERTRKLTRL-SFDKYM--MTARTNERIVRETFLND--------------------------------------------------------------------------------------------------------------------------------TPSDKVLVLYGAGVNF-VNVAC--YSGRKFKHTDLLRRLRS------RRNIRVRLVDESYTSKACSDCNELRNGT-YTRL-------------RMNHRLRRGVCP-D--CN-ADVERDYNAAKNILVNFQRSAV--CRPSPSCDSGVTT---DKDSHS--IRPIIQ--------
>AJP09061
MQLSCKSCGGEGHSRRSSKSCANYLPPIRQRRNSGDV--DHCTQDFDVGVVKQGLDGTICPLLREDVRQRLTAEIRSDVVELSKLYILLGVFVNHCWNAYPDDESNSVRTFQDMMN------YV--------------------------------YALKGKGP-HAQKFDDMVRYH--GNIRRYDGRLRTFIVQEVAKTYWTVLKTNISRHAYSRLARYFGVKRNDPT--------LFAAYYHKE-FGDD---------D--SIS--RV-------------------------------CRFINVS---SDW--HSTIPMWIEIQRDMYARGE-QSFVIFPQPGHGLKHVSYTSRGWHELLRR-VDPSN-------------------------------------------------------------V--TSNWTS--------------ITDHKKELWVPYLDTC------------------VVDMKKFGCCIQTDGVAVSISMNRPKIMPIRRK------------------------------------------------AALPKSYTIDA--------------FFEDRIVAVDPGSRVPVAAC----DSRA-------------------------GFKRITKR--WVRSHTLEW-KRDRYRSRKLRRVEL-------------------------------------D--------------------------------------------------EAADR-----QRVELDRGVQITCRNGEQVKLYTDFRLKWFDARQRP-----FERTRKLTRL-SFNKYM--MTARTNERIVRETFLSD--------------------------------------------------------------------------------------------------------------------------------APSDRVLVLYGAGVNF-VNVAC--YSGRKFKHTDLLRRLRA------KRNIRVRLIDESYTSKACSDCNELRNGT-YTRL-------------RMNHRLRRGVCP-D--CN-ADVERDYNAAKNILVNYQRSAI--CRPSPSCDSGVAT---DTDPHS--VRSIFQCAAIEPGS
>AJP09145
------------------------------------------------------------------------------------------------------------------------------------------------------------------------------------------------------------------------------------------------------------------------------------------------------------------------------------------------------------------------------------------------------------------------------------------------------------------------------------------------------------MKKFGCCIQTDGVAVSISMNRPKIMPIRRK------------------------------------------------AALPKSYTIDA--------------FFEDRIVAVDPGSRVPVAAC----DSRA-------------------------GFKRITKR--WVRSHTLEW-KRDRYRSRKLRRVEL-------------------------------------D--------------------------------------------------EAADR-----QRVELDRGVQITCRNGEQVKLYTDFRLKWFDARQRP-----FERTRKLTRL-SFNKYM--MTARTNERIVRETFLSD--------------------------------------------------------------------------------------------------------------------------------APSDRVLVLYGAGVNF-VNVAC--YSGRKFKHTDLLRRLRA------KRNIRVRLIDESYTSKACSDCNELRNGT-YTRL-------------RMNHRLRRGVCP-D--CN-ADVERDYNAAKNILVNYQRSAI--CRPSPSCDSGVAT---DTDPHS--VRSIFQCAAIEPGS
>BBB16485
MPPSCKSCGVEGHSRRTSKSCGNYLPPIRQRTDCGGV--S--TEDFDVGVVKRGLNGVLCPLMDEDVRRRLTAEIRSDVVELSRLYVLLGVFVNHCWNAYPNDESNSVRTFQDMMT------YV--------------------------------YALKGKGP-HAQKFDDMVRYH--DGITYYNGRLRNYSVQEMAKTYWTVSKTNITTHAYSRLARYFGVKRNDPT--------LFAAYYHKE-FGDD------------DIS--RV-------------------------------CRFINVS---SEW--HSTIPMWIDIQREMYARGE-QSFVIFPQPSHGLKHVTYTSKGWHELLRR-VTPST-------------------------------------------------------------I--TSSWPS--------------ITDHKKELWAPYLDTS------------------VVDMKKFGCCIQTDGVAVSLSMNRPKRKPSLRKK-------------------------------------------PI--SMPPEPYITDT--------------FNEDRIVAVDPGSRVPVAAC----DSRT-------------------------GFKRITKR--WVRSHTLEW-KRERYRSSKLRKIEL-------------------------------------D--------------------------------------------------EAADR-----HRIELDRGVQITCRNGHQVKLYTDFRLKWFDARQRP-----FERTRKLTRL-SFDKYM--MTARTNERIVTETFLGD--------------------------------------------------------------------------------------------------------------------------------TPNDRVLVLYGAGVNF-VNVAC--YSGRKFKHTDLLRRLRS------RRNIRVRIVDESYTSKACSDCNELRNGT-YTRL-------------RINHRLRRGVCP-D--CN-ADVERDYNAAKNILVNFQRSAV--CRPSPSCDSGVTS---DEDSHS--IRPIIQCTVSQPGS
>BBB16627
MPPSCKSCGGEGHSRRTSKSCANYLPSIRQRSNCDGA--S--TEDFDVGVVKRGLNGVLCPLLEENVRRRMTAEIRSDVVELSRLYVLLGVFVNHCWNAYPTDESNCIRTFQDMMN------YV--------------------------------YALKGKGP-HANKFDQMVRYH--NGITYYNGRLRNYTVQEVAKTYWTVLKTNITTHAYSRLARYFGVKRNDPT--------LFAAYYHKE-FGDD------------NIS--RV-------------------------------CRFINVS---SEW--HSTIPMWIEIQREMYARGE-QSFVIFPQPSHGLKHVTYTSKGWHELLRR-VTPST-------------------------------------------------------------I--TSSWAS--------------ITDHKKELWAPYLDTS------------------VVDMKKFGCCIQTDGVAVSLSMNRPKRKPIIR-K-------------------------------------------PT--SILIKPCVTDT--------------FNEDRIVAVDPGSRVPVAAC----DSRT-------------------------GFKRITKR--WVRSHTLEW-KRERYRSRKLRRVEL-------------------------------------D--------------------------------------------------EAEDR-----HRVELDRGVQITCRNGHQVKLYTDFRLKWFDARQRP-----FERTRKLTRL-SFDKYM--MTARTNERIVRETFLND--------------------------------------------------------------------------------------------------------------------------------TPSDRVLVLYGAGVNF-VNVAC--YSGRKFKHTDLLHRLRS------RRNIRVRLVDESYTSRACSDCNELRNGT-YTRL-------------RMNHRLRRGVCP-D--CN-ADVERDYNAAKNILVNFQRSAV--CRPSPSCDSGVTT---ERDSHS--IRTIIQCTVIEPGS
>IDBA_scaffold_13445:644-1520(-):Leptopilina_boulardi
--------------------------------------------------------------------------------------------------------------------------------------------------------------------------------------------------------------------------------------------------------------------------------------------------------------------------------------------------------------------------------------------------------------------------------------------------------------------------EKIDRWHYLFDFSKTE------RG---------KKGAFSEAISTNGVDVSVLFDVPKFRKESI---------------------------------------------------------------------TEDKEEKYKVFYGFDPGKKIMLGGVRRFGNP-NP------------------SSENKSKDKPIHLKSSRFRWQISVYLRKEKKKKFG-LDLQK-YF-----------------------------------------------------------------------------------------K---EYVIKN-PNMENFSNKNPRDFKRIVNYKIHLFTKFQEL-----HEKK-ALIRL-KMDKYM--SHQRECEKLVNFFIGD---------------------------------------------------------------------------------------------------------------------------------TLEKPCFVAFGNAKMPNFTLGYAGTPMN-----QLKQTFDNRAKQLGSRRLKIVTVNEFHTTALCINCCFRL-FK-------------------SKTPNRYLRCDDN--CH-TIWKEDINGGRNIHKI----------------------------------------------
>IDBA_scaffold_13623:199-1360(-):Leptopilina_heterotoma
-----------------------------------------------------------------------------------------------------------------------------------------------------------------------------------------------------------------------------------------------------------------------------------------------------------------------------KFINFFMNVQNVLLER-NESSFILFPINKMGLRYLLLTQTVLFYDLLP-YLQSIERKGCQKKP----VEQKE--------E------DE-------------------------------------------KLKKMNIPMRMTYLIRRIFNIREDE------II----------KGKKIKFISTNTYACRIGCYKEKRIFSQLT--------KSDP----A--------------------------------LLEFF--KS-----TEDELNKFNVENYKRFVGIDPGRMAIVAGVIKENIT-EK-----------------------KEDKKLFAKSKTFRWISKEMWRRKILMEKM-KKINR-IY-----------------------------------------------------------------------------------------K---RQIVNS-KKYKEINLNNPKDFKRIIEYRIELYCLMKEM-----KKRK-FQLYL-KEHQFI--NIRKHMDRLIGFIVGD---------------------------------------------------------------------------------------------------------------------------------VKNKPCLVAIGKCKMPTFFTGHVNTNLT-----LFEKRLIDKSKELGEKYLKIIQVDEFRTTKLCNKCNGTL-FI-------------------SKKRDRRAVCE-N--CK-ITWNRDINAGHNIINRGLINLK----------------------------------------
>IDBA_scaffold_17058:7523-8462(+):Leptopilina_heterotoma
----------------------------------------------------------------------------------------------------------------------------------------------------------------------------------------------------------------------------------------------------------------------------------------------------------------------------------------------------------------------------------------------------------------------------------------------------------------------------EERWEKMFRISKI--------------RTNSNKLKFSGTIMTDGVAVSIIYNVVKPKTV-IDFAFTE------------------------------------------------------------TEKKSLNLNDFQTLKGLDPGLNLAFGGVERNG-QCNF--------------------NINSQDKHIKIKTKSFRWHTQVNKRKSILYKYG-------NN-----------------------------------------------------------------------------------PR-KYYN---DLSSTE-EFRDKVNHKDSSTIFLSTKFALKAFFDNQPY-----QEKR-RIAAL-KWDKYM--MVQRESDLLANYIVGDEK----------------------------------------------------------------------------------------------------------------------------------KKQLIVIGQPNISPWMKGHIRMSLR-----VVVKKLVEKQRN--SQNLRIVFVDEHRTTRLCSTCNENV----------------------KIYKNRTTYCE-T--CK-IPWNRDVNAGRNILNIGLVKMG--MIPKEN-LPH-----------WDQFRAL----------
>IDBA_scaffold_1832:13976-14762(+):Leptopilina_boulardi
-------------------------------------------------------------------------------------------------------------------------------------------------------------------------------------------------------------------------------------------------------------------------------------------------------------------------------------------------------------------------------------------------------------------------------------------------------------------------------WREYFNVEKFD------NTAKKREVKKLKYKEFSGTISTNGIDVSIIFDIKNPTFSC---------------------------------------------------AIPSD-------------TKSVPKDKYKRYVGLDPGSKALVAGVIRKDSP-EP------------------SETNKKKDTAVYISNRSYRWRTGEQKRRSILKKKC-KNERKENYQA-------------------------------------------------------------------------------------Y-F---ERVLKK-EEYKNLDTNNPEDYERVTKYRLETFHDQQPT-----RKNK-YVARL-KWDKYM--NVQREVDLIVNFIIGN---------------------------------------------------------------------------------------------------------------------------------VNEEPCFVALGKTEIPGFISGYVKTPVR-----KIEKRLLEMERVLGPNKLKVVMVNEHRTT----------------------------------------------------------------------------------------------------------------
>IDBA_scaffold_29867:116-1100(+):Leptopilina_boulardi
-------------------------------------------------------------------------------------------------------------------------------------------------------------------------------------------------------------------------------------------------------------------------------------------------------------------------------------------------------------------------------------------------------------------------------------------------------------------------------WNEIFDLNKVN------KIKNK----NKRESSIPRCIQTDGVKVSLIYDLKKEKEQDAK--------KAVP----S--------------------------------NV--K-------------KKQLKKYHYTRMVGLDPGCKAMMAGAVRHGNP-EIERDSR------------TKVSTKTQHTPIYVNAKSFRFRVGEYRRRKNLQKYS-RGIEK-RF-----------------------------------------------------------------------------------------N---NFLQKN-TKYNDVNKKNPRKYLILAKFNLKQYELKQDE-----LERR-CFRHL-RFNKLI--MVQREVDRLTNFIMGDN--------------------------------------------------------------------------------------------------------------------------------VREQPCLVSIGTTQIAPFIKGHVKTPLK-----KIENRLRERSKQVGEERLKIIDTYEAFTTKICSSCNEEH-IV-------------------SKSPKRYAFCK-K--CH-VIWNRDINAGINILNITLINEN--ILERGD-IPN-----------AKVFT------------
>IDBA_scaffold_30341:884-1499(-):Leptopilina_boulardi
--------------------------------------------------------------------------------------------------------------------------------------------------------------------------------------------------------------------------------------------------------------------------------------------------------------------------------------------------------------------------------------------------------------------------------------------------------------------------------------------------------------------------------------------------------------------------------------------------------------------------------------------------------------------------TLIYANTKTFRFRNGELRRKSLLHKYS-KDIDE-RY-----------------------------------------------------------------------------------------N---NFMKKN-EKYNKVDKNDPTKYLLLAKFYLKQFEIKQDK-----LTER-CFRNL-KFHKLI--MVQREMDRVVNFIMGDN--------------------------------------------------------------------------------------------------------------------------------VKKEPWFVAIGSTKINPCMKGHVKTPIM-----KIEKRLRERSKQVGEERLKVVSAYEGYTTKMCSSCNQEN-IV-------------------SRSPKRYAFCQ-N--CH-VVWHRDVNVGINILNIAL--------------------------------------------
>IDBA_scaffold_41570:553-1792(+):Leptopilina_heterotoma
------------------------------------------------------------------------------------------------------------------------------------------------------------------------------------------------------------------------------------------------------------------------------------------------------------------FLDLDNEYECCKFLPLYMRIQREFVDN-GLKGFVLFPMRRFGLQHVTLTQTILEKDFLP-YLNTLSKKKVVEVS---EMKQKL------NEQ------DEK--NKIK--------------------NTTKRENAK-----KGKNALEKKFDKLKILWQGMFDLKKVT------K--NK----KKRECSVPRAMQTDGVKVSLIYNLKKAEKIKS---------S--------------------------------------------S-------------NKRKKKNNYDRLVGLDPGLKAMFGGAVRDGDP-HVKIDQT------------SKKISKTQDTPIYVNAKTFRFRAGEYRRKKMLHKYS-KNIEE-RF-----------------------------------------------------------------------------------------D---SFLKKN-VKYNNVEKRDPRKYLLLAKFNFKQFEIKQAA-----LTRK-CFRNL-RFNKLI--SVQRETDRLVNFIMGD---------------------------------------------------------------------------------------------------------------------------------VKKKPCLVAIGTTSISPCMKGHVKTPVQ-----RIERRLRERSKQVGEEKLKIVHCYEGNTTKFCSSCNQQN-VV-------------------SRSPKRYAFCQ-K--CH-VVWNRDVNAGINILNIAL--------------------------------------------
>IDBA_scaffold_53263:24-564(-):Leptopilina_boulardi
-----------------------------------------------------------------------------------------------------------------------------------------------------------------------------------------------------------------------------------------------------------------------------------------------------------------------------------------------------------------------------------------------------------------------------------------------------------------------------------------------------------------------------------------------------------------------------------------------------------------------------------------------------------------------------------------------------------------------------------------------------------------------------------------------------------DLQVCD-KYRGKVNHKDPRQIFISTEYLLESFNRYQPF-----QEKR-KVAAL-KWDKYM--CVQRETDYLANYLVGDTS----------------------------------------------------------------------------------------------------------------------------------KKQLLAIGSPKISPWMKGHVRMPLR-----KVVKRLIEKQSK--YENLRIVFVDEYLTTKLCSCCNKLM----------------------KIKINRTARCA-T--CK-ISWNRDVNAGKNILNLALVRLG--IIDKTL-LPH-----------WDK--------------
>MVJL01001975.1:16215-17064(-):Macrocentrus_cingulum
----------------------------------------------DFITVKACLRRSLHRKLSKREKNILIRLIHGDVCVLSQLVIMVSIFVKYFFKEYFIRTGTE--QFVNDWNEM--PEFLSFFNELNATYRC------------LNKGGRIECLRKRIGNDIVETFLGILTD---SGCRPVDCRKRSRLITEMCKTYTIVLMNNVIVHAQTHFTKYMRLKLKHLDLSK-----YELSVYCRAAWCGDEE-KLIKNVEVKEHPAWPFMQED--------------------VFHFKIRAEQLRNGTWVKKR--WPTIPYLIEAQNVLSKNE-MPSFKIFPQFGYGLTHVTYSACGLYDLATR-FVTEVRKVD-EKN-------------------------------------------------------------------------------------------------------------------------------------------------------------------------------------------------------------------------------------------------------------------------------------------------------------------------------------------------------------------------------------------------------------------------------------------------------------------------------------------------------------------------------------------------------------------------------------------------------------------------------------------------------------------------------------------------------------------------------------------------------------------------------------------------------------
>MVJL01003201.1:4558-4924(-):Macrocentrus_cingulum
-----------------------------------------------------------------------------------------------------------------------------------------------------------------------------------------------------------------------------------------------------------------------------------------------------------------------------------------------------------------------------------------------------------------------------------------------------------------------------------------------------------------------------------------------------------------------------------------------------------------------------------------------------------------------------------------------------------------------------------------------------------------------------------------------------------------------------------------------------------------------------------------------------------------------------------------------------------------------------------------------------------------------------------YGNAVEGILKTGV--YRGLRFAHGKLIRHLRS------RPNVSVVIADEYNSTQGCSGCLY-NRRK-FVQL-------------QIDDKTRFARCA-Q--CH-TVINRDLNAARNILLANTTHPD--ILHPPKAEKNIREPSLGRTPHTVQ--------------
>MVJL01005245.1:114456-114771(+):Macrocentrus_cingulum
---------------------------------------------------------------------------------------------------------------------------------------------------------------------------------------------------------------------------------------------------------------------------------------------------------------------------------------------------------------------------------------------------------------------------------------------------------------------------------------------------------------------------------------------------------------------------------------------------------------------------------------------------------------------------------------------------------------------------------------------------------------------------------------------------------------------------------------------------------------------------------------------------------------------------------------------------------------------------------------------------------------------------PLKNFLIEYGSWVLN-AHRYR--GQGRRFPHKEFVTYLRT------RKDFVVQIVDEDCTTISCSQCLK-RDTK-FSKV-------------NIDKKKRIVVCP-V--CG-YEANRDVNGAINILRIEITDMK----------------------------------------
>MVJL01005245.1:120651-120990(-):Macrocentrus_cingulum
-----------------------------------------------------------------------------------------------------------------------------------------------------------------------------------------------------------------------------------------------------------------------------------------------------------------------------------------------------------------------------------------------------------------------------------------------------------------------------------------------------------------------------------------------------------------------------------------------------------------------------------------------------------------------------------------------------------------------------------------------------------------------------------------------------------------------------------------------------------------------------------RYGNQRP--------------------------------------------------------------------------------------------------------------------------------RPLKNFLIKYGSWVLN-AHRYR--GQGRRFPHKEFVTYLRT------RKDFVVQIVDEDCTTISCSQCLK-RDTK-FSKV-------------NIDKKKRIVVCP-V--CG-YEANRDVNGAINILRIEITDMK----------------------------------------
>MVJL01006060.1:119538-120324(-):Macrocentrus_cingulum
-------------------------------------------------------------------------EIDRDVVDISDVFIHGSRFFNHYHKGVFATVG--SDGFLTQCPKPRVEQFFKRLCDNYTPREKKREDAGDETEEPSDKKPPPPRIDNELGKPFVEEFFRIFEA---SGLKKIDGKHRSGIVENMAVTYETNLKNNIQMHAKNRYVRSMVLLLRDEEGFEKEDGVKKIVYRAKCVWDMKKK-FVLKKLA--TEATHQLFMEQ---------------------------RTKFKVCESKTKW--WSTVPMLIQLQHDLLNAG-LRTFEVFPQPKVRLHHVSYSRTGFQELWIR-VTISGTNS------------------------------------------------------------------------------------------------------------------------------------------------------------------------------------------------------------------------------------------------------------------------------------------------------------------------------------------------------------------------------------------------------------------------------------------------------------------------------------------------------------------------------------------------------------------------------------------------------------------------------------------------------------------------------------------------------------------------------------------------------------------------------------------------------------------
>MVJL01006696.1:67833-69924(+):Macrocentrus_cingulum
--------------------------------------------------------------LGKREKNILIRLIREDVCVLSKLIIMVSIFINYYYKEFFKRVGRE--KFKTDC-PK--PLFLSFFNELNADYHTRS----------KNNDGDIRIINRSIGQNIINDFLDIFTK---SGCEKIRGLNRSRQIGELALLYTTVLMNNIVIHQEKHFIKYMTLKLKSLNLKK-----RELYCHCHSAWKKED--------KYSDHSSWPIIQDH--------------------INHFRITPG--------ESW--WPTISYLIEAQNELFEAK-MKNFEIFPQFHSGLKHVTYSASGFYNLATR-FVYKVREID-GKSRRTIYLETRLKKKEKELKETTDREKKKKLREEMKKLNTSHNNSINKTNDMSLTM--HDEWFKD-------------MDPNYGKAR--SKGQDRDRFWSLLFNM-DKDPIFQNSKYKFHNYIKTDGVSVSFLFERGTRIKKIKLD-------------------------------------------------------------------ENIVITDDTQIYGADPGVATPLVVVSRNKAGKE-------------------------SGRCISRR--YMRHASGEWKTNWKVKSYN-RRALK-------------------------------------A--------------------------------------------------ERKDR-----EKIKEDKN-IVISSKNLNNVDYSSHSLSNLSAMQKM-----YEKKPMLTRR-KFNKFR--NETKVLKSTMRDLFANPDE-------------KMFQIK--------------NQSKDMQAKQGKLSSSR---RIQRERKKRAKYLEKINEIK------KNEKITLKNKKNEYKNYLEHLKIE--------------KRERPVKDYKLPSDVLIKMGDWAKK-SEKFK--MSGRKFRHEKFAEIAQS------SMKMKLTYVDEFLTTQACSACFE--EGN-LKKV-------------KIDKKMRTVDCS-NPSCNVRKLNRDLNGARNILL-----------------------------------------------
>MVJL01007477.1:55075-55426(-):Macrocentrus_cingulum
----------------------------------------------------------------------------------------------------------------------------------------------------------------------------------------------------------------------------------------------------------------------------------------------------------------------------------------------------------------------------------------------------------------------------------------------------------------------------------------------------------------------------------------------------------------------------------------------------------------------------------------------------------------------------------------------------------------------------------------------------------------------------------------------------------------------------------------------------------------------------------------------------------------------------------------------------------------------------------------------------------------------------------------EGILKTGV--YRGLRFAHGKLIRHLRS------RPNVSVVIADEYNSTQGCSGCLY-NRRK-FVQL-------------QIDDKTRFARCA-Q--CH-TVINRDLNAARNILLANTTHPD--ILHPPKAEKNIREPSLGRTPHTVQ--------------
>MVJL01007816.1:6495-6873(-):Macrocentrus_cingulum
-------------------------------------------------------------------------------------------------------------------------------------------------------------------------------------------------------------------------------------------------------------------------------------------------------------------------------------------------------------------------------------------------------------------------------------------------------------------------------------------------------------------------------------------------------------------------------------------------------------------------------------------------------------------------------------------------------------------------------------------------------------------------------------------------------------------------------------------------------------------------------------------------------------------------------------------------------------------------------------------------------------------------------KLIRLGNAVEGILKTGV--YRGLRFAHGKLIRHLRS------RPNVSVVIADEYNSTQGCSGCLY-NRRK-FVQL-------------QIDDKTRFARCA-Q--CH-TVINRDLNAARNILLANTTHPD--ILHPPKAEKNIREPSLGRTPHTVQ--------------
>MVJL01011278.1:58235-60425(+):Macrocentrus_cingulum
--------------------------------------------NLDIFTIKCCLKTILSRHLGSRQMDIILREFDRDAKDLSYVFDMATRLINFYHKEMYRRVNGDVKMFLDQCKNCCADQFFKTFCDSTKKPKR----------------DPSEQISRGMGAEIIKSFTDQLTAN--GLPLTVDSHLRIRQVEELTNLYKANLWTNIKEHAKSRFTKYMVFKLKGKVR------DETIKYYCRQAWRGKKN-YIKNKSS--NIY--RTIQE----------------------------YLVLFRVCTSSKW--WTSIPLLIRVQHELSAAN-LRLFNIFPLAGYGIKYIPYRRACFQDFFCR-VSKLLNAEA-GKSKMVLAKEKKLHKLQEI----PE---SKRSSEDIEKIQKLE-----DDISAAKTK--STAWASGRPMCQIPFHLRTDICPIQARLWTPSTPAEIYTSWNTIFDL-KGKILKPRNNRKFDFSFSTDGVGVSLIMLRKKHESPNE---------------------------------------------------VPSLGSIG--------D------YSGCRLGGIDPGSTPAA-L-YVEFNNST-------------------------RFSAMPRN--LPNYISQEW-KRNKVIKRETGAAVR-------------------------------------E--------------------------------------------------QAKIG-----KKLGATRENP-ITPKNEKHDVYTTWYMKTYSMMQSP-----HEKKRCLRRV-KFDRYV--RLEKARNDMVYRFMMNDRE-------------NEFKAD--------------KDFSKAAQ---IARCEK---HVAKHAKRRKVRKR---ETD-----------SIRA-QRPRDYYIQRNDAKWTSK------------QHHSPNPRNKEKTVFLYGNAVNGILKSGV--YPGRRFAHSKFIKVLQS------KPHIRVAIVDEWRTSKACSTCLD-VRQE-SRQV-------------EFLPETRQIRCP-Q--CQ-ALVNRDCNAAKNILVGNTRRPG--ILRGKICTFFITIS------------------------
>MVJL01011943.1:3448-3979(+):Macrocentrus_cingulum
------------------------------------------------------------------------------------------------------------------------------------------------------------------------------------------------------------------------------------------------------------------------------------------------------------------------------TIPYLIEAQNELLQNE-MPSFEIFPQFGYGLTHVTYSACGLYDLATR-FVTKVRKVD-GKNRT-IALERKLARINDGLKEVADKAKKRRSHT--RDITDC-------PVDVL-----LTAFFGE-----------------------------------------------------------------------------------------------------------------------------------------------------------------------------------------------------------------------------------------------------------------------------------------------------------------------------------------------------------------------------------------------------------------------------------------------------------------------------------------------------------------------------------------------------------------------------------------------------TIKA------SKNIRMVYVDEYRTSQACSNCFA--NDK-FMNV-------------KMDKKRRTVSCP-DPTCNTRDINRDYNAAKNILLVHMT-------------------------------------------
>NP_689193
------------------------------------------------------------------------------------------------------------------------------------------------------------------------------------------------------------------------------------------------------------------------------------------------------------------------------------------------------------------------------------------------------------------------------------------------------------------------------------------------------------MKKFGCCIQTDGVAVSLSMNRPKRKQT---------------------------------------------------STLPKSYVTNT--------------FNEDRIVAVDPRSRVPVAAC----DSRT-------------------------GFKRITKR--WVRSHTLEW-KRERYRSQKLRHVEL-------------------------------------N--------------------------------------------------EVADR-----HRVELDRGVQITCRNGHQVKLYTDFRLKWFDARQRP-----FERTRKLTRL-SFNKYM--MTARTNERIVRETFLND--------------------------------------------------------------------------------------------------------------------------------TPSDKVLVLYGAGVNF-VNVAC--YSGRKFKHTDLLRRLRS------RRNIRVRLVDESYTSKACSDCNELRNGT-YTRL-------------RMNHRLRRGVCP-D--CN-ADVERDYNAAKNILVNFQRSAV--CRPSPSCDSGVTT---DKDSHS--IRPIIQ--------
>UCOM01010647.1:1481-2706(-):Ormyrus_pomaceus
-----------------------------------------------------------------------------------------------------------------------------------------------------------------------------------------DSRYKQNQIQFAITRFSTAFHNNLWMHAYSRLRRFLDGKIKTENLDI----SRSVVYIFLQKCFLKEKKPLAWENE--HELRLAQFIRQ--------------------DLSYDALEGLY-DIRDKGKY--GKYFRLFYNLQRWNERQG-LRNFSLVPQLRHGRHHTTLDTRAMGDILAR-LKLAAKKFG------------------------------------------------------------KDDWSGV-------------------------------------L-K-F-GDLERG--KKFHRSIQTDGMALSLAMEKLKMME------GKKN----------------------------------INRAKC--ETLLE--KIR------------AQNHAYEKIIGLDPGLRLMMGGVAKRRDELD-----------------------TRQGRLIKLSSAHFRHLTGENQRRQKLERWTG------------------------------------------------------------------------------------------------D------S----KVETHSESPMSADYEAYTRRRLGEFEAKQAK-----FEER-RVARL-I*QVSTYRAGGP*ISSKNCRKGRGQDA-------------NYCGLV-----------------EDCRQLTDTRLCTN---GTTASPR--------------------G---AAAQR*RPRSR*ISHD*AS-----------------*QLSKPQSPHR-------------------------------------------------------------------------------------------------------------------------------------------------------------------------
>YP_001110890
MPPSCKSCGGEGHSRRSSKSCLNYLPSIRQRSNCDDV--S--TEDFDVGVVKRGLNGVLCPLLDEDVRRRLTAEIRSDVVELSRLYVLLGVFVNHCWNAYPNNESNGVRTFQDMMN------YV--------------------------------YALKGKGP-HAHKFDDMVRYH--DGITYYNGRLRNYSVQEMAKTYWTVLKTNITTHAYSRLARYFGVKRNDPT--------LFAAYYHKE-FGDD------------DIS--RV-------------------------------CRFINVS---SDW--HSTIPMWIEIQREMYARGE-QSFVIFPQPSHGLKHVTYTSRGWHELLRR-VTPSN-------------------------------------------------------------I--TSNWPS--------------ITDHKKELWAPYLDTS------------------VVDMKKFGCCIQTDGVAVSLSMNRPKRKPALRKK-------------------------------------------PI--STLPKSYVTDT--------------FNEDRIVAVDPGSRVPVAAC----DSRT-------------------------GFKRITKR--WVRSHTLEW-KRERYRSRKLRRVEL-------------------------------------D--------------------------------------------------EAEDR-----HRVELDMGVQITCRNGHRVKLYTDFRLKWFDARQRP-----FERTRKLTRL-SFDKYV--MTARTNERIVRETFLND--------------------------------------------------------------------------------------------------------------------------------TPSDKVLVLYGAGVNF-VNVAC--YSGRKFKHTDLLRRLRT------KRNIKVRLVDESYTSKACSDCNELRNGT-YTRL-------------RMNHRLRRGVCP-D--CN-ADVERDYNAAKNILVNFQRSAV--CRPSPSCDSGVTT---ERDSHSMTIRIIFQCAVSELGS
>YP_001110936
MPPSCKSCGGEGHSRRSSKSCANYLPSIRQRSNCDGA--S--TEDFDVGVVKRGLNGVLCPLLEEDLRRRLTAEIRSDVVELSRLYVLLGVFVNHCWNAYPNDESNSVCTFQDMIN------YV--------------------------------YALKGRGP-HAHKFDEMVRYH--NGITYYNGRLRNYTVQEMAKTYWTVLKTNITTHAYSRLARYFGVKRNDPT--------LYAAYYHKE-FGDD------------DIS--RV-------------------------------CRFINVS---SDW--HSTIPMWIEIQREMYARGE-QSFVIFPQPSHGLKHVTYTSRGWHELLRR-VTPSN-------------------------------------------------------------I--TSNWPS--------------ITDHKKDLWAPYLDTS------------------VVDMKKFGCCIQTDGVAVSLSMNRPKRKPALRKK-------------------------------------------PI--STLPKSYVTDT--------------FNEDRIVAVDPGSRVPVAAC----DSHT-------------------------GFKRITKR--WVRSHTLEW-KRERYRSRKLRRVEL-------------------------------------D--------------------------------------------------EAEDR-----HRVELDMGVQITCRNGHRVKLYTDFRLKWFDARQRP-----FERTRKLTRL-SFDKYV--MTARTNERIVRETFLGD--------------------------------------------------------------------------------------------------------------------------------TPSDRVLVLYGAGVNF-VNVAC--YSGRKFKHTDLLRRLRS------RRNIRVRLVDESYTSKACSDCNELRNGT-YTRL-------------RMNHRLRRGVCP-D--CN-ADVERDYNAAKNILVNFQRSAV--CRPSPSCASGVTT---KRDSHSMTIRPIFQCALSEPGS
>YP_001110975
MPPSCKSCGGEGHSRRSSKSCLNYLPSIRQRSNCDDV--S--TEDFDVGVVKRGLNGVLCPLLDEDVRRRLTAEIRSDVVELSRLYVLLGVFVNHCWNAYPDNESNGVRTFQDMMN------YV--------------------------------YALKGKGP-HAHKFDDMVRYH--DGITYYNGRLRNYSVQEMAKTYWTVLKTNITTHAYSRLARYFGVKRNDPT--------LFAAYYHKE-FGDD------------DIS--RV-------------------------------CRFINVS---SDW--HSTIPMWISIQREMYARGE-QSFVIFPQPSHGLKHVIYTSRGWHELLRR-VTPSN-------------------------------------------------------------I--TSNWPS--------------ITDHKKELWAPYLDTS------------------VVDMKKFGCCIQTDGVAVSLSMNRPKRKPALRKK-------------------------------------------PI--STLPKSYVTDT--------------FNEDRIVAVDPGSRVPVAAC----DSHT-------------------------GFKRITKR--WVRSHTLEW-KRERYRSRKLRRVEL-------------------------------------D--------------------------------------------------EAEDR-----HRVELDMGVQITCRNGHRVKLYTDFRLKWFDARQRP-----FERTRKLTRL-SFDKYV--MTARTNERIVRETFLND--------------------------------------------------------------------------------------------------------------------------------TPSDKVLVLYGAGVNF-VNVAC--YSGRKFKHTDLLRRLRS------RRNIKVRLVDESYTSKACSDCNELRNGT-YTRL-------------RMNHRLRRGVCP-D--CN-ADVERDYNAAKNILVNFQRSAV--CRPSPSCDSGVTT---ERDSHSMTIRIIFQCAVSELGS
>YP_001111007
MPPSCKSCGGEGHSRRSSKSCLNYLPSIRQRSNCDDV--S--TEDFDVGVVKRGLNGVLCPLLDEDVRRRLTAEIRSDVVELSRLYVLLGVFVNHCWNAYPNNESNGVRTFQDMMN------YV--------------------------------YALKGKGP-HAHKFDDMVRYH--DGITYYNGRLRNYSVQEMAKTYWTVLKTNITTHAYSRLARYFGVKRNDPT--------LFAAYYHKE-FGDD------------DIS--RV-------------------------------CRFINVS---SDW--HSTIPMWIEIQREMYARGE-QSFVIFPQPSHGLKHVTYTSRGWHELLRR-VTPSN-------------------------------------------------------------I--TSNWPS--------------ITDHKKELWAPYLDTS------------------VVDMKKFGCCIQTDGVAVSLSMNRPKRKPALRKK-------------------------------------------PI--STLPKSYVTDT--------------FNEDRIVAVDPGSRVPVAAC----DSHT-------------------------GFKRITKR--WVRSHTLEW-KRERYRSRKLRRVEL-------------------------------------D--------------------------------------------------EAEDR-----HRVELDMGVQITCRNGHRVKLYTDFRLKWFDARQRP-----FERTRKLTRL-SFDKYV--MTARTNERIVRETFLGD--------------------------------------------------------------------------------------------------------------------------------TPSDRVLVLYGAGVNF-VNVAC--YSGRKFKHTDLLRRLRS------RRNIRVRLVDESYTSKACSDCNELRNGT-YTRL-------------RMNHRLRRGVCP-D--CN-ADVERDYNAAKNILVNFQRSAV--CRPSPSCDSGVTT---ERDSHS--IRPIIQCAVIELGS
>YP_001111029
MPPSCKSCGGEGHSRRSSKSCLNYLPSIRQRSNCDDV--S--TEDFDVGVVKRGLNGVLCPLLDEDVRRRLTAEIRSDVVELSRLYVLLGVFVNHCWNAYPNNESNGVRTFQDMMN------YV--------------------------------YALKGKGP-HAHKFDDMVRYH--DGITYYNGRLRNYSVQEMAKTYWTVLKTNITTHAYSRLARYFGVKRNDPT--------LFAAYYHKE-FGDD------------DIS--RV-------------------------------CRFINVS---SDW--HSTIPMWIEIQREMYARGE-QSFVIFPQPSHGLKHVTYTSRGWHELLRR-VTPSN-------------------------------------------------------------I--TSNWPS--------------ITDHKKELWAPYLDTS------------------VVDMKKFGCCIQTDGVAVSLSMNRPKRKPALRKK-------------------------------------------PI--STLPKSYVTDT--------------FNEDRIVAVDPGSRVPVAAC----DSHT-------------------------GFKRITKR--WVRSHTLEW-KRERYRSRKLRRVEL-------------------------------------D--------------------------------------------------EAEDR-----HRVELDMGVQITCRNGHRVKLYTDFRLKWFDARQRP-----FERTRKLTRL-SFDKYV--MTARTNERIVRETFLGD--------------------------------------------------------------------------------------------------------------------------------TPSDRVLVLYGAGVNF-VNVAC--YSGRKFKHTDLLRRLRS------RRNIRVRLVDESYTSKACSDCNELRNGT-YTRL-------------RMNHRLRRGVCP-D--CN-ADVERDYNAAKNILVNFQRSAV--CRPSPSCDSGVTT---ERDSHSMTIRIIFQCAVSELGS
>YP_001649035
-MPVCKSCGGLDHQRRSSTKCANFLPQVRKRKLEPQQ--V--NLDLQVYVVKRGLQSALCPLLSDDDRNRLLYEIRRDVRDLSRVYIELGILFNYYMKR-----CDTLPDKPDVLN------FF--------------------------------YAMKGKGP-YAACYKHL------AGDQVYDGKLRSFVVQELAKQYETLIHTNIETHAYSRLARYFGVKKNDHG--------LFLAYYKKD-FSQAT--------E--DMI--RV-------------------------------CQIINVDSCKKNW--WSTVPLWLKIQQDLFDRDNVESFRLFPQPSYGLKHLTYTSRGWHELLRR-VKPDS-------------------------------------------------------------V--PSHWPN--------------IQDHIKELWAPWLKS----------------------TKNFGCCLQTDGVSVSLSMNRWIKKVTK-NG-------------------------------------------IT------KEVVIKKW------K------PSYDKLIAVDPGSRVPVAAF----NSHG-------------------------FYKRVTSK--FVKSHSLDW-KRERVRTKLTKSSET-------------------------------------A--------------------------------------------------EAKDR-----ERVQTTCNIVLSSKNTSHVVEYTVFRLKWFDVRQKP-----YETHSKLTRL-MFDKYI--NTAKLQEKIVKEVFDGG--------------------------------------------------------------------------------------------------------------------------------G-VEKTLVLYGAGSKF-MNAAQ--FSGRKFKHDALLKKLRQ------KRNIHVEIVDESYTSQACSTCNQ-QTGE-FSKI-------------VMDHKKRVGVCP-N--CA-SRFDRDQNAAKNILINFMRSTV--CRPRCSYTKRVS--------------------------
>YP_001649139
-MPVCKSCGGLDHQRRNSINCANYLPPVRKRKLEPAQ--E--NLELQIYVVKRGLQSALCPLLSDEDRNRLLYEIRRDVRDLSRVYIELGILINYYMKR-----CDTLPDKPDVLN------FF--------------------------------YAIKGKGP-YAACYKHL------AGDRVYDGKLRSFVVQELAKQYETLIHTNIETHAYSRLARYFGVKKNDHG--------LFLAYYKKD-FSQAT--------E--DMI--RV-------------------------------CQIINVDSCKKNW--WSTVPLWLKIQQDLFDRDNVESFRLFPQPSYGLKHLTYTSRGWHELLRR-VKPDS-------------------------------------------------------------V--PSHWPN--------------IQDHIKELWAPWLKS----------------------TKNFGCCLQTDGVSVSLSMNRWVKRVTKSDG-------------------------------------------VI------KEVVIKKW------K------PSYDKLIAVDPGSRVPVAAY----DSNG-------------------------VYKRVTSK--FVKSHSLEW-KRDRVRTKHTKSSEL-------------------------------------A--------------------------------------------------EAKDR-----ESINQACNIVLSSKNTSHVVEYTVFRLKWFNVRQTP-----YDTHSKLTRL-KFDKYI--NTAKLQEKIAEEVFDGG--------------------------------------------------------------------------------------------------------------------------------G-VEKTLVLYGAGSKF-MNAAQ--FSGRKFKHDALLKKLRH------RSNIHVEIVDESYTSQACSTCNQ-QTGE-FSKI-------------VMDHKKRVGVCP-N--CA-SRFDRDQNAAKNILINFMRSAV--CRPRCSYTKKGIV---AS--------------------
>YP_003422388
-MPLCKSCGGLDHQRRTSTKCANYLPQVRKRKLEPHQ--E--NLELQIYVVKRGLQSALCPLLSDEDRNKLLYEIRRDVRDLSRVYIELGIVMNYYMKR-----CDVLPDKPDVLN------FF--------------------------------YAMKGKGP-YAACYKHL------AGDRVYDGKLRSFVVQELAKQYETLIHTNIETHAYSRLAKYFGVKKNNDG--------LFQAYYKKD-FSHAT--------E--EMK--QI-------------------------------CQVINAESCKKDW--WNTIPLWLKIQQELFDRDKVESFRLFPQPSYGLKHLTYTSRGWHELLRR-VKPDT-------------------------------------------------------------T--PSSWMS--------------IDDHIKELWEPWLKS----------------------TKNFGCCLQTDGISVSLSMNRWVKKVTK-NG-------------------------------------------ET------KEVVIKKW------K------PSYDKLIAVDPGSRIPVAAY----NSNG-------------------------VYQRITSK--YVKSHSLEW-KRDRVRNKLTKSSEM-------------------------------------A--------------------------------------------------EAKDR-----ERVQAACSIVLSSKNTSHVVEYTVFRLKWFNVRQQP-----YEIHSKLTRL-KFDKYI--NTGKVQEKIVKQVFDGG--------------------------------------------------------------------------------------------------------------------------------G-VEKTLVLYGAGSNF-MNTAQ--FSGRKFKHNALLKKLRQ------KRNIHVEIVDESYTSQACSACNH-KSGV-FSKI-------------SMDHKRRRGVCP-N--CS-SSFDRDQNAAKNILINYLRSAV--CRPRCSIRRVS---------------------------
>YP_009116744
---------------------------------MKRL--IEINKKLEKITNQKCFLSNFCK------SSIVFDAINKQVIEMSNFVIEASIYCHYKLNTYLLQ--GKVDVLLQS-SRFILDMFYELKQKSKAKYQL----------------EPDYEFI---------------R-N--DYNLNKYKVVCGNSMNFLATQYETILKNNIWMHAYSRIRKFFKNATKVDAHVY----TPTVIYQTLDTLFNKKS----QHST--NEYLIELLKNE--------------------LQ-----FDIGNFHDIEKYP--LKYIPLFYNLQKY-NELNNIKNFKLFPQITAGRKYIRYDSFALFSLLAS-LKLLE------------------------------------------------------------RG--HTTWYG--------------FAPEAMNYWRKYFKVEKF----------------ETGNKKFGKSISTDGIGVSIQLVREIIHATIDDD-------------------------------------------DD--ETMKKKRKIKKPKVSYQQDYNNLNLDDFTRYLGIDPGERLMLGGIIK--NKEG-------------------------VFTPLKCKSTTFRYDTGEISRRNRLIKYTTDHDIK-QYEKEHENITQTNEPYNKVSDTM----QKFINDSIKAKR------------------------------------------KKKQKPSPKNKSLLDMENIN-EKLKVNISYNPSNYINYTKWRLKWLLYLQQL-----YCKK-KVARL-KMEAYM--RIEKTLHKYKEQLA-----------------------------------------------------------------------------------------------------------------------------------PSNEKTLIVWGDATIA-ANSPV--KGYIRTPKNKLLEILKQ------NKNCKVLMQDEFRTTKLCCKCHEPLNI--------------------STDKHRYAVCP-N--CH-TVFNRDVNAGANILKLVITRLKKEITHKNFCRSVKLTTITG-SSFI--V-------------
>YP_009133245
-MSSCKSCGGESHSCRSSKSCANYLPPIRQRRNSGDV--VHCTQDFDVGVVKRGLDGTICPLLQEGVRQRLTAEIRSDVVELSKLYILLGVFVNHCWNAYPDDESNSVRTFQDMMN------YV--------------------------------YAIKGKGP-HAQKFDDMVRYH--GDIRRYDGRLRTFIVQELVKTYWTVLKTNITTHAYSRLARYFGVKRNDPT--------LFAAYYHKE-FGED---------D--NIS--RV-------------------------------CRFINVS---SDW--HTTIPMWIEIQRDLYTRGE-QSFVVFPQPSHGLKHVTYTSRGWHELLRR-VDPSN-------------------------------------------------------------I--TSSWPS--------------ITDHKKELWSPYLDTS------------------VVDMKKFGCCIQTDGVAVSISMNRPKRMPIGRNK-------------------------------------------AA--SMLPKSYTIDA--------------FFEDRIVAVDPGSRVPVAAC----DSRT-------------------------GFRRITKR--WVRSHTLEW-KRDRYRSRKLRRVEL-------------------------------------D--------------------------------------------------EAADR-----QRVELDRGVQLTCRNGEQVKLYTDFRLKWFDARQRP-----FERTRKLTRL-SFNKYI--MMARTNERIVKETFLND--------------------------------------------------------------------------------------------------------------------------------APSDRVLVLYGAGVNF-VNVAC--YSGRKFKHTDLLRRLRS------KRNIRVRLVDESYTSKACSDCNELRNGT-YTRL-------------RMNHRLRRGVCP-D--CN-ADVERDYNAAKNILVYYQRFAV--CRPSPSRSSGVAT---DTDSHS--VRSLFQCAVSEFGS
>YP_009506113
-MPLCKSCGGLDHQRRTSTKCANYLPQVRKRKLEPHQ--E--NLELQIYVVKRGLQSALCPLLSDEDRNKLLYEIRRDVRDLSRVYIELGIVMNYYMKR-----CDVLPDKPDVLN------FF--------------------------------YAMKGKGP-YAACYKHL------AGDRVYDGKLRSFVVQELAKQYETLIHTNIETHAYSRLAKYFGVKKNHEG--------LFQAYYKKD-FSHAT--------E--EMK--QI-------------------------------CQVINAESCKKDW--WNTIPLWLKIQQELFDRDKVESFRLFPQPSYGLKHLTYTSRGWHELLRR-VKPDT-------------------------------------------------------------T--PSSWMS--------------IDDHIKELWAPWLKS----------------------TKNFGCCLQTDGVSVSLSMNRWVKKVTK-NG-------------------------------------------ET------KEVVIKKW------K------PSYDKLIAVDPGSRIPVAAY----NSNG-------------------------VYQRITSK--YVKSHSLEW-KRERVRSKLTKSSEQ-------------------------------------A--------------------------------------------------EAKDR-----ERVQAACSIVLSSKNTSHVVEYTVFRLKWFNVRQQP-----YETHLKLTRL-RFDKYI--NTGKVQEKIVKQVFDGG--------------------------------------------------------------------------------------------------------------------------------G-MEKTLVLYGAGSHF-MNTAQ--FSGRKFKHNALLKKLRQ------KRNIHVEIVDESYTSQACSACNY-KTGQ-FSKI-------------SMDHKRRRGVCP-N--CS-SSFDRDQNAAKNILINYLRSAV--CRPRCSIRRVS---------------------------
>YP_762389
MPLSCKSCGGEGHTRRSSKSCANYLPPIRQRRNSGDV--DHYTQDFDVGVVKQGLDGTICPLLRGDVRQRLTAEIRSDVVELSKLYILLGVFVNHCWNAYPDDESNSVRTFQDMMN------YV--------------------------------YAIRGKGP-HAKKFDDMVRYH--GNIRRYDGRLRSFIVHEVAKTYWTVLKTNITTHAYSRLARYLGVKRNDPT--------LFAAYYHKE-FGDD---------D--SIS--RV-------------------------------CRFINVS---SDW--HSTIPMWIEIQRDMYARGE-RSFVIFPQPSHGLKHVTYTSRGWHELLRR-VDPSN-------------------------------------------------------------V--TSNWPS--------------ITDHKKELWAPYLDTC------------------VVDMKKFGCCIQTDGVAVSISMNRPKRTSVRRK------------------------------------------------AALPKSYTIDA--------------FFEDRIVAVDPGSRVPVAAC----DSRT-------------------------GFKRITKR--WVRSHTLEW-KRDRYRSRKLRRVEL-------------------------------------N--------------------------------------------------EATDR-----QRVELDRGVQITCRNGEQVKLYTDFRLKWFDARQLP-----FERTRKLTRL-SFNKYM--MTARTNERIVRETFLSD--------------------------------------------------------------------------------------------------------------------------------TPSDRVLVLYGAGVNF-VNVAC--YSGRKFKHTDLLRRLRA------KRNIRVQLVDESYTSKACSECNELRNGT-YTRL-------------RMNHDFVAASVQ-T--AT-PTSRGT-TTPPKIY------------------------------------------------
>YP_762432
MPLSCKSCGGEGHTRRSSKSCANYLPPIRQRRNSGDV--DHYTQDFDVGVVKQGLDGTICPLLREDVRQRLKVEIRSDVVELSKLYILLGVFVNHCWNAYPDDESNSVRTFQDMMN------YV--------------------------------YAIRGKGP-HAKKFEDMVRYH--GNIRRYDGRLRSFIVQEVAKTYWTVLKTNITTHAYSRLARYLGVKRNDPT--------LFAAYYHKE-FGDD---------D--SIS--RV-------------------------------CRFINVS---SDW--HSTIPMWIEIQRDMYARGE-QSFVIFPQPSHGLKHVTYTSKGWHELLRR-VDPSN-------------------------------------------------------------V--KSNWPS--------------ITDHKKELWAPYLDTC------------------VVDMKKFGCCIQTDGVAVSISMNRPKRTSVRRK------------------------------------------------AALPKSYTIDA--------------FFEDRIVAVDPGSRVPVAAC----DSRT-------------------------GFKRITKR--WVRSHTLEW-KRDRYRSRKLRRVEL-------------------------------------N--------------------------------------------------EAADR-----QRVELNRGVQITCRNGEQVKLYTDFRLKWFDARQLP-----FERTRKLTRL-SFNKYM--MTARMNERIVRETFLSD--------------------------------------------------------------------------------------------------------------------------------TPSDRVLVLYGVGVNF-VNVAC--YSGRKFKHTDLLRRLRA------KRNIRVQLVDESYTSKACSECNELRNGT-YTRL-------------RMNHRLRRGVCP-D--CN-ADVERDYNAAKNILVNYQRSAV--CRPSPSCDSGVAT---DTDPHS--IRSIFQCAVSEPGS
>scaffold_10651:6089-7028(+):Ganaspis_ganaspis
-------------------------------------------------------------------------------------------------------------------------------------------------------------------------------------------------------------------------------------------------------------------------------------------------------------------------------------------------------------------------------------------------------------------------------------------------------------------------------WREYFNIEFFE------KPEK--------DKKFSGTISTNGIDVSIIFNVSPPQQQQPR--------V-------S--------------------------------TSTSS-------------STANNPRNYQRYVGLDPGKRAILGGVVREKTA-IP------------------SKVDKTVDKHIHISCKSYRWQTGQYKRRKILRNKT-RGTEK-FY-----------------------------------------------------------------------------------------Q---QIL-KK-KVYKNLDLNNPEDYQRIAKFRLETFKHQQPI-----FSQR-SIARL-KWDKYI--STQREIDCLVNYITGD---------------------------------------------------------------------------------------------------------------------------------VKKAPCFVVLGNVNMSGWTKGYVSTPVR-----LIKKRLLERQRIFGIERLQVVTVDEAYTTQMCSNCVVQM-NV-------------------SKSPNRYAVCP-D--CH-VTWERDINAGRNILNVALTLKG--YLQNSNAIPN-----------PS---------------
>scaffold_126703:72-600(-):Eupelmus_kiefferi
----------------------------------------------------------------------------------------------------------------------------------------------------------------------------------------------------------------------------------------------------------------------------------------------------------------------------------------------------------------------------------------------------------------------------------------------------------------------------------------------------------------------------------------------------------------------------------------------------------------------------------------------------------------------------------------------------------------------------------------------------------------------------------------------------KN-K---IFIRKK-NSLELFVLNKSDNYKLTTKYRLEILKISQSI-----YGSR-RYVRLYDFDKYI--QTNRAIDKQVNNGTYSGKKC--------------------------------------------------------------------------------------------------------------------------NKSNDKRKTLFAAGQFIMNGCTKGYTSSPLS-----LLKKKLDNHP------MIDVKNANEFRTTILCSECSCKL-IT-------------------SKSPHRYQYCS-N--CN-ITFNRDINGAKNILKLTIVK------------------------------------------
>scaffold_15031:3585-5052(-):Platygaster_orseoliae
-----------------------------------------------------------------------------------------------------------------------------------------------------------------------------------------DYKNKTFLFQYVPREYETILKNNIQLHAFSRIKAYFRRRILLSNENKK---TLA-ASVHAACYKGYYERKPETIVEHAEIR-----------------------------EWFAEQCPWMTACNVKRDY--WSAVYTLYEMQLALTETS--NSFKLFPLYKVALKRMYIDQSGMWELTRA-LWPDSTTSV--------------------------------------------------------KK--EFNPAN--------------DRQRIKENWKKLFNVERF----------------ETRNRQFANSLRTDGISACVLYENVAKKTTNANSSN---R------------------------------KRKFNQLN-----ENNGDV-K--QLLIE------SKMQFDRVVAVDPGAVLPLACYEKNANAFT-------------------------KFSAREK-----KFHSGEY-GREKYRYRKTHRLEQ-ICA----------------------------------------------------------------------------------------QTC---NEMN-KEQIVINQSDTSKFPLTMVYQAFCFHLKWQA-----CSQLKFRRKQ-NFDKYI--GEARAEERAIKKLFPRE--------------------------------------------------------------------------------------------------------------------------------KNKKKTLVMYGAGGVNVMNESNFRCKKAKFSHNSLLRRMRE------KKHLTVAMVDKAYTSKKCSFCYEKALDVHLQNLNLETLNANCKFPAPKHSRHRHLFCP-K--CG-VNVNRDLNGARNIYLKNYY-------------------------------------------
>scaffold_18741:1604-2231(+):Ganaspis_ganaspis
-------------------------------------------------------------------------------------------------------------------------------------------------------------------------------------------------------------------------------------------------------------------------------------------------------------------------------------------------------------------------------------------------------------------------------------------------------------------------------WQKLFNISHL--------------RTNEKKLKFSGTIMTDGVAVSVIYNLTNPKDV-ITFEICD------------------------------------------------------------KSPIQEKLSSFQLLKGLDPGLKYAFGGVERNV-DGQF--------------------NINIVDRHLKIKTSSFRWQTGEIKRRNILYKFG-------NN-----------------------------------------------------------------------------------PV-KYYQ---ELLNRP-EYKDQINHKDSSKVLTCTKFLLKSFYDNQGF-----LKER-KVAAL-QWDKYM--LTQRQTDLVANYIIGDVN----------------------------------------------------------------------------------------------------------------------------------KKQLIVIGQPKIS--------------------------------------------------------------------------------------------------------------------------------------------------------------
>scaffold_22361:2052-3249(+):Ganaspis_ganaspis
---------------------------------------------------------------------------------------------------------------------------------------------------------------------------------------------------------------------------------------------------------------------------------------------------------------------LKLQTECHKFIPFFIRLQKWFCDK-NLKSFVLPPVKHFGRHHMMYTPTAIEEDLHH-YFEYVERDCARYRT----DEQVI----------------------------------------------------------EHKKLLNMKKERHPFLLDKYFNLNKVK------RG---------KKDWVPRTICTNGLKASVIFEEKKSTKKANA-------------------------------------------------AKKFK-------------GESVKDIKFTHFVGLDPGLKAPLAGVVRTGSA-EP------------------STLDKNKDKPIYPNGKTFRFLSGEFKRDALQKRRT-KQVDK-KC-----------------------------------------------------------------------------------------E---EL--LL-KSYQNLNLNNPTQFLNITKYRLESFKLKQDT-----YAKR-CVASI-KWNKQK--SIDREIDRLANFISNKN--------------------------------------------------------------------------------------------------------------------------------DKSATTFIVIGKTDISKHMKGHVRTPLR-----LLERRLKDKSQEPGS-QFRVINVNEAYTTQMCSNCNKQC-AV-------------------SKGRHRYVHCK-D--CH-ICWERDVNAGRNILNIGLISQG--ILQPTS-ITD-----------TSV--------------
>scaffold_23663:1954-2857(+):Ganaspis_ganaspis
------------------------------------------------------------------------------------------------------------------------------------------------------------------------------------------------------------------------------------------------------------------------------------------------------------------------------------------------------------------------------------------------------------------------------------------------------------------------------NWCKYFDFSKLE------ATL---LRSGEQKGNFSGMLSSNGIDVSVVFDVKKQNIQTHSFQFTE------------------------------------------------------------QPP-VRNTTNFVRMTGIDPGLKLSMGGVIRYG-GVGF--------------------EPNCTDKPLKIFTTRYRWETQENKRKEILYKKG-------TK-----------------------------------------------------------------------------------SP-HYYE---KLT--K-QFGTACNGKDSSKIVERTKYALTAFFDNQPF-----VEKK-VVARL-KWDKFQ--NVQREVDLMANYIIGNIHE--------------------------------------------------------------------------------------------------------------------------------NAPELIAFGIPEISPWMKGHVRIPLR-----KVVLRICQKARYLGPDKLQVVFVDEYNTTKMCSVCNNRM----------------------KIYKNRTARCT-F--CK-ISWNRDVNAGKNILNLALVIL-----------------------------------------
>scaffold_26180:2700-3600(+):Ganaspis_brasiliensis
--------------------------------------------------------------------------------------------------------------------------------------------------------------------------------------------------------------------------------------------------------------------------------------------------------------------------------------------------------------------------------------------------------------------------------------------------------------------------------VAFFDMKNMK------K--NK----NKRAYSVPQSMQTDGNKVSLIFTLKERVKNVSI--------D--------------------------------------------K-------------TTRGQKSKYERFVGLDPGLRAMVGGVVRHNNV-KVEIDEE------------TQKVRKSQDTRIYVKVTSFRFRAGEFRRREKKEKCR-EDIEK-KY-----------------------------------------------------------------------------------------N---YFMNNN-KVYNKVNKKDPSEYQLLAKFNFKRFEMQQKT-----LSKR-CFANL-KFNKLI--MTRREIDIMTNFITGS---------------------------------------------------------------------------------------------------------------------------------VNEKPCLVALGQTKVSPLMKGHVRTPIR-----KIEKRLKERSNEVGEDKLKIVPVYEAYSTVICSSCNNRH-IV-------------------SRSPKRYAFCK-K--CH-VVWDRDVNAGINILHIAL--------------------------------------------
>scaffold_28134:3860-5012(+):Copidosoma_sp
-PMSCNSCKGKDHCNRASTKCKNYIPRQKQLAIDKDK-------INKERVIKCGLSHLC-T------TTEVFEAIKEDVLIISRAAVECSYFIEFCHNHQNG---ELLRNWTNGLNEPEIRPFMLL-------FFGKL------------S-----KNLPDCVKPIFEEYKIL-----REDKNVYSNKFRAGLAESLSDQYRVCLANNVTVHMKSRIKKFLKLCSDDSCDKD-----ICSIENKLDELFKNNVCLC-------SEL-GALIGEKDIDFRTIKVPKTKETYEEEEEEEEENEVDELIVEEDKCKW--WKFLEFLTELHKSLFEKTHKKPFTIIPVYSNGLKHVQYNIKEVHLLNRK-LFPHETEPN--------------------------------------------------------------------------LADAKNTEEKTTNMWLRLFNLRHLL------KG--------NKIKKFASCISTDSVSASVHVIKQFARPINNKKNAQSGKKISIVF-------------------------------------------------------------------------------------------------------------------------------------------------------------------------------------------------------------------------------------------------------------------------------------------------------------------------------------------------------------------------------------------------------------------------------------------------------------------------------------------------------------------------------------------------------------------------------------------------------------------------------------------------
>scaffold_31600:1793-2621(-):Ganaspis_ganaspis
-----------------------------------------------------------------------------------------------------------------------------------------------------------------------------------------------------------------------------------------------------------------------------------------------------------------------------------------------------------------------------------------------------------------------------------------------------------------------------------ICLSLFG------KR------------------------RHFIT------RDVVK--------N-------L--------------------------------TIKDM-------------EKSTEKSPYRRFVGLDPGRRAIVGGVIREGDA-LM------------------SKSDKTQDIGIYAKAKTFRFRSGEFRRREFLTKRT-KIINE-KY-----------------------------------------------------------------------------------------K---KFLENN-AEYNDINLKNPFQYIKIAKFRFKLFEIFQET-----MSKR-CITQL-RFNKLV--LVQREVDRLVNKITGN---------------------------------------------------------------------------------------------------------------------------------VKKTPCFVGVGNEKLPTWTKGHVFTPIR-----KIVQRIQLRSREVGNDCLKVSSIEELYTTQKCSTCCGQC-TI-------------------SHSPLRYAFCQ-K--CH-VTWERDINAGRNILNLNLIQEK----------------------------------------
>scaffold_32760:813-1239(+):Platygaster_orseoliae
----------------------------------------------------------------------------------------------------------------------------------------------------------------------------------------------------------------------------------------------------------------------------------------------------------------------------------------------------------------------------------------------------------------------------------------------------------------------------------------------------------------------------------------------------------------------------------------------------------------------------------------------------------------------------------------------------------------------------------------------------------------------------------------------------------------------------------------------------------------------------------LRNCFFHA--------------------------------------------------------------------------------------------------------------------------------IKKKKTLVMYGAGGVNVMNESNFRCKKAKFSHNSLLRRMRE------KRHLTVVMADQAYTSKKCSFCYDKALDVQLKNVKLETLDENCRFPASKHFRHRHLFCP-N--CG-VSTNRDLNGARNIYLKNYYSPS--FV-----AATKHDSD-----------------------
>scaffold_3314:2755-4204(+):Aphidius_colemani
-IKSCPACRLEDHSTPKSKKCPNNIPSFKERIF-------SPTTEWELFTRKQGIKSLI-K------DKKVFDAVVDDVNEMSKFVIDFSIFFEYCIRSSDQ---FMNEIIN-SSKEPDFSLYAMY---LKDDYSGKN------------E-----LLI-----HLYEEYCQLYPCNN---NHKYNGYLRSAIIKQTIRSWTTNFHNNIFMHIKNRLRKYFIKYKKYSR---------QKTHNILSDLFDLDV--R---------TDDDIFN------------------------FCDVNLSFKNLHEHGTQW--WKFLKLILELQK-------KINFVLSPIYELGLKHVLYTTDGVHQLLRR-VYAND-KNIRI--K---------------SNF------KEA----------------------------------------TSGTDL----MEFKNLWKYFIEI------------------PNRYKDKFSYSLSTNGIDVSLHLQRPKKNNSY------------------------------------------------------------------FESQIHHDIKEYNRFVGLDPGLKQIFGGVIMESHE-DY--------------------LNKDKQQRFTILSSTYHHLTHYFKREEKRKIIT-RNYENLCT-----------------------------------------------------------------------------------NLLNEMS---E--------YKKLNLNDPHDFIRVTIYRLELFEKGQSI-----IGKR-KVARL-KFDKYI--NKQIAIDKISQYIISGNYTT-----------------------------------------------------------------------------------------------------------------------------------------------------------------------------------------------------------------------------------------------------------------------------------------------------------
>scaffold_33311:5256-6033(-):Ganaspis_ganaspis
--------------------------------------------------------------------------------------------------------------------------------------------------------------------------------------------------------------------------------------------------------------------------------------------------------------------------------------------------------------------------------------------------------------------------------------------------------------------------------------------------------------------------VSVIYDIPERSATIDN-----------------------------------------------------G--------------TTEETICYQRFVGFDPGRRLGLAGVIRKGDC-EP------------------SDEDKNKDLKVKILSWSIRHSLKDYKRRKTKKRDN-VNVAK--W-----------------------------------------------------------------------------------------Y---ESLQAR-PEWKDFVQTNPSDYRRVVDYRHKVMDAFQEA-----FQKK-EIVKL-KWDKKI--AEQREVEKLVNFIIGD---------------------------------------------------------------------------------------------------------------------------------TKKEPCFVALGGANVSSFTKGYIGTPLK-----RIAKRLKDRSFQ--DDHLKVVTIDEYCTTVLCSSCNQRM-KV-------------------SKSPHRYAFCR-E--CH-TTWERDINAGRNILNIAL--------------------------------------------
>scaffold_35270:1421-1931(+):Copidosoma_sp
---------------------------------------------------------------------------------------------------------------------------------------------------------------------------------------------------------------------------------------------------------------------------------------------------------------------------------------------------------------------------------------------------------------------------------------------------------------------------------------------------------------------------------------------------------------------------------------------------------------------------------------------------------------------------------------------------------------------------------------------------------------------------------------------------------------------QGLRLNDGYKYRDIAKWRLTTFEECQPI-----VSRR-SWVRQ-NFDRYI--RQNSTVDKLVQEILYGREIVQNYDK------------------------------------------------------------------------------------------------------------------TERKELKKGMNIFVALGELNWSPIIRGYARTPLA-----LIVKRIVDEARL--RPNVRYHATDEFRTTKLCPKCNEVS-IV-------------------SNTPHRFTYCT-G--DK-IMFNRDEVGGMNMLR-----------------------------------------------
>scaffold_38559:356-1025(+):Ganaspis_ganaspis
---------------------------------------------------------------------------------------------------------------------------------------------------------------------------------------------------------------------------------------------------------------------------------------------------------------------------------------------------------------------------------------------------------------------------------------------------------------------------------------------------------------------------------------------------------------------------------------------------------------------YQRFVGFDPGKRLALPGVIRNGEC-RP------------------SNTDKTRDIKVKIPSWSIRFNVKDYKRRARMKKDD-VNVGK--F-----------------------------------------------------------------------------------------F---IQLKKQ-QEWKDFSLKNPQDYLRIIKYRHLIMDKFQKAHQQKAHQQR-DIVRL-EFNKKI--STQREIANIVNFITGD---------------------------------------------------------------------------------------------------------------------------------TSEKPCFVALGGAKSPPFIRGYVGTPLK-----RIAKTLQQRSLELGEQRLKVVTVDEHCTTKMCSACAQPM-II-------------------SRSPHRYAFCQ-K--C----------------------------------------------------------------
>scaffold_42105:2700-3417(+):Ganaspis_brasiliensis
---------------------------------------------------------------------------------------------------------------------------------------------------------------------------------------------------------------------------------------------------------------------------------------------------------------------------------------------------------------------------------------------------------------------------------------------------------------------------------------------------------------------------------------------------------------------------------------------------------------------FEILKGLDPGLKLAFGGIKRQMTDEPF--------------------DIKCLNKHVKIKTSAFRSQTGEVKRRDILYNYG-------ND-----------------------------------------------------------------------------------PV-NYYN---NLRNME-EFKEKVNHKDPDLIIVCTKFMLKAFYDNQPF-----LERR-KIAAL-RWDKYM--KVQRETDLLSNYIVGDVN----------------------------------------------------------------------------------------------------------------------------------KRQLIMFGQPKIFPWMKGHVRMSLR-----KVVKKLIEMQRK--FENLRVVFVDEYLTTKLCSVCNERV----------------------KIYRNRTTYCS-K--CR-IAWNRDVNAGRNILHFAMILVG--LIP-----------------------------------
>scaffold_4323:3095-5198(+):Aphidius_colemani
-----------------------------------------------IYSVKMGFNRIC-K------NEIVKKAIIDDVKIFSKLFIEFSYFFNFSLNHKNN---ELINELSLSKSST-VHLYKFI-NKLTCLAVRKK------------R-----LKETDYIDKLFNEYTIL-RKQVGIDTPFYNVDYRSSLLAQNIISFETNFSNNIILNARSRIGKYLKLVKKIYN--------KKKRKQILDKLFYNNIRPK-------EVNDDSVIM------------------------DIFIGFDNLNFKELKKKW--YLFLGFFKKLSN----I-DGMNFPLSPIYKSGIKHIIYNTQCLWQMCRK-LFNNYCDGT----------------------W------TK----------------------------------------------EMKKKCAHQRIWSKCFNIKKRY------K-----------KKLFNYSISTNAIDVTINLQREVFENKSGSHQNKKQKKTSVTVAQQSIKNNNNSNNNDDDYDYDDFNIFCCNDYDDNDDMNDDDDNII-----KNNNKVCISDSIYGRYGGLDPGKKLSVGGVYVKSIN-DI--------------------GDKTKEQRQKLKSKTLLSNCGHYSRQRVMKKMT-KKVEDDKKIIYNKYLKIKEEEYNQFISDKEKEVEKFIEIKKKDKKNVVHNSAQRNNKDNNNNKHREFKNYKFKKKAELLKNSKIIVNPKIDTPTEK-K---KIIRKK-NNLEKFIINKSDNYIMSTKYRLESWKSSDVV-----YASR-RYARL-SFDKYI--QTNRAIDREVNFMQHNSHSGK-------------------------------------------------------------------------------------------------------------------------KNKLPVKKTLIFAGEFKVNKYARGYVSSPLS-----LLLKKLKNRS------MIDIISVDEFRTTKLCCKCNTIC-VT-------------------SKSPDRYQYCS-K--CK-ITFNRDINGAKNIMI-----------------------------------------------
>scaffold_5043:4318-5323(-):Platygaster_orseoliae
----------------------------------------------------------------------------------------------------------------------------------------------------------------------------------------------------------TLFHNNLWMHSYNRMRKFFCHFT-TDASAI----YRTLEFLFNDDDGGKKE-------P--NKTLLANARLH--------------------LLGFRAERGFFAEITKSSKY--HPYVSVFFSLQQFFSANG-IKTFRLVPRLKHGLHHCQYDTFAFYQLLSS-LRMLSQNVK-RH------------------------------------------------FD---LP--NSQWYEH-------------------------------------FEG-I-SRLERRGKLSFGFSVKRDGHSISFSMNKYMPKRSRGIEDGSPAKKRKKL-------------------------EKEESRFQD--EAMLKLVRER------------DHLEHYQNFIGLDPGHKLMFAGVSLKTNDIS-----------------------LKNRHAIKLSSRHFHHLACTDARKIKQARTVS------------------------------------------------------------------------------------------------R------G----GYREEASTLESWQWLEYTQLRLVNFQAKQRA-----YSHE-KIQRL-RFDK--FRETER---------------------------------------------------------------------------------------------------------------------------------------------------------------------------------------------------------------------------------------------------------------------------------------------------------------------------
>scaffold_51906:2515-3325(+):Ganaspis_brasiliensis
-------------------------------------------------------------------------------------------------------------------------------------------------------------------------------------------------------------------------------------------------------------------------------------------------------------------------------------------------------------------------------------------------------------------------------------------------------------------------------WEKFFNFDMLK------SG---------LHRTFSGTIFTDGVNVLVIYNLTKSESSVET-------------------------------------------------------------------KSCSSKVEYKRFVVLDPGKKACLAGVVRQETP-EL------------------DNFDKSKDQHLYISRSSFRWQSGHPRRRDKLKKLT-N------YEE-------------------------------------------------------------------------------------Y-Y---ENLSKK-EEYQELDTNNPEDYERVTRYRLEAFSHMQPL-----YEKR-SVARI-KWDKYM--CVKREVDKLVNFIVGK---------------------------------------------------------------------------------------------------------------------------------TRDVPCFVSLGRTNLSKITKGHTSAPLK-----SIEKRLYQRAKYLGPSRLKVVNVDEHCTTQMCSNCDQQMNVV-------------------SKKRNRYAFCN-K--C----------------------------------------------------------------
>scaffold_54150:1115-2213(+):Copidosoma_sp
-PMSCKSCKGTDHNMRSSTLCKFYIPRQRQAARKENK-------INVNRVLKCGISHLC-T------SQRVLECVKEDVRIVSRAAIEASYFIEYCFNHEKG---ELRKYWSDSSNEPTMRPFFIL-------FFGKT------------S-----KNMPNFVNKLFDDFMKI-----RDKKELYSNEFRSGLPYKLADQYKVNLANNVITHMESRVRKFLKLCNDESCDKR-----KAFIESKVQNLFENNVCDC-------DEF-NTLISDKNIDFTELKKQEKE---------EERSRESSVELKKSNVKW--WKYLNFLFELQVKVIGKIKKKTFRIVPIYSSSLKHVEYQLLDIHYMNRK-LFPTVTPSS--------------------------------------------------------------------------LDEAKKNPDDVMTMWRRLFNINLVF------ND--------SNRKTFAGCLATNSVTASIHYVKHVDKSTTAKKKYK----------------------------------------------------------------------------------------------------------------------------------------------------------------------------------------------------------------------------------------------------------------------------------------------------------------------------------------------------------------------------------------------------------------------------------------------------------------------------------------------------------------------------------------------------------------------------------------------------------------------------------------------------------
>scaffold_55695_1:1437-1953(-):Ganaspis_brasiliensis
------------------------------------------------------------------------------------------------------------------------------------------------------------------------------------------------------------------------------------------------------------------------------------------------------------------------------------------------------------------------------------------------------------------------------------------------------------------------------------------------------------------------------------------------------------------------------------------------------------------------------------------------------------------------------------------------------------------------------------------------------------------------------------------------------------MKDNV-KYYEGLDKKNPNQFEKIAKYRMKRFEILQDT-----LSKR-CITQL-CFNKLV--CTQREKDRLVNKIIGN---------------------------------------------------------------------------------------------------------------------------------VKKEPCFVGIGNEKLPTWTKGHVFTPIR-----HIVKLMYQRSRQVGVEKLRIVNVAEWYTTQKCSSCCAQC-VV-------------------SKSSLRYAFCQ-K--CH-VTWERDVNAGRNILNLALIKAK----------------------------------------
>scaffold_5663:1089-2250(+):Aphidius_colemani
------------------------------KKFIG---------------LSPTITKND-N------KLIFYNNIINSIKLISSFVIDASYFFEFAFNHENK---KLVNYIGNLDKFNDVKFIFNM---LISDLRWTK------------K-----RPIDEDLKLLHKEYLNIVNSHRTNKKPTYALKGKTKLYEAIALEYHKNLKTNITHHCWKRIANYLKIQMKCKN--------W---YNLVDDLFKKNIKPP-------N-------I------------------------QLFNEFNDLDFTKFSREW--WKFLPFFLELQK------ICKSFVIIPIYKCGLKFVRISTCGLKEILRY-QDNLKCK--------------------------------------------------------------------------------DINNISEQDLWTKYTNINFSS------S----------LGKKFGFSIATDGSFTSILCKRVINKAPNN-----------------------------------------------------------------NEEKLTIKKENIKKIIGNDPGIRCSRAGIIVNSIDNIRNIHDIDDVNNNNNNDEKNVKKITSKEKIYCCKNSTHRYRCGEIRRQKKRLNIT-GNVD----------------------------------------------------------------------------------------------------------------------------------------------------------------------------------------------------------------------------------------------------------------------------------------------------------------------------------------------------------------------------------------------------------------------------------------------------------------------------------------------
>scaffold_5775:57-774(+):Copidosoma_sp
----------------------------------------------------------------------------------------------------------------------------------------------------------------------------------------------------------------------------------------------------------------------------------------------------------------------------------------------------------------------------------------------------------------------------------------------------------------------------------------------------------------------------------------------------------------------------------------------------------------------DMTMFADPGLRIGLACYIIDQDD-FD---------------------PLQAHESYRLFSRSFDYKRKKFKRQMILAKIS-NTVDS------------------------------------------------------------------------------------------W-R---RDLLAQ-EEFKNLNFKDSSMYLICTQFRLANFVKSQPV-----MESW-RVIRL-NWDNQI--QTKRWIARIVNFILYGNAR---------------------------------------------------------------------------------------------------------------------------GSDKTNVKTYVALGKCSISRFMRGYARIPLT-----KIENRFRDEQST--NANIFISDTAEHFTTKLCCLCNRPC-VL-------------------GQKRHRYAYCV-H--CN-KTFNRDINAAKNILLTSITR------------------------------------------
>scaffold_5831_1:6317-7475(+):Ganaspis_ganaspis
----------------------------------------------------------------------------------------------------------------------------------------------------------------------------------------------------------------------------------------------------------------------------------------------------------------LIFQWMEKKDDCKIFFPFFLRLQKYFIEK-GEKSFTLFPIKKSEVQHVHYSLTGLKHDIFA-YLQRIERGGTFYRT---EVQKNE--------W------E-----------YL-------------------------------ESSTVTNEAKLKFLSEKLFNTANLD------------------KELVLEHMQTDGVKVSVGYCKKMVKSKEC----------------------------------------------------------A-----KKEEKREVNQTSFQRFVGLDPGKKAAFGGVVRTQQY-KP---------------------CEALDKAVYINNRSLRYRMGIPQKRSIVHRKT-REMRK-KL-----------------------------------------------------------------------------------------S---QLIANN-SNFENINLKNSFDIENVAKFRVSRFKICHPV-----LTRR-VFNNM-KWTNKI--RKDSEFEKMVNFIAGD---------------------------------------------------------------------------------------------------------------------------------PTETPCLVAIGVTEIKSFIKGHHFTKLG-----EIKRRLQNKSKLIGEDKLKVHVVNEAYTTKKCSICNKDC-FV-------------------SKSKHRFVYCK-D--CH-TMHERDVNAGANILNIAL--------------------------------------------
>scaffold_6825:284-1865(+):Aphidius_colemani
----CRNYGI-NHTNRASKHCLNHRLPIKERAMKKLNVSESKASNYEIHSIKMGFKSLC-I------DENIRQEIYNDVELMSEFIIDFSIFFEYSIRHKDQ---WMVQFLETHEKEPNLCLVAMH---LKNNYSKKN------------Q-----HIN-----NLLDKYNELYPCDN---KHQYFFENHSALIKNQIGLFQVNLKNNIIQHVYNRIKKYFRQIYKKNF---------QKINKLLDNLFLHNIFPE---------NDKLFEN------------------------EKFKNLNFKKLYNTGDKW--WKFFSFHLKLQE-------YIDFILTPISKLGLHSISLTTDAVHQLLRRKKFINN-KNTFV--N---------------SSY------SIA----------------------------------------TNGTDNNYNEYEYENLWKKFIKI------------------PSKYK--FAYYISTNGISASIQCFKKINDTKV-KFNIEEKNYQ------------------------------------D---IVNNKISDV-----DYDLLIQNFNDNYSRSVGLDPGLRELFGGIIIDDLN-NF--------------------FNKNKQERFKIKSNTYHKISHFYEREEKRKKWT-NEYEELYK-----------------------------------------------------------------------------------SLLKKNN---DALKID-DHEKIFKLNDIKNYIAITKYRLELFVKGQVI-----FKKR-KIARL-NWDKYI--NTQKTNDMIVHKLLFGEFVSHEKKLLI----------------------------------------------------------------------------------------------------------------------------------------------------------------------------------------------------------------------------------------------------------------------------------------------------
>scaffold_6852:33513-34605(+):Copidosoma_sp
-PMLCKACNGTDHCNRRSSLCKLHIPSQRAMVRDKDK-------VNKNTVIQCGLSHIY-T------SPIVLQTIKEDVVEISRATIECSYFIEYCLNHRNS---ELVRNWTSSENEPEIRPYMLL-------FFGNQ------------S-----KNLPEFAAPLFNEFKTL-----RVDKGLFSNKLRSGLAESMADQYRVCISNTITMNMRNRVRKFLKICTDDDCDKT-----NRVINDKLTDLFEKNVCRC-------AEL-GTILQNKEVDFRTAVVSVVE-------------KGDEVAAPVEKCKW--WRFSQFLAELREKIVEKTEKFAFKIIPIYSNGLKHVQYNLLDIYRLNRK-LYPDITSTV--------------------------------------------------------------------------VAEATAMENGVTEMWGRLFNLNMVL------KG--------DKFKKFAGCITTNSVSVSVHIVKQFEKPSKTTENAKTS--------------------------------------------------------------------------------------------------------------------------------------------------------------------------------------------------------------------------------------------------------------------------------------------------------------------------------------------------------------------------------------------------------------------------------------------------------------------------------------------------------------------------------------------------------------------------------------------------------------------------------------------------------
>scaffold_71112:79-1042(+):Eupelmus_kiefferi
-------------------------------------------------------------------------------------------------------------------------------------------------------------------------------------------------------------------HARKRIKIFYQKIKKKTK---------TETHEILNKLFSSKNKNY---------PTDNIFN------------------------KLEKDLSFYNLELNGAMW--WKFLPFFLEIQK------QGVNFILSPIYQLGLKHAPYSTEAIFELCRR-VFKND-KNIKI--P---------------STW------NAA----------------------------------------TS---N----MNFINLWDYCVDI------------------PIKFKRKFAFSLTTDTVCVSLHLYREVKKIPV------------------------------------------------------------------YKNNPKTTIEQYTRLVGLDPGLKMAFGGVIIENYS-DF--------------------GDKSKEERFKILSDTYHFMTHYYDREKKRKIIT-KEYINYYE-----------------------------------------------------------------------------------NLLESMN---N--------VKPLKLNDPTDFKRITIYRLKLFKKGQPI-----LTKK-KVVKL-KWNKFI--NTQMAIDKITKYILFGSFVSDK---------------------------------------------------------------------------------------------------------------------------------------------------------------------------------------------------------------------------------------------------------------------------------------------------------
>scaffold_7613:6664-7549(+):Ganaspis_ganaspis
-----------------------------------------------------------------------------------------------------------------------------------------------------------------------------------------------------------------------------------------------------------------------------------------------------------------------------------------------------------------------------------------------------------------------------------------------------------------------------------FDLEKVK------K--NK----RKRAYSVPRSFQTDGVKISLTFDLKEEEENKAR--------K--------------------------------------------E-------------KLESPRNGYKRFVGLDPGLKALVGGIVRHNSA-KIQRDEV------------TQKP--IKDQRIYAKAKSFRFRAGEFKRREQNHKYR-KELDK-KC-----------------------------------------------------------------------------------------K---KFLTNN-THYNEVNKRDPGKYEEFAKYYFKMFEMKQDV-----LSKR-CFANL-KFNKLI--MVQREIDRLSNFIIGN---------------------------------------------------------------------------------------------------------------------------------VNEKPTIVALGQSKISPWMKGHVRTPIR-----KVDKRLKERSKQLGEDKLKIINVYEEYSTVMCSSCNERH-TV-------------------SRSPKRYAFCK-K--CH-VVWDRDVNAGINILNIAL--------------------------------------------
>scaffold_7821:1290-3111(-):Platygaster_orseoliae
--------------------------------------------------IKCGLKNFLSPLLFPDEQLRLLKFLRHSVRELSKLKFKYACLVYGFYGQ-QLRVAASRDDFYARHPKPELSSMLSWTKR-----E---------------------KISK-TNFSDTRRYFDSLCA---QLAIPIDYKNKSFLFQYVPREYETILKNNIQLHAFSRIKAYFR-RILLSNENKK---TLA-ASVHAACYKGYYEQKPETIVEHAEIR-----------------------------EWFAEQCPWMTAYNVKRDY--WSAIYTLYEMQLALTETS--NSFKLFPLYKVALKHMYIDQSGMWELTRA-LWPDSTMSV--------------------------------------------------------KK--KFNSAN--------------DRQRIKENWKKLFNVERF----------------ETRNRQFANGLRTDGISACVLYENVAKKTINANSSN---R------------------------------KRKFNQLN-----ENNGGV-N---------------VRFDRVVAVDPGAVLPLAVYEKNANAFT-------------------------KFSAREK-----KFHSGEY-GREKYRWKKTHHLEQ-ICV----------------------------------------------------------------------------------------QTC---NEMN-KEQIVINQSDTSKFPLTMIYQAFCFHLKWQT-----CSQLKFRRKQ-NFDKYI--GEARAEERAIKKLFPRE--------------------------------------------------------------------------------------------------------------------------------KNKKKTLVMYGAGGVNVMNEYNFRCKKAKFSHNSLLRRKRE------KKHSTVATVDEAYTSKKCSFCYEKALDVHLQILNLETLHANCKFPAPKHSRHRHLFCP-K--CG-VNVNRDLNGARNIYLKNYYGPS--FV-----AAAATTTTHDSD-RLVT----F---------
>scaffold_7873:11020-12280(-):Ganaspis_ganaspis
-----------------------------------------------------------------------------------------------------------------------------------------------------------------------------------------------------------------------------------------------------------------------------------------------------------DKVELLDFVNLNLKSECLKFLPLFMKIQKYFFEN-EVKGFVLFPMRRFGLQHVTYTQTVLENGMIR-HIDKMSEDQ-NEVK---AVRLKL------EKF------DKK--KVMKEVESFEGKK--------QVQKSSDELKKE-----REEARLRKKYGKLKILWDSLFDLSKLK------K--IP----KKKIFNVPRCIMTDGVKVSIVFDLTKKDIKKGE--------K--------------------------------------------I-------------KPNKNTGNYKRFVGLDPGLKAMVGGVVRNDTP-TIERDQI------------TRKISKNKDSPIYANAKTFRFHAREFKRREKKKKFS-KDIDR-MY-----------------------------------------------------------------------------------------Q---DFMDKN-TTYNQVKKKNPNSYVELAKFKLKQYEIKLDT-----LSQR-CFRNL-TFNKLI--MTEREVDRMANFINGN---------------------------------------------------------------------------------------------------------------------------------VAEKPCLVVIGQTKISPHMRGHVRTTIR-----KVDQRLQERSKQLGEEKLKILHVYEAYTTVLCSSCNTRL-SV-------------------CKSPKRYAFCN-K--CH-VVWDRE--------------------------------------------------------
>scaffold_8090:5770-7069(-):Ganaspis_ganaspis
---------------------------------------------------------------------------------------------------------------------------------------------------------------------------------------------------------------------------------------------------------------------------------------------------------------VLDFTKYESEW--HKFLPFLKRLQVFFNEN-NEKSFHLVPLTSLGTHHIYYTNTGLANLELA-IGNLVPEFQAGVSE---EIDQLLAEKERLAQF------ALRKDELQKTLKRLRNRKIRDETLIAQKAQEYKQFLKN-----ENVNDDKLTSVKNELLWKRFFNFSTIE------RG--------VKRGKFSGTISTNGVDASVIYDLPKENNTPKK-----------------------------------------------------A-------------KKDQKKTIYKRFVGFDPGKRLTFGGVIREGDC-TP------------------DDRDTTRDTRVKIPSWSLRYSFKDYKRRKRMMRND-VNVGK--Y-----------------------------------------------------------------------------------------F---NELKQQ-DEWKNFSLKNPSDYTRIIKYRHLIMAKFQKA-----FQQR-DIVKL-QFDKKI--ATQREVDNLVNFIIGK---------------------------------------------------------------------------------------------------------------------------------TDENPCFVALGGAQSASFIKGYVGTPLK-----KIAKRLKDRSLQLTERRLKVVTVDEHCTTKMCSKCVQPM-TI-------------------SRSPHRYAFCP-E--CR-TTWERDVNAGRNILNIAL--------------------------------------------
>scaffold_867:29416-31576(+):Aphidius_colemani
--LICKDCNNTGHATSRSKFCKNYKLTPLERKF-------GINTNLHKYTIQMGLNTLC-N------DETIKNEIIDTVKEMSRLSIEKSLHFEYLLRHQDR---WLLNKIITSKTFPRLEHVGKF---LHKNYKPQK------------S-----NIDGKELEKLTREF-QKLNCDKNEQRRQYDCTGRSPLFDEEYKMFITNFANNIQMHAVPRVRKFILKKINENDGIKKKIT-WYEANKMTTILFNNGE--I---------DDKLSTH------------------------ELFIKHKNLKFQTFPDKW--WQFLEFFMDLQK-------YIKFKLVPIQSPGLKSQTITTTGAFTLLRK-LFKDD-GAQSS-----------------------------R----------------------------------------TG----ALDDDKPNEMWDKLLPNLKN---------------LKRIQKYFAYSISTNGIYVSIHCAKPIDNIN------TN------------------------------------------------------------IYKKNININDYSRIYAFDPGVIYPLGGICVDNI-DDI--------------------DNKKKEKIILPKATSWRYRTGQYHHKYKLYNLG-------YD-----------------------------------------------------------------------------------KLEKYLQ---DLKKIK-EF-ENINLDDPCNYINITKYRLKWFDKAQLF-----FERR-KIARL-SWNAKI--NDRQETARFINYIKFGQRNYHPNKKDLPQHNKTKYKYIKYGPKTETQTLRINKKNENSKQIKL-KMAENRAVKTTARLKRRDEFLNKLKNKNKIVPLVAATAATAAAAVDDQEKF-----------KKKTKKNKKKKKKERVKLPLNTGKVLVFIGRVEMPSGIKGHVQAPIC-----RLTKELSK------SSSVDIVLVNEYNTTKLCCFCGEKC-FV-------------------SISPDRYVHCK-N--CK-IVLNRDVNAGKNIMKLGLVDND--IKPISF-MNN-----------YLSY-------------
>scf7180005156948:569-1844(-):Leptopilina_clavipes
------------------------------------------------------------------------------------------------------------------------------------------------------------------------------------------------------------------------------------------------------------------------------------------------------------------FTDLDLHWECYKFVPLLMRLQRDLVEG-RSKGFVLFPMKRFGVQHITYTATILERDVLP-YLKANKQEKKV--E---EIKRKL------NQK------DKK--DVKNP-------K--------QEKSEKKQTKKE-----KKAATMEKKYKKMRILWQELFDLNKVN------QVRNN----NRREASVPRSMQTDGVKVSLIYDFKKNEKRND---------KKVP----S--------------------------------NVKKK-------------KKKVKKNHYQRLVGLDPGRKAIVGGAVRHGNP-KIERDAT------------TKVSSKAQHTPVYVNAKTFRFRAGEYRRKNQLHKYS-KRIEK-KY-----------------------------------------------------------------------------------------K---DFLKKN-EKYNEVNKKDPRKFLLLAKFNLKQLEIKQDE-----LEKR-CFRHL-RFNKLI--MVQREVDRVVNFIMGDN--------------------------------------------------------------------------------------------------------------------------------VKEEPCLVSIGTTTIAPFIKGHVKTPVK-----SIGKRLKERSKQVGEERLKIVDTFEAYTTKMCSSCNEEN-IV-------------------SRSPKRYAFCQ-K--CH-VVWNRDINAGINILNV----------------------------------------------
>scf7180005170136_1:7295-8519(+):Leptopilina_clavipes
-----------------------------------------------------------------------------------------------------------------------------------------------------------------------------------------------------------------------------------------------------------------------------------------------------------------------SNW--PKFIPFMLRVQQFFHNE-NIRNFVVVPQAKLGIAHMLYTNTCLVELKKG-AEY---DKC----R---KLEEQINSRQGISTF------EKKV--AIQ---RV--RR------------ER-----------DEEIRRFLQIEEKEARWRDVFDFSKVE------RG---------KEDSFGESISSNGVDVSVHFDVAKEKPPKPV--------ANVP----S--------------------------------EKKNDDDDN-----EEEEKKLPVKQTYKLFYGFDPGKKATFGGVRRTGTP-QP------------------SSENKRKDEHIYVKSKSLRWQMDEYRRKEKKKQLG-LDLQS-YW-----------------------------------------------------------------------------------------K---QYVRDF-PTMENFSWTNPADYQRIIRYKLHLVDTFQEA-----HEKK-NVVRL-KMDKYM--SHQRECDKFVNFVIRD---------------------------------------------------------------------------------------------------------------------------------TKKKHCLVAMGNACLPNFTKGYVGSPLA-----RLKQSFFNRSNQLGKRLLNIVTVKEPYTTLSCSTCCSLQ-FK-------------------SPSPHRFTRCD-V--CR-LTWERDINAGRNILNI----------------------------------------------
>MVJL01000523.1:2-HSPs(+):Macrocentrus_cingulum
-----------------------------------------------------------------------------------------------------------------------------------------------------------------------------------------------------------------------------------------------------------------------------------------------------------------------------------------------------------------------------------------------------------------------------------------------------------------------------------------------------------------------------------------------------------------------------------------------------------------------RLVGVDPGSRNPATIYWVSEQGQG-------------------------HGHCMPRN--LLSYRSQQY-QRFRQIKRKTSKSLK-------------------------------------A--------------------------------------------------QAKQR-----EDLEKEHNGVIVTSRSMNYELYTTHQMRSYAMSKEP-----HEKHRVLRRV-GFDRHI--RRPRAMNQIVRDFMLSEDN-------------TKFKSD--------------KFMSSYAQ---KARCEK---NTLKHRLRQSEWHQ---MIK------AG---KLKALKEKYDYYKANNVTRRRAQKRGSRRKAKRQAARTKTDVEEQRPVIFFYGDAVEGILKRGT--YHGQRFSHAMMISILRT------KPQVQVVLVDEYLSSQTCSQCFE-SKGN-FGEL-------------QLK-QNRVGYCS-K--CN-LFINRDINAARNILVNNTSQ------------------------------------------
------------------------------------------------------------------------------------------------------------------------------------------------------------RIDNELGKPFVEEFFRIFEA---SGLKKIDGKLRSGIVENMAVTYETNLKNNIQMHAKNRYVRSMVLLLRDEEGFEKEDGVKKIVYRAKCVWDMKKK-FVLKKLA--TEATHQLFMEQ---------------------------RTKFKVCESKTKW--WSTVPMLIQLQHDLLNAG-LRTFEVFPQPKVRLHHVSYSRTGFQELWIR-VTKL----------------------------------------------------------------------------------------------------------------------------------------------------------------------------------------------------------------------------------------------------------------------------------------------------------------------------------------------------------------------------------------------------------------------------------------------------------------------------------------------------------------------------------------------------------------------------------------------------------------------------------------------------------------------------------------------------------------------------------------------------------------------------------------------------------------------
>scaffold_6401:2-HSPs(-):Platygaster_orseoliae
-------------------------------------------------------------------------------------------------------------------------------------------------------------------------------------------------------------------------------------------------------------------------------------------------------------------------------------------------------------------------------------------------------------------------------------------------------------------------------------------------------------------------------------------------------------------------------------------------------------------------------------------------------------------------------------------------------------------------------------------------------------------------------------------------------------------LDITITRRDGRKYESTLRFYARYFQERFDV-----WATARLRRIQ-NFDSYI--YRAKCEERAIVKLFPRD--------------------------------------------------------------------------------------------------------------------------------R--GKTCILYGSGGIDVMNESHFKCKTQKYSHNSLLRRLRE------KKYITLLMVDEAYTSKKCSNCFEHNTD----GIKLEELSANCMFPTKKNGRHRYVYCP-V--CH-KTQNRDRNGAKNIYLKNYGSI---FG-----ED-----------------------------
---------------------------------------------------------------------------------------------------------------------------------------------------------------------------------------------------------------------------------------------------HRSVYADYYEKNLD-NIEIAEIR-----------------------------AWFEERAAWMNASHIKRDY--WSAVYTLFEIQYQLAETK--RAFKLFPLYKVGLKHLSIDQTVMFELSRF-LWRDSGVSV--------------------------------------------------------SK--PDAYNT--------------SPDIVRKNWAKLFAIDKF----------------ETKNKQFGNFIRTDGISVCIVMNKQSTTGNRGKAKK---R------------------------------RRKCHDDDD--ATQINEAA-T--SSSLN------QKNKYDRVVAVDPGARLPLFVYEHYNAAKK-------------------------M-------------------------------------------------------------------------------------------------------------------------------------------------------------------------------------------------------------------------------------------------------------------------------------------------------------------------------------------------------------------------------------------------------------------------------------------------------------------------------------------------------------------------------
