# Supplementary material for: Endoparasitoid lifestyle promotes endogenization and domestication of dsDNA viruses
Source: eLife. 2023 Jun 6;12:e85993. doi: 10.7554/eLife.85993 (PMC10259472; doi:10.7554/eLife.85993)
Supplement: Figure 1—source data 1. [file elife-85993-fig1-data1.zip › All_clusters/Cluster4599.aa.aln]

>QANH01000429.1:6945-10449(+):Harpegnathos_saltator
------------------------------------------------------------
------------------------------------------------------------
------------------------------------------------------------
------------------------------------------------------------
------------------------------------------------------------
------------------------------------------------------------
------------------------------------------------------------
------------------------------------------------------------
-------------DKMEFKLEDFFPLY----PESLSNNSK-------------TRFEIG-
SLDVINTLKEFTDNRLD---------------AIEILPT-KPGEATKHQIVIRRLLSGY-
TQFDALLLVHEMGTGKTCSAIQAIEQNLIESNNGLFLRAVQTTEGIDDFNFNKNCNNNYG
PGLDGAVILTRGKTL-MNNFMDELVNRCS-TNYSN-----------------GNR----N
EISKTSKKIFSKFYSFYTFEIFAK--TVKKM-----------------------------
--------------RSSEIVKKFNNKIIVIDEAHNLRLSD-----------------VKV
NYEKIDVYGEVHRFIHLLTNKKVLLLTGTPMKDGPQEIASLMN---LILPL---TQQMPT
NK-NFLKEYFPSTEAPKETYELGDEEEFLKSGGEEMKNIKKFKAQVYGCVSFLKAM---D
SKVL--KVMVGERM--------G-------------S----LKHY--KVVPEYMSTFQSK
AYVSAYLQDK--------------------------RERGIYNNSRQASRFVFPDGTYGA
E-----GFQNYIIEKRGRGGKIFRLSPSLRKEIEKRSSFKS-------------------
------VHTLTD----EQKEFLYLQNINEYSAEYAYIIKSILNA------------TRNG
ELSIVYNDSVRGSGLI--------VLTLLLE-LFGFTRNNGTA-----------------
------------------------------------------------------------
------------------------------------------------------------
------------------------------------------------------------
-------------------------------------------------------KMKKS
YGIFSNETT------SVREIRALQKIFNSDENMNGNIMPVIFGSRVIAEGLTFKNVIHEH
V-VPHWNGSETEQVIARGWRLGSHEALIKKWEQNG----------------QVGKKPQLN
VYRHVVIPSSLLSSDLSLNNAVIA-----SSFSRENKEIKSIDLIMYEV-SEKKDIAISK
V----LRCLKEVAIDCQLFK---KRNEKD-SSFD-----------YKRECEYEKCLYVCD
DNG------------------NNLMKNNIVNY-ETMYFREDVFL--MFTI-LENHYKTRF
VST------LDEITEMFFNNK-------VLT--HSVTKQEIIQLLYQV-----------V
SNNIPIKNVYGYPCYLYENYNVYYLVDHIIPFPS----SEDIFLAYYSKHPQLY--VKTD
SPESGKASGTNYYQSVTWFNNVLNDYY----ES-----LIPLAIKDLTTLSNSTNL---V
SKTQMISKQLISLPNDVQ------QR----------------------IIEM------TV
AARVLEIYCNVE----N---TLPPLPAQLSKEWIERNQKSVFCKKKTFRTIILDHYKNYY
RI---------------------------------------------DGVDSF-------
KMAIVWFLSDIVEERAKEKCLYGSSLNLKSGY----TARPLWNEWKICGKKERVRVEK-E
RS------LIKKQYETDLGYYGLWNPKNNEFCIRDIRNQ---T----GKKDKRSIHSGKR
CINWT-KPALTELAAIAINIPIPN------QSV---------------------------
--------------LPTLEEA---------REEIKSNKELRNIVPKD---NTDNNLLIKL
VFWYKLS--------------------------------------------RNDICINLR
EW-----FDRNNLLVEDNSCGVQTKRK-----
>QANH01000809.1:52262-55731(+):Harpegnathos_saltator
------------------------------------------------------------
------------------------------------------------------------
------------------------------------------------------------
------------------------------------------------------------
------------------------------------------------------------
------------------------------------------------------------
------------------------------------------------------------
------------------------------------------------------------
-------------DKMEFKLEDFFPLY----PESLSNNSK-------------TRFEIG-
SLDVINTLKEFTDNRLD---------------AIEILPT-KPGEATKHQIVIRRLLSGY-
TQFDALLLVHEMGTGKTCSAIQAIEQNLIESNNGLFLRAVQTTEGIDDFNFNKNCNNNYG
PGLDGAVILTRGKTL-MNNFMDELVNRCS-TNYSN-----------------GNR----N
EISKTSKKIFSKFYSFYTFEIFAK--TVKKM-----------------------------
--------------RSSEIVKKFNNKIIVIDEAHNLRLSD-----------------VKV
NYEKIDVYGEVHRFIHLLTNKKVLLLTGTPMKDGPQEIASLMN---LILPL---TQQMPT
NK-NFLKEYFPSTEAPKETYELGDEEEFLKSGGEEMKNIKKFKAQVYGCVSFLKAM---D
SKVL--KVMVGERM--------G-------------S----LKHY--KVVPEYMSTFQSK
AYVSAYLQDK--------------------------RERGIYNNSRQASRFVFPDGTYGA
E-----GFQNYIIEKRGRGGKIFRLSPSLRKEIEKRSSFKS-------------------
------VHTLTD----EQKEFLYLQNINEYSAEYAYIIKSILNA------------TRNG
ELSIVYNDSVRGSGLI--------VLTLLLE-LFGFTRNNGTA-----------------
------------------------------------------------------------
------------------------------------------------------------
------------------------------------------------------------
-------------------------------------------------------KMKKS
YGIFSNETT------SVREIRALQKIFNSDENMNGNIMPVIFGSRVIAEGLTFKNVIHEH
V-VPHWNGSETEQVIARGWRLGSHEALIKKWEQNG----------------QVGKNLN*M
CTDM**--YLLLC-*VLI*V--*IMQ*SLRHFLEKTRKLKVLI*LCMKY-RKKKI-----
-------------------------------------------------LPFQKC*DV*K
K*Q*IVNFLRKEMKKI-----PRLITNESVNM-KNVYM----FV--MIMV-II**KTISS
ITK------PCILEKMFF*CL-------LYL--KIITRQDLFLL*TKLLKC--FLTTKFL
HIQSPNKK*YNFYIKLYQT---TYLLKM------------------YMVTLVIY--MKII
MYIT*LIT*YHFLLRKIFFWRIIQNILSFM*KQILQNRAKPLELITIKVLHGLIMF*MTI
MNL*FLLQLRI*QPYRIP------QILYLKHK*FQNN*FHYLMMFNKELLK*LLLRESWK
YIAMLKIHCLPSCSTIKGMD*TKPKKCIL*KENIQNNHFGSL------*-KLLQN*RR*F
I*---------------------------------------------NGNR---------
-----VVFIRYSRGKS*RKCLYGSSLNLKSGY----TARPLWNEWKICGKKERVRS*K-R
KK------FNQKQYETDLDIMAFGS*K*RILYSRY*KPN---R----*K-------R*KK
YS*WK-KMY*LD*TCFNRTCCNCNQYSNTKSIC---------------------------
--------------VANIRRS---------K---GGNKK*QGT*-----------KYCT*
RQYRQQS--------------------------------------------FN*TCILVQ
II*K*YLY*FKRMV**K*SFG*R---------
>QANH01000554.1:4500-8004(-):Harpegnathos_saltator
------------------------------------------------------------
------------------------------------------------------------
------------------------------------------------------------
------------------------------------------------------------
------------------------------------------------------------
------------------------------------------------------------
------------------------------------------------------------
------------------------------------------------------------
-------------DKMEFKLEDFFPLY----PESLSNNSK-------------TRFEIG-
SLDVINTLKEFTDNRLD---------------AIEILPT-KPGEATKHQIVIRRLLSGY-
TQFDALLLVHEMGTGKTCSAIQAIEQNLIESNNGLFLRAVQTTEGIDDFNFNKNCNNNYG
PGLDGAVILTRGKTL-MNNFMDELVNRCS-TNYSN-----------------GNR----N
EISKTSKKIFSKFYSFYTFEIFAK--TVKKM-----------------------------
--------------RSSEIVKKFNNKIIVIDEAHNLRLSD-----------------VKV
NYEKIDVYGEVHRFIHLLTNKKVLLLTGTPMKDGPQEIASLMN---LILPL---TQQMPT
NK-NFLKEYFPSTEAPKETYELGDEEEFLKSGGEEMKNIKKFKAQVYGCVSFLKAM---D
SKVL--KVMVGERM--------G-------------S----LKHY--KVVPEYMSTFQSK
AYVSAYLQDK--------------------------RERGIYNNSRQASRFVFPDGTYGA
E-----GFQNYIIEKRGRGGKIFRLSPSLRKEIEKRSSFKS-------------------
------VHTLTD----EQKEFLYLQNINEYSAEYAYIIKSILNA------------TRNG
ELSIVYNDSVRGSGLI--------VLTLLLE-LFGFTRNNGTA-----------------
------------------------------------------------------------
------------------------------------------------------------
------------------------------------------------------------
-------------------------------------------------------KMKKS
YGIFSNETT------SVREIRALQKIFNSDENMNGNIMPVIFGSRVIAEGLTFKNVIHEH
V-VPHWNGSETEQVIARGWRLGSHEALIKKWEQNG----------------QVGKKPQLN
VYRHVVIPSSLLSSDLSLNNAVIA-----SSFSRENKEIKSIDLIMYEV-SEKKDIAISK
V----LRCLKEVAIDCQLFK---KRNEKD-SSFD-----------YKRECEYEKCLYVCD
DNG------------------NNLMKNNIVNY-ETMYFREDVFL--MFTI-LENHYKTRF
VST------LDEITEMFFNNK-------VLT--HSVTKQEIIQLLYQV-----------V
SNNIPIKNVYGYPCYLYENYNVYYLVDHIIPFPS----SEDIFLAYYSKHPQLY--VKTD
SPESGKASGTNYYQSVTWFNNVLNDYY----ES-----LIPLAIKDLTTLSNSTNL---V
SKTQMISKQLISLPNDVQ------QR----------------------IIEM------TV
AARVLEIYCNVE----N---TLPPLPAQLSKEWIERNQKSVFCKKKTFRTIILDHYKNYY
RI---------------------------------------------DGVDSF-------
KMAIVWFLSDIVEERAKEKCLYGSSLNLKSGY----TARPLWNEWKICGKKERVRVEK-E
RS------LIKKQYETDLGYYGLWNPKNNEFCIRDIRNQ---T----GKKDKRSIHSGKR
CINWT-KPALTELAAIAINIPIPN------QSV---------------------------
--------------LPTLEEA---------REEIKSNKELRNIVPKD---NTDNNLLIKL
VFWYKLS--------------------------------------------RNDICINLR
EW-----FDRNNLLVEDNSCGVQTKRK-----
>scaffold_5781:1884-4569(+):Ceratosolen_marchali
------------------------------------------------------------
------------------------------------------------------------
------------------------------------------------------------
------------------------------------------------------------
------------------------------------------------------------
------------------------------------------------------------
------------------------------------------------------------
------------------------------------------------------------
F-----YY-----TFYNKMFKNYLPFY----DTNNINSY---------------------
--------E---EFNINLD-------------IREPVPT-VPGVKMKHQELISNFLRGE-
TPIQSLLLVHDMGTGKSCTAIHVVEKNLKSG----------------------------L
YGMKRAIILTRGRIV-GNNFINELVYRCT-TVYNN-GDNER-------------------
----MQKAAWSKFYTFDTFEMFAK--KVHEL-----------------------------
--------------SDSEILNRYNNTFIVIDEVHNLLNE---------------------
---ENSTFTSLARFLNVLKQKKVLLLTGTPVKDVPEDIVPILN---LILDK---KI-S--
RD-TFRADFYDEYGNIN----------------------NSFRNLLMNRVSYLAAS---A
PELD--IIYE-GSK--------I------------YD----LKKF--KVVAHTMSDFQSK
AYRKAYVMDQ--------------------------HGGGIYNNTRQAVRLVFPDGTYGS
V-----GFNNYITQRVFRL---------KNTFKNDLTRY---------------------
----------------GSDRDSIIKRIEELSVKYAYVIRSVIEA------------DSKG
EKSIIYDDLVKGSGLI--------VLFLLLE-FVGFKKGRIIT-----------------
------------------------------------------------------------
------------------------------------------------------------
------------------------------------------------------------
--------------------------------------------------------SE--
----TTS---------PNDVKRIQKIFND--DPQGSTISVILGSRVIAEGITFLDVLHEH
V-VPHWNNTETTQVIARGIRMGSHAKLLKLNR----------------------PNIAVR
VYRHASLPNVD-------------------------PQ-TSVDYIMTKI-SESKELEIDK
I----TSAIKESSITCNQFI---KRNGGRCSSN------------PKHSFDKSNIN----
YGLSKFD--------------DDQHKINEKIL-NIF------------------------
----------------KTKPF-------AYL--DAIRKETG---IDEVELLNSL--QCLV
ERKIPFVNDRGVVNYLNFNQNIYFASGSI---TS----DKDVMSSYYSRELRPW--VSAS
LQ-------------TV--------YNEAVDL---------FV-----------------
--------SDWNNNKN-I------QRLIEI----------------------------AV
TAELCDLPLKN-----------------------------TVLKDK-----ILRKYKDNF
-----------------------------------------------SIDKKD-------
MRAMVWYLYTITEERASPRCIVN--------P----RTNTPWNEWMQCSKEVKDQLDITV
-RN-TLGEFEDSVREKGMEYYGLWNPLLKEFCIKRLADD---L----NVSDKRRIASGKR
CVNWN-KGDLLKIAQSTNADSVKVE-----------------------------------
------------------------------------------------------------
-KWRDEN--------------------------------------------RLDICNGLY
LH-----FRAKDLIINNTSCGVQTKKK-----
>scaffold_7077:3588-6795(+):Ophioninae_B
------------------------------------------------------------
------------------------------------------------------------
------------------------------------------------------------
------------------------------------------------------------
------------------------------------------------------------
------------------------------------------------------------
------------------------------------------------------------
------------------------------------------------------------
--------------KRSSMFRNIIPAY----PAPDAQTGN-------------WALS---
DLDAMSSLAELAGQDAAPL-------------PGDAVPT-VPGVAMKHQRAIARIMSGT-
STVRALMLIHEVGTGKTCSAIGAIERNLGDA----------------------------V
FGMRQGIFLSPSKQL-SVNARREAVARCT-TRFSP-DPAVRALPGDGELETYTVD----E
RQVPARASGFHEYYKFYSYTEFAR--VVANM-----------------------------
--------------SDARMNGYFNSTFVVIDEAHTLTRA---------------------
---ESDKYRQIERFLRAVRNKKVLLLTGTPVKDRASDFASVFN---LLLDA---PE-KLD
VV-DFERRYLIETTDPET-------------GKARLRVSDELAEKLAGKVSFLQAD---H
NETD--VEYV-GKA--------L------------QN----MNTK--M-VTVGMSPFQDA
AYTRAWNRSVAEVVEAG-----------GDDGHGAVDQGVAYLRARQAARFVFPDGSFGA
E-----GFNNPEWVVRSDPSSSLG--RFTNKLIDKLRTIDS-------------------
------PGDGPPV--RARSDEELFRSVSKYSRRYAEMARALIKA------------CDDG
EKSFVYDSIVGGSGLS--------VFAGVLE-LFGFRRGYATG-----------------
------------------------------------------------------------
------------------------------------------------------------
------------------------------------------------------------
--------------------------------------------------------AKRS
YEMLTGE---------GGRIRRVVDQFNEPANANGSRLMVLLGSKVLSTGITLKDVLHEH
V-VAHWNESETQQVIGRGIRTGSHANFRAMNRR------------------YRGRNVVVR
VYRWATLYSDS-------------------------NPLKSVDVLMYNT-AEEKRKVVDA
I----VDAAKQYSLTCRAFA---ARNDMNPSALD-----------PSSDRPYDNDKLS--
CQVPTRL--------------TRINHENAVAL-GMWDATRVRR---LCAV----LADLRM
TTL------PGLEAEMQRRGF-------EYD--PEI---------DAAYILHMIRAGIVV
NPDAPP---HEPRLILHDEDGVVYASHGV---DL----YRDPYMAGYQYRNVPG--RPGN
EQ-------------TV--------YEAHMVE---------FADRLLAKRV---------
--REGQFPETWEFPPQVL------QTLIQD----------------------------CV
TAHLLGREMAP-----------------------------SNLRWDTVR-AVNARYRDFW
CDREDLKLAIDIINSER------AAAAAEGGKPRRKK-------IPTRLAGHT-------
PIAAVWYSSSVSSDASEPRVLRLSDF----TD----GSVSAFKSWRPTADSDELEAILRV
RSE-RLQDLSLRASMEGLPYTGRIHPATGDFCLASTDESGR-G----SVDDRRTLKVGKI
CKFYD-KSQLARLYAALKGRAGDENFA---------------------------------
-----------------------------------------------------------R
DAANKRT--------------------------------------------REDLCNEMM
TE-----YQHRELTAYDASCGVQAKVRR----
>scaffold_15:12389-14432(-):Encarsia_formosa
------------------------------------------------------------
------------------------------------------------------------
------------------------------------------------------------
------------------------------------------------------------
------------------------------------------------------------
------------------------------------------------------------
------------------------------------------------------------
------------------------------------------------------------
---------------------------------------------------SQKNKNNFK
HYKDLGAHLNYAIEKFKDKFSENL-YEINNNDNFIKL--------KDYQSFTASVFL-L-
ESYKSMILFWETGFGKTIFCIYIIKNLFTV------------------------------
-YPEWKIFIIVKQSLKNDPWLMAIKK-------------------------YLPI-----
--------NIQQKITFFHYDIINTEK----IFL---------------------------
--------------LKLNSVKKNERIFFIFDESHDFIKKLIPKDD-D-----------KE
RRLNK-MINPLIN-SIKKGFNKVLFMTATPFNNSYLEFNYNLH---FLRNG---NITLRE
NI--F-D------------------------KDGKFLAPILVENISLGLFSYQRRS---D
NTL--FEDVEYKNN-------LA------------------GKKY--YFRKIYMSNFQSR
IYKIVSDHEI-KNKS-----------------------RGFRIGRRSANTFVFYDPKMK-
MNMDDKEYKEIIKKKFNDFLEFIKNINFSDTFIESIKNNTLVLYEDSS-LSKNLDIIIDN
KISYKSKITFKNAI-DKE--ISDLKILHSFSSKYIKCIQIILQ---------------SR
GKCLIYEPFINFEGVK--------TFIEYLK-KFK-------------------------
------------------------------------------------------------
------------------------------------------------------------
------------------------------------------------------------
----------------------------------------------------------IT
YIEYTQRT--------KNNRTDLVQDFNSIDNIHGNKIKLCIMSAAGKEGISFTNITDII
YLDIHWSASDFQQSEGRGIRLNSHIELPEKER-------------------------YVN
CHILLNFTNNNESASI---------------D------E-----EMLKV-INKKEKYRKT
L----IKLVEKVSIENIHNN---YKTIEP-VEEEN---------------LYNIFHYK--
---Y-------DFAKY---KNNNFLM-VKKMS-RIYYFSN--------------------
------EDNLSIIK-------------EGYL--DNDTNQIYEDGELI-------------
--CKIK-IINNKKKFKIIDNKLVYFVEYI-------------------------------
------------------------------------------------------------
------------------------------------------------------------
------------------------------------------------------------
------------------------------------------------------------
------------------------------------------------------------
------------------------------------------------------------
------------------------------------------------------------
------------------------------------------------------------
------------------------------------------------------------
--------------------------------
>ADOQ01014522.1:2-1193(-):Linepithema_humile
------------------------------------------------------------
------------------------------------------------------------
------------------------------------------------------------
------------------------------------------------------------
------------------------------------------------------------
------------------------------------------------------------
------------------------------------------------------------
------------------------------------------------------------
---------------------------------------------------------MGE
LEKIVAQHINYAIENTKSLDINMK---------DKIL--------TEYQSFTSRVFIGL-
KTLSSLLVFWDTGFGKTLLGLYIIKNITYI------------------------------
-YPSWRIFIFVKASLH-KIWEEGVSD-------------------------YCNK-----
--------K----VEILHYDDNNVFLKFK---G---------------------------
--------------KLENYKNKRDRVLIIIDEAHNFILRNKEKDYDN-----------KE
RKINR-LYRLISN-VCNQKYNKLLLMSATPVVNDIKEFNILVN---FLEKILCVCVNCDE
RY--F--------------------------DDEKIVNRNRLKNRLLSIVSYQKV----E
NNS--LTNTIENDN-------FA------------------SKRI--HIYKILMTDYQES
FYNEAEKYESLNKDL-----------------------YKLKPIRRMVSTFVYDGLKIR-
EKMTEEEFNNFIKSKLSFFRRSIENMSFDDKIIQKFINNDDD------------------
---------------NIN--DENFHKLKQYSCKYIEACRLILK---------------SK
GKCLIYEPFVSYEGISTHTHT---------------------------------------
------------------------------------------------------------
------------------------------------------------------------
------------------------------------------------------------
------------------------------------------------------------
------------------------------------------------------------
------------------------------------------------------------
------------------------------------------------------------
------------------------------------------------------------
------------------------------------------------------------
------------------------------------------------------------
------------------------------------------------------------
------------------------------------------------------------
------------------------------------------------------------
------------------------------------------------------------
------------------------------------------------------------
------------------------------------------------------------
------------------------------------------------------------
------------------------------------------------------------
------------------------------------------------------------
------------------------------------------------------------
--------------------------------
>NP_149485
------------------------------------------------------------
------------------------------------------------------------
------------------------------------------------------------
------------------------------------------------------------
------------------------------------------------------------
------------------------------------------------------------
------------------------------------------------------------
------------------------------------------------------------
---------------MEFKLEDFFPLY----PESLSNNSK-------------TRFEIG-
SLDVINTLKEFTDNRLD---------------AIEILPT-KPGEATKHQIVIRRLLSGY-
TQFDALLLVHEMGTGKTCSAIQAIEQNLIESNNGLFLRTVQTTEGIDDFNFNKNCNNNYG
PGLDGAVILTRGKTL-MNNFMDELVNRCS-TNYSS-----------------GNR----N
EISKTSKKLFSKFYSFYTFEIFAK--TVKKM-----------------------------
--------------RSSEIVKKFDNKIIVIDEAHNLRLSD-----------------VKV
NDEKIDVYGEVHRFIHLLTNKKVLLLTGTPMKDGPQEIASLMN---LILPL---TQQMPT
NK-NFLKEYFPSTEAPQETYELGDEEEFLKSGGEEMKNIKKFKAQVYGCVSFLKAM---D
SKVL--KVMVGERM--------G-------------S----LKHY--KVVPEYMSTFQSK
AYVSAYLQDK--------------------------RERGIYNNSRQASRFVFPDGTYGA
E-----GFKNYIIEKRGRGGKIFRLSPSLRKEIEKRSSFKS-------------------
------VHTLTD----EQKEFLYLQNINEYSAEYAYIIKSILNA------------TRNG
ELSIVYNDSVRGSGLI--------VLTLLLE-LFGFVRNNGTA-----------------
------------------------------------------------------------
------------------------------------------------------------
------------------------------------------------------------
-------------------------------------------------------KMKKS
YGIFSNETT------SVREIRALQKIFNSDENMNGNIMPVIFGSRVIAEGLTFKNVIHEH
V-VPHWNGSETEQVIARGWRLGSHEALIKKWEQNG----------------QVGKKPQLN
VYRHVVIPSSLLSSEVSRREDDLSLVTSSSRGIMENREIKSIDLIMYEV-SEKKDIAISK
V----LRCLKEVAIDCQLFK---KRNEKD-SSFD-----------YKRECEYEKCLYVCD
DNG------------------NNLTKKNIVNY-ETIYFREDVFL--MFAM-LENHYKTRF
VST------LDEITEMFFNNK-------VLT--HSVTKQEIIQLLYQV-----------V
SNNIPIKNVYGYPCYLYENYNVYYLVDHIIPFPS----SEDIFLAYYSKHPQLY--VKTD
SQESGKASGTNYYQSVTWFNNVLNDYY----ES-----LIPLAIKDLTTLSNSTNL---V
SKTQMISKQLISLPNDVQ------QR----------------------IIEM------AV
AARVLEIYCNVQ----N---TLPPLPAQLSKEWIERNQKSVFCKKKTFRTIILDHYKNYY
RI---------------------------------------------DGVDSF-------
KMAIVWFLSDIVEERAKERCLYGSSLNLKSGY----TARPLWNEWKICGKKERVRVEK-E
RS------LIKKQYETDLGYYGLWNPKNNEFCIRDIRNQ---T----GKKDKRSIPSGKR
CVNWT-KPALTELAAIAINIPIPN------QSV---------------------------
--------------LPTLKEA---------MEEIKSNKELRNIVPKD---NNDNNLLIKL
VFWYKLS--------------------------------------------RNDICINLR
EW-----FDRNNLLVEDNSCGVQTKRK-----
>YP_009046813
------------------------------------------------------------
------------------------------------------------------------
------------------------------------------------------------
------------------------------------------------------------
------------------------------------------------------------
------------------------------------------------------------
------------------------------------------------------------
-------------------------------------MAF------VIKIKKYTN--KVM
E-----SQ-----EKTQVSMEMFFPLY----PEKNF---N-------------KVFEKN-
DLNVVNKLKEFTDYRLS---------------ATETLPV-SPGIPTKHQIIIKHLLSGY-
TRFDALVLVHEMGTGKTCSAIQAIEQNIRESQDLFNKKE---DQGIE-------KPAIGG
PGLTGAIIITRGKTL-MNNFQEELVFKCT-PGQYNPDTGTG----------GSSG----E
KVSKASKKLISKFYTFFTYEVFAK--TIKSM-----------------------------
--------------SKGEILKNFDNKIIVIDEAHNLRTTTPYEQPL------DDDGDLLK
VNEKLNIYGEVHKFIHLLKNKKVILLTGTPMKDSPEEIAPLMN---LVLPL---DQQLPT
HN-EFRNIFFPSSSAFPFR----E-KSASVPTNHIMQNKEKLKEGVYGYISFLKAM---D
STVK--KVNVGETM--------G-------------S----LKYY--KIVPSYMLPFQNE
IYKEAYTKDK--------------------------NERGIYIHSRQASRLVFPDGTYGS
N-----GFSRNIIEPRKSGGSFKLKQPFLKYLLGKRFNENT-------------------
------MGIIGKERGERERNEEILANIKRISAKYEYILRSIMEA------------TEKG
ENSIVYDDAVKGSGLI--------VLTLLLE-LFGFVRNFGKKVQNP-------------
------------------------------------------------------------
------------------------------------------------------------
------------------------------------------------------------
---------------------------------------------------KLGGSKRKM
YAIFTNETT------NVNEISVLKNIFNSNRNMNGDVISVIFGSRVIAEGLTFKNVIHEH
V-VPHWNDSETSQVIYRGWRLGSHEALLKKWRDEG----------------GIGPKPQLN
IYRHAVLPLYSTSRGV---------------------TSPSIDLEMYEI-SENKDLEISQ
V----LRCLKEAALDCYLFK---QRNEKD-SSFD-----------NQKECEYEKCEYKCD
NDGPIAFS--------------------PKND-QVIYFVEKRQK--MFKL-LTNHYKNRF
VST------FEEISQFLQLGH-------YWDLIAIPSKIEILE-----------LLQELV
NNNIPIENVYGYPCYLYENKNVYYLSDHIIPFSS----SDDIFLSYYSKHPQLW--VKVT
KK-----TRVSYEDQTTWFNTVLNNSLDS---------LIPDAITDLSNTKN--------
--KSEIEQKLLALPNPIQ------QRLLEA----------------------------AV
SARILES----------------------------LEEGNVIVGKEKFRAILLNYYKNYF
KIYAD-----------------------------------------CDKTKTF-------
KLAIVWFLANIVEERAKERCLYATALK---------SKRPLWTEWKTCNKPERELVEQ-E
RE------QMKSKYETALGYYGLWNPKLKEFCIRDLTAKTQ-T----KTGDKRSIQSGKR
CVNWT-KPELTRLAAIITSVPIDIK-------T---------------------------
--------------APSFKDS---------LNIVEDNKLLLGLLPGKTTVGVDKDTIIRM
AYWFGHA--------------------------------------------RKDICDSLQ
EW-----FSENKLLVEDYSCGVQTKKK-----
>YP_009552285
------------------------------------------------------------
------------------------------------------------------------
------------------------------------------------------------
------------------------------------------------------------
------------------------------------------------------------
------------------------------------------------------------
------------------------------------------------------------
-------------------------------------MNLENFLPKYPNIIKS-------
-------------------------SY----PILNPYN-----------------DEN--
FNDAIVSKREFESLKIP---------------KTEKIIQKGTGEEYNHQKIIARFLSSN-
TPYDSLLLFYEMGTGKTCTAVSAIEKLRYE----------------------------KK
SHIKRAIVCARGGGL-LKNFTQELLFSCT-DGKYIPENYDM----------LSDL----E
-RIHRTKKITSKFYDFYTFEILAK--ELSKL-----------------------------
--------------PDDAIVKKFSNTIFVIDEVHNLREKSENIDDDEKAEDEDVVKNVFE
KKNPLLIYKQFHRLFHLIRESKILLMSGTVMKDDPSEFASIMN---LILPS---DKQFPI
DK-EFMKRYFNSNSLLKT------------------EMIPSLHEKIRGKISYLKAM---T
SSVK--KVFIGRSI--------G-------------N----LTNF--IVYPNKMSNFQTE
HYINAYRRDE--------------------------RDRGIYINSRQASLFVFPDGSYGT
D-----GFNKYIIERKPGENRLQNLYGV-----K-RKSQKN-------------------
--------TFTLSRDLEREIGKSLSNLSKFSEKYAETIKILLQD------------K--T
KKSLIYSEYVHGGGCI--------LFSKILE-LFGYSQAKGDEK----------------
------------------------------------------------------------
------------------------------------------------------------
------------------------------------------------------------
-------------------------------------------------------SRGLR
YAILTNKTT------SQNQIQKINELFNSDANAHGEYISVIIGSRLISEGFTFKNVTNEF
IFTPFWNYAETSQVIARGWRLGSHDFLIRSGEK----------------------NLQVN
VFQMVSLPS--D------------------------NVTTSIDLEMYEI-SERKDVAMKQ
I----EYEVKRSTFDCPLMI---KRNKI--SGYD-----------DMRECEYKSCNYSCL
GNINESM------------------I-DYSTY-NLFYSRTEIVRAELEK-----YFRTNF
FI---------EFEDLFRKL-------------PQLTKFEIVESIKYFL-----------
DEGIQFYNKFGFLCFIRIYDRTLYISSD--VRIP----NNDVLSKYYT-KNLIT--SDGD
PFELIL--------------------------ERLYNENIPVFIEHLF--QH--------
--PEYLRSNIARLPEFVQ------ILLLSA----------------------------CI
QAEML-----------------------------------NIQKNKSVRKQILDYFKGFY
GEIKG-------------------------------------------------------
-KWVIWLYKE----NFDVICFDG-------------------NDWVPCENDEPELIAE-H
LA--GKKS---TFNQSPIGYYGLHNPQLNEFCLKEVDLDK--------KKDLRKIAIGRR
CTDWN-LPILLDIMSRRVQFPYPDGFLSGLTDD---------------------------
----------------MIK------------DMVARNKYN-K-----PFDSENVENMKRF
LYWVKQ--------------------------------------------PRTSMCKFLF
GW-----LKENNLIEENFDCGTQKKQRVKFIQ
>YP_008357410
------------------------------------------------------------
------------------------------------------------------------
------------------------------------------------------------
------------------------------------------------------------
------------------------------------------------------------
------------------------------------------------------------
------------------------------------------------------------
------------------------------------------------------------
---------------MDYKLHDFLPLY----NNLQTQD-----------------FD---
--RDINSLREFVQYTLP---------------REEVFPQ-HPGDLMLHQKLISNFINPN-
TSYDGLLLVHEMGTGKTCTAVGVAEKFINN---S--------------------NNTFPS
TTLKKIVVLTKGKGL-QNNFINEIANVCT-SGQYLQGLDK------------YVR----N
-KDKRIKKNVKVNYTFDTFEIFAK--NLKKI-----------------------------
--------------SDREKALSYENTLFIIDEAHNLRMSSDL------------------
--EEQNIYTEVVNLFKLLKNRKILLLTGTPMKDQPEEIINLLN---IFLRE---NLTIE-
-------------DLNNT---------------------TIFKKKISGYISYLRAM---M
SDVN--RKEEGEML--------G-------------T----LNHF--KVYPVIMDTFQNK
VYLEAKKKDD--------------------------EERSIFNYSRQASSFVFPDGTYGK
T-----GFEKNVISHSTGYSFVSN------------------------------------
------------------IKAKLQTQLYKYSAKYADLLQKLEED------------YSLG
KLSFVFSEFVKGSGLI--------VLSLLLE-LNGYTRATVDSNF---------------
------------------------------------------------------------
------------------------------------------------------------
------------------------------------------------------------
------------------------------------------------------SKPQKR
YVIFTNETS------TDSQTRKLINIFNNPKNMKGEYISTIIGSRVIMEGFSFKNIQSEY
ILTPHWNYSETSQIIARGLRVGSHLDLIKSGVV-----------------------PEVK
IYHYTALPSTS--------------------------IQDSIDLHMYEI-SEKKDFAIQQ
V----IRTLKEAAFDCELNK---NRNEVTNTSLN-----------GSRSCEYQECQYKCD
NTFKISG------------------SSNPRNY-RLLYFRYSSEYYLLKNSIISKVIQAPI
-----------TIEEL-INL-------------SGYTEFEIVCVLQDLLNFQEILFT--R
PEGSYYLKNFKNLWFA--ST----------QDLE----GEPELLNFYTKYTTIF--MGKS
IDELIY--------------------------IHQK-KFMVSLINKIFTSKN--------
--LSELQEGVVQLPLYLQ------EKLLCY----------------------------SI
SCKDN------------------------------------NTPNNFVRDMVLNNFRLYY
VILGN-------------------------------------------------------
-KSFVWLNVD----QPKCTLDLNN-----------------YREWTICGENEQKQIEQ-V
KR--ERQNVVHTSSNNPYGYIGLLNRSSNDFCLRKIEES--------QQSDKRKRNVGKR
CQNWK-KKDLIDLVANRLKVNPDEDFDFDESDV---------------------------
----------------A--------------KM-KKDPKFSN-I---LITNGSLRDYKRT
AFWNAQD---------------------------------------VNY-----LCTKIM
QN-----FMDKKLVVDDPNCGTSKKIR-----
>YP_009010879
------------------------------------------------------------
------------------------------------------------------------
------------------------------------------------------------
------------------------------------------------------------
------------------------------------------------------------
------------------------------------------------------------
------------------------------------------------------------
------------------------------------------------------------
---------------MDYKLHDFLPLY----NNLQTQD-----------------FN---
--KDINSLKEFVQYTLP---------------REEVFPQ-HPGDLMLHQKLISNFINPN-
TSYDGLLLVHEMGTGKTCTAVGVAEKFINN---S--------------------NNTFPS
TTLKKIVVLTKGKGL-QNNFINEIANVCT-SGQYLQGLDK------------YVR----N
-KDKRIKKNVKVNYTFDTFEIFAK--NLKKI-----------------------------
--------------SDREKALSYENTLFIIDEAHNLRMSSDL------------------
--EEQNIYTEVVNLFKLLKNRKILLLTGTPMKDQPEEIINLLN---IFLRE---NLTIE-
-------------DLNNT---------------------TIFKKKISGYISYLRAM---M
SDVN--RKEEGEML--------G-------------T----LNHF--KVYPVIMDTFQNK
VYLEAKKKDD--------------------------EERSIFNYSRQASSFVFPDGTYGK
I-----GFEKNVISHSTGYSFVSN------------------------------------
------------------IKAKLQTQLYKYSAKYADLLQKLEED------------YSLG
KLSFVFSEFVKGSGLI--------VLSLLLE-LNGYTRATVDSNF---------------
------------------------------------------------------------
------------------------------------------------------------
------------------------------------------------------------
------------------------------------------------------SKPQKR
YVIFTNETS------TDSQTRKLINIFNNPKNMKGEYISTIIGSRVIMEGFSFKNIQSEY
ILTPHWNYSETSQIIARGLRVGSHLDLIKSGVV-----------------------PEVK
IYHYTALPSTS--------------------------IQDSIDLHMYEI-SEKKDFAIQQ
V----IRTLKEAAFDCELNK---NRNEVTNTSLN-----------GSRSCEYQECQYKCD
NTFKISG------------------SSNPRNY-RLLYFRYSSEYYLLKNSIISKVIQAPI
-----------TIEEL-INL-------------SGYTEFEIVCVLQDLLNFQEILFT--R
PEGSYYLKNFKNLWFA--ST----------QDLE----GEPELLNFYTKYTTIF--MGKS
IDELIY--------------------------IHQK-KFMVSLINKIFTSKN--------
--LSELQEGVVQLPLYLQ------EKLLCY----------------------------SI
SCKDN------------------------------------NTPNNFVRDMVLNNFRLYY
VILGN-------------------------------------------------------
-KSFVWLNVD----QPKCTLDLNN-----------------YQEWTICGENEQKQIEQ-V
KR--ERQNVVHTSSNNPYGYIGLLNRSSNDFCLRKIEES--------QQSDKRKRNVGKR
CQNWK-KKDLIDLVANRLKVNPDEDFDFDESDV---------------------------
----------------A--------------KM-KKDPKFSN-I---LITNGSLRDYKRT
AFWNAQD---------------------------------------VNY-----LCTKIM
QN-----FMDKKLVVDDPNCGTSKKIR-----
>YP_009010413
------------------------------------------------------------
------------------------------------------------------------
------------------------------------------------------------
------------------------------------------------------------
------------------------------------------------------------
------------------------------------------------------------
------------------------------------------------------------
------------------------------------------------------------
---------------MDYKLHDFLPLY----NTLQTQD-----------------FD---
--RDINSLKEFVQYKLP---------------REEVFPQ-HPGDLMLHQKLISNFINPN-
TSYDGLLLVHEMGTGKTCTAVGVAEKFINN---S--------------------NNTFPS
TTLKKIVVLTKGKGL-QNNFINEIANVCT-SGQYLQGLDK------------YVR----N
-KDKRIKKNVKVNYTFDTFEIFAK--NLKKI-----------------------------
--------------SDREKTLSYENTLFIIDEAHNLRMSSDL------------------
--EEQNIYTEVVNLFKLLKNRKILLLTGTPMKDQPEEIINLLN---IFLRE---NLTIE-
-------------DLNNT---------------------AIFKKKISGYISYLRAM---M
SDVN--RKEEGEML--------G-------------T----LNHF--KVYPVIMDKFQNK
VYLEAKKKDD--------------------------EERSIFNYSRQASSFVFPDGTYGK
T-----GFEKNVISHSTGYSFVSN------------------------------------
------------------IKAKLQTQLYKYSAKYADLLQKLEED------------YSLG
KLSFVFSEFVKGSGLI--------VLSLLLE-LNGYTRATVDSNF---------------
------------------------------------------------------------
------------------------------------------------------------
------------------------------------------------------------
------------------------------------------------------SKPQKR
YVIFTNETS------TDSQTRKLINIFNNPKNMKGEYISTIIGSRVIMEGFSFKNIQSEY
ILTPHWNYSETSQIIARGLRVGSHLDLIKSGVV-----------------------PEVK
IYHYTALPSTS--------------------------IQDSIDLHMYEI-SEKKDFAIQQ
V----IRTLKEAAFDCELNK---NRNEVTNTSLN-----------GSRSCEYQDCEYKCD
NTFEISG------------------SSNPRNY-RLLYFRYSSEYYLLKNSIISKVIQAPI
-----------TIEEL-INL-------------SGYTEFEIVCVLQDLLNFQEILFT--R
PEGSYYLKNFKNLWFA--ST----------QDLE----GEPELLNFYTKYTTIF--MGKS
IDELIY--------------------------IHQK-KFMVSLINKIFTSKN--------
--LSELQEGVVQLPLYLQ------EKLLCY----------------------------SI
SCKDS------------------------------------NTPNNFVRDMVLNNFRLYY
VILGN-------------------------------------------------------
-KSFVWLNAD----QPKCTLDLNN-----------------YREWTICGENEQKQIEQ-V
KK--ERQNVVHTTSNNPYGYIGLLNRSSNDFCLRKIEES--------QQSDKRKRNVGKR
CQNWK-KKDLIDLVANRLKVNPDEDFDFDESDV---------------------------
----------------A--------------KM-KKDPKFSN-I---LIANGSLRDYKRT
AFWNAQD---------------------------------------VNY-----LCTKIM
QN-----FMDKKLVVDDPNCGTSKKIR-----
>YP_654659
------------------------------------------------------------
------------------------------------------------------------
------------------------------------------------------------
------------------------------------------------------------
------------------------------------------------------------
------------------------------------------------------------
------------------------------------------------------------
------------------------------------------------------------
---------------MDYNLYDFLPLY----HPVQTPA-----------------FD---
--RDVNSLSEFTQYELP---------------REEEFPQ-NPGDLMLHQKLISNFINPH-
TLYDGVLLVHEMGTGKTCTSVAVAEEFIKNNYSS--------------------GETYPY
TMVKKIIVLTKGKGL-QNNFVNEIANVCT-WGQYLEGLDR------------YIR----N
-RDKKIKKNVKVHYTFDTFEIFAK--NLAKM-----------------------------
--------------STNEKRMTYENSLFIVDEAHNLRLHSDP------------------
--EEGNIYSEIYDLFHLLKSRKILLLTGTPMKDRPEEIIDLFN---LILRT---PLSVE-
-------------DLDQP---------------------EQFKRKINGHVSYLRAM---I
SDVD--RREMGKKL--------G-------------S----LNHF--RVQPVVMGDFQSQ
IYQLAKAKDD--------------------------EEKSIFNNSRQSSAMVFPDGTYGK
Q-----GFEANILPTTSGHKLKPE------------------------------------
------------------IRDELRLNLRKYSAKYADLIDRLKVD------------YTEG
RLSFVFSEFVKGSGLV--------ALGLLLE-LNGYVKATPSSNF---------------
------------------------------------------------------------
------------------------------------------------------------
------------------------------------------------------------
------------------------------------------------------AKPQKR
YAIFTNETS------TDAQTKQLISAFNNPKNLKGEYISTILGSRVIMEGFSFKNIQSEY
ILSPHWNYSETSQIIARGLRLGSHNDLKKNNIK-----------------------FEVR
IYHYVSLANKN-------------------------YPAESIDLHMYEI-AEEKDLEIQK
I----LRYIKEAAFDCRLNQ---QRNTITNRKFD-----------GTRNCEYSSCSYECS
NQVDIG--------------------HDNRNY-RLLYFQSADQYEKLKATIIETASRQPF
-----------TIEQI-VAE-------------TKHSEFEVMTVIESLLNYRKVLFT--R
PEGYYYLSNIKNLFFA--SNVVFDRDK---HYDS----NDPTLLNYYTKYTTVY--MGKS
IGQLIQ--------------------------ENQQ-KYMVFLVKKIFKSKN--------
--LVELQKYMVQLPIYLQ------EKLLSY----------------------------SI
SVRHQ------------------------------------DIKNNFVRDMVLNNFKLYY
KIQDP-------------------------------------------------------
-QAFIWLNPE----NFLCTANYRD-----------------PDQWKPCTPSQQRDIEY-M
KR--DRANI--KVSNNSYGFIGLLNRKTNDFCLKKLQGPTLSD----EPTDKRKRNVGKR
CQNWK-KVDLVDLVANKLKVVPDEDFDFTAEDA---------------------------
----------------N--------------TV-KNNPKFKK-L---VTPEMDQNDLKRL
AFWNAQD---------------------------------------VNH-----LCRTTL
TQ-----FTAQKLVVDDPNCGTANKIR-----
>YP_004732838
------------------------------------------------------------
------------------------------------------------------------
------------------------------------------------------------
------------------------------------------------------------
------------------------------------------------------------
------------------------------------------------------------
------------------------------------------------------------
------------------------------------------------------------
---------------MNYNLHDFLPLY----HPLQTQS-----------------FE---
--KDVNSLTEFTRYTLP---------------REESFPE-HPGDLMLHQKLISNFINPN-
TPYDGLLLVHEMGTGKTCTAVGVAEKFIASRNSE--------------------SNTFPS
TTLKNIVVLTKGKGL-QSNFINEIANVCT-SGQYLEGLDK------------YIR----N
-RDKKIRKNVKVNYTFDTFEIFAK--NLRKI-----------------------------
--------------SDREKILRFENTLFIVDEAHNLRMSSDP------------------
--EERNIYTEIRNLFTLLQTRKILLLTGTPMKDQPEEVVNLLN---LILRN---ELTME-
-------------DLDNP---------------------LVFKQKINGYVSYLRAM---M
SDVN--RKEEGRLI--------G-------------A----LKHF--KVYPVKMEEYQSK
IYLEAKKKDD--------------------------EERSIFNNSRQAASLIFPDGSYGK
N-----GFEKNIVSRSGSYRFNNTV-----------------------------------
------------------VQEKLRTQLKMYSAKYADLLEKLQND------------YSAS
RLSFAFSEFVKGSGLI--------TLSLLLE-LNGYTRATADSNF---------------
------------------------------------------------------------
------------------------------------------------------------
------------------------------------------------------------
------------------------------------------------------SKPQKR
YVIFTNETS------TDSQTRKLISIFNNPKNMKGEYIATILGSRVIMEGFTFKNIQSVY
ILTPHWNYSETSQIIARGFRVGSHLDLIKSGIT-----------------------PEVR
VYHYVALPVSTGQ-----------------------SSTDSIDLHMYEI-SEKKDFAIQR
V----IRTLKEAAFDCELNY---GRNAITNIGLN-----------GTRACEYQDCEYKCD
NLFQIMD------------------PSDPRNY-KLLYFRLSEGYTLLKKFIIDRVTNSPT
-----------TIEEM--EE-------------SGFSKFEIECVVGDLFNFKEILFT--R
PEGVYYLANSKNLFYS--KIGS----R---DNHD----DDPLLLNFYTKFSTIF--MGKS
IDELIY--------------------------IHQK-NFMVGVVDKIFLSKN--------
--ITELQENVVQLPLYLQ------EKLVCY----------------------------SV
SSSTS------------------------------------STPNNFVRDMVLNNFRLYY
SLTEN-------------------------------------------------------
-SAFVWLNPD----KPLCTSDFLN-----------------PKSWKVCGTSEQKQIEE-L
KK--ERQNTVYTVKNNPYGYIGLLNRTSNDFCLRKIDNN--------ETSDKRKRNVGKR
CQNWK-KKDLIDLVSNRLKVNPDEDFDFDESDV---------------------------
----------------A--------------KM-KNDPKFTN-I---LESGGTLRDYKRV
AFWNAQD---------------------------------------INY-----LCTKIM
QN-----FMDKKLVVDDPNCGTSKKIR-----
>YP_009220670
------------------------------------------------------------
------------------------------------------------------------
------------------------------------------------------------
------------------------------------------------------------
------------------------------------------------------------
------------------------------------------------------------
------------------------------------------------------------
------------------------------------------------------------
------------------MFKFYLPNF----ERDVVYS----------------------
--------E---FLRPAVM-------------TQEQVPA-KKGTPMTHQRVVANVTKGS-
SNVDSLLIVHDMGTGKTCTAVNSIEQNINDG----------------------------L
YGMKRALVLNKGKAI-LGNFVSELVNKCT-TRYNV-GN-ER-------------------
----ANRKIWSRLYEMNTFEIFAK--TVQKM-----------------------------
--------------SDSAIVQRYNETFIVVDEVHNILNE---------------------
---SGLVFTQLMRVVKLLPRKRLLLMTGTPVRDTPSDFLPIMN---LLCQT---SI-S--
PS-EFEDEFIDENGTPK----------------------KPFLDLVKNRVSYLRAP---R
PDLE--VRFG-GSL--------V------------PG----LNGM--Y-KVHVMSPLQER
SYLRAFKVDE--------------------------RGRGVYNSSRQAIRFVFPDGTFGS
E-----GFDRYVVRGAFSP-----------EMVSALRKY---------------------
----------------GTDFNSVMRSVSEMSAKYAWIIQALIRA------------DAAG
EKSIVYDELVRGSGLM--------VFDLLLR-FVGFSKHRLLS-----------------
------------------------------------------------------------
------------------------------------------------------------
------------------------------------------------------------
--------------------------------------------------------SE--
----TTT---------NETILRVQKEFNS--SIHGKNVSVILGSRVISEGFTFTDVIHEH
L-VPSWNYTETSQVIARGIRMGSHRL-TLLEN----------------------PNSVVT
VYRHITLPRDA-------------------------PSESSIDYMMTRL-SERKQVQIDN
M----NAALQYVSITCNSFM---DRNGGNCLQP------------ASPEVPFN-------
TTISTVY--------------DPG----DEVV-DVL------------------------
----------------KTSGR-------I---------DVS---DYDVARLQPV--INVV
NSGRRFVNSSGVTCVARYSDGAVYASPVS---GT----EWDESSAKYVDDVKPP--EPRQ
AA-----------------------RMAEFRE---------LV-----------------
--------DSDDDVPN-R------QRYLEI----------------------------LV
TAKMFSLPTKV-----------------------------NLD--E-----ELDMFSGFY
-----------------------------------------------YI--ER-------
MTAVTWFGSSI-NKALDPMCLSN--------P----TSISPWNEWKKCKSAAVAVAKSKT
-DS-DTKIIEARTKQMGLSFYGQRNPASGEFCIKNIDA----T----DEKDVRKRSSGKR
CTNWN-KQTLLGLAKQLQLDAG--------------------------------------
------------------------------------------------------------
----GQS--------------------------------------------RDKVCDSIS
KW-----LTDRQLVVASSSCGVQTKIKK----
>AYP19459
------------------------------------------------------------
------------------------------------------------------------
------------------------------------------------------------
------------------------------------------------------------
------------------------------------------------------------
------------------------------------------------------------
------------------------------------------------------------
------------------------------------------------------------
---------------MDTSPYDFLKLY----PWLSRGE-----------------ADKGT
LLDA-FPGETFEQSLAS---------------DVAMRRAVQDDPAFGHQKLVETFLSED-
TPYRELLLFHAPGTGKTCTVVSVAERAK------------------------------EK
GLTRGCIVLARGAAL-LRNFLHELVFNCGTGGRYIPEGYAD----------MGDQ----E
-RTRKMRKAVSSYYQFRTYETFAK--SVATM-----------------------------
--------------SAEAIRARYDRFVIVMDEVHHLRSVQA-------------------
--EGVNTYSAISRFLRTVRGCVKMLLTGTPMTNEPGELADVLN---LILPQ---DKTIRP
ED-GIF---SNSGDLLKP---------------------DELAERVRGRVSYLKAA---R
PDAG--LTFAGEVL--------G-----------GTG----MTHL--RLVRLEMSAFQSD
AYASAWDQDA--------------------------GDRNIFSNSRQCSLAVMPDRRWGS
A-----AEARNPSQ----------------------------------------------
------------------VRRMAGQNLAEYSVKYDYLVR--VAS------------S--S
PKTFAYCEYVNGSGLS--------LLSDILL-ANGWRRATGRET----------------
------------------------------------------------------------
------------------------------------------------------------
------------------------------------------------------------
-------------------------------------------------------TPGKR
FALLTA---------SQKNIHKIVQRFNHEDNVDGAYISLLLGSRVVAEGLTFKEVRHTV
ILTPHWNYTETAQAIARSWRAGSHDRLKARGEA-----------------------VAVT
VHRLVAVPRG-R------------------------DTPRSIDSDMYAV-SEVKDKRIKA
V----ERILMTSAADCSLLR---SRNLYP-SEFD-----------GSRECEYGRCAYRCS
NVSVEPG------------------P-LP-AL-L----GAS--AAEAVA-----QVRLDG
-----------------GGD-------------PAIMKVD-MSTLWAEV-----------
TAGRRYVNRWGDGAVLRAEGGRLELSAP--YGSS----EEGRWGDFYKTRNLCY--AKMD
QDHLRA--------------------------DDLR-DSLPKEVEELLTVSP--------
--VETIGETASAMPQEVA------TAILMA----------------------------CV
QARAD-----------------------------------GKTLNVVRRDALLDFYKGFY
AMGPS-------------------------------------------------------
-GWTVWLHAR----GANAKVYDG-------------------RRWNPADDDTLE-----F
LA--ARSA---KFTDTRIGYYGLYNPNLKDFCIRDVTQGKR------DKVDLRKLTVGRR
CVDWD-QRTLVHIVARLMKIDGRRDFMPHATLR---------------------------
----------------EMR------------ELAEQDPLH-E-----PSDLTSKEACRRF
LFWTQKG---------------------------------------DNKFRRQDICKAME
KW-----FIENDLMEDNFDCGHQHKRRGKFA-
>YP_164155
------------------------------------------------------------
------------------------------------------------------------
------------------------------------------------------------
------------------------------------------------------------
------------------------------------------------------------
------------------------------------------------------------
------------------------------------------------------------
-------------------------------------------MPKWPKTLESPF--SLK
K-----IE-----EKMDISPYDFLQLY----PWLNPEP-----------------DEKDT
LLDA-FPQTSFEQALAS---------------KPELVAAATNDPKFGHQKLIELYMSEE-
TPYREVLLFHAPGTGKTCTVVKVVERVK------------------------------AA
GLMKGCLVLARGVQL-LKNFVQELVFSCDTKGKYIPEGYAD----------MTEQ----E
-KSRKIKRAVSGFYQFKTYETFAK--MAAKT-----------------------------
--------------GMLSLQTQYDKFVIIMDEVHHLKSVQA-------------------
--EGINTYNSLFRFMHGVKGCIKILLSGTPMSNTPGELADIFN---LILPR---NLLIKP
DE-GIF---SQAGDLLNP---------------------VELAKRVRGRISYLKAA---Q
PDTG--LTYVGEVP--------N------------PP----LTHF--KVVSLKMSPFQTE
AYRVAWNRDF--------------------------GDRNIFSNSRQSALAVLPNGAWGP
E-----ADHRSKQE----------------------------------------------
------------------IMTM-SANLGRYSCKYAYALN--VAE------------T--S
SKTFVYCEYVNGSGLQ--------LFADLLR-AAGWKAASGREN----------------
------------------------------------------------------------
------------------------------------------------------------
------------------------------------------------------------
-------------------------------------------------------TRGKR
FAVLTA---------AQRNIHLLVKRFNAEDNLDGDYIRLLLGSRVVAEGLTFKEVRNTV
ILTPHWNYTETAQAIARSWRAGSHDRLRARGED-----------------------VQLF
VHRLVAVPDFPA------------------------EEAPSIDLDMYKV-SEGKDKKIKT
V----ERLLMKTAQDCALLK---FRNLYS-SAYN-----------GSRDCEYRNCAFKCT
GISDTLP------------------A-AAAGL-A----AEE--NARTVD-----LLRTKG
-----------------GVD-------------PNYLQSD-LSYVWSLV-----------
ASGATFPNKWGDAAVLRATNGRLELSTP--YSST----DGGVWGDFYKTRQLCY--AKLN
PAQLSQ--------------------------DRLR-IELPEVARALLTTAE--------
--PRNIGEIASNMPEHVQ------TLLLTS----------------------------CI
AAKQA-----------------------------------GHTKNQARRDAVLQFYKGFY
TKGPS-------------------------------------------------------
-GWVVWLFAR----GPAAQVLDES-----------------TMTWNNADDATLK-----Y
LN--DRQR---QLINNPIGYYGLFNPNLKDFCIRDVTKRSA------TDEDLRKLTVGRR
CVDWD-QRTLTHIIVRLMKINGRDDFLPDATLS---------------------------
----------------ELR------------AAVRRDPHH-K-----PEDLEDRESCRRF
LFWTQKG---------------------------------------DNKFRRQDICKAME
KW-----FSENDLMEDNFDCGHQHKKRSKFA-
>YP_003778
------------------------------------------------------------
------------------------------------------------------------
------------------------------------------------------------
------------------------------------------------------------
------------------------------------------------------------
------------------------------------------------------------
------------------------------------------------------------
------------------------------------------------------------
---------------MDTSPYDFLKLY----PWLGRGE-----------------VDEGT
LLDA-FPGETFEQSLAS---------------DVAMRRAVQDDPAFGHQKLVETFLSED-
TPYRELLLFHAPGTGKTCTVVSVAERAK------------------------------EK
GLTRGCIVLARGAAL-LRNFLHELVFNCGTGGKYIPDGYAD----------MGDQ----E
-RTRKLRKAVSSYYQFRTYETFAK--SVATM-----------------------------
--------------SAEAIMARYDRFVIVMDEVHHLRSVQA-------------------
--EGVNTYSALSRFLRTVRGCVKMLLTGTPMTNEPGELADVLN---LILPQ---NKTIRP
ED-GIF---SNSGDLLKP---------------------DELAERVRGRVSYLKAA---R
PDAG--LTFAGEVL--------G-----------GTG----MTHL--RLVRLEMSAFQSD
AYASAWDQDA--------------------------GDRNIFSNSRQCSLAVMPDRRWGS
A-----AEARNPSQ----------------------------------------------
------------------VRRMAGQNLAEYSVKYDYLVR--VAS------------S--S
PKTFAYCEYVNGSGLS--------LLSDILL-ANGWRRATGRET----------------
------------------------------------------------------------
------------------------------------------------------------
------------------------------------------------------------
-------------------------------------------------------TPGKR
FALLTA---------SQKNIHKIVQRFNHEDNVNGAYISLLLGSRVVAEGLTFKEVRHTV
ILTPHWNYTETAQAIARSWRAGSHDRLKARGEA-----------------------VAVT
VHRLVAVPRG-R------------------------DTPRSIDSDMYAV-SEVKDKRIKA
V----ERILMTSAADCSLLR---SRNLYP-SEFD-----------GSRECEYGRCAYRCS
NVSVEPG------------------P-LP-AS-S----GAS--AAEAVA-----HVRLDG
-----------------GGD-------------PAIMKVD-MSTLWAEV-----------
TTGRSYVNRWGDGAVLRAEGGRLELSAP--YGSS----EEGRWGDFYKTRNLCY--AKMD
QDQLRA--------------------------DDLR-DSLPQDVEELLTVSP--------
--VETIGETASAMPQEVA------TAILMA----------------------------CV
QARAD-----------------------------------GKTLNAVRRDALLDFYKGFY
AMGPS-------------------------------------------------------
-GWTVWLHAR----GANAKVYDG-------------------RRWNPADEDTLE-----F
LA--ARSA---KFTDTRIGYYGLYNPNLKDFCIRDVTQGKR------DKVDLRKLTVGRR
CVDWD-QRTLVHIVARLMKIDGRRDFIPHATLR---------------------------
----------------EMR------------ELAEQDPLH-E-----SSDLTSKEACRRF
LFWTQKG---------------------------------------DNKFRRQDICKAME
KW-----FIENDLMEDNFDCGHQHKRRGKFA-
>ALN36806
------------------------------------------------------------
------------------------------------------------------------
------------------------------------------------------------
------------------------------------------------------------
------------------------------------------------------------
------------------------------------------------------------
------------------------------------------------------------
------------------------------------------------------------
---------------MDTSPYDFLKLY----PWLGRGE-----------------VDEGT
LLDA-FPGETFEQSLAS---------------DVAMRRAVQDDPAFGHQKLVETFLSED-
TPYRELLLFHAPGTGKTCTVVSVAERAK------------------------------EK
GLTRGCIVLARGAAL-LRNFLHELVFNCGTGGKYIPNGYAD----------MGDQ----E
-RTRKLRKAVSSYYQFRTYETFAK--SVATM-----------------------------
--------------SAEAIMARYDRFVIVMDEVHHLRSVQA-------------------
--EGVNTYSALSRFLRTVRGCVKMLLTGTPMTNEPGELADVLN---LILPQ---YKTIRP
ED-GIF---SNSGDLLKP---------------------DELAERVRGRVSYLKAA---R
PDAG--LTFAGEVL--------G-----------GTG----MTHL--RLVRLEMSAFQSD
AYASAWDQDA--------------------------GDRNIFSNSRQCSLAVMPDRRWGS
A-----AEARNPSQ----------------------------------------------
------------------VRRMAGQNLAEYSVKYDYLVR--VAS------------S--S
PKTFAYCEYVNGSGLS--------LLSDILL-ANGWRRATGRET----------------
------------------------------------------------------------
------------------------------------------------------------
------------------------------------------------------------
-------------------------------------------------------TPGKR
FALLTA---------SQKNIHKIVQRFNHEDNVNGAYISLLLGSRVVAEGLTFKEVRHTV
ILTPHWNYTETAQAIARSWRAGSHDRLKARGEA-----------------------VAVT
VHRLVAVPRG-R------------------------DTPRSIDSDMYAV-SEVKDKRIKA
V----ERILMTSAADCSLLR---SRNLYP-SEFD-----------GSRECEYGRCAYRCS
NVSVEPG------------------P-LP-AS-S----GAS--AAEAVA-----HVRLDG
-----------------GGD-------------PAIMKVD-MSTLWAEV-----------
TTGRSYVNRWGDGAVLRAEGGRLELSAP--YGSS----EEGRWGDFYKTRNLCY--AKMD
QDQLRA--------------------------DDLR-DSLPQDVEELLTVSP--------
--VETIGETASAMPQEVA------TAILMA----------------------------CV
QARAD-----------------------------------GKTLNAVRRDALLDFYKGFY
AMGPS-------------------------------------------------------
-GWTVWLHAR----GANAKVYDG-------------------RRWNPADEDTLE-----F
LA--ARSA---KFTDTRIGYYGLYNPNLKDFCIRDVTQGKR------DKVDLRKLTVGRR
CVDWD-QRTLVHIVARLMKIDGRRDFIPHATLR---------------------------
----------------EMR------------ELAEQDPLH-E-----SSDLTSKEACRRF
LFWTQKG---------------------------------------DNKFRRQDICKAME
KW-----FIENDLMEDNFDCGHQHKRRGKFA-
>ANZ56927
------------------------------------------------------------
------------------------------------------------------------
------------------------------------------------------------
------------------------------------------------------------
------------------------------------------------------------
------------------------------------------------------------
------------------------------------------------------------
------------------------------------------------------------
---------------MDTSPYDFLKLY----PWLGRGE-----------------ADEGT
LLDA-FPGETFEQSLAS---------------DVAMRRAVQDDPAFGHQKLVETFLSED-
TPYRELLLFHAPGTGKTCTVVSVAERAK------------------------------EK
GLTRGCIVLARGAAL-LRNFLHELVFNCGTGGRYIPEGYAD----------MGDQ----E
-RTRKMRKAVSSYYQFRTYETFAK--SVATM-----------------------------
--------------SAEAIRARYDRFVIVMDEVHHLRSVQA-------------------
--EGVNTYSALSRFLRTVRGCVKMLLTGTPMTNEPGELADVLN---LILPQ---DKTIRP
ED-GIF---SNSGDLLKP---------------------DELAERVRGRVSYLKAA---R
PDAG--LTFAGEVL--------G-----------GTG----MTHL--RLVRLEMSAFQSD
AYASAWDQDA--------------------------GDRNIFSNSRQCSLAVMPDRRWGS
A-----AEARNPSQ----------------------------------------------
------------------VRRMAGQNLAEYSVKYDYLVR--VAS------------S--S
PKTFAYCEYVNGSGLS--------LLSDILL-ANGWRRATGRET----------------
------------------------------------------------------------
------------------------------------------------------------
------------------------------------------------------------
-------------------------------------------------------TPGKR
FALLTA---------SQKNIHKIVQRFNHEDNVDGAYISLLLGSRVVAEGLTFKEVRHTV
ILTPHWNYTETAQAIARSWRAGSHDRLKARGEA-----------------------VAVT
VHRLVAVPRG-R------------------------DTPRSIDSDMYAV-SEVKDKRIKA
V----ERILMTSAADCSLLR---SRNLYP-SEFD-----------GSRECEYGRCAYRCS
NVSVEPG------------------P-LP-AS-S----GAS--AAEAVA-----HVRLDG
-----------------GGD-------------PAIMKVD-MSTLWAEV-----------
TAGRRYVNRWGDGAVLRAEGGRLELSAP--YGSS----EEGRWGDFYKTRNLCY--AKMD
QDQLRA--------------------------DDLR-DSLPQEVEELLTVSP--------
--VETIGEPASAMPQEVA------TAILMA----------------------------CV
QARAD-----------------------------------GKTLNAVRRDALLDFYKGFY
TMGPS-------------------------------------------------------
-GWTVWLHAR----GANAKVYDG-------------------RRWNPADEDTLE-----F
LA--ARSA---KFTDTRIGYYGLYNPNLKDFCIRDVTQGKR------DKVDLRKLTVGRR
CVDWD-QRTLVHIVARLMKIDGRRDFMPHATLR---------------------------
----------------EMR------------ELAEQDPLH-E-----PSDLTSKEACRRF
LFWTQKG---------------------------------------DNKFRRQDICKAME
TW-----FIENDLMEDNFDCGHQHKRRGKFA-
>AAL77795
------------------------------------------------------------
------------------------------------------------------------
------------------------------------------------------------
------------------------------------------------------------
------------------------------------------------------------
------------------------------------------------------------
------------------------------------------------------------
------------------------------------------------------------
---------------MDISPYDFLKLY----PWLSRGE-----------------TDKGT
LMDA-FPGETFEQSLAS---------------DVAMRRAVQDDPAFGHQKLVETFLSED-
TPYRELLLFHAPGTGKTCTVVGVAERAK------------------------------EK
GLTRGCIVLARGAAL-LRNFLHELVFNCGTGGRYIPEGYAD----------MGDQ----E
-RTRKMRKAVSSYYQFRTYETFAK--SVATM-----------------------------
--------------SAEAIRARYDRFVIVMDEVHHLGSVQA-------------------
--EGVNTYSALSRFLRTVRGCVKMLLTGTPMTNEPGELADVLN---LILPQ---DKTIRP
ED-GIF---SKSGDLLKP---------------------DELAERVRGRVSYLKAA---R
PDAG--LTFAGEVL--------G-----------GTG----MTHL--RLVRLEMSAFQSD
AYASAWDQDA--------------------------GDRNIFSNSRQCSLAVMPDRRWGS
A-----AEARNPSQ----------------------------------------------
------------------VRRMAGQNLAEYSVKYDYLVR--VAS------------S--S
PKTFAYCEYVNGSGLS--------LLSDILL-ANGWRRATGRET----------------
------------------------------------------------------------
------------------------------------------------------------
------------------------------------------------------------
-------------------------------------------------------TPGKR
FALLTA---------SQKNIHKIVQRFNHEDNVDGAYISLLLGSRVVAEGLTFKEVRHTV
ILTPHWNYTETAQAIARSWRAGSHDRLKARGEA-----------------------VAVT
VHRLVAVPRG-R------------------------DAPRSIDSDMYAV-SEVKDKRIKA
V----ERILMTSAADCSLLR---SRNLYP-SEFD-----------GSRECEYGRCAYRCA
NVSVEPG------------------P-LP-AL-S----GVS--AAEAVA-----HVRLDG
-----------------GGD-------------PAIMKVD-MSTLWAEV-----------
TAGRRYVNRWGDGAVLRAEGGRLELSAP--YGSS----EDGRWGDFYKTRNLCY--AKMD
QDHLRA--------------------------DDLR-DSLPQDVEELLTVSP--------
--VETIGETASAMPQEVA------TSILMA----------------------------CV
QARAD-----------------------------------GKTLNAVRRDALLDFYKGFY
AMGPS-------------------------------------------------------
-GWTVWLHAR----GANAKVYDG-------------------RRWNPADEDTLE-----F
LA--ARSA---KFTNTRIGYYGLYNPNLKDFCIRDVTQGKR------DKVDLRKLTVGRR
CVDWD-QRTLVHIVARLMKIDGRRDFMPHATLR---------------------------
----------------EMR------------ELAEQDPLH-E-----PSDLTSKEACRRF
LFWTQKG---------------------------------------DNKFRRQDICKAME
KW-----FIENDLMEDNFDCGHQHKRRGKFA-
>AFA44913
------------------------------------------------------------
------------------------------------------------------------
------------------------------------------------------------
------------------------------------------------------------
------------------------------------------------------------
------------------------------------------------------------
------------------------------------------------------------
------------------------------------------------------------
---------------MDTSPYNFLKLY----PWLGRGE-----------------ADEGT
LLDA-FPGETFEQSLAS---------------DVAMRRAVQDDPAFGHQKLVETFLSED-
TPYRELLLFHAPGTGKTCTVVSVAERAK------------------------------EK
GLTRGCIVLARGAAL-LRNFLHELIFNCGTGGRYIPEGYAD----------MGDQ----E
-RTRKMRKAVSSYYQFRTYETFAK--SVATM-----------------------------
--------------SAEAIRARYDRFVIVMDEVHHLRSVQA-------------------
--EGVNTYSALSRFMRTVRGCVKMLLTGTPMTNEPGELADVLN---LILPQ---DKTIRP
ED-GIF---SNSGDLLKP---------------------DELAERVRGRVSYLKAA---R
PDAG--LTFAGEVL--------G-----------GTG----MTHL--RLVRLEMSAFQSD
AYASAWDQDA--------------------------GDRNIFSNSRQCSLAVMPDRRWGS
A-----AEARNPSQ----------------------------------------------
------------------VRRMAGQNLAEYSVKYDYLVR--VAS------------S--S
PKTFAYCEYVNGSGLS--------LLSDILL-ANGWRRATGRET----------------
------------------------------------------------------------
------------------------------------------------------------
------------------------------------------------------------
-------------------------------------------------------TPGKR
FALLTA---------SQKNIHKIVQRFNHEDNVDGAYISLLLGSRVVAEGLTFKEVRHTV
ILTPHWNYTETAQAIARSWRAGSHDRLKARGEA-----------------------VAVT
VHRLVAVPRG-R------------------------DTPRSIDSDMYAM-SEVKDKRIKA
V----ERILMTSAADCSLLR---SRNLYP-SEFD-----------GSRECEYGRCAYRCS
NVSVEPG------------------P-LP-AS-S----GVS--AAEAVA-----HVRLDG
-----------------GGD-------------PAIMKVD-MSTLWAEV-----------
TAGRRYVNRWGDGAVLRAEGGRLELSAP--YGSS----EEGRWGDFYKTRNLCY--AKMD
QDQLRA--------------------------DDLR-DSLPQEVEELLTVSP--------
--VETIGETASAMPQEVA------TAILMA----------------------------CV
QARAD-----------------------------------GKTFNAVRRDALLDFYKGFY
AMGPS-------------------------------------------------------
-GWTVWLHAR----GANAKVYDG-------------------RRWNPADEDTLE-----F
LA--ARSA---KFTDTRIGYYGLYNPNLKDFCIRDVTQGKR------DKVDLRKLTVGRR
CVDWD-QRTLVHIVARLMKIDGRRDFMPHATLR---------------------------
----------------EMR------------ELAEQDPLH-E-----PSDLTIKEACRRF
LFWTQKG---------------------------------------DNKFRRQDICKAME
KW-----FIENDLMEDNFDCGHQHKRRGKFA-
>BBB16484
------------------------------------------------------------
------------------------------------------------------------
------------------------------------------------------------
------------------------------------------------------------
------------------------------------------------------------
------------------------------------------------------------
------------------------------------------------------------
------------------------------------------------------------
------------------MLKYALPLY----PIAESTDES-------------WSYE---
HLDKLTTYAEFNETQLLYS-----------DDDDRDRKN-ETRRPMPHQILVANYTTPR-
SPIDGIIVIHGVGTGKTLTAILAMINNITAG---------------------------HD
QGMKRGLVLTPNRAV-MNSFRNELNCYYR-SRFSD-RHLND----------F--------
----EIDRYLSKTFFFNTITAFAN--TVSRT-----------------------------
--------------SDVVLHKEWNATFVVIDEAHDLSV----------------------
---HGVDYPKINGFLKLLTSRKVLLLTATPMRNNLSDLVPLHN---LLMKL---STHDIT
VE-QFNRDLVTRENCAEY-------------VCARESPTEYFLRKFAGLVSYLPSIV-DV
NEVD--IVNVGERG--------L------------YG----LRNT--VIVVHDMSDVMSA
TYHYAGAGER-------------------------SDRDVALLRQRQICRFVFPDGTYGA
E-----GYATWMDNKTGRP---------TRKFLDRLRGG---------------------
---------------TGTSREDILKNVAKYSPRYAWIAKSVINA------------AERG
EKSMVYDDLVTGSGLL--------VFAAVLE-ALGLERGYGRG-----------------
------------------------------------------------------------
------------------------------------------------------------
------------------------------------------------------------
--------------------------------------------------------ARS-
FLCLTREVM------TVPSIVSALKIFNDRKNVKGANVAIILGSRVIAEGITLKDVIHEH
V-VAHWNDAETEQIIGRGIRYQSHAYTIADWGS------------------DAKPN--VF
VYRHATTDSRK-------------------------KNIKTVDILMYAT-SEAKRKNIDG
A----LRALSSVALTCRDSN---N----TFVKS-------------VYRGRYTGRNITND
NTIPLDA--------------PRVTKSFIAQLDRLFDYRNQNV---VVKV----DS----
----------------LLKMF-------NID--PNS--------TYSLELLFVIM-----
-NTIQKHGQLDVDKYIDCNGQYISISKCV---DE----FRQRPTFVYPFVLDNV---SLY
GL-------------DA--------YRDTLAKD----IISPLILLDSERHT---------
--E-GLYPM-TRLPVIVI------QGLLEL----------------------------AI
SSQGTKDP------------------------------------YDTLN-KM----IQYY
GT--------------------------------------------STNGDND-------
IRAAVWLATTTGD-DSGYRILTK--H---------------SGSWVSCPSSMVPFV-QAM
KSS-IESQLNNDMLAKNLKYYGVIHPSTDDFCIKTVSQ----N----TPTNRRCVMTGRK
CVTWS-GEKLKELARDIGIDTGDPS-----------------------------------
------------------------------------------------------------
---SVQN--------------------------------------------RKAICYNIR
SK-----LEELGAVITDVTCGVQAKRK-----
>YP_001110868
------------------------------------------------------------
------------------------------------------------------------
------------------------------------------------------------
------------------------------------------------------------
------------------------------------------------------------
------------------------------------------------------------
------------------------------------------------------------
------------------------------------------------------------
------------------MLKYALPLY----PIAESTDES-------------WSYE---
HLDKLTTYAEFNETQLLYS-----------EDDDRDHNN-ETRKPMPHQILVANYTTPR-
SPIDGIIVIHGVGTGKTLTAILAMINNITAG---------------------------HD
QGMKRGLVLTPNRAV-MNSFRNELNCYYR-SRFSD-RHLND----------F--------
----EIDRYLSKTFFFNTITAFAN--TVSRT-----------------------------
--------------SDVVLHKEWNATFVVIDEAHDLSV----------------------
---QGVDYPKINGFLKLLTSRKVILLTATPMRNNLSDLVPLHN---LLMKL---STHDIT
VE-QFNRDLVTRENCAEY-------------VCARESPTEYFLRKFAGLVSYLPSIV-DV
NEVD--IVNVGERG--------L------------YG----LRNT--VIVVHDMSDVMSA
TYHYAGAGER-------------------------SDRDVALLRQRQICRFVFPDGTYGA
E-----GYATWMDNKTGRP---------TRKFLDMLRGG---------------------
---------------TGTSREDILKNVAKYSPRYAWIAKSVIDA------------AERG
EKSMVYDDLVTGSGLL--------VFAAVLE-ALGLERGYGRG-----------------
------------------------------------------------------------
------------------------------------------------------------
------------------------------------------------------------
--------------------------------------------------------ARS-
FLCLTREVM------TVPSIVSALKIFNDRKNVKGANVAIILGSRVIAEGITLKDVIHEH
V-VAHWNDAETEQIIGRGIRYQSHAYTIADWGS------------------DAKPN--VF
VYRHATIDSRK-------------------------KNIKTVDILMYAT-SEAKRKNIDG
A----LRALSSVALTCRNSN---N----TFVKS-------------VYRGRYTGRNITND
NTIPLDA--------------PRVTKSFIAQLDQLFDYRNQNV---VVKV----DS----
----------------LLKMF-------NID--PNS--------KYSLELLFVIM-----
-NTIQKHGQLDVDKYIDCNGQYISISKCV---DE----FRQRPTFVYPFVLDNV---SLY
GL-------------DV--------YRDTLAKD----IISPLILLDAERHT---------
--G-GLYPM-TRLPVIVI------QGLLEL----------------------------AI
STQGTKDP------------------------------------YDTLN-KM----IQYY
GT--------------------------------------------STNGDND-------
IRAAVWLATTTGD-DSGYRILNE--H---------------SGSWVSCPSSMVPFV-QAM
KSS-VEAQLNNDMLAKNLKYYGVLHPSTDDFCIKTVSQ----N----TPTNRRCVMTGRK
CVTWS-GEKLKELARDIGIDTGDSS-----------------------------------
------------------------------------------------------------
---SVQN--------------------------------------------RKTICYNIR
SK-----LEELGAVITDVTCGVQAKRK-----
>AYD68146
------------------------------------------------------------
------------------------------------------------------------
------------------------------------------------------------
------------------------------------------------------------
------------------------------------------------------------
------------------------------------------------------------
------------------------------------------------------------
------------------------------------------------------------
------------------MLKYALPLY----PIAESTDES-------------WSYE---
HLDKLTTYAEFNETQLLYS-----------DDDDRDRKN-ETRRPMPHQILVANYTTPR-
SPIDGIIVIHGVGTGKTLTAILAMINNITAG---------------------------HD
QGMKRGLVLTPNRAV-MNSFRNELNCYYR-SRFSD-RHLND----------F--------
----EIDRYLSKTFFFNTITAFAN--TVSRT-----------------------------
--------------SDVVLHKEWNATFVVIDEAHDLSV----------------------
---HGVDYPKINGFLKLLTSRKVLLLTATPMRNNLSDLVPLHN---LLMKL---STHDIT
VE-QFNRDLVTRENCAEY-------------VCARESPTEYFLRKFAGLVSYLPSIV-DV
NEVD--IVNVGERG--------L------------YG----LRNT--VIVVHDMSDVMSA
TYHYAGAGER-------------------------SDRDVALLRQRQICRFVFPDGTYGA
E-----GYATWMDSKTGRP---------TRKFLDRLRGG---------------------
---------------TGTSREDILKNVAKYSPRYAWIAKSVINA------------AERG
EKSMVYDDLVTGSGLL--------VFAAVLE-ALGLERGYGRG-----------------
------------------------------------------------------------
------------------------------------------------------------
------------------------------------------------------------
--------------------------------------------------------ARS-
FLCLTREVM------TVPSIVSALKIFNDRKNVKGANVAIILGSRVIAEGITLKDVIHEH
V-VAHWNDAETEQIIGRGIRYQSHAYTIADWGS------------------DAKPN--VF
VYRHATTDSRK-------------------------KNIKTVDILMYAT-SEAKRKNIDG
A----LRALSSVALTCRDSN---N----TFVKS-------------VYRGRYTGRNITND
NTIPLDA--------------PRVTKSFIAQLDRLFDYRNQNV---VVKV----DS----
----------------LLKMF-------NID--PNS--------TYSLELLFVIM-----
-NTIQKHGQLDVDKYIDCNGQYISISKCV---DE----FRQRPTFVYPFVLDNV---SLY
GL-------------DA--------YRDTLAKD----IISPLILLDAERHT---------
--E-GLYPM-TRLPVIVI------QGLLEL----------------------------AI
SSQGTKDP------------------------------------YDTLN-KM----IQYY
GT--------------------------------------------STNGDND-------
IRAAVWLATTTGD-DSGYRILTK--H---------------SGSWVSCPSSMVPFV-QAM
KSS-IEAQLNNDMLAKNLKYYGVIHPSTDDFCIKTVSH----N----TPTNRRCVMTGRK
CVTWS-GEKLKELARDIGIDTGDPS-----------------------------------
------------------------------------------------------------
---SVQN--------------------------------------------RKAICYNIR
SK-----LEELGAVITDVTCGVQAKRK-----
>AFV50267
------------------------------------------------------------
------------------------------------------------------------
------------------------------------------------------------
------------------------------------------------------------
------------------------------------------------------------
------------------------------------------------------------
------------------------------------------------------------
------------------------------------------------------------
------------------MLKYALPLY----PIAESTDES-------------WSYE---
HLDKLTTYAEFNETQLLYS-----------EDDDRDHNN-ETRKPMPHQILVANYTTPR-
SPIDGIIVIHGVGTGKTLTAILAMINNITAG---------------------------HD
QGMKRGLVLTPNRAV-MNSFRNELNCYYR-SRFSD-RHLND----------F--------
----EIDRYLSKTFFFNTITAFAN--TVSRT-----------------------------
--------------SDVVLHKEWNATFVVIDEAHDLSV----------------------
---QGVDYPKINGFLKLLTSRKVILLTATPMRNNLSDLVPLHN---LLMKL---STHDIT
VE-QFNRDLVTRENCAEY-------------VCARESPTEYFLRKFAGLISYLPSIV-DV
NEVD--IVNVGERG--------L------------YG----LRNT--VIVVHDMSDVMSA
TYHYAGAGER-------------------------SDRDVALLRQRQICRFVFPDGTYGA
E-----GYATWMDNKTGRP---------TRKFLDMLRGG---------------------
---------------TGTSREDILKNVAKYSPRYAWIAKSVIDA------------AERG
EKSMVYDDLVTGSGLL--------VFAAVLE-ALGLERGYGRG-----------------
------------------------------------------------------------
------------------------------------------------------------
------------------------------------------------------------
--------------------------------------------------------ARS-
FLCLTREVM------TVPSIVSALKIFNDRKNVKGANVAIILGSRVIAEGITLKDVIHEH
V-VAHWNDAETEQIIGRGIRYQSHAYTIADWGS------------------DAKPN--VF
VYRHATIDSRK-------------------------KNIKTVDILMYAT-SEAKRKNIDG
A----LRALSSVALTCRNSN---N----TFVKS-------------VYRGRYTGRNITND
NTIPLDA--------------PRVTKSFIAQLDQLFDYRNQNV---VVKV----DS----
----------------LLKMF-------NID--PNS--------KYSLELLFVIM-----
-NTIQKHGQLDVDKYIDCNGQYISISKCV---DE----FRQRPTFVYPFVLDNV---SLY
GL-------------DV--------YRDTLAKD----IISPLILLDAERHT---------
--G-GLYPM-TRLPVIVI------QGLLEL----------------------------AI
STQGTKDP------------------------------------YDTLN-KM----IQYY
GT--------------------------------------------STNGDND-------
IRAAVWLATTTGD-DSGYRILNE--H---------------SGSWVSCPSSMVPFV-QAM
KSS-VEAQLNNDMLAKNLKYYGVLHPSTDDFCIKTVSQ----N----TPTNRRCVMTGRK
CVTWS-GEKLKELARDIGIDTGDSS-----------------------------------
------------------------------------------------------------
---SVQN--------------------------------------------RKTICYNIR
SK-----LEELGAVITDVTCGVQAKRK-----
>ALN37410
------------------------------------------------------------
------------------------------------------------------------
------------------------------------------------------------
------------------------------------------------------------
------------------------------------------------------------
------------------------------------------------------------
------------------------------------------------------------
------------------------------------------------------------
---------------MDTSPYDFLKLY----PWLGRGE-----------------VDEGT
LLDA-FPGETFEQSLAS---------------DVAMRRAVQDDPAFGHQKLVETFLSED-
TPYRELLLFHAPGTGKTCTVVSVAERAK------------------------------EK
GLTRGCIVLARGAAL-LRNFLHELVFNCGTGGKYIPEGYAD----------MVDQ----E
-RTRKLRKAVSSYYQFRTYETFAK--SVATM-----------------------------
--------------SAEAIRARYDRFVIVMDEVHHLRSVQA-------------------
--EGVNTYSALRRFLRTVRGCVKMLLTGTPMTNEPGELADVLN---LILPQ---DKTIRP
ED-GIF---SNSGDLLKP---------------------DELAERVRGRVSYLKAA---R
PDAG--LTFAGEVL--------G-----------GTG----MTHL--RLVRLEMSAFQSD
AYASAWDQDA--------------------------GDRNIFSNSRQCSLAVMPDRRWGS
A-----AEARNPSQ----------------------------------------------
------------------VRRMAGQNLAEYSVKYDYLVR--VAS------------S--S
PKTFAYCEYVNGSGLS--------LLSDILL-ANGWRRATGRET----------------
------------------------------------------------------------
------------------------------------------------------------
------------------------------------------------------------
-------------------------------------------------------TPGKR
FALLTA---------SQKNIHKIVQRFNHEDNVNGAYISLLLGSRVVAEGLTFKEVRHTV
ILTPHWNYTETAQSIARSWRAGSHDRLKARGEA-----------------------VAVT
VHRLVAVPRG-R------------------------DTPRSIDSDMYAV-SEVKDKRIKA
V----ERILMTSAADCSLLR---SRNLYP-SEFD-----------GSRECEYGRCAYRCS
NVSVEPG------------------P-LP-AS-S----GAS--AAEAVA-----HVRLDG
-----------------GGD-------------PAIMKVD-MSTLWAEV-----------
TTGRSYVNRWGDGAVLRAEGGRLELSAP--YGSS----EEGRWGDFYKTRNLCY--AKMD
QDQLRA--------------------------DDLR-DSLPQDVEELLTVSP--------
--VETIGETASAMPQEVA------TAILMA----------------------------CV
QARAD-----------------------------------GKTLNAVRRDALLDFYKGFY
AMGPS-------------------------------------------------------
-GWTVWLHAR----GANAKVYDG-------------------RRWNPADEDTLE-----F
LA--ARSA---KFTDTRIGYYGLYNPNLKDFCIRDVTQGKR------DKVDLRKLTVGRR
CVDWD-QRTLVHIVARLMKIDGRRDFIPHATLR---------------------------
----------------EMR------------ELAEQDPLH-E-----SSDLTSKEACRRF
LFWTQKG---------------------------------------DNKFRRQDICKAME
KW-----FIENDLMEDNFDCGHQHKRRGKFA-
>YP_009259473
------------------------------------------------------------
------------------------------------------------------------
------------------------------------------------------------
------------------------------------------------------------
------------------------------------------------------------
------------------------------------------------------------
------------------------------------------------------------
------------------------------------------------------------
---------------MDTSPYDFLKLY----PWLGRGE-----------------ADEGT
LLDA-FPGETFEQSLAS---------------DVAMRRAIQDDPAFGHQKLVETFLSED-
TPYRELLLFHAPGTGKTCTVVSVAERAK------------------------------EK
GLTRGCIVLARGASL-LRNFLHELVFNCGTGGRYIPEGYAD----------MGDQ----E
-RTRKLRKAVSSYYQFRTYETFAK--SVATM-----------------------------
--------------SAEAIRARYDRFVIVMDEVHHLRSVQA-------------------
--EGVNTYSALNRFLKTVRGCVKMLLTGTPMTNEPGELADVLN---LILPH---DKTIRQ
ED-GIF---SNTGDLLKP---------------------DDLAERVRGRVSYLKAA---R
PDAG--LTFAGDVL--------G-----------GTG----MTHL--RLVRLEMSAFQSD
AYASAWDQDA--------------------------GDRNIFSNSRQCSLAVMPDGRWGP
A-----AETRNPGQ----------------------------------------------
------------------VRRMAGQNLAEYSVKYDYLTR--VAS------------S--S
PKTFAYCEYVNGSGLS--------LLSDILL-ANGWRRATGRET----------------
------------------------------------------------------------
------------------------------------------------------------
------------------------------------------------------------
-------------------------------------------------------TAGKR
FALLTA---------SQKNIHKIVQRFNHEDNVDGAYISLLLGSRVVAEGLTFKEVRHTV
ILTPHWNYTETAQAIARSWRAGSHDRLKARGEA-----------------------VAVT
VHRLVAVPVG-S------------------------DAPRSIDSDMYAV-SEVKDKRIKA
V----ERILMTSAADCSLLR---SRNLYP-SEFD-----------GSRECEYGRCAYRCS
NVSVEPG------------------P-LP-AS-S----GAS--AAEAVA-----HVRLDG
-----------------GGD-------------PAVMKAD-MSTLWAEV-----------
TAGRRYVNRWGDGAVLRAEGGRLELSAP--YGSS----EEGRWGDFYKTRNLCY--AKMG
QDQLRA--------------------------DDLR-DSLPDEVEKLLTASP--------
--VETIGETASAMPQEVE------TAILMA----------------------------CV
QARAD-----------------------------------GKTLNAVRRDALLDFYKGFY
AMGPS-------------------------------------------------------
-GWTVWLHAR----GANAKVYDG-------------------RRWNPADEDTLE-----F
LA--ARSA---KFTDTRIGYYGLYNPNLKDFCIRDVTQGKR------DKVDLRKLTVGRR
CVDWD-QRTLVHIVARLMKIDGRRDFMPDDTLR---------------------------
----------------EMR------------ELAEQDPLH-E-----PSDLLSKEACRRF
LFWTQKG---------------------------------------DNKFRRQDICKAME
KW-----FIENDLMEDNFDCGHQHKRRGKFA-
>AJP08980
------------------------------------------------------------
------------------------------------------------------------
------------------------------------------------------------
------------------------------------------------------------
------------------------------------------------------------
------------------------------------------------------------
------------------------------------------------------------
------------------------------------------------------------
------------------MLKYALPLY----PIAESTDES-------------WSYE---
HLDKLTTYAEFNETQLLYS-----------EDDDRDRNN-ETRKPMPHQILVANYTTPR-
SPIDGIIVIHGVGTGKTLTAILAMINNITAG---------------------------HD
QGMKRGLVLTPNRAV-MNSFRNELNCYYR-SRFSD-RHLND----------F--------
----EIERYLSKTFFFNTITAFAN--TVSRT-----------------------------
--------------SDVVLHKEWNATFVVIDEAHDLSV----------------------
---QGVDYPKINGFLKLLTSRKVLLLTATPMRNNLSDLVPLHN---LLMKL---STHDIT
IE-QFNRDLVTRENCAEY-------------VCARESPTEYFLRKFAGLVSYLPSIV-DV
NEVD--IVNVGERG--------L------------YG----LRNT--VIVVHDMSDVMSA
TYHYAGAGER-------------------------SDRDVALLRQRQICRFVFPDGTYGA
E-----GYATWMDNKTGRP---------KRKFLDRLRGG---------------------
---------------TGTSRENILKNVAKCSPRYAWMAKSVIDA------------AERG
EKSMVYDDLVTGSGLL--------VFAAVLE-ALGLERGYGRG-----------------
------------------------------------------------------------
------------------------------------------------------------
------------------------------------------------------------
--------------------------------------------------------ARS-
FLCLTREVM------TVPSIVSALKIFNDRKNVKGANVAIILGSRVIAEGITLKDVIHEH
V-VAHWNDAETEQIIGRGIRYQSHAYTIADWGS------------------DAKPN--VF
VYRHATTDSRK-------------------------KNIKTVDILMYAT-SEAKRKNIDG
A----LRALSSVALTCRDSN---N----TFVKS-------------VYRGRYTGRNITND
NTIPLDA--------------PRVTKSFIAQLDRLFDYRNQNV---VVKV----DS----
----------------LLKMF-------DID--PNS--------TYSLELLFVIM-----
-NTIQKHGQLDVDKYIDCNGQYISISRCV---DE----FRQRPTFVYPFVLDNV---SLY
GL-------------DA--------YRDTLAKD----IISPLILLDAERHT---------
--G-GLYPM-TRLPVIVI------QGLLEL----------------------------AI
SSQGTKDP------------------------------------YDTLN-KM----IQYY
GT--------------------------------------------STDDDND-------
IRAAVWLATTTGD-DSGYRILTK--H---------------SGSWVSCPSTMVPFV-QAM
KSS-KEVQLNNDMLAKNLKYYGVTHPSTDDFCIKTVSQ----N----TPTNRRCVMTGRK
CVTWS-GGKLKELARDIGIDTGDPS-----------------------------------
------------------------------------------------------------
---SVQN--------------------------------------------RKAICYNIR
SK-----LEELGAVITDVTCGVQAKRK-----
>YP_009329043
------------------------------------------------------------
------------------------------------------------------------
------------------------------------------------------------
------------------------------------------------------------
------------------------------------------------------------
------------------------------------------------------------
------------------------------------------------------------
------------------------------------------------------------
-----------------MDLADLVYTY----PEVGEPG----------------------
FQSKITAKYEFASLATS---------------PVEAVPR--RGTPFKHQAICLRYML---
-QYDRLFLIHEPGTGKTCTSVFSAESNLR--RDLAVS------VS--D--YILDYIQPKK
STINRIYVLTRGPTL-RDEFLFQIICRCTTRY--DTEALNN----------ISSE----A
MRERRIHGEVSKYYSILTYGGLVREVEAKKL-----------------------------
--------------SDEQIASEYANSFFIIDEPQYLAD-PELGEDKN-------------
------SYSGLLKILRLARNSKIMATTATPMINDVNEITNMLN---LVLPE---EKALSN
EV-DYN--NVTL---------------------------EDMAPILSGYVSYIRAF---D
TGLE--VNYVGDPI--------G-----------TDEGETEIKVYGS-----LMGELQNQ
VYEEQSSFTQ-----------------------GGTAATSFYNRDRQIANFVFPNQSFGR
E-----GFIEHIDTS-GPDIFTA-----KREFAAFARSRK--------------------
-------------------------NLKSMSGKADAILTLLE---------------QIT
GNHFIYSNSKLGSGAA--------LLAAILK-LHGYTQYLENTSAFADKE----------
-----------------------------------K------------------------
------------------------------------------------------------
------------------------------------------------------------
---------------------ESGYCLNAPANKAP---------------RRIRIPPAKR
FAIITPETP------S-TRRRSLLELYNSHENMHGDYIQVMIAPPVAKAGINLSNVVAVH
LFDPDWNEAGNYQAISRAIRATSHVALLQEERERAVQQNR----------DPKLARVLVR
VYRHVAIPLNE--------------------------DLISIDTALYLR-AETKDREIRR
M----LRILKQLAIDCHLNK---GTNVRP-TDVD-----------GSQACDYTTCDYPCL
DPAPTEI--------------------DYTSF-NVLYSRPYVDE---IAQRITAVFLERL
TV---------SIEEIFTAFT-------EYE--PR---------------YILMAISKLV
ENKIPFSNKYGKISYLRESDGYLYLENEL-PVRP-----GSFPLSFYSENLIAV--QTVP
LETLTT----------------------RN-KSE---ETEINVSRLLQIPVNSRE-----
-----WEDIFSTLSTEGL------VLLLET----------------------------II
SYGRGLI-------------TL------------------PYTISEDTQDRIEKEFFGLW
YSLHEPKRQLDSYKSQI------ER-ARGPGRPLK------KGNLPKLTGIDFGSSHLQR
DTEIVYIHTVYD-INRGATSAHGTGKRGKKVKGRIRILKPSEGEWRDTTDIENKIYTELF
NR----YVGELHSPYEVNKIYGILQRINNKFRIRDRTTENTRL----SKSDLRYIKDGRT
CTSWN-KPMLVGVMWQLEIPPPPKLRITISFDE---------------------------
-----------IM-----------------TALQKRNV-FNVTNPQRDFDEEKAIYFYKW
IYLADKT--------------------------------------------IEDMCQLIY
KV-----LEESDRLLVI---------------
>YP_762364
------------------------------------------------------------
------------------------------------------------------------
------------------------------------------------------------
------------------------------------------------------------
------------------------------------------------------------
------------------------------------------------------------
------------------------------------------------------------
-------------------------------------MKFNFCLVFFPCPC-YFS--TVV
Y-----YV-----NEQCTMLKYALPLY----PVVDAIDES-------------WSYE---
HLDKLTKYNEFTDTQLLYS-----------NDDVRDFNN-TSRVPMPHQVLVANYTTPK-
SPVEGVLVVHGVGTGKTMTAILAMLNNINV-----------------------------P
GGLKRGLVLTPNRAV-LSAFRDELHAYYK-SRFSD-RHVNE----------F--------
----EMEKYLSETFAFNTITSFAN--TIDRT-----------------------------
--------------ADVVLHKEWNATFVVIDEAHDLTM----------------------
---QGVDYPKINGFLKLLTSRKILLLTATPMRNNISDLVPLHN---LLMRN---RTHDIT
VE-QFNRDMVVRINDVND-------------VYTVEKPNEYFRRKFAGLVSYLPSNGRDA
LDVN--IVQVGRTG--------V------------YG----LKYT--HVVEHDMSDDMAM
VYRTVDDATR-------------------------NDRDVALLRQRQVSRFVFPDGTYGT
T-----GYQSWMDSKTGRP---------KRKLLDALRGG---------------------
---------------AS-DRAAILDNVAKYSPRYAWIARNVIEA------------AERG
EKSMVYDDLVTGSGLL--------VFAAVLE-ALGLERGTGKG-----------------
------------------------------------------------------------
------------------------------------------------------------
------------------------------------------------------------
--------------------------------------------------------AGS-
FLCLTREVM------TVNAIVSAIKNIQQRQQLRRFRGRYRVRFASHRRSITLKDVIHEH
V-VAHRNDAETEQIIGRGIRYKSHANTIANWKS------------------STRPN--VF
IYRHATVDSRS-------------------------PNTRTVDILMLAT-SERKRLNINS
A----ISALSSVALTCNGCN---PSSQTPPVPP-------------AYRGYYKGVDVSDD
NTIPLDP--------------PRITNSFIVKLDEEFDFRRQNV---TVKV----DS----
----------------LLKLF-------NLD--PSS--------VEALKMLFVIM-----
-NTIQTHGQLDVDKYIDCNGQYVTISKCV---DE----FRQRPTFVYPYLVRNT---SVY
GV-------------GV--------YRDALAES----VITPNMMRDIERSV---------
--TTFPYPI-DKLPVMVL------QGLLET----------------------------AI
VTKGVRDP------------------------------------YNTLG-DM----VQYY
AY--------------------------------------------GD-NDPD-------
VEAAVWLALAAGE-GQDYRILTT--V----GE----DGVRRDRYWINCPNRYVDRV-VRM
KSE-REAQINDMVRSKRLKYYGTKNPTTGDFCIRTVPD----G----SPTNRRCVLTGRK
CVTWT-SSKLREIGSGVGVRVAAN------------------------------------
------------------------------------------------------------
-----SP--------------------------------------------RKATCSAIE
QE-----FGRLDALFAYVSCGVQAKRK-----
>YP_009448224
------------------------------------------------------------
------------------------------------------------------------
------------------------------------------------------------
------------------------------------------------------------
------------------------------------------------------------
------------------------------------------------------------
------------------------------------------------------------
---------------------------------------MENFQV--------AD--LLT
Y-----YEP---IPPSTLNTANALVNA----PNGERVP----------------------
FQTYITAKKEFNELASD---------------AREITPA--RGRLYKHQELVVRYLR---
-EYDRLMLIHDTGTGKSCVFTGIAEYLKNTIPELAGARLT-GTEG--S--LGGSHNITNP
ITIKQALFISRGDTL-LEEIRKQIVCRCTPPGVYETPEVLS----------ARTA----G
AREGRIKTELKKWYIFDKFLTFSS--QLARM-----------------------------
--------------NDQDIIENYSYTFIFIDEFHLLRNDPSITSKKKH-----------A
PEILVQARQQIMRLCRLVKNSKIVVASATPMVDDVNEVTVGINFLRAHLPL---EQQMPE
NI-DYSKSNITR---------------------------EFVEPYFRGLISYVRRL---D
TGAV--PVYRGTNI--------Q-----------TRNDDGTIRTYNIKGQESLMRAWQAA
RYDV-----------------------------ARREGGNVRKSEREASSFIFPNGKWGK
E-----GFNDYVIPIPSIGWYEP-----NRELLSFFRNVYS-------------------
----------------DVQDPTRPLCLQDLSAKYVTILELISQELNKP--------VQDQ
GVIFCFHDIISGSGLT--------IFCLCLQYVLGLQRFTETGSIYQGVA----------
---------------------------------GEV------------------------
------------------------------------------------------------
------------------------------------------------------------
---------------------GSAFCSSSGPSQSL---------------SANYRNRVPR
FALLTSRTN------K-SEFAAMMEAVNSPENLHGDIIKVFVSGPIGKDGINVNNVVQIH
KFEEGWNSSSSYQAISRGIRSTSHNDLINEKATRLYEQMEYNGTPITMEEARDRIRIDVD
IYRHVLVDPTE--------------------------Q-TTVDIDECII-SEDKDIDIMR
M----FRYMIECSIDCHIHY---RRNRRT-TDIN-----------GSRECQYTNCDYVCV
NPAPNYI--------------------DTTTY-DILYSQESIDK---VKYDIIEYFKNYT
TV---------SLQTLYS-LY-------KYE--PK---------------YIDMAIGQLV
EDKVKVINRFGYPCYVRNDGEIVYLQYDY-PFSLVTTTRDTYTSSYYINHLVGL--SKTS
LSEYNG----------------------SV-KSE---LDRPKIDKLKELPSGDLR-----
-----FNALLDSLSIDSK------VALLED----------------------------SI
YDVVTNA-------------QV------------------T-DQQRLFQLAIIENFKDYF
HPMREPVKEINKMIDKLTGKDELERAATGKGKRGRKPKLENQSKIKPLKEDDFNKLEEDL
DTEEVYVHTLYS-KVSDRTAYN-MMAKLNKAEGRTRILKLSEGRWRDANVYELPAYNAFI
QR----NIYEGQRRYRENPLYGTLTTTDGKFRISDVETERLNLLNINNKNDARRRKNGRN
CETFP-KAEIINVLRRLNIQPPNNEVLRRLNAE---------------------------
-----------QLKTETINQISNANRQTMVNRIISENI-LDVATV-QALSDVDLKWYYTW
SFYIIK----------------------------------------------NQICPVIQ
EY-----FRDNNLLQIK---------------
>YP_009238792
MGVLPMTKEEERILSLFYFGIFCLSSNKGMQVPLENFIALYPSIKDKLLQEELAKKTEFA
ELRLEKAEEKEGNFYRHQEILSRIVSPHTEYNEQLVYHGLGSGKCVHPSTLVNINGCNKE
IESVWKSYGMGAPKFDNEGGEWKLPSAKLSVFSLDESSKKMCKSTISKLYRQRVRERLNV
LELPGGTRLRMTKAHRVLTERGWTNDFSKVSYVAVPKAIRPEQNTRKVSSSLLEMIIWYS
VYGTFLRNQDPRNFGLGTSPVSLSPLAQKDRGKFLFTFRTMREYMNFVSFANNFLMENNI
GTDRELRPQKTTIRNPDGGDADVVCCGFRSGPLERFFSMHEFDYEMRGFSGAFADCPQKD
FQKFVEMYISEHSKVDREGSMLLRFYNRACCLDFSAFLLRFGVKMTVYGSIGKICRRYAL
RLEEKIDMPLLTVKSIQKRTT--------KSAIESDPFPLPDFLARASQKLGVNASDLLA
G--------KRNIENMSDARQVLLSLLR------------------------------AR
QGDDFCPALEEASKTEVRLLSEEL-SQIL-EQEVIFVPI-VSVSEEEH---DGYVYDFE-
VQKNHNYLAEGIITHNTCTAISIASAFSEAK----------------------------D
--MEKP-LVFASTIL-QENFRKDLTM-CASDSFPKPPG--------------DPTEKAYR
IALRRMTDAK---FEFWTPTTFYHLI-LRNFVRDGVIDWELVS-----------------
--------------------KKYSGRLIIIDEVQNLRQDADEEE-GT-----------VT
KPGKDNVYKFMHTFLHRIKNSKIILLSGTPIVNEVWDLAYVMN---LILPL---DQQLPE
EK--GFERLLS---T--------------------AEGKEKLQNSFRGRVSYLRAA---A
TDT--KRLDQGSTVPWIKEEKFDEWKKA-TKSKLSESSRPWTEHI--RLFPSAMSKYQQE
SVERAETETI-ETE-GKV----------------SKKGGGFHRFGLDASLFVWPEQ----
EGVPPVELY--------------GTRGFERFA-------------------T--------
-KKGA-KG--TYAL-SPTVSKKIKENLGEYSSKFKVIVDRILE-----N---------PN
KLIFVYTSSVRSGGAL--------LFALILK-LFGMKQANSGSVT---------------
------------------------------------------------------------
------------------------------------------------------------
--------------------------------------------------SE--------
-------------------------------------------------------DTLRR
FAVLQGGMD-------RNVVQSILGAFTSPENKNGQKIQVLIASRILSQGVTLKNIREVH
ILTPHWQSPQIEQAIARSIRLGSHKDLKKSER-------------------------NVK
VFRHVAVNSRKG-WFL---------------P------DVTPDILTYKT-AETKAVKSAK
V----LRMMKQSAIDCPLNY---ARNVDP-KDED-----------GSEACDFDVCDFGCN
SARPE----NPDAGPEERYAYPDSDY-DNSTY-DLYYAGKEEEI---LKQKLIAFFGRNP
YSSFQ------SLLSVFGKERLLLDVLSGLI--DDRETILDSFGFPC-------------
--------------YLAEENDVFYLVKSF---GE---DQRNFLDIFY---VSSPLVTKKE
ETEFVF-DVEIFRKSKA--------KV-----SGMCKLSLPKFKKEFDSLDHKV------
--RITLFELAYSLVQKKQ------SLSKEHM-----DQLL--------------------
--------------------------------------------------YILQVYKNFI
HNVTI---EKKKYIAHLLSQDL--------------------------------------
-------VSTASYDIA-R--------KGYKPNGKTRVFVPETFEWKTVPHDVEEKIIAEI
KKQVTKRRKEATESESLLGLYLAKDPS---VFRVKTNLSG-------------KKGLGVV
CKTSIKIPLLFQILVET-------------------------------------------
---------------QKIKREKG----------E--QDEYEEMEPEEISDLLESANL-NY
ETL---------------REKGYEDQDMLLIAHLIKDNPNKKRGKSGTSVKKGELCDLVE
KE-----LEELGLVRRGI--------------
>YP_009345359
-----------------------------MQVPLENFIPLYPSIKDKLLQEELAKKTEFA
ELRLEKSEEKEGNFYKHQEILARIVSPYTEYNEQLVYHGLGSGKCVHGSTLVNVNGSNKE
IESVWKAYSSGGPKFDNEGGEWKLPSTRLSVISFDENTKKICKSTISKLYRQRVRERLNT
IEIGGGTRLRMTKAHKVLTERGWTNDFSKVSYVAVPKALRPEISKRKLPPSLLDMIIYHS
VYGTFLRNQDPRNFGLGTSPVSLSPLAQKDRGKFLYTFRTMGEYMNFVGVANNFLMENSL
GTDRELRPQKTTIRNAEGREVDVFCCGFRSGPLERFFSAYEFDYDLRGFSGILSDCGQKE
FQKFVEMYITEHSKVDAEGAMLIRFYNRTCCLDFSSFLLRYGVRMTVHGSIGKIHRRYAL
RLEEKIDLPLYTVKTIQKRTN--------KSLEEPEPFPFPDFLAKASQKLGVSSDDLLH
K--------KRNIESMSDARQVLLSLLR------------------------------AR
QGDDFCPSLEAANKSDVRLLSEEL-SQVL-EQEVVYVPI-VSVGEEDF---EGYVYDFE-
VQDKHNYLAEGIITHNTCTAISIASAFSEAK----------------------------D
--MEKP-LVFASTIL-QENFRKDLTM-CASESFPRPPG--------------DPTEKAYR
IALRRMTDAK---FEFWTPTTFYHLI-LKTFVRDGAIDWDLVS-----------------
--------------------KKYSGRLIIIDEVQNLRQDAEEEDAAS-----------VS
KQGKDNVYKFMHTFLHKVKDSKIILLSGTPIVNEVWDLAYVMN---LILPL---DQQLPE
EK--AFEKLLA---S--------------------PEGREKLQNSFRGRVSYLRAA---A
TDT--KRLDQGSTVPWMEPENFDEWKKA-TKSKLSESSRPWTEHI--RLFPSAMSKYQQE
SVKRAETETI-ETE-GKV----------------SKKGGGFHRFGLDASLFVWPEQ----
EGVPAVELY--------------GTRGFERFA-------------------T--------
-KKGA-KG--TYAL-PPGVSKKIKENLGEYSSKFKVIVDRILK-----N---------PN
KLIFVYTSSVRSGGAL--------LFALILK-LFGLKQANSGSVA---------------
------------------------------------------------------------
------------------------------------------------------------
--------------------------------------------------SD--------
-------------------------------------------------------DSLRR
FAVLQGGMD-------RNAVQSILGAFTSPENKNGQKIQVLIASRILSQGVTLKNIREVH
ILTPHWQSPQIEQAIARSIRLGSHKDLKKSER-------------------------NVK
VFRHVAVNSRKG-YFL---------------P------DITPDILTYKT-AETKAVKSAK
V----LRMMKQNAIDCPLNY---ARNIDP-KDED-----------GSEACDFDICDFGCT
SARPQ----NPEAGPEERYDYPESEY-DSSTY-DLYYAGKEEAV---LKTKLIDFFGRNP
YASFK------TLLEVFGKERILLTVLSNLI--DDRETILDSFGFPS-------------
--------------YLAEENDVFYLVKSF---GE---EQRNFLDIFY---VTSPLVTKKE
ETEFVF-DVEIFRESKQ--------IV-----SGMCNLSLPKFKKAFDSLDYKV------
--RITLFELAYSLVQKKQ------ELSVQHL-----EQLK--------------------
--------------------------------------------------YILQVHKNFI
HKVTI---NKEKFVAHLLSQDL--------------------------------------
-------VSTASYDIA-R--------KGYKPNGKTRRFDVSSFEWKTVPHELEEKIIAEI
KKQVTKRRKEATESESLLGLYLAKDPS---VFRVKTNLSG-------------KKGLGVV
CKTSIKIPLLFQILAET-------------------------------------------
---------------QKIKREKG----------I--QDEFEELEQEEISELLGAAGV-SY
ENL---------------KNKGYEDEDLLLIAHLIKDNPNKRRGKSGTSVKKGELCDLVE
KN-----LEELGLVRRGI--------------
>ALH06919
-----------------------------MQVPLEKFIPLYPSIKDKLLQEELAKKTEFA
ELRLEKSEEKEGNFYRHQEILARIVSPHTEYNEQLVYHGLGSGKCVHGSTLVNVNGSNKE
IESVWKAYSSGGPKFDNEGGEWKLPSARLSVISFDESTKKICKSTISKLYRQRVRERLNI
IEIAGGTRLRMTKAHKILTERGWTNDFSKVSYVAVPKVVRPELAKRKLPPSLLDMIIYHS
VYGTFLRNQDPRNFGLGTSPVSLSPLAQKDRGKFLYTFRTMGDYMNFVAVANNFLMENSL
GTDRELRPQKTTVRNAEGREVDVFCCGFRSGPLERFFSAYEFDYDLRGLSGILSDCGQKE
FQKFVEMYITEHSKVDAEGAMLIRFYNRTCCLDFSSFLLRYGVRMTVHGSIGKIHRRYAL
RLEEKIDLPLYTVKTIQKRTN--------KSLEEPEPFPFPDFLSKASQKLGVSPDDLLH
K--------KRNIESMSDARQVLLSLLR------------------------------AR
QGDDFCPALEAANKSDVRLLSEEL-SQIL-EQEVVYVPI-VSVGEEDF---EGYVYDFE-
VQDKHNYLAEGIITHNTCTAISIASAFSEAK----------------------------D
--MEKP-LVFASTIL-QENFRKDLTM-CASESFPRPPG--------------DPTEKAYR
IALRRMTDAK---FEFWTPTTFYHLI-LKNFVRDGAIDWDLVS-----------------
--------------------KKYSGRLIIIDEVQNLRQDAEEEDSAS-----------IT
KQGKDNVYKFMHTFLHKIKNSKIVLLSGTPIVNEVWDLAYVMN---LILPL---DQQLPE
EK--AFEKLLA---S--------------------PEGREKLQNSFRGRVSYLRAA---A
TDT--KRLDQGSTVPWIEPEKFDEWRKE-TKSKLSESSRPWTEHI--RLFPSAMSKYQQE
SVKRAETETI-ETE-GKV----------------SKKGGGFHRFGLDASLFVWPEQ----
EGVPAVELY--------------GTRGFERFA-------------------T--------
-KKGA-KG--TYAL-PPGISKKIKENLGEYSSKFKVIVDRILK-----N---------PN
KLIFVYTSSVRSGGAL--------LFALILK-LFGLKQANSGSVT---------------
------------------------------------------------------------
------------------------------------------------------------
--------------------------------------------------SD--------
-------------------------------------------------------DSLRR
FAVLQGGMD-------RNAVQSILGAFTSPENKNGGKIQVLIASRILSQGVTLKNIREVH
ILTPHWQSPQIEQAIARSIRLGSHKDLKKSER-------------------------NVK
VFRHVAVNARKG-WFL---------------S------DITPDILTYKT-AETKAVKSAK
V----LRMMKQSAVDCALNY---ARNIDP-KDED-----------GSEACDFDICDFGCA
SARPQ----NPEAGPEERYEYPESEY-DDSTY-DLYYAGKEEAI---LKTKLIDFFGRNP
YASFR------TLLEVFGKERILLTVLSNLI--DDRETILDSFGFPS-------------
--------------YLAEENDVFYLVKSF---GE---EQRNFLDIFY---VTSPLVTKRE
ETEFVF-DVEIFRESKQ--------IV-----SKMCNLSLPKFKAVFDSLDYKV------
--RITLFELAYSLVQKKR------DLSVQHL-----EQLK--------------------
--------------------------------------------------YILQVHKNFI
HKVTI---NKEKFVTHLLSQDL--------------------------------------
-------VSTASYDIA-R--------KGYKPNGKTRRFDASSFEWKTVPHELEEKIIADI
KKQVTKRRKEATESESLLGLYLAKDPS---VFRVKTNLSG-------------KKGLGVV
CKTSIKIPLLFQILAET-------------------------------------------
---------------QKIKREKG----------M--QDEFEELEQEEISELLGAAGV-SY
ENL---------------RSKGYEDEDMLLIAHLIKDNPNKRRGKSGTSVKKGELCDLVE
KN-----LEDLGLVRRGI--------------
>AKI80294
------------------------------------------------------------
------------------------------------------------------------
------------------------------------------------------------
------------------------------------------------------------
------------------------------------------------------------
------------------------------------------------------------
------------------------------------------------------------
---------------------------------MSTRLSYVN----------VND-----
-------------PNFYEFIDEKYSKYKIP--------------------------PKQK
TFKQFCFPSKYEF---------QI-PQQ-------FL--------AEY---I----NPK-
TPYKGLLIYHRIGAGKTCTAIKIAENF---K----------------------------N
--KSKI-MIVVPASL-KGNFRSELRSLCADDNYLTSKE-------RSELKILHPSSDEYK
SIIKVSDDRIDKYYTIYSYNKFVDLI-KQNKI-----NL---------------------
----------------------TN-TLLIIDEVHNMISETGTY-----------------
------YESLYETIHSAPDNMRLVIMTATPIFDKPNEIALTMN---LLVRN---KQLPVG
PD--FVSTFMDIRYNSK-------------GPVYHVKNMDLFKEFVKGYVSYYRGA---P
PYV--FPKSE---------------------------------L---FFVRTKMSDLQKT
VYQKITGKEV---KQTKV--------------------RDYVNENISNNFFIGT------
-------------------------RMISNIV-------------------Y------PN
EKVGL-KG--YNSL-TDE--DLTIAKIREYSPKFLKILRKIKR---------------CN
GTVFVYSNFKEYGGIR--------VFARLLE-FHRFKNYEF-------------------
------------------------------------------------------------
------------------------------------------------------------
--------------------------------------------------NG--------
-------------------------------------------------------SGPRR
FAIWSGDQD-------PIYKEEVKAVFNNKDNEFGSQIKVILGSSSIKEGVSFLRVQEVH
IMEPYWNFSRMEQIIGRAIRFCSHKDVELDRQ-------------------------LVK
VYIYLAVHPDIK-MSI---------------D------E-----RMMKM-ALDKKMINSA
F----EKALKEAAIDCELFK---NANVYP-GEED-----------IQ--CEQ--------
------------------------------------------------------------
------------------------------------------------------------
------------------------------------------------------------
------------------------------------------------------------
------------------------------------------------------------
------------------------------------------------------------
------------------------------------------------------------
------------------------------------------------------------
------------------------------------------------------------
------------------------------------------------------------
------------------------------------------------------------
------------------------------------------------------------
--------------------------------
>YP_009254985
------------------------------------------------------------
------------------------------------------------------------
------------------------------------------------------------
------------------------------------------------------------
------------------------------------------------------------
------------------------------------------------------------
------------------------------------------------------------
------------------------------------------------------------
----------------MADMKALKKKYKRS--------------------------EGSL
TMEELCSPKKFTL---------QP-PQL-------FI--------EEY---M----GPK-
TGHNKILLFHGLGSGKTCEAIRIAESNMGKK----------------------------A
--TKKT-LVLLSASL-EANFIGELMSECGGEFYVSDKD-------RSVIRE-KPESPRAK
RVVSEAKKKISKRYDVMSYQKFYLDS-KKRKL-----DM---------------------
----------------------KDYGLLIIDEVQNILGK--LW-----------------
------YEALMKELQTSSKKLKIVLLSATPIFDDEIEIAKTLN---ILKFR---DDPFIL
SS--FKKRYLAY--EPG-------------TRDVIAGNMDEFKERIKGLVSYVRGA---D
PKA--YPKVK---------------------------------GP--KVLVCNMSEFQEK
AYDKYETAPK-EL--------------------------RKKNLEYNNSIYKAE------
-------------------------RQAANLV-------------------Y------PN
GSCGS-NG--QKSE-TKE--MWKMPKLGKYSCKLATLLRKLEK---------------DP
TPAFVYSNFVNYGGAA--------SIAKALE-ANGFAKYGT-------------------
------------------------------------------------------------
------------------------------------------------------------
--------------------------------------------------KN--------
-------------------------------------------------------KK-PK
YALFTGDET-------KEERERIVKAYNREKNADGSVIQVMIGSKSISEGVTLKRVRHVH
IIDPFFNQATISQAIGRAVRFCSHKDLPEKER-------------------------EVQ
VWLYRARRSGGK-QTV---------------D------D-----KIYDEIVQPKAKVAEG
F----LLALKEAAVDCKLFG---DK--------D-----------VE--CFKPKEGYI--
--VPF----EATAAEAGRKTLPRLLF-KKQET-K--ISGSE--Q---TRKKFIDELRKGI
YEGVRVSWNTSSETEEIGKKRKK-----------AVETWLKSNGLSV----VPVRLQEMS
----SSTASIERPTRVGEGGELKE--KRI---PR---GKNPYPGCPS---ARRPIDRSGK
--EGCV-DGSEIRKMKS--------GV-------KCC-----YKKGRSAPRKKL------
--G-----TGTGTPQKGS------ENLIDAR-----ECMK--------------------
--------------------------------------------------YTLVEL----
------------------------------------------------------------
------------RDIA-K-------KVGVPSSGTKEKICLRLAEWSTV------------
------------------------------------------------------------
------------------------------------------------------------
------------------------------------------------------------
------------------------------------------------------------
--------------------------------
>YP_003406944
------------------------------------------------------------
------------------------------------------------------------
------------------------------------------------------------
------------------------------------------------------------
------------------------------------------------------------
------------------------------------------------------------
------------------------------------------------------------
------------------------------------------------------------
-------------------MKALKKKYKRD--------------------------EGSL
TMEELCSPKKFTL---------QP-PQL-------FV--------EEY---M----GAK-
SGHDKILLFHGLGSGKTCEAIRIAESNMGKK----------------------------A
--KKKT-LVLLSASL-EANFVGELMSECGGEFYVSEKD-------RKAIRE-KPESPKTK
RVVTDAKKKIFKRYDIMSYQKFYLDS-KKGKI-----DM---------------------
----------------------GDYGLLIIDEVQNILGK--LW-----------------
------YDALMKELQTSSKDLKIVLLSATPIFDDEIEIAKTLN---ILKFR---DDPFVL
SS--FKKRYLAY--EPG-------------TKDVVAGNMDEFKERIKGLVSYVRGA---D
PKA--YPKVK---------------------------------GP--AVLYCTMSEFQER
AYDKYETAPK-EL--------------------------RKKNLEYNNSIYKAE------
-------------------------RQAANLV-------------------Y------PN
GSCGS-NG--QKSE-TPE--MWKMPKLGKYSCKFATLLKKLEA---------------DP
SPAFVYSNFVNYGGAA--------SIAKALE-ANGFAKYGT-------------------
------------------------------------------------------------
------------------------------------------------------------
--------------------------------------------------KS--------
-------------------------------------------------------KK-PK
YALFTGDET-------KEERERVVKAFNREKNADGSVIQVMIGSKSISEGVTLKRVRQVH
IIDPFFNQATISQAIGRAVRFCSHKDLPEKER-------------------------TVK
VWLYRARRSGGK-PTV---------------D------D-----KIYDEIVRPKAKAAEG
F----LKALKEAAVDCELFG---DK--------G-----------IE--CFKPKEGFI--
--VPF----EATATELGRKTLPRLLF-KKNET-K--ISGNE--Q---TKKKFLDELKKGI
HEGVRVSWDTKSETEALGKKRKK-----------AVESWLKNSGLSS----VPVRLQEMS
----STTATIERPAGAGKSGGVKQ--KGI---PR---GKNPYPGCPS---VRRPINKNGK
--EGCA-EGSEIRNMKT--------GV-------KCC-----YKKGRGAPRKKL------
--G-----TSIATPKKGS------ETLLDVA-----QCMK--------------------
--------------------------------------------------YSLVEL----
------------------------------------------------------------
------------RDIA-K-------KAGIPSSGTKEKICLRLSEWASS------------
------------------------------------------------------------
------------------------------------------------------------
------------------------------------------------------------
------------------------------------------------------------
--------------------------------
>YP_003969763
------------------------------------------------------------
------------------------------------------------------------
------------------------------------------------------------
------------------------------------------------------------
------------------------------------------------------------
------------------------------------------------------------
------------------------------------------------------------
-------------------------------------MKYPD----------IED-----
-------------ENFNNLITKKLQPYYIK--------------------------KTKK
TMKQLCQPKKFKL---------QN-SQK-------LV--------ADF---M----GPS-
TPYNNLLVFHQIGSGKTCTAITVAEQW---K----------------------------H
--TKKI-LILTPASL-VDNMRDELRSSCGQNNYITLTE-------LKELEKYKVSDKRYQ
AIIKKSNERIAKFYNIMSYHKFVKLA-LDNKI-----NL---------------------
----------------------KN-TLLIIDEIQNMVSESGTF-----------------
------YRVLYQKIINAPSDLKILLLSATPMFDRPQEIGLTLN---LLRPT---VPFPIG
TE--FVDTYLKKYKTKN-------------GFNYRPINMRDFKDKITGLISYYRGA---N
PIS--YPDTN---------------------------------F---MIKRITMNEFQYK
SYLGSLSDND-GYIRGAF--------------------KSADILNLPTNFLIGP------
-------------------------RVVSNIA-------------------F------PN
KCTGS-DG--IKCL-RGE--CLELQNLKNYSIKFYHILKKLKQ---------------SE
GPCFVYSNFKTYGGID--------CFIRVLK-KHGWKDFKK-------------------
------------------------------------------------------------
------------------------------------------------------------
--------------------------------------------------QG--------
-------------------------------------------------------EGTRR
FAIWSGDET-------MEYKSLVKSTFNQPNNHNGSKLHLILGSPSIKEGVTLKRLEQMH
ILEPYWNLSRMLQIIGRGVRYCSHADLPKRKR-------------------------KVD
IYLYLAKTPDNR-ESV---------------D------E-----YIWKL-AKQKAKLINQ
F----EKTMKEHAIDCEIFY---NANY-D-SENP-----------LK--CFS--------
------------------------------------------------------------
------------------------------------------------------------
------------------------------------------------------------
------------------------------------------------------------
------------------------------------------------------------
------------------------------------------------------------
------------------------------------------------------------
------------------------------------------------------------
------------------------------------------------------------
------------------------------------------------------------
------------------------------------------------------------
------------------------------------------------------------
--------------------------------
>AKI80111
------------------------------------------------------------
------------------------------------------------------------
------------------------------------------------------------
------------------------------------------------------------
------------------------------------------------------------
------------------------------------------------------------
-----------------------------------------------------------M
KIMEDQINPINIRKQKDQDDN--------PEEITSEN-------------YEITPADIEK
KMLENHAYPSPTQEDFQRAIYVKRDFYIHS-----IPERKVLNTY----------DEIKE
FRDNKCA-GNFKL---------TE-SQ-------------------TL---LSNFINPN-
TPYRGLLMFWGTGVGKSCGAIAIAEKFKHMV----------------------------E
KYGTKIHVLVPGPIN-KQNFLNEIIK-CTGETYTKMFQ-------DKTIVINEAE---KN
RIRKNALNVVNQYYRIMSYRSFYKKV-LGEKIRDKVVTGNKVKL----------------
-TSRKTETGEFERDISIDRIYSLDNTLLIVDEAHNITGNGEG------------------
--------DAVKKIIDVSKNLKVVFLSATPMKNLADSIVELIN---YLRPK---NYQMER
DK--IFTSQR-----GS-------------EMDFKPGGRDYLRKMVRGYVSYLRGA---D
PLT--FAERVDIG-----------------------EIPPGLDFT--KVTRCFMLPFQLG
VYDNVIATQD-DSLDRN--------------------SEAV-------ANFVFPGLSKDR
NSKNIEGYY--------------GIKGMNEIRNQILNNSETLNRRIASTILSEYEIEDPS
NLMYLTDN--NSVI-SGN--IFNEKYLKHFSIKFYSALQKINETVYGKR---------NS
GLIFIYLNLVRVGIS---------IFQEVLL-MNGYLEYKENTNN---------------
------------------------------------------------------------
------------------------------------------------------------
--------------------------------------------------YNL-------
-----------KRD------TRCYFCDHKYGDHY-----N------LPDDIPKHDFYPAT
FITVTGKSEEDIEQIPEEKHRILNNVFNNVNNREGKYLKIVIGSRVMNEGITLRNIKEIY
ILDVHFNLGKVDQAIGRGIRFCTHYGITNEKDP----------------------FPKVE
VNKYVVSV-KNG-LST--------------------------EEQLYKK-AESKYKLIKQ
V----ERILQEEAIDCPLNR---NGNIFP-EEMKRYANCGTKDNPCPAICGYMPCEFKCG
DKLLNAKYYDPDRAVYKK--ITKSEL-DYSTY-NNALASDEIDY---SKAKIKEMYKLDF
I------YTLKDILRYVKK--------SYPV--EKREMFDDFYVYQALDDLIPITGNDFN
NFHDTIADKYNRPGYLIYINN-YYIFQPF---DE---NENI--PMYYRRIFTPPTINKIN
VKDYIK-NTPEYRQHK--------------------------------------------
----NLYQLDEEGPIDREYDFDSVQDYYDSR-----DEFD--------------------
--------------------------------------------------YVGII-----
------------------------------------------------------------
-----------DRESSKR-------KNDTNSSGDEFKI----------------------
---------------------RRRRPK---ILSKKRETGI-------------PSFLGAV
CSTSKDKKYLASIMKKLNLDENKSDSRMDICDRIKNKLFDLEKYSTNDMTYLIIPSNHPH
IPFPLNLKDRVQYIIDQIKRETR----------SSINPEIKTIK--TTGEFSDIDYI-YY
ELYYDSSMDKYQDILTLYGAKKINDEWIIIIK----------------------------
--------------------------------
>YP_009665940
------------------------------------------------------------
------------------------------------------------------------
------------------------------------------------------------
------------------------------------------------------------
------------------------------------------------------------
------------------------------------------------------------
------------------------------------------------------------
------------------------------------------------------------
---------------------------------------------------------MFA
LDSIVGKHINYALDKTQHLPNKIN-NSI--TNTEIIL--------QDYQYFASRIFIGL-
KNLNSMLLFWDTGTGKTLTAVYIIKYIKEL------------------------------
-FPRWIILIFIKKSLYVDPWLNTISS-------------------------YISD-----
--------TS--NIKFIYYDSTSSLDKFNNIYR---------------------------
--------------SIESSLNKKNRLLIIIDEVHKLISRSVKKD--N-----------SE
RNFTP-IYRKLIK-LANYENNKILCMSATPITNNIAEFNNLIG---LLRPN---VMNIKE
EY--I--------------------------NNGKLINFKEIRETLLGICSYKRLI---E
ADS--LTDTNYIDG-------YA------------------KKSI--FYHNIIMSDEQSK
LYNMAERYDY-KTEL-----------------------GGLKTMRRLISSFAFYDLKIK-
GDLDNVEYNEMIKRKLAEFSEFTKNINFSKEFINAFKNNEIKTKTD--------------
------------LL-ITD--INNYNILYQYSCKYIEACRIILN---------------SR
GKVLLFEPLVNFEGIS--------SLKYYFN-CFN-------------------------
------------------------------------------------------------
------------------------------------------------------------
------------------------------------------------------------
----------------------------------------------------------IS
YIEYSSKT--------IKMRDNDLNYYNNYENNDGNKIKVCIFSYAGSEGISFKCINDII
ILDMPWNESELKQIIGRSIRLNSHEYLPINYR-------------------------YVN
VHFIISYSNNRK--SV---------------D------K-----EILDI-IKNKQGKINV
V----FDLLKASPIEIIHNM---YKYIEP-VDNEI---------------IFETIRKT--
---R--------MKEM---NISNVII-NLKLY-PIT-YCK--------------------
------DYDRATIL-------------KGLL--NKDTNIIYDNDTPV-------------
--AILLVDNNNLPIFVIENDILIYITNDY---Y---------------------------
------------------------------------------------------------
------------------------------------------------------------
------------------------------------------------------------
------------------------------------------------------------
------------------------------------------------------------
------------------------------------------------------------
------------------------------------------------------------
------------------------------------------------------------
------------------------------------------------------------
--------------------------------
>YP_008004600
------------------------------------------------------------
------------------------------------------------------------
------------------------------------------------------------
------------------------------------------------------------
------------------------------------------------------------
------------------------------------------------------------
------------------------------------------------------------
------------------------------------------------------------
---------------------------------------------------------MFA
LDSIVGKHINYALDKTQHLPNKIN-NSI--TNTEIIL--------QDYQYFASRIFIGL-
KNLNSMLLFWDTGTGKTLTAVYIIKYIKEL------------------------------
-FPRWIILIFIKKSLYVDPWLNTISS-------------------------YISD-----
--------TS--NIKFIYYDSTSSLDKFNNIYR---------------------------
--------------SIESSLNKKNRLLIIIDEVHKLISRSVKKD--N-----------SE
RNFTP-IYRKLIK-LANYENNKILCMSATPITNNIAEFNNLIG---LLRPN---VMNIKE
EY--I--------------------------NNGKLINFKEIRETLLGICSYKRLI---E
ADS--LTDTNYIDG-------YA------------------KKSI--FYHNIIMSDEQSK
LYNMAERYDY-KTEL-----------------------GGLKTMRRLISSFAFYDLKIK-
GDLDNVEYNEMIKRKLAEFSEFTKNINFSKEFINAFKNNEIKTKTD--------------
------------LL-ITD--INNYNILYQYSCKYIEACRIILN---------------SR
GKVLLFEPLVNFEGIS--------SLKYYFN-CFN-------------------------
------------------------------------------------------------
------------------------------------------------------------
------------------------------------------------------------
----------------------------------------------------------IS
YIEYSSKT--------IKMRDNDLNYYNNYENNDGNKIKVCIFSYAGSEGISFKCINDII
ILDMPWNESELKQIIGRSIRLNSHEYLPINYR-------------------------YVN
VHFIISYSNNRK--SV---------------D------K-----EILDI-IKNKQGKINV
V----FDLLKASSIEIIHNM---YKYIEP-VDNEI---------------IFETIRKT--
---R--------MKEM---NISNVII-NLKLY-PIT-YCK--------------------
------DYDRATIL-------------KGFL--NKDTNIIYDNDTPV-------------
--AILLVDNNNLPIFVIENDILIYITNDY---Y---------------------------
------------------------------------------------------------
------------------------------------------------------------
------------------------------------------------------------
------------------------------------------------------------
------------------------------------------------------------
------------------------------------------------------------
------------------------------------------------------------
------------------------------------------------------------
------------------------------------------------------------
--------------------------------
>YP_009268806
------------------------------------------------------------
------------------------------------------------------------
------------------------------------------------------------
------------------------------------------------------------
------------------------------------------------------------
------------------------------------------------------------
------------------------------------------------------------
------------------------------------------------------------
------------------------------------------------------------
-MSAYASYIDYALRRTKDMPSEMA-SV---DS-TVKL--------KDYQMFVARVFLGL-
DKMHSLLLFHETGVGKTITSVYILKHLKDI------------------------------
-YTTWTIIVLVKKALIDEPWRTTILK-------------------------FAPE-----
--------IV-NDCIFINYDDH----NFHNKFF---------------------------
--------------TVIKTISSRTRVCVVIDECHNFISMSLSKEN-G-----------KI
RPTKR-VYNFLLK-NIPQHNHKLLCLSATPIVNSSREFTMLVN---LLRPN---VLQP-V
PL--F--------------------------EQGYLVGKDELINKLGCMCSYLVYN---E
ASI--FENVEGSST-------FA------------------KKTV--KMLYVNMSPKQEA
VYQRAKIAEI-KSKT-----------------------AVFKIHRRMAAMFAFDEFPDK-
KDKTIDEYESIVSALVKDFEKSIQGKRFSEAAINAFKNGNYLDNTA--------------
------------S--ASD--VSLYTELRERSCKYTEVCVRILA---------------SK
GKCLVFEPFVNLSGIK--------ILLKYFS-IFN-------------------------
------------------------------------------------------------
------------------------------------------------------------
------------------------------------------------------------
----------------------------------------------------------IT
SIEFSSRT--------KDVRNQLVNDFNSEDNTNGNIIKVCVFSLSGGEGLSFYSINDIF
ILDITWNEASLRQIVGRAIRLNSHALNAPDRR-------------------------YVN
VYFVIARLSSGA-PTV---------------D------E-----DLLEV-IQNKTREFSQ
L----FSVYKQTSIEWIYEH---YTAFSP-INDES---------------AWQSLISR--
---PM------LVTT----T-ENVNK-TVNGE-NIW-YAR--------------------
------STAMITIY-------------NGFK--TSDGKVYDKDGIFL-------------
--L----NMPADPIIKINNNKLVYIFPNL---R---------------------------
------------------------------------------------------------
------------------------------------------------------------
------------------------------------------------------------
------------------------------------------------------------
------------------------------------------------------------
------------------------------------------------------------
------------------------------------------------------------
------------------------------------------------------------
------------------------------------------------------------
--------------------------------
>YP_008004298
------------------------------------------------------------
------------------------------------------------------------
------------------------------------------------------------
------------------------------------------------------------
------------------------------------------------------------
------------------------------------------------------------
------------------------------------------------------------
------------------------------------------------------------
---------------------------------------------------------MFA
LDSIVGKHINYALDKTQHLPNKIN-NSI--TNTEITL--------QDYQYFASRIFIGL-
KNLNSMLLFWDTGTGKTLTAVYIIKYIKEL------------------------------
-FPRWIILIFIKKSLYIDPWLNTISS-------------------------YISD-----
--------TS--NIKFIYYDSTSSLDKFNNIYR---------------------------
--------------SIESSLNKKNRLLIIIDEVHKLISRSVKKD--N-----------NE
RNFTP-IYRKLIK-LANYENNKILCMSATPITNNIAEFNNLIG---LLRPN---VMNIKE
EY--I--------------------------NNGKLINFKEVRETLLGICSYKRLI---E
ADS--LTDTNYIDG-------YA------------------KKSI--FYHNIIMSDEQSK
LYNMAERYDY-KTEL-----------------------GGLKTMRRLISSFAFYDLKIK-
GDLDNVEYNEMIKRKLAEFSEFTKNINFSKAFINAFKNNEIKSKTD--------------
------------LL-ITD--INNYNILYQYSCKYIEACRIILN---------------SR
GKVLLFEPLVNFEGIS--------SLKYYFN-CFN-------------------------
------------------------------------------------------------
------------------------------------------------------------
------------------------------------------------------------
----------------------------------------------------------IS
YIEYSSKT--------IKMRDNDLNEYNNYENNDGNKIKVCIFSYAGSEGISFKCINDII
ILDMPWNESELKQIIGRSIRLNSHEYLPINYR-------------------------YVN
VHFIISYSNNRK--SV---------------D------K-----EMLDI-IKNKQGKINV
V----FDLLKASSIETIHNM---HKYIEP-VDNEI---------------IFEIIRKT--
---R--------MKEM---NISNVII-NLKLY-PIT-YCK--------------------
------DYDRATIL-------------KGFL--NKDTNIIYDNDTPV-------------
--AKLIVDNNNLPIFVIENDILIYITNDY---Y---------------------------
------------------------------------------------------------
------------------------------------------------------------
------------------------------------------------------------
------------------------------------------------------------
------------------------------------------------------------
------------------------------------------------------------
------------------------------------------------------------
------------------------------------------------------------
------------------------------------------------------------
--------------------------------
>NP_048124
------------------------------------------------------------
------------------------------------------------------------
------------------------------------------------------------
------------------------------------------------------------
------------------------------------------------------------
------------------------------------------------------------
------------------------------------------------------------
------------------------------------------------------------
---------------------------------------------------------MHS
IEHIVARHFNYALEKTKDLPKSIN-NEI--TNEIIIL--------KDYQYLVSRIFIGL-
SELNSLLLFWDTGYGKTLTSVYIMKHLKLV------------------------------
-FPQWFFVIFIKKSLYVDPWLNTLSK-------------------------LG-M-----
--------KG-QNIKFVLYDSSSSLKQFNVLYR---------------------------
--------------TIISSINTKNRILIIIDEVHQVISRTIEKSS-S-----------TQ
RNFLS-IFNKIVK-LANSENNKLLCMSATPITNNVLEFKYLIN---LLRPK---IIEFKE
DF--I--------------------------VNNTLKNHEQLKNGLISITSYQKIS---E
ADS--FTNTSYTEG-------FA------------------SKNI--FYHNVTMTPEQSN
IFNIADKHDK-KSAL-----------------------GGLKTMRRLVSSFAFYDIKIK-
GSMSQIEYNKMVSEKLNEFKSIIGNFKFSNEFIDIFRNNDSF--SN--------------
------------AK-SSE--IEIFDKIKQYSCKYIEACKIILN---------------SN
GKVLLYEPLVSFEGIS--------TLKIYFN-IFN-------------------------
------------------------------------------------------------
------------------------------------------------------------
------------------------------------------------------------
----------------------------------------------------------IS
YVEYSSKT--------ESTRDYNIDIFNKYDNLYGNKIKVCIFSAAGSEGISFSSINDII
ILDLPWKESDIKQIIGRSIRLNSHEELPIEKR-------------------------YVN
VHFIIASTIDGK--SV---------------D------K-----EIFDL-IKSKQDKINV
L----NSFMKVISIEQIHSK---YKYAEP-VENEY---------------IFNNIRHT--
---K--------IDDV---NENNVIT-KIIVS-PIY-YCS--------------------
------EDNLNIIY-------------NGYL--DKKTGIIYSNNIPI-------------
--AKLILDENNIYKFFIKDDKLVYITKSI---YE--------------------------
------------------------------------------------------------
------------------------------------------------------------
------------------------------------------------------------
------------------------------------------------------------
------------------------------------------------------------
------------------------------------------------------------
------------------------------------------------------------
------------------------------------------------------------
------------------------------------------------------------
--------------------------------
>NP_064974
------------------------------------------------------------
------------------------------------------------------------
------------------------------------------------------------
------------------------------------------------------------
------------------------------------------------------------
------------------------------------------------------------
------------------------------------------------------------
------------------------------------------------------------
---------------------------------------------------------MFA
LDSIVGKHINYALDKTQHLPNKIM-NNI--TNTEITL--------QDYQYFVSRIFIGL-
KNLNSMLLFWDTGMGKTLTAVYIIKYIKEL------------------------------
-FPRWIILIFIKKSLYIDPWLNTIRS-------------------------YISD-----
--------TS--NIKFIYYDSSSSLDKFNNIYR---------------------------
--------------SIESSLNKKSRLLIIIDEVHKLISRTVKKD--N-----------NE
RNFTP-IYKKLIK-LANFENNKILCMSATPVTNNISEFNNLIG---LLRPN---VMNIKE
EY--I--------------------------NNGKLINFKELRETLLAICSYKRLI---E
ADS--LTETNYIDG-------YA------------------KKNI--FYHNIIMSDEQSK
LYNMAEKYDY-KTEL-----------------------GGLKTMRRLISSFAFYDLKIK-
GDLDNIEYNDMIKRKLAEFSEFTKNINFSESFIESFKNDNIKIKTN--------------
------------LP-ITD--INNYNILYQYSCKYIETCKIILN---------------SR
GKVLIFEPLVNFEGIS--------SLKCYFN-CFN-------------------------
------------------------------------------------------------
------------------------------------------------------------
------------------------------------------------------------
----------------------------------------------------------IS
YIEYSSKT--------LKTRDNELNEYNNYENNNGKKVKVCIFSYAGSEGISFKCINDII
ILDMPWNESELKQIIGRSIRLNSHKDLPQEYR-------------------------YVN
VHFLISYTNNRK--SV---------------D------K-----EILDI-IKDKQGKINV
I----FDLLKSSSIESIHNT---YKYIEP-AENEI---------------IFDTIRKT--
---R--------MKEM---NVSNVII-NIKLY-PIS-YCK--------------------
------DYDRATIL-------------KGLL--NKDTNIVYKDNTAV-------------
--AKLMIDKDNIPIFIIENDTLIYIADDY---YE--------------------------
------------------------------------------------------------
------------------------------------------------------------
------------------------------------------------------------
------------------------------------------------------------
------------------------------------------------------------
------------------------------------------------------------
------------------------------------------------------------
------------------------------------------------------------
------------------------------------------------------------
--------------------------------
>YP_008003739
------------------------------------------------------------
------------------------------------------------------------
------------------------------------------------------------
------------------------------------------------------------
------------------------------------------------------------
------------------------------------------------------------
------------------------------------------------------------
------------------------------------------------------------
---------------------------------------------------------MFA
LDSIVGAHINYALEKTTHLPNTIT-NYI--SNEEITL--------KDYQYFVSRIFIGL-
KNLNSMLLFWDTGMGKTLTAVYIIKHIKEL------------------------------
-FPRWIILIFIKKSLYIDPWLNTIRA-------------------------YVPD-----
--------IS-NNIIFVYYDSSSSLDKFTNIYR---------------------------
--------------SIESSLNKKNRLLIIIDEVHKLISRSVKKD--N-----------NE
RNFTP-TYKKLIK-LANYEGNKVLCMSATPIYNNIDEFNNLIG---LLRPN---VMTFKE
EY--I--------------------------INGKLINFKEIRETLLGLCSYKRLI---E
ADS--LTETNYVEG-------YA------------------KKNV--IYHNIIMSDEQSK
LFNLAERYDY-KTEL-----------------------GGLKTMRRLVSSFAFYDLKIK-
GDLDNIEYNDMIKRKLAEFSEFTKSINFSKNFIDKFKNNNLK--TD--------------
------------IS-LDD--INNYNILYQYSCKYIEACRIILN---------------SR
GKVLIFEPLVNFEGIA--------TLKYYFN-CFN-------------------------
------------------------------------------------------------
------------------------------------------------------------
------------------------------------------------------------
----------------------------------------------------------IS
YIEYSSKT--------LKTRDIELSEYNNYENNDGKNVKVCIFSYAGSEGISFKCINDII
ILDMPWNESELKQIMGRSIRLNSHNDLQIENR-------------------------YVN
VHFIISYTNNRK--SV---------------D------K-----EILDI-IKDKQTKINV
I----FDLLKSASIETIHNI---YKYIEP-VENET---------------IFDTIRKT--
---R--------MKEM---NISNIVV-KIKLY-PIM-YCK--------------------
------DYDRATIL-------------KGLL--NKENNIIYDNDTAV-------------
--AKLLT-ENNVPIFIINENNLIYIADDY---YE--------------------------
------------------------------------------------------------
------------------------------------------------------------
------------------------------------------------------------
------------------------------------------------------------
------------------------------------------------------------
------------------------------------------------------------
------------------------------------------------------------
------------------------------------------------------------
------------------------------------------------------------
--------------------------------
>YP_009352839
------------------------------------------------------------
------------------------------------------------------------
------------------------------------------------------------
------------------------------------------------------------
------------------------------------------------------------
------------------------------------------------------------
------------------------------------------------------------
------------------------------------------------------------
------------------------------------------------------------
---MERNSTNFSSEVLNYLKRKDAEAKAKPEAADKVL--------KYYQNLVRKYVVEND
-KLKGILAYHGTGYGKSFLATGIAEDMLSR------------------------------
---GYDVMVILSKSL-QANFRKNVRE------YKRMIG-------KDPE-----------
---------DMSGYSYISINASNMLEKLEELLSGSTGALDTMGTARAKKVVRNRDTEEDE
SVGIQRNVGRVSRKRLAAISGTLKKKLVIIDEAHLFFKSITN----------------GS
KNARG-----LHDLIMKSDDCKVLFLTGTPLEKNPFEAVPCFN---MLAKMNKGLTLFSE
DYNDFYDHF------VQ---------------GNRMKNRDKFIARISGLVSYYGDL---I
GEGLEAERKVHDEVSLEEATDHQEAGDGTEDVAKIKALLPEQLAT--IFENVPMTPAQYI
AYEQARDKEK-EELSRAS----GRRQNASLTIPKGFQSSTYRIKSRQASNVVVDLTRPGF
G-----------------------------------------------------------
-----------------------I------SPKVMKAVDNIENDAK------------SG
RVSMLYSQFLAAGVLS--------VAQE-LQ-NRGFREY-------------------TP
PADVVE------RIKLRNKAENK------------------------AMKVHKEK-----
------------------------RDEEED-APDDLV---ESL-----------------
------------------------------ETDN-----------SEEAAEEI-------
-----------------------------------EVLGGAPEDESIEVEASTGKANGLK
YAVISGEVP-------AEVREAILEEFNKAENKSGSRIAVLLVTATGAIGLDLKSVRSVH
ILEPYWNYALIIQIIARAVRINSHMYLDREHW-------------------------KVQ
PYIYFSDYPESEKPKN---------------EAEKKAKGPTTDQELYQK-SVDMFVLLSD
F----MSAYREGAFDCLYHNMKVNKNIGP-TNPGYCKVCAPNNRTLFLDKINEDMKVPC-
---PCTKYEETDVSV--------KEL-VVDGK-K-YYYKVENDN---GVTEVTIYEERPE
LGGFVEVDPRSK----------------IWL--TIRKEIDRLESI---------------
------------------------------------------------------------
------------------------------------------------------------
------------------------------------------------------------
------------------------------------------------------------
------------------------------------------------------------
------------------------------------------------------------
------------------------------------------------------------
------------------------------------------------------------
------------------------------------------------------------
------------------------------------------------------------
--------------------------------
>YP_009389359
------------------------------------------------------------
------------------------------------------------------------
------------------------------------------------------------
------------------------------------------------------------
------------------------------------------------------------
------------------------------------------------------------
------------------------------------------------------------
------------------------------------------------------------
------------------------------------------------------------
MTSAHAAYVDYALRRTANMPSEMQ-GV---NG-AVRL--------KDYQLFVARVFLGL-
DRMHSLLLFHETGVGKTMTAVYVLKHLRDV------------------------------
-FTEWTVIVLVKKALVEQPWTSTMMQ-------------------------FAPE-----
--------VV-PNCAFINYDDP----RFHHRFF---------------------------
--------------TFIKTATAGSRMCVVIDEFHNFISMSLTKED-G-----------RQ
RPART-VYNYLSK-NISLANGKLLCLTATPVVNSAKEFTMAVN---LLRPG---VVGQ-T
SL--F--------------------------NGGVLANPEDLVDKLGGVCSYLVTN---E
ASI--FDNVDGSAA-------FA------------------QKRV--HMMYVDMTAAQTE
AYRRAAVMER-KSGA-----------------------AVFRVYRRIAATFAFKDTPDK-
LVLSKQEYDEAVAALFADFSRAVQGRVFTKAAMQLFRSGDTVSGDR--------------
------------MT-SAD--VSLLSELRERSCKYTEVCLKILA---------------SP
GKCLVFEPFVNVTGIE--------MLLLYFS-AFG-------------------------
------------------------------------------------------------
------------------------------------------------------------
------------------------------------------------------------
----------------------------------------------------------IS
SVEFSSRT--------RDTRTKLVDAFNACDNTDGDKIKVCVFSLSGSEGLSFLSVNDIF
ILDMTWNEASLRQIVGRAVRLNSHEMTPPERR-------------------------YVN
VYFVVARQDSGA-ATV---------------D------E-----DLLNI-IRDKSRQFTQ
L----FRVLKRCSLEWVREA---FTDFAP-LADDS---------------GWLALVSR--
---PA------NARGT-----DRVAR-LANGQ-SVW-YST--------------------
------STALIAVR-------------KGFL--EKGGRLFDDDGNFL-------------
--T----TMGNSPTVRVSNGRLVYVVDPA---AI---A----------------------
------------------------------------------------------------
------------------------------------------------------------
------------------------------------------------------------
------------------------------------------------------------
------------------------------------------------------------
------------------------------------------------------------
------------------------------------------------------------
------------------------------------------------------------
------------------------------------------------------------
--------------------------------
>AVO21129
------------------------------------------------------------
------------------------------------------------------------
------------------------------------------------------------
------------------------------------------------------------
------------------------------------------------------------
------------------------------------------------------------
------------------------------------------------------------
------------------------------------------------------------
------------------------------------------------------------
MSKSHAAYIDYALRRTTNMPVEMM-GT---D--VVRL--------KDYQHFVARVFLGL-
DSMHSLLLFHETGVGKTMTTVYILKHLKDI------------------------------
-YTNWAIILLVKKALIEDPWMNTILR-------------------------YAPE-----
--------IT-KDCIFINYDDQ----NFRNKFF---------------------------
--------------TNIKTINSKSRICVIIDECHNFISKSLIKED-G-----------KI
RPTRS-VYNFLSK-TIALKNHKMICLSATPIVNSVQEFTMLVN---LLRPG---SLQH-Q
SL--F--------------------------ENKRLVDEKELVSKLGGLCSYIVNN---E
FSI--FDDVEGSAS-------FA------------------KKTV--LMRYVNMSKKQEE
IYQKAKLAEI-KTGI-----------------------SSFRILRRMATTFTFDSFPER-
QNRDPGEYAQEIATLYNDFKNSLRDREFSKSALNTFKKGELLKGDA--------------
------------S--AAD--ISLFTELKEKSVKFIDVCLGILA---------------SH
GKCLVFEPFVNQSGIE--------ILLLYFK-VFG-------------------------
------------------------------------------------------------
------------------------------------------------------------
------------------------------------------------------------
----------------------------------------------------------IS
NIEFSSRT--------KDTRIKAVAEFNQESNTNGECIKTCVFSSSGGEGISFFSINDIF
ILDMTWNEASLRQIVGRAIRLNSHVLTPPERR-------------------------YVN
VHFIMARLSNGM-PTV---------------D------E-----DLFEI-IQSKSKEFVQ
L----FRVFKHTSLEWIHAN---EKDFSP-IDNES---------------GWKTLVSR--
---AI------DLSSK---K-NITNK-LIEGT-NIW-YSN--------------------
------SNRLMSIN-------------RGFK--GVDGRVYDVDGNYL-------------
--H----DMPDNPVIKIHDGKLIYIF----------------------------------
------------------------------------------------------------
------------------------------------------------------------
------------------------------------------------------------
------------------------------------------------------------
------------------------------------------------------------
------------------------------------------------------------
------------------------------------------------------------
------------------------------------------------------------
------------------------------------------------------------
--------------------------------
>ABF23474
------------------------------------------------------------
------------------------------------------------------------
------------------------------------------------------------
------------------------------------------------------------
------------------------------------------------------------
------------------------------------------------------------
------------------------------------------------------------
------------------------------------------------------------
------------------------------------------------------------
MSKSHAAYIDYALRRTTNMPVEMM-GT---D--VVRL--------KDYQHFVARVFLGL-
DSMHSLLLFHETGVGKTMTTVYILKHLKDI------------------------------
-YTNWAIILLVKKALIEDPWMNTILR-------------------------YAPE-----
--------IT-KDCIFINYDDQ----NFRNKFF---------------------------
--------------TNIKTINSKSRICVIIDECHNFISKSLIKED-G-----------KI
RPTRS-VYNFLSK-TIALKNHKMICLSATPIVNSVQEFTMLVN---LLRPG---SLQH-Q
SL--F--------------------------ENKRLVNEKELVSKLGGLCSYIVNN---E
FSI--FDDVEGSAS-------FA------------------KKTV--LMRYVNMSKKQEE
IYQKAKLTEI-KTGI-----------------------SSFRILRRMATTFTFDSFPER-
QNRDPGEYAQEIATLYNDFKRSLRDREFSKSALDTFKKGELLGGDA--------------
------------S--AAD--ISLFTELKEKSAKFIDVCLGILA---------------SH
GKCLVFEPFVNQSGIE--------ILLLYFK-VFG-------------------------
------------------------------------------------------------
------------------------------------------------------------
------------------------------------------------------------
----------------------------------------------------------IS
NIEFSSRT--------KDTRIKAVAEFNQESNTNGECIKTCVFSSSGGEGISFFSINDIF
ILDMTWNEASLRQIVGRAIRLNSHVLTPPERR-------------------------YVN
VHFIMARLSNGM-PTV---------------D------E-----DLFEI-IQSKSKEFVQ
L----FRVFKHTSLEWIHAN---EKDFSP-IDNES---------------GWKTLVSR--
---AI------DLSSK---K-NITNK-LIKGT-NIW-YSN--------------------
------SNRLMSIN-------------RGFK--GVDGRVYDVDGNYL-------------
--H----DMPDNPVIKIHDGKLIYIF----------------------------------
------------------------------------------------------------
------------------------------------------------------------
------------------------------------------------------------
------------------------------------------------------------
------------------------------------------------------------
------------------------------------------------------------
------------------------------------------------------------
------------------------------------------------------------
------------------------------------------------------------
--------------------------------
>NP_659660
------------------------------------------------------------
------------------------------------------------------------
------------------------------------------------------------
------------------------------------------------------------
------------------------------------------------------------
------------------------------------------------------------
------------------------------------------------------------
------------------------------------------------------------
------------------------------------------------------------
MSSYHAAYIDYALRTTEKMPIEMV-GP---VN-KIKL--------KSYQHFVARIFLGL-
DKMHSILLFHETGVGKTITTVFILKHLKDF------------------------------
-YTNWTIILLVKKALVDDPWMNTLMK-------------------------YSPE-----
--------II-KDCIFITYDDK----NFHNKFF---------------------------
--------------TNIKTINVRSRICVIIDECHNFISKSLIKED-G-----------KI
RPTKS-VYNYLVK-NIAYHNHKLICLSATPIVNNVREFTMLVN---LLRPK---ILQT-Q
SL--F--------------------------ENKKLVNERELINKLGGICSYIVNN---E
FSI--FEDVDGSDS-------FA------------------RKKV--FMKYINMTPKQEF
IYQKAKMLEI-KSGI-----------------------SSFRIYRRMAATFSFDVLPEK-
KDRNLDDFNKEVNTLYKDFENSIKGRYFSNKALDYFKKGEELKCDV--------------
------------N--VSD--LSLYNELKEKSCKFTEVCLSILS---------------SP
GKCLVFEPFVNQSGII--------ILLLYFS-VFK-------------------------
------------------------------------------------------------
------------------------------------------------------------
------------------------------------------------------------
----------------------------------------------------------IS
YIEFSSRT--------KNTRVQMVSKFNEEVNTDGTIIKVCVFSLSGGEGISFFSINDIF
ILDMTWNEASLRQIIGRAIRLNSHVNTPKNRR-------------------------YVN
VHFIIARLSNGE-STV---------------D------D-----DLLEI-IRTKSKEFSQ
L----FKVLKESSIEWIYDH---QKNFSP-VDDES---------------GWIPLISR--
---SI------DMNAK---T-KEIVK-VVEGE-NIW-FST--------------------
------SKRLVNIH-------------KGFK--TNDGKIFDTEGNFL-------------
--Q----TMPKNPIIKIQSNKLIYILPDD-------------------------------
------------------------------------------------------------
------------------------------------------------------------
------------------------------------------------------------
------------------------------------------------------------
------------------------------------------------------------
------------------------------------------------------------
------------------------------------------------------------
------------------------------------------------------------
------------------------------------------------------------
--------------------------------
>AIX99033
------------------------------------------------------------
------------------------------------------------------------
------------------------------------------------------------
------------------------------------------------------------
------------------------------------------------------------
------------------------------------------------------------
------------------------------------------------------------
------------------------------------------------------------
------------------------------------------------------------
MSKSHAAYIDYALRRTTNMPVEMM-GS---D--VVRL--------KDYQHFVARVFLGL-
DSMHSLLLFHETGVGKTMTTVYILKHLKDI------------------------------
-YTNWAIILLVKKALIEDPWMNTILR-------------------------YAPE-----
--------IT-KDCIFINYDDQ----NFRNKFF---------------------------
--------------TNIKTINSKSRICVIIDECHNFISKSLIKED-G-----------KI
RPTRS-VYNFLSK-TIALKNHKMICLSATPIVNSVQEFTMLVN---LLRPG---SLQH-Q
SL--F--------------------------ENKRLVDEKELVSKLGGLCSYIVNN---E
FSI--FDNVEGSAS-------FA------------------KKTV--LMRYVNMSKKQEE
IYQKAKLAEI-KTGI-----------------------SSFRILRRMATTFTFDSFPER-
QNRDPGEYAQEIATLYNDFKNSLRDREFSKSALNTFKKGELLKGDA--------------
------------S--AAD--ISLFTELKEKSVKFIDVCLGILA---------------SH
GKCLVFEPFVNQSGIE--------ILLLYFK-VFG-------------------------
------------------------------------------------------------
------------------------------------------------------------
------------------------------------------------------------
----------------------------------------------------------IS
NIEFSSRT--------KDTRIKAVAEFNQESNTNGECIKTCVFSSSGGEGISFFSINDIF
ILDMTWNEASLRQIVGRAIRLNSHVLTPPERR-------------------------YVN
VHFIMARLSNGM-PTV---------------D------E-----DLFEI-IQSKSKEFVQ
L----FRVFKHTSLEWIHAN---EKDFSP-IDNES---------------GWKTLVSR--
---AI------DLSSK---K-NITNK-LIEGT-NIW-YSN--------------------
------SNRLMSIN-------------RGFK--GVDGRVYDVDGNYL-------------
--H----DMPDNPVIKIHDGKLIYIF----------------------------------
------------------------------------------------------------
------------------------------------------------------------
------------------------------------------------------------
------------------------------------------------------------
------------------------------------------------------------
------------------------------------------------------------
------------------------------------------------------------
------------------------------------------------------------
------------------------------------------------------------
--------------------------------
>ABQ43563
------------------------------------------------------------
------------------------------------------------------------
------------------------------------------------------------
------------------------------------------------------------
------------------------------------------------------------
------------------------------------------------------------
------------------------------------------------------------
------------------------------------------------------------
------------------------------------------------------------
MSTQHAAYIDYALNRMESMPIEML-GS---D--TITL--------KPYQHFVAKVFLGL-
DTMHSILLFHDTGVGKTITTVFILKHLKDI------------------------------
-YTNWTILLLVKKALVEDPWMNTIIK-------------------------YSPE-----
--------II-KNCIFINYDDK----NFHNKFF---------------------------
--------------TNIKTISSRSRICVVIDECHNFISKSLVKED-G-----------KQ
RPTKS-VYNYLSK-NILLNNNKMICLSATPIVNNVREFTMIVN---LLRPK---IIQF-Q
SL--F--------------------------ENKNLVNEKELIDKLGGICSYIVNN---E
FSI--FDDVEGSQS-------FA------------------KKTV--YMHYVNMTKQQEN
IYQKAKMAEI-KSGI-----------------------TSFRIYRRMAATFSFDFFPDR-
KKKTIDEINLELNTLYKDFVNYIDQKSFSDNAIKLFKAGKGLTGDS--------------
------------N--PLD--ISLLSELKQKSCKFTEVCLKILA---------------SP
GKCLVFEPFINQSGIE--------ILIIYFS-VFR-------------------------
------------------------------------------------------------
------------------------------------------------------------
------------------------------------------------------------
----------------------------------------------------------IT
SIEFSSRT--------KDTRIRNVFEFNKESNTNGDQIKVCVFSISGGEGISFFSINDIF
ILDMTWNEASLKQIVGRAIRLNSHANTPPNRR-------------------------YVN
VYFIIARLSNGE-PTV---------------D------E-----DLINI-IKTKSKEFLQ
L----FKVFKESSIEWIYEN---KKNFYP-VNDES---------------GWRALTSR--
---IV------DVNVK---S-KKIVQ-VVQGQ-NIW-FSN--------------------
------SSRMITIH-------------KGFK--TLDGKIFDVDGNFI-------------
--Q----NMPVNPVIKIHNNKLVYII----------------------------------
------------------------------------------------------------
------------------------------------------------------------
------------------------------------------------------------
------------------------------------------------------------
------------------------------------------------------------
------------------------------------------------------------
------------------------------------------------------------
------------------------------------------------------------
------------------------------------------------------------
--------------------------------
>AKI80270
------------------------------------------------------------
------------------------------------------------------------
------------------------------------------------------------
------------------------------------------------------------
------------------------------------------------------------
------------------------------------------------------------
------------------------------------------------------------
------------------------------------------------------------
------------------------------------------------------------
-------------------------------MNSIIL--------KNH---QKKPIEFM-
KNNRGVILYHSTGAGKTLTAIYSVYQFDY-------------------------------
----PI-IIIGPKSS-KKAFTDNIEK----------------------------------
------AGMDVSRFTFYTYTKIKMIL-ESDI------TI---------------------
----------------------FKNMSVIVDEAHSLRNENM-------------------
-------YNLYIS-SALMLASKIILLTATPVVNYFNDLAVLVN---IVRGE---DSLPTE
RA--LFDQIFYD------------------EETLTLINTPILFNKLLNTISYYKII---D
TIN--YPTSES------------------------------------HIKQVEMDHLQID
EYKYYIKQIL-YSN-ENV-------------------PDNVDIFNINYGLL---------
----------------------------------------------------------PS
KKRNF-----FLNV-TRQ--LSNVAKIADTSPKIEDIMKYIIS---------------GP
YPIVIYSNFLKSGIYT--------LAVRLEK-EN--------------------------
------------------------------------------------------------
------------------------------------------------------------
------------------------------------------------------------
----------------------------------------------------------IS
YKIISGFVS-------QDKLNMIV------NNYNNGLFKVLLISSAGSESLDLKNTRQVH
IMEPHWNESKIIQVIGRSIRYGSHISLPQNER-------------------------KVD
IYRWISIFPNQY-RNI---------------S------A---DQYL-TTLSQRKMELWNK
Y----NQIVIDASIENNYFA---K------------------------------------
------------------------------------------------------------
------------------------------------------------------------
------------------------------------------------------------
------------------------------------------------------------
------------------------------------------------------------
------------------------------------------------------------
------------------------------------------------------------
------------------------------------------------------------
------------------------------------------------------------
------------------------------------------------------------
------------------------------------------------------------
------------------------------------------------------------
--------------------------------
>ABI99081
------------------------------------------------------------
------------------------------------------------------------
------------------------------------------------------------
------------------------------------------------------------
------------------------------------------------------------
------------------------------------------------------------
------------------------------------------------------------
------------------------------------------------------------
------------------------------------------------------------
MSNYHAAYVDYALRNTETMDIEML-GT---DNNVIKL--------QPYQHFVARVFLGL-
DKMHSLLLFHETGVGKTITTIFILKHLKDI------------------------------
-YTNWTIIIIVKKALIEDPWMNTISK-------------------------YASE-----
--------II-KDCIFINYDDK----NFHNKFF---------------------------
--------------TNIKTISARSRICVVIDECHNFISKSLVKED-G-----------KQ
RPTKS-VYNYLSK-NIALHNHKMICLSATPIVNNIREFTMLVN---LLRPK---ILNS-Q
SL--F--------------------------ENKKLINEKELINKLGGICSYIVNN---E
FSI--FEDVEGSYA-------FA------------------KKTV--YMRYVKMTKKQEN
IYSKAKIAEL-KSGT-----------------------SSFRIHRRMAATFTFDSFPEK-
QGRSIEEFSNEISILYKDFEKMITDRSFSKYAINLFKQGKELDGGA--------------
------------K--ASD--ISLFNELRERSCKFTDVCLRILS---------------SP
GKCLVFEPFVNQSGIS--------ILLLYFS-IFE-------------------------
------------------------------------------------------------
------------------------------------------------------------
------------------------------------------------------------
----------------------------------------------------------IS
SIEFSSRT--------KDTRVKMVSKFNEECNTNGEHIKVCVFSLSGGEGISFFSINDIF
ILDMTWNEASLKQIIGRAIRLNSHIFTPEERR-------------------------YVN
VHFIIARLSNGD-STV---------------D------E-----DLLDI-IRTKSKEFTQ
L----FKVLKESSIEWIYEH---HKNFSP-IDDES---------------GWTSLISR--
---AI------DMNSK---P-REIIH-VAEGQ-NIW-YSH--------------------
------SNRLITIY-------------RGFK--TEDGKIYDTDGNFI-------------
--Q----NMPDNPIIKIHNDKLVYLLID--------------------------------
------------------------------------------------------------
------------------------------------------------------------
------------------------------------------------------------
------------------------------------------------------------
------------------------------------------------------------
------------------------------------------------------------
------------------------------------------------------------
------------------------------------------------------------
------------------------------------------------------------
--------------------------------
>QEM25207
------------------------------------------------------------
------------------------------------------------------------
------------------------------------------------------------
------------------------------------------------------------
------------------------------------------------------------
------------------------------------------------------------
------------------------------------------------------------
------------------------------------------------------------
------------------------------------------------------------
MSKSHAAYIDYALRRTTNMPVEMM-GS---D--VVRL--------KDYQHFVARVFLGL-
DSMHSLLLFHETGVGKTMTTVYILKHLKDI------------------------------
-YTNWAIILLVKKALIEDPWMNTILR-------------------------YAPE-----
--------IT-KDCIFINYDDQ----NFRNKFF---------------------------
--------------TNIKTINSKSRICVIIDECHNFISKSLIKED-G-----------KI
RPTRS-VYNFLSK-TIALKNHKMICLSATPIVNSVQEFTMLVN---LLRPG---SLQH-Q
SL--F--------------------------ENKRLVDEKELVSKLGGLCSYIVNN---E
FSI--FDDVEGSAS-------FA------------------KKTV--LMRYVNMSKKQEE
IYQKAKLAEI-KTGI-----------------------SSFRILRRMATTFTFDSFPER-
QNRDPSEYAQEIATLYNDFKNSLRDREFSKSALDTFKKGELLGGDA--------------
------------S--AAD--ISLFTELKEKSVKFIDVCLGILA---------------SH
GKCLVFEPFVNQSGIE--------ILLLYFK-VFG-------------------------
------------------------------------------------------------
------------------------------------------------------------
------------------------------------------------------------
----------------------------------------------------------IS
NIEFSSRT--------KDTRIKAVAEFNQESNTNGECIKTCVFSSSGGEGISFFSINDIF
ILDMTWNEASLRQIVGRAIRLNSHVLTPPERR-------------------------YVN
VHFIMARLSNGM-PTV---------------D------E-----DLFEI-IQSKSKEFVQ
L----FRVFKHTSLEWIHAN---EKDFSP-IDNES---------------GWKTLVSR--
---AI------DLSSK---K-NITNK-LIEGT-NIW-YSN--------------------
------SNRLMSIN-------------RGFK--GVDGRVYDVDGNYL-------------
--H----DMPDNPVIKIHDGKLIYIF----------------------------------
------------------------------------------------------------
------------------------------------------------------------
------------------------------------------------------------
------------------------------------------------------------
------------------------------------------------------------
------------------------------------------------------------
------------------------------------------------------------
------------------------------------------------------------
------------------------------------------------------------
--------------------------------
>SNB49306
------------------------------------------------------------
------------------------------------------------------------
------------------------------------------------------------
------------------------------------------------------------
------------------------------------------------------------
------------------------------------------------------------
------------------------------------------------------------
------------------------------------------------------------
------------------------------------------------------------
MSKSHAAYIDYALRRTTNMPVEMM-GT---D--VVRL--------KDYQHFVARVFLGL-
DSMHSLLLFHETGVGKTMTTVYILKHLKDI------------------------------
-YTNWAIILLVKKALIEDPWMNTILR-------------------------YAPE-----
--------IT-KDCIFINYDDQ----NFRNKFF---------------------------
--------------TNIKTINSKSRICVIIDECHNFISKSLIKED-G-----------KI
RPTRS-VYNFLSK-TIALKNHKMICLSATPIVNSVQEFTMLVN---LLRPG---SLQH-Q
SL--F--------------------------ENKRLVDEKELVSKLGGLCSYIVNN---E
FSI--FDDVEGSAS-------FA------------------KKTV--LMRYVNMSKKQEE
IYQKAKLTEI-KTGI-----------------------SSFRILRRMATTFTFDSFPER-
QNRDPGEYAQEIATLYNDFKNSLRDREFSKSALDTFKRGELLGGDA--------------
------------S--AAD--ISLFTELKEKSVKFIDVCLGILA---------------SH
GKCLVFEPFVNQSGIE--------ILLLYFK-VFG-------------------------
------------------------------------------------------------
------------------------------------------------------------
------------------------------------------------------------
----------------------------------------------------------IS
NIEFSSRT--------KDTRIKAVAEFNQESNTNGECIKTCVFSSSGGEGISFFSINDIF
ILDMTWNEASLRQIVGRAIRLNSHVLTPPERR-------------------------YVN
VHFIMARLSNGM-PTV---------------D------E-----DLFEI-IQSKSKEFVQ
L----FRVFKHTSLEWIHAN---EKDFSP-IDNES---------------GWKTLVSR--
---AI------DLSSK---K-NITNK-LIEGT-NIW-YSN--------------------
------SNRLMSIN-------------RGFK--GVDGRVYDVDGNYL-------------
--H----DMPDNPVIKIHDGKLIYIF----------------------------------
------------------------------------------------------------
------------------------------------------------------------
------------------------------------------------------------
------------------------------------------------------------
------------------------------------------------------------
------------------------------------------------------------
------------------------------------------------------------
------------------------------------------------------------
------------------------------------------------------------
--------------------------------
>ABD97467
------------------------------------------------------------
------------------------------------------------------------
------------------------------------------------------------
------------------------------------------------------------
------------------------------------------------------------
------------------------------------------------------------
------------------------------------------------------------
------------------------------------------------------------
------------------------------------------------------------
MSKSHAAYIDYALRRTTNMPVEMM-GS---D--VVRL--------KDYQHFVARVFLGL-
DSMHSLLLFHETGVGKTMTTVYILKHLKDI------------------------------
-YTNWAIILLVKKALIEDPWMNTILR-------------------------YAPE-----
--------IT-KDCIFINYDDQ----NFRNKFF---------------------------
--------------TNIKTINSKSRICVIIDECHNFISKSLIKED-G-----------KI
RPTRS-VYNFLSK-TIALKNHKMICLSATPIVNSVQEFTMLVN---LLRPG---SLQH-Q
SL--F--------------------------ENKRLVDEKELVSKLGGLCSYIVNN---E
FSI--FDDVEGSAS-------FA------------------KKTV--LMRYVNMSKKQEE
IYQKAKLTEI-KTGI-----------------------SSFRILRRMATTFTFDSFPER-
QNRDPGEYAQEIATLYNDFKNSLRDREFSKSALDTFKRGELLGGDA--------------
------------S--AAD--ISLFTELKEKSVKFIDVCLGILA---------------SH
GKCLVFEPFVNQSGIE--------ILLLYFK-VFG-------------------------
------------------------------------------------------------
------------------------------------------------------------
------------------------------------------------------------
----------------------------------------------------------IS
NIEFSSRT--------KDTRIKAVAEFNQESNTNGECIKTCVFSSSGGEGISFFSINDIF
ILDMTWNEASLRQIVGRAIRLNSHVLTPPERR-------------------------YVN
VHFIMARLSNGM-PTV---------------D------E-----DLFEI-IQSKSKEFVQ
L----FRVFKHTSLEWIHAN---EKDFSP-IDNES---------------GWKTLVSR--
---AI------DLSSK---K-NITNK-LIEGT-NIW-YSN--------------------
------SNRLMSIN-------------RGFK--GVDGRVYDVDGNYL-------------
--H----DMPDNPVIKIHDGKLIYIF----------------------------------
------------------------------------------------------------
------------------------------------------------------------
------------------------------------------------------------
------------------------------------------------------------
------------------------------------------------------------
------------------------------------------------------------
------------------------------------------------------------
------------------------------------------------------------
------------------------------------------------------------
--------------------------------
>SOU90128
------------------------------------------------------------
------------------------------------------------------------
------------------------------------------------------------
------------------------------------------------------------
------------------------------------------------------------
------------------------------------------------------------
------------------------------------------------------------
------------------------------------------------------------
------------------------------------------------------------
MSKSHAAYIDYALRRTTNMPVEMM-GS---D--VVRL--------KDYQHFVARVFLGL-
DSMHSLLLFHETGVGKTMTTVYILKHLKDI------------------------------
-YTNWAIILLVKKALIEDPWMNTILR-------------------------YAPE-----
--------IT-KDCIFINYDDQ----NFRNKFF---------------------------
--------------TNIKTINSKSRICVIIDECHNFISKSLIKED-G-----------KI
RPTRS-VYNFLSK-TIALKNHKMICLSATPIVNSVQEFTMLVN---LLRPG---SLQH-Q
SL--F--------------------------ENKRLVDEKELVSKLGGLCSYIVNN---E
FSI--FDDVEGSAS-------FA------------------KKTV--LMRYVNMSKKQEE
IYQKAKLAEI-KTGI-----------------------SSFRILRRMATTFTFDSFPER-
QNRDPGEYAQEIATLYNDFKNSLRDREFSKSALDTFKKGELLKGDA--------------
------------S--AAD--ISLFTELKEKSVKFIDVCLGILA---------------SH
GKCLVFEPFVNQSGIE--------ILLLYFK-VFG-------------------------
------------------------------------------------------------
------------------------------------------------------------
------------------------------------------------------------
----------------------------------------------------------IS
NIEFSSRT--------KDTRIKAVAEFNQESNTNGECIKTCVFSSSGGEGISFFSINDIF
ILDMTWNEASLRQIVGRAIRLNSHVLTPPERR-------------------------YVN
VHFIMARLSNGM-PTV---------------D------E-----DLFEI-IQSKSKEFVQ
L----FRVFKHTSLEWIHAN---EKDFSP-IDNES---------------GWKTLVSR--
---AI------DLSSN---K-NITNK-LIEGT-NIW-YSN--------------------
------SNRLMSIN-------------RGFK--GVDGRVYDVDGNYL-------------
--H----DMPDNPVIKIHDGKLIYIF----------------------------------
------------------------------------------------------------
------------------------------------------------------------
------------------------------------------------------------
------------------------------------------------------------
------------------------------------------------------------
------------------------------------------------------------
------------------------------------------------------------
------------------------------------------------------------
------------------------------------------------------------
--------------------------------
>AAW23814
------------------------------------------------------------
------------------------------------------------------------
------------------------------------------------------------
------------------------------------------------------------
------------------------------------------------------------
------------------------------------------------------------
------------------------------------------------------------
------------------------------------------------------------
------------------------------------------------------------
MSKSHAAYIDYALRRTTNMPVEMM-GS---D--VVRL--------KDYQHFVARVFLGL-
DSMHSLLLFHETGVGKTMTTVYILKHLKDI------------------------------
-YTNWAIILLVKKALIEDPWMNTILR-------------------------YAPE-----
--------IT-KDCIFINYDDQ----NFRNKFF---------------------------
--------------TNIKTINAKSRICVIIDECHNFISKSLIKED-G-----------KI
RPTRS-VYNFLSK-TIALKNHKMICLSATPIVNSVQEFTMLVN---LLRPG---SLQH-Q
SL--F--------------------------ENKRLVDEKELVSKLGGLCSYIVNN---E
FSI--FDDVEGSAS-------FA------------------KKTV--LMRYVNMSKKQEE
IYQKAKLAEI-KTGI-----------------------SSFRILRRMATTFTFDSFPER-
QNRDPGEYAQEIATLYNDFKNSLRDREFSKSALDTFKKGELLKGDA--------------
------------S--AAD--ISLFTELKEKSVKFIDVCLGILA---------------SH
GKCLVFEPFVNQSGIE--------ILLLYFK-VFG-------------------------
------------------------------------------------------------
------------------------------------------------------------
------------------------------------------------------------
----------------------------------------------------------IS
NIEFSSRT--------KDTRIKAVAEFNQESNTNGECIKTCVFSSSGGEGISFFSINDIF
ILDMTWNEASLRQIVGRAIRLNSHVLTPPERR-------------------------YVN
VHFIMARLSNGM-PTV---------------D------E-----DLFEI-IQSKSKEFVQ
L----FRVFKHTSLEWIHAN---EKDFSP-IDNES---------------GWKTLVSR--
---AI------DLSSK---K-NITNK-LIEGT-NIW-YSN--------------------
------SNRLMSIN-------------RGFK--GVDGRVYDVDGNYL-------------
--H----DMPDNPVIKIHDGKLIYIF----------------------------------
------------------------------------------------------------
------------------------------------------------------------
------------------------------------------------------------
------------------------------------------------------------
------------------------------------------------------------
------------------------------------------------------------
------------------------------------------------------------
------------------------------------------------------------
------------------------------------------------------------
--------------------------------
>AIE41074
------------------------------------------------------------
------------------------------------------------------------
------------------------------------------------------------
------------------------------------------------------------
------------------------------------------------------------
------------------------------------------------------------
------------------------------------------------------------
------------------------------------------------------------
------------------------------------------------------------
MSKSHAAYIDYALRRTTNMPVEMM-GS---D--VVRL--------KDYQHFVARVFLGL-
DSMHSLLLFHETGVGKTMTTVYILKHLKDI------------------------------
-YTNWAIILLVKKALIEDPWINTILR-------------------------YAPE-----
--------IT-KDCIFINYDDQ----NFRNKFF---------------------------
--------------TNIKTINSKSRICVIIDECHNFISKSLIKED-G-----------KI
RPTRS-VYNFLSK-TIALKNHKMICLSATPIVNSVQEFTMLVN---LLRPG---SLQH-Q
SL--F--------------------------ENKRLVDEKELVSKLGGLCSYIVNN---E
FSI--FDDVEGSAS-------FA------------------KKTV--LMRYVNMSKKQEE
IYQKAKLAEI-KTGI-----------------------SSFRILRRMATTFTFDSFPER-
QNRDPGEYAQEIATLYNDFKNSLRDREFSKSALDTFKKGELLGGDA--------------
------------I--AAD--ISLFTELKEKSVKFIDVCLGILA---------------SH
GKCLVFEPFVNQSGIE--------ILLLYFK-VFG-------------------------
------------------------------------------------------------
------------------------------------------------------------
------------------------------------------------------------
----------------------------------------------------------IS
NIEFSSRT--------KDTRIKAVAEFNQESNTNGECIKTCVFSSSGGEGISFFSINDIF
ILDMTWNEASLRQIVGRAIRLNSHVLTPPERR-------------------------YVN
VHFIMARLSNGM-PTV---------------D------E-----DLFEI-IQNKSKEFVQ
L----FRVFKHTSLEWIHAN---EKDFSP-IDNES---------------GWKTLVSR--
---AI------DLSSK---K-NITNK-LIEGT-NIW-YSN--------------------
------SNRLISIN-------------RGFK--GVDGRVYDVDGNYL-------------
--H----DMPDNPVIKIHDGKLIYIF----------------------------------
------------------------------------------------------------
------------------------------------------------------------
------------------------------------------------------------
------------------------------------------------------------
------------------------------------------------------------
------------------------------------------------------------
------------------------------------------------------------
------------------------------------------------------------
------------------------------------------------------------
--------------------------------
>AGU99769
------------------------------------------------------------
------------------------------------------------------------
------------------------------------------------------------
------------------------------------------------------------
------------------------------------------------------------
------------------------------------------------------------
------------------------------------------------------------
------------------------------------------------------------
------------------------------------------------------------
MSVHHAAYIDYALRVTETMPDVMT-GS---D--TVTL--------KPYQHFVSRVFLGL-
DKMHSLLLFHETGVGKTITTVFILKHLKDV------------------------------
-YTNWIIILLVKKALVEDPWTHTITK-------------------------YAPE-----
--------IL-KDCIFITYDDK----NFHNKFF---------------------------
--------------TNIKTISSRSRLCVIIDECHNFISKSIVKED-G-----------KQ
RPTKS-VYNYLLK-NVALHHHKLICLSATPVVNSVKEFVMLVN---LLRPK---ILSS-V
SL--F--------------------------ENKRLINESELINKLGAICSYIVTN---E
FSI--FDDVEGSAA-------FA------------------KKKV--YFQYVNMTQKQEQ
VYQKAKSAEL-KAGI-----------------------SSFRIYRRMAATFTFDTFLDK-
TDKTTEEVVTEQVTLYKDFETFIKTRKFSERALSQFRKGQSLSGAS--------------
------------S--ADD--ISFLNELRERSCKFTDACLRILA---------------SP
GKCLVFEPFVNQSGIN--------ILLLYFS-AFN-------------------------
------------------------------------------------------------
------------------------------------------------------------
------------------------------------------------------------
----------------------------------------------------------IS
YIEFSSRT--------KNTRVQSVAEFNKRENTDGELIKTCVFSLSGGEGISFFSINDIF
ILDMTWNEASLRQIIGRAIRLNSHVLTPEHRR-------------------------YVH
VHFIIARLSNGD-ATV---------------D------E-----DLLDI-IRTKSKEFTQ
L----FKVFKRTSIEWIHEH---QTDFSP-VDNES---------------GWSALISR--
---SI------DKNPT---T-KRVPH-VVKGQ-NVW-YSH--------------------
------SNRLIAVY-------------KGFK--TDDGRLFDSDGNFI-------------
--Q----TIQDNPVIKIHNDKLVYVLD---------------------------------
------------------------------------------------------------
------------------------------------------------------------
------------------------------------------------------------
------------------------------------------------------------
------------------------------------------------------------
------------------------------------------------------------
------------------------------------------------------------
------------------------------------------------------------
------------------------------------------------------------
--------------------------------
>AYN61019
------------------------------------------------------------
------------------------------------------------------------
------------------------------------------------------------
------------------------------------------------------------
------------------------------------------------------------
------------------------------------------------------------
------------------------------------------------------------
------------------------------------------------------------
------------------------------------------------------------
MTSAHAAYIDYALRRTAHMPSEMQ-GV---EE-SVRL--------KDYQLFVARVFLGL-
DSMHSLLLFHETGVGKTVTAVYVLKHLRDV------------------------------
-FTDWTVVVLVKKALVEQPWTSTMMR-------------------------FAPE-----
--------AV-PGCTFINYDDP----RFHHRFF---------------------------
--------------TLMKTASSSSRVCVVIDEFHNFISMSLTKED-G-----------RQ
RPART-VYNYLAK-NIPMGRGKLLCLTATPVVNSVKEFSMAVN---LLRPG---VVGQ-T
PL--F--------------------------NGGALANPEDLVDKLGGLCSYLVTN---E
ASI--FDDVDGSAA-------FA------------------RKRV--RMMYVDMTAKQTE
AYRRAAAMER-KSGA-----------------------AVFRVYRRIAATFAFEDAPDK-
SVLSKQEYDEAVAALFLDFARAVKDRVFSEAAMRLFRSGAPVSGDR--------------
------------MT-SAD--VSLLAELRERSCKYTEVCLRILA---------------SP
GKCLVFEPFVNVTGIE--------MLLLYFR-AFG-------------------------
------------------------------------------------------------
------------------------------------------------------------
------------------------------------------------------------
----------------------------------------------------------IS
SVEFSSRT--------RDTRAKLVDAFNACDNTDGEKIKVCVFSLSGSEGLSFLSINDIF
ILDMTWNEASLRQIVGRAVRLNSHEMTPPDRR-------------------------YVN
VHFVVARQDSGA-ATV---------------D------E-----DLLAL-IRDKSRQFTQ
L----FRVLKRCSLEWVREA---FTDFAP-LEDDS---------------GWSALVAR--
---PA------DARGP-----ARAAR-LADGQ-SVW-YST--------------------
------STALVTVR-------------KGFL--ERGGRLFDDDGNFL-------------
--T----ALGDPPTVRVSGGRLVYVVDPA---SI---A----------------------
------------------------------------------------------------
------------------------------------------------------------
------------------------------------------------------------
------------------------------------------------------------
------------------------------------------------------------
------------------------------------------------------------
------------------------------------------------------------
------------------------------------------------------------
------------------------------------------------------------
--------------------------------
>YP_009408496
------------------------------------------------------------
------------------------------------------------------------
------------------------------------------------------------
------------------------------------------------------------
------------------------------------------------------------
------------------------------------------------------------
------------------------------------------------------------
------------------------------------------------------------
------------------------------------------------------------
MSKSHAAYIDYALRHTTSMPIEMI-GS---D--IIRL--------KDYQHFVARVFLGL-
DSMHSLLLFHETGVGKTMTTVYILKHLKDI------------------------------
-YTNWTIILLVKKALIEDPWMNTIFR-------------------------YAPE-----
--------IA-KDCIFINYDDQ----NFKNKFF---------------------------
--------------TNIKTVNSKSRICVIIDECHNFISKSLIKED-G-----------KQ
RPTRT-VYNFLSK-YIALHNHKMICLSATPIVNNVREFTMLVN---LLRPG---SLQH-Q
SL--F--------------------------ENKRLVDEKELVTKLGGICSYIVNN---E
FSI--FEDVEGSAS-------FA------------------KKTV--LMRYVNMSKKQED
IYQKAKIAEI-KTGT-----------------------SAFRILRRMATTFTFDSFPER-
QGRDPGEYADEILTMYKDFKNSLVDRSFSNAAIESFKRGETLPGDA--------------
------------L--ASD--ISLFTELKERSIKFIDVCLCILA---------------SP
GKCLVFEPFVNQSGIE--------ILLLYFK-VFG-------------------------
------------------------------------------------------------
------------------------------------------------------------
------------------------------------------------------------
----------------------------------------------------------IT
NIEFSSRT--------KDTRIKAVAEFNQENNTNGDIIKVCVFSSSGGEGISFFSINDIF
ILDMTWNEASLRQIVGRAIRLNSHVLTPPERR-------------------------YVN
VHFILARLSNGG-TTV---------------D------E-----DLFEI-IQNKSREFVQ
L----FRVLKHTSIEWIHLN---EKDFSP-VDNES---------------GWKTLVSR--
---TI------DLSSK---R-NISNK-LIEGS-NIW-YSN--------------------
------STRMLTIN-------------RGFK--GVDGRIYDAEGHYI-------------
--H----DMPENPIIKIHDGKLVFIFS---------------------------------
------------------------------------------------------------
------------------------------------------------------------
------------------------------------------------------------
------------------------------------------------------------
------------------------------------------------------------
------------------------------------------------------------
------------------------------------------------------------
------------------------------------------------------------
------------------------------------------------------------
--------------------------------
>NP_570504
------------------------------------------------------------
------------------------------------------------------------
------------------------------------------------------------
------------------------------------------------------------
------------------------------------------------------------
------------------------------------------------------------
------------------------------------------------------------
------------------------------------------------------------
------------------------------------------------------------
MSKSHAAYIDYALRRTTNIPVEMM-GT---D--VVRL--------KDYQHFVARVFLGL-
DSMHSLLLFHETGVGKTMTTVYILKHLKDI------------------------------
-YTNWAIILLVKKALIEDPWMNTILR-------------------------YAPE-----
--------IT-KDCIFINYDDQ----NFRNKFF---------------------------
--------------INIKTINSKSRICVIIDECHNFISKSLIKED-G-----------KI
RPTRS-VYNFLSK-TIALKNHKMICLSATPIVNSVQEFTMLVN---LLRPG---SLQN-Q
SL--F--------------------------ENKRLVNEKELVSKLGGLCSYIVNN---E
FSI--FDDVEGSAS-------FA------------------KKTV--LMRYVNMSKKQEE
IYQKAKLTEI-KTGI-----------------------SSFRILRRMATTFTFDSFPER-
QNRDPGEYAQEISTLYNDFKSSLRDREFSKSALDTFKKGELLGGDA--------------
------------S--AAD--ISLFTELKEKSVKFIDVCLGILA---------------SH
GKCLVFEPFVNQSGIE--------ILLLYFK-VFG-------------------------
------------------------------------------------------------
------------------------------------------------------------
------------------------------------------------------------
----------------------------------------------------------IS
NIEFSSRT--------KDTRIKAVAEFNQESNTNGECIKTCVFSSSGGEGISFFSINDIF
ILDMTWNEASLRQIVGRAIRLNSHVLTPPERR-------------------------YVN
VHFIMARLSNGM-PTV---------------D------E-----DLFEI-IQSKSKEFVQ
L----FRVFKHTSLEWIHAN---EKDFSP-IDNES---------------GWKTLVSR--
---AI------DLSSK---K-NITNK-LIEGT-NIW-YSN--------------------
------SNRLMSIN-------------RGFK--GVDGRVYDVDGNYL-------------
--H----DMPDNPVIKIHDGKLIYIF----------------------------------
------------------------------------------------------------
------------------------------------------------------------
------------------------------------------------------------
------------------------------------------------------------
------------------------------------------------------------
------------------------------------------------------------
------------------------------------------------------------
------------------------------------------------------------
------------------------------------------------------------
--------------------------------
>YP_009361689
------------------------------------------------------------
------------------------------------------------------------
------------------------------------------------------------
------------------------------------------------------------
------------------------------------------------------------
------------------------------------------------------------
------------------------------------------------------------
------------------------------------------------------------
---------------MQKD----THKY---------------------------------
LTKLDRNNTNFTLQLFEYFKNTKW------DHEYDFL--------KYYQNIARIFVNDVD
IDSKGLILVHQMGLGKSILAISIAMDLMKE------------------------------
---RQ-PIILLTKSL-QENMRGAIVK------YVNLRK-------SVEPDYYLG-----R
LSEMELSDWVDRNFSFVSMNASNMLKQMGKAAEG--------------KVTEEFD-----
-AALEKKFGEV------LKLATLDGKLLIVDEAHNLFRAITN----------------GS
KNGIG-----LYDLVMKAKNLKVMFFTGTPIANDPFELVPCFN---MLGSKFNR-PTLPE
NYSDFKKLF------VD-------------EKNGRIKNKEKFQNRILGLVSYVSHL---S
NPGKAFG----------------------VDDPSTKAEFPEEKPT--VVERVHMDPEQYV
VYQLARDKEQ-EEGSGSKFTSNRIQETPSMTKPKSKAASTYRVKSRQLSNFCAPAAFREE
KDPS--------------------------------------------------------
----------------------KIPEQYLGAAKYRKMVKNI--DSH------------KD
QLGIVYSQFVGMGGLG--------TLKRYLN-SLGWKEVHISAKIKKDPKEAVKELLYEP
PGEQGELDEYIDDIEIAPKITDTENTSDTEDYEGEYEGSYLASADSYLRNVDRELRKSEK
WWSGSDDYLGSSENSEYRKFGCSESDSESDSDTENMINILESVIEPNDKKSNITFKYATE
SDVSLMKEIDPEYVHNSENIKYPKYILIVFEDDKPVGYIIIEYTIKDDDPSNIQCDGTIL
KDNLTKLSQHVARDVLMKILLDSIKCGSKPGEFKKAIWGGSTIDI-RGAAPAARPDRTRY
YAVISGEVE-------VEDRTRIQNMYNSDDNKHGGILDLILLSSTGAEGLDLKNVRHIH
VMEPYWNWGRVKQIIARGVRNDSHKALPPAEK-------------------------NVQ
PYIYLAVPPDSERLPT---------------G----ELPATTDTELYNE-SIISQVTIES
F----NEALHEVSIECMVN------------GEEFCRVCNPSNQPLYSDDVARDVRATD-
---PCSQVQETQIKA--------EEI-IVDDV-K-YYYIEDPS----SIYDYKVFIYDSA
IDGYRALLESDS----------------RYI--KIIEAIEANKSQKS-------------
--------K-----------------------------K---------------------
------------------------------------------------------------
------------------------------------------------------------
------------------------------------------------------------
------------------------------------------------------------
------------------------------------------------------------
------------------------------------------------------------
------------------------------------------------------------
------------------------------------------------------------
------------------------------------------------------------
--------------------------------
>AUL80561
------------------------------------------------------------
------------------------------------------------------------
------------------------------------------------------------
------------------------------------------------------------
------------------------------------------------------------
------------------------------------------------------------
------------------------------------------------------------
------------------------------------------------------------
------------------------------------------------------------
------------------MPVEMM-GS---V--VVRL--------KDYQQFVARVFLGL-
DSMHSLLLFHETGVGKTMTTVYILKHLKDI------------------------------
-YTNCAIILLVKKALIEDPWVNTILR-------------------------CAPE-----
--------IT-KDCIFINYDDQ----NFRNQFF---------------------------
--------------TNIKTINAKSRICVIIDASHNFISKSLIKED-G-----------KI
RPTRS-VYNFLSK-TIALKNLKMICLSATPIVNSVQEFTMLIN---LLGPV---SLQH-Q
SL--F--------------------------ENKRLVVEKELVSILGCLCSYIVNN---E
FSI--FDDVEGSAS-------FA------------------KKTV--LM-----------
------------------------------------------------------------
------------------------------------------------------------
------------------------------------------------------------
------------------------------------------------------------
------------------------------------------------------------
------------------------------------------------------------
------------------------------------------------------------
------------------------------------------------------------
------------------------------------------------------------
------------------------------------------------------------
------------------------------------------------------------
------------------------------------------------------------
------------------------------------------------------------
------------------------------------------------------------
------------------------------------------------------------
------------------------------------------------------------
------------------------------------------------------------
------------------------------------------------------------
------------------------------------------------------------
------------------------------------------------------------
------------------------------------------------------------
------------------------------------------------------------
------------------------------------------------------------
------------------------------------------------------------
--------------------------------
>NP_077508
------------------------------------------------------------
------------------------------------------------------------
------------------------------------------------------------
------------------------------------------------------------
------------------------------------------------------------
------------------------------------------------------------
-------------------MATLPNYENDLAIAVA----------------------IAM
KKNGITFAPVSAEKEKKNSVREAEAKKAKKKKQARALLRLQEDLVPSKKRVDV------G
GMVGRSGRPRAKRVRYDPSTAKKRVSPSKSAPEILNPTRSTVDARVDTARTRAQGRNQET
QKKNQCNVIEFMKR--------------------------V----ADP---TRNKEEKY-
ANTKGLLIAHGMGSGKTLTSLWVAKEYIAKN----------------------------R
---VKFVNILAPNVA-VGEFIDSFER--------------------AGITP---Q-----
---------TAGKIRVLTHDEFAL----N-------------------------------
-----------------KKAREFSKSLVIVDEAHMFTGMKYD------------------
-------------ALAKADVSYLMLLSGTPAPNAPSEIVPLIN---LLHRK---REDHWT
RQ--KWDKST--------------------------TTPSEKKKFLRDKVSMYNIG---P
KYN--YLRQRGTEFP--SANNFPGYKVS-T-------------------RNVKLSPSQNA
AYMKLNKTVK-KESPGE---------------------REKHPFYARERVIVNTH-----
----------------------------------------------------------PK
RRH---VG--RGNV-TPK--------IAKVASDVA---RDIKK-SHGRNQSKQDPNRLGR
GRLLLYAYH-RDTITD--------LEGEIRR-----------------------------
------------------------------------------------------------
------------------------------------------------------------
------------------------------------------------------------
------------------------LCAD-------------------------KNIVSPQ
ISTYNGDTS-------ARERMRIKEAF------NNGEMDLLIISKAGSVGLDLQCTSKVF
MFDLWWNIPQMNQVIGRAIRFKSHHEPCKHK--------------------------HVD
VYVYQSVFVTKQ-AKG---------------V------KVFDAQVLFDA-----VKKWKK
VAHMIENVMKPASIKNAAS------------------------------CDK--------
------------------------------------------------------------
------------------------------------------------------------
------------------------------------------------------------
------------------------------------------------------------
------------------------------------------------------------
------------------------------------------------------------
------------------------------------------------------------
------------------------------------------------------------
------------------------------------------------------------
------------------------------------------------------------
------------------------------------------------------------
------------------------------------------------------------
--------------------------------
>YP_001293279
------------------------------------------------------------
------------------------------------------------------------
------------------------------------------------------------
------------------------------------------------------------
------------------------------------------------------------
------------------------------------------------------------
------------------------------------------------------------
------------------------------------------------------------
------------------------------------------------------------
MSSYHAAYIDYALRTTEKMPIEMV-GP---VN-KIKL--------KSYQHFVARIFLGL-
DKMHSILLFHETGVGKTITTVFILKHLKDF------------------------------
-YTNWTIILLVKKALVDDPWMNTLMK-------------------------YSPE-----
--------II-KDCIFITYDDK----NFHNKFF---------------------------
--------------TNIKTINVRSRICVIIDECHNFISKSLIKED-G-----------KI
RPTKS-VYNYLVK-NIAYHNHKLICLSATPIVNNVREFTMLVN---LLRPK---ILQT-Q
SL--F--------------------------ENKKLVNERELINKLGGICSYIVNN---E
FSI--FEDVDGSDS-------FA------------------RKKV--YMKYINMTPKQEF
IYQKAKMLEI-KSGI-----------------------SSFRIYRRMAATFSFDVFPEK-
KDRNLDDFNKEVNTLYKDFENSIKGRYFSDKALDYFKKGEELKGDV--------------
------------N--ASD--LSLYNELKEKSCKFTEVCLSILS---------------SP
GKCLVFEPFVNQSGII--------ILLLYFS-VFK-------------------------
------------------------------------------------------------
------------------------------------------------------------
------------------------------------------------------------
----------------------------------------------------------IS
YIEFSSRT--------KNTRVQMVSKFNEEVNTDGTVIKVCVFSLSGGEGISFFSINDIF
ILDMTWNEASLRQIIGRAIRLNSHVNTPKDRR-------------------------YVN
VHFIIARLSNGE-STV---------------D------D-----DLLEI-IRAKSKEFSQ
L----FKVLKESSIEWIYDH---QKNFSP-VDDES---------------GWIPLISR--
---SI------DMNAK---T-KEIVK-VVEGE-NIW-FST--------------------
------SKRLVNIH-------------KGFK--TNDGKIFDTEGNFL-------------
--Q----TMPKNPIIKIQSNKLIYILPDD-------------------------------
------------------------------------------------------------
------------------------------------------------------------
------------------------------------------------------------
------------------------------------------------------------
------------------------------------------------------------
------------------------------------------------------------
------------------------------------------------------------
------------------------------------------------------------
------------------------------------------------------------
--------------------------------
>YP_009001547
------------------------------------------------------------
------------------------------------------------------------
------------------------------------------------------------
------------------------------------------------------------
------------------------------------------------------------
------------------------------------------------------------
------------------------------------------------------------
------------------------------------------------------------
---------------------------------------------------------MFT
TEQIVAQHINLAIQKTKYLPDILI-NKI--TNDQVKL--------KDYQYLVSRIFIGL-
KSLNSMLLFWDTGFGKTLSAVYIMKYIKEL------------------------------
-FPIWTFLILIKKSLYLDPWLSTIKS-------------------------YLDS-----
--------T--DNIIFVYYDSTTSMTRFNNIYR---------------------------
--------------SIESSINKKSRILIIIDEVHQVISRTIQKD--N-----------TI
RNFDR-IFKRLIK-LANHENNKLLCMSATPITNTVLEFSNLIN---LLRPN---IIDFKE
EY--I--------------------------IHNNLINFKELRESLFGICSYKRLI---E
ADS--FTNTEYSEG-------FA------------------KKNV--LYHKVKMSNEQSI
LFDKAEIHDR-KSEL-----------------------GGLKTMRRLITSFAFYDLKIK-
GDLDPAQYNNSIKKKLNEFIGITNEIIFSNDFKNKFKNSESF--ST--------------
------------ID-SNE--INNYKKLFQYSCKYMEACKIILN---------------SR
GKVLLYEPLVTFEGIA--------TLKQYFK-AFK-------------------------
------------------------------------------------------------
------------------------------------------------------------
------------------------------------------------------------
----------------------------------------------------------IS
FIEYSNKT--------INTRDYDITLFNRYENNNGNEIKVCIFSAAGSEGISFTCINDII
ILDLPWKESELKQIMGRAIRLNSHMELEMENR-------------------------YVT
VHFIISYTINDK--SV---------------D------E-----EILNL-IKQKKNNISV
L----FNLLKSVSIEHIHNT---YKNIEP-IENEY---------------IFDTLRRT--
---K--------MKEL---NITNVVA-NILVT-PIF-YCN--------------------
------EDNISVIF-------------EGYL--DKKNNIVYSNNIPI-------------
--ATIKLDNSNRPIFIIVEDKLVYITKNY---YE--------------------------
------------------------------------------------------------
------------------------------------------------------------
------------------------------------------------------------
------------------------------------------------------------
------------------------------------------------------------
------------------------------------------------------------
------------------------------------------------------------
------------------------------------------------------------
------------------------------------------------------------
--------------------------------
>NP_039015
------------------------------------------------------------
------------------------------------------------------------
------------------------------------------------------------
------------------------------------------------------------
------------------------------------------------------------
------------------------------------------------------------
------------------------------------------------------------
------------------------------------------------------------
------------------------------------------------------------
-MNTYAAYIDYALKKLDTFPVDMT-GG---NDNTVLL--------KDYQLFVAKVFLGL-
NSMNSILLFQETGVGKTITTVYMLKNLKKI------------------------------
-YSEWTIIILVKKALIDDPWTHTILD-------------------------YAPE-----
--------VM-KDCIIMNYDDQ----NFHNKFF---------------------------
--------------TNIKSINVKSRIFIIIDECHNFISKSLTKED-N-----------KK
RNTKL-VYNYIAK-NLMQKNNKLICLSATPIVNDVREFQMLVN---LLRPG---ILTPDK
SL--F--------------------------YNKKLIDEKEIISKLGCICSYIVNN---E
ASI--FEDVENTTL-------FA------------------KKTV--HIKHVFMSKKQEE
LYLKARYLER-KLGI-----------------------SVFKIYQRMASTFVFDDIPDK-
KKLTEEEYEKFVDSLSIDFKNTLYGKKISKQSLDILSAGGTINDIK--------------
------------D--VKD--IELYNYLYEHSCKFTFVCVSIIQ---------------SK
GKCLVFEPFIRSSGIE--------ILLQYFN-VFG-------------------------
------------------------------------------------------------
------------------------------------------------------------
------------------------------------------------------------
----------------------------------------------------------IT
YIEFSSRT--------KDIRSKSVSDFNKVDNTDGEITKVCVFSQSGNEGISFLSINDIF
ILDMTWNEASLKQIIGRAIRLNSHVNNPPERR-------------------------YVN
VYFVVAKLSSGR-SSV---------------D------D-----ILLDI-IQSKSKEFSQ
L----YKVFKHSSIEWIYSN---YTDFQT-VDDEK---------------GFKKLISR--
---NI------ILDEN---TITNKKK-LTMGE-NIW-YSF--------------------
------SSSLVSIH-------------RGFK--SMDNKIYDSEGFFI-------------
--T----VLPDKPTIKIYEGKLIYILTVR-------------------------------
------------------------------------------------------------
------------------------------------------------------------
------------------------------------------------------------
------------------------------------------------------------
------------------------------------------------------------
------------------------------------------------------------
------------------------------------------------------------
------------------------------------------------------------
------------------------------------------------------------
--------------------------------
>YP_009552029
------------------------------------------------------------
------------------------------------------------------------
------------------------------------------------------------
------------------------------------------------------------
------------------------------------------------------------
------------------------------------------------------------
------------------------------------------------------------
------------------------------------------------------------
------------------------------------------------------------
------------------------------------------------------------
------------------------------------------------------------
------------------------------------------------------------
------------------------------------------------------------
------------------------------------------------------------
-------------------------MSATPVVNDIKEFNILVN---LLRKN---IVNFDE
RY--F--------------------------DDEKLVNRNRLKNGLLSIVSYQKV----E
NDS--LTNTIENDN-------FA------------------SKRI--HIYKILMTDYQES
FYNEAEKYESLNKDL-----------------------YKLKPIRRMVSTFVYDGLKIR-
EKMTEEEFNNFIKSKLSSFRRSIENMSFDDKIIQKFINNDDD------------------
---------------NIN--DENFHKLKQYSCKYIEACRLILK---------------SK
GKCLIYEPFVSYEGIHIHTHTHTHTLKEYLK-LFK-------------------------
------------------------------------------------------------
------------------------------------------------------------
------------------------------------------------------------
----------------------------------------------------------IS
FIEYSK-L--------SNIRERNLSEFNHINNDSGKYVKCCIFTNAGSEGVSFTCVNDLV
VLDIPWSESQLRQIIGRSLRYGSHYN--IDRK-------------------------YVN
VHIILAFTKNGK--SS---------------D------N-----EMFQL-IKRKLNRITQ
L----YSLLKESSIEFIYNK---YNTLEP-INEEY---------------IFDTIKNN--
---K--------IEYV---NESKTYK-IKKVI-KIK-YVI--------------------
---------SDIIE-------------DGYF--DSESKYIYDKDMNL-------------
--VCKAKETNGILDLFVRNGELIYNVDNL-------------------------------
------------------------------------------------------------
------------------------------------------------------------
------------------------------------------------------------
------------------------------------------------------------
------------------------------------------------------------
------------------------------------------------------------
------------------------------------------------------------
------------------------------------------------------------
------------------------------------------------------------
--------------------------------
>AUL80253
------------------------------------------------------------
------------------------------------------------------------
------------------------------------------------------------
------------------------------------------------------------
------------------------------------------------------------
------------------------------------------------------------
------------------------------------------------------------
------------------------------------------------------------
------------------------------------------------------------
MSTSHAAYIDYALRRTTNMPVEMM-GT---D--VVRL--------KDYKHFVARVFLGL-
DSMHSLLLFHESRVGKTMTTVYILKHLKDI------------------------------
-YTNWAIILLMKKALIENPWMNTILR-------------------------YGPE-----
--------IT-KDCIFINYDDQ----NFKNKFF---------------------------
--------------TNIKTLNSKSKICVSFDECHNFISQSLIKED-G-----------KI
RPTRS-VYNFLSK-TIALKNHKMICLSAPPIVNSVQEFTMLVN---LLRPG---SLQH-Q
SL--F--------------------------ENKRLVDEKELVSKLGGLCSYIVNN---E
FCI--FDDVEGSAS-------FA------------------KKTV--LMRYVNMSKKQEE
IYQKAKFAEI-KTGI-----------------------SSFRILRRMATTFTFDSFPES-
QNRDPGEYALEIATLYNDFKNSLRDREFSKSALDTFKKGELFKGDA--------------
------------S--AGD--ISLFTELKEKSV----------------------------
------------------------------------------------------------
------------------------------------------------------------
------------------------------------------------------------
------------------------------------------------------------
------------------------------------------------------------
------------------------------------------------------------
------------------------------------------------------------
------------------------------------------------------------
------------------------------------------------------------
------------------------------------------------------------
------------------------------------------------------------
------------------------------------------------------------
------------------------------------------------------------
------------------------------------------------------------
------------------------------------------------------------
------------------------------------------------------------
------------------------------------------------------------
------------------------------------------------------------
------------------------------------------------------------
------------------------------------------------------------
------------------------------------------------------------
--------------------------------
>AGD92600
------------------------------------------------------------
------------------------------------------------------------
------------------------------------------------------------
------------------------------------------------------------
------------------------------------------------------------
------------------------------------------------------------
------------------------------------------------------------
------------------------------------------------------------
------------------------------------------------------------
---------------------------------MIKL--------NSH---QIKPIEYM-
KSHRGLILYHSVGSGKTLTALYSVYQFEY-------------------------------
----EI-VIIGTKSS-KKVFMDDIKK----------------------------------
------AEMNASRFTFYTYTKIKKLL-ETDI------TM---------------------
----------------------LKNLSVIVDEAHSLRNENM-------------------
-------YNLYIA-SALTLCKKVILLTATPVINYMNDLSVLVN---IIRGE---DVLPTE
RI--LFEQMFFD------------------DDDMVIINQDILYNKLKNTLSYYKIR---D
DEN--YPTSET------------------------------------SYMYIDMDHDQID
EYKYYVRKIL-FSD-ENV-------------------PDNMDLLNINYGLL---------
----------------------------------------------------------PN
KKKIF-----FLML-HDN--YQMYLKQQKLVQ------KYKIY-----------------
------------------------------------------------------------
------------------------------------------------------------
------------------------------------------------------------
------------------------------------------------------------
------------------------------------------------------------
------------------------------------------------------------
------------------------------------------------------------
------------------------------------------------------------
------------------------------------------------------------
------------------------------------------------------------
------------------------------------------------------------
------------------------------------------------------------
------------------------------------------------------------
------------------------------------------------------------
------------------------------------------------------------
------------------------------------------------------------
------------------------------------------------------------
------------------------------------------------------------
------------------------------------------------------------
------------------------------------------------------------
------------------------------------------------------------
--------------------------------
>AEJ34785
------------------------------------------------------------
------------------------------------------------------------
------------------------------------------------------------
------------------------------------------------------------
------------------------------------------------------------
------------------------------------------------------------
------------------------------------------------------------
------------------------------------------------------------
------------------------------------------------------------
------------------------------------------------------------
------------------------------------------------------------
------------------------------------------------------------
-----------------------MIL-ESDI------TI---------------------
----------------------FKNMSVIVDEAHSLRNENM-------------------
-------YNLYIS-SALMLASKIILLTATPVVNYFNDLAVLVN---IVRGE---DSLPTE
RA--LFDQMFYD------------------EETMTLINAPILFNKLLNTISYYKII---D
TIN--YPTSES------------------------------------HIKQVEMDHLQID
EYKYYIKQIL-YSN-ENV-------------------PDNVDIFNINYGLL---------
----------------------------------------------------------PS
KKRNF-----FLNV-TRQ--LSNVAKIADTSPKIEDIMKYIIS---------------GP
YPIVIYSNFLKSGIYT--------LAVRLEK-KI--------------------------
------------------------------------------------------------
------------------------------------------------------------
------------------------------------------------------------
----------------------------------------------------------SV
TK----------------------------------------------------------
------------------------------------------------------------
------------------------------------------------------------
------------------------------------------------------------
------------------------------------------------------------
------------------------------------------------------------
------------------------------------------------------------
------------------------------------------------------------
------------------------------------------------------------
------------------------------------------------------------
------------------------------------------------------------
------------------------------------------------------------
------------------------------------------------------------
------------------------------------------------------------
------------------------------------------------------------
------------------------------------------------------------
--------------------------------
