# Supplementary material for: Endoparasitoid lifestyle promotes endogenization and domestication of dsDNA viruses
Source: eLife. 2023 Jun 6;12:e85993. doi: 10.7554/eLife.85993 (PMC10259472; doi:10.7554/eLife.85993)
Supplement: Figure 1—source data 1. [file elife-85993-fig1-data1.zip › All_clusters/Cluster27528.aa.aln]

>IDBA_scaffold_7081:4445-4694(+):Leptopilina_heterotoma
------------------------GQNCINFFIKCKRVQVASSAENVLLLVRSGVQDNFK
FKLSLPRISRVDMVAVFIIVLKR-EIEILSISSKISKLLKAPGTTILS------------
-----
>scaffold_159:94129-94399(-):Leptopilina_boulardi
-----------------LFVTVEGGQNCINFLIKCKREQVASSAENVLLLVRRGVQANFK
FKLSLPRISRVDMVAVFMIVLKR-EIEILSISSKISKLLNAPGTTILS------------
-----
>scaffold_1017:18754-19003(+):Leptopilina_clavipes
------------------------GQNCMNFFIKCKREQVASSAENVLLLVRSGVQDNFK
FKLSLPRISRVDIVAVFMIVLNL-EIEILSISSKMSKLLKAPGTTILS------------
-----
>QKN22482.1
MAPIFVGERFSSVLLNRLYTDVAIGKNCMRFLIIRKRAATASSTLNVTLLVRIKLLDNFK
FTQSEALISRDAIVARLMRVFRRVPHTFLDISSKINNVLKAPGTTILSRSFLGEFANSVE
LKDMA
