# Supplementary material for: Endoparasitoid lifestyle promotes endogenization and domestication of dsDNA viruses
Source: eLife. 2023 Jun 6;12:e85993. doi: 10.7554/eLife.85993 (PMC10259472; doi:10.7554/eLife.85993)
Supplement: Figure 1—source data 1. [file elife-85993-fig1-data1.zip › All_clusters/Cluster22765.aa.aln]

>QKQZ01079575.1:1229-1829(-):Solenopsis_fugax
-----VTTREIDDARRYAMKRLEHDRVLHGWD---------PYPDNFVAWRPTLPDHTCD
R---DTPCIHGEAIFTKIGCESVSCYPYDEMGDFFSRD----------SSKKWKISPYCY
DIPVKKS-NR--------DNDVPNVHYMKYV--NERCVLVDPTVRRWAENPRLRRDKPTT
GVTDAPPFRYVSAYDVEITEEYCTKFVKISY-----DEKKKDCYRGPGQWIAEAIMGTLY
REL--
>scaffold_869:42988-43720(-):Campopleginae
MARTFITDEDMAMMQEAVSIQMMNDLADSKWEFEKKSRREHMFTMESKKWSSRIVDRLKK
SGRHLFPTEKKTLRLTEVGCKYFACPTMIHITPLGLVDVNKVELAHLVRADMPGVSDHCY
DKYRSRLIERQNPKLESPYDALSHLHWRKMMDGRMGCARDFEMFRNWAMFPSMRDEGYVH
GVTDVPPLVLHNDNQFDMTEAYCK-FKGVSYKPSENGEHNDDCYISRGQAVSEAIFGYWP
RNLYR
>ADI40452.1_CP_Volkoff-hyposoter
MSRYLITDEDFDLMNQVAVIQVQNEIVDSKWEYEKKANRQDFFKLSSKPWSSNIKDRLKK
SARDMIPTEIKSLRLTKEGCKHYACPSIVYIKHLGEIDINKVDVASLVKDDMPDVSEYCF
QKYRRRLIERDNPRMKSPFDHIGNLQWRKMSDGHMGCSQDNEIFRNWALYPWTRAKTFKD
GVTNAPPLVLHDDNQFDMTEKYCR-FKGVSYKKADEGKHNDDCYVSRGQAVAETILGYWP
RDLYR
