# Supplementary material for: Endoparasitoid lifestyle promotes endogenization and domestication of dsDNA viruses
Source: eLife. 2023 Jun 6;12:e85993. doi: 10.7554/eLife.85993 (PMC10259472; doi:10.7554/eLife.85993)
Supplement: Figure 1—source data 1. [file elife-85993-fig1-data1.zip › All_clusters/Cluster5782.aa.aln]

>QANH01000809.1:33071-33536(-):Harpegnathos_saltator
MNDRGIIICVGIAFLIFIFLWVYFKNKKVKTGNYGNYSYYDKLTDRLDAKLGHDSSFMIQ
HYLDPENCPLYGNLPTLSQLVNLKQNNPSKYEELVNDGTVKRAVNIKALKTWLLLGSTNV
DKFKHFMNQVNQLNIDKVDLLNLENALKYQLSKTQ
>QANH01000554.1:26726-27191(+):Harpegnathos_saltator
MNDRGIIICVGIAFLIFIFLWVYFKNKKVKTGNYGNYSYYDKLTDRLDAKLGHDSSFMIQ
HYLDPENCPLYGNLPTLSQLVNLKQNNPSKYEELVNDGTVKRAVNIKALKTWLLLGSTNV
DKFKHFMNQVNQLNIDKVDLLNLENALKYQLSKTQ
>NP_149524
MNDRGIIICVGIAFLIFIFLWAYFKNKKVKTGNYGNYSYYDKLTDRLDAKLGHDSSFMIQ
HYLDPENCPLYGDLPTLSQLVNLKQNNPSKYEELVNDGTVKRAVNIKALKTWLLLGSSNV
DKFKHFMNQVNQLNIDKVDMLNLENALKYQLSKTQ
>YP_009046759
MISTEFII--LIVAVLLLLWWVIVKNKS------TDQTYYDVVQDMVDARLGKDSSDIIN
RYLDPEGCSLKGNLPSLNYLETLKVGNPGLFQLYANNGTVKRAVNLKTLKEWIKLGKKEN
--LYKTMELVNNINLERQNLKALEKTLQNMF----
