# Supplementary material for: Endoparasitoid lifestyle promotes endogenization and domestication of dsDNA viruses
Source: eLife. 2023 Jun 6;12:e85993. doi: 10.7554/eLife.85993 (PMC10259472; doi:10.7554/eLife.85993)
Supplement: Figure 1—source data 1. [file elife-85993-fig1-data1.zip › All_clusters/Cluster127.aa.aln]

>QANH01000429.1:20831-21378(-):Harpegnathos_saltator
----------------MFSKS-YQITKEMYKARGWQIIKEDELTIL------------AK
V--------NTNPEFAIAKFIET--T-QEIKSPPLSQII------DFSSNE-------YV
CVTII----CDGSITTNVKKIEQTTKGKVEIFHNKDLQMNITKYHLQPLFNKLLDEEAKD
FKKKYIKCKIENGKKIILQSFPSMSKSDPIARFFKYQSGDVIKITNKDGF----VSYRIV
K*I
>scaffold_7263:2110-2647(+):Ceratosolen_marchali
----KLCFTC---QMNILELVLSN-AETMLEDRGYVPIAGTYPNTNIVE-RMSNRVYIVN
PG--------EALKKFALTIVVDSTS-KIKSY---SNYI------EDPNYE---------
TIVCV-YMGNV-TISHR--TLEKNLDYKIEIFPLSSLMVNVSKHFLQPKVELAKNY----
---------------THKTKIPKISFYDPIVRYYRFPKKSVIKITCPE---SGEIQYRMV
V--
>scaffold_15802:103-559(-):Ophioninae_A
----------------------------MFDHRGYVTEDGEPLTETGHE-A----VHCAP
S------------GKFVYVFVVERVV-DAVRH---SELA------RRPDTE---------
TVCVV-VTRCA-ASDAAIFEKERLSGGALEIWPLRSLAFDKFASALQPKEAWPNTED---
---LCG---------VNPRSLPQMSPNDALVRYFRFRPETVVVAVSPL---DDSVS----
---
>NP_149917
----------------MFSKS-YQITKEMYEARGWQIIKEDELTIL------------AK
VN----SRENTNPEFAIAKFIKT--T-QEIKSPPLSQII------DFSSNE-------YV
CVTII----CDGSITTNVKKIEQTTKGKVEIFHNKDLQMNITKYHLQPLFNKLLDEEAKD
FKKKYIKCKIENGKKIILQSFPSMSKSDPIARFFKYQSGDVIKITNKDGF----VSYRIV
K--
>YP_009046621
--------------MNLEIEV-LNTVKEMFKARNWTLTTTPQQKQS------------VN
SNPNAIWAITENGKLAVAEFIET--A-SEIKTSPFQILI------DDKHEE-------FE
CITIV----CETGITTNIKKIEQISKNKVELFKMNDLKINITKHVLQPHFQKLKKEEGVL
FKKKYT-------------GFSTLLKTDPVSKFLRFQTGDVVRIVPRTDDIIDEISYKIV
K--
>YP_009220660
----------------MDSQLASNLEKMLMDGRGYVEVDDGKPSGEFHE-K----LFVAP
S------------GKIAMTVVLTSMV-GLKKY---SKYI------EGDSYE---------
VVIVI-YFGSV-TLYHR--ALEKTLKHKIEIWSSEQLLVNPTTHVLCPKIEVVPKL----
---------------SCQYQIPKISFYDPLMRYFRIKPKTILKVTNVD----GWVSFRRV
V--
>YP_009010569
-------------------MK-FEIVKEMMVQRNFKEYKIKEDNYI------------IG
VR-------------DNNEYIYIKIYPGKFEIKVVREFLSTKFNMSSGGDITTKISNKNV
VELIII---CKSFQNSHVKEFKE-LSKRIQLIRSDFFNINITK-----------------
--KAPCHLKVDGSIIKNKKELPILKEHDPNCIFYNFVKGDLIKIIRSDGE----VCYRLV
R--
>YP_004732939
-------------------MK-FEIVKEMMVQRNFKEYKIKEDNYI------------IG
VTMNTL---------GNNEYIYIKIYPGKFEIKVVREFLSTKFNIHNEG-VTTKISNKNV
VQLIII---CKSFQNSHVKEFKE-LSPHIQLIRSDFFNINITK-----------------
--KAPSHLKVDGSIIKNKKELPILKISDPNCIFYNFVKGDLIKIIRSDGE----VCYRLV
R--
>YP_009052298
----------------MIKIS-KNNIIELLKYRGFDINTDVIDQFM------------Q-
NDSKSISV---QNNKEIHKFIYN--FNDKLNKNTLNKII------NEYHEI----TDKIQ
VFSIVTFENITKTIENTIKIISQKYKSKIVLFDIKNLMINPTKHHLFAKHELIN--ANDD
FKKAL----CDELHIINIYKIPKISVNDVMAKYINLNIGDICKITRKTNQGQVAI-FKLC
V--
>YP_007354237
MEPNRIIFSIMKSDSEKVRIILTNIL-KMLSNRIYMDKEDNKQKLLNLENDIDPMKYVDD
KGDNTFTLTTRNGDKYAIKIMFQKIS-AIGKQSPISEFI------NEYNNH---------
RKIIVAQEYNA-K------IESQVSKYGAQIFLESRLLSDIISNKFQPEFELLSPTEMKQ
FKTEYN---------VNEYTIKKYNKSDPVVQYFGLKKGDIIRIIRPSIVSGESIDYRIV
T--
>YP_009010325
-------------------MK-LNIVREMMVQRKFNEYKIRD-TFM------------IG
SRLQD----------DKLEFIYIKIFNTKFELNVVREFLWSKFTIDNNGNIFTKNTNKNV
VQLIII---CKSFQNSHIKEFKE-VSNHIQLIREDFFNINITK-----------------
--KAPYHEKVTEETIVNKKEIPIIKENDPNCIFYNFVKGDIIRVVRSDGD----ICYRLV
R--
>YP_009010794
-------------------MK-LNVVREMMAQRKFNEYKIRD-TFM------------IG
SRLKD----------DKLEFIYIKIFNTKFELNVVREFLWSKFTIDNSGNIFTKNTNKNV
VQLIII---CKSFQNSHIKEFKE-VSNHIQLIREDFFNINITK-----------------
--KAPYHEKVTEETIVNKKEIPIIKENDPNCIFYNFVKGDIIRVVRSDGD----ICYRLV
R--
>YP_008357330
-------------------MK-LNIVREMMAQRKFDEYKIRD-TFM------------IG
SRLKD----------DKLEFIYIKIFNTKFELNVVREFLWSKFTIDGSGNIFTKNTNKNV
VQLIII---CKSFQNSHIKEFKE-VSNHIQLIREDFFNINITK-----------------
--KAPYHEKVTEETIVNKKEIPIIKENDPNCIFYNFVKGDIIRVVRSDGD----ICYRLV
R--
