# Supplementary material for: Endoparasitoid lifestyle promotes endogenization and domestication of dsDNA viruses
Source: eLife. 2023 Jun 6;12:e85993. doi: 10.7554/eLife.85993 (PMC10259472; doi:10.7554/eLife.85993)
Supplement: Figure 1—source data 1. [file elife-85993-fig1-data1.zip › All_clusters/Cluster9478.aa.aln]

>DF939187.1:766710-767339(-):Vollenhovia_emeryi
------------------------------------------------------------
------------------------------------------------------------
-----------------------------------NYDFVNALLQEFFNEHKIYDYSERR
AILEAVVKKHVWNKLNSDPIFNEN--TILRAN---EYNEETQGNIKVRRWYAPWIEQTVK
LTTNDLNITAPMPRRIS--NKWA--LP-IIGIVSIGAYLGGKYLISKACSALTSYITTQL
V*KQVEQPISTAIEQSFCQNIDQNILPSVQDTSIGLSVYLSHTLKNSIAQACQQLINAIN
TVKPSATSI-LM--LYI-------------------------------------------
------------------------------------------------------------
------------------------------------------------------------
------------------------------------------------------------
------------------------------
>KQ414765.1:53414-54238(+):Habropoda_laboriosa
------------------------------------------------------------
------------------------------------------------------------
------------------------------------------------------------
-IIEQVIPVHMNNKLRTQPLHTIE--TEERAM---EYNCEIEGRVPKFSWWNPFSRYLIS
VNDCLVNYQAPMPRWRS--FNWK--PVMWMGIGAVGTNLIARYCISRVFSDTGTSITIPC
APQQPTLPMPTDTNLCSCPSTIRCVSDKLLDTCSSLLRKAAHGVKTGIAKAWSRLVSELC
TSESSPPSEQVE--RFIARLDLSRR*RKHLSLNTRHQE*YRLVIQHSTLSMVVSLNH*NI
A*QNMA-SINSIL---AKEIQSFIL-----------LLV---PA-----------AAVR-
-------------------RVRRDGR*RKNCPEV*-------------------------
------------------------------------------------------------
------------------------------
>YP_009552018
----MSIYHSMPDLTRPPPELGTIRPIQD--GMMP-RTRTQ-------PRPTGFISNLTR
---GIQN-AANRAYD-WMIPPEL----TDAENIERADEVVQAW-TRRQETEIKARRMDID
NETTRRTAEIMAQPLEEGLLAYLNGQTRGKILNKDYVPYLVKLSNAYFAEVGQPDHILRE
KVMQDVIKKHLDFRLKDTPFLTSRTDIMHRAS---YINALNQGKRITYPFWYFGRPKVET
IQEWSENESGPYDSPRPY-SYSR---IILTTMGWVAVGWTAKYLISRLYSNLTSGTTTQL
AVKQLPLPSGTGIFRKFFPSTTPQVSTNSTDTSGFTAYILEYGPIKSMLVACSRPVKEFA
TKLP--------------------------------------------------------
------------------------------------------------------------
------------------------------------------------------------
------------------------------------------------------------
------------------------------
>YP_009337112
----MSVY-------------------------------------------TGYYTP---
---NNTT-WYQRIGE-WVRDAMN----YN-PELKRHEDKVEELKLKITENQNRLLEAELD
QHAKALELDAMKVDHKEGLLAHLKFYTLNKKIDTKYIDYVTRLAEAYFESMKIKNPRLKC
ELMDEVLPIHIKQRLSTMPLLMKDDRTIASAN---YISELIDGRKVSYPWWNLWQPTYAR
LGGS-GNENADYLVPTQP-NFWK---YGMIVTGSVAIALGGKWIISRASQNLTDGITNLL
AQKAQQLPSTTVITQSLSKDMIEIASKGCTNIYEGMLWIWNSGHVSNILPAFGQQASDES
IRMIMTSF----------------------------------------------------
------------------------------------------------------------
------------------------------------------------------------
------------------------------------------------------------
------------------------------
>YP_009337208
MEAIRNIYRHVAGAG-PPPETDDTNLMESLEQLLNANTTLNSTTIESYKKVLGTVRDLTT
ICASLPTAATNTILDERLRAETLTQQIAGIQHGDRNEQTAEKIELERLKAKVKALE----
--EQQILNDRARPPSIDEALAFLKIKCLGKTVDETYMAYCGSILREYLLQRAKVSTRLEY
SIINGTMDMHMANIR-PQYDYDLH--NIMRYNDCVNFVQRSTVRVFNRIYTIPFTDICLK
----SLNYLRPVGATENINHPYRPRFAYLRNILLIISILTAAYNISPLFLGRMKHTTIPN
APQPPLQPMPTGINLSTWMNIGQNILTTSSHYA-SSSIDSAHGIMSSISTLWTAPASEDF
ISKLSTRFEMDEKSRVASLLSLS--LRKWDQISTKLQDLSKHAIQHSISLMDATLNHSSV
LTNTSYNSAKALMTRLEPKYTSFLENTNTTLKETIRLLTHTSPETCFEYAMNITEAAINR
TTNFVDFAAKLSATRLEPVKVKITAWSERACQETLIPAMETALSTTTYSRNYLEYYGLKA
TRLLMETTLYSLRPVNWIVSNVNAYYENLIWKRRWERAQTISITLSFAAVALFITLMAIR
QWLSIQTVYRRYTVQPTSRGRTNNIPGIFR
