# Supplementary material for: Endoparasitoid lifestyle promotes endogenization and domestication of dsDNA viruses
Source: eLife. 2023 Jun 6;12:e85993. doi: 10.7554/eLife.85993 (PMC10259472; doi:10.7554/eLife.85993)
Supplement: Figure 1—source data 1. [file elife-85993-fig1-data1.zip › All_clusters/Cluster4587.aa.aln]

>QANH01000736.1:22858-23245(+):Harpegnathos_saltator
MFSNISNQKLVL---IILIALCPFVYYLWNNEILGIGNWGRKRKDTFEDKNCSTEIEHAI
EEHKRKNKEKKEAKEKRLAPGRVKIS---------TYDVDNENYLLGDINEE--------
----LQPNFPGYLTKETAYPFDCEPDDKSNRWL
>QANH01000488.1:50187-50573(+):Harpegnathos_saltator
MFSNISNQKLVL---IILIALCPFVYYLWNNEILGIGNWGRKRKDTFEDKNCSTEIEHAI
EEHKRKIRRRRKQKKKDLPLDVLKYQLMMLIMKIIYWEI*MRNFNLISLDI*LKKLHILL
IVNQMTNLIVG----------------------
>NP_149632
MFSNISNQKLVLFFTIILIALCPFVYYLWDNEILGIGNWGRKRKDTFEDKNCSTEIEHAI
EEHKRKNKEKKEAKEKRLAPGRVKIS---------TYDVNNENYLLGDVNDE--------
----LQPNIPGYLTKETAYPFDCEPDDRSNRWL
