# Supplementary material for: Endoparasitoid lifestyle promotes endogenization and domestication of dsDNA viruses
Source: eLife. 2023 Jun 6;12:e85993. doi: 10.7554/eLife.85993 (PMC10259472; doi:10.7554/eLife.85993)
Supplement: Figure 1—source data 1. [file elife-85993-fig1-data1.zip › All_clusters/Cluster16527.aa.aln]

>QANH01000809.1:11596-12403(-):Harpegnathos_saltator
MKSTFVRSLFSNLEHMNQDSST--ICKFSDCYKLKTLIYPFVSRRKIEKIFTCQDVKK--
--VSKGEYGNRLMKIIPKKDIISTNNMRNVEVASEAYYNFVANDIEGIHQLVDYLESENH
VFFVYYISKGRTITLQKLIETKYGMKI---GPQKDYGITVLNIFKTVVISSIEMYNHGIF
HHKLNSSNILINLNTFSPLITNFNYASFV---KDDDWKTIVKNLGILLYELWIGHRPDDD
----YEIILNHEDSEIHTGIKNFLLTTLTKFVSKNEFNILIENLP---
>QANH01000488.1:66332-67139(-):Harpegnathos_saltator
MKSTFVRSLFSNLEHMNQDSST--ICKFSDCYKLKTLIYPFVSRRKIEKIFTCQDVKK--
--VSKGEYGNRLMKIIPKKDIISTNNMRNVEVASEAYYNFVANDIEGIHQLVDYLESENH
VFFVYYISKGRTITLQKLIETKYGMKI---GPQKDYGITVLNIFKTVVISSIEMYNHGIF
HHKLNSSNILINLNTFSPLITNFNYASFV---KDDDWKTIVKNLGILLYELWIGHRPDDD
----YEIILNHEDSEIHTGIKNFLLTTLTKFVSKNEFNILIENLP---
>NP_149589
MKSTFVRSLFSNLEHMNQDSST--ICKFGDCYKLKTLIYPFMSGRKTEKIFTCQDVKK--
--ISKGEYGNRLIKIIPKKYIISTNNMRNVEVASEAYYNFVANDIEGIHQLVDYLESANH
VFFVYHISRGRTITLQKLIETKYGMKI---GPQKDYGTTVLNIFKTVVISSIEMYNHGIF
HHKLNSSNILINMNTFSPSITNFNYASFV---KDEDWKTIVKNLGILLYELWIGHRPDDN
DYDEIKIILNHEDSEIHTGIKNFILTTLTKFVSKNEFNILIENLP---
>YP_009046664
-MKTMVRSLFSNLEHMIPDGNDTNSTLLEDCYKINTKDCSWRTPQD----LKCKKILKNE
SWREKGNYDC-VMKIY-DKKNLKFNNMRKVSVSTDAYYSFVANDIEGVQKLVDYLEDDDN
VYLVYQNTPDKSQNLKTFIAKKYAKKILVDGKKVPYENVSIEVFRKITITLLELFNHGIV
NKSLTPENIAID-SSFKPLLINFKFSNIPENEHKKEWESLMNQIGLLLFELWMGHSLEDV
KDLQFF-LSSNEDIAIPDPISEFLQKTLNGSIKHTDFYKLFDKFFDKI
