# Supplementary material for: Endoparasitoid lifestyle promotes endogenization and domestication of dsDNA viruses
Source: eLife. 2023 Jun 6;12:e85993. doi: 10.7554/eLife.85993 (PMC10259472; doi:10.7554/eLife.85993)
Supplement: Figure 1—source data 1. [file elife-85993-fig1-data1.zip › All_clusters/Cluster10833.aa.aln]

>NW_014463993.1_0:657015-660393(-):Microplitis_demolitor
--------------------------------TYDHNPVE--LMPGKKK-------KLLQ
IDDFWLISTLHSYNYLNNRFIIFNCQCYHRHYD-------PIDFYENIFIRKQSYFACII
SNDD---SRIRHMCFPIMLGSMIDLHLRPQHELDPD-------VFGCFIINGSLKILPNF
QTNNLNSLHIYSYKDE-RCVRW-VVKTNSNTC---RLYYSKVKSEQVLCEFTETPNSANT
STDDDCFFSFLEFDKND-----------HS--DTNRK---K--------------NLNGL
QKDNDNWINFINRVNP--------YKCND-ITVDKYIDVFQLLLQDYPQIDDLANKTIIT
APMILYRVVTMTK-------------HTKLKQIFESGNLFYVLSKKK---------HMTL
IKDFANMYL-NIEGQKHDKIRYMLDLTKRSINRQTRNSKALLYPRDADYFICYLTCKEMK
DAGETISFAHYVTITLPINDRLIQQEIFQ--------SHDYDTPHGLRIIINGFLTNCYV
YNSLDSLINFKRRLPMITFFRLGNRYLFTYTKGYVLVKYSSKYNIFVTPYEAQNL----F
PDC----------------------FDNYSQFSRFGCFARQL-SSSILKTPPPKCTVTIN
NIRGACNVLNSRFKAQAFLTSIGYNSAIIYQRHG--ENE-LLSSHKKYSRISLCKKDD--
TGGGDKLLPIARETHIAFAWLKYAERFDIKPKNQSIIDSYFEELDATILKSKQSAIPRDG
SEFYGVITDMIDPNADVSNEFYLQFLKNV---------------LPIK------YIFIDN
RFSLIMNNDENEVNLLHRATVKTITNIPEYKQYLWNLISNDNMVIPLYNYTPITLISNDN
VLSNSPEIPSVSQKEPPQKRKYNRNSYTITAPQKRCSKSSKTKRIQNSSMFKSMEIMTDC
KDYYNLYTTKLFNVLCCNDYTDRNTNQLVLYCAFGDVGGGCIEDGIILDETFVSNAPNKL
ISVTLAVKFMTHDSGYNGNDNKSNNFPKNQLEKPNPSEENEINLNAPQKNRRTSSKSSQS
LSIKYSPINR----EIDKCLIFGVISSNQRLLTFKSKNVNIVE-TNLKTHNFYVIYCVE-
FTHYKKTIES--YYN--ESTNTLIIHYRYMRPIGIDMKFCNKHGQKAIVSCVRDLSYYRA
WTKSGKCIHPQVLYSMQSVIGRMAAGQVHEMLSNEECGFSENGEVVAPMSFVIHSVESSV
KSKITAALRIDLMTQQNGFDANMCTGLALLATTQHAGNFTDSYARLHYLKELFKLNGINF
EF----------------------------------------------------------
------------------------------------------------------------
------------------------------------------------------------
------------------------------------------------------------
--------------------------
>NW_011887765.1_0:651603-654312(+):Fopius_arisanus
------------------------------------------------------------
--MFFDTYFLCSYNYQLHRFVLIDCPCYETFKIP-------DTFIENVIIGRKSYMACLC
YNSK-SRKRINHSSIPIVLGSYLDYRIRGHKAVV-----ECRQLWGSVILRGVLKIYASF
STFDSLSMHVRQTKEG-KSIDWFTYVNDNEQA-------------EV--PNGLAINYQN-
----------------------------KRVLWTYQYKT-------------------YE
SSKSSEWINLIGKSNP--------FGVTN-VLASEYMKMWDTVLSYVYQMNDLKNRQFLN
GASVITRYIQYDLNKRRKKKGAG---CLKMSAAFENGTLFQALGKKNFNETEAW------
CRNYPQNYDNTLHEGRSNKTALLLPNVTRASNDAVRNSSALAFPSDAVNYFCMLNTKDLK
SAGEQNVLADYVIMSESTDPKILYQYLCSLS-----------TGRGNNLIIDGYITNCKR
EWNLQDLINLKVKFGHVTT-KYYLPYIMFSTRSSIPMKYSDEYDVFFSPAETIHY-NIKY
PEA-----------------------------ELLSTAAKQLGIVNLRKTAPSKATVSIN
NIKGSVANVTNSMHCLLMENSLGITCYLNMTEEL-------RQKLIDYAVISHGNDTS--
-----------------------------------NFERVYTGLVQHFNLEEPIA-----
P-IK-----------RTDKKNAMQALHRL---------------YPPE------LLLTE-
------------------------------------------------------------
---------CRRAVNTPFVLERNVS---------------RARDVSDYL---STIFN---
----------------SKYFNPQEIWNLRLRAVFGNPFGACIEDGVVMDTSTLKYIPKIC
YNACITIEFTFKTIK-------------------------------------------QP
KSAHFISVDDSNARRIDDETLIGCIISPYEAYIKNSKHSLI-KMSRIGSHYYYLIHFLPK
KTQMYQHLKIHHVRT--GSSIIIVIKGRTEVSVVDGSKVANSYGQKNVCSITTDLSNCWG
ITRDGRKVHAQIVYSEASLLGRTPSGQIYDMLKSDELAIGPNGELIAPVDLVIHTLHPYT
NNKV-FDVKIDTLTNMNGFDSQNLCNASRVLRSDTVC---------EKVLQVLGLHGFRL
TFLNDIEEHNLSAGIK-----RRIEVNGDEGE----------------------------
------------------------------------------------------------
------------------------------------------------------------
------------------------------------------------------------
--------------------------
>JZSA01001239.1:28136-31484(+):Cotesia_vestalis
------------------------------------------QLPTKKK-------KLLQ
IDDFWLISSLHLYNYLNNRFIIFNCQCYHRHYD-------PIDFYENIFIKKQSYFACII
SNDD---SRIRHMCFPIMLGSMIDLHLRPQHELDPD-------VFGCFIINGSLKILPNF
QTNNLNSIHIYSYKDE-RCVRW-VVKTSTNTC---RLYYSTAKSEQVLCEFTDSTSLNNT
STDDDCFFSFLEFDKND-----------RN--DNSRK---K--------------NPDDS
NKDNENWINFINHVNP--------YTCND-TTVDTYIDVFQLLLKDYPQIDDLANKTIIT
APMILYRVVTMTK-------------HTKLKQIFESGNLFYVLSKKK---------HMTL
IKDFANMYL-NIEGQKHDKIRYTLDLTKRSINRQTRNSKALLYPRDADYFICYLTCKEMK
DAGETISFAHYVTITLPINEKLIQQEIFQ--------SHEYDTPGGLRIIINGFLTNCYV
ENSLNSLINFKRRLPMITFFRLGHRYLFTYTKGYVLVKYSSKYNIFVSPYEAQNL----F
PDC----------------------FDNYSQFSRFGCFARQL-SSSILKTPPPKCTVTIN
NIRGACNVLNSRFKAQAFLTSIGYNSAIIYQRHG--ENE-LLSLNKKYSRISLCKNNNNS
DGGEGKLLPIARENHIAFAWLKYAESWDIKPNNQSTLDNYFKELDATILKSPQSAIPRDG
SEFFGVITSMIDPNAEASNEFYLQFLKSI---------------LPTK------YLFIDN
RFSLIMNNDENEVNLLHRATVKTITNIPEYKQHLRVFINNDSIVIPLYNYTPLTISSNNK
IDNSSTETMCKSPERLRKKRKYNRNSYTITAPQKLCNKSFKSQRIQNSSMFKSMEIMTEC
EDYYNLYTTKLFDLLCSNDYTDRNTNQLVLYCAFGDVGGGCIEDGIILDKTFVANAPNKL
ISVTLAVKFMTQDSGYNAHDKKHTHIQS---EKGNASVKNENDINIGRK-SRRNSKSLQS
LNVKYSPINR----EIDKCLIFGVISSNQKLLTFKSKNVNIVE-TNLKTHNFYVIYCVE-
FTHYEKTIES--YYN--ESTNTLIIHYRYMRPIGIDMKFCNKHGQKAIVSCVRDLSYYRA
WTRSGKCIHPQVLYSMQSVIGRMAAGQVHEMLSNEECGFSENGEVVAPMSFVIHSVESSV
KSKITAALRIDLMTQQNGFDANMCTGLALLATTQHAGNFTDSYARLHYLKELFKLNGINF
EF----------------------------------------------------------
------------------------------------------------------------
------------------------------------------------------------
------------------------------------------------------------
--------------------------
>scaffold_159:201057-203709(-):Venturia_canescens
------------------------------------------------------------
-MVCFEAYLLCSYNLQIGKIVLMNCKCYNIYREE-------STFIESVINLRQSYMACIC
YESQ-KRKRVGHKTVPIMLGSYLDYRIRGAQAVE-----RSRAQWGAVILRGMLKIYTSF
STFDALSMHVRQTHEA-KSIEWFTYIGN----------------------EGVALKYSN-
----------------------------KVVEWTYRYET-------------------QN
NLSSNAWIELINQANP--------FIKRR-ILATEYIQMFDDVLKYPYDMNDLKNRQFIN
GVSIMRKYIDYELAKRDKKKGVG---CMKMAHAFETGALYIVLSKKNTYETEEW------
CKNYPQNYDNTLHEGRSNKTVHFLQNVTRASNDAVRNSKALTFPSDAFGFLCLLNTKDLK
SAGEQNVLADFVIMTEESDPTELYEYLRRVTSEPS--SITAGRSTEHHLIINGFITDCRK
DWTFEDFKRLKRTLRHVTL-KFYQPYIIFSTKASIPIKYSHEHDIYVSPAEVGEY-NVTF
PES-----------------------------SMISVTAKELVPVGITKTPASKSTVAIN
NIKGSVANLTSNFHKSLMRMSLGTTCYMENNSEI-------ISAIADSAVISRDNDTR--
-----------------------------------HFQQAFSQLEKTFGLTTCNAT----
SQQH-----------DPIVGGAMRSFLKM---------------YVLD------DLLIE-
------------------------------------------------------------
---------NKGSHGTPYVRERNTE---------------SSPLVSSYM---TMLLG---
----------------PKNYPPPSVWNLRLWAMFGNSNGACVEDGVVLDRKTVDAMPKIY
YNACITVDFTLKTTR-------------------------------------------QA
RSPVFVAVDDKD-ECARDETLVGCLISEHEALVKNSKHCKIVF-GKIGNHYYYLLHFLPK
QNNTYAGLQVRHVLH--GKVITVIITGVHETRVCVGTKVANSFGQKNVCSKLADLSGYWG
ITRDGRKVHAQIMYSVVSIVGRVASGQLYCMLTSPDLAIGPNKEILAPVDLVIHALHPYT
NIKI-FDVKVDTLTNINGFDSQVLVNTSLALRSKRIF---------GKVLQVIGLHGYSV
TVDS--------------------------------------------------------
------------------------------------------------------------
------------------------------------------------------------
------------------------------------------------------------
--------------------------
>YP_009116735
------------------------------------------------------------
---MFQKFIINLYNKLITNYCVLNCKCYQPYD----------SFIDYVFIQKNSYLCCVI
KNNE-----VLHKVFPIMLGSFIDLLIRKQYDLTPNDCDITYKQFGSIIIDGEFKIIPNF
ITNNVNNLSVYRVKQKDQFVLW-NLTSSYNTN---LMSTSITECGKLM------------
------------YNNPK-----------KT--KTLKKKIQI--------------TTMPA
DCTDDDSINYINSINP--------FEYN--ATVDEYFSLFEEINDLYFGIDELANKLLIT
SPYILYKVLLISN-------------GNRLENIVKNGNMFFVLSKHVQDDANIKNFDMSI
QKDYANIYM-RIDGHKIDKICDFLTITKRSVTRQTRNSEALKYPKDAYGFICPLTSKEIK
DAGISINISQYVIASISINLDDIYQYLKTHYNELHLSDVLDDAKTKYKLTVNGFITKYYA
TFDFDFFLSLKRKFNFIYFVKYKT-FLNICVNNGAFLKYSNTYQIFINPCELQYF----A
NGCQQYNINDPVIITNNNNYENNIFFRDYNIYHNLGDFTQYL-PDTFIHTQPSKNTVTIN
NIKGSCNNIINNNEARIFLSTIGYNTGIVHKYKN--ITNDYQTEDEHYHHI---------
----------------DGEYVK----------RHLILDFKIEPLDSKIIKYPDFAVISKD
NIISEKIK-----NYFENNEYYKQFTLQKKINIEQKNNFRFDSKLNET------NPFIDD
LFQN-----------IHKDVVHTHININNDLQLFEEYID---------------------
----------------------NFSNYTITAIDENNTAIKRRRKIDKYRIFKLDEIY--L
KNYYNLLLETL------NESKNTHNYQIQLYTAFGDLEGCTVEDGFIIDSTLVNHGPKKL
LSTTLTIKLSDQFNL-----------------------------------EYTHKNTLTS
TNCRYEPIDL----YYNGLIIFGVFISDKSINLSLNKRVKILQ-STIGNHYYYFISYKT-
YFHMDDTLKIEFFFF--LNKSIIGLHFHRFIDMNVGWKLCNMYGQKGVVAAVRDLSQFAG
YTKDGRLVKPQLLMSKQSVIGRVASGQVIDMLSNKDIAYTEDGGVISPLGYTVHYIEPTS
KYKF-SQIRNDAMTNQNGFDSNNMTSSSLLLLQ----QFNELKIPLKFVINLYKLNGINI
NF----------------------------------------------------------
------------------------------------------------------------
------------------------------------------------------------
------------------------------------------------------------
--------------------------
>NP_690509.1_CP_Bezier-cotesia
------------------------------------------------------------
-MDFYAKTIVDEYNLKMDKLIIYNCPCYNEYVYEESKRVDGEDVIRLLLKYNKSYAACIQ
LHCSNNQVIVKHKVLPIMIGSKIDMMIRPNVDFKH--------QLGAFVLNGGIKILPAF
ITNNLRCGHVYRPSNEYKWYLNEDVPDDANSTIVHMIQYPPNVAESPVVESGSRRRRKG-
-------------------NSTIAAVNTRVKLVSTKRMTEK---RVGVRGYAIKDDCIVA
DNTDEEIFALINRLSPVNAIT---DNAHT-VTPEDYIDFFECSINNYPELDDLCNKTIIT
PTSIFETAIKKWS--------TLPQ-NSSKLGTLVSGNLFYTLSSKTVS--------YIK
NDEFKTAYL-SVEGHRVSMIDKLISTVKRHINHGVKNSNALKLPRDSSNFICPLNVKEMK
NAGETMALAQFVMIAPAVSLERIVDFLNDH----------HSPEAELRVVIEGWLTNYRI
R--PCDVIEMKRAMIV-VTMVYEDRYLVVYHVGHLPVKYSPKYRMFVGVHEAMNT----Y
RDA----------------------FEGYTSFAAYTTFAMNF-HRALLHMPPAKATVSIN
NIKGSCSTLTSRSDLHAFIHSIGFTNSAVMTTNIG-M-------------LTDCDDDREN
ERQ----------LGEEFECVSFNDSSKF------ML-----------------AIKAAA
TKFTHL-----AEIQPECKEYYMEAPETVHEFFKDYN--R----LK------RENLAITD
GRADLLDP----------CMVGAKT-FEEEGQCYRDLFVHDA------------------
----DEHFECIQR-Q---LSTIKMQDYNVLPVPPG-----STSKRDESR-------YEEC
MQ--------------MNLDTYSNTNRMLLYTALCNLNCDSVEDGIIIDENFHRNSPLKL
FSVTLLLRVYAHTDDKSTFSHK-------------------------------AMSLKPN
GTYKYIPINK----KFDGVIVFGVLITDHQVRIQRRRSVYIHK-SFIKNTFRYLITMSD-
PLRKSKTIDSFFQINNTNQKSMISIHYHYTERLGVGTKLANLHGQKGIVSSVKDLSQYQF
WTASGKMVHPQILFSKQSLVGRTTSSQTLSMLNSPDLAVNGDGEICAPLAFFVHQIEANA
KCKQ-MFPKNDLMTAENGFVANGLIATMNLMSK--QYPLNESINENAFVLDLIKLGHVHL
NLSPDLKAVQGGG--GGDGSSVSVDSSSSSGSSSNSGSNVDGSGVTKGEVKGRDEEGAFA
LIEKCKKTKSKGAALFGKDKCKKLKDGHKECKTTKDAKKDVVRSNSTGSIKRKLEDDHQH
KPKRSKSNEAPVDLDSDSEYESILRFTDDDDNSSDLDSELDRGGSGSEIDESDVTKCEPK
SEIKTEKDIKSEVEDADYNEQQHYSDDNASVKSEECDSDVDGNLEKLEAESEASDLEDDM
DGDGDGDLDGDGEDEYDDDVNVGMDD
>YP_004956799
------------------------------------------------------------
-MDFYAKTIVDEYNLKMDKLIIYNCPCYNEYVYEESKRVDGEDVIRLLLKYNKSYAACIQ
LHCSNNQVIVKHKVLPIMIGSKIDMMIRPNVDFKH--------QLGAFVLNGGIKILPAF
ITNNLRCGHVYRPSNEYKWYLNEDVPDDANSTIVHMIQYPPNVAESPVVESGSRRRRKG-
-------------------NSTIAAVNTRVKLVSTKRMTEK---RVGVRGYAIKDDCIVA
DNTDEEIFALINRLSPVNAIT---DNAHT-VTPEDYIDFFECSINNYPELDDLCNKTIIT
PTSIFETAIKKWS--------TLPQ-NSSKLGTLVSGNLFYTLSSKTVS--------YIK
NDEFKTAYL-SVEGHRVSMIDKLISTVKRHINHGVKNSNALKLPRDSSNFICPLNVKEMK
NAGETMALAQFVMIAPAVSLERIVDFLNDH----------HSPEAELRVVIEGWLTNYRI
R--PCDVIEMKRAMIV-VTMVYEDRYLVVYHVGHLPVKYSPKYRMFVGVHEAMNT----Y
RDA----------------------FEGYTSFAAYTTFAMNF-HRALLHMPPAKATVSIN
NIKGSCSTLTSRSDLHAFIHSIGFTNSAVMTTNIG-M-------------LTDCDDDREN
ERQ----------LGEEFECVSFNDSSKF------ML-----------------AIKAAA
TKFTHL-----AEIQPECKEYYMEAPETVHEFFKDYN--R----LK------RENLAITD
GRADLLDP----------CMVGAKT-FEEEGQCYRDLFVHDA------------------
----DEHFECIQR-Q---LSTIKMQDYNVLPVPPG-----STSKRDESR-------YEEC
MQ--------------MNLDTYSNTNRMLLYTALCNLNCDSVEDGIIIDENFHRNSPLKL
FSVTLLLRVYAHTDDKSTFSHK-------------------------------AMSLKPN
GTYKYIPINK----KFDGVIVFGVLITDHQVRIQRRRSVYIHK-SFIKNTFRYLITMSD-
PLRKSKTIDSFFQINNTNQKSMISIHYHYTERLGVGTKLANLHGQKGIVSSVKDLSQYQF
WTASGKMVHPQILFSKQSLVGRTTSSQTLSMLNSPDLAVNGDGEICAPLAFFVHQIEANA
KCKQ-MFPKNDLMTAENGFVANGLIATMNLMSK--QYPLNESINENAFVLDLIKLGHVHL
NLSPDLKAVQGGGGGGGDGSSVSVDSSSSSGSSSNSGSNVDGSGNTKVEAKGRDEEGAFA
LIEKCKKTKSKGAALFGKDKCKQLKDGRKECKTTKDAKKDVVRSNSTGSIKRKLEDDHQH
KPKRSKSNEAPVDLDSDSEYESILRFTDDDDNSSDLDSELDRGGSGSEIDESDVPKCEPK
SEIKTEKDIKSEVEDADYNEQPHYSDDNASVKSEECDSDVDGNLEKLEAESEASDLEDDM
DGDGDGDLDGDGEDEYDDDVNVGMDD
>YP_009051861
------------------------------------------------------------
MIQLCALTSIQEYNVQFQDVIIHNCPCYKKYED-----------FKRIIIENDSYYCCIA
IQKE-GICKILHLKLPVMFGSLIDFSIRGPMM-------DNYSQFGCLYLDGGLELIYNF
ISNNLGSGHVYNNRKKNTKVYNINMKNDRLTL---KMTYDPSNTDEINSNIDYKIRDLNY
ERNCNTLNNFKEADKIMKNERGIKEAKSKS--RGNKSKLEKNYEKCKIEFETKYDNSIVD
TSEGMQWIDFINAKAKSTLETISNVKYIP-VEEGEYIKFFDAALSKAPKLDHLANKVGRT
CAYILKRALEYSVNHCFENNPDLKNLNTKVCNIFKNGNMYLTLSNADRD----FNFTHNL
MSTYRCIYQ-RIEAQKFNLASNFCSVVKRSTNEKVKNSLALMFPHDGKHYTCYIDSREMK
GAGENVMLSQLVIIPIATPLDKVVDYLDRAKLELMSSQ-E-GDDPLLTCVINSLIQPFKI
R--KSKLILIKRNFPILNLMIFDN-FLVINTNGYIQMKYSVKYEFFINSFEYLNI----W
PDA----------------------FDNYHPHLMYNSIALHL-SEMAQMALPAKLTVANA
NVRGRCAIIENETELNLFLHSNGTSNAALVHVIQPGDKTAYISFD----G----------
------IEPLHNKITIPL---------DLK--NPQLRYSKIGVLGKV----SLKNIPVKV
REFHDNFK----PIEDTSEGYGLAL-EDLLMK-PKRTTERIREIINSNYVYKTRLEFVDT
HKSNMLEPG----------------------------------------DTPL-------
--------------------------------------IFKTGDVEEQLIYSKMYNI-RC
YIRDNQKLIEEYNKVVHFDTSKKYPPHIYVPVAFGDVGGGTNEDGIIIDKKLVESGPKKL
LSQTLKITYKYDKVN----------------------------------------TRNKQ
ILITYKKMNA----IDKNVIIYGCIESNVPLKFKKTKNTLIKN-IFITPLYLYFIIVDN-
ISVFDKYITST--FL--KKECTVNIHYSYIIPLGVGTKISTGHGQKGVISKVADLSHIHG
YRKDGTVVHPLVLISPTSILGRTMASQVMSMFTQKDRALTKSGVLIASHGFHIHHLDPSS
KTKM-STTKNDLMTTENGFVSNMLAYTMKILAD--QKNITEGKHQLHFIKQLIKLQGSEI
KLVSFQPDLVNQSI----------------------------------------------
------------------------------------------------------------
------------------------------------------------------------
------------------------------------------------------------
--------------------------
>YP_009345992
MRLYSIDNVILIMHIYICINIRIHVVIFFYRITYAHIPQPHSRIERSKKKIIKITTILII
TTMLFNVYLLCSYNKHFEN-FMIDCKCYDIYRTE-------EAFNESVILNRGSYMGCLC
YESL-VRNRIGHKSVPIMLGSYIDFRIRGREAVV-----ASAPLWGLVILRGLLKMYSNF
STFDALSMHVRETKRL-KTIDWYTYIGE----------------------DGLALNYRD-
----------------------------KVVNWTYKRNS-------------------SN
--SN-EWTQLLQKSNP--------FN-TP-VLQSEYIQMFDTILKQPYSMNDLKNRQILN
GPVVIRRYVTYDLNRRKKSKIAG---CQKMSTVFETGALFQALSKKNTFETEEW------
CRNYPQNYDNTMHEGRSNKAAHLLPNVIRASNAAVRNSNALSFPNDAIGYYCLLNTKDLK
SAGEQNVLADFVIMCEETDQKSLFRYIRSIS-----------TGNGDILTINGYLINCRR
PWSLEDLVLVKRQFPHVTT-QYNLPYIRFSTRANIPIKYSQQYDVFFSPAETTHF-QIKY
PEI-----------------------------DMLSITAKELSIQSLIKTPPSKSTVSIN
NIKGSVAMLTSKLHKRLIENSLGITCYIDITEKE-------IEKLIDYAILPGKGDVE--
-----------------------------------IFNRYFDQLDKDFHLSRFRSE----
K-FA-----------QTSPKMAMQALYRM---------------YPPQ------KLLYE-
------------------------------------------------------------
---------YNKVQNTPYTQAYNMN---------------SHDLVSDYY---ATIFS---
----------------PQHYRPPSIWNLRLRAAFGNPNGGCIEDGVVIDSNILKHIPPVY
YNACITVEFTFKTVK-------------------------------------------HP
KDARFIAIDECH-NSIDDETLIGCLVTEHEVYVKNSKHTQVLRPEKIGSHYFYLINFLPK
KTKMYDNLHVRHISN--GNMITVIITGQTKVDVIVGSKVANSFGQKNVISMEKDLRDCWG
ITRDGRRVHAQIIYSEVSLVGRVTSGQLHSMFMSNELAFGIDGTIIAPVDLVLHTLHPYT
NIKI-IKVKNDTLTNINGFDSQNLSYTSKMLRSDDVH---------ENVIQILGLHGYDV
NFDIALKDGPIIVKRK---------CNKRQHSIED----ED--DDQTMDTKNR-RIGKFF
LIMT--KKNI---------------------------N----------------------
------------MYVCVFAYAYIFI-----------------------------------
------------------------------------------------------------
--------------------------
>AKH40378.1_CP_Burke-fopius
------------------------------------------------------------
--MLFNVYLLCSYNKHFEN-FMIDCKCYDIYRTE-------EAFNESVILNRGSYMGCLC
YESL-VRNRIGHKSVPIMLGSYIDFRIRGREAVV-----ASAPLWGLVILRGLLKMYSNF
STFDALSMHVRETKRL-KTIDWYTYIGE----------------------DGLALNYRD-
----------------------------KVVNWTYKRNS-------------------SN
--SN-EWTQLLQKSNP--------FN-TP-VLQSEYIQMFDTILKQPYSMNDLKNRQILN
GPVVIRRYVTYDLNRRKKSKIAG---CQKMSTVFETGALFQALSKKNTFETEEW------
CRNYPQNYDNTMHEGRSNKAAHLLPNVIRASNAAVRNSNALSFPNDAIGYYCLLNTKDLK
SAGEQNVLADFVIMCEETDQKSLFRYIRSIS-----------TGNGDILTINGYLINCRR
PWSLEDLVLVKRQFPHVTT-QYNLPYIRFSTRANIPIKYSQQYDVFFSPAETTHF-QIKY
PEI-----------------------------DMLSITAKELSIQSLIKTPPSKSTVSIN
NIKGSVAMLTSKLHKRLIENSLGITCYIDITEKE-------IEKLIDYAILPGKGDVE--
-----------------------------------IFNRYFDQLDKDFHLSRFRSE----
K-FA-----------QTSPKMAMQALYRM---------------YPPQ------KLLYE-
------------------------------------------------------------
---------YNKVQNTPYTQTYNMN---------------SHDLVSDYY---ATIFS---
----------------PQHYRPPSIWNLRLRAAFGNPNGGCIEDGVVIDSNILKHIPPVY
YNACITVEFTFKTVK-------------------------------------------HP
KDARFIAIDECH-NSIDDETLIGCLVTEHEVYVKNSKHTQVLRPEKIGSHYFYLINFLPK
KTKMYDNLHVRHISN--GNMITVIITGQTKVDVIVGSKVANSFGQKNVISMEKDLRDCWG
ITRDGRRVHAQIIYSEVSLVGRVTSGQLHSMFMSNELAFGIDGTIIAPVDLVLHTLHPYT
NIKI-IKVKNDTLTNINGFDSQNLSYTSKMLRSDDVH---------ENVIQILGLHGYDV
NFDIALKDGPIIVKRK---------CNKRQHSIED----EDDDDDQTMDTKNR-RIG---
------------------------------------------------------------
------------------------------------------------------------
------------------------------------------------------------
--------------------------
>YP_009553422
------------------------------------------------------------
--MLFETYVLCSYNRALRN-LLTNCPCNDKYSTP-------EAFIENIIEKRGSYMACLC
YEST-IRNRKSHSSIPIMLGSYLDFLIRGREEVE-----ACRAQWGLFIVRGVLVIYPNF
STFDSLSMHVRQTKHM-KSIDWFMYVDD----------------------EGLAISYNN-
----------------------------KSLTCTYKRKT-------------------YV
--NDNVWIELLKEANP--------FK-TN-IVQSEYVKMFDIMLQYHYSMNDLKNRQIIN
SPMAIVKYIQYDLSRRKKQKAAG---CQKLSIVFENGSLYPAFNKKNAVDPDEN------
TRQYNRSYHNTMHEGRSSKASHFLPNVVRSSNAAVRNSNALSFPNDAIGYFCMLNMKDLK
SAGEQNVLCDMVIMTEESDQMELFEYVKTISVDD----------GENTLMINGFPTGCRK
NWTLDDLVALKLKFPNVTT-QYYLPYVFLLTRPCIPIKYSEQHNVFFTPEETTQF-QITY
PEA-----------------------------EMLSITAKQLPIESLIKTPSAKSTVSIN
NVKGSVAMVTSPLHELLMKHSLGVTCYMSINPDD-------VEKLIEYSVISHGHDTT--
-----------------------------------NFHRYYSCLDSEFKLTEGKTN----
I-PK-----------STHPGKAMQALDSM---------------YPAN------ELLYE-
------------------------------------------------------------
---------YRKMEGKPFKRVNCPE---------------NDTIVRDYR---SMIFA---
----------------SKHYNPPKIWNLKLRAAFGNPFGACIEDGVVIDKNILPHLPKVH
YNACITVEFTFKTVK-------------------------------------------YP
KESTFITVETEQ-GITDNDLLIGCLVSEHEAYVKHSKHTNILK-HKIGDHYFYLINFIPK
KTKTYDNLKVKHIYN--NNSLMVVITGQTVVDIDVGSKIANAYGQKNIISQSADLSDCWG
ITRDGRKVHAQIIYSEVSIVARVTSGQLYSMFMSNELAIGENGLFIAPVDLIVHTLHPYT
NTKI-IKVKNDTLTNINGFDSQNLSCTSSLLRNQNVY---------NIMLQILGFHGYDA
RFSTLKESKPILVESL-----PRSELSDDE----D-------------------------
-------------------------EKNLDCGPEKR-P----------------------
------------RLDLL------F------------------------------------
------------------------------------------------------------
--------------------------
>YP_009551734
------------------------------------------------------------
--MLFLTYLLCSYNKHFEN-LMIGCPCYKDYNTDN----NNAAFIENVINKRGSYMACLC
YESS-KRRRVGHKSIPIMLGSYIDYRIRGPEAFM-----ATSSLWGLVILRGLLKIYSNF
STFDALSMHVRETKSV-KSIDWYTYIDD----------------------DGLAINYSN-
----------------------------KVVTWTHKRKT-------------------ST
--ND-DWVRYLQESNP--------FN-TS-VLQSEYIHMFDNILKQPYSMNNLQNRQILN
GPVVIHRYVSYILNRRMKKKVVG---CQKMSQAFENGTVYQALSKKNTYETDEW------
CRTYPQAYDNTMHEGRSNKAAHLLPNVIRASNAAVRNSNALSFPIDAVGYFCLLNTKDLK
SAGEQNVLADFVIMCEETDQMELYKYITNVMVPAN--N----EVTGDILTINGYLINCRM
VWSLDALVQVKRKFPHVTT-QYNPPYVRFSTRPNIPIKYSDHYDTFFSPAETTHF-NIQY
PEI-----------------------------DMLSITAKELGIDSLLKTPPAKCTVSIN
NIKGSISTVPTEFHRRVTENSLGVTCYMLISNEA-------ITQMINHAIISTGHDTS--
-----------------------------------IFYKYYNALDAKFKLDAYKNK----
E-YT-----------RTSPGKAMKALLAM---------------YPCE------QLLME-
------------------------------------------------------------
---------CSKTTNSPYTKGKEIK---------------SIEHVQKYS---QIIFS---
----------------SEYYRPPSIWNLRLRAAFGNPNGSCIEDGVVIDSNIIPHIPPVY
YNACITVEFTFKTVT-------------------------------------------HR
EDARFIAIDEKN-GSIGKEILIGCLVTEHEVYVKNSKHTKVLRPEKIGGHYFHLINFLPK
QTNMYDDLKVRHIYN--NNSITVVITGQTMATVDVGSKIANSFGQKNVISASCDLSDCWG
ITRDGKKVHAQIIYSEVSLVGRVTSGQLYSMFMSNELAFGENGVIIAPVDLVLHTLHPYT
NIKI-IKVKNDTLTNINGFDSQNLSYTSKTLRSEDVY---------ESVIQILGLHGYDG
NFFTFPQAKRIIITPD-----HEYFNKPIP-------------TNRMMEFLAN-YVS---
------------------------------------------------------------
------------------------------------------------------------
------------------------------------------------------------
--------------------------
>YP_009553096
------------------------------------------------------------
--MMFNVYLLCSYNKHFEN-LMIDCTCYDSYRTE-------EAFTESVILNRGSYMACLC
YESS-MRNRISHKSVPIIIGSYIDFRIRGREAVV-----ASAPLWGLVILRGLLKMYSNF
STFDALSMHVRETKKL-KSIDWYTYIGE----------------------DGLALNYSN-
----------------------------KVVTCTFKQET-------------------SD
--RS-DWAQLLQDSNP--------FK-TP-VLQSEYIKMFDTILQYPYSMNDLKNRQILN
GPVVVHRYVEYDLSRRLKNKIAS---IQKMSIVFEKGGLFQALSKKNTFETEEW------
CRNYPQNYDNTMHEGRSNKAAHLLPNVIRASNAAVRNSNALSFPNDAIGYYCLLNTKDLK
SAGEQNVLSDFVIMCEETNQLDLYTYIKGIS-----------TGVGEILTINGYLINCLK
KWTLNDLIDVKSKFPHVTT-QYNLPYVRFSTRANIPIKYSEKYDTFFSPAETTHF-QITY
PEI-----------------------------DMLSITAKELSISSLIKTPPSKSTVSIN
NIKGSVATITSKLHKQLIENSLGVTCYINITDEE-------INKQIDYAVLPGKGDVE--
-----------------------------------IFHKYFNALDSAFNLNKFRNE----
K-FA-----------TTSPKKAMHALYRM---------------YPPN------QLLTE-
------------------------------------------------------------
---------YCKITNTPFTRIYNVS---------------SMDKVSKYY---STIFS---
----------------PNHYRPPNIWNLRLRAAFGNPNGGCIEDGVVIDSNILKRLPSVY
YNACITVDFTFKTVK-------------------------------------------QP
KDAKFIAIDEKY-GTIDDETLIGCLVTEHEVFVKNSKHTKVLRPEKIGSHYFYLINFLPK
KSKMYDNLKIRHICN--GNIITVVITGQTKVDVMIGSKVANSFGQKNVISMEKDLSDCWG
VTRDGRRVHAQIIYSEVSLIGRVTSGQLHAMFMSNELAFGEDGTIIAPVDLVLHTLHPYT
NIKI-IKVKNDTLTNINGFDSQNLSYTSKMLRSDDVY---------ENVVHILGLHGYDV
DFDVIAKANPEIVYER-----NKILCPKKKAKNND----IITAA-KTTTTIDN-NDSD-F
TILT--GGNV------VDD------DDVDDNDNNNNDD----------------------
------------EYDGIQLPDSIFNDGDDNDANEDDDDDIQHSQSKC-----RIISCKL-
------------------------------------------------------------
--------------------------
>YP_002321375.1_CP_Pichon-venturia
------------------------------------------------------------
--MLFETYLLCSYNRAMKN-LMTNCSCYKKYSTR-------EAFIENIIHKRGSYMACLC
YEFT-VRSRKSPPSIPIMLGSYLDYLIRGREAVE-----ECRAQWGLFIIRGVLIIYPNF
STFDSLSMHVRKTRVM-KSVDWFMYVED----------------------EGLAISYNN-
----------------------------KSVNWTFKRKT-------------------YS
--GSG-CMDLLKLANP--------FK-TN-VIQSDYVKMFDTMLQYHYSMNDLKNRQIIN
SPMAITKYIQYDLARRKKQKTTG---CQKLSVVFETGNLYPAFNKKNAVNPDET------
SRQYNRSYHNTMHEGRSNKATHLLPNVVRSSNAAVRNSNALSFPTDAIGYFCMLNMKDLK
SAGEQNVLADMVIMSEESDQMEVFKYIKRISVKN----------GRNILAINGFLADCTV
DWSLEQLVAIKRKFPSVTT-QYYLPYVIILTRSCIPIKYSEQYDVFFSPSETTHY-QITY
PEA-----------------------------DMLSITAKQLPIDSLIKTPPAKSTVSIN
NIKGSVAMVTSPLHELLMKHSLGVTCYMAIDPND-------VDKMIDRSIISYNNDTS--
-----------------------------------NFLKVYATLESEFNLSKGDRV----
I-PK-----------STSPGKAMMALDRM---------------YPAN------ELLCE-
------------------------------------------------------------
---------YRKVEGRPFKRIYCPE---------------RADAVREYR---SIIFS---
----------------PKYYNPPPVWNLRLRAAFGNPFGACIEDGVVIDSNILPFLPKVH
YNACITVEFTFKTVK-------------------------------------------HP
KDSTFITVETEH-GIVDDDLLIGCLVTEHEAYVKHSKHTTILK-HKIGDHYFYLINFVPK
KTHMYDNLKIKHIYN--NNSIMVVITGQTVVDIDVGSKIANAYGQKNIISKAVDLRNCWG
ITRDGRKVHAQIVYSEVSLVARVISGQLYNMFISNELAIGENGVIIAPVDLIVHTLHPYT
NIKV-IKVKNDTLTNINGFDSQNLSCTSQLLRNQDVY---------KIMIQVLGFHGFDS
KFSTLAASPPIIVDEV-----VDNDDDHNS----N----------KNTSS----------
------KRNA------SDD-----NADVDDCSHNKK-Q----------------------
------------KTSTS------S------------------------------------
------------------------------------------------------------
--------------------------
>YP_001111316
------------------------------------------------------------
-MTLFRNHILFAFNHQLNDYILTDCPCYESYKPY-------ENFIKNVIDNRTSYSACIC
YYSS-NRRRINHKSVPILFGSFIDFLIRGKKAVE-----DSLIFWGCFITLGVVKIPVTF
STFDALSMHPRKDKKG-TKVEWYLFHKN----------------------EGLAIRYQD-
----------------------------KLITYTYKKKT-------------------SN
NLESDKGIDLINSANP--------FLTNAKHTYKDYSKLWDAILEQPFDMNNLFRRLAIN
GPTITTKYIKYDIKHRQKKKSTG---TYKMSSVFNKGTMYFILTKKCTLDSNYS------
VKPYPESIDNTVHEGRSGKILHLLALVTRSCNDAIRNSSALAFPKDGLGIYCPLNTKDLK
SAGEHNVFCEDVITTEETDQFELYRFIQQKYHKV---------NNKYIVIISDFLVDLYI
NWDFETLLDIKNHFPHVTT-SLTSRFVIFKVKKSIPIKYCEEHDAWFSSEEINRYPQIKF
PEM-----------------------------SYFSSVVRVLYPLGILKAPPSKTTVAMN
NVKGSVAVEVNATHTDFTRGSLGPTCFIRMTSSM-------KEFINNVAVLDRCCDTS--
-----------------------------------FFNFYYETYVKRFEYLS---K----
IEFK-----------NVNKQKLTAAFFKL---------------YNLK------NLANV-
------------------------------------------------------------
---------ITKKNNMPYKQEVNYN---------------LIPVIQEYS---DMIFS---
----------------EKNSQLPDVWILKLNVAFGNPHGLCIEDGIVLDSKTASYIPEIN
YKICLTINFTVTTKQ-------------------------------------------KL
DQVKFFTINDGTFFSESSDTCIGYVVSASPLYIKNSKHCLI-KTGRVGDHFYYVIHFLPK
ESNMYTNLKVTHVKH--EKTLSVVITGEHNARVREGSKLANGHGQKNIISKCMDLSSICG
VTRDGRKIHAQLLYNPVSILSRAIAGQIIEGLLSPDLAFTENGSFIAPVSLIIHALHPYP
NLKL-SNVKADTLTNANGFYPQGLGMTNTALKRTNAF---------SEIERIFQLHGYAI
KYFNKKRYILFFILQF-----LSILSLILNYRI------------Q----INM-FVDLYL
YIYNLKPYNL------NK------------------------------------------
------------------------------------------------------------
------------------------------------------------------------
--------------------------
