# Supplementary material for: Endoparasitoid lifestyle promotes endogenization and domestication of dsDNA viruses
Source: eLife. 2023 Jun 6;12:e85993. doi: 10.7554/eLife.85993 (PMC10259472; doi:10.7554/eLife.85993)
Supplement: Figure 1—source data 1. [file elife-85993-fig1-data1.zip › All_clusters/Cluster18836.aa.aln]

>scaffold_7545:7219-7948(+):Copidosoma_sp
------------------------------------------------------------
------------------------------------------------------------
------------------------------------------------------------
------------------------------------------------------------
------------------------------------------------------------
------------------------------------------------------------
-------------------------GNIYATYYINGCD-SPSPCYLIFKNDTNLPSFQSS
RGYAIDLVLSREFAKCLGLQDVMTELLTISLLIKKDNGLEYGVYTGRFGAIQRRRHGIPN
ALYKLAVTLTHMLEIKENFNVILANAHDGIVRYLIHNYNHCSSELGKKYVNLESIDKIYP
TG-------PSNIPIPSIKEEIRKLGYDLPKDCVNKIPMCLSKCLRLREERHRLMYGSQV
MIDKQTRDLITPRGERSSSAKKYWLHPCTVRARAIA------------------------
------------------------------------------------------------
---
>scaffold_52803:152-755(-):Trichopria_sp_970989
------------------------------------------------------------
------------------------------------------------------------
------------------------------------------------------------
------------------------------------------------------------
------------------------------------------------------------
------------------------------------------------------------
------------------------------------------------------------
-------IISRELSLQLGIQQVHTELIAIPLV-KRSDNYERGQFTGRFWAIQRRSYNLPN
ELDQIIEQFSSLMDGKFNFIRVTKTAHDLISDYLLQFMKRYEEEREGKYKSLWSFNKIYP
SG-------PFNLPLSCVDSKLREKGFDLPKDCVNKIPLCLSKCMKLRDGGHGLMYGSHV
VYQQSRKTFVTPCNDVVNSLIKYWEHPCTVRAGAVA------------------------
------------------------------------------------------------
---
>scaffold_22557:877-1675(+):Platygaster_orseoliae
------------------------------------------------------------
------------------------------------------------------------
------------------------------------------------------------
------------------------------------------------------------
------------------------------------------------------------
------------------------------------------------------------
--------------------------------------------YLIAKDDSSSTNFTSV
HGPTIDLLLSREHALQMGFTSIQSQIINVSLL-NTNDQSKVGRYSGRYGTFMGRHPNIQT
GALKMFADDATACFFKKNR--SVLETLDWIKFHLLPVLTSFNFDT--------PIAALLP
LDCSKLDDRDREIKVYNVLDDVAHSVKRFEDVIQNRIMRCLQSCVDMKKGRNGFMYGSQV
RKVANSDKYLTPCGEAYP-LSIYWKHPCLVRARTMSLSMNHKESV-SMKYHTKPKPCSKC
TICGRGYYSEVDATLCSTFCFSV-------------------------------------
---
>YP_009059076
MEQTKILKMSEPSANPDTPTHPILQHVNKSQAEARPQYNPSFYHLQYSSGRFPIDETLYK
ATREHFGSAKDVDYFILPAKKVNGEYQFMPCAVSFSSKFAIPPGSYADSSERMLHTLFTG
AEPTEIDILSFVDDFSVVHPGLAKLTAKMDDLAAHVSVVNQQHAFALHSAISHVSYQTQA
QCASLASQLEDLKTIIAQGRHREEVAAVTYSESETTTLIPSLVAEHKNTIIERSKSISSA
TSSGVSSASESIVSVTSPTHSSTSIEQKLEAPTITLARQSLAVRTNSDPTPSLSWADEVD
FPSLPAPSTDRSQVDLRDLRPRRGVRKIKDLVDVAATGKIELIDQACFKPQSIQKYCDAE
DGVKSPIDLHVARFSPSAKQMENSEGVLYATYHIKGCSDSPYTMHLIVKDDRGLADYQGK
NGVAIDFVSTRNVLQYLGFQDVYANIASIPMV-REIDGFKSGLFAGRYGSFQRRRYSEHI
DFYRLGVDVTKKIMSHSAFEDVVEYAHHKMIDLL----SQYSFDDVPEFIELPSITKIFP
TG-------ESNKEIASVAKNVAHLGRKLPNECVSRIPQCVQKCWQMKGQRHGLMHGAHV
LYSREKNSFFTPCGETVTDAVSYWKHPCTVRARTVALQAVHPEETKDLARTTSLREGTPC
SVCGRRYLDRADSILCSVFCILVQHGQLDKEKKTLKLPRRIPPVGAFGHSVKRVSVPSRL
SID
