# Supplementary material for: Endoparasitoid lifestyle promotes endogenization and domestication of dsDNA viruses
Source: eLife. 2023 Jun 6;12:e85993. doi: 10.7554/eLife.85993 (PMC10259472; doi:10.7554/eLife.85993)
Supplement: Figure 1—source data 1. [file elife-85993-fig1-data1.zip › All_clusters/Cluster25710.aa.aln]

>scaffold_64266:352-1387(-):Platygaster_orseoliae
---KQLLLHNIHGEKRQKVVKTHLKFLRLLPA---------------RPIKEDFQQLIQH
FILEGKTLSYCQEVIFTLLRYFRINLWNNDANNDTSNDKKNKRVHITKSFIRKMYTIANK
ISKYKQYNKKIFNSQGQEVNLQDIPDFTVNIKNTTHIDANEG----------ALLEDVTK
NILIKFL------------------------ENTE--------------SKYSILIEWSL
FIFLLIKTGKRKNEYLNLRN-KDMDKLITFREIVVPGKGGETIISIGPLICQFLYDFSNH
PSRLAFIAAAISKK-------QNKKSSEDELFFQYSYYQLRRFHTKVYKRLFQK--PKPK
GPLFHVLRSLFATKAILK-TNNNDMIVQHALDHTNVETTKRYIQNQCTQDKSLIQSLLTE
LE----------------
>scaffold_15031:5725-6763(+):Platygaster_orseoliae
---KQLLLNNIHGEKRQKVVKTHLKFLQLLPI--------------LQPIKEDFQRLIQH
FILQGKTLSYCQEVVFTLLRYFRINLWNNDADNDTSNDKKNKRVHITKSFIKKMYTIANK
ISKYKQYNKKIFNSQGQEVNLQDIPDFTVNIKNATHIDANEG----------ALLEDVTK
NILIKFL------------------------ENTD--------------SKYSILIEWSL
LIFLLIKTGKRKNEYLSLRN-KDMDKLITFREIVIPGKGGETVISIGPLICQFLYDFSNH
PSRLAFIAAAISKK-------QNKNSNEDDLFFQYSYYQLRRFHAKVYNRLFQK--AKPK
GSLFHALRSLFATRAILK-ANNNDMIVQHALDHANIETTKRYIQNQCTQDKSFIRTLLGQ
LE----------------
>scaffold_18363:299-734(-):Platygaster_orseoliae
------------------------------------------------------------
------------------------------------------------------------
------------------------------------------------------------
--------------------------------------------------KYSILIEWSL
LIFLLIKTGKRKNEYLSLRN-KDMDKLIAFREIVIPGKGGETLISIGPLICQFLYDFSNH
PARLAFIAAAAAAAADTRKRNKKTKSNNEDLFFQYSYYQLRRFHAKAYGKIFQK--TKPK
GSLFHALRSLFVLEPFSR------------------------------------------
------------------
>scaffold_102:30052-31093(+):Encarsia_formosa
LTFKSALKKTFHNEERSKIIKTHLKFRNELFPETFFALNAHKERIEPSDIKRCVDDFIFS
FMYKHKSLNYCTVVLNSLLAHFKKRY-------------KNLYYRLPKNYVYEMYRKANK
LQEQINIGKQLFDEDENP-------IFIFHGNGAQALDINMGQKKCLPFTDTKRLHDYFR
TLFFTAS----------SS-SS-------SSSSES--------------GNERLRLELSA
LVLVAMYTGMRKGEILSLNY-KDVEKLARHMCVRLKTKTGFKDIYFGPESVKILSI----
-------MAA-------ESNNNNNNSMNTTNVFSVSYQRLRREFLKVYAELFPEETKKPK
GILFHCFRSVFAAKGCE----TNSKVTQKILNHENLEMTNGYQNNAIAHDSDLRLRLLAN
IE----------------
>YP_009345606
MKFKEAIFTSLKNRKRQNVINSHLKYVKLIKN---------------YNDKSSFEEFIYY
FIKNNKSLRYCKSVYVSLVHYFRQKDALF-------------KKPFSYSKISSCYKKASK
IQNSLKNNDSLYHQ-GLF-----------VNVQHENINVNMGVDNFLPINEIIYIKNILE
FYLFENF----------SEKIQ-------INENIRE-----NFYILKNKINLFCTIPFSI
FILSLIYTGARNGEFLLLTH-NQGVELTQKTKLKIITKTGPEYLSIGNKLQYIYYLYIKY
---------------------LDNKNIKNERFFKHNYYNMRRKFINLYTLLFNK--NKPR
GALFHIFRSFFTLMTFK----KDNLLTQDILHHKNVQITNGYYRNQLK-DVSLRKKLFDY
IENIV-------------
>QKN22457.1
--MTNEFFDKVVSKKALRVKESHMKHIEMLNG---------------KYDLEDFQSLINK
FIWTGKSPSYCKNVLITINNYLKCTIPKY-------------KRPFSYFTIIKAYRAANK
IATSKNDIYSVDRKDCGK-------ISTIDKTQYSTLRVNMGNAKHLSIEEIYKIHNLCC
TKLYEIDPNIFKKFSMYSSPPQAASSSSSLSSSPPPQISQSPTIKALKKKKINDLVEIYT
FILLLQYSGMRSGELFQIQWRRDVNEILKNHKILLNTKVGNRYISFGQSARDLLKAYVNF
KILSCAISKNSL-MNNNPDESGGTGTGGGDIIWSMSYSKMRRQFIKLYHEHVNA--NKPK
GALFHIFRSHFTYVAMQSSTNSANTITQQILNHGSSNMTNRYRHNQTLNDLSLRVDVLKH
VEDHFRNGNNGPPQKKCL
