# Supplementary material for: Endoparasitoid lifestyle promotes endogenization and domestication of dsDNA viruses
Source: eLife. 2023 Jun 6;12:e85993. doi: 10.7554/eLife.85993 (PMC10259472; doi:10.7554/eLife.85993)
Supplement: Figure 1—source data 1. [file elife-85993-fig1-data1.zip › All_clusters/Cluster8612.aa.aln]

>QANH01000316.1:60927-61716(+):Harpegnathos_saltator
------------------------------------------------------------
------------------------------------------------------------
---MWSIPKFGNGNQQNIFVDL-----------SSDEERRRMRCQ-DLSNAIAEMSK---
--NCTREILLEPIQIDKFSISLEKLKNKYEGMLQLSCILSQDDVMEFAEELFENKSCTVL
FNLKVLGLHAFFKMDEENLKRKLKNLHQNEMDLAFIFIILLYALIEEDIKSPNDIYSLIL
QHNRHN--KLITYIIRLIQAYENKE--IGYDFFG--INPSYLECFAMAIHIFISYNDNPQ
KVVDQALHFDKS-VLRFLTWMLGASYGSNWIPQEWLKFSPNITNLIEKLI-
>QANH01000787.1:12077-12866(+):Harpegnathos_saltator
------------------------------------------------------------
------------------------------------------------------------
---MWSIPKFGNGNQQNIFVDL-----------SSDEERRRMRCQ-DLSNAIAEMSK---
--NCTREILLEPIQIDKFSISLEKLKNKYEGMLQLSCILSQDDVMEFAEELFENKSCTVL
FNLKVLGLHAFFKMDEENLKRKLKNLHQNEMDLAFIFIILLYALIEEDIKSPNDIYSLIL
QHNRHN--KLITYIIRLIQAYENKE--IGYDFFG--INPSYLECFAMAIHIFISYNDNPQ
KVVDQALHFDKS-VLRFLTWMLGASYGSNWIPQEWLKFSPNITNLIEKLI-
>QANH01000488.1:12486-13275(+):Harpegnathos_saltator
------------------------------------------------------------
------------------------------------------------------------
---MWSIPKFGNGNQQNIFVDL-----------SSDEERRRMRCQ-DLSNAIAEMSK---
--NCTREILLEPIQIDKFSISLEKLKNKYEGMLQLSCILSQDDVMEFAEELFENKSCTVL
FNLKVLGLHAFFKMDEENLKRKLKNLHQNEMDLAFIFIILLYALIEEDIKSPNDIYSLIL
QHNRHN--KLITYIIRLIQAYENKE--IGYDFFG--INPSYLECFAMAIHIFISYNDNPQ
KVVDQALHFDKS-VLRFLTWMLGASYGSNWIPQEWLKFSPNITNLIEKLI-
>NP_149691
------------------------------------------------------------
------------------------------------------------------------
---MWSIPKFGNEKN--TFVDLSSSY--SFKTPISNEERRRMGCQ-NPTFPFQ--EK---
--ISTREILIEPIQFGKFSISSEKLKNKYEGMLQLSCILSQDDVMEFAEELFENKSCTVL
FNLKVLGLHAFFKMDEENLKRKLKNLDQNETDLAFIFIILLYALIEEDIKSSNDIYSLIL
QHSRNN--KLISYIIRLIQAYENKE--IGYDFFG--INPSYLECFAMAIHIFISHNDNPQ
KVVDQALRFDKS-VLRFLTWMLGASYGSNWIPQEWLKFSPNITNLIEKFLK
>YP_009010792
MAIYNQNNYYTRKTSTTVPFTPFGTTTTVPFGTTTTVPFGTT-TTVPFGTT-TTVPFGTW
FKPPSQKPF---------------------------------------------------
-----------------------------------GS---SNLEAKAPLFGSSNLEAKAP
LFGSSNLEDLYNVASNLTLEPLNLPKNKIEGLIFMVCLDQQNTLLKTKYLLENVFNSDVK
FSIENLWLTSLIKYSNNK--FALQKVEEKQILLAKLYSSLLRELMVETIQTPDQLYSYLL
NFAKSSKSKKMLWLFTILKYAKP------NEFTDLLDMTNEIEVFALALHSFIVEDNNPL
KAMEKATTSPHVLYKTFLLSMVGASYGKEFLQSTNK-N-ELLSEIVSKLQ-
>YP_009010323
MAISNQNNYYTRKTS-TVPFTPFGTTTTVPFGTTTTVPFGTT-TTVPFGTT-TTVPKGTW
FKPTSQKPFEPTSQK-----PFGFSNLEAKAPLFAS------------------------
------SKLFGSSNLEAK-APLFASSNLEAKAPLFGS---SNLEAKAPLFGSSNLEAKAP
LFGSSNLEDLYNVASNLTLEPLNLPKNKIEGLIFMVCLDQQNTLLKTKYLLENVFNSDVK
FSIDNLWLTSLIKYSDNK--FALQKVEEKQILLAKLYSSLLRELMVETIQTPDQLYSYLL
NFAKSSKSKKMLWLFTILKYAKP------NEFTDLLDMTNEIEVFALALHSFIVEDNNPL
KAMEKATTSPHVLYKTFLLSMVGASYGKEFFQFTNK-N-ELLSEIVSKLQ-
>YP_008357328
MAIYNQNNYYTRKTSTTVPFTPFGTTTTVPFGTTT---------TVPFGTT-TTIPFGTW
FKPSSQKPFGSSSNLEAKAPLFGSSNLEAKAPLFGSSNLEAKAPLFGSSNLEAKAPLFGF
SNLEAKTPLFGSSNLEAK-APLFGSSNLEAKAPLFGS---SNLEAKAPLFGSSNLEAKAP
LFGSSNLEDLYNVASNLTLEPLNLPKNKIEGLIFMVCLDQQNTLLKTKYLLENVFNSDVK
FSIDNLWLTSLIKYSNNK--FALQKVEEKQILLAKLYSSLLRELMVETIQTPDQLYSYLL
NFAKSSKSKKMLWLFTILKYAKP------NEFTDLLDMTNEIEVFALALHSFIVEDNNPL
KAMEKATTSPHVLYKTFLLSMVGASYGKEFLQSTNK-N-ELLSEIVSKLQ-
>YP_009021143
------------------------------------------------------------
----------------------------------------------------MNINHFYY
YT-----PS--QTSSPTP-DAWIGQRPLSDPIDIPRPKPHRFWCTSQP------------
LLNSPKFSQIL--ETNKFKLDETLPKHKIEGVLNMVNFEIKNILEEPI-----------D
F-EANLWLHSFGNSSS------------VLKGLDRVYVLLLKELMLESIKTPADLYKFLF
DNAI---SKKMTFLVKLLELAAEKNFEQNGDIAPLLNMDDKLETFILALQTFIQFEDKPC
LALEKARATQNENYKLFLLTFVGASYGCNWINPEHRLTPEKINNFLTLLNQ
>YP_004732941
MATFNQNFTSTW-GTT---TVPFGTTPAPLFGTTPAPLFGTTPTTVPFGTTPTTVPFGTT
---PTTVSFGTT--PALKAPLFGTTTTPTTVPFGTT--PAIKAPLFGTTPTTVP---FGT
-TPAIKAPLFGTI--PTT-VPWNCSFNLTSKAPLFESFPKPIESLKAPLFGSTNLES---
LKGEGTFKDMYNVASNLTLVALNLPKNKIKGLIFMVTFDQKNTLSTTKHLLENVFNSTIK
FSLENSWFTSLIKYSDEK--FLTQKIDGES-TLIKLYSSLLRELMVETITTPEHLYKYLI
KYGKECKSKKMLWLFTLLKCAD-------DSFMDLLDPTNELETFALALYSFIQDDNHPT
KAVEKALSSTNLLYKTFLLSMVGASYGTEFFNFQKIEN-NDLENIVTAIQ-
