# Supplementary material for: Endoparasitoid lifestyle promotes endogenization and domestication of dsDNA viruses
Source: eLife. 2023 Jun 6;12:e85993. doi: 10.7554/eLife.85993 (PMC10259472; doi:10.7554/eLife.85993)
Supplement: Figure 1—source data 1. [file elife-85993-fig1-data1.zip › All_clusters/Cluster20697.aa.aln]

>scaffold_75118:955-1684(-):Copidosoma_sp
------------------------------------------DVLVFRENETQEIVPFPP
EPSCEKILQMRDDKQHQVTVTQWKVNLKEGYFHGLLVWTEKITTLCTFDCLGQKSRSKDK
TESTELDITMTSDEKNQHFQYPIDEIRTFKIPDYDDRYACSYCRDSQIKEYKATFAQHLL
LSRYPDGSIRSPKGDWIPTTENTFTDGRRVLYIKSCLTDPDACPFEIYDIKVGVLTISDK
STMIVSLPSVSQQFSIPTGCDNLKCKYGGKKYKLWHTAGGYVSTV---------------
------------------------------------------------------------
------------------------------------------------------------
------------------------------------------------------------
------------------------------------------------------------
------------------------------------------------------------
------------
>QAS68955
MVFLSLSTIIFILSLRAVTCSNPLSYPNGILTNNSTHDHPLSEFYIFYENSSLTYTQFPV
APDCSSILDTRDE-QYPTTVTLWKVDQESQAEWGLLLWQERIDTTCSWNFWGNYKGSIVS
KSSVPLKDIPSNNTRNRYWALSNDEVQEIDHVPYNLRYYCYWCRNEYPGSFYMRYVKKVR
IIRNPDGSIKTPRGSWVHELDNLWGDQMRYLVIRR-FGGESSCPLKIYDVRAGVLSQSRS
NFILVSLPSLNLQFSVSLKSTETKCSFGDKTYDIVQSMGGYLLSIDIGNANWRGPWDPTP
QHPGRERRSIMEFPDQTSFRYNQFINYHSSPRHKRHDHEFEFPLSLKSSYDYAQFRYEQN
FIIRQINKNFGLLQKSICDIQFSKWQNLSPPNLAMKIAHYVTGSIHSIGGVHHGSYSIQI
TEKSITKVNLVFPIVIVHGMYKCQREPSKEVVWAEPVTGILFKSPIPTHFSLSSSWLPGV
NGSSIVPLTGQILLPEITMDHLEVVQQVEAKMVKSMYTNVELFGSTEEFQRYQTQGITSD
EQSNTVNPWIGLLIHGGVSIAAGTLVALLIPSILKLFRHIIEKGEASLEERLHLRETSRK
EFVKVRGKPWGV
>QAS68961
MVFLSLSTIIFILSLRAVTCSNPLSYPNGILTNNSTHDHPLSEFYIFYENSSLTYTQFPV
APDCSSILDTRDE-QYPTTVTLWKVDQESQAEWGLLLWQERIDTTCSWNFWGNYKGSIVS
KSSVPLKDIPSNNTRNRYWALSNDEVQEIDHVPYNLRYYCYWCRNEYPGSFYMRYVKKVR
IIRNPDGSIKTPRGSWVHELDNLWGDQMRYLVIRR-FGGESSCPLKIYDVRAGVLSKSRS
NFILVSLPSLNLQFSVSLKSTETKCSFGDKTYDIVQSMGGYLLSIDIGNANWRGPWDPTP
QHPGRERRSIMEFPDQTSFRYNQFINYHSSPRHKRHDQEFEFPLSLKSSYDYAQFRYEQN
FIIRQINKNFGLLQKSICDIQFSKWQNLSPPNLAMKIAHYVTGSIHSIGGVHHGSYSIQI
TEKSITKVNLVFPIVIVHGMYKCQREPSKEVVWAEPVTGILFKSPIPTHFSLSSSWLPGV
NGSSIVPLTGQILLPEITMDHLEVVQQVEAKMVKSMYTNVELFGSTEEFQRYQTQGITSD
EQSNTVNPWIGLLIHGGVSIATGILVALLIPSILKLFRHIIEKGEASLEERLHLRETSRK
EFVKVRGKPWGV
>ASU89575
MVFLSLSTIIFILSLRAVTCSNPLSYPNGILTNNSTHDHPLSEFYIFYENSSLTYTQFPV
APDCSSILDTRDE-QYPTTVTLWKVDQESQAEWGLLLWQERIDTTCSWNFWGNYKGSIVS
KSSVPLKDIPSNNTRNRYWALSNDEVQEIDHVPYNLRYYCYWCRNEYPGSFYMRYVKKVR
IIRNPDGSIKTPRGSWVHELDNLWGDQMRYLVIRR-FGGESSCPLKIYDVRAGVLSKSRS
NFILVSLPSLNLQFSVSLKSTETKCSFGDKTYDIVQSMGGYLLSIDIGNANWRGPWDPTP
QHPGRERRSIMEFPDQTSFRYNQFINYHSSPRHKRHDHEFEFPLSLKSSYDYAQFRYEQN
FIIRQINKNFGLLQKSICDIQFSKWQNLSPPNLAMKIAHYVTGSIHSIGGVHHGSYSIQI
TEKSITKVNLVFPIVIVHGMYKCQREPSKEVVWAEPVTGILFKSPIPTHFSLSSSWLPGV
NGSSIVPLTGQILLPEITMDHLEVVQQVEAKMVKSMYTNVELFGSTEEFQRYQTQGITSD
EQSNTVNPWIGLLIHGGVSIAAGILVALLIPSILKLFRHIIEKGEASLEERLHLRETSRK
EFVKVRGKPWGV
>YP_009094310
MVFLSLSTIIFILSLRAVTCSNPLSYPNGILTNNSTHNHPLSDFYIFYENSSLTYTQFPV
APDCSSILDTRDE-QYPTTVTLWKVDQESQAEWGLLLWQERIDTTCSWNFWGNYKGSIVS
KSSVPLKDIPSGSARNGYWALSNDEVQEIDHVPYNLRYYCYWCRNEYPGSFYMRYVKKVR
IIRNPDGSIKTPRGSWVHELDNLWGDQMRYLVIRR-FGGESSCPLKIYDVRAGVLSKSRS
NFILVSLPSLNLQFSVSLESTETKCSFGDKTYDIVQSMGGYLLSIDIGNANWRGPWDPTP
QHPGRERRSIMEFPDQTSFRYNQFINYHSSPRHKRHDQEFEFPLSLKSSYDYAQFRYEQN
FIIRQINKNFGLLQKSICDIQFSKWQNLSPPNLAMKIAHYVTGSIHSIGGVHHGSYSIQR
TEKSITKVNLVFPIVIVHGMYKCQREPSKEVVWAEPVTGILFKSPIPTHFSLSSSWLPGV
NGSSIVPLTGQILLPEITMDHLEVVQQVEAKMVKSMYTNVELFGSTEEFQRYQTQGITSD
EQSNTVNPWIGLLIHGGVSIATGILVALLIPSILKLFRHIIEKGEASLEERLHLRETSRK
EFVKVRGKPWGV
>ASU89570
MVFLSLSTIIFILSLRAVTCSNPLSYPNGILTNNSTHNHPLSDFYIFYENSSLTYTQFPV
APDCSSILDTRDE-QYPTTVTLWKVDQESQAEWGLLLWQERIDTTCSWNFWGNYKGSIVS
KSSVPLKDIPSGSARNGYWALSNDEVQEIDHVPYNLRYYCYWCRNEYPGSFYMRYVKKVR
IIRNPDGSIKTPRGSWVHELDNLWGDQMRYLVIRR-FGGESSCPLKIYDVRAGVLSRSRS
NFILVSLPSLNLQFSVSLESTETKCSFGDKTYDIVQSMGGYLLSIDIGNANWRGPWDPTP
QHPGRERRSIMEFPDQTSFRYNQFINYHSSPRHKRHDQEFEFPLSLKSSYDYAQFRYEQN
FIIRQINKNFGLLQKSICDIQFSKWQNLSPPNLAMKIAHYVTGSIHSIGGVHHGSYSIQR
TEKSITKVNLVFPIVIVHGMYKCQREPSKEVVWAEPVTGILFKSPIPTHFSLSSSWLPGV
NGSSIVPLTGQTLLPEITMDHLEVVQQVEAKMVKSMYTNVELFGSTEEFQRYQTQGITFD
EQSNTVNPWIGLLIHGGVSIATGILVALLIPSILKLFRHIIEKGEASLEERLHLRETSRK
EFVKVRGKPWGV
