# Supplementary material for: Endoparasitoid lifestyle promotes endogenization and domestication of dsDNA viruses
Source: eLife. 2023 Jun 6;12:e85993. doi: 10.7554/eLife.85993 (PMC10259472; doi:10.7554/eLife.85993)
Supplement: Figure 1—source data 1. [file elife-85993-fig1-data1.zip › All_clusters/Cluster17599.aa.aln]

>QANH01000554.1:8320-9868(-):Harpegnathos_saltator
------------------------------------------------------------
------------------------------------------------------------
------------------------------------------------------------
------------------------------------------------------------
------------------------------------------------------------
------------------------------------------------------------
------------------------------------------------------------
---------------------------------------------------------IMD
LNKNYKLNKQQSRALALMCQDK------------------NIFITAPAGAGKTLLINHYC
DYVRQHEPFKKIAITSTTGVSA-------ILIGGSTLHSYLGIGLGYGTIEEL-V-----
------------QRIKKASKGIK-----ERVWKELTTLIIDEVSMLNPVLFDKLEKIARI
IRG-SNLPFGGIQLILSGDLLQL-PVVKGA--GNKNDHNMEFVTD---ANSWKKC-IGNN
IVLLTEIMRQ-KD--FHFKEILLKIRVGNIDKQVRSVL---------SQHMKKEN-----
-------------------------NKKLKKEEI--QPTRLFCLK-KYVQDLNDSELKKL
EDSGKKFIN-------FNALVKKYSEEAILTNKGRSR----CT--DLQFKF-LSD-RFVK
DSTTPQHLRVCEGAQVMLTYNIDQLS---GLVNGSRGVIIGFTEMK--------------
------------------------------------------F--PIVRFKNHKRNNLAP
KLNKTNEDIKSDSTFQPQ--------VMENPETKVSKTDDEEINNTLELEVRPQTWEICN
D-------FGKKIGYFKQIPLKIAYALTIHSCQGSTLDSAEVDLS-DTFE-------HGQ
VYTALSRTRDLNSLVIKNLCF--NSIKCHPRALQFYDDIKSMQDAISEVENSLSE-----
------------------------------------------------------------
------------------------------------------------------------
---
>QANH01000809.1:50398-51946(+):Harpegnathos_saltator
------------------------------------------------------------
------------------------------------------------------------
------------------------------------------------------------
------------------------------------------------------------
------------------------------------------------------------
------------------------------------------------------------
------------------------------------------------------------
---------------------------------------------------------IMD
LNKNYKLNKQQSRALALMCQDK------------------NIFITAPAGAGKTLLINHYC
DYVRQHEPFKKIAITSTTGVSA-------ILIGGSTLHSYLGIGLGYGTIEEL-V-----
------------QRIKKASKGIK-----ERVWKELTTLIIDEVSMLNPVLFDKLEKIARI
IRG-SNLPFGGIQLILSGDLLQL-PVVKGA--GNKNDHNMEFVTD---ANSWKKC-IGNN
IVLLTEIMRQ-KD--FHFKEILLKIRVGNIDKQVRSVL---------SQHMKKEN-----
-------------------------NKKLKKEEI--QPTRLFCLK-KYVQDLNDSELKKL
EDSGKKFIN-------FNALVKKYSEEAILTNKGRSR----CT--DLQFKF-LSD-RFVK
DSTTPQHLRVCEGAQVMLTYNIDQLS---GLVNGSRGVIIGFTEMK--------------
------------------------------------------F--PIVRFKNHKRNNLAP
KLNKTNEDIKSDSTFQPQ--------VMENPETKVSKTDDEEINNTLELEVRPQTWEICN
D-------FGKKIGYFKQIPLKIAYALTIHSCQGSTLDSAEVDLS-DTFE-------HGQ
VYTALSRTRDLNSLVIKNLCF--NSIKCHPRALQFYDDIKSMQDAISEVENSLSE-----
------------------------------------------------------------
------------------------------------------------------------
---
>QANH01000429.1:5081-6629(+):Harpegnathos_saltator
------------------------------------------------------------
------------------------------------------------------------
------------------------------------------------------------
------------------------------------------------------------
------------------------------------------------------------
------------------------------------------------------------
------------------------------------------------------------
---------------------------------------------------------IMD
LNKNYKLNKQQSRALALMCQDK------------------NIFITAPAGAGKTLLINHYC
DYVRQHEPFKKIAITSTTGVSA-------ILIGGSTLHSYLGIGLGYGTIEEL-V-----
------------QRIKKASKGIK-----ERVWKELTTLIIDEVSMLNPVLFDKLEKIARI
IRG-SNLPFGGIQLILSGDLLQL-PVVKGA--GNKNDHNMEFVTD---ANSWKKC-IGNN
IVLLTEIMRQ-KD--FHFKEILLKIRVGNIDKQVRSVL---------SQHMKKEN-----
-------------------------NKKLKKEEI--QPTRLFCLK-KYVQDLNDSELKKL
EDSGKKFIN-------FNALVKKYSEEAILTNKGRSR----CT--DLQFKF-LSD-RFVK
DSTTPQHLRVCEGAQVMLTYNIDQLS---GLVNGSRGVIIGFTEMK--------------
------------------------------------------F--PIVRFKNHKRNNLAP
KLNKTNEDIKSDSTFQPQ--------VMENPETKVSKTDDEEINNTLELEVRPQTWEICN
D-------FGKKIGYFKQIPLKIAYALTIHSCQGSTLDSAEVDLS-DTFE-------HGQ
VYTALSRTRDLNSLVIKNLCF--NSIKCHPRALQFYDDIKSMQDAISEVENSLSE-----
------------------------------------------------------------
------------------------------------------------------------
---
>scaffold_3982:1851-3321(+):Ophioninae_B
------------------------------------------------------------
------------------------------------------------------------
------------------------------------------------------------
------------------------------------------------------------
------------------------------------------------------------
------------------------------------------------------------
------------------------------------------------------------
------------------------VAQEDLWMVAEK----GFDAVDLHRLRDAMNMVRTR
DNMP--LSESQARAVEGVIRKTLIVSRVGKHRAS-QETRCSTFLTGGAGSGKSFVLRAVV
AVCH--RLNISALVVAHQGVAA-------LNVGGATIYSVFRPSSRALV-----------
---------------------------PPPPGRQLQLVIVDEISMVSADLLATISDRLAQ
WTE-SSEPFGRCHMLFVGDLMQL-APVGQD---------ARPVFE---SPLWRRG---VS
MVVLTENHRQHDTA---FVEQLNRVREGYSNAIKYF-----------NDNHLLS-PA---
---------------------------EYRESWRNAAVPHLMATN-RAVNEMNEGFMSAL
LEDMNEEQR---DAIYVTRSVASPPS---------PAA-------PKAVVA-KIS-RADA
EAALPSGVRICPGVVVMFTKNDVP--A-MEYANGDIGVVERVARNQPSLLNEK-------
--------------------------------------RLE--TQIFVRLD---------
-------------------------------------------RKNSVVCVTPVR-LYYS
E----NN-SWRVAGELRGFPLVYGWAITIHKSQGLSLNKVVVD-PSGIFA-------PAQ
LYVALSRARSPEGLRLLKRIS-VGHVRVDHGAVDEYARLEAIAPKPEDD-----------
------------------------------------------------------------
------------------------------------------------------------
---
>scaffold_3982:342-1698(+):Ophioninae_B
------------------------------------------------------------
------------------------------------------------------------
------------------------------------------------------------
------------------------------------------------------------
------------------------------------------------------------
------------------------------------------------------------
------------------------------------------------------------
---------------------------------SAG----QLDAV---CRQTAIAHLSER
GDTPILLSEAQTDIVADV-----------VRRAD-EGSGDVVFLSGGAGSGKTHLLRAIR
EVCE--VLDIEVLAAAQKRIAA-------RELHGTTVYKAFRLASRPAGLAL--------
---------------------------YQPGEFTARVVLLDDVFNLSKTDMDHIADCLRQ
WTG-RAEPFGGCVVVLAGDILGIASPFGEC---------SLPAYQ---ARDWIAA---AR
LVEVPEDHRRADAAQAEFLDNLELLRRGNPSCLPYF-----------KS-FIVG-RE---
---------------------------DFENDWSDAPF--LAHSN-VCVDRFNEIRLH--
-------------------SVDPPPE---------LVAVRSNVALSEPPLY-SGA-RENA
ESRIPKEIRLGRGVRVLITADDTC--G-DDFRNGDTGMVQDVRRFRHF----D-------
--------------------------------------ETE--DVPMVELD---------
-------------------------------------------RTGAVVPVRSTTVPFHT
I----VN-GIRTYGAYKGFPLRYGWATTIHKAASRYMPRVVVN-PDGIFS-------AGV
AYTALSRALRPEGLCLVLPLT-RSHVRADPRALTELVRLARL------------------
------------------------------------------------------------
------------------------------------------------------------
---
>scaffold_3108:14342-15752(+):Encarsia_formosa
------------------------------------------------------------
------------------------------------------------------------
------------------------------------------------------------
------------------------------------------------------------
------------------------------------------------------------
------------------------------------------------------------
------------------------------------------------------------
------------------------------------------------------------
--KMSIIVKEQEVLLNYIKNDD---------------SIKRIICLGPAGTGKSYVIKELI
KHLK--EKNKNVITTSHQSISS-------HIIDGITLYKLFGFKDSERQHSSIIIEKKLY
ILSRKICGNYQIDKIIPNISNIDIKRQFSID-IKNNFLIIDEISNISLDVIDDMNNILKL
VFK-NDEIFGNINICAFGDFFQL-NPIGKE-----------PIFEEAEDDHFIFD---FK
LIEFIKNIRQEN---EEFFNLCETIKRGEPLNIDSKKLLISRTIDYLEKNNLTE-KI---
---------------------------NFD------ELLHIFPTK-NQCDIHNKKKIKEL
---NKKE--------YHFKSIDYKRE---------NFF--------------ISNADNLN
FQGLNKEITICEKAKIIITCNFKT--FERTYDNGEIGTILNIIEKDNNYETND-------
---------------------------------------LRKYD-LLISLD---------
------------------------------------------SEPNKKYIITSIQKNIYS
I----DN--NEILFNRIMFPINLSWAITTHKVQGLTLETGVIDMGLSNFD-------PCQ
LYVNLTRFKDINKLFICN-LS-LNFTRCNKNK-KIINFIEKFKN----------------
------------------------------------------------------------
------------------------------------------------------------
---
>NP_149493
------------------------------------------------------------
------------------------------------------------------------
------------------------------------------------------------
------------------------------------------------------------
------------------------------------------------------------
------------------------------------------------------------
------------------------------------------------------------
----------------------------------------------------------ME
LNKNYKLNKQQSRALTLMCQDK------------------NIFITAPAGAGKTLLINHYC
DYVRQHEPFKKIAITSTTGVSA-------ILIGGSTLHSYLGIGLGDGTIEDL-V-----
------------QRIKKASKGIK-----ERVWKELTTLIIDEVSMLNPVLFDKLEKIARI
IRG-SDLPFGGIQLILSGDLLQL-PVVKGGGTGNKNDHNMEFVTD---ANSWKKC-IGNN
IVLLTEIMRQ-KD--FHFKEILLKIRVGNIDQQVRSVL---------SQHMKKEE-----
---------------------------KLKKEEI--QPTRLFCLK-KYVQDLNDSELKKL
EDSGKKFIN-------FNALIKKYSEEAVLTNKGRSR----CT--DLQFKF-LSD-RFVK
DSTTPQHLRVCEGAQVMLTYNIDQLS---GLVNGSRGVIIGFTEMK--------------
------------------------------------------F--PIVRFKNHKRNNLTP
KLNKTNEDIKSDSTSQPQGFPEGNRRVMENPETKVSKTDDEEMNDTLELEVRPQTWEICN
D-------FGKKIGYFKQIPLKIAYALTIHSCQGSTLDSAEVDLS-DTFE-------HGQ
VYTALSRTRDLNSLVIKNLCF--DSIKCHPRALQFYDDIKSMQDAISEIENSLSELDFDD
DF----------------------------------------------------------
------------------------------------------------------------
---
>YP_009046811
------------------------------------------------------------
------------------------------------------------------------
------------------------------------------------------------
------------------------------------------------------------
------------------------------------------------------------
------------------------------------------------------------
------------------------------------------------------------
------------------------------------------------------------
-METEKLNNKQEKAYKMMVAGE------------------NIFITAPAGTGKTFLINYFC
KTI---DPIRTVAITSTTGVSS-------LLIGGSTLHSYLGIGLGDGTTDQL-F-----
------------HKIVNCSKGIK-----AAVWRKLQTLIIDEVSMLSPILFDKLECLARQ
IRG-NNKPFGGIQLILSGDLLQL-PVVKGGGVAD-NGSPLDFVTD---ASSWGRC-VGNN
VVLLTEIMRQ-KD--PLFKEILLKIRVGCIDAQVKEVL---------NNHISKNVSIGEY
DGDYDEEDYEEDYNPGVAPAPDVEANKEESELKI--QPTKLFCLK-RYVKALNDKELQKL
ENAGVKFKN-------FNALIKAFSSEEINSVKGRSK----SS--EAQFNF-LKD-RFVK
DCTTPQQLRICEGAQVMLTYNINQPM---GLVNGSRGVITSFSEKK--------------
------------------------------------------F--PVVKFVN--------
---------------------------------------------GLELEILPQTWEFSN
D-------NGKKVGYFKQIPLKIAYALTVHSCQGATLDCAEVDLK-DTFE-------HGQ
VYTALSRTRDLDSLVIKNLDF--DKIKCHPRALDFYKNLQKIEEELEQLALDFKDINFDD
EF----------------------------------------------------------
------------------------------------------------------------
---
>YP_004732823
------------------------------------------------------------
------------------------------------------------------------
------------------------------------------------------------
------------------------------------------------------------
------------------------------------------------------------
------------------------------------------------------------
--------------------MTTEEYA-----------------SSLPLE------LKV-
------------------EILKYLDYSEIKWITNPYFWVKY--------WEQYNLNHPIT
--EKFEPNPEQLYTLKVIEDGK------------------NVFINSPAGTGKSALIKYFC
SKN---ASKKVIGLTSTTGISA-------LNIGGCTLHSLLGIGLGKETVDDL-Y-----
------------DKILKNK--DK-----RELWLRLDVLVIDEISMLHPDLFDKLEKLARM
IRE-CKKRFGGIQLVVTGDLFQL-PCISQN---------STLIIH---SSIFKKC-ISTT
-IEFRNIIRQ-TD--LLFKNVLNKIRVGIVDSQVKKVL---------KKRFCK-P-----
---------------------------SKENFQI--KPTKLFCTR-KAVDGLNEKELNKL
AAKGYEFRE-------YLMDFV-------------NQ----NC--PINFDY-IVQ-NFVK
NSTTPSTLQICEQTQVMLTYNITP-----TLVNGSRGVITGFTPEN--------------
------------------------------------------Y--PLVEFINGEIVTVTP
IKFT-------------------------------------------------LHHTLRT
G-------KVIQVGYAIQVPLKIAYALTIHSCQGSTLDYASIDLR-ETFE-------YGQ
AYTALSRVRTLDGLFLKKFKF--DVIQAHPKALDFLESIK--------------------
------------------------------------------------------------
------------------------------------------------------------
---
>YP_009010638
------------------------------------------------------------
------------------------------------------------------------
------------------------------------------------------------
------------------------------------------------------------
------------------------------------------------------------
------------------------------------------------------------
-----------------MTTEDITEYA-----------------SSLPLE------LKV-
------------------EILKYLDYSEIKWITNPYFWVNW--------WERYNTTHPIT
--EIFEPNPEQLYTLTLIESGK------------------NVFINSPAGTGKSALIKYFC
SKN---ASKKVIGLTSTTGISA-------LNIGGCTLHSLLGIGLGKETVDDL-Y-----
------------DKVIKNR--DK-----RELWLRLDVLVIDEISMLHPDLFDKLEKLARM
IRE-CKKRFGGIQLVVTGDLFQL-PCISQN---------SSLIIH---SSTFKKC-IPTT
-IEFRNIIRQ-TD--LLFKNVLNKIRLGIVDSQVKKVL---------KKRFCK-P-----
---------------------------SKKDFQI--KPTKLFCTR-KAVDYLNEKELNKL
AAKGYEFRE-------YNMDFV-------------NQ----NC--PINFEY-VIQ-NFVK
NSTTPPTLQVCEQTQVMLTYNITP-----TLVNGSRGVITGFTPEN--------------
------------------------------------------Y--PLVEFVNGETVAVTP
IKFT-------------------------------------------------LHHTLRT
G-------KVIQVGYAIQVPLKIAYALTVHSCQGSTLDYASIDLR-ETFE-------YGQ
AYTALSRVRSLDGLFLKKFKF--DVIQAHPKALDFLNTN---------------------
------------------------------------------------------------
------------------------------------------------------------
---
>YP_654678
------------------------------------------------------------
------------------------------------------------------------
------------------------------------------------------------
------------------------------------------------------------
------------------------------------------------------------
------------------------------------------------------------
--------------------MSDTSTK-----------------TTLPNE------EKF-
------------------KDLMDLPYSELESIDDADFWAHY--------WAVWNANNPCV
PGGPFVPNPEQEWVLQLMDEGK------------------SIFINSPAGTGKSALVKHWC
SKT----TTKNIGLTSTTGISA-------LNLGGSTVHSFLGIGLGVDTVDEL-Y-----
------------DRILKNH--DK-----RELWLRLDVLVIDEVSMLQPELFDKLERLARK
LRS-SSERFGGIQIIATGDLFQL-PCVGND---------SSLIVD---SKKFKKC-IQVT
-IKLRNIVRQ-ED--AQFKAVLNKVRVGLVDEHVEQVL---------KSRFGKTK-----
---------------------------SLP-SNI--RPTKLFCTR-KSVQDINEKHLNKL
AEMGYEFRE-------YNMEFI-------------NQ----EC--PISFEY-IVQ-NFTR
NSTTPETLHLCLQTQVVLTYNQSP-----YLVNGSRGVVVDFTEEE--------------
------------------------------------------Y--PVVEFLNGTTQVIKP
HKFA-------------------------------------------------LHYTSRR
G-------KTQQVGYAVQIPLKIAYALTIHSCQGLTIDYAIIDLN-DCFE-------FGQ
AYTALSRVKTLDGLFLKKFDF--GVIQPHPRALEYEQQ----------------------
------------------------------------------------------------
------------------------------------------------------------
---
>YP_009010399
------------------------------------------------------------
------------------------------------------------------------
------------------------------------------------------------
------------------------------------------------------------
------------------------------------------------------------
------------------------------------------------------------
-----------------MTTEDITKYA-----------------ASLPLE------LKV-
------------------EILKYLDYTQIKWITNSYFWIKY--------WEQYNQNNPIT
--DKFIPNPEQQYTLRLIEEGK------------------NIFINAPAGTGKSALIKYFW
QQN---FNKKVLGLTSTTGISA-------LNIGGSTLHSFLGIGLGKENVDDL-Y-----
------------DKIIKNR--EK-----HELWLKLDLLIIDEISMLHPELFNKLEKVARL
VRE-NKKKFGGIQLIVTGDLFQL-PPVSQD---------STLIIN---SSKFNKC-IDTI
-VEFRNIIRQ-VD--PIFKNILNKIRIGIVDTQVKKLL---------KKRFIKAP-----
---------------------------KQPNIQI--KPTKLYCTR-KSVDHLNENELNKL
ANKGYTFRE-------YIMEFI-------------NQ----NC--PISFDY-IIK-NFVK
NSTTPSTLQICEQTQVMLTYNISP-----TLVNGSRGIVTGFTPEN--------------
------------------------------------------Y--PLVTFINGETVIVRP
IKFS-------------------------------------------------LHCTLRC
G-------KVKLVGYAVQVPLKIAYALTIHACQGSTLDYASINLR-ETFE-------YGQ
AYTALSRVRTLDGLFLKKFNF--DVIQAHPKALKFLNKQN--------------------
------------------------------------------------------------
------------------------------------------------------------
---
>YP_008357395
------------------------------------------------------------
------------------------------------------------------------
------------------------------------------------------------
------------------------------------------------------------
------------------------------------------------------------
------------------------------------------------------------
-----------------MTTEDITKYA-----------------AFLPLE------LKV-
------------------EILKYLDYTQIKWITNPYFWIKY--------WEQYNQNNPIT
--DKFIPNPEQQYTLRLIEEGK------------------NIFINAPAGTGKSALIKYFW
QQN---FNKKVLGLTSTTGISA-------LNIGGSTLHSFLGIGLGKENVDDL-Y-----
------------DKIIKNR--EK-----HELWLKLDLLIIDEISMLHPELFNKLEKVARL
VRE-NKKKFGGIQLIVTGDLFQL-PPVSQD---------STLIIN---SPKFNKC-IDTI
-VEFRNIIRQ-VD--PIFKNILNKIRIGIVDAQVKKLL---------KKRFIKAP-----
---------------------------KQPDIQI--KPTKLYCTR-KSVDHLNENELNKL
ANKGYPFRE-------YIMEFI-------------NQ----NC--PISFDY-IIK-NFVK
NSTTPSTLQICEQTQVMLTYNISP-----TLVNGSRGIVSGFTPEN--------------
------------------------------------------Y--PLVTFINGETVIVRP
IKFS-------------------------------------------------LHCTLRC
G-------KVKLVGYAVQVPLKIAYALTIHACQGSTLDYASINLR-ETFE-------YGQ
AYTALSRVRTLDGLFLKKFNF--DVIQAHPKALKFLQKN---------------------
------------------------------------------------------------
------------------------------------------------------------
---
>YP_009010863
------------------------------------------------------------
------------------------------------------------------------
------------------------------------------------------------
------------------------------------------------------------
------------------------------------------------------------
------------------------------------------------------------
-----------------MTTEDITKYV-----------------AFLPLE------LKV-
------------------EILKYLDYSEIKWITNPYFWIKY--------WEKYNQNNPTT
--DKFIPNPEQQYTLRLIEEGK------------------NIFINAPAGTGKSALIKYFW
QQN---FNKKVLGLTSTTGISA-------LNIGGSTLHSFLGIGLGKENVDDL-Y-----
------------DKIIKNR--EK-----HELWLKLDLLIIDEISMLHPELFNKLEKVARL
VRE-NKKKFGGIQLIVTGDLFQL-PPVSQD---------STLIIN---SPKFNKC-IDTI
-VEFRNIIRQ-ID--PIFKNILNKIRIGIVDAQVKKLL---------KKRFIKAP-----
---------------------------KQPDIQI--KPTKLYCTR-KSVDHLNENELNKL
ANKGYTFRE-------YIMEFV-------------NQ----NC--PISFDY-IIK-NFVK
NSTTPSTLQICEQTQVMLTYNISP-----TLVNGSRGIVTGFTPEN--------------
------------------------------------------Y--PLVTFINGETVIVRP
IKFS-------------------------------------------------LHCTLRC
G-------KVKLVGYAVQVPLKIAYALTIHACQGSTLDYASINLR-ETFE-------YGQ
AYTALSRVRTLDGLFLKKFNF--DVIQAHPKALKFLQKN---------------------
------------------------------------------------------------
------------------------------------------------------------
---
>YP_009173733
------------------------------------------------------------
------------------------------------------------------------
------------------------------------------------------------
------------------------------------------------------------
------------------------------------------------------------
------------------------------------------------------------
------------------------------------------------------------
------------------------------------------------------------
---MYNLNNQQQDIFDKYLKGE------------------NIFITGPGGTGKTYLIKAIV
EDAK--KNNKAYHVCALTGCAAIL-----LQCGATTLHGFSGIGLASGTISQV-V-----
------------DRVVKNR--YK-----KPNWAKTELLIVDEVSMLSLKIFTIIDLIAKR
VKRQRDIPFGGMQIIFAGDFYQL-PPVGDE----EEIETTQFCFE---SPLWNEVFPSSN
QIVLETIFRQ-TD--NNYAKILNKLRVGEITKNGIKAL---------EQCVN--------
---------------------------KKFNDEL--NPTILLPRR-KDVDNINIKEYNKL
DKISEK-TY-------TMKPVDMLDL--PLSKEHIQNI-TLFT--DTERQQ-EID-YLAD
NLMAEKTLNLRIGTIVMCISNLDVEA---GIINGSQGIVVDFQKDN--------------
---------------------------------------------PLVKFNDGNVR----
------------------------------------------------VII-PHIWQSEK
---------LPAI-AVQQLPLIYAWAITIHKAQGVTLDKALIDIGEEIFE-------CGQ
TYVALSRIKTLEGLYLKNFDF--TKIKVNKKVQEFYKILEN-------------------
------------------------------------------------------------
------------------------------------------------------------
---
>YP_293894
------------------------------------------------------------
------------------------------------------------------------
------------------------------------------------------------
------------------------------------------------------------
------------------------------------------------------------
------------------------------------------------------------
------------------------------------------------------------
------------------------------------------------------------
----MSLTVCQQDVLNKTLNGK------------------NVLISGSAGTGKSFLTRHII
HQLKLQKGPNNVGVVSPTGIAA-------ANINGTTIHAWGGIGIGDGDATAL-I-----
------------KKARGNR--LA-----FTRWKTARVLIIDEVSMLDGELFNKLEKIAQS
IRS-NSRPFGGIQLILVGDFYQL-PPVTVTD--------AGFCFE---SDAWNAA-NIEK
-CELTEVIRQKND--TEFISILNSIRIGKCATETENAL---------AKCHVSVK-----
---------------------------PPPSDGI--VPTKLYCIN-RDVDRENELFLERL
PGDRVLFKA-------IDVFNA-------------------ST--PAGAESKLVD---ML
NKKTHQVLPLKIGAQVMLTKNMAD-F---SLVNGSRGIVTDFAEKG--------------
------------------------------------------A--PIVRFANGVVMQMER
AETE-------------------------------------------------------Q
K-------FMNSKCTRSQYPLKLAWAITIHKAQGATLERVEVQVS-GAFA-------AGQ
TYVAVSRCTKLDGLWISGDMITKRHIFTDPKVVNFYCV----------------------
------------------------------------------------------------
------------------------------------------------------------
---
>YP_009480977
------------------------------------------------------------
------------------------------------------------------------
------------------------------------------------------------
------------------------------------------------------------
------------------------------------------------------------
------------------------------------------------------------
-----------------METSEA-----------------------TPQQ------QQQ-
------------------Q--------ES-------ERQRG--------EDNVAALDPLS
EFDSVRWSPEQAQAARLVEAGH------------------NVFLSGSGGSGKSLLLRYMI
ARAR--ARGRVVHVTGSTGMAA-------VNVGGRTLHSVLGCGLGDAPLPNL-Q-----
------------ADLANRP--KV-----VARWRSMHMLVIDEVSMVDAEFMHKCDQLARW
IRGRPNEAFGGIQVIFVGDFAQL-PPVIDRQP-PGAPERPQFCFE---LPLWVDRALDLR
IVDLRTVFRQ-GG--D-LAAVLNRMRFGEHTADDEAVF---------AARVGVV------
---------------------------LPATDGV--EPTRLCALS-DRVGAINAARLKAI
PGAPEPFDC-------RITW----RADEGV------RM-TPTV--EAALKG-HGD-KMKQ
HASATPHIDLKAGSQVLLLANLDVES---GLVNGARGVVRRFATAAEERARIDTLMASVD
AMDDAE--------AANAVAHS-AKVALRLAQEQPGDDPTKRF--PVVAFACGVEA----
-------------------------------------------------RIVPHKWSVTD
P-------GVGTV-DYWQVPLLLAWAMTIHKCQGMSLDRAVISMA-GIFD-------CGQ
AYVALSRIRSLDGLSLDDFDP--RAVRVHPKVLHFYRNGFRPARSVPPTGPPLDPTLPKP
SAAVGSSRGRGRGRGARGGRGNTRGRGAYRGGDNTTSSSSTMAPSK-------SQWSATA
GAAGGDYGRGRPG-----AT-GQSTSFGA----------ARAQRR-DGGAPSASMINDAL
---
>AVK74790
------------------------------------------------------------
------------------------------------------------------------
------------------------------------------------------------
------------------------------------------------------------
------------------------------------------------------------
------------------------------------------------------------
------------------------------------------------------------
---------------------------------------MA----------GDDEGSDLG
TFRDVRWSPAQAHAARLAEAGH------------------NLLLSGSGGAGKSFLLRYII
AAKR--AQGKTVQVTGSTGMAA-------VNVGGTTLHRVLGCGLGAEPLPAL-Q-----
------------AALGTRP--KV-----VARWRAMDVLVVDEISMVDAEFFHKCDQLARW
MRGRMDRAFGGIQVILVGDFAQL-PAIVDRTPAPGGAERPQFCFE---LPLWTDRALALQ
VVDLRTVFRQ-KD--DTLVGALNRMRFAEQTPEDEALF---------AARVGAA------
---------------------------LATDDGV--EPTRLCPLV-AQVAAINAARLDGL
TGESETFAS-------KCPW----RLDEGV------KM-TPKI--EATLNA-HRA-VLEK
NAPAAPYVHLKVGAQVVLLANLDVER---GLVNGARGVVRRFATAVEEQERARAAA-DAA
AECDDNEDNGAD-KTDGAVRQRPVA--PTLLEPQPGD-DGGRY--PVVAFACGIET----
-------------------------------------------------RIVPHKWSITE
P-------GVGTV-NYWQVPLLLAWAMTIHKCQGMSLDRAVISMS-GIFD-------CGQ
AYVALSRIRSLDGLSLDDFDP--RAVRAHPKVLYFYRNGFRAARSVPPVGPPLA-DLPRP
SLAPGGGRGRGRGARGGRGRGGRG-----------ATSPSSSGSGS-------GSWSTTA
SAAGGSFGRGRAT-----GGPAS-SSFTA----------TRGQRRGG-GGPSTSMVNDAL
---
>YP_008052747
------------------------------------------------------------
------------------------------------------------------------
------------------------------------------------------------
------------------------------------------------------------
------------------------------------------------------------
------------------------------------------------------------
------------------------------------------------------------
------------------------------------------------------------
--MSGQLNAEQELIFQKYKNGE------------------NIFVTGPAGSGKSFLIKTIV
NDSV--ENDYNLQVCALTGCASIL-----LNCKATTLHRFAGIGLANKSIDAV-V-----
------------EDVFEKR--YK-----LKKWYDLKCLIIDEVSMMSLKILLILDKMARK
IYKKENTPFGGLQVIFSGDFYQL-PPIKSN---DGDKESSMFCFE---DPLWNQLFPADN
QILLKSIFRQ-DE--KEFLKVLKYVREGRITKSTRETL---------EKRVFTEAEI---
---------------------------DKVREEN--VVTIISPYK-KDTDNINAAAYKML
SNDVEKKMY-------SIKYLKGSRKQDGAVESAVNNL-LIDS--NASLKA-DYE-FLAN
NIMANTSLELKIGTHVMCIANISLES-EIQLANGSQGVVVGFKGGL--------------
---------------------------------------------PEIKFNNIRDP----
------------------------------------------------IIVDYFVWNSEV
---------NKNV-AVSQIPLIYAWAITIHKSQGLSLDAAIMNIGKNIFE-------YGQ
TYVALSRVRSLTGLYLSSFDY--TKISANPKVKAFYNPGS--------------------
------------------------------------------------------------
------------------------------------------------------------
---
>YP_009120282
------------------------------------------------------------
------------------------------------------------------------
------------------------------------------------------------
------------------------------------------------------------
------------------------------------------------------------
------------------------------------------------------------
------------------------------------------------------------
----------------------------------------M----------PSGDEGDIE
TFRDVRWSPAQAHAARLAEAGH------------------NLLLSGSGGAGKSFLLRYII
AAKR--AQGKTVQVTGSTGMAA-------VNVGGTTLHRVLGCGLGAEPLPAL-Q-----
------------AALGTRP--KV-----VARWRAMDVLVVDEISMVDAEFFHKCDQLARW
MRGRMDRAFGGIQVILVGDFAQL-PAIVDRTPAPGGAERPQFCFE---LPLWTDRALALQ
VVDLRTVFRQ-KD--DTLVGALNRMRFAEQTPEDEALF---------AARVGAV------
---------------------------LATDDGV--EPTRLCPLV-AQVAAINAARLDGL
TGESETFAS-------KCPW----RLDEGV------KM-TPKI--EATLNA-HRA-VLEK
NAPAAPYVHLKVGAQVVLLANLDVER---GLVNGARGVVRRFATAVEEQERARAAA-DAA
AECDDDGD---D-NGGNIVRQGPAA--PTLLEPQPGD-DGGRY--PVVAFACGIET----
-------------------------------------------------RIVPHKWSITE
P-------GVGTV-NYWQVPLLLAWAMTIHKCQGMSLDRAVISMS-GIFD-------CGQ
AYVALSRIRSLDGLSLDDFDP--RAVRAHPKVLYFYRNGFRAARSVPPVGPPLA-DLPRP
SLAPGGGRGRGRGARGGRGRGAT----------------SSSSSGS-------GSWSATA
SAAGGSFGRGRAT-----GGSTSTPSFTA----------TRGQRRG--GGPSTSMINDAL
---
>AGO84051
------------------------------------------------------------
------------------------------------------------------------
------------------------------------------------------------
------------------------------------------------------------
------------------------------------------------------------
------------------------------------------------------------
------------------------------------------------------------
--------------------------------------MPG----------DNDEGSGLE
TFRGVRWSPAQAHAARLAEAGH------------------NLLLSGSGGAGKSFLLRYMI
AAKR--AQGKTVQVTGSTGMAA-------VNVGGTTLHRVLGCGLGAEPLPAL-Q-----
------------AALGTRP--KV-----VARWRAMDVLVVDEISMVDAEFFHKCDQLARW
MRGRMDRAFGGIQVILVGDFAQL-PAIVDRTPAPGGAERPQFCFE---LPLWTDRALALQ
VVDLRTVFRQ-RD--DTLVGALNRMRFAEQTPEDEALF---------AARVGAV------
---------------------------LATDDGV--EPTRLCPLV-AQVAAINAERLAGL
TGESDTFAS-------KCPW----RLDDGV------KM-TPKI--EATLNA-HRA-ALEK
NAPAAPYVNLKVGAQVVLLANLDVEH---GLVNGARGVVRRFATAAEEQERVRATAAEAA
AECDRDANADDDNGGAGTVRQKSLVPPATLLEPQPGD-DGGRY--PVVAFACGIET----
-------------------------------------------------RIAPHKWSIAE
P-------GVGTV-NYWQVPLLLAWAMTIHKCQGMSLDRAVISMS-GIFD-------CGQ
AYVALSRIRSLDGLSLDDFDP--RAVRAHPKVLYFYRNGFRAARSVPPVGPPLA-DLPKP
SLASGGGRGRGRGARGRGGRGATS------------SSSSSSSSSS-------GSWSATA
SVAGGAFGRGRAT-----GGPTSTPSFTA----------TRGQRRGGGGGPSTSMVNDAL
---
>YP_009186748
------------------------------------------------------------
------------------------------------------------------------
------------------------------------------------------------
------------------------------------------------------------
------------------------------------------------------------
------------------------------------------------------------
------------------------------------------------------------
-------------------------------M-----------------SSEQNLNKNLC
NIQEPILNEEQLKFIKMLKIRR-----------A-NGQCDPIFVSGNAGTGKTFLLKYLF
QEMYL-KEQIKVKKIAFTALAA-------RNIDGTTMHKLFRFSFTGEFKS-N-------
-------------------------NINKDL-YHIEMLIIDEISMIHATYLDKMDEILRL
TKHQPDLPFGGVQVVAFGDLYQL-PPVVESCNQFKDQKIDERCYF---AGVWKH----FI
LFTLTETMRQNE---LDFITALNQLRIGDERGIGYF-----------NRLRATQTQ----
------------------------------LNPM--QSTTLVTTV-AGACKINDINNKKV
CEQSNVVYD-----------IESRSK---------IRT-AKNS------EL-LYVHSADS
LGVIPEKITLAIGSRILVTSNCVN----SHCINGDIGVIVDFVVNPDN------------
--------------------------------------KVD----GIVFRS---------
-------------------------------------------VSDKLLKLNKETLLFKT
N----NDGSYRNVIERTGFPINLAWAMTIHKMQGATIDRLRIP-LGSMFA-------HGQ
LYVALSRVRHSSGLELLQDVT-KQMLLTNTNIKHVYQEMLTME-----------------
------------------------------------------------------------
------------------------------------------------------------
---
>AJP09093
------------------------------------------------------------
------------------------------------------------------------
------------------------------------------------------------
------------------------------------------------------------
------------------------------------------------------------
------------------------------------------------------------
------------------------------------------------------------
-----------------------------------------------------------M
SVDNSTWTDSQKSAYEGIITTF-------KRNVV-DVQRCPIFVSGGGGTGKSFLLHQLR
KYFE--SHGVRVAVTATQAVAA-------QLVSGKTLHSTFKIRRIRSGDSGS-------
-------------------------FVCDIDMFPYEVLIVDEVSMLSDTLLDTIEQKLTT
LRD-CRAPFGGVFVVGFGDLLQL-SPVQDR-----------EVYM---AQSWKY----FK
LVALTTSVRHGND--KQYDNLMSRLRIGDKTVVNAI-----------NEKCVKT-SS---
---------------------------EVDKELLDNNTTVVVAKN-IFAERNNLTIAKRL
VSVNDLKNA------Y--RTVRRHE----------SSM--DCA--SDSDKD-YYT-RYEV
ERIVPKELSVFPGATLMFTANGLS--G-GPWCNGDICKVVSIQCDTFN------------
--------------------------------------GTGDVISITVKMV---------
-------------------------------------------KDNTVIVVQPQSYRYTV
ASDFASRSTRQCI---VGYPLTYGWSVTIHKVQGSTYDRLVVN-PSEIFC-------AGQ
LYVALSRVRSCDGLLLTEPIK-EEQVMCSKRTLGVYAAMKRLVTDGTVCGTPSCMGDVYK
RLYEEC-MRR-----------------MYNMQEQLTNINLELVT----------VCAENA
AALGGEIN---------------HV-----------------------------------
---
>YP_803305
------------------------------------------------------------
------------------------------------------------------------
------------------------------------------------------------
------------------------------------------------------------
------------------------------------------------------------
------------------------------------------------------------
------------------------------------------------------------
-------------------------------MK----------------------PTSIH
YTNRTMMTPCQLRAYNILIENM-------NKNPL-DPTRLPIFISGGGGTGKSYVLKKFK
DYVV--NVNKKIAVVATQAIAA-------TLIDGKTIHSVFNIRGGNA-QTPD-------
-------------------------QRCTLTSFPYDVLIIDEISMLNGELLDLIENTLVT
VKR-SAMPFGGVYVCVLGDLLQL-PPVNKS-----------PVYK---ANCWKW----FR
LISLVTNVRHKGD--DEFSNIMARVRIGDRSAIDIL-----------NEKCLKT-IP---
---------------------------EIEHLRFEEGIITIVATN-RQVQKINNAATKKF
SDNGTLI-----------KTIHSKDE---------STFMRSDT--YTIGNI-MYN-HDDI
DRIVPKSIDIFIGAIVMITANDIN--GNGRWCNGDTCKIVNITNGGI-------------
----------------------------------------------RLQMR---------
-------------------------------------------INGELVFMEKQTYQFCD
FTVTPPRSDMVCVVNRCGYPIQHGWATTIHKVQGSTHDKLIID-PSGLFS-------CGQ
LYVALSRVKACDGLCLMSRIH-NEHLLISTEILQVYRNMIRYGINDD------DGDDIYK
RLSIEL-KKQ-----------------NDKLQEENEELSMELAAERIQTDLLPLSCSQNI
ITNMGSCILCKQNYISCCCVPCGHMCFCIDCANKIILSSSEKQQCPYCKSPCMTIIKIKQ
MSN
>YP_009133285
------------------------------------------------------------
------------------------------------------------------------
------------------------------------------------------------
------------------------------------------------------------
------------------------------------------------------------
------------------------------------------------------------
-----------------MESAKKMKMSDYETVAQATAAVSTISDHNTAEPINAVDDVVVD
DVVVDDVI----VD------NVVVDDDDVNIM-----------------EKEKILHVD-T
VDEQPSLNEDQQQFLNSYLAII-----------D-AGDVQPVFVSGNAGTGKTFLLKRLY
EELSE-RRDMNTEKIAMSAIAA-------RNIDGITLHRLFMFGFNGEYNT-R-------
-------------------------YTSKIV-RQMEALIVDEVSMINAMYLDNVDKILKT
VKCQPNIPFGGVHVIVFGDLYQL-PPVMNDN-----KLGNQQCFL---ANVWKH----FK
LFTLNKMMRQNE---KDFIEALNCLRVGDDNGIAFF-----------NRLRVTQHQ----
------------------------------FDPM--EASTLVSTN-KAAATLNDRNNVKI
LLATDKKHT-----------IESTTK---------NGY-IKDT------RY-LYS-ADNI
YQIIPKSITLGVGSRIIVTHNCNK----SSCINGDLGVVEDFGCNAQG------------
--------------------------------------NVV----SIYFRK---------
-------------------------------------------TNDTLCVLKEEVIVFKN
K----ESDKKNVAVFRIGFPINLAWAMTIHKMQGVTLDRLRVP-LDYMFA-------PGQ
LYVALSRVKTSQGLQLLQNIT-KNMLRFDENVAKAYETMPRFGIGDEVEES--------D
VKNENT-IAK-----------------IVQL-----------------------------
------------------------------------------------------------
---
>AYD68236
------------------------------------------------------------
------------------------------------------------------------
------------------------------------------------------------
------------------------------------------------------------
------------------------------------------------------------
------------------------------------------------------------
------------------------------------------------------------
-----------------------------------------------------------M
GVDDSIWTDSQKSAYDGIITTF-------KRNVV-DVQRCPIFVTGRGGTGKSFLLHRLR
EYFE--NHGVRVVVTATQAVAA-------QLVSGKTLHSTFKIRRIRSVDSAA-------
-------------------------FVCDIDIFPYDVLIIDEVSMLSDTLLDTIEQKLTT
IRD-CRAPFGGVFVVGFGDLLQL-SPVQDR-----------EVYM---AKSWKY----FK
LVALTTSVRHGND--KKYDNLMSRLRLGDKTVVNAI-----------NEYCVKT-SC---
---------------------------EIDKDLLENNTTVVVAKN-IFAERNNLSIAKRL
VRDNDLSNS------Y--RTLKRHE----------STV--DCA--NDSDKD-YYT-LQEV
ERIVPKELSVFPGATLMFTANGLS--G-GPWCNGDICKVVSLQCDKFN------------
--------------------------------------GTGDVLSVTVKMI---------
-------------------------------------------KDNKVVVVQPQSYRYSI
SSDFVKRSSRQCV---VGFPLTYGWSVTIHKVQGSTYDRLVVN-PSEIFC-------AGQ
LYVALSRVRSCEGLLLTEPIK-AEQVMCSKRTLSVYAAMKRLVTDGTVCGTPSCMGDVYK
RLYEEC-IQR-----------------MYNMQEQLTNINLELVT----------VCAENA
AALSGNIN---------------HV-----------------------------------
---
>AFV50388
------------------------------------------------------------
------------------------------------------------------------
------------------------------------------------------------
------------------------------------------------------------
------------------------------------------------------------
------------------------------------------------------------
------------------------------------------------------------
-----------------------------------------------------------M
GVDKSTWTDSQKSAYDGIITTF-------KRNVV-DVQRCPIFVSGGGGTGKSFLLHQLR
EYFE--SHGVRVAVTATQAVAA-------QLVSGKTLHSTFKIRRIRSGDSSS-------
-------------------------FVCDIDIFPYDVLIIDEVSMLSDTLLDTIEQKLTT
IRD-CRAPFGGVFVVGFGDLLQL-SPVQDR-----------EVYM---AKSWKY----FK
LVALTTSVRHGND--KKYDNLMSRLRLGDKTVVNAI-----------NEYCVKT-SC---
---------------------------EIDKDLLENNTTVVVAKN-IFAERNNLSIAKRL
VRDNDLSNS------Y--RTLKRHE----------STV--DCA--NDSDKD-YYT-LHEV
ERIVPKELSVFPGATLMFTANGLS--G-GPWCNGDICKVVSLQCDKFN------------
--------------------------------------GIGDVISITVKMV---------
-------------------------------------------KDNTVIVVQPQSYRYTV
ASDFLPRSSRQCV---VGFPLTYGWSVTIHKVQGSTYDRLVVN-PSEIFC-------AGQ
LYVALSRVRSCEGLLLTEPIK-AEQVMCSKRTLGVYAAMKRLVTDGTVCGTPSCMGDVYK
RLYEEC-IQR-----------------MFNMQEQLTNINLELVT----------VCAENA
AALSGNIN---------------HA-----------------------------------
---
>BBB16603
------------------------------------------------------------
------------------------------------------------------------
------------------------------------------------------------
------------------------------------------------------------
------------------------------------------------------------
------------------------------------------------------------
------------------------------------------------------------
-----------------------------------------------------------M
GVDDSIWTDSQKSAYDGIITTF-------KRNVV-DVQRCPIFVTGRGGTGKSFLLHRLR
EYFE--SHGVRVVVTATQAVAA-------QLVSGKTLHSTFKIRRIRSVDSAA-------
-------------------------FVCDIDIFPYDVLIIDEVSMLSDTLLDTIEQKLTT
IRD-CRAPFGGVFVVGFGDLLQL-SPVQDR-----------EVYM---AKSWKY----FK
LVALTTSVRHGND--KKYDNLMSRLRLGDKTVVNAI-----------NEYCVKT-SC---
---------------------------EIDKDLLENNTTVVVAKN-IFAERNNLSIAKRL
VRDNDLSNS------Y--RTLKRHE----------STV--DCA--NDSDKD-YYT-LQEV
ERIVPKELSVFPGATLMFTANGLS--G-GPWCNGDICKVVSLQCDKFN------------
--------------------------------------GTGDVLSVTVKMI---------
-------------------------------------------KDNKVVVVQPQSYRYSI
SSDFVKRSSRQCV---VGFPLTYGWSVTIHKVQGSTYDRLVVN-PSEIFC-------AGQ
LYVALSRVRSCEGLLLTEPIK-AEQVMCSKRTLGVYVAMKRLVTDGTVCGTPSCMGDVYK
RLYEEC-IQR-----------------MYNMQEQLTNINLELVT----------VCAENA
AALSGNIN---------------HV-----------------------------------
---
>YP_001110973
------------------------------------------------------------
------------------------------------------------------------
------------------------------------------------------------
------------------------------------------------------------
------------------------------------------------------------
------------------------------------------------------------
------------------------------------------------------------
-----------------------------------------------------------M
GVDKSTWTDSQKSAYDGIITTF-------KRNVV-DVQRCPIFVSGGGGTGKSFLLHQLR
EYFE--SHGVRVAVTATQAVAA-------QLVSGKTLHSTFKIRRIRSGDSSS-------
-------------------------FVCDIDIFPYDVLIIDEVSMLSDTLLDTIEQKLTT
IRD-CRAPFGGVFVVGFGDLLQL-SPVQDR-----------EVYM---AKSWKY----FK
LVALTTSVRHGND--KKYDNLMSRLRLGDKTVVNAI-----------NEYCVKT-SC---
---------------------------EIDKDLLENNTTVVVAKN-IFAERNNLSIAKRL
VRDNDLSNS------Y--RTLKRHE----------STV--DCA--NDSDKD-YYT-LHEV
ERIVPKELSVFPGATLMFTANGLS--G-GPWCNGDICKVVSLQCDKFN------------
--------------------------------------GTGDVISITVKMV---------
-------------------------------------------KDNTVIVVQPQSYRYTV
ASDFLPRSSRQCV---VGFPLTYGWSVTIHKVQGSTYDRLVVN-PSEIFC-------AGQ
LYVALSRVRSCEGLLLTEPIK-AEQVMCSKRTLGVYAAMKRLVTDGTVCGTPSCMGDVYK
RLYEEC-IQR-----------------MYNMQEQLTNINLELVT----------VCAENA
AALSGNIN---------------YV-----------------------------------
---
>YP_009049868
------------------------------------------------------------
------------------------------------------------------------
------------------------------------------------------------
------------------------------------------------------------
------------------------------------------------------------
------------------------------------------------------------
------------------------------------------------------------
------------------------------------------------------------
---MSALNDDQSAFMRICDATL-----------D-QRQQLIAFVTGNAGTGKTFLLKHLN
THLAD--RNLLVERIAFSALAA-------QNINGKTMHKLFKFNLRGHYKLTD-------
-------------------------FLIQDL-MHIDVLIIDEVSMIHGSYLDKIDEILRV
VM-GRNVPFGGVHVIAFGDLYQL-PPVVDRE-WVNPTASSEKCYS---AAVWKE----FR
LYTLRQMMRQSE---PDFIRALNQLRVGDEKGIQYF-----------NELRDRQKA----
------------------------------IDSM--EATTLVSTV-AAAHAINTKNNKTL
LENADETHE-----------LVSTSK---------VMP-AVDP------DF-LYPH-KNM
HQVVPDKLTLCVGSRIIVTVNCKD----SECVNGDLGVVEKFGKR-NG------------
--------------------------------------RVV----CILFRN---------
-------------------------------------------VHNVLKSVVSETINFRT
E----NPTDYKRMVARTGFPINLAWAMTIHKMQGATIDRLRVP-LCSMFA-------VGQ
LYVALSRVTRSDGLELLQSIK-PSMLRTDTILRHVYSEMPELEMPPRVDALLD-GLEVDD
FEKE--------------------------------------------------------
------------------------------------------------------------
---
>YP_008004627
------------------------------------------------------------
------------------------------------------------------------
------------------------------------------------------------
------------------------------------------------------------
------------------------------------------------------------
------------------------------------------------------------
------------------------------------------------------------
------------------------------------------------------------
----MDCNFEQKNFIDYLDKNI--------INDN-ITNLYPIFITGSAGSGKSYLLRCII
NKFK--DYNINPDIAAFTAIVS-------KSIGGRTIHSLFKFDFFGKCLKPN-------
-------------------------V--SLL-KNMKVLIIDEISMVSAKYLDSINDMLMK
YKK-NTNVFGGVFVIVFGDLYQL-EPISND-----E-NEELPVYK---SIVWQN----FL
KYQLYENMRQNE---KEFINALNMIRIGKLDSLDYF-----------NNIYKKSKSN---
---------------------------NLEEKEI--YSTTIVSTN-DEAYIINTRIFDKI
KQNNSEIYY----------LNNANYK---------TKY-INYD--PDVYDY-SYD-KNNI
NKIF-PNIYICKGTKIMITANCVE----NSCKNSDMGYIDNIVIDEDK------------
--------------------------------------NIK----YIILNM---------
-------------------------------------------IDGYKKYLYKSSITFRN
K----RKD---KILSMRGFPITYAWAITCHKSQGSTIDNLIIK-SNNTFA-------KGQ
LYVALSRVKLSDNLILLNAIT-EKDVLCNDDVNQLYSTMKNLII----------------
------------------------------------------------------------
------------------------------------------------------------
---
>YP_008004327
------------------------------------------------------------
------------------------------------------------------------
------------------------------------------------------------
------------------------------------------------------------
------------------------------------------------------------
------------------------------------------------------------
------------------------------------------------------------
------------------------------------------------------------
----MDCNIEQKNFIDYLDKNI--------INDN-ITNLYPIFITGSAGSGKSYLLRCII
DKFK--DYNINPDIAAFTAIVS-------KSIGGRTIHSLFKFDFFGKCLKPN-------
-------------------------V--SLL-KNMKVLIIDEISMVSAKYLDSINDMLMK
YKK-NTNVFGGVFVIVFGDLYQL-EPISND-----E-NDELPVYK---SIVWQN----FL
KYQLYENMRQNE---KEFINALNMIRIGKLDSLDYF-----------NNIYKKSKSN---
---------------------------NLEEKEI--NSTTIVSTN-DEAYIINTRIFDKI
KQNNSEIYY----------LNNANYK---------TKY-INYD--PDVYDY-SYD-KNNI
NKIF-PNIYICKGTKIMITANCVE----NSCKNSDMGYIDNIVVDEDK------------
--------------------------------------NIK----YIILNM---------
-------------------------------------------IDGYKKYLYKSSITFRN
K----RKD---KILSMNGFPITYAWAITCHKSQGSTIDNLIIK-SNNTFA-------KGQ
LYVALSRVKLSDNLILLNSIT-EKDVLCNDEVNQLYSTMNNLII----------------
------------------------------------------------------------
------------------------------------------------------------
---
>YP_001257069
------------------------------------------------------------
------------------------------------------------------------
------------------------------------------------------------
------------------------------------------------------------
------------------------------------------------------------
------------------------------------------------------------
------------------------------------------------------------
-------------------------------MKRSSLSASEEDGV-------CANKLCKK
ESAPTTLNKQQQQLFDYVTLTK---------------EFGPIFVSGSAGTGKSALLRALQ
SHWK--N--KTIWVTTYTNLAA-------RNVNGTTLHKQFKFNFKGEMN-TN-------
-------------------------A--CVG--VPNYFIIDEISMVSSKMLQQIHECLQN
NTQ-VDLPFGGVNTIVFGDLYQL-PPISTA-----K-DKSLPPYH---ADVWKE----FK
LFELTENMRQNE---KDFIDALNMLRIGDSRCQKFF-----------DDKVLQK-SP---
---------------------------SVE-EKL--NTTSLVSTH-NEANAINEQCYKRI
CIDKEEHTV------ELSVE----KT-----------N-RGRD------MI-VFN-QNQI
DMIFKDKMKYCVGTRIMVTHNVAG----V-FCNGDVGEIVGIE-----------------
--------------------------------------ERG----VLIKRE---------
-------------------------------------------YDDRVLVLSMIELAFDD
D----NWR---TVTLITGLPMCYAWAITIHKAQGMTVKSVIVH-PECVFA-------KGQ
AYVALSRVTHFEGLKLVSPLP-KKCIKKMKDVDKIYTSQPRLIL----------------
------------------------------------------------------------
------------------------------------------------------------
---
>ARX71979
------------------------------------------------------------
------------------------------------------------------------
------------------------------------------------------------
------------------------------------------------------------
------------------------------------------------------------
------------------------------------------------------------
------------------------------------------------------------
-------MVCSTME----QNLSCTVVEESVENIRQ--------DVQQTSKRQKISRVADE
VGDNTTLNEKQQKLFDYLTQTK---------------SFAPVFVSGSAGTGKSALLVALR
EHWL--KQDKIVFVAAYTHLAA-------RNINGKTCHSLFRFDFELNLLR-A-------
----------------------------QIG--VPHYLIIDEISMVPEKMLDGIDSRLRQ
TSGKFSLPFGGVNVVVFGDLYQI-PPVDKH-------H-LLPPYK---ADIWYY----FE
LYELTENMRQSE---PEFIANLNMLRVGDVKCLSYF-----------NRFVVNAETQ---
---------------------------NIQ-DCV--NCTSLVSTH-KEANDLNKKCYAHI
VG----------DGEEMVCTVKETKG---------R-W-N-RD------MV-VFN-EEQA
QLIFGESIKVCVGARVMITHTTDT------FCNGDLGVVRSFK-----------------
--------------------------------------ENE----IVVVRE---------
-------------------------------------------HDNKIGVLRPKCLTFNT
K----MLG---VVTFITGFPIAYGWAVTIHKAQGMTIKNLTVY-PACIFA-------PGQ
AYVALSRAVHSSGLTLATPIT-RNALNNMEHIREVYEYMKVLCL----------------
------------------------------------------------------------
------------------------------------------------------------
---
>ARX72109
------------------------------------------------------------
------------------------------------------------------------
------------------------------------------------------------
------------------------------------------------------------
------------------------------------------------------------
------------------------------------------------------------
------------------------------------------------------------
-------MVCSTME----QNLSCTVVEESVENIRQ--------DVQQTSKRQKISRVTDE
VGDNTTLNEKQQKLFDYLTQTK---------------SFAPVFVSGSAGTGKSALLVALR
EHWL--KQDKIVFVAAYTHLAA-------RNINGKTCHSLFRFDFELNLLR-A-------
----------------------------QIG--VPHYLIIDEISMVPEKMLDGIDSRLRQ
TSGKFSLPFGGVNVVVFGDLYQI-PPVDKH-------H-LLPPYK---ADIWYY----FE
LYELTENMRQSE---PEFIANLNMLRVGDVKCLSYF-----------NRFVVNAETQ---
---------------------------NIQ-DCV--NCTSLVSTH-KEANDLNKKCYAHI
IG----------DGEEMVCTVKETKG---------R-W-N-RD------MV-VFN-EEQA
QLIFGESIKVCVGARVMITHTTDT------FCNGDLGVVRSFN-----------------
--------------------------------------ENE----IVVVRE---------
-------------------------------------------HDNKIGVLRPKCLTFNT
K----TLG---VVTFVTGFPIAYGWAVTIHKAQGMTIKNLTVY-PACIFA-------PGQ
AYVALSRAVHSSGLTLATPIT-RNALNNMEHIREVYEYMKLLCL----------------
------------------------------------------------------------
------------------------------------------------------------
---
>YP_009091959
------------------------------------------------------------
------------------------------------------------------------
------------------------------------------------------------
------------------------------------------------------------
------------------------------------------------------------
------------------------------------------------------------
------------------------------------------------------------
-------MVCSTME----QNLSCTVVEESVENIRQ--------DVQQTSKRQKISRVADE
VGDNTTLNVKQQKLFDYLTQTK---------------SFAPVFVSGSAGTGKSALLVALR
EHWL--KQDKIVFVAAYTHLAA-------RNINGKTCHSLFRFDFELNLLR-A-------
----------------------------QIG--VPHYLIIDEISMVPEKMLDGIDSRLRQ
TSGKFSLPFGGVNVVVFGDLYQI-PPVDKH-------H-LLPPYK---ADIWYY----FE
LYELTENMRQSE---PEFIANLNMLRVGDVKCLSYF-----------NRFVVNAETQ---
---------------------------NIQ-DCV--NCTSLVSTH-KEANDLNKKCYAHI
VG----------DGEEMVCTVKETKG---------R-W-N-RD------MV-VFN-EEQA
QLIFGESIKVCVGARVMITHTTDT------FCNGDLGVVRSFK-----------------
--------------------------------------ENE----IVVVRE---------
-------------------------------------------HDNKIGVLRPKCLTFNT
K----MLG---VVTFITGFPIAYGWAVTIHKAQGMTIKNLTVY-PACIFA-------PGQ
AYVALSRAVHSSGLTLATPIT-RNALNNMEHIREVYEYMKVLCL----------------
------------------------------------------------------------
------------------------------------------------------------
---
>YP_654526
------------------------------------------------------------
------------------------------------------------------------
------------------------------------------------------------
------------------------------------------------------------
------------------------------------------------------------
------------------------------------------------------------
---------------------------------------------------------MLS
ASKNWPIKVFFTMD----QSLCYTAAEEEKIYSEK-N------DTPINAKKR-----KIE
IKYSYKLNKKQQQIFDILTEKE--------------IYFKPVFVSGSAGTGKSALLTTLR
EHWQ--GLQKIVYVAAYTHLAA-------RNVSGKTCHSLFGFDFDLNLVK-T-------
----------------------------YVG--LPNYLIIDEISMIPEKMLDKIDSRLRQ
NSGNRYTPFGGVNVIVFGDLYQL-PPVTKT-------SDYLPPYK---ADVWQC----FR
LFELTENMRQSE---TDFINNLNLLRIGDNTCLSYF-----------NNMVLKT-PQ---
---------------------------SLE-EKL--LYTSLVSTH-SEANALNNQCYNYN
K-----------SNEEFLCDISTHTT---------K-W-R-RN------ML-CFN-VDQE
NLIFPQNLKVRKGTRVMITHTNDS------FCNGDLGIVESFK-----------------
--------------------------------------EHE----IYIRRE---------
-------------------------------------------HDDAIGVLRKRTLYFNT
S----TKG---MVKQVIGFPITYGWAVTIHKAQGMTLKNLTVH-PLRVFV-------PGQ
TYVALSRVTHSKGLKLAAPIP-DSAFYDMSFVTLVYKSMPKIE-----------------
------------------------------------------------------------
------------------------------------------------------------
---
>YP_009506054
------------------------------------------------------------
------------------------------------------------------------
------------------------------------------------------------
------------------------------------------------------------
------------------------------------------------------------
------------------------------------------------------------
------------------------------------------------------------
------------ME----PHLSCIVAEEKTVCTKKVA------ATAQQCKKQKFSSKLVD
DMANATLNTRQQKLFDYLTQTK---------------SFSPVFISGSAGTGKSALLVALR
EHWL--AEDKIVFVTAYTHLAA-------RNINGKTCHSLFRFDFDLNLLR-A-------
----------------------------QIG--VPHYVIIDEISMVPEKMLDGIDSRLRQ
NSGKFSLPFGGVNVVVFGDLYQI-PPVDKH-------RQLLPPYK---SDIWHS----FE
LYELTENMRQSE---PEFIANLNMLRVGNVKCIPYF-----------NGFVVDAATQ---
---------------------------NIE-DSV--GCTSLVSTH-KEANDLNLKCYTYI
GAAADDDIEGGEKKEELVCVVKRSHG---------R-W-T-KD------MI-VFN-EEQA
QLIFGESIRVCVGARMMITHTTDS------FCNGDLGVVQSFT-----------------
--------------------------------------DKE----IVIVRE---------
-------------------------------------------HDNKIGVLRQKCLTFNT
K----TPG---VVTFLTGFPIAYGWAVTIHKAQGMTMKHLTVY-PACIFA-------PGQ
AYVALSRVVHSSGLKLATPIA-RNALCNMNYIQEVYDYMKPLNV----------------
------------------------------------------------------------
------------------------------------------------------------
---
>NP_689201
------------------------------------------------------------
------------------------------------------------------------
------------------------------------------------------------
------------------------------------------------------------
------------------------------------------------------------
------------------------------------------------------------
------------------------------------------------------------
-------------------------------MKRTIVSNNDS--TCNKLQKQETNDSVLC
LHTPQILNEQQQKLFDYVVNRD---------------QFEPIFVSGSAGTGKSALLKTLK
AYWQ--DLGKHVWVVSYTHLAA-------RNVDGQTIHRQFGFDLKGNLRDSA-------
-------------------------SSFQRT--VPDYLIVDEISMVSAKMLEGMNIRLQR
MTD-EIVPFGGVNTLIFGDLYQL-PPISNKR--YGK-DDTLPPFK---APVWSS----LR
LYELTINMRQSE---TDFIEALNMLRVGNVQCLNFF-----------NQKALEQ-TP---
---------------------------SMD-VQM--SCTSLVSTH-AEANAINARCYKHL
QNTNKNEQF------E--LQITQKNK---------SRK-LF--------SM-VYN-KDQE
QLIFKDKMMYCVGTRVMVTFNLKH----SPFCNGDIGVIVSID-----------------
--------------------------------------DKS----VRICRE---------
-------------------------------------------ADCVEADIAAVEVPFEL
A----KYSK-TTVNTITGIPITYAWAVTIHKAQGMTTKNLIVY-PQCIFE-------EGQ
AYVALSRVTHCDGLKLVCQLT-ANCVMKMEASDHVYNKQPKLVL----------------
------------------------------------------------------------
------------------------------------------------------------
---
>ACH88547
------------------------------------------------------------
------------------------------------------------------------
------------------------------------------------------------
------------------------------------------------------------
------------------------------------------------------------
------------------------------------------------------------
------------------------------------------------------------
-------------------------------MKRTSVSNNDS--TCSKLQKQETNDSVLC
LHTPQILNEQQQKLFDYVVNRD---------------QFEPIFVSGSAGTGKSALLKTLK
AYWQ--DLGKHVWVVSYTHLAA-------RNVDGQTIHRQFGFDLKGNLRDSA-------
-------------------------SSFQRT--VPDYLIVDEISMVSAKMLEGMNIRLQR
MTD-EIVPFGGVNTLIFGDLYQL-PPISNKR--YGK-DDTLPPFK---APVWSS----LR
LYELTINMRQSE---TDFIEALNMLRVGNVQCLNFF-----------NQKALEQ-TP---
---------------------------SMD-VQM--SCTSLVSTH-AEANAINARCYKHL
QNTNKNEQF------E--LQITQKNK---------SRK-LF--------SM-VYN-KDQE
QLIFKDKMMYCVGTRVMVTFNLKN----SPFCNGDIGVIVSID-----------------
--------------------------------------DKS----VRICRE---------
-------------------------------------------ADCVEADIAAVEVPFEL
A----KYSK-TIVNTITGIPITYAWAVTIHKAQGMTTKNLIVY-PQCIFE-------EGQ
AYVALSRVTHCDGLKLVCQLT-ANCVMKMEASDHVYNTQPKLVL----------------
------------------------------------------------------------
------------------------------------------------------------
---
>AFP95745
------------------------------------------------------------
------------------------------------------------------------
------------------------------------------------------------
------------------------------------------------------------
------------------------------------------------------------
------------------------------------------------------------
------------------------------------------------------------
-------------------------------MKRTSVSNNDS--TCNKLQKQETNDSVLC
LHAPQILNEQQQKLFDYVVNRD---------------QFEPIFVSGSAGTGKSALLKTLK
AYWQ--DLGKHVWVVSYTHLAA-------RNVDGQTIHRQFGFDLKGNLRDSA-------
-------------------------SSFQRT--VPDYLIVDEISMVSAKMLEGMNIRLQR
MTD-EIVPFGGVNTLIFGDLYQL-PPISNKR--YGK-DDTLPPFK---APVWSS----LR
LYELTINMRQSE---TDFIEALNMLRVGNVQCLNFF-----------NQKALGQ-TP---
---------------------------SMD-VQM--SCTSLVSTH-AEANAINARCYKHL
QNTNKNEQF------E--LQITQKNK---------SRK-LF--------SM-VYN-KDQE
QLIFKDKMMYCVGTRVMVTFNLKN----SPFCNGDIGVIVSID-----------------
--------------------------------------DKS----VRICRE---------
-------------------------------------------ADCVEADIAAIEVPFEL
A----KYSK-TTVNTITGIPITYAWAVTIHKAQGMTTKNLIVY-PQCIFE-------EGQ
AYVALSRVTHCDGLKLVCQLT-ANCVMKMEASDHVYNTQPNLVL----------------
------------------------------------------------------------
------------------------------------------------------------
---
>YP_009011090
------------------------------------------------------------
------------------------------------------------------------
------------------------------------------------------------
------------------------------------------------------------
------------------------------------------------------------
------------------------------------------------------------
------------------------------------------------------------
-------------------------------MKRTSVSNNDS--TCSKLQKQETNDSVLC
LHTPQILNEQQQKLFDYVVNRD---------------QFEPIFVSGSAGTGKSALLKTLK
AYWQ--DLGKHVWVVSYTHLAA-------RNVDGQTIHRQFGFDLKGNLRDSA-------
-------------------------SSFQRT--VPDYLIVDEISMVSAKMLEGMNIRLQR
MTY-EIVPFGGVNTLIFGDLYQL-PPISNKR--YGK-DDTLPPFK---APVWSS----LR
LYELTINMRQSE---TDFIEALNMLRVGNVQCLNFF-----------NQKALEQ-TP---
---------------------------SMD-VQM--SCTSLVSTH-AEANAINARCYKHL
QNTNKNEQF------E--LQITQKNK---------SRK-LF--------SM-VYN-KDQE
QLIFKDKMMYCVGTRVMVTFNLKN----SPFCNGDIGVIVSID-----------------
--------------------------------------DKS----VRICRE---------
-------------------------------------------ADCVEADIAAVEVPFEL
A----KYSK-TTVNTIIGIPITYAWAVTIHKAQGMTTKNLIVY-PQCIFE-------EGQ
AYVALSRVTHCDGLKLVCQLT-ANCVMKMEASDHVYNTQPKLVL----------------
------------------------------------------------------------
------------------------------------------------------------
---
>YP_009513161
------------------------------------------------------------
------------------------------------------------------------
------------------------------------------------------------
------------------------------------------------------------
------------------------------------------------------------
------------------------------------------------------------
------------------------------------------------------------
-----------------------------MAEKRAIDELLDLVES----NNKKQKQSSSR
LYVPKKLNEEQQRIYDYVTRVK---------------KFAPIFVSGSAGTGKSALLIAIR
DWCR--AEKKVVWIVSYTNLAA-------RNIEGKTIHSMFKFDFNLNISN---------
---------------------------YRIN--APEFLIIDEISMVPAKMLNGIDAQLKR
STG-EDAAFGGVNTIVFGDLYQL-PPVENR---FRQ-NFTLPPYH---SHAWSD----FR
LFNLTINMRQSE---ELFIKALNLLRKGDASCQDFF-----------NSKVIDQ-EP---
---------------------------CLE-EKI--NCTSLVSTH-LEANHLNNICYEYV
KSKSKDK-K------EYQVKLI--KT---------LEK-RHTT------SM-PYN-KSQE
EMIFKDNIKYCVGTRVMITLNVRDFVGENSFCNGDIGTIVQVS-----------------
--------------------------------------DEC----LTIKRE---------
-------------------------------------------WDGTERKLTMHGVLFET
E----DKN---VLKTVYGLPITYGWAVTIHKAQGMTLRNLIVY-PAKTFV-------AGQ
AYVALSRATHCDGLILVDPIP-ANSIKNMREVDKVYEEQIKFQFTEEEPEEETVLYKES-
---------------------------IFN------------------------------
------------------------------------------------------------
---
>QDH05894
------------------------------------------------------------
------------------------------------------------------------
------------------------------------------------------------
------------------------------------------------------------
------------------------------------------------------------
------------------------------------------------------------
------------------------------------------------------------
-------MTEKALF----EDFDFADGELERWCNY---------VETTDAKRRRVEEKA--
-A-AMLLNAKQQYIFDYFTQKD---------------SFAPVFVSGSAGTGKSALLMALH
EFWR--RRNEIVLVAAYTNLAA-------RNVRGKTCHSLFGFDFNLNAKC-T-------
----------------------------PLP-VKPRCVIIDEISMIPAKMLDGIDRKLQQ
TTGEHDKPFGGVNVIVFGDLYQL-PPVNKT-------SDAKPVYA---ADAWKA----FR
LYELTENMRQSE---SVFIDNLNLLRVGDLKCLKYF-----------NSLKLKT-PP---
---------------------------RIE-DQL--KSTSLVSTH-KEADAINRQCYEAV
SANAQSRVVVSVT------ENAVRRE---------H-I-E-RD------AQ-IFN-SEQE
KLIFKPELALCAGARVMITHTTAE------FCNGDLGTVESVD---EA------------
--------------------------------------GRT----VAVRRE---------
-------------------------------------------YDDQIGTLAPITLDFYD
G----ANG---QLKRLTGLPLAYGWAVTIHKAQGMTLKNLIVY-PACVFA-------PGQ
AYVALSRTVHSSGLKLVGFLP-KRAFCNTINVDYVYKNMPKFDE----------------
------------------------------------------------------------
------------------------------------------------------------
---
>NP_059294
------------------------------------------------------------
------------------------------------------------------------
------------------------------------------------------------
------------------------------------------------------------
------------------------------------------------------------
------------------------------------------------------------
------------------------------------------------------------
-------------------------------MKRQA--------VCND-KQEDTKRICR-
LNAPTKLNEQQQQIFDYVTQRD---------------SFEPIFVSGSAGTGKSALLKSLR
THWI--DRKKVVWVVSFTNLAA-------RNIDGQTIHKQFGFDFKCNLNANN-------
-------------------------K--NVG--TPNYFILDEVSMVPAKMLQNIHTYFQQ
NTR-MDLPFGGVNTIIFGDLYQL-PPISNQ-----Q-CYQLPPYC---ADIWKS----LR
LYHLTINMRQSE---SDFIDALNLLRVGDKKCLEFF-----------NQKVMNH-SI---
---------------------------TVQ-DQF--ECTSLVPTH-READYINSKCYAHI
KSISEEPVV------EYILQLSVRRE---------SRR-LHS-------MM-VYA-SGQE
ELIFRDKLKYCVGTRVMITHNLKG----LAFCNGDIGTVIAID-----------------
--------------------------------------ERG----VLVERE---------
-------------------------------------------CDGLMEKINMVEIAFET
D----KYT---IVKVVTGLPICYAWAVTIHKAQGMTVKNLIVH-PVNIFA-------KGQ
TYVALSRVTHCEGLRLVNKIP-EECVMKMSDVDKVYATQDLLDTYN-DFEEEF-------
---------------------------EYDI-----------------------------
------------------------------------------------------------
---
>AXS01146
------------------------------------------------------------
------------------------------------------------------------
------------------------------------------------------------
------------------------------------------------------------
------------------------------------------------------------
------------------------------------------------------------
------------------------------------------------------------
-------------------------------MKRATSPT--------T-TTTTTKRICR-
LDVPSTLNEEQQKLFDYVTGLE---------------EFAPIFVSGSAGTGKSALLKALK
KFWT--EQDKLVWVVSYTNLAA-------RNVEGSTIHKQFGFDFQCQLRNND-------
-------------------------R--NLG--APNYLILDELSMVPAMMLDGISERLKQ
STR-LDMPFGGVNTIMFGDLYQL-PPISNA-----H-SVQLPPYH---AKVWPS----LR
LYELTTNMRQSE---SDFIEALNLLRVGNNACLNFF-----------DKQVVTS-PI---
---------------------------SIE-DQV--KCTSLVATH-READLINAKCYAHV
KKTQGDAVP------EYLLQLNYKPE---------SRN-LH--------QV-VYA-SSQE
GLVFKDGLKYCVGTRVMITHNLKG----VGFCNGDIGTVMSVN-----------------
--------------------------------------EKG----LTVKRE---------
-------------------------------------------VDGFEDVVSMIELAFET
N----VYK---TVKLVTGLPMCYAWAVTIHKSQGMTLKNLIVH-PENIFA-------KGQ
AYVALSRVTHCEGLRLVSKIP-IQCVMKMNKVEKVYKKQRKLNFTEEEDDNNNNDEDVED
YESGG---DD-----------------VYDYDTE--------------------------
------------------------------------------------------------
---
>YP_009182312
------------------------------------------------------------
------------------------------------------------------------
------------------------------------------------------------
------------------------------------------------------------
------------------------------------------------------------
------------------------------------------------------------
------------------------------------------------------------
------------MA----QNSCCTVAEEVTHTQ---------------------------
KCVIKKLNARQQALFDAVANVD---------------YFPPIFVSGSAGTGKSALLVALR
NYWQR-EQDKNVCVTAFTHLAA-------RNIEGKTCHSVFGFDFKMNLDN-R-------
----------------------------PIT--LPDYLIIDEISMLPSKMLDDIDLVLRK
NSKNYHTPFGGVNVIVFGDLYQL-QPVGA-----------RPPYE---ADVWSV----FS
LYELTENMRQSE---SEYMQNLNLIRVGNIKGLDYF-----------DKLVMKP-YP---
---------------------------TIK-DSI--AYTSLVSTH-KECDNINEKCYKFL
KGTKD----------DEVMWCKLESV---------K-R-THQH------TT-VFN-AGQK
TIIFKPIIRLFPGARVMITHTTDW------FCNGDAGIVERIE----S------------
---------------------------------------PR----VYIRRE---------
-------------------------------------------YDDQVRPLDPITLHFSS
Q----LKD---YVESVTGLPLSYGWAATIHKAQGITVKNLIVY-PDCIFA-------PGQ
AYVAISRTTHSEGLRLTNKIP-ISRVHDMSFITKVYEEMENYEI----------------
------------------------------------------------------------
------------------------------------------------------------
---
>AMO27721
------------------------------------------------------------
------------------------------------------------------------
------------------------------------------------------------
------------------------------------------------------------
------------------------------------------------------------
------------------------------------------------------------
------------------------------------------------------------
-------MTEKALF----EDFDFADGELERWCNY---------VETTDAKRRRVEEKA--
-A-AMLLNAKQQYIFDYFTQKD---------------SFAPVFVSGSAGTGKSALLMALH
EFWR--RRSEIVLVAAYTNLAA-------RNVKGKTCHSLFGFDFNLNAKC-T-------
----------------------------PLP-VKPRCVIIDEISMIPAKMLDGIDRKLQQ
TTGEHDKPFGGVNVIVFGDLYQL-PPVNKT-------SDAKPVYA---ADAWKA----FR
LYELTENMRQSE---SVFIDNLNLLRVGDLKCLKYF-----------NSLKLKT-PP---
---------------------------RIE-DQL--KSTSLVSTH-KEADAINRQCYEAV
SANAQSRVVVSVT------ETAVRRE---------H-M-E-RD------AQ-IFN-SEQE
KLIFKPELALCAGARVMITHTTAE------FCNGDLGTVESVD---EA------------
--------------------------------------GRT----VAVRRE---------
-------------------------------------------YDDQIGTLAPITLDFYD
G----ANG---QLKRLTGLPLAYGWAVTIHKAQGMTLKNLIVY-PACVFA-------PGQ
AYVALSRTVHSSGLKLVGFLP-KRAFCNTINVDYVYKNMPKFDE----------------
------------------------------------------------------------
------------------------------------------------------------
---
>YP_006908627
MHEFNESLTAEQNRLADKYCLQNYVSNLTLDYRNSKQEIFELEKATRGQGENELWKLLRI
NRTTASNSGHAFYGGENEAMRYGLDNEKLLKQNAQLIDLVCARIEHKTKQKVVERVLDCG
MFITELGLYSASPDAYFLLENNAMVVMEIKCPYTYRSETLFTIRDKFNNRNRYRVPHTAF
SVNRHGEYLNVLVEKNNDHYRQMQAQMYVTNAVFAVYMVKIGQDHEMHFVERDNEHINKM
KKKELAEFKNYTNQNNSYRCMIKEQSRYASFDSAVEEQMRRKLAKNGLYNKHGVITCYFC
KSQFEINNAINHDCGTKQDNVIYINVDNISYINERDRIDNLLNSANYCREQATALAKSKF
YWDGTQLRLYCCGQTDLHAPNCSMKRSDEEPVPSTST-------STQPPP---VKRLKLD
DETDFDEIHRKFME----DDELV--EMESVPLTRTIEPEETVESIAEH-LKQYDEKFNTR
LVKPVTLNQSQQKLFDYVVSRQ---------------EFEPIFVSGSAGTGKSALLLALQ
KRWE--DDKKIVMTVAYTHMAA-------RNVNGTTCHSAFGFDFNLNLKSY--------
---------------------------ICNP--VPNYLIIDEISMIPDKMLNGIDEKLRY
NTG-VDKPFGGVNVIVFGDLYQL-PPINDE----KK-NNFKPPFY---SRVWNS----LS
LYELTENMRQTE---AEFIANLNMLRVGDIRCKKFF-----------DKL-VTK-PP---
---------------------------LIS-ESV--KCTTLVPLN-YKADIVNINCYKYI
RGLNKKA-E------EYTVKIEQHIL---------RKT-FENS------RI-LFT-KKQE
EMIFQPGMKFCVGTRIMATQNING------FCNGDVGIVTEVD----P------------
--------------------------------------EVG----PLIKRE---------
-------------------------------------------HDGRSMWLTKATVMFST
D----DKQ---YVKMITGLPMRYGWGGTVHKNQGMTVINLIVN-PDKVFV-------NGQ
AYVALSRVTHCSGLKLISPIP-ERHISVMNDVTKIYESMNKLVVE---------------
------------------------------------------------------------
------------------------------------------------------------
---
>QCQ67301
------------------------------------------------------------
------------------------------------------------------------
------------------------------------------------------------
------------------------------------------------------------
------------------------------------------------------------
------------------------------------------------------------
------------------------------------------------------------
-------MTEKAMF----EDFDFADGELERWCNY---------VETTDAKRRRVEEKAA-
-AASMLLNAKQQYIFDYFTQKD---------------SFAPVFVSGSAGTGKSALLMALH
EFWR--RRNEIVLVAAYTNLAA-------RNVKGKTCHSLFGFDFNLNAKC-T-------
----------------------------PLP-VKPRCVIIDEISMIPAKMLDGIDRKLQQ
TTGEHDKPFGGVNVIVFGDLYQL-PPVNKT-------SDAKPVYA---ADAWNA----FR
LYELTENMRQSE---SVFIDNLNLLRVGDSKCLKYF-----------NSLKLKT-PP---
---------------------------RIE-DQV--KSTSLVSTH-KEADAINRQCYEAV
SANAQSRVV-SVT------ENAVRRE---------H-I-E-RD------AQ-IFN-SEQE
KLIFKPELALCAGARVMITHTTAE------FCNGDLGTVESVD---EA------------
--------------------------------------GRT----VAVRRE---------
-------------------------------------------YDDQIGTLAPITLDFYD
G----ANG---QLKRLTGLPLAYGWAVTIHKAQGMTLKNLIVY-PACVFA-------PGQ
AYVALSRTVHSSGLKLVGFLP-KRAFCNTINVDYVYKNMPKFDE----------------
------------------------------------------------------------
------------------------------------------------------------
---
>AWJ76665
------------------------------------------------------------
------------------------------------------------------------
------------------------------------------------------------
------------------------------------------------------------
------------------------------------------------------------
------------------------------------------------------------
------------------------------------------------------------
-------MTEKALF----EDFDFADGELERWCNY---------VETTDAKRRRVEEKAAA
-AASMLLNAKQQYIFDYFTQKD---------------SFAPVFVSGSAGTGKSALLMALH
EFWR--RRNEIVLVAAYTNLAA-------RNVKGKTCHSLFGFDFNLNAKC-T-------
----------------------------PLP-VKPRCVIIDEISMIPAKMLDGIDRKLQQ
TTGEHDKPFGGVNVIVFGDLYQL-PPVNKT-------SDAKPVYA---ADAWNA----FR
LYELTENMRQSE---SVFIDNLNLLRVGDSKCLKYF-----------NSLKLKT-PP---
---------------------------RIE-DQV--KSTSLVSTH-KEADAINRQCYEAV
SANAQSRVV-SVT------ENAVRRE---------H-M-E-RD------AQ-IFN-SEQE
KLIFKPELALCAGARVMITHTTAE------FCNGDLGTVESVD---EA------------
--------------------------------------GRT----VAVRRE---------
-------------------------------------------YDDQIGTLAPITLDFYD
G----ANG---QLKRLTGLPLAYGWAVTIHKAQGMTLKNLIVY-PACVFA-------PGQ
AYVALSRTVHSSGLKLVGFLP-KRAFCNTINVDYVYKNMPKFDE----------------
------------------------------------------------------------
------------------------------------------------------------
---
>NP_047686
------------------------------------------------------------
------------------------------------------------------------
------------------------------------------------------------
------------------------------------------------------------
------------------------------------------------------------
------------------------------------------------------------
------------------------------------------------------------
-------MTEKALF----EDFDFADGELERWCNY---------VETTDAKRRRVEEKAAA
-AASMLLNAKQQYIFDYFTQRD---------------SFAPVFVSGSAGTGKSALLMALH
EFWR--RRNEIVLVAAYTNLAA-------RNVKGKTCHSLFGFDFNLNAKC-T-------
----------------------------PLP-VKPRCVIIDEISMIPAKMLDGIDRKLQQ
TTGEHDKPFGGVNVIVFGDLYQL-PPVNKT-------SDAKPVYA---ADAWNA----FR
LYELTENMRQSE---SVFIDNLNLLRVGDSKCLKYF-----------NSLKLKT-PP---
---------------------------RIE-DQV--KSTSLVSTH-KEADAINRQCYEAV
SANAQSRVV-SVT------ENAVRRE---------H-M-E-RD------AQ-IFN-SEQE
KLIFKPELALCAGARVMITHTTAE------FCNGDLGTVESVD---EA------------
--------------------------------------GRT----VAVRRE---------
-------------------------------------------YDDQIGTLAPITLDFYD
G----ANG---QLKRLTGLPLAYGWAVTIHKAQGMTLKNLIVY-PACVFA-------PGQ
AYVALSRTVHSSGLKLVGFLP-KRAFCNTINVDYVYKNMPKFDE----------------
------------------------------------------------------------
------------------------------------------------------------
---
>AOW42772
------------------------------------------------------------
------------------------------------------------------------
------------------------------------------------------------
------------------------------------------------------------
------------------------------------------------------------
------------------------------------------------------------
------------------------------------------------------------
-------MTEKALF----EDFDFADGELERWCNY---------VETTDAKRRRVEEKAA-
-AASMLLNAKQQYIFDYFTQRD---------------SFAPVFVSGSAGTGKSALLMALH
EFWR--RRNEIVLVAAYTNLAA-------RNVKGKTCHSLFGFDFNLNAKC-T-------
----------------------------PLP-VKPRCVIIDEISMIPAKMLDGIDRKLQQ
TTGEHDKPFGGVNVIVFGDLYQL-PPVNKT-------SDAKPVYA---ADAWNA----FR
LYELTENMRQSE---SVFIDNLNLLRVGDSKCLKYF-----------NSLKLKT-PP---
---------------------------RIE-DQV--KSTSLVSTH-KEADAINRQCYEAV
SANAQSRVV-SVT------ENAVRRE---------H-M-E-RD------AQ-IFN-SEQE
KLIFKPELALCAGARVMITHTTAE------FCNGDLGTVESVD---EA------------
--------------------------------------GRT----VAVRRE---------
-------------------------------------------YDDQIGTLAPITLDFYD
G----ANG---QLKRLTGLPLAYGWAVTIHKAQGMTLKNLIVY-PACVFA-------PGQ
AYVALSRTVHSSGLKLVGFLP-KRAFCNTINVDYVYKNMPKFDE----------------
------------------------------------------------------------
------------------------------------------------------------
---
>YP_003422492
------------------------------------------------------------
------------------------------------------------------------
------------------------------------------------------------
------------------------------------------------------------
------------------------------------------------------------
------------------------------------------------------------
------------------------------------------------------------
-------------------------------MKRQA--------VCHE-KQQDTKRICR-
LDAPAQLNEQQQRIFDYVTQRS---------------SFEPIFVSGSAGTGKSALLKSLR
THWI--NHKKIVWVVSFTNLAA-------RNVDGQTIHKQFGFDFKCNLNNGN-------
-------------------------R--HAG--APNYFILDEVSMVPSKMLQNIHTFFQQ
NTR-LDLPFGGVNTIIFGDLYQL-PPISNQ-----Q-CHQLPPYC---ADIWKS----LS
LYHLTMNMRQSE---SDFIEALNLLRVGDKKCLEFF-----------DQKVMDH-NV---
---------------------------TIE-DQF--ECTSLVPTH-READYINSKCYGHI
KTISEEPVV------EYILNLSVRRE---------PRR-MH--------LM-VYG-SGQE
ELIFRDKLKYCVGTRVMITHNLKG----LSFCNGNIGTVMDID-----------------
--------------------------------------ELG----VLVKRE---------
-------------------------------------------CDGIQERINMVEIAFET
E----KYN---TVKVVTGLPMCYAWAVTIHKAQGMTVKNLIVH-PLNIFA-------KGQ
AYVALSRVTHCEGLRLVNKIP-AECIMKMSDVDKVYTTQDLLTIDNDGFEEEF-------
---------------------------QFEFDI---------------------------
------------------------------------------------------------
---
>YP_003517787
------------------------------------------------------------
------------------------------------------------------------
------------------------------------------------------------
------------------------------------------------------------
------------------------------------------------------------
------------------------------------------------------------
------------------------------------------------------------
-------MTEKDLF----EDFDFADGELERWCNY---------VETTDAKRRRVEEKA--
-AATMLLNAKQQYIFDYFTQRD---------------SFAPVFVSGSAGTGKSALLMALH
EFWR--RRNEIVLVAAYTNLAA-------RNVKGKTCHSLFGFDFNLNAKC-T-------
----------------------------PLP-VKPRCVIIDEISMIPAKMLDGIDRKLQQ
TTGEHDKPFGGVNVIVFGDLYQL-PPVNKT-------SDAKPVYA---ADAWNA----FR
LYELTENMRQSE---SVFIDNLNLLRVGDFKCLKYF-----------NSLKLKT-PP---
---------------------------RIE-DQL--KSTSLVSTH-KEADAINRQCYEAV
SANAQSRVVVSVT------ENAVRRE---------H-M-E-RD------AQ-IFN-SEQE
KLIFKPQLTLCAGARVMITHTTAE------FCNGDLGTVESVD---EA------------
--------------------------------------GRT----VAVRRE---------
-------------------------------------------YDDQIGTLAPITLDFYD
G----ANG---QLKRLTGLPLAYGWAVTIHKAQGMTLKNLIVY-PACVFA-------PGQ
AYVALSRTVHSSGLKLVGFLP-KRAFCNTINVDYVYKNMPKFDE----------------
------------------------------------------------------------
------------------------------------------------------------
---
>YP_009249960
------------------------------------------------------------
------------------------------------------------------------
------------------------------------------------------------
------------------------------------------------------------
------------------------------------------------------------
------------------------------------------------------------
------------------------------------------------------------
-------------------------------MKRNSDNLDIPAKRQAN-EIDNTRRICR-
LEAPTLLNEQQQCIFDYVTNRV---------------SFSPIFVSGSAGTGKSALLKALR
HYFV--TNQKIVWVVSYTNLAA-------RNVDGLTIHKQFGFDLKCNLNRYN-------
-------------------------K--NAG--APNYLIIDEVSMVPAKMLDNIDIFLKN
NTK-IDLPFGGVNTIIFGDLYQL-PPITDQ-----Q-CSQLPPYR---ANIWKS----LQ
LYHLTINMRQSE---XDFIDALNMLRKGDKRCLZFF-----------DQKVTDH-EI---
---------------------------TIE-DQS--QCTSLVPTH-READYINSKCYAYI
KTLSEDTLL------EYLLKINSRHE---------SRQ-LHNG------SI-VYG-AKQE
WSIFRDGLKYCVGTRVMITHNLKG----LSFCNGDIGTVVDIN-----------------
--------------------------------------ENG----ILVKRE---------
-------------------------------------------SDGFKERVSMVEVAFET
D----TYK---TVKVVTGLPMCYAWAVTIHKAQGMTVKNLIVH-PLNIFA-------KGQ
AYVALSRVTHCKGLRLMDKIP-TNCISEMSDVDNVYASQDLLIID---------------
------------------------------------------------------------
------------------------------------------------------------
---
>AMO27548
------------------------------------------------------------
------------------------------------------------------------
------------------------------------------------------------
------------------------------------------------------------
------------------------------------------------------------
------------------------------------------------------------
------------------------------------------------------------
-------MTEKALF----EDFDFADGELERWCNY---------VETTDAKRRRVEEKAAA
-AASMLLNAKQQYIFDYFTQKD---------------SFAPVFVSGSAGTGKSALLMALH
EFWR--RRNEIVLVAAYTNLAA-------RNVKGKTCHSLFGFDFNLNAKC-T-------
----------------------------PLP-VKPRCVIIDEISMIPAKMLDGIDRKLQQ
TTGEHDKPFGGVNVIVFGDLYQL-PPVNKT-------SDAKPVYA---ADAWNA----FR
LYELTENMRQSE---SVFIDNLNLLRVGDLKCLKYF-----------NSLKLKT-PP---
---------------------------RIE-DQV--KSTSLVSTH-KEADAINRQCYEAV
SANAQSRVV-SVT------ENAVRRE---------H-I-E-RD------AQ-IFN-SEQE
KLIFKPELALCAGARVMITHTTAE------FCNGDLGTVESVD---EA------------
--------------------------------------GRT----VAVRRE---------
-------------------------------------------YDDQIGTLAPITLDFYD
G----ANG---QLKRLTGLPLAYGWAVTIHKAQGMTLKNLIVY-PACVFA-------PGQ
AYVALSRTVHSSGLKLVGFLP-KRAFCNTINVDYVYKNMPKFDE----------------
------------------------------------------------------------
------------------------------------------------------------
---
>YP_009506213
------------------------------------------------------------
------------------------------------------------------------
------------------------------------------------------------
------------------------------------------------------------
------------------------------------------------------------
------------------------------------------------------------
------------------------------------------------------------
-------------------------------MKRQA--------VCHE-KQQDTKRICR-
LDAPAQLNEQQQRIFDYVTQRS---------------SFEPIFVSGSAGTGKSALLKSLR
THWI--NHKKIVWVVSFTNLAA-------RNVDGQTIHKQFGFDFKCNLNNGN-------
-------------------------R--HAG--APNYFILDEVSMVPSKMLQNIHTFFQQ
NTR-LDLPFGGVNTIIFGDLYQL-PPISNQ-----Q-CHQLPPYC---ADIWKS----LS
LYHLTMNMRQSE---SDFIEALNLLRVGDKKCLEFF-----------DQKVMDH-NV---
---------------------------TIE-DQF--ECTSLVPTH-READYINSKCYGHI
KTISEEPVV------EYILNLSVRRE---------PRR-MH--------LM-VYG-SGQE
ELIFRDKLKYCVGTRVMITHNLKG----LSFCNGDIGTVMDID-----------------
--------------------------------------ELG----VLVKRE---------
-------------------------------------------CDGIQERINMVEIAFET
E----KYN---TVKVVTGLPMCYAWAVTIHKAQGMTVKNLIVH-PLNIFA-------KGQ
AYVALSRVTHCEGLRLVNKIP-AECIMKMSDVDKVYTTQDLLTIDNDGFEEEF-------
---------------------------QFEFDI---------------------------
------------------------------------------------------------
---
>AIX47888
------------------------------------------------------------
------------------------------------------------------------
------------------------------------------------------------
------------------------------------------------------------
------------------------------------------------------------
------------------------------------------------------------
------------------------------------------------------------
-------MTEKALF----EDFDFADGELERWCNY---------VETTDAKRRRVEEKA--
-AASMLLNAKQQYIFDYFTQKD---------------SFAPVFVSGSAGTGKSALLMALH
EFWR--RRNEIVLVAAYTNLAA-------RNVKGKTCHSLFGFDFNLNAKC-T-------
----------------------------PLP-VKPRCVIIDEISMIPAKMLDGIDRKLQQ
TTGEHDKPFGGVNVIVFGDLYQL-PPVNKT-------SDAKPVYA---ADAWNA----FR
LYELTENMRQSE---SVFIDNLNLLRVGDSKCLKYF-----------NSLKLKT-PP---
---------------------------RIE-DQV--KSTSLVSTH-KEADAINRQCYEAV
SANAQSRVV-SAT------ETAVRRE---------H-M-E-RD------AQ-IFN-SEQE
KLIFKPELALCAGARVMITHTTAE------FCNGDLGTVESVD---EA------------
--------------------------------------GRT----VAVRRE---------
-------------------------------------------YDDQIGTLAPITLDFYD
G----ANG---QLKRLTGLPLAYGWAVTIHKAQGMTLKNLIVY-PACVFA-------PGQ
AYVALSRTVHSSGLKLVGFLP-KRAFCNTINVDYVYKNMPKFDE----------------
------------------------------------------------------------
------------------------------------------------------------
---
>AMO27903
------------------------------------------------------------
------------------------------------------------------------
------------------------------------------------------------
------------------------------------------------------------
------------------------------------------------------------
------------------------------------------------------------
------------------------------------------------------------
-------MTEKALF----EDFDFADGELERWCNY---------VETTDAKRRRVEEKAAA
AAASMLLNAKQQYIFDYFTQRD---------------SFAPVFVSGSAGTGKSALLMALH
EFWR--RRNEIVLVAAYTNLAA-------RNVKGKTCHSLFGFDFNLNAKC-T-------
----------------------------PLP-VKPRCVIIDEISMIPAKMLDGIDRKLQQ
TTGEHDKPFGGVNVIVFGDLYQL-PPVNKT-------SDAKPVYA---ADAWNA----FR
LYELTENMRQSE---SVFIDNLNLLRVGDSKCLKYF-----------NSLKLKT-PP---
---------------------------RIE-DQV--KSTSLVSTH-KEADAINRQCYEAV
SANAQSRVV-SAT------ETAVRRE---------H-M-E-RD------AQ-IFN-SEQE
KLIFKPELALCAGARVMITHTTAE------FCNGDLGTVESVD---EA------------
--------------------------------------GRT----VAVRRE---------
-------------------------------------------YDDQIGTLAPITLDFYD
G----ANG---QLKRLTGLPLAYGWAVTIHKAQGMTLKNLIVY-PACVFA-------PGQ
AYVALSRTVHSSGLKLVGFLP-KRAFCNTINVDYVYKNMPKFDE----------------
------------------------------------------------------------
------------------------------------------------------------
---
>AHC69547
------------------------------------------------------------
------------------------------------------------------------
------------------------------------------------------------
------------------------------------------------------------
------------------------------------------------------------
------------------------------------------------------------
------------------------------------------------------------
-------MTEKALF----EDFDFADGELERWCNY---------VETTDAKRRRVEEKA--
-A-AMLLNAKQQYIFDYFTQKD---------------SFAPVFVSGSAGTGKSALLMALH
EFWR--RRNEIVLVAAYTNLAA-------RNVRGKTCHSLFGFDFNLNAKC-T-------
----------------------------PLP-VKPRCVIIDEISMIPAKMLDGIDRKLQQ
TTGEHDKPFGGVNVIVFGDLYQL-PPVNKT-------SDAKPVYA---ADAWNA----FR
LYELTENMRQSE---SVFIDNLNLLRVGDLKCLKYF-----------NSLKLKT-PP---
---------------------------RIE-DQL--KSTSLVSTH-KEADAINRQCYEAV
SVNAQSRVVVSVT------ENAVRRE---------H-I-E-RD------AQ-IFN-SEQE
KLIFKPELALCAGARVMITHTTAE------FCNGDLGTVESVD---EA------------
--------------------------------------GRT----VAVRRE---------
-------------------------------------------YDDQIGTLAPITLDFYD
G----ANG---QLKRLTGLPLAYGWAVTIHKAQGMTLKNLIVY-PACVFA-------PGQ
AYVALSRTVHSSGLKLVGFLP-KRAFCNTINVDYVYKNMPKFDE----------------
------------------------------------------------------------
------------------------------------------------------------
---
>AUF81978
------------------------------------------------------------
------------------------------------------------------------
------------------------------------------------------------
------------------------------------------------------------
------------------------------------------------------------
------------------------------------------------------------
------------------------------------------------------------
-----------MTE----TNSFCIVAEEKNYTA------------TNVTKRKR----IER
LQAPTTLNKEQKYLFDKVADTH---------------NFSPIFVTGSAGTGKSALLMALR
NYWR--NQGKTVFVAAYTHLAS-------RNIDGKTCHSLFGFDFKLNLIDKK-------
----------------------------NIG--IPDYIILDEISMIPDKMLDGIDSRMRQ
VTREPQKPFGGVNTIVFGDLYQL-PPIED------KRDMTLPPYS---ADIWSV----FK
LYELKHNMRQTE---AEYIKNLNLMRSGEISCLKFF-----------NTLVTKF-SI---
---------------------------GIE-DLL--LHTSLVSTH-READDINMQCYIYN
SEEKE----------ETILKSTSSLV---------S-W-N-FY------LN-VFN-TEQE
KLIFRDSLKVCKGTRVMITHTTGD------FCNGDLGIIDNIT----D------------
---------------------------------------KG----VMITRE---------
-------------------------------------------HDNKNLFLSPICLNFYS
N----IKN---TVKQVTGLPLTYGWAITIHKAQGMTIKNLIVF-PKCLFA-------PGQ
AYVALSRCIHSNGLKLADPVP-VRSVQKMNNITNVYKNMELFI-----------------
------------------------------------------------------------
------------------------------------------------------------
---
>YP_001649129
------------------------------------------------------------
------------------------------------------------------------
------------------------------------------------------------
------------------------------------------------------------
------------------------------------------------------------
------------------------------------------------------------
------------------------------------------------------------
-------------------------------MKRQA--------VCND-KQEDTKRICR-
LDAPTKLNEQQQQIFDYVTQRD---------------SFEPIFVSGSAGTGKSALLKSLR
TYWI--DRKKVVWVVSFTNLAA-------RNVDGQTIHKQFGFDFKCNLNANN-------
-------------------------K--TVG--APNYFILDEVSMVPAKMLQNIHTFFQQ
NTR-MDMPFGGVNTIIFGDLYQL-PPISNQ-----Q-CYQLPPYC---ADIWKS----LR
LYHLTINMRQSE---SDFIDALNLLRVGEKKCLEFF-----------NQKVMDH-NI---
---------------------------TIE-DQF--ECTSLVPTH-READYINSKCYAHI
KTISEEPVV------EYILQLSVRRE---------SRR-LHS-------MM-VYG-SGQE
ELIFRDKLKYCVGTRVMITHNLKG----LAFCNGDIGTVIAID-----------------
--------------------------------------ERG----VIVKRE---------
-------------------------------------------CDGLMEKINMVEIAFET
D----KYT---IVKVVTGIPICYAWAVTIHKAQGMTVKNLIVH-PVNIFA-------KGQ
TYVALSRVTHCEGLRLVNKIP-VECVMKMSDVDKVYATQDLLDTYN-DFEEEF-------
---------------------------EYDI-----------------------------
------------------------------------------------------------
---
>NP_891963
------------------------------------------------------------
------------------------------------------------------------
------------------------------------------------------------
------------------------------------------------------------
------------------------------------------------------------
------------------------------------------------------------
------------------------------------------------------------
-----------MTE----TNSFCIVAEEKNYTA------------TNVTKRKR----IER
LQAPTTLNKEQKYLFDKVADTH---------------NFSPIFVTGSAGTGKSALLMTLR
NYWR--NQGKTVFVAAYTHLAS-------RNIDGKTCHSLFGFDFKLNLIDKK-------
----------------------------NIG--IPDYIILDEISMIPDKMLDGIDSRMRQ
VTREPQKPFGGVNTIVFGDLYQL-PPIED------KRDMTLPPYS---ADIWSV----FK
LYELKHNMRQTE---AEYIKNLNLMRSGEISCLKFF-----------NTLVTKF-SI---
---------------------------GIE-DLL--VHTSLVSTH-READDINMQCYIYN
SEEKE----------EIILKSTSSLV---------S-W-N-FY------LN-VFN-TEQE
KLIFRDSLKVCKGTRVMITHTTGD------FCNGDLGIIDNIT----D------------
---------------------------------------KG----VMITRE---------
-------------------------------------------HDNKNLFLSPICLNFYS
N----IKN---TVKQVTGLPLTYGWAITIHKAQGMTIKNLIVF-PKCLFA-------PGQ
AYVALSRCIHSNGLKLADPVP-VRSVQKMNNITNVYKNMELFI-----------------
------------------------------------------------------------
------------------------------------------------------------
---
>YP_009121907
------------------------------------------------------------
------------------------------------------------------------
------------------------------------------------------------
------------------------------------------------------------
------------------------------------------------------------
------------------------------------------------------------
------------------------------------------------------------
-------------------------------MKRATSPT--------T-TTTTTKRICR-
LDVPSTLNEEQQKLFDYVTGLE---------------EFAPIFVSGSAGTGKSALLKALK
KFWT--EQDKLVWVVSYTNLAA-------RNVEGSTIHKQFGFDFQCQLRNND-------
-------------------------R--NLG--APNYLILDELSMVPAMMLDGISERLKQ
STR-LDMPFGGVNTIMFGDLYQL-PPISNA-----Q-SVQLPPYH---AKVWPS----LR
LYELTTNMRQSE---SDFIEALNLLRVGNNACLNFF-----------DKQVVTS-PI---
---------------------------SIE-DQV--KCTSLVATH-READLINAKCYAHV
KKTQGDAVP------EYLLQLNYKPE---------SRN-LH--------QV-VYA-SSQE
GLVFKDGLKYCVGTRVMITHNLKG----VGFCNGDIGTVMSVN-----------------
--------------------------------------EKG----LTVKRE---------
-------------------------------------------VDGFEDVVSMIELAFET
N----VYK---TVKLVTGLPMCYAWAVTIHKSQGMTLKNLIVH-PENIFA-------KGQ
AYVALSRVTHCEGLRLVSKIP-IQCVMKMNKVEKVYKKQRKLNFTEEEDDNN--NEDVED
YESGG---DD-----------------VYDYDTE--------------------------
------------------------------------------------------------
---
>YP_009345848
------------------------------------------------------------
------------------------------------------------------------
------------------------------------------------------------
------------------------------------------------------------
------------------------------------------------------------
------------------------------------------------------------
------------------------------------------------------------
-------------------------------MKRQHSPTT--SAADSD-SSVDAKRICV-
LEAPTTLNEQQQRLFDYVTGRD---------------EFEPVFVSGSAGTGKSALLKSLR
KHWT--AENKVVWVVSYTNLSA-------RNVDGLTIHKQFNFDFNYNVR-ND-------
-------------------------R--CVG--APNYFILDEVSMVPAKMLQGIHTQLQA
STR-MDLPFGGVNTIIFGDLYQL-PPISNI-----Q-SQQLPPFC---ADVWKS----LS
LYHLTINMRQSE---TDFIETLNLLRVGDTRCLEFF-----------DQNVIEH-NI---
---------------------------TIE-DQV--ECTSLVPTH-READSINNKCYVYV
KKNKHNEAP------EYVMKVKVRRE---------PRR-KH--------TI-IYA-TGQE
ELVFKDGLKYCEGTRVMITHNLKT----AAFCNGDIGTVVSIN-----------------
--------------------------------------EKG----VVVRRE---------
-------------------------------------------CDGVEDSVPMVEMAFES
G----VFN---NVKVVTGLPMCYAWAVTIHKSQGMTVKNLIVH-PRNIFT-------EGQ
AYVAFSRVTHCRGLRLAHKMP-ATCVMKMPEVEAAYAAMIRLDTTKIDFTNEP-------
---------------------------IVEN-----------------------------
------------------------------------------------------------
---
>NP_663278
------------------------------------------------------------
------------------------------------------------------------
------------------------------------------------------------
------------------------------------------------------------
------------------------------------------------------------
------------------------------------------------------------
------------------------------------------------------------
--------------------------MNK-IMIMPVPKRR--KTEEGPNEDKF----RHY
LQTPKKLNASQQYLFDRLARAQ---------------KFDPIFVSGSAGTGKSALLIALR
DHWL--SQGKCVSVAAYTHLAA-------RNIGGRTCHSLFGFDFDLNLID-R-------
----------------------------CIS--IPHYLILDEISMIPEKMLDGIDARLRT
TTRKYDQPFGGVNIIAFGDMYQL-PPIDTN----------EPIYM---SDVWNT----FR
LYELTENMRQSE---HEFITNLNLLRVGDLNCLPYF-----------NTLVMKQ-KP---
---------------------------KIE-DKL--RCTSLVSTH-READEINDQCYEAI
ADKES----------ETVMESTHEMV---------P-W-S-YK------AT-VFN-KDQE
KVVFKDKLKVCIGTRVMITHSTQG------FCNGDMGTIKYIS----E------------
--------------------------------------TAG----LGIERE---------
-------------------------------------------HDSVLSYLLPIKLNFNA
N----TSG---KMKQVTGLPITYGWAITIHKAQGMTVKNLIVY-PLRVFA-------PGQ
AYVALSRSTHSMGLRLVDRLP-TNAVCSMFEVTEMYKKMRKFE-----------------
------------------------------------------------------------
------------------------------------------------------------
---
>YP_009330243
------------------------------------------------------------
------------------------------------------------------------
------------------------------------------------------------
------------------------------------------------------------
------------------------------------------------------------
------------------------------------------------------------
------------------------------------------------------------
------------MD----AVSLLTAADTNTK---------RAADSSPCDRACK----NRK
LEPPTKLNDKQQYLFDMLVDAA---------------QFTPVFVSGSAGTGKSSLLLALR
DHWR--DQQKIVFVTAFTNMAA-------RNIDGRTCHSLFGFDFDLNLTN-K-------
----------------------------EVG--VPNCLIIDEISTVPAKVLDGIDYRLRE
SAGRFDVPFGGVNVIAFGDCYQL-PPVESN--------ASQPSYE---ADVWSD----FC
LYELTENMRQSE---QEFIDNLNLLRVGSLKCLTFF-----------DSMVIKS-PL---
---------------------------AMA-EKT--KYTSLVSTH-REAEAVNLHCYNFV
FPGK-----------ETILTTTSSTL---------P-W-H-SK------YK-VYN-KQQE
SVIFKTYMRICCGARVMITHTTQD------FCNGDVGEVVDIS----D------------
---------------------------------------SE----LRIRRE---------
-------------------------------------------YDNRVMRLDTIQLYFDS
V----TKG---QLKMVTGYPISYGWALTIHKAQGMTVKNLIVY-PRCIFA-------EGQ
AYVALSRVTHSNGLKLMGRVP-ESAVKNMDHVKTMYQNMTGFTENVIKLK----------
------------------------------------------------------------
------------------------------------------------------------
---
>YP_762450
------------------------------------------------------------
------------------------------------------------------------
------------------------------------------------------------
------------------------------------------------------------
------------------------------------------------------------
------------------------------------------------------------
------------------------------------------------------------
------------------------------------------------------------
-MDQSSWTESQRVAFDGIIATY-------RKSVL-DVQRSPVFVSGGGGTGKSFLLRKLC
EHFR--QISAKTLVTATQAIAA-------QLVDGRTVHSAFQLRRVRRHDGAR-------
-------------------------FVSDIESFDYDVLIIDEVSMLSDTLMDTIESKLCQ
LKQ-CSAPFGGVFVVCFGDLLQL-APVQDN-----------AVYM---SKAWKY----FK
LVALTCSVRHRQD--RKYDNLMSRLRIGDPSVVLEI-----------NEMCVRT-SG---
---------------------------RDRQGAVGQRHDRGGCEE-FLR-----------
------------------------------------------------------------
------------------------------------------------------------
------------------------------------------------------------
------------------------------------------------------------
------------------------------------------------------------
------------------------------------------------------------
------------------------------------------------------------
------------------------------------------------------------
---
>YP_003429432
------------------------------------------------------------
------------------------------------------------------------
------------------------------------------------------------
------------------------------------------------------------
------------------------------------------------------------
------------------------------------------------------------
------------------------------------------------------------
------------MD----QDLLSTVAENKKLIKMI----------ATKYNNKQ----IKR
LSAPSSLNAKQQHLFNFLVNSD---------------YFEPVFVSGSAGTGKSALLITLR
NYWR--EQGKIVFVTAFTHLAA-------RNIDGKTCHSLFGFDFDMNITD-K-------
----------------------------RVG--LPDYIIIDEISMIPEKMLDGIDLRMRQ
NSRNFELPFGGVNVVAFGDLYQL-PPVNN------RINYTLPPYE---SDVWNL----FK
LYELTENMRHTE---PEYIKNLNLLRVGDLRCLNYF-----------DSLVSNR-IP---
---------------------------TVE-EKV--AFTSLVSTH-KEADNINLQCYSYI
ADREQ----------EIVHTCETKLL---------P-W-S-HK------IT-VYN-ADQE
RLIFKPNIKICPNTRIMVTHTTQH------FCNGDMGVIEYIT----E------------
---------------------------------------LG----LYIRRE---------
-------------------------------------------HDNSLQLLTPIQLYFNT
K----SKG---VVKLVNGLPISYGWAITVHKAQGMTVKNLTVY-PACLFA-------PGQ
AYVALSRSTHSDGLNLVSAIP-EKAISNMNFITKVYGAMEKFNV----------------
------------------------------------------------------------
------------------------------------------------------------
---
>AIU36910
------------------------------------------------------------
------------------------------------------------------------
------------------------------------------------------------
------------------------------------------------------------
------------------------------------------------------------
------------------------------------------------------------
------------------------------------------------------------
------------ME----TDSFCIAAAEKRPINQSVIKGNNSGGDDAVKRVRR----IER
VDAPTKLNREQQLMFDRVANAR---------------RFEPLFVSGSAGTGKSALLVALR
NHWR--ERGKIVYVGAYTHLAS-------RNIDGRTCHSLFGFDFDLNLTE-K-------
----------------------------DVG--VPNYIILDEISMIPDKMLDGIDSRMRQ
NTRNPHTPFGGVNVIVFGDLYQL-PPVDKNN--YKKREKVLPPYE---ADVWTE----FK
IYELGENMRQTE---QEYIHNLNLLRLGDFSCLPYF-----------NTLVMDF-AP---
---------------------------EIE-EKV--AHTSLVSTH-DEANTINNECYNFV
VNEA-----------ETTLKCTTKLV---------P-W-S-YK------VN-VFN-AQQE
RLIFKQELQVCPGTRVMVTHTTQH------FCNGDTGIIEYIT----D------------
---------------------------------------MG----VYIRRE---------
-------------------------------------------HDNSLQILGPITLHFSS
-----SRG---YIKAVTGVPLNYGWAVTIHKAQGMTIKNLIVY-PKCLFA-------PGQ
AYVALSRCIHSKGLKLSCRIP-DEGVKDMSFITEVYNSMEKWC-----------------
------------------------------------------------------------
------------------------------------------------------------
---
>NP_148910
------------------------------------------------------------
------------------------------------------------------------
------------------------------------------------------------
------------------------------------------------------------
------------------------------------------------------------
------------------------------------------------------------
------------------------------------------------------------
------------ME----TDSFCIAAAEKRPINQSVIKGNNSGGDDAVKRVRR----IER
VDAPTKLNREQQLMFDRVANAR---------------RFEPLFVSGSAGTGKSALLVALR
NHWR--ERGKIVYVGAYTHLAS-------RNIDGRTCHSLFGFDFDLNLTD-K-------
----------------------------DVG--VPNYIILDEISMIPDKMLDGIDSRMRQ
NTRNPHTPFGGVNVIVFGDLYQL-PPVDKNN--YKKREKVLPPYE---ADVWTE----FK
IYELGENMRQTE---QEYIHNLNLLRLGDFSCLPYF-----------NTLVMDF-AP---
---------------------------EIE-EKV--AHTSLVSTH-DEANTINNECYNFV
VNEA-----------ETTLKCTTKLV---------P-W-S-YK------VN-VFN-AQQE
RLIFKQELQVCPGTRVMVTHTTQH------FCNGDTGIIEYIT----D------------
---------------------------------------MG----VYIRRE---------
-------------------------------------------HDNSLQILGPITLHFSS
-----SRG---YIKAVTGIPLNYGWAVTIHKAQGMTIKNLIVY-PKCLFA-------PGQ
AYVALSRCTHSKGLKLSCRIP-DEGVKDMSFITEVYNSMEKWC-----------------
------------------------------------------------------------
------------------------------------------------------------
---
>NP_068326
------------------------------------------------------------
------------------------------------------------------------
------------------------------------------------------------
------------------------------------------------------------
------------------------------------------------------------
------------------------------------------------------------
------------------------------------------------------------
-------------------------------MKRCN-----------S-VDAEEGGKIMK
LEVPLTLNEQQQKIYNYLTSVD---------------CFEPIFVSGSAGTGKSALLVTLT
KAWT--MKNMRVDVGTYTNLAA-------RNVNGKTLHKLFGFDLKMELR-SN-------
-------------------------F--CFN--APDYLIIDEISMVPDKMLAGIDERLQQ
AGL-NGIPFGGVNVVVFGDLFQL-PPISND-----K-DAAKPPYY---ASVWSS----FK
LYELTINMRQSE---QEFIDALNKLRVGDLTCQKFF-----------NKQVLKK-PP---
---------------------------SIA-EKL--QCTSLVSTH-KEADFNNNLCYNHI
KKNKDEKTI------ELKEQYA---------------Q-RFKH------DI-VYN-ANQE
KIIFKDGMKYCVGTRVMITQTVPT----TTLCNGDIGEIVSID-----------------
--------------------------------------DEK----LTFQRE---------
-------------------------------------------CDGQKFDVCQMTINFET
S----NYH---TMKCVTGLTICQAWAVTIHKAQGMTLKNLIVY-PERTFV-------EGQ
AYVALSRVTHCDGLKLVNKIP-DSSIIEMRETVQVYKNLERLSLE---------------
------------------------------------------------------------
------------------------------------------------------------
---
>YP_001651017
------------------------------------------------------------
------------------------------------------------------------
------------------------------------------------------------
------------------------------------------------------------
------------------------------------------------------------
------------------------------------------------------------
------------------------------------------------------------
-------------------------------------------MSGNVKRRRR-------
VETGVQLNAKQQSIFNYLTEKD---------------TFEPIFVSGCAGTGKSALLKALR
KFWF--KEKKTVVVAAYTNLAA-------RNVQGKTCHSAFGFDFKLNIRR-I-------
----------------------------PLS-SKPDYVIIDEISMIPAQMLDKIDTKLKY
SSGATSEPFGGVGVVVFGDLYQL-PPVDKN-------VTTKPVYE---ANVWPS----FK
LFELTENMRQSE---ALFIDNLNSLRTGNTSCVDFF-----------STLTLKQ-PP---
---------------------------TVE-NQL--NSTCLVSTH-NEANIINANCYESI
AADQL-EIVIQLK------ERLVSRK---------E-V-R-GD------TQ-IYN-VEQE
NLIFKRDLKLCPKTRIMITHTTKN------FCNGDFCVVEKVASDDND------------
--------------------------------------DYR----VHVRRE---------
-------------------------------------------YDDALMELQSVSIFFFS
D----ERG---QVRRVTGLPLTYGWAVTIHKAQGMSLKNLIVY-PACMFA-------PGH
AYVALSRSVHSSGLKLVSELP-KRAICDMSHVTDAYASMPRISLDV--------------
------------------------------------------------------------
------------------------------------------------------------
---
>AJA91749
------------------------------------------------------------
------------------------------------------------------------
------------------------------------------------------------
------------------------------------------------------------
------------------------------------------------------------
------------------------------------------------------------
----------------MVTTRLATKLK-------------------KERE---LSKAVLR
AIKTMDASTCTSLDNMTTSVSTCTTSHD---IVRSDSPIYEDMDTDSEVQLNCVTD-ESL
RNKINNLNRQQRKLFDYVTSVE---------------KFTPIFVSGYAGTGKSHVLTVIR
DYWK--IQNKLVYTTAYTNAAA-------RVVEGKTCHSLFGFSFFGDHDANH-------
----------------------------TIK--LPDCLIIDEISMLPKKMLEGIDQVLRN
CRNATNDIFGGVNVIIFGDLYKT-QPVVSY-------NNTLPCYK---SELWHQ----FD
LYMLNQNMRQTE---EEFMTNLNLLRRGDAKCMNYF-----------NSLEICT-NV---
---------------------------DDK-KQL--DYTTLVSTN-QEANNINYKCYNLF
YRYP-----------EMVYRLHSKQV---------H---RDTC------DI-IYN-ECQK
MSIFRHYIKLKADTRVVVTFTTQN------FVCGDIGTVVAVN-----------------
--------------------------------------PNS----VVIRKD---------
-------------------------------------------IDDKLYTLYNITLHFYP
P----GNVH-RYIDAIIGLPINYAWAITMHKSQGLRIKKLIVK-TDNVFA-------PGQ
LYSAISKAQSSSNLKLVNKIT-EKVIYNMDHIERVYNNMKNLIL----------------
------------------------------------------------------------
------------------------------------------------------------
---
>NP_872562
------------------------------------------------------------
------------------------------------------------------------
------------------------------------------------------------
------------------------------------------------------------
------------------------------------------------------------
------------------------------------------------------------
----------------MVTTRLATKLK-------------------KERE---LSKAVLR
AIKTMDASTCTSLDNMTTSVSTCTTSHD---IVRSDSPIYEDMDTDSEVQLNCVTD-ESL
RNKINNLNRQQRKLFDYVTSVE---------------KFTPIFVSGYAGTGKSHVLTVIR
DYWK--IQNKLVYTTAYTNAAA-------RVVEGKTCHSLFGFSFFGDHDANH-------
----------------------------TIK--LPDCLIIDEISMLPKKMLEGIDQVLRN
CRNATNDIFGGVNVIIFGDLYKT-QPVVSY-------NNTLPCYK---SELWHQ----FD
LYMLNQNMRQTE---EEFMTNLNLLRRGDAKCMNYF-----------NSLEICT-NV---
---------------------------DDK-KQL--DYTTLVSTN-QEANNINYKCYNLF
YRYP-----------EMVYRLHSKQV---------H---RDTC------DI-IYN-ECQK
MSIFRHYIKLKADTRVVVTFTTQN------FVCGDIGTVVAVN-----------------
--------------------------------------PNS----VVIRKD---------
-------------------------------------------IDDKLYTLYNITLHFYP
P----GNVH-RYIDAIIGLPINYAWAITMHKSQGLRIKKLIVK-TDNVFA-------PGQ
LYSAISKAQNSSNLKLVNKIT-EKVIYNMDHIERVYNNMKNLIL----------------
------------------------------------------------------------
------------------------------------------------------------
---
>YP_009310359
------------------------------------------------------------
------------------------------------------------------------
------------------------------------------------------------
------------------------------------------------------------
------------------------------------------------------------
------------------------------------------------------------
------------------------------------------------------------
-----------------------------------------------------------M
SEEAVQLNEDQRRIVACLEKFM-------KRVAGQNFRKNCVLLTGAGGVGKTTTIREFC
LKNF---SKEEVALTCPTHKAAEVLKEGMKGFDVGTIHRFLGLQFVYDKEGNGKI-----
------------KRVTE-----------LEKSRFVKLLVVDECSMIEKKLLNYIAEWSRY
HE---------TKVLFLGDKHQL-PPVGSS---------SSPVFD---LV------SPNN
KLCLTKNMRTNDNN-IAFAHRLFREAVETH------------KIEYPDSWWKNPEVE---
-----------DASVFIVENRDDFISEFIKKNANEDESTVILAWRNRVVFEYNCAVRLRL
FGDKSRSNP----------YIEGE------------KLMFHG-------YF-ISGGEVRH
NRKMGTKYRTCQRTVVLSVESGKYDH--PWFDDGIWAYK---------------------
-----------------------------LVIKNPRFTGVTDTI-FIVQKKDKKKY---E
---DKCKEMKRVYKAAQLGL--------DVSEVSVEQ-N----KEEEEQDRKKKEWRD--
---------YYRIADSFAPPVSYSYSSSTHRSQGSSYTNVFVDMG-DILSNWTKSDAYRC
AYTAVSRSS--KTLYII-------------------------------------------
------------------------------------------------------------
------------------------------------------------------------
---
>YP_009238948
------------------------------------------------------------
------------------------------------------------------------
------------------------------------------------------------
------------------------------------------------------------
------------------------------------------------------------
------------------------------------------------------------
------------------------------------------------------------
------------------------------------------------------------
MQEEFELNEDQKRITRCLEKFM-------ARDPSTNFRKNCVLLFGAGGVGKTTTVRRFC
IKNF---QRDEVALACPTHKAAEVLRTGMKGFDVVTIHRFLGLQFVYDKEGNGKM-----
------------ERVTE-----------LENTKYVKLLVVDECSMIERKLLDYIGDWSRH
HM---------AKVLFLGDKHQL-PPVGSS---------SSPVFD---LV------SPNN
KLSLTKNMRASDNS-ISFAHKLFREAVDSH------------KIEYPDSWQINSENP---
-----------DASVFIVPNREYLISEFVQKDSNEDESTVILAWRNRVVFEYNCAIRLEL
FGERSRKNP----------YLQGE------------KMMFHS-------YF-ISGGHDKK
-TKNGVKYTTCERTTVLSVETGRYDH--PWFYDGLWAYK---------------------
-----------------------------LLIKSPKASGGVDII-YIVQKKDKKMY---D
---ERCKEMKRVYKAAHMGL--------DPSEVLPDQEG----KEQDEEDRKKKEWKE--
---------FYRIADSFAPPISYSYSSSTHRAQGSSYTNVFVDLG-DILSNWTKSDAFRC
AYTAVSRSS--AKLYIIQ------------------------------------------
------------------------------------------------------------
------------------------------------------------------------
---
