# Supplementary material for: Endoparasitoid lifestyle promotes endogenization and domestication of dsDNA viruses
Source: eLife. 2023 Jun 6;12:e85993. doi: 10.7554/eLife.85993 (PMC10259472; doi:10.7554/eLife.85993)
Supplement: Figure 1—source data 1. [file elife-85993-fig1-data1.zip › All_clusters/Cluster7388.aa.aln]

>scaffold_139587:5-173(+):Platygaster_orseoliae
------------------------------------------------------------
------------------------------------------------------------
-IKFNAKVTVYYIPY---------EDRKGQWIQFAIDHAHFQRKIMDLSRIISRLLNKKQ
IQ--ITNN-----------------------------
>scaffold_180924:325-523(+):Platygaster_orseoliae
------------------------------------------------------------
------------------------------------------------RDE---FTTAER
SIKFNTKITVHYIPY---------EDRKGQWIQFAIDRTHFQRKIMDLNRIISPVLIKKQ
IQ--ITNN-----------------------------
>scaffold_63318:809-1025(+):Platygaster_orseoliae
------------------------------------------------------------
---------------------------------------------TMSSIQ---SGCSKR
CIQFNDKFKVYYVPY---------EDRKGEWIRFAVDRAHFKRMIMDLSRIISPVLIKKQ
VQ--MMNVSNM--------------------------
>scaffold_61938:7-157(-):Platygaster_orseoliae
------------------------------------------------------------
----------------------------------------------DTQNE---FTTAER
SIKFNAKVTVHYIPY---------EDRKGQWIQFAIDRAHFQRKIMDL------------
-------------------------------------
>scaffold_199843:370-544(+):Platygaster_orseoliae
------------------------------------------------------------
----------------------------------------------DTQNK---FTTAER
CMKFNAKVTVHYIPY---------EDRKGHWIQFAIDRAHFQRKIMDLSRIISPVL----
-------------------------------------
>scaffold_259650:2-230(-):Platygaster_orseoliae
------------------------------------------------------------
----------------------------NIIQSVEMCKCVKTRVKVDTQKV---FTTAER
CIKFNAKVTVHYIPY---------EDRKGQWIQFAIDRAHFQRKIMDLSRIISPVL----
-------------------------------------
>scaffold_376854:2-206(+):Platygaster_orseoliae
------------------------------------------------------------
------------------------------------------------------------
RVTFDCNPPTVHVLY--VWDSAYRLARQSPWEQVVCDRYRFQRRIVSVGQILEPVLRK--
KFLNQPISDEYL-------------------------
>scaffold_298211:93-297(-):Platygaster_orseoliae
------------------------------------------------------------
--------------------------------------------------------KTMK
RVTFDCNPPTVHVLY--VWDSAYRLVRQSPWEQVACDRYRFQRRIVSVGQILEPVLRK--
KIFESTNQ-----------------------------
>scaffold_64295:1362-1596(+):Platygaster_orseoliae
------------------------------------------------------------
-----------------------------------QWRCEKTHIKMNTQTE---FTTADR
CIKFNANVTVHYIPY---------EDRKGQWIQFAIDRAHFQRTIMDLSRIISPILIKKQ
IQ--ITN------------------------------
>scaffold_22523:1354-1537(-):Platygaster_orseoliae
------------------------------------------------------------
--------------------------------------------------------RSSK
HVWFARKVRIYTVPV-------IDDTRKGPWEQIARDRERFQRRINELNKTISQALFKKR
IE--MM-------------------------------
>scaffold_219681:2-149(+):Platygaster_orseoliae
------------------------------------------------------------
------------------------------------------------------------
---------------------AYRLARQSPWEQVARDRYRFQRRIVSVGQILELVLRK--
KFLNQPISDEYL-------------------------
>ARF02779
------------------------------------------------------------
-----------------MDTIL-DKKLLDILTPNSFFE-EFAEGNFKKSVN---NNSSSI
TVKFNEKVTVYYVPY---------EDRKGPWEEFARDRYRFKKRINETGEIIERCLTESH
RQ--NIFNLLYNK------------------------
>YP_001687092
----------------------------------------MDI-ESESNLDKVMWDDSDD
SDDDDDYYYEDDDEDDD-----YDDDDEDFIQ---------------------FKAENNK
KVRFDPAPPIVHKII--AWDFAYRAARKGEWEIIVRDRARFKTRITRTENKIKHILDPE-
-YRNKIYTERFLN--KI--------------------
>NP_064975
MNVKIIEKYQHFKEDKYISYYNIFIYILEEYIIILYNYKLIYI-INKNYI-QYMYYNY--
L-FKNNIYYNLK----L-----Y----NNNKL---------------------LKHKPSK
KVRFSSEPPKLHIMY--VWLYAAKQTRKLYWDKFAIDRHRFKRRINDIDISISWVLTPHH
RH--KIMKHL--K--LI--------------------
>YP_803309
----------------------------------------MMT-TEETLLAKQCGDD-DD
D-DDDSKYISS-----------IEKTTDEEKI---------------------LNLPLLK
RVKFSDQPHRIHIMW--VWSFAARQARVGEWDRYAINRDRFRRRIAEVDSAVSWILNPVH
RS--KIMLRYTKN--PT--------------------
>AYP74133
---------------------------------MSEGYQLPEKNPEKDNYDDDEWDESDE
DSFQ------NSENIKLWNSFFNTDDPYNLLIFSTSFKQDNSNKKNDSSDDNNSSKVRKT
VVTFSETVVEYYIPF---------EDRKGPWEEVARDRCRFRKRIKDTETVIGPCLLESH
RQ--RISKLLIQY--SHD-------------------
>NP_042844
------------------------------------------------------------
-------------------------------M---------------------GGRRRKK
RTNDTKHVRFAAAVE--VWEA-DDIERKGPWEQVAVDRFRFQRRIASVEELLSTVLLRQK
KLLEQQ-------------------------------
>AJZ77187
------------------------------------------------------------
------------------------------MG---------------------GGRRRKK
RTNDTKHVRFAAAVE--VWEA-DDIERKGPWEQVAVDRFRFQRRIASVEELLSTVLLRQK
KLLEQQ-------------------------------
>VFV48091
------------------------------------------------------------
-----------------------------------------------------MGRRRKK
RTNDAKHVHFATAVE--VWEA-DDIERKGPWEQVAVDRFRFQRRIASVEELLSAVLLRQK
KLLEQQ-------------------------------
>ARX72032
------------------------------------------------------------
-------------------------------------------------------MVKNK
RVSFNPNT-RTYIMW--VWLYAAKKARSNYWEQCAVDRARFQRRIKEVGLKISWVLSNEH
RS--KIN-KNEQVRCQLDGGKTPVHRKRKTTSELVGD
>YP_009091882
------------------------------------------------------------
-------------------------------------------------------MVKNK
RVSFNPNT-RTYIMW--VWLYAAKKARSNYWEQCAVDRARFHRRIKEVGLKISWVLSNEH
RS--KIN-KNEQVRCQLDGGKTPVHRKRKTTSELVGD
>YP_009505980
-----------------------------------------------------MVYTN--
----QHRAYGVRPETELFGTLLIHKKTMVVVK---------------------KKADCRR
RVTFSDKN-QIFIMW--VWLYAANKARSIYWEKCAADRVRFQKRIKEVGTKIEWVLSDSH
RS--SMYKNNEQVRCQLDGGETSVH------------
>YP_009021158
------------------------------------------------------------
---------------------------------------M----STFYPP----------
RQKIRFSQKIIIIF-------VDKEDRRGPWEMLARDRDRFHHRIQNINNEIGWIFSPTH
RT--KIVKRDNL-------------------------
>YP_009010920
------------------------------------------------------------
--------------MENMNIIP-FCSLELF-TDVIYWSIP----QPNLISKDIKKIKC--
KHKVTFAPKPIIIF-------IEIEDRKGPWETYALDRYRFNCRIKDVESKIGWCLGSNH
RK--NILIKNNF-------------------------
>YP_009552239
------------------------------------------------------------
--------------------------------------------------------MLDK
HVRFSLSPPKVYILNENEIENDNNLSRIGEWERCAVNRYRFQNRIKIIEQNISWIMSRSH
RI--KIYELLNDNNNN----KI---------------
>YP_004732886
------------------------------------------------------------
-----------------------MCTTTNIVEDVLTTRVK----VTLTSPKKKIKNKCFR
KVKFTLMPTIIIIE-------DDDEDRKGPWEIFAVDRDRFNRRILNVESQIGWCFQPKH
RE--NIFNQRLKVY-----------------------
