# Supplementary material for: Endoparasitoid lifestyle promotes endogenization and domestication of dsDNA viruses
Source: eLife. 2023 Jun 6;12:e85993. doi: 10.7554/eLife.85993 (PMC10259472; doi:10.7554/eLife.85993)
Supplement: Figure 1—source data 1. [file elife-85993-fig1-data1.zip › All_clusters/Cluster17433.aa.aln]

>ACH96245
----------------MAPI--RLKAGSTRA---LLPIKAFLK---ELKS-MAKA-GIGD--------VQNLL------KSFKSNIKSLDD--IVTT--LPVTKNKYGFIELAENSVGNVNKVIREANLAELVRLSGKNVPYTSADVVSFKTLV-SDTPELSFKELSDLVTAN-KKSYPQLDLKTA---DF-PTMSKTASANITRIENNLLKYVSTGGKVLLTLG----V---IYVGVDWLTKTTEQRKGCFMMTTINGVTTSCKVEAYSCIGSGGE------------LCSS-----ALPY-----YNTTLVLMKIATLPDD-----------NELKIKVAQAAG----V--------QVSALNSSLASVIDTK--YSEVS----QII---ESETNKPTFSICSITHPDVENGV-VPACRMCSPSDNPISTTYIDGNQYPDNITFTCSIN-PSI----LDVVTDAAKS----TGKNLLAGIS---TTLSTILKPL-L--IVAAVILVIIILVSIGVKLLKGRGG-----GG-G-GT-------NE---IRYAPLT-----------------------------------
>JZSA01001694.1:13174-13846(+):Cotesia_vestalis
-----------------------------------------------------------------------------------------------------------------------------------------------------------------------------------------------------------------------------------------------------------------------CKLNNRSCAYGDHPHRI---------PHCD-SAIMDKLI-----PNLNLVIRYLKTSKPTQLLNDFKSYLIDDLPDGEEKNII---GETI--KKIENNTITNKEIEKFIERSGLEEKMD----RFCRDK--RTLLTFTNFCDLLD--EKEKT-ETACVACNPSAHHNSLQYVNIEELSETVRPRCDEN-PTL----WEAFAKIAGD----TPRDIADALGLTEA-----WKNIIMWIGVFIGTMVIFIGAGYLVYMFRKKGE--------DDEIS-----------------------------------------------------
>JZSA01002592.1:46232-47291(+):Cotesia_vestalis
------------------------------------------------------------------TLQTNLINGLEDLSKKNNSLSLLKQ--FFSN--AQFQV-IDEEIFVNETPIKKIEFLLRAGKLKELFNLLHIFSEVPTSDEYNFQSLLLPEIPDVNIFKYAEKYKQA-QMQHPDLDIIVTSSADIKRKLTTLAKDKLKIFLSRIKSM----ASKTEVVDGLFVKVKVDKDLLNNIAVAANSRQGCYLVKTDKSKTKSFKLISRSCSQTTDSTPD---------TSSEFTQIADSLP-----YNLQIYLRVLLKKE------------FLTAKKTERENLI---KEL----GLTDPEVIEENIPYLVMKYESELWKYFCEKNYGNTL--FNQLSNEDKKSLHEDLCKLNH-GNPCVSCSPLAPRNSIDYVDISKLPVNMTVMYVEK-ATL----LELLVDIGVN----L---------------------------------------------------------------------------------------------------------------------
>JZSA01004542.1:9617-10868(+):Cotesia_vestalis
-------------------------------------FRKSVSKGITSAGEGIVST----FKA----ARSKFVKDL-----EVPELISLKRLDDFPV--PDIKR-VEGEVHIGQTKVSDLEFHFESGRVRKVFNEMGLDGIISEKIEKGIQ-KQIENCPAKRIADLEEEIAKLKTGKMKDYDIPID---EAKEKLSTAQKNKLIDRYNAGLKA-------AAATGGVALAAGVVALGIDQLIQECHKAKGCFLFKNETGEAGRCKLKNRSCAYADHPHRI---------PHCD-SAIMDKLI-----PNLNLVIRYLKTSKPTQLLNDFKSYLIDDLPDGEEKNII---GETI--KKIENNTITNKEIEKFIERSGLEEKMD----RFCRDK--RTLLTFTNFCDLLD--EKEKT-ETACVACNPSAPHNSLQYVNIEELSETVRPRCDEN-PTL----WEAFAKIAGD----TPRDIADALGLTEA-----WKNIIMWIGVFIGTMVIFIGAGYLVYMFRKKG-------------------------------------------------------------------
>NP_690495.1_CP_Bezier-cotesia
-----------------------------------MSFTSIFR----RALKPVDEIP--AST----------VSTL---RNAKTGIRSVDD--VFGT--LNYSL-VDRQLAVNGVKLHTVESLLRRGELASMFSKLNKPTAITVADELKFRKLI--DTPDIRIRNMEETVKSA-RIIHPDLDIVVTSASDLE-RLPKASRTKLKGIVDNLW----STVKVGGVAVGIFAAISIGVPYYEKLVEATVARNGFYLVVLKGGKTTSFKVPTRSCLSTSVTG-V---------KHIS-AVKYDHLD-----NPVL-YLLHTINDP------------SAEM---ERQSLTSVLGGVTPTMETFET--IVQND-------TLFAKVS---EHYYHS---SEGHPLKNPCDLVQ--TADKA-KVPCTGFDPNADEKSYAYVNTYTLPDNMTFKCVTN-STL----LETIVDAAGD----AAHYILGSTFMTKLGSY--LKYI----LLAVVAV----VLVIIGRFVYVKFNLGDLLKGRGRGRGGSASGVGGSASGVGS-------------GDTRPLLEDTDSVDVDDDVDVEYVD
>NW_014463811.1_1:514802-515969(+):Microplitis_demolitor
-------------------------------------FREFIEKLPIPKGKSTVSVSKEIVKS----EAETLLKKF-----EVHEVH-LSA-LESSQ--VEVKN-LNGEVHINNHPWHEISSELESGRIGKFCEKLSIRSSLSHADELTIREIHFKNVPAKILADIEESFAVH-SKKFGDIGTTKL---KNAEKLSPKSKEKIIKYVTKSALI-------VVAT------GAAVGVTFASVVSEMHKAEGCFLYDGIN--QKSCKLTDRSCAYPQTSNTI---------QSCN-PNAFTQFFNIKFNTNLNLAIRKTL---------------QDPVKIQELKTAL---GV---------ANITVDNIENLIEDH--YDKIN----EFYELH---GRPDIFDPCKLFE----GST-KPICVACDSNAAINSYRYLDITELSINQKSYCSED-PSV----LKALGTVLGE----SIKSLSDGLGVSSF-----FGTFFEYIMYAIVGFILLCGVGYAVSFIHKNK-------------------------------------------------------------------
>NW_014463811.1_1:517988-519128(+):Microplitis_demolitor
------------------------------------PFKKF----------PEFDIPTHEIKL----HADSLIKKF-----ELNDVH-LSI-SKDTN--VKVKN-LNGEVHINNHAWHEISSELESGRIGKFCEKLSIRSSLSHADELTIREIHFKNVPAKVLADVEESFVVH-SKKFGDIGTTKL---KNAEKLSPKSKGKIIKYVTKSALI-------VVAT------GAAIGITFASVVSEMHKAEGCFLYDGIN--QKSCKLTDRSCAYPQTSNTI---------QSCN-PNAFTQFFNIKFNTNLNLAIRKTL---------------QDPVKIQELKTAL---GV---------ANITVDNIENLIEDH--YDKIN----EFYELH---GRPDIFDPCKLFE----GST-KPICVACDSNAAINSYRYLDTTSLTFNNKSYCSED-PSV----LKALGTVLGE----SVKSLSDGLGASSF-----FGTFFEYIMYAIVGFILLCGVGYAVSFIHKNK-------------------------------------------------------------------
>NW_014463939.1:1567708-1568830(-):Microplitis_demolitor
----------------------------------MSSIIKSFF----TKLRNLNDLFPDAGKNLELKFQTEIVEIL-DDPNNNPGLNVLKK--IFTN--AQFDI-DDGEVFMNKISIKEIECLLRKGNLREFNDLLHISQEVTAHEEKSFQNLLLSEVPDIHILKFGEKYKKA-QIEHPDLDVFVGSSNEIQKKLTNAAKKKFDRYLNRLRDL----KSIDGIIDGLFAKMRVDGNLEDNIAKASVSRQGCYLVKKDAHGITSCKLINRSCVQSNLY-EK---------IPDKITSVVNSLQ-----YNLQVYLYKAMND------------------GPEKQKLK---TNL----SLDESECKVENIPYLISKYESQLWKNCFESQLL-----KNSAVQRSIPSLCNDIFKTNK-EDACISCSPCAPRNSINYVNTSKLPFDMTMLCVKR-ATL----LEVLLDMGVD----LSTSI-----------------------------------------------------------------------------------------------------------------
>YP_001111272.1_CP_Pichon-venturia
MEKVLEDVLKIGTKDTSEDLFKQIGERSTLAATNISSFKNFITKFKSLSG-VTTD-TVSS--------AKQLL------QTIDSGVSPLDT--AVKR--LDVTKTAQGFFKLSDEQVGTINRILKEGNLDAIVRISKASVNVTSADRAAVSALV-KDFPERPLKIFSDSVESN-ARAFPEMNG------PL-DALSNSAKAKVQKVESNLLKYYKPGTVIAVTVG----V---IVVASDWITKTMEQRTGCFAFVTINGKTSSCKISALSCSNTRNS------------VPCS--NLSLANY-----YNPTLVLMRIAELSNE-----------DQRKIDVANAAN----V--------SPNELENRLGSLMISK--YEAMI----SVV---NSMQNKPSLEYCKIFNKNIENGK-IPTCRMCDTSADPVSTRYLNPDQLADNITFRCIEE-PTV----LSVITDAAIT----TGKNLFDGVTGIASGASGSLQGF-G--IILIIGAILVIAFIIVYNFIIKKPS-----TA-PPFTILQSPSASSSYVQQSPPSPPLQQQFSTQ-LPYIPLIE-----------------
>YP_004956810
-----------------------------------MSFTSIFR----RALKPVDEIP--AST----------VSTL---RNAKTGIRSVDD--VFGT--LNYSL-VDRQLAVNGVKLHTVESLLRRGELASMFSKLNKPTAITVADELKFRKLI--DTPDIRIRNMEETVKSA-RIIHPDLDIVVTSASDLE-RLPKASRTKLKGIVDNLW----STVKVGGVAVGIFAAISIGVPYYEKLVEATVARNGFYLVVLKGGKTTSFKVPTRSCLSTSVTG-V---------KHIS-AVKYDHLD-----NPVL-YLLHTINDP------------SAEM---ERQSLTNVLGGVTPTMETFET--IVQND-------TLFAKVS---EHYYHS---SEGHPLKNPCDLVQ--TADKA-KVPCTGFDPNADEKSYAYVNTYTLPDNMTFKCVTN-STL----LETIVDAAGD----AAHYILGSTFMTKLGSY--LKYI----LLAVVAV----VLVIIGRFVYVKFNLGDLLKGRGR--GGSGSGVGSGVGSVGG-------------GDTRPLLEDTDSVDVDDDVDVEYVD
>YP_009051848
-----------------------------------MKWLNDIK----VGSKPIVSKPDFDVT----------VNQL---KAAKCDVPSIDS--VFEN--LPFTK-VNDEIHINDARFRDLEVKFRKGEIKSALDDANISNTIPVADEAALRKTIKAEAPDIDVQELNKKIDTA-KKYHEDLNVTAKDGAELESKLSAPSKEKAKSMYSKIV----AGIAIGGTATGLFTALIVTGEVFEDIANANNSRNGCFLVY-KNTETVACKLPSRSCGYGSNGA-V---------PCSS--ENVEKTK-----YNIY-LMVHDIFQQ------------NDEASIAEMKDAGIILGTDNENPSTYSPDVTLETQ-------DNVGKLI---E-YYNEKYPSITDVLFDPCAVSG--I-----TEGCVSCNTTASTNSVEYATTELLDGNLTYMCIED-STV----IDTLTDIATT----LGVDLFTASGDSLSGSF--QGNF----FLSVIIV----LVLVFAIALAIKFI----PKKKGVEISDNTPGTTTPAVPVAAPVAPYPTVTASPVPPYRPPMGNPNSRSVI----I----
>YP_009116721
----------------------------------MSKFLKSFR----KSLKPVKSATDAVDK----------IQFLKT-AAKVSDIPTIAN--IFDDVDLKYAV-KNHRLSANGINLSSIEPILRRGELSKVVSLLNIKASVRMVDQVGFIKSIGKDIPDIKIKEFSDSLKLA-KKINPELDIPASSVKELKSKLSVKGNKVLSNALSLIKAS----AGATLAVSGVFAVLKIGGDLYENLIDATNKRKGCYLLRTINGVTSSCKINNRSCTDKSLDTEN---------LCSPNHLIPESLS-----FNVALFLLNAINDD------------DKELSIHIVNTLKIANFKK----PFTDDELTTENIDQIISDKNKYMLII---NTYSQNF--KDVS---EPCSLKSNKIEQGI-IPPCRACNPSADINSTEYVDTSELAVNITLQCQQN-STI----LETLVDVATG----MGVKIFDTLTGAFPN----AKKIF---YFLIIFI----VLIISCSFIFKNKT-----NK----------------------FNPYNNIFSTNNNQYKRFY------------------
>YP_009116743
--------------------------------MSGRGLTSAIR----RSLRSFENLTEAANY----------INDIKT-VARQIDVPAVGS--LFEN--LTYAI-DNNRLTANGIKLHSVENLLRRGELIKFADTLNSTVVIRATDQVGFIRSLGNNLPDLKIREFDDNLVVA-RRTTPELDVNASSGIELYNKLTPSGRSSFERAMTTIKNT----AKAGLAVGVFVSFSVLAANLYQTVVDATEAKKGCYLLRTLNNVTTSCKINNRSCLNLQSTT-K---------SCTP-QEIPDVLS-----YNIAIFLMYAVNVT------------NLASEIGILLSL-----GG----P-----LANNNIQIVLNNADSVKTIN---TQYKDKI--KEIT---DPCIT-TLEVEGGI-LPPCRACNPTANATSTEYVDTSVLADNITLQCVRD-VSI----LSTLVDVATG----MGVQIFDTLGGLFPY----FRTIA---IVVIIII----VLVIIASFVFKKKP-----NT-----------------------------------------------------------
>YP_009345941
-----------------------------------MALAAFLE---DLKG-MSRS-TVAD--------SESVL------RSFRSELAPLQE--AMTN--MPVAKNAAGFIELGEESVGSVSKIMREANLAEIVKISGKEVPITTSEVAKFGELI-GSTPERAFKSLSEDIAKN-ERVYPQLNIYGG---EF-GNISKSAASDIAKVESNLFRKYATGSIISFTIG----AG--IIVATGWAIRATRQRAGCFMMTTINNKTSSCKVQSYTCDGTPDL------------LCPD-----SLPY-----YNVTLVLMKICSMDNS-----------DALKNRIATAVD----I--------PVDQLNDKIDQILDVY--YNIVY----TII---TTTKDLPKVNICSEKNSKVENGI-IPPCRMCSITADPKSTEYIDPSNIPANIAFQCVVN-PSI----LDTITDAAIS----TGTNLFEGVN---KGILTIVKPL-G--YALLAFIIIVFIISICWNLIRRANM-----KQ-A-TS-------YDNISQIRLIT------------------------------------
>YP_009345969
-----------------------------MSSGSESAIVKFAR---ALHN-SSRA-DLAS--------VRSLT------SDFKSNNATLQK--IING--AKITRDDRGYIYINRNTVNSFSKLLRQGDIYKLLPNNVNDSDELRADAQNLEVET-VDFPENRLYKVEKAISVN-NNIWPELAVTFK---QL-QTASNSVLEKLKSIESKVNSKYDDGHIIQLTVG----Y---IEIGPDWISKTLQRQTGCFAVYNEGKEKLSCKIMDQSCTGIETTN-----------LCPK------YNY-----RNFMLDLMSVVEAEDT-----------NLLKINLSKLTK----I--------DVDKLRTSIKHMLKIQ--FSEIY----DLI----TTSEVPTYKICSISNEFIEGGI-IPNCRMCSMTADPETTKYIERGQTPFYSTFKSNGN-PTA----LDIISDLEVT----TNTILLSKEGKI-------NPIF-V--WILLVIIAIVVIIIAIFTLFRGKKY-----SK-FV--------------------------------------------------------
>YP_009551779
-------------------------------------MLAFLK---NFKT-LGRA-SVAE--------SETVL------RSFSSDIAALDS--AVTT--MPLSKNRFGFLLVGEESVGLVNKVMREGNLGEVIRINGNNIPFTASEAKAFSELT-VATPERSVANVLEEVATN-TTQYPQLNITEV---NF-NSISKSAASDIVKVESNLFKYFKRGAIIALTIG----V---IIVGVNWVKTATARRKGCFMLTTINGITSSCKVQAYSCAGQDGD------------FCTG-----EFKY-----LNVTLALIKIADLEDT-----------NTLKIKVANAAN----M--------KVEDLRDNLSKAIDNS--YNALY----TLII--SEQKNLPPINVCAERNKTIEGGV-IPACRLCSPTANPLSTQYIDPALYGDNITFQCVEN-PSI----LNTITDAAIS----TGKNLLDGIG---TGLKTVVKPL-I--YVLLVIVVLMVVIFVLSRLIRNQSS-----A-----N-------KNQSTIIRSYTTPYQR-------------------------------
>YP_009553070
-----------------------------------MSFDQFVQ---QLKL-KSRS-TVDE--------VRTLL------KNFTSNIKPLET--SIVN--MIVSLDTHGFIRINDLTIGQLNKLLREGDLKQIASMSFKDSEFTDKDLEDFNAMT-AHFPENKYYHVTKAINEN-VKISPQYNITET---SF-DNLSNELLEELSKIERSLLEHFKLGEIIILNAG----S---LTVTDQWLFDGTRKRKGCYMFTNIDGKISSCKVSSFTCAGIKTDE-----------STCK--DVTNLNY-----RNTVLELIAIAAAEDT-----------NPLKIEVAKIGN----V--------SVDEVQQFLDIIIDEQ--FNELY----TLLQ--DSRDNIPEFEICVIKNTNIENGV-VPTCRLCSPDAKPLTTAYLDPNQYDENVTFQCIND-PSL----LDLISDIEFS----TKLTLLPKSSSIQKSKIN---YI-V--WVVCAIVVLIV--VIVLVIIMKTSA-----SI-TYYP-----------------L------------------------------------
>YP_009553149
-----------------------------------MALSSFLR---DLKG-LGRA-TVSE--------SESVM------RGFRSEIKPLEE--AITS--MPIRKTGAGFIEMGEESVGFVNKIMREGDLAEIIRISEKTIPFTTSESRLFESLV-AETPERVYRDVIEDVTKN-ARNYPHLNIVVN---EF-PNISRSATQDIAKIESNLFRKLKTGVVLSLTVG----S---LVVGTGWALRATRQRAGCFMMTTINNKTSSCKVQAYTCDGTPDF------------LCTG-----TLPY-----FNVTLVLMKIADSENN-----------NALKQQIAAAVN----I--------PVDQLKDNLDKVLDQS--YNTVY----EII---NNAKDRPEVNVCAERNPKIEGGI-IPPCRMCSPSADPKSTQYIDPNSYPENVTFQCVTN-PSI----LDTITDAALA----TGADLFEGLN---NGLLRTLKPL-G--IALIAIVILVFLISIILSVIRKKTT-----ES-F-VD-------NNNNSIRKPYRL-----------------------------------
>YP_009553453
-----------------------------MA---PLPIKSFLK---DLKS-LAKA-TVSE--------AEELV------KGFKSDIKSLDE--VVTT--LTPSKNKYGFIELSENQVGLVNEVMRQGDLRELIRISAKDIPFTSADSKAFKTLV-ADTPELKYKDVTDTAASN-KKSYPQLNLTEA---EI-PNMSKTAAKDVKKVENNLFKYFKKGTTIALTLG----A---VYVAVDWLTKTTEKRKGCFMLTTLNNKTTSCKVQAYSCIGSGGD------------LCTT-----SLNY-----YNTTLVLIKVATLDDT-----------NELKIKVAAAAK----V--------NVSDVNANLAKIIDNS--YEAVD----AVI---SSATTKPSFTICEITHPDVEKGV-VPSCRMCTPSDNPISTTYIDPSQYPDNVTFNCVIN-PSL----LDTIADAAIN----TGKDLLSGVS---SGLMTLLKPL-L--IVAVVIIVLIIVATIGLKVIKGLGE-----KK-P-AP-------PQ----QYATQQPMQV-------------------------------
>scaffold_969:11276-12347(-):Venturia_canescens
--------------------------------KAQKRVTDFLSKLKILGG-PTKSTSVAS--------IEKWL------KHVHIGIPSLDK--ALRS--LRVEK-TQGYLTFNGTPSGALYTMFRAADLGGIIKLSMLKIPIRASEQLMFDKLM-AGNPEKLAREINEAVTAA-RSKHPGLNTRAV---AF-EKIPRESKSALKSFML-----------SATTSG-------------SHSVHRYTTGSACWMITIRNSKETYCKVRQYSCHNPEGLSC----------DDGA-----HSDQ-----YNVTLVIMAIVELPDD-----------DKRKRDLADETG----H--------NVRKLDNFMKKMINDQ--FHTVK----AFVKRLKDKNQLPTVNVCGLQHRQIENSE-IPMCRMCNSSVDPKSTEYSDREQYPKNIRFQCTPD-PKSE--ILNLTPTIWDSLKNAVGNPFAEIRTRREHGCFG---------L------------------------------------------------------------------------------------------
>scaffold_969:38361-39378(-):Venturia_canescens
-------------------------------------VTDFVSKLKTLGG-PVKSTSVAS--------TRKWL------KHVHIGIPPLDK--ALRS--LRVEK-TQGYLTFNGAPSGTLYKMFRAADLTGIMKLSKLKIPIQASDKSMFDELT-ATNPEKLKREMHEIVTEA-RRKHPGLNPKTV---AL-RKMPRETKSALKSFGM-----------MDDPFK-------------EWPA-WEVSKQGCWMYTTKGA-RAWCKVREYSCKEEGFSTSLPVNYKSEREFCTK-----PVNH-----YNVTLVIMAIVNNNNN----------ADPIKMKLARAVN----I--------QTRYLSDKLKQMIDTQ--FAVLE----DFVKELHRRNELPVFHICGEKHYAIKED-PDAACRMCDSKASPKSPQYSDVSQWPRDIAFTCITG-N-REWDALNVTRDGLGG--------------------------------------------------------------------------------------------------------------------------
>scaffold_969:41729-42716(-):Venturia_canescens
--------------------------------KAQQKVTDFVTKLKILGG-PIKSTSVAN--------IQKWL------KHVNIGIPPLDK--ALRS--LRVEK-TQGYLTFNGAPSGALYKMFRAADLTGIIKLSKLKIAIRASDKSMFDELT-ATYPEKLMQEMRQAVTEA-RRKHPGLNPKTV---AL-RNIPGEWKGSLENFED-----------TGTSVG-------------NLSP-FNDSKKGCWMYTTKGV-KAWCKVNDYSFLESAA-------NEFKKEFCNT-----PMNH-----YHVTLVIMAIVNNDDN----------NNPLKKRLADAVN----I--------DVRYLSSKLEDMLRNK--FEVLK----DFVKKLHETNQVPEFEVCGLPNLALRGSTMPKKCRMCDSTACPESTQSFAESQWSGDIASTCITS-D-AAWNAL-----------------------------------------------------------------------------------------------------------------------------------
>scaffold_969:7529-8546(-):Venturia_canescens
-------------------------------VKAQKRVTDFLSKLKILGG-PTKSTSVAS--------IQKWL------KHVHIGIPPLDK--ALRS--LRVEK-THGYLTFSGRPSGALYTMFRAADLGGIIKLSMLKIPIRASEQLMFDKLM-ARNPEKLAREISEAVAAA-RSKHLGLTTRAV---PL-EKIPSKSKGILKSFVD-----------STTTSG-------------SR-SKRYTTGSACWMITTRNSKKFYCRIRQYSCHNPEGRQC----------D-GA-----YSNL-----YNVTLVIMAIVELPDD-----------DKRKQDLADETG----H--------NVRLLDNFMKEMINDQ--FDTLK----AFVKRLKDKNQLPTVDVCGSKHRHIENSE-IPMCRMCNSSADPKSTEYSDPKQYPENISFHCIPG-DGAKWDKVDEATVIWNSLKLA----------------------------------------------------------------------------------------------------------------------
>UXGB01004222.1:2-HSPs(-):Eurytoma_brunniventris
------------------------------------GLFKALR----KAGKFFRKAEWAEIA----------ITDL---KKSKTGMKQLDN--IVSN--LPIEN-KAGTLKVNGKPLRQLESTLRKGKLLEFLDEANVSHTLGKADELKFRKLM-TDVPDLHLQQLDEISAVK-KTSLPDLDVKATTTAEVDAKLSKKSKGKLATIGKKLLSFTGGGLKMGGILFT----VYLGADFVKSLTTAAAGAKG-----------------------------------------------------------------------------------------------------------------------------------------------------------------------------------------------------------------------------------------------------------------------------------------------------------------------------------------------------
-----------------------------------------------------------------------------------------------------------------------------------------------------------------------------------------------------------------------------------------------------------YLVQVIDGKPISCKITSQSCDAAGSNK-N---------PCRD-TGALQDIR-----YNVALFLLSLLRPD------------SESVRKDMEKELG-----------Y---EVKENTIIKLLNDPAAFQKIS----VYYESS--K--YVITNPCQL---EHASIT-KPSCVACDPSADITSPAYVDMSDVAETFKLHCVTETPSI----VEVLVDVTGE----KASDLLDSLTSRGSGSGSDAKKLIRYGFYAILAACLIAVLSKLVPFLR-NLI-----PR----------------------SNP----------------------------------
