# Supplementary material for: Endoparasitoid lifestyle promotes endogenization and domestication of dsDNA viruses
Source: eLife. 2023 Jun 6;12:e85993. doi: 10.7554/eLife.85993 (PMC10259472; doi:10.7554/eLife.85993)
Supplement: Figure 1—source data 1. [file elife-85993-fig1-data1.zip › All_clusters/Cluster18451.aa.aln]

>QANH01000488.1:62546-62742(+):Harpegnathos_saltator
MKFIKLFTFLVYLFITLTNVFAFPDGIMCLNLDGSVGGYGCI*TSRK-----------FY
YNTKI*LL*LL*LR*R
>QANH01000736.1:35230-35426(+):Harpegnathos_saltator
MKFIKLFTFLVYLFITLTNVFAFPDGIMCLNLDGSVGGYGCI*TSRK-----------FY
YNTKI*LL*LL*LR*R
>QANH01000809.1:7810-8006(+):Harpegnathos_saltator
MKFIKLFTFLVYLFITLTNVFAFPDGIMCLNLDGSVGGYGCI*TSRK-----------FY
YNTKI*LL*LL*LR*R
>NP_149602
MKFIKLFTFLVYLFVTLTNVFAFPDGMMCLNLDGSVGGYGCVFRRVESPTTTTKNYCDYY
YCEDD-----------
