# Supplementary material for: Endoparasitoid lifestyle promotes endogenization and domestication of dsDNA viruses
Source: eLife. 2023 Jun 6;12:e85993. doi: 10.7554/eLife.85993 (PMC10259472; doi:10.7554/eLife.85993)
Supplement: Figure 1—source data 1. [file elife-85993-fig1-data1.zip › All_clusters/Cluster25342.aa.aln]

>scaffold_4806:10392-11595(+):Platygaster_orseoliae
------------------------------------------------------------
------------------------------------------------------------
------------------------------------------------------------
------------------------------------------------------------
------------------------------------------------------------
------------------------------------------------------------
------------------------------------------------------------
------------------------------------------------------------
------------------------------------------------------------
------------------------------------------------------------
------------------------------------------------------------
------------------------------------------------------------
------------------------------------------------------------
------------------------------------------------------------
------------------------------------------------------------
------------------------------------------------------------
------------------------------LWYKFWTIDGYEFGIVPSDEPLFEVTFITD
PLHIGYVDTMDSRMLNVQAFLSLIGEQIDTITKLMQDANRQIEAIEEALS--SAGSLGSM
AIGVGGVITMFAPFIRIAVQ----GMGIVITLIEMSKAEVGYDSVVNVAINFVQFIMIAY
HQFK----LFSIKDGKLDQFRNVAAS----------VINDVRSYNKV----LHGQ-----
-FPTNGIDYHARP-AQIVHKYARLEG-VDSGMTTYFDRISKRIESGKATAYEKVLFKSLA
KMKVVPMHERMEIVQTYHDEKSGLFRKEIFITGVSEGNYMETT----GKLVGSGRFHSPS
TEFD--DAETPGYIRVMLEKESADGAWNISKWSGSKMTKKDILTAAGMSGRMR------D
IDTYTTDEIQSLYEASIKLYIKDVNVSYEDLSAVTYKVINRNLIPGQPTTVEFVL-----
-----------------------------------------------------
>ADN64806
------------------------------------------------------------
-----------------------------MAYPTDVRNIADL----YNVFRDAPNREGLI
TDIRNGLVRLKNVSKLLSESEIRNAAAISNITSMLSSLALGMEKVSKSLATLSTTDINRA
EVL-------SSYQSTILKIEASTLAVSRYIKNLSVSLSGFVIGG---------------
----------------------IYSVC----PIPAFLDV---------------------
------------------------------EPVIPNAF-QKKPNTFDDKHDVYLALHCSA
SNLVSDLSKDSIVVYTYAGV--TLFTAIYAAETDALTITTLGGIVFSYNLNLDTDQPNG-
---DLFSPLVIYLVYS---------KNQNYAQVYAIDSTRMQ--KFIRY-ASDYTNRLTI
EDVSISLGKVNGDVRSVEHSITQVPLLDVRFSSTPTGIS-------NGSFICMMFNCGLI
EMLKFITETETVELKYAYQKVVQDAYTKSDVMLASLLSMQSSISALQAATPQLTEDVLTF
PSSVAQ--TCGSLLNLTNTFSTSSVINSDVK--Q-WNIMEQDGAERKDLDGELPTTLSAV
NLAASTFHDYVVNVQCTGVTQQRSMSISISIPKMLDPSIVLSSSLYTDDSNTIIP-----
----YSYAKPPNYPATLTQNA---------------------RYSVSPLAHVMNNDVMPI
KNGAVECLKLNTNLNILLTMEIDISDASSSLGGSVHNDFT-FMIKQAGGSPLTYS-TAFK
PVIFTNTDGTRKLKLISVVDLTTLMPADAIYYALEVAPDAKYVTGADVKMEDTDRGTFTT
YTQGNYSYTTTVAIWDVVDYII--TRRGNVVYTPPKADYT--------------------
-----NVDNKAALITNYKTPFNYFVICDERIYY-----NGKSLTFVLTAGQTLSYNYFTS
PLQNPTVDTYDAGVARNASYLVKMAMQMSSVTQLLSSLTLRVEAMERAMQPSRAQQIAGI
VSGVGGLISLAMPLLGAVVV----TIGTLISIADPAKQGIDYQSVFNAFTAWCQFAIVAR
YKYG----IMTLNDPKLDTLKFLPKS----------SIDNFREKPIK----IELDGLDET
ILRGSSTDYIDTG-VNI--RYNDMQLFGDSKVTAWLNGAVARTMDNTASFFERNVINTLR
NKNLLPMHARVEVIQTE--KVGDIYRQTILYAGINEGAFIEGD----AYAFRSGGSNS--
YRFN-DYVSGPGRFKAVLESTTEDGTFKAADWSKSGMTQKEIFTVAGEM---Y------P
SKTPTNQETQDLYEAIIRDFATTDD-------SFVLQHHNTMMLPGQLDALEKLLIDNAQ
NFSYAFVGNNCQNYAEDLVNIITNFKRPQGWVSEVSFKQYIQSIYDDL-----
>ADN64804
------------------------------------------------------------
-----------------------------MAYPTDVRNIADL----YNVFRDAPNREGLI
TDIRNGLVRLKNVSKLLSESEIRNAAAISNITSMLSSLALGMEKVSKSLATLSTTDINRA
EVL-------SSYQSTILKIEASTLAVSRYIKNLSVSLSGFVIGG---------------
----------------------IYSVC----PIPAFLDV---------------------
------------------------------EPVIPNAF-QKKPNTFDDKHDVYVALHCSA
SNLVSDLYKNSIVVYTYAGV--TLFTAIYAAETDALTITTLGGIVFSYNLNLDTDQPNG-
---DLFSPLVIYLVYS---------KNQNYAQVYAIDSTRIQ--KFIRY-ASDYTNRLTI
EDVSISLGKVNGDVRSVEHSITQVPLLDVRFSSTPTGIS-------NGSFICMMFNCGLI
EMLKFITETETVELKYAYQKVVQDAYTKSDVMLASLLSMQSSISALQAATPQLTEDVLTF
PSSVAQ--TCGSLLNLTNTFSTSSVINSDVK--Q-WNIMEQDGAERKDLDGELPTTLSAV
NLATSTFHDYVVNVQCTGAMQQRSMSMSISIPKMLDPSTVLSSSLYTDDSNTIIP-----
----YSYAKPPNYPATLTQNA---------------------RYSVSPLAHVMNNDVMPI
KNGAVECLKLNTNLNILLTMEIDISDASSSLGGSVHNDFT-FMIKQAGGSPLTYS-TAFK
PVIFTNTDGTRKLKLISVVDLTTLMPADAIYYTLEVAPDAKYVTGADVKMEDTDRGTFTT
YTQGNYSYTTTVAIWDVVDYII--TRRGNVVYTPPKADYT--------------------
-----NVDNKAALITNYKTPFNYFVICDERIYY-----NGKSLTFVLTAGQTLSYNYFTS
PLQNPTVDTYDAGVARNASYLVKMAMQMSSVTQLLSSLTLRVEAMERVMQPSRAQQIAGI
VSGVGGLISLAMPLLGAVVV----TIGTLISIADPTKQGIDYQSVFNAFTAWCQFAIVAR
YKYG----IMTLNDPKLDTLRFLPKS----------SIDNFREKPIK----IELDGLDET
ILRGSSTDYIDTG-VNI--RYNDMQLFGDSKVTAWLNGAVARTMDNTASFFERNVINTLR
NKNLLPMHARVEVIQTE--KVGDIYRQTILYAGINEGAFIEGD----AYAFRSGGSNS--
YRFN-DYVSGPGRFKAVLESTTEDGTFKAADWSKSGMTQKEIFTVAGEM---Y------P
SKTPTNQETQDLYEAIIRDFATTDD-------SFVLQHHNTMMLPGQLDALEKLLIDNAQ
NFSYAFVGNNCQNYAEDLVNIITNFKRPQGWVSEASFKQYIQSIYDDL-----
>YP_002790885
------------------------------------------------------------
-----------------------------MAYPTDVRNIADL----YNVFRDAPNREGLI
TDIRNGLVRLKNVSKLLSESEIRNAAAISNITSMLSSLALGMEKVSKSLATLSTTDINRA
EVL-------SSYQSTILKIEASTLAVSRYIKNLSVSLSGFVIGG---------------
----------------------IYSVC----PIPAFLDV---------------------
------------------------------EPVIPNAF-QKKPNTFDDKHDVYVALHCSA
SNLVSDLYKDSIVVYTYAGV--TLFTAIYAAETDALTITTLGGIVFSYNLNLDTDQPNG-
---DLFSPLVIYLVYS---------KNQNYAQVYAIDSTRIQ--KFIRY-ASDYTNRLTI
EDVSISLGKVNGDVRSVEHSITQVPLLDVRFSSTPTGIS-------NGSFICMMFNCGLI
EMLKFITETETVELKYAYQKVVQDAYTKSDVMLASLLSMQSSISALQAATPQLTEDVLTF
PSSVAQ--TCGSLLNLTNTFSTSSVINSDVK--Q-WNIMEQDGAERKDLDGELPTTLSAV
NLATSTFHDYVVNVQCTGATQQRSMSMSISIPKMLDPSTVLSSSLYTDDSNTIIP-----
----YSYAKPPNYPATLTQNA---------------------RYSVSPLAHVMNNDVMPI
KNGAVECLKLNTNLNILLTMEIDISDASSSLGGSVHNDFT-FMIKQAGGSPLTYS-TAFK
PVIFTNTDGTRKLKLISVVDLTTLMPADAIYYTLEVAPDAKYVTGADVKMEDTDRGTFTT
YTQGNYSYTTTVAIWDVVDYII--TRRGNVVYTPPKADYT--------------------
-----NVDNKAALITNYKTPFNYFVICDERIYY-----NGKSLTFVLTAGQTLSYNYFTS
PLQNPTVDTYDAGVARNASYLVKMAMQMSSVTQLLSSLTLRVEAMERVMQPSRAQQIAGI
VSGVGGLISLAMPLLGAVVV----TIGTLISIADPTKQGIDYQSVFNAFTAWCQFAIVAR
YKYG----IMTLNDPKLDTLRFLPKS----------SIDNFREKPIK----IELDGLDET
ILRGSSTDYIDTG-VNI--RYNDMQLFGDSKVTAWLNGAVARTMDNTASFFERNVINTLR
NKNLLPMHARVEVIQTE--KVGDIYRQTILYAGINEGAFIEGD----AYAFRSGGSNS--
YRFN-DYVSGPGRFKAVLESTTEDGTFKAADWSKSGMTQKEIFTVAGEM---Y------P
SKTPTNQETQDLYEAIIRDFATTDD-------SFVLQHHNTMMLPGQLDALEKLLIDNAQ
NFSYAFVGNNCQNYAEDLVNIITNFKRPQGWVSEASFKQYIQSIYDDL-----
>ADN64807
------------------------------------------------------------
-----------------------------MAYPTDVRNIADL----YNVFRDAPNREGLI
TDIRNGLVRLKNVSKLLSESEIRNAAAISNITSMLSSLALGMEKVSKSLATLSTTDINRA
EVL-------SSYQSTILKIEASTLAVSRYIKNLSVSLSGFVIGG---------------
----------------------IYSVC----PIPAFLDV---------------------
------------------------------EPVIPNAF-QKKPNTFDDKHDVYVALHCSA
SNLVSDLYKDSIVVYTYAGV--TLFTAIYAAETDALTITTLGGIVFSYSLNLDTDQPNG-
---DLFSPLVIYLVYS---------KNQNYAQVYAIDSTRIQ--KFIRY-ASDYKNRLTI
EDVSISLGKVNGDVRSVEHSITQVPLLDVRFSSTPTGIS-------NGSFICMMFNCGLI
EMLKFITETETVELKYAYQKVVQDAYTKSDVMLASLLSMQSSISALQAATPQLTEDVLTF
PSSVAQ--TCGSLLNLTNTFSASSVINSDVK--Q-WNIMKQDGAERKDLDGELPTTLSAV
NLAASTFHDYAVNVQCTGATQQRSMSMSISIPKMLDPSTVLSSSLYTDDSNTIIP-----
----YSYAKPSNYPATLTQDA---------------------RYSVSPLAHVMNNDVMPI
KNGAVECLKLNTNLNMLLTMEIDISDASSSLGGSVHNDFT-FMIKQAGGSPLTYS-TAFK
PVIFTNTDGTRKLKLISVVDLTTLMPADAIYYTLEIAPDAKYVTGADVKMENTDRGTFTT
YTQGNYSYTTTVAVWDVVDYII--TRRGNVVYTPPKADYT--------------------
-----NVDNKAALITNYKTPFNYFVICDERIYY-----NGKSLTFVLTAGQTLSYNYFTS
PLQNPTVDTYDAGVARNASYLVKMAMQMSSVTQLLSSLTLRVEAMERVMQPSRAQQIAGI
VSGVGGLISLAMPLLGAVVV----TIGTLISIADPTKQGIDYQSVFNAFTAWCQFAIVAR
YKYG----IMTLNDPKLDTLKFLPKS----------SIDNFREKPIK----IELDGLDET
ILRGSSTDYIDTG-VNI--RYNDMQLFGDSKVTAWLNGAVARTMDNTASFFERNVINTLR
NKNLLPMHARVEVIQTE--KVGDIYRQTILYAGINEGAFIEGD----AYAFRSGGSNS--
YRFN-DYVSGPGRFKAVLESTTEDGTFKAADWSKSGMTQKEIFTVAGEM---Y------P
SKTPTNQETQELYEAIIRDFATTDD-------SFVLQHHNTMMLPGQLDALEKLLIDNAQ
NFSYAFVGNNCQNYAEDLVNIITNFKRPQGWVSEVSFKQYIQSIYDDL-----
>ADN64808
------------------------------------------------------------
-----------------------------MAYPTDVRNIADL----YNVFRDAPNREGLI
TDIRNGLVRLKNVSKLLSESEIRNAAAISNITSMLSSLALGMEKVSKSLATLSTTDINRA
EVL-------SSYQSTILKIEASTLAVSRYIKNLSVSLSGFVIGG---------------
----------------------IYSVC----PIPAFLDV---------------------
------------------------------EPVIPNAF-QKKPNTFDDKHDVYVALHCSA
SNLVSDLYKDSIVVYTYAGV--TLFTAIYAAETDALTITTLGGIVFSYNLNLDTDQPNG-
---DLFSPLVIYLVYS---------KNQNYAQVYAIDSTQIQ--KFIRY-ASDYTNRLTI
EDVSISLGKVNGDVRSVEHSITQVPLLDVRFSSTPTGIS-------NGSFICMMFNCGLI
EMLKFITETETVELKYAYQKVVQDAYTKSDVMLASLLSMQSSISALQAATPQLTEDVLTF
PSSVAQ--TCGSLLNLTNTFSTSSVINSDVK--Q-WNIMEQDGAERKDLDGELPTTLSAV
NLAASTFHDYVINVQCTGATQQRSMSMSISIPKMLDPSTVLSSSLYTDDSNTIIP-----
----YSYAKPPNYPATLTQNA---------------------RYSVSPLAHVMNNDVMPI
KNGAVECLKLNTNLNILLTMEIDISDASSSLGGSVHNDFT-FMIKQAGGSPLTYS-TAFK
PVIFTNTDGTRKLKLISVVDLTTLMPADAIYYTLEVAPDAKYVTGADVKMEDTDRGTFTT
YTQGNYSYTTTVAIWDVVDYII--TRRGNVVYTPPKADYT--------------------
-----NVDNKAALITNYKTPFNYFVICDERIYY-----NGKSLTFVLTAGQTLSYNYFTS
PLQNPTVDTYDAGVARNASYLVKMAMQMSSVTQLLSSLTLRVEAMERVMQPSRAQQIAGI
VSGVGGLISLAMPLLGAVVV----TIGTLISIADPTKQGIDYQSVFNAFTAWCQFAIVAR
YKYG----IMTLNDPKLDALKFLPKS----------SIDNFREKPIK----IELDGLDET
ILRGSSTDYIDTG-VNI--RYNDMQLFGDSKVTAWLNGAVARTMDNTASFFERNVINTLR
NKNLLPMHARVEVIQTE--KVGDIYRQTILYAGINEGAFIEGD----AYAFRSGGSNS--
YRFN-DYVSGPGRFKAVLESTTEDGTFKAADWSKSGMTQKEIFTVAGEM---Y------P
SKTPTNQETQEMYEAIIRDFATTDD-------SFVLQHHNTMMLPGQLDALEKLLIDNAQ
NFSYAFVGNNCQNYAEDLVNIITNFKRPQGWVSEVSFKQYIQSIYDDL-----
>ADN64809
------------------------------------------------------------
-----------------------------MAYPTDVRNIADL----YNVFRDAPNREGLI
TDIRNGLVRLKNVSKLLSESEIRNAAAISNITSMLSSLSLGMEKVSKSLATLSTTDINRA
EVL-------SSYQSTILKIEASTLAVSRYIKNLSVSLSGFVIGG---------------
----------------------IYSVC----PIPAFLDV---------------------
------------------------------EPVIPNAF-QKKPNTFDDKHDVYVALHCSA
SNLVSDLYKDSIVVYTYAGV--TLFTAIYAAETDALTITTLGGIVFSYNLNLDTDQPNG-
---DLFSPLVIYLVYS---------KNQNYAQVYAIDSTRIQ--KFIRY-ASDYTNRLTI
EDVSISLGKVNGDVRSVEHSITQVPLLDVRFSSTPTGIS-------NGSFICMMFNCGLI
EMLKFITETETVELKYAYQKVVQDAYTKSDVMLASLLSMQSSISALQAATPQLTEDVLTF
PSSVAQ--TCGSLLNLTNTFSTSSVINSDVK--Q-WNIMEQDGAERKDLDGELPTTLSAV
NLAASTFHDYVINVQCTGATQQRSMSMSISIPKMLDPSTVLSSSLYTDDSNTIIP-----
----YSYAKPPNYPATLTQNA---------------------RYSVSPLAHVMNNDVMPI
KNGAVECLKLNTNLNILLTMEIDISDASSSLGGSVHNDFT-FMIKQAGGSPLTYS-TAFK
PVIFTNTDGTRKLKLISVVDLTTLMPADAIYYTLEVAPDAKYVTGADVKMEDTDRGTFTT
YTQGNYSYTTTVAIWDVVDYII--TRRGNVVYTPPKADYT--------------------
-----NVDNKAALITNYKTPFNYFVICDERIYY-----NGKSLTFVLTAGQTLSYNYFTS
PLQNPTVDTYDAGVARNASYLVKMAMQMSSVTQLLSSLTLRVEAMERVMQPSRAQQIAGI
VSGVGGLISLAMPLLGAVVV----TIGTLISIADPTKQGIDYQSVFNAFTAWCQFAIVAR
YKYG----IMTLNDPKLDTLKFLPKS----------SIDNFREKPIK----IELDGLDET
ILRGSSTDYIDTG-VNI--RYNDMQLFGDSKVTAWLNGAVARTMDNTASFFERNVINTLR
NKNLLPMHARVEVIQTE--KVGDIYRQTILYAGINEGAFIEGD----AYAFRSGGSNS--
YRFN-DYVSGPGRFKAVLESTTEDGTFKAADWSKSGMTQKEIFTVAGEM---Y------P
SKTPTNQETQEMYEAIIRDFATTDD-------SFVLQHHNTMMLPGQLDALEKLLIDNAQ
NFSYAFVGNNCQNYAEDLVNIITNFKRPQGWVSEVSFKQYIQSIYDDL-----
>ADN64803
------------------------------------------------------------
-----------------------------MAYPTDVRNIADL----YNVFRDAPNREGLI
TDIRNGLVRLKNVSKLLSESEIRNAAAISNITSMLSSLALGMEKVSKSLATLSTTDINRA
EVL-------SSYQSTILKIEASTLAVSRYIKNLSVSLSGFVIGG---------------
----------------------IYSVC----PIPAFLDV---------------------
------------------------------EPVIPNAF-QKKPNTFDDKHDVYVALHCSA
SNLVSDLYKDSIVVYTYAGV--TLFTAIYAAETDALTITTLGGIVFSYNLNLDTDQPNG-
---DLFSPLVIYLVYS---------KNQNYAQVYAIDSTRIQ--KFIRY-ASDYTNRLTI
EDVSISLGKVNGDVRSVEHSITQVPLLDVRFSSTPTGIS-------NGSFICMMFNCGLI
EMLKFITETETVELKYAYQKVVQDAYTKSDVMLASLLSMQSSISALQAATPQLTEDVLTF
PSSVAQ--TCGSLLNLTNTFSTSSVINSDVK--Q-WNIMEQDGAERKDLDGELPTTLSAV
NLATSTFHDYVVNVQCTGATQQRSMSMSISIPKMLDPSTVLSSSLYTDDSNTIIP-----
----YSYAKPPNYPATLTQNA---------------------RYSVSPLAHVMNNDVMPI
KNGAVECLKLNTNLNILLTMEIDISDASSSLGGSVHNDFT-FMIKQAGGSPLTYS-TAFK
PVIFTNTDGTRKLKLISVVDLTTLMPADAIYYTLEVAPDAKYVTGADVKMEDTDRGTFTT
YTQGNYSYTTTVAIWDVVDYII--TRRGNVVYTPPKADYT--------------------
-----NVDNKAALITNYKTPFNYFVICDERIYY-----NGKSLTFVLTAGQTLSYNYFTS
PLQNPTVDTYDAGVARNASYLVKMAMQMSSVTQLLSSLTLRVEAMERVMQPSRAQQIAGI
VSGVGGLISLAMPLLGAVVV----TIGTLISIADPTKQGIDYQSVFNAFTAWCQLAIVAR
YKYG----IMTLNDPKLDTLRFLPKS----------SIDNFREKPIK----IELDGLDET
ILRGSSTDYIDTG-VNI--RYNDMQLFGDSKVTAWLNGAVARTMDNTASFFERNVINTLR
NKNLLPMHARVEVIQTE--KVGDIYRQTILYAGINEGAFIEGD----AYAFRSGGSNS--
YRFN-DYVSGPGRFKAVLESTTEDGTFKAADWSKSGMTQKEIFTVAGEM---Y------P
SKTPTNQETQDLYEAIIRDFATTDD-------SFVLQHHNTMMLPGQLDALEKLLIDNAQ
NLSYAFVGNNCQNYAEDLVNIITNFKRPQGWVGEASFKQYIQSIYDDL-----
>AAS66885
------------------------------------------------------------
-----------------------------MSYPGNVHSLRDL----YNVFKDAPNRERLI
LDMNSQLARIDNIAQILTMTEEQEKEVIAKMSASLANLGLNMDNAIRELKNMETVHMDRV
SVL-------TVYQSAVLNITNNTHTISDSMKSIMYDLSGYVNTT---------------
----------------------IYPTI----QSPATEDR---------------------
------------------------------SSLIPLNY-KNMKNIFDDKHTIVFATVIGP
HCVDFTTEDVTNVSWVVDSH--EIIKITYYPSSLIMETSIVGNRYLQYQLSLSNQTIDEY
DNNGPYSCLLVFCVVG---------A-NGLLDIYSMSSQQVR--KYVNDYEVGESSLIGY
STKHGSLHLSSNDIRNISHELSGSPYIDVRVTYSITAAF-------PDSQLLSMLLDNIQ
QSLGTLTACESKSFDDAYRAAMDNQFTKADVLTSSIITMRSSLNSLISSSPLLSDDTIRI
VDDCTF--QLASALTLTNEFASDSANLLGTFKVKQTTIDRHSNTK---IS-EGKAVYLSP
TLATMNVHSGSVVVSTDSFHNNNALKVMLLAPGLVKPDNVNFDLLSVKSNNVIDL-----
----VSDYKLDDAIIQFTDQP---------------------DYSSTTSIA-NAKSVVYM
TKTGCIGLTYSNPNELILNMSLQLNSAAPSLGGVVNNNTT-FSLTI-GSTIINYV-TDFE
ITDFTDSSGKQSLKLTSSVNLLTKLSVDMIFYAVSINAGGVIATDT-------HKYTDTG
FDSSNYTYG-----WEMYDSAALNDYQDMTVITPPKFTAKMLKPQDA-------------
-----SKFNGDCMGGTYKKGRNILVIAGNRIFY-----NGVSVYFKMQKNSMISLKYFIN
PSGLSTVDTCDVRITRNAAFLTQIDTKLMSVQSVLNDVQRRIDIINQLMQPSGIQTLATI
IQGIGGVVSLAMPLLGAIVV----TIGAIVSIADPNHHGVDYQAVLNAFHSWCQYAVVAR
MNYG----LLKADDPKLDILKRISDG----------SVNTFRNKPKK----ITLPGIDDE
VIRGTSTDYIDTG-INV--RYNSMGLFGEGRLEEWMANTALKVQDGTANVFQKNLFSLLQ
KRKIVPMHARVEIIQTE--KIGDVYRNTILYAGINEGSYIENS----VYLTRSGNTRI--
KRLN--MTSGPGMFKAVTESTTEVGNFKAVDWTLSGMTKEEIYNAAGLM---Y------P
KKNPAHSEVQDVYESVIRDMAEIDD-------TWVLQHHKTVMLPGQIEAFEHLIRVSAN
KFQYAFIGSNCQNFADDVVGILSQFKRPRRWVDENDFKQYIQSIYDEL-----
>ADF59187
------------------------------------------------------------
-----------------------------MSYPGNVHSLRDL----YNVFKDAPNRERLI
LDMNSQLARIDNIAQILTMTEEQEKEVIAKMSASLANLGLNMDNAIRELKNMETVHMDRV
SVL-------TVYQSAVLNITNNTHTISDSMKSIMYDLSGYVNTT---------------
----------------------IYPTI----QSPATEDR---------------------
------------------------------SSLIPLNY-KNMKNIFDDKHTIVFATVIGP
HCVDFTTEDVTNVSWIVDSH--EIIKITYYPSSLIMETSIVGNRYLQYQLSLSNQTIDEY
DNNGPYSCLLVFCVVG---------A-NGLLDIYSMSSQQVR--KYVNDYEVGESSLIGY
STKHGSLHLSSNDIRNISHELSGSPYIDVRVTYSITAAF-------PDSQLLSMLLDNIQ
QSLGTLTACESKSFDDAYRAAMDNQFTKADVLTSSIITMRSSLNSLISSSPLLSDDTIRI
VDDCTF--QLASALTLTNEFASDSANLLGTFKVKQTTIDRYSNTK---IS-EGKAVYLSP
TLATMNVHSGSVAVSTDSFHNNNALKVMLLAPGLVKPDNVNLDLLSVKSNNVIDL-----
----VSDYKLDDAIIQFTDQP---------------------DYSATTSIA-NAKSVVYM
TKTGCIGLTYSNPNELILNMSLQLNSAAPSLGGVVNNNTT-FSLTI-GSTIINYV-TDFE
ITDFTDSSGKESLKLTSSVNLLTKLSVDMIFYAVSINAGGVIATDT-------HKYTDTG
FDSSNYTYG-----WEMYDSAALNDYQDMTVITPPKFTAKMLKPQDA-------------
-----SKFNGDCMGGTYKKGRNILVIAGNRIFY-----NGVSVYFKMQKNSMISLKYFIN
PSGLSTVDTCDVRITRNAAFLTQIDTKLMSVQSVLNDVQRRIDIINQLMQPSRIQTLATI
IQGIGGVVSLAMPLLGVIVV----TIGAIVSIADPNHHGVDYQAVLNAFHSWCQYAVVAR
MNYG----LLKADDPKLDILKRISDE----------SVNTFRNKPKK----ITLPGIDDE
VIRGTSTDYIDTG-INV--RYNSMGLFGEGRLEEWMANTALKVQDGTANVFQKNLFSLLQ
KRKIVPMHARVEIIQTE--KIGDVYRNTILYAGINEGSYIENS----VYLTRSGNTRI--
KRLN--MTSGPGMFKAVTESTTEVGNFKAVDWTLSGMTKEEIYNAAGLM---Y------P
KKNPAHSEVQDVYESVIRDMAEIDD-------TWVLQHHKTVMLPGQIEAFEHLIRVSAN
KLQYAFIGSNCQNFADDVVGILSQSKRPKRWVDENDFKQYIQSIYDEL-----
>YP_001111369
------------------------------------------------------------
-----------------------------MSYPGNVHSLRDL----YNVFKDAPNRERLI
LDMNSQLARIDNIAQILTMTEEQEKEVIAKMSASLANLGLNMDNAIRELKNMETVHMDRV
SVL-------TVYQSAVLNITNNTHTISDSMKSIMYDLSGYVNTT---------------
----------------------IYPTI----QSPATEDR---------------------
------------------------------SSLIPLNY-KNMKNIFDDKHTIVFATVIGP
QCVDFTTEDVTNISWIVDSH--EIIKITYYPSSLIMETSIVGNRYLQYQLSLSNQTIDEY
DNNGPYSCLLVFCVVG---------A-NGLLDIYSMSSQQVR--KYVNDYEVGESSLIGY
STKHGSLHLSSNDIRNISHELSGSPYIDVRVTYSITAAF-------PDSQLLSMLLDNIQ
QSLGTLTACESKSFDDAYRAAMDNQFTKADVLTSSIITMRSSLNSLISSSPLLSDDTIRI
VDDCTF--QLASALTLTNEFASDSANLLGTFKVKQTTIDRYSNTK---IS-EGKAVYLSP
TLATMNVHSGSVVVSTDSFHNNNALKVMLLAPGLVKPDNVNFDLLSVKSNNVIDL-----
----VSDYKLDDAIIQFTDQP---------------------DYSSTTSIA-NAKSVVYM
KTTGCIGLTYSNPNELILNMSLQLNSAAPSLGGVVNNNTT-FSLTI-GSTIINYV-TDFE
ITDFTDSSGKQSLKLTSSVNLLTKLSVDMIFYAVSINAGGVIATDT-------HKYTDTG
FDSSNYTYG-----WEMYDSAALNDYQDMTVVTPPKFTAKMLRPQDA-------------
-----SKLNGDCVGGTYKKGRNILVIAGNRIFY-----NGVSVYFKMQKNSMISLKYFIN
PSGLSTVDTCDVRITRNAAFLTQIDTKLMSVQSVLNDVQRRIDIINQLMQPSRIQTLATI
IQGIGGVVSLAMPLLGAIVV----TIGAIVSIADPNHHGVDYQAVLNAFHSWCQYAVVAR
MNYG----LLKADDPKLDILKRISDG----------SVNTFRNKPKK----ITLPGIDDE
VIRGTSTDYIDTG-INV--RYNSMGLFGEGKLEEWMANTALKVQDGTANIFQKNLFSLLQ
KRKIVPMHARVEIIQTE--KIGDVYRNTILYAGINEGSYIENS----VYLTRSGNTRI--
KRLN--MTSGPGMFKAVTESTTEVGNFKAVDWTLSGMTKEEIYNAAGLM---Y------P
NKNPAHSEVQDVYESVIRDMAEIDD-------TWVLQHHKTVMLPGQIEAFEHLIRVSAN
KFQYAFIGSNCQNFADDVVGILSQFKRPKRWVDENDFKQYIQSIYDEL-----
>ABF56521
------------------------------------------------------------
-----------------------------MSYPGNVHSLRDL----YNVFKDAPNRERLI
LDMNSQLARIDNIAQILTMTEEQEKEVIAKMSASLANLGLNMDNAIRELKNMETVHMDRV
SVL-------TVYQSAVLNITNNTHTISDSMKSIMYDLSGYVNTT---------------
----------------------IYPTI----QSPATEDR---------------------
------------------------------SSLIPLNY-KNMKNIFDDKHTIVFATVIGP
HCVDFTTEDVTNVSWVVDSH--EIIKITYYPSSLIMETNIVGNRYLQYQLSLSNQTIDEY
DNNGPYSCLLVFCVVG---------A-NGLLDIYSMSSQQVR--KYVNDYEVGESSLIGY
STKHGSLHLSSNDIRNISHELSGSPYIDVRVTYSITAAF-------PDSQLLSMLLDNIQ
QSLGTLTACESKSFDDAYRAAMDNQFTKADVLTSSIITMRSSLNSLISSSPLLSDDTIRI
VDDCTF--QLASALTLTNEFASDSANLLGTFKVKQTTIDRHSNTK---IS-EGKAVYLSP
TLATMNVHSGSVVVSTDSFHNNNALKVMLLAPGLVKPDNVNFDLLSVKSNNVIDL-----
----VSDYKLDDANIQFTDQP---------------------DYSATTSIA-NAKSVVYM
TKTGCIGLTYSNPNELILNMSLQLNSAAPSLGGVVNNNTT-FSLTI-GSTIINYV-TDFE
ITDFTDSSGKQSLKLTSSVNLLTKLSVDMIFYAVSINAGGVIATDT-------HKYTDTG
FDSSNYTYG-----WEMYDSAALNDYQDMTVITPPKFTAKMLKPQDA-------------
-----SKFNGDCMGGTYKKGRNILVIAGNRIFY-----NGVSVYFKMQKNSMISLKYFIN
PSGLSPGGTCDVRVTRNAAFLTQIDTKLMSVQSVLNDVQRRIDIINQLMQPSRIQTLATI
IQGIGGVVSLAMPLLGAIVV----TIGAIVSIADPNHHGVDYQAVLNAFHSWCQYAVVAR
MNYG----LLKADDPKLDILKRISDG----------SVNTFRNKPKK----ITLPGIDDE
VIRGTSTDYIDTG-INV--RYNSMGLFGEGRLEEWMANTALKVQDGTANVFQKNLFSLLQ
KRKIVPMHARVEIIQTE--KIGDVYRNTILYAGINEGSYIENS----VYLTRSGNTRI--
KRLN--MTSGPGMFKAVTESTTEVGNFKAVDWTLSGMTKEEIYNAAGLM---Y------P
KKNPAHSEVQDVYESVIRDMAEIDD-------TWVLQHHKTVMLPGQIEAFEHLIRVSAN
KFQYAFIGSNCQNFADDVVGILSQFKRPKRWVDENDFKQYIQSIYDEL-----
>BAA24138
------------------------------------------------------------
-----------------------------MAYPNDVRNVWDV----YNVFRDVPNREHLI
RDIRNGLVTVRNLTNMLTNMERDDQLIIAQLSNMMKSLSIGVEKAQNELSKLKTTDADRA
AVL-------AAYQTSVLNIERNTMLLTGYFKQLVLDLTGYVGAS---------------
----------------------VYPIL----PFMITGDQ---------------------
------------------------------SMMVDSVK-VNMKNVFDDKHEQEIVLPIHP
ACFVSTITEDTSSVVYADGD--ELYSVHVRHATMTMYVNVLGETVETRQLSMIGESIVP-
---DDFAPSLLILRFS---------QD-SVGEVFYLSHGNMK--KFLGY-SLEYTDKCSI
FDVARRVSTTRNTIPNGFCSVDGVPYLDGRFIYQPSGVS-------ADSNICAIYNSYVL
DTLRYITECEVDTLRSVYDQTSSTSFSKTDVLTSSLLTMQSNISALSAATPQLANDVITF
DSTDLL--SLGTVLTVSNEFTADDTILSTSLA-G-HCQVDYSEGSPQDKSMSISVSCDSS
QLVSSTVHSYSADILGHGLKGDRTMNLMINVPGLMNPQKVTVDYVYSDGYKLN-------
----FASVVAPGAPFWINATL---------------------QLSVSPSAHNMLSKLTPL
DNDACPGLKAQANTPILVSMTINLDDATPALGGEVIQNCV-FKIHH-GDDVYSFV-TDFD
VVSYTSTSGTNCLKLISSVDITSQLPSDMVIYVMNGSPDAAFTSGDSVNMSSVDWHQSTS
QTVGNYVYTTMKAYWNVTSYDV--EARPYTTYVPGKVNFT--------------------
-----AVEHADVFVDDYNTGVNSYVIVNSRIYY-----KGTPLYIEVPSGSFIKVSYFTS
PLKNPTVDTYNAEISRNSAYLIKANASLDSVATMLNNISNRIDAMERLMEPTRAQQIAGV
VSSIGGVISLGMPLLGAIVV----TIGTIISIADPDKQGIDYHSVANAFMSWCQYAAVCR
YEYG----LLKRGDEKLDVLSFMPKR----------VVSDFKNKPDV----ISLPELGES
VLRGSSTDYLDTG-INI--IYNDMQLLGQGKLSGWLNKTVSKVENNAANFFERNLVKSLA
NKEVLPMHARVEITQTE--KIGDVYRTTILYTGINEGSYLGGD----VFASRLGDKNI--
LRMN-GFESGPGRFKAIVESTTEVGNFRVVDWTVSGMSRYEIYAAAGEI---Y------P
SKDPSHADVQLLYESIVRDLTTRDG-------SFVLKHHDVLLLPGQLDAFEELIIRNAS
NYQYAFIGSNCQNYAHDVVDILTKFKRPQRWIKDDDFKLYIQSIYDAL-----
>BAE96578
------------------------------------------------------------
-----------------------------MAYPNDVRNVWDV----YNVFRDVPNREHLI
RDIRNGLVTVRNLTNMLTNMERDDQLIIAQLSNMMKSLSIGVEKAQNELSKLKTTDADRA
AVL-------AAYQTSVLNIERNTMLLTGYFKQLVLDLTGYVGAS---------------
----------------------VYPIL----PFMITGDQ---------------------
------------------------------SMMVDSIK-INMKNVFDDKHEQEIVLPIHP
ACFVSTITEDTSSVVYADGD--ELYSVHVRHATMTMYVNVLGETVETRQLSMIGDSIVP-
---DDFAPSLLILRFS---------QD-SVGEVFYLSHDNMK--KFLGY-GLEYTDKYSI
FDVTRRVSTTRNKIPDGFCSVDGVPYLDGWFIYQPSGIS-------ADSNICAIYNSYVL
DTLRYITECEVDTLRSVYDQTSSTAFSKTDVLTSSLLTMQSNISALSAATPQLANDVITF
DSTDLL--SLGTVLTVSNEFTADDTILSTSLA-G-HCQVDYSEGSPQDKSMSISVSCDSS
QLASSTVHSYSADILGHGLKGDRNMNLMINVPGLMNPQKVTVDYVYSDGYKLN-------
----FASVVAPGAPFWINATL---------------------QLSVSPSAHNMLSKLTPL
DNDACPGLKAQANTPVLVSMTINLDDATPALGGEVIQNCV-FKIHH-GDDVYSFV-TDFD
VISYTSTSGTNCLKLISSVDITSQLPSDMVIYVMNGSPDAAFISGDSVNMSSVDWHQSTS
QTVGNYVYTTMKAYWNVTSYDV--EARPYTTYVPGKVNFT--------------------
-----AVEHADVFVDDYNTGVNSYVIVNSRIYY-----KGTPLYIEVPSGSFIKVSYFTS
PLKNPTVDTYNAEISRNSAYLIKANASLDSVAAMLNNISNRIDAMERLMEPTRAQQIAGV
VSSIGGVISLGMPLLGAIVV----TIGTIISIADPDKQGIDYHSVANAFMSWCQYAAVCR
YEYG----LLKRGDEKLDVLSFMPKR----------VVSDFKNKPDV----ISLPELGES
VLRGSSTDYLDTG-INI--IYNDMQLLGQGKLSDWLNKTVSKVENNAANFFERNLDKSLA
NKEVLPMHARVEITQTE--KIGDVYRTTILYTGINEGSYLGGD----VFASRLGDKNI--
LRMN-GFESGPGRFKAIVESTTEVGNFRVVDWTVSGMSRYEIYAAAGEV---Y------P
SKDPSHADVQLLYESIVRDLTTRDG-------SFVLKHHDVLLLPGQLDAFEELIIKNAS
NYQYAFIGSNCSKLCA-------------------------------------
>AAW31874
------------------------------------------------------------
-----------------------------MAYPNDVRNVWDV----YNVFRDVPNREHLI
RDIRNGLVTVRNLTNMLTNMERDDQLIIAQLSNMMKSLSIGVEKAQNELSKLKTTDADRA
AVL-------AAYQTSVLNIERNTMLLTGYFKQLVLDLTGYVGAS---------------
----------------------VYPIL----PFMITGDQ---------------------
------------------------------SMMVDSIK-VNMKNVFDDKHEQEIVLPIHP
ACFVSTITEDTSSVVYADGD--ELYSVHVRHADMTMYVNVLGETVETRQLSMIGDSIVP-
---DDFAPSLLILRFS---------QD-SVGEVFYLSHDNVK--KFLGY-SLEYTDKYSI
FDVARRVSTTRNKIIDGFCSVDGVPYLDGRFIYQPSGIS-------ADSNICAIYNSYVL
DVLRYITECEVDTLRSVYDRTSSTAFSKTDVLTSSLLTMQSNISALSAATPQLANDVITF
DSTDLL--SLGTVLTVSNEFTADDTTLSTSLA-G-HCQVDYSEGSPQDKSMSIPVSCDSS
QLASSTVHSYSADILGHGLKGDRNMNLMINVPGLMNPQKVTVDYVYSDGYKLN-------
----FASVVAPDAPFWINATL---------------------QLSVSPSAHNMLSKLTPL
DNDACPGLKAQANTPVLVSMTINLDDATPALGGEVIQNCV-FKIHH-GDDVYSFV-TDFD
VISYTSTSGTNCLKLISSVDITSQLPSDMVIYVMNGSPDAAFISGDSINMSSVDWHQSTS
QTVGNYVYTTMKAYWNVTSYNV--EARPYATYVPGKINFT--------------------
-----AVDHADVFVDDYNTGVNSYVIVNSRIYY-----KGTPLYIEVPSGSFIKVSYFTS
PLKNPTVDTYNAEISRNSAYLIKANASLDSVAAMLNNISNRIDAMERLMEPTRAQQIAGV
VSSIGGVISLGMPLLGAIVV----TIGTIISIADPDKQGIDYHSVANAFMSWCQYAAVCR
YEYG----LLKRGDEKLDVLSFMPKR----------VVSDFKNKPDV----ISLPELGES
VLRGSSTDYLDTG-INI--IYNDMQLLGQGKLSDWLNKTVSKVENNAANFFERNLVKSLA
NKEVLPMHARVEITQTE--KIGDVYRTTILYTGINEGSYLGGD----VFASRLGDKNI--
LRMN-GFESGPGRFNAIVESTTEVGNFRVVDWTVSGMSRYEIYAAAGEV---Y------P
SKDPSHADVQLLYESIVRDLTTRDG-------SFVLKHHDVLLLAGRLDAFEELIIKNAS
NYQYAFIGSNCQNYAHDVVDILTKFKRPQRWIKDDDFKLYIQSIYDAL-----
>NP_620545
------------------------------------------------------------
-----------------------------MAYPNDVRNVWDV----YNVFRDVPNREHLI
RDIRNGLVTVRNLTNMLTNMERDDQLIIAQLSNMMKSLSIGIEKAQNELSKLKTTDADRA
AVL-------ADYQTSVLNIERNTMLLTGYFKQLVLDLTGYVGAS---------------
----------------------VYPIL----PFMITGDQ---------------------
------------------------------SMMVDSIN-VNMKNVFDDKHEQEIVLPIHP
ACFVSTITEDTSSVVYADGD--ELYSVHVRHENMTMYVNVLGETVETRQLSMIGESIVP-
---DDFAPSLLILRFS---------QD-SVGEVFYLSHDNIK--KFLGH-SLEYTDKYVI
FDVARRASTTRNTITDGFCSVDGVPYLDGRFIYQPSGIS-------ADSNICAIYNSYVL
DVLRYITECEVDTLRSVYDRTSSTVFSKTDVLRPRLLTMQSNISALSAATPQLANDVITS
DSTDLL--SLGTVLTVSNEFTADDTTLSTSLA-G-HCQVDYSEGSPQDKSMSIPVSCDSS
QLASSTVHSYSADILGHGLKGDRNLNLMINVPGLMNPQKVTVDYVYSDGYKLN-------
----FASVVAPDAPFWINATL---------------------QLSLSPSAHNMLSKLTPL
DNDACPGLKAQANTPVLVSMTINLDDATPALGGEVIQNCV-FKIHH-GDDVYSFV-TDFD
VISYTSTSGTNCLKLISSVDITSQLPSDMWIYVMNGSPDAAFISGDSVNMSSVDWHQSTS
QTVGNYVYATMKAYWNVTSYDV--EARPYATYVPGKINFT--------------------
-----AIDHADVFVDDYNTGVNSYVIVNSRIYY-----KGNSSIYEVPSGSFIKVSYFTS
PLKNPTVDAYNAEISRNSAYLIKANASLDSVAAMLSNISNRIDAMERLMEPTRAHRIAGV
VSSIGGVISLGMPLLGAIVV----TIGSIISIADPDKQGIDYHSVANAFMSWCQYAAVCR
YEYG----LLKRGDEKLDVLSFMPKR----------VVSDFKNKPDV----ISLPELGES
VLRGSSTDYLDTE-INI--IYNDMQLLGQGKLSDWLNKTVSKVENNAANFFERNLVKSLA
NKEVLPVHARVEITQTE--KIGDVYRTTILYTGINEGSYLGGD----VFASRLGDKNI--
LRMN-GFESGPGRFKAIVESTTEVGNFRVVDWTVSGMSRYEIYAAAGEV---Y------P
SKDPSHADVQLLYESIVRDLTTRDG-------SFVLKHHDVLLLPGQLDAFEELIIKNAS
NYQYAFIGSNCSKLCA-------------------------------------
>YP_009389539
MSYVLDATQRLQVEDTINDSTTSDVSNIRNQLYRILSDNIDLHNIVDDYQNLSFKRSNFK
QPECDDYNPIGNGAICLKDGTIDSLYYVLAQYGKELEKIKNEYLKLSFDYDDVPTRHQFD
ARIGDLDERFKQLNLKIT-------LNIPEIYALREHVSLSILQNTALQTALASEREERI
ALQNTIERHTVEFRESLLIHTDNLRRLIDTNLNLMYDMTSKVDNLTKCSDKFEEKLSIID
NRVKGLEQVSDSENLSGKIDDLITKTTELGKSVKGFEEANALLLNVTTEIANIKDDIKTK
TQSRDKKIAALRDVIYMTSYTARHALSATFSLFIPCDISSNYLNSNDSHAAYSIIYNCNN
ACEIVGLVHNTSEVFSILVSPSMKITVTFPHSTENNFICEPG---------VWNDTT---
--QHVNIPLVVITVNGHLSDPSVVMESTSYLSIYVMNGARSLSDEIIPY-EIHKVE----
------NLSMPINIRNGVLSIRPTKFLARKVYYTRSNSSIIDVYGSVDSAVHHIARSNLT
DLLLTPYEFPTES------------------IQTPIGEMTNDIEMLKRTTVRSRYGTIRF
GSNPDAYIHLNIIPEVKNI--------LKPY-----------------------------
-----MLTQRYPVTSGDRLGLARKWSLSVKTPRLPQSTEVVTPCTFTYDGEEESVLSMAV
VTSVEISATTQNAVGWLSASPDSRPWYDHIVPNFSKFKDECSNSSVSSYAAVLGINTPSI
ATGIVIG---GANTGFKLTVRIPMGIALPGVA--VATDSTKLNLIS-NGVIITEATMSWR
A-VNVVKQGSQHVELYGEVDLLSSISEHNISVLVLLG-----------------QISFTG
WNSLKIIYK----------SQGVGVSSPTLKATNGSIRYTSLPRNDGNCIKWDENLINVE
VLDYSNIDIYSDYVNKKDEYQNLIVMDSKGLHYRGWPV-----SLQL-INPELRCGILQD
PIGLGNLSIIDYDKIKSEEQIQSLAVSVLNVSQMVNDQERRIALIERSFTTTSPTTIESI
ITTIVSVGSIVAPYLGALANVTFQLLAVNMRISDMLSRGINHTTLMNIMYEFYLTISVIR
VIRGDQNRLSDINRKIYD-ISKVATSEITKRFNALRSINTTPTTNQAVNVNVRLPSG-IK
LLVKETPDKIAHDVEHIVRPLDGMKLA-----GNSFKSLAEKIETGKASQLEKTVFHKMR
DIHLLPMHNYLKFVSYSS------THKHIDILGVSDGYAANYGSKVSTHLLGNNKFQA--
LKIKSDGSGGLGAWRMKLE--KTDGDWKLVNPASSGMTNYEILCAAGISHKQAVDMIGKS
SKENLDKMVSWAYEAKSKEYLQAEQ-------HYSVSKKNIMLLPGQFDAVHDAIRSSAG
AYNYTLVRNNCQKFTDDILKLLTNTAFKPKWMSGSTHQNYVNSLENLLSTSVA
