# Supplementary material for: Endoparasitoid lifestyle promotes endogenization and domestication of dsDNA viruses
Source: eLife. 2023 Jun 6;12:e85993. doi: 10.7554/eLife.85993 (PMC10259472; doi:10.7554/eLife.85993)
Supplement: Figure 1—source data 1. [file elife-85993-fig1-data1.zip › All_clusters/Cluster5659.aa.aln]

>QANH01000488.1:63399-63933(-):Harpegnathos_saltator
--------------------MIEDA--IIVSTLASAALYLIYK----TTKKQKVNNQQFI
IERWTPETVQ--------ESPQ-----SRYIIGNLRQRLQMLFPPPHM------------
---------------TRKKFTG-ILSMLNN--RNLMAE-IKLQEGPKSFTIN-KKQIFLC
IKDKKSGDANYYDYNSLIFVTLHEIAHVLC-DELGHTQKFQHIFKELLDHASSLGLYDET
KP--FVKNYCQS----------------------------
>QANH01000809.1:8663-9197(-):Harpegnathos_saltator
--------------------MIEDA--IIVSTLASAALYLIYK----TTKKQKVNNQQFI
IERWTPETVQ--------ESPQ-----SRYIIGNLRQRLQMLFPPPHM------------
---------------TRKKFTG-ILSMLNN--RNLMAE-IKLQEGPKSFTIN-KKQIFLC
IKDKKSGDANYYDYNSLIFVTLHEIAHVLC-DELGHTQKFQHIFKELLDHASSLGLYDET
KP--FVKNYCQS----------------------------
>QANH01000736.1:36104-36284(-):Harpegnathos_saltator
------------------------------------------------------------
------------------------------------------------------------
------------------------------------------------------------
--DKKSGDANYYDYNSLIFVTLHEIAHVLC-DELGHTQKFQHIFKELLDHASSLGLYDET
KP--F-----------------------------------
>NP_149599
--------------------MIEDA--IIVSTLASAALYLIYK----TTKKQKVNNQQFI
IERWTPETVQ--------ESPQ-----SRYIIGNLKQRLQMLFPPPHM------------
---------------TRKKFTG-ILSMLNN--RNIMAE-IKLQEGPKSFTIN-KKQIFLC
IKDKKSGDANYYDYNSLIFVTLHEIAHVLC-DELGHTQKFQHIFKELLDHASSLGLYDET
KP--FVKNYCPS----------------------------
>YP_009046665
--------------------MIEDA--LIVSMLASAAAFLWFG----FNKPNEGKRRKNV
IEQWSMPIISSNDTESKVEREK-----SKEILSILKQKLKILFPEPPFSPIG--------
-------------EQRRRMFGG-SLKMLNK--RNILKE-IKVTEGPKSFTIN-KREIFLC
LKDK--NDARYYDLNSLIFVFLHEMAHVLC-DEVGHTQKFTQIFKELLEHADHYGVYDPT
KP--FVKNYCPS----------------------------
>YP_009010900
------------------------M--VYVVICGVLLGIFILK----LKDEVGG------
-------------GKKF--RKQ-----TKSILTDIYDDLIHLLYLK--------------
---------------KPGKFVG-PLEPLNN--LNILNN-LVMVEDNESYTIN-KKVIHLC
TKDP--QNGSYYDKNTLMFVVLHELSHVLC-NDIGHTEKFLIINQALLDHAINYGYYDPT
KP--FIKNYCSLN---------------------------
>YP_008357425
------------------------M--VYVVICGVLLGIFILK----LKDEVGG------
-------------GKKS--RKQ-----TKSILTDIYDDLIHLLYLK--------------
---------------KPGKFVG-PLEPLNN--LNILNN-LVMVEDNESYTIN-KKIIHLC
TKDP--QNGSYYDKNTLMFVVLHELSHVLC-NDIGHTEKFLIINQALLDHAINYGYYDPT
KP--FIKNYCSLTT--------------------------
>YP_009010434
------------------------M--VYIVICGVLLGIFILK----LKDEVGG------
-------------GKKS--RKQ-----TKSILTDIYDDLIHLLYLK--------------
---------------KPGKFVG-PLEPLNN--LNILNN-LVMVEDNESYTIN-KKVIHLC
TKDP--QNGSYYDKNTLMFVVLHELSHVLC-NDIGHTEKFLVINQALLDHAIHYGYYDPT
KP--FIKNYCSLK---------------------------
>YP_004732857
------------------------M--VYVVICGVLLGIFILK----LKDEMNG------
-------------GERK--RNY-----RKSILADIYDDLVHLFYIR--------------
---------------KPGKFIG-PLEPLNN--LKILNN-LVMVEDNESYTIN-KKVIHLC
TKDP--RNGSYYDKNTLMFVVLHELAHVLC-DDIGHTDNFSIINQALLDHAIKYGYYDQS
QP--FIKNYCKID---------------------------
>YP_009010669
------------------------M--VYVVICGVLLGIFILK----LKDEMNG------
-------------VQGK--RN------RKSILADIYDDLVHLFYLQ--------------
---------------KPGKFIG-PLEPLNN--LKILNN-LVMVEDNESYTIN-KKVIHLC
TKDP--RNGRYYDKNTLMFVVLHELAHVLC-DDIGHTDNFSIINQALLNHAIKYGYYDQS
KP--FIKNYCKID---------------------------
>YP_009021171
-----------------------------MVLVGAAAILIILK----IRDELSF------
-------------AEQH--TAR-----KKNIIDDIYRDLVKLFYIL--------------
---------------KPGQFLG-PLEPLNN--TEVLKN-LVMVEDNESFTIN-KKVIHLC
TKDP--GSGKYYDKNTLMFVVLHELAHVLC-NDVGHTDNFSKINQALLDHAIKHKFYDPT
KP--FIKNYCSV----------------------------
>YP_654614
------------------------M--VHFMVCGILLGFLVFK----ISRHLES------
-------------RRDDGEFAP-----STNLVWDLRRDLGNLFYGP--------------
---------------NSGPLVG-PLEPLND--LNIFNN-LKIVEDQESYTLN-KKIIHLC
TRDL--RSKRYYDKNTLMFVVLHELAHVLC-RDIGHTDNFSTINQALLDYAIARGYYDPR
KP--FVKNYCSL----------------------------
>YP_009552294
---------------------MQGL--IILLFISFALCWKFFE-----------------
-----------NEYESYLEN--------EPTIVRLKNKLIPYFP----------------
----------------------------------EISY-IRMMKGDSSYTIN-KQKIYIC
TESG----GDTYDDNMLTYVILHELAHTLC-PDIGHGSKFQIIFKSLLERAERNGLYDPS
KP--RVENYCNIR---------------------------
>YP_009345318
------------------------M--SFVLFAALAVGFIIILIFVANRRHTP-------
---------------------------TDPTILALKERLSLLD-----------------
-------------------------KKYLS--LD-----I-REVDRGAYTEN-KKAIFLC
LKDP--ETGKYYEMNTLVYVVLHEIAHMSS-VTYGHNQEFHQNFARLLRQATQKGVFDPT
IP--IPTKYCGVDSEHPMH---------------------
>YP_004347253
----MYSDFWWCIKHISGKYVFIVM--SFVLFAALAVGFIIILIFVANRRHTP-------
---------------------------TDPTILALKERLSLLD-----------------
-------------------------KKYLS--LD-----I-REVDRGAYTEN-KKAIFLC
LKDP--ETGKYYEMNTLVYVVLHEIAHMSS-VTYGHNQEFHQNFARLLRQATQKGVFDPT
IP--IPTKYCGVDSEHPMH---------------------
>YP_009238840
------------------------M--SFVLFAALAVGFIIILIFVANRRQAP-------
---------------------------TDPTIMALKERLSFID-----------------
-------------------------KKYLN--LD-----I-REVDKGAYTEN-KKAIFLC
LKDP--ETGKHYDMNTLMYVVLHEIAHMSS-VTYGHNQEFHQNFARLLRQATQKGVFDPT
IP--IPTKYCGVDSEHPMH---------------------
>YP_009506965
------------------------M--SFVLFAALAVGFVIILIFVANRRHTP-------
---------------------------TDPTIIALKERLSFID-----------------
-------------------------KKYLS--LD-----I-REVDKGAYTEN-KKAIFLC
LKDP--ETKKYYEMNTLMYVVLHEIAHMSS-VTYGHNQEFHQNFARLLRQATQKGVFDPT
IP--IPTKYCGVDSEHPMH---------------------
>YP_009310303
------------------------M--SFVLFAALAVGFIIIVIFIANRKKVE-------
---------------------------TDPTISALKDRLAALD-----------------
-------------------------KKYLS--LD-----I-REVDRGAYTEN-KRAIFLC
LRDP--ETGKYYDMNTLVYVVLHEIAHMSS-VTYGHNHEFHQNFARLLRQATQKGVFDPT
IP--IPTKYCGVDSQHPST---------------------
>YP_009255065
------------------------M--SFVLFAVLAVGFIIILIFVLNRKHTP-------
---------------------------TDPTIVALKERLAVLD-----------------
-------------------------KKYLS--LD-----I-REVDRGAYTEN-KKAIFLC
LKDP--ETKQYYDMNTLVYVVLHELAHMSS-VTYGHNQEFHQNFARLLRQAAQKQVFDPS
IP--IPTKYCGIDSEHPGH---------------------
>YP_009094750
------------------------M--SFVLFAVLAVGFIIILIFVLNRKHVP-------
---------------------------TDPTILALKERLAVLD-----------------
-------------------------KKYMS--LD-----I-REVDRGAYTEN-KKAIFLC
LKDP--ETKQYYDMNTLVYVVLHELAHMSS-VTYGHNQEFHQNFARLLRQAAQKQVFDPS
IP--IPTKYCGIDSEHPGH---------------------
>AMZ02772
--------------------MS-TYIIINIALLIAIVALIFFL---SKKTKSEA------
-----SYVKSDITNKSYLVQNLPNKEEAAHILGIIDKRISILDDYLRENINK--------
-------------FTEYKPYIEQFNNRIKK--LTLYEN--APDGKYTSFTVDKGKEIALC
LRSR--KTGQIHDINLVMYVTLHELAHVAC-PETDHTELFKKIFIFLIKISIDLNIYKHI
DYEADPAEYCGLVIDEDLLK--------------------
>AKI79094
------------------------------------------M---SKKTKSEA------
-----SYVKSDITNKSYLVQNLPNKEEAAHILGIIDKRISILDDYLRENINK--------
-------------FTEYKPYIEQFNNRIKK--LTLYEN--APDGKYTSFTVDKGKEIALC
LRSR--KTGQIHDINLVMYVTLHELAHVAC-PETDHTELFKKIFIFLIKISIDLNIYKHI
DYEADPAEYCGLVIDEDLLK--------------------
>AKI80059
--------------------MS-TYIIINIALLIAIVALIFFL---SKKTKSEA------
-----SYVKSDITNKSYLVQNLPNKEEAAHILGIIDKRISVLDNYLKENINK--------
-------------FPEYKPYIEQFNNRIKK--LTLYEN--APDGKYTSFTVDKGKEIALC
LRSR--KTGQIHDINLVMYVTLHELAHVAC-PETDHTELFKKIFIFLIKISVDLNIYKHI
DYEADPAEYCGLVIDEDLLK--------------------
>YP_009052233
--------------------MDIDSF-VIFLFLFILIAIVYYN----VSYPMKY------
--------VEAYDGQKYLVIDDNLKNESANLLALMNEKSSKLMLRLKEK-Y---------
-------------GDDNENLNR-LFRNYKP--NQLKEK-H-PKSLGTSFTLN-KQDVILC
LKKN--NGKSMVDENTLLFILLHEISHIMT-KSIGHQEDYWENFRFLLAHAIVANLYEFD
SYK-NEKRYCGINISSSPIKLNEIENYI------------
>ANB50684
--------------------MT-KYIFLQLIIIAIIVGLVYFI---GKSSKTEA------
-----IYTKSSLNNKEYLVQNLENKDEAAYMLSIIDKRIFYLRDYLKENINR--------
-------------YPEYQSYIQQFCDRINN--IVLFEN--PPNGKYTSYTVNKGDEIALC
LRSK--YSKELHDMNLIMYVVIHELAHVAC-PEIDHTELFKKIFIFLLKISIDINIYEKN
NYEENPVEYCGLTINENLLS--------------------
>YP_003969923
--------------------MEIETIILYFVLIIFLYGLF-F------VNYGKV------
-----IYVESYYDGNEYLVQNSFHKDEAAVLLSKLVERMKYIRDYLKENINK--------
-------------YPEFKEYIELLSLNFNDYRTQIYEG--DGDNNLTSYSVNKGEELVFC
LHSK--NNKKLHDINLLMYVALHEMAHIAC-PEIGHTKLFKKIFNFLTKTSLDLNLYQKI
DFSTSPQEYCGMKLNSSII---------------------
>YP_009449231
MVDGMIEK-KYCGGKK-FYGVIINMI-ILLVIIFLCACYIYNK----GCDYKEVYNIFIQ
KMGWNNSKAN----------NDEKDLLYNNILMDLRLKVQNVLMKCNIK-----------
---------------------------------IPEYN-LYGVEDGSSKTIN-KKNIYLL
LVDK---NGNLYNNNTLFKVLIHEISHVLN-KTDGHDINFTNIYSTLLTTSKNMGYYDER
MD--VQMQPCMN----------------------------
>YP_009325785
------------------------MSFVFATVALGTLGALIYKD----KV----------
-DDNTVDVKSSINGKTYKVLNSGDTLVAADTLAILENKARDFVAKASKSYPT--------
----------------DS-----QIRRITKYWTGTLSE--IPQSDTIAYALE-KKDVFIC
VRDS---AGNIQDIDDLFFVLLHELSHIQN-DTYGHDDKFWNQFKKTLEIANKLGCLPYK
DYDNYHVTVCGKVISSNPMTCVAKGECFSELKKIKPLRPS
>AGD92509
--------------------MT-KYIFLQLIIVVIIVGLVYFI---GRSSKTEA------
-----TYTKSSLNNKEYLVQNLENKDEAAYMLSIIDKRIFYLKDYLKENINK--------
-------------YPEYQSYIQQFCDRINN--IILFEN--PPNGKYTSYTVNKGDEIALC
LRSQ--HTKELHDMNLIMYVVIHELAHVAC-PEIDHTELFKKIFIFLLKISIDINIYEKN
NYEENPVEYCGLTINENLLS--------------------
>YP_009352504
-----------------MNAVIVTLS-IIIAILL---IFVVVK---SIHNTME-------
--------VRAADGEIYNVQRYANYKEAANNLSKTHQSVIMLLRHMKNKYAN--------
-------------TIEWRRVER-LLNNYNP--DNIVENNPKNLEGTTSYTDHKGQTFVIC
LRKR-EKPTILHDLNILMFVTVHELGHLMS-ATYGHNDEFWSNFKFILQNAADIGLYVPE
DYASNPLLYCGLEITYNPLYDKNLKA--------------
>YP_004678965
------------------------MSIVFATVALGTIGALIYKD----NV----------
-VDNSIDVKSSVNGKTYKVLNTGDIIAAADTLAVLENKARDFVDKASKAYPS--------
----------------ET-----QIKRIMKYWTGTLSE--IPQSETIAYALE-KKDVFIC
VRDS---AGNIQDIDDLFFVLLHELSHIQN-DTYGHDDKFWKQFKKTLEIANKLGSLPYK
DYDNYNVMVCGKVISSNPMTCVSRGECFSELKPIRPS---
>YP_009173607
-----------------MKFNFDGLS-IILLILIIIVSYRMYK----NSDTFQLK---C-
-------IVSDVDGRKYCVREREKVDAAADRLAEVNRKLVKLVNYCNKN-----------
-------------NPDDERCIR-LQKKFNP--KKLVET-LPTS-EYTAYSENKGEKLAFC
LDKKKNSTNNLIDINTLTYVAIHELAHICT-ISIGHTPEFWENFKFLLVQAKAAGLYNPV
DYKNKPGEYCGMPITDNPYYDK------------------
>YP_001426958
------------------------MSLTFAAISLATLGALVFKN----HS----------
-AT--RSVVSDVNGKEYVVIDTGDYQGAADMLAHLEDTSRRFIDAAIAAYPA--------
----------------EN-----HLKRVKKYWTGTLSE--IPQSDTIAYTIE-KRDLYIC
VRDP---SGNIQNFDDLLFVLLHELSHIMN-PSFGHDDAFWGQFKRTLEIANKLGYLPYK
DYDDYSVTVCGKTISSNPMTCVTRGTCSSSIGPLRPR---
>YP_009361594
--------------------MNSGE--IIIGILIIIVLYLVYITF--IRKYLGLTKVSVD
NRQWNVIS------------AYQNKQEAAQLMNRVNNVMINFMRRLKKKYHIDEPDELVS
KEGVSHYEIVNSPNDVYNIVDH-LLDNYNP--EKFYEN-DPTIANETSYTMNKGAAMYLC
LRSK-DDPRILVDFDTLLFVVLHEAAHIANYNDVGHSIKFWTVFKFLLHEAREAGIYTPV
DYRAYPVDYCGLEISYQPLFDENLPNLWE-----------
>YP_004061505
-------------------------M-ILAILLLIINVLLFIN----TREPQELT-----
---------------------------------DVREKYRTLRE----------------
--------------HLKETNNQ-EFKMLHK--EIPITA-HKRMNGSIGYNVSKGSDIGLC
IDGD---------PNEIFHVLLHELAHCTV-DEYSHSKEFWKNFDELRTMCVSLGIYREI
PQ---RTEFCGKHIQDK-----------------------
