# Supplementary material for: Endoparasitoid lifestyle promotes endogenization and domestication of dsDNA viruses
Source: eLife. 2023 Jun 6;12:e85993. doi: 10.7554/eLife.85993 (PMC10259472; doi:10.7554/eLife.85993)
Supplement: Figure 1—source data 1. [file elife-85993-fig1-data1.zip › All_clusters/Cluster336.aa.aln]

>scaffold_998:24875-25490(-):Campopleginae
MSNMQHTSSKQSIDDVLGERVFLLNTPRLFEQTPQLEPYAASYDDNVWERPSSAEQFFMP
TKNVVPSVVLNDNQPSVLKEEYKVCNSVEKTFFRNGEKLEKSFDTKGKKKIRGLWSYDNL
LKILMLLLLLAIYVEVKKGKEPIVDVHSFGSFNNSFISSAVGYGSETLMEKMSGF-----
--CQNAKLVYHRIRAALSLSPVIGIHTAATET
>ADI40463.1_CP_Volkoff-hyposoter
MSNMPHTSSKQSIDDVLGERVFLLNAPRLFEQRQQLESYATNQDEQLRLASSSAEQFFKP
IKNVIPSLAQIDHQPLVLKEEYKVCNSVEKTFSRNGDKLVNGADQKAGKKTRSLWSYDNL
LKILMLLLLLAIYVEVRKSDEPIVDAHSFGSFNNSFITSAVGYGSDTLMEKMSGVWQTYD
SACQSAKLVYHRIRTALSLSPVIGIHATAAET
