# Supplementary material for: Endoparasitoid lifestyle promotes endogenization and domestication of dsDNA viruses
Source: eLife. 2023 Jun 6;12:e85993. doi: 10.7554/eLife.85993 (PMC10259472; doi:10.7554/eLife.85993)
Supplement: Figure 1—source data 1. [file elife-85993-fig1-data1.zip › All_clusters/Cluster26373.aa.aln]

>QANH01000316.1:7367-7895(-):Harpegnathos_saltator
--------------------------------------------------------MTSK
CSKWHQQPFINPLTNRKIKKNGPTYKELERECGPPPR---RSS--PRRSSPRR----LS-
----------------------------------------------------SPQRRPDQ
RIQLYCGNNARDEGLINGTKILGTRYQCLKKGIGKGLNEPILKYNNDYEPIENVRIYCGN
-----------------G-----------ALPN-------NKDRFGTRDECLRKGFAVGQ
KQKYIRDGGIQRGP----IV------------IEENGWYKAYLPR---------------
-----------------------------------------------------------
>QANH01000429.1:54056-54584(-):Harpegnathos_saltator
--------------------------------------------------------MTSK
CSKWHQQPFINPLTNRKIKKNGPTYKELERECGPPPR---RSS--PRRSSPRR----LS-
----------------------------------------------------SPQRRPDQ
RIQLYCGNNARDEGLINGTKILGTRYQCLKKGIGKGLNEPILKYNNDYEPIENVRIYCGN
-----------------G-----------ALPN-------NKDRFGTRDECLRKGFAVGQ
KQKYIRDGGIQRGP----IV------------IEENGWYKAYLPR---------------
-----------------------------------------------------------
>NP_149841
--------------------------------------------------------MTSK
CSKWHEQPLINPLTNRKIKKNGPTYKELERECGPPPR---RSS--PRRSSPRR----SP-
-------------------------RRSSPRRSSPR----------RSSPRRSSPRRSNQ
RIQLYCGNNARDEGLINGTKTLGTRYQCLKKGIGKGLNEPILKYNNDYEPIENVRIYCGN
-----------------G-----------ALPN-------NKDRFGTRDECLRKGFAVGQ
KQKYIRDGGIQRGP----IV------------VEENGWYKAYLPR---------------
-----------------------------------------------------------
>YP_009046752
--------------------------------------------------------MSKI
CKDWHEQPLVNPVTNRIIKKNGPTYRELEKKCGPPMTR--RSS--PRRSSPRRS---SP-
-------------------------RRSSPRRSSPR----------RSSPRRSSPIRR--
NPETYCGNNAKDEGLTNGTKVLGNRFQCLRKGIGRGLNEPIFTYSEEYEPIENIKVYCGN
-----------------NA----------NLPR-------DKDRFGTRDECLRKGFAVGQ
KQKYSRDGGVQKEP----II------------TQDRGWYKVYVPR-S---T---------
-----------------------------------------------------------
>YP_009010905
--------------------------------------------------------MTSN
CAKWHSQPLVNPVTNRKIKVGGPKYKELERKCGPPPSR--R--------SRRSP---SPS
RR------SRRSPSPSRRS----------RRSPSPSRRS--RRSPSPS--SRRSPSPSRR
PAEIYCGNNARDEGLINGTKILGTRYQCLKKGIGRGLHEPILSYTNDYSPIEEVKIFCGN
-----------------GN----------VLPQ-------NKDRFGTRDECLRKGFAVGQ
NQKYTRDGDIQRTP----VV------------SEDKGWYKVYLPS-A---LGAPILRR--
-----------------------------------------------------------
>YP_009010440
--------------------------------------------------------MTSN
CAKWHSQPLVNPVTNRKIKVGGPKYKELEQKCGPPPSR--Q--------SRRSP---SPS
RQ------SRRSPSPSRQSRRSPPPSRQSRRSPSPSRRS--RRSPSPSRQSRRSPSPSRR
PTEIYCGNNARDEGLINGTKILGTRYQCLKKGIGRGLHEPILSYTNDYSPIEEVKIFCGN
-----------------GN----------VLPQ-------NKDRFGTRDECLRKGFAVGQ
NQKYTRDGDIQRTP----VV------------SEDKGWYKVYLPS-A---LGAPILRR--
-----------------------------------------------------------
>YP_008357436
--------------------------------------------------------MTSN
CAKWHSQPLVNPVTNRKIKVGGPKYKELERECGPPPSR--RSP-SPSRRSRRSP---SPS
RR------SRRSPSPSRRSRRSPSPSRRSRRSPSPSRRS--RRSPSPSRRSRRSPSPSRR
PTEIYCGNNARDEGLINGSKILGTRYQCLKKGIGRGLHEPILSYTNDYSPIEEVKIFCGN
-----------------GN----------VLPQ-------NKDRFGTRDECLRKGFAVGQ
NQKYTRDGDIQRTP----VV------------SEDKGWYKVYLPS-A---LGAPILRR--
-----------------------------------------------------------
>YP_009010680
--------------------------------------------------------MANK
CAMWHLQPLVNPVTNRKIKRGGLVYQKLEQECGPPPSG--SRRRSPPPSGRRSP---SPS
RRRSPPPSGRRSPSPSRRRSPSPLRRSSSRRSPSPLRRSSSRRSPSPSR---RSL-PPQR
QPELYCGNNAREQGLLNGTKVLGTRYQCLKKGIGRGLNEPIFSYSDEYSPIEEVKIFCGN
-----------------GN----------VVPQ-------NKDRFGTRDECLRKGFAVGQ
HQKYTRDGGIQRGP----VV------------SEDRGWYKVYLPS-A---LGPPVLGIRN
-----------------------------------------------------------
>YP_004732869
--------------------------------------------------------MANK
CVMWHLQPLVNPVTNRKIKRGGLVYQKLEQECGPPPSG--SRRS-PSPSRRRSP---SPS
R------------------------R-SSRRSPSPSRR-SSRRSPSPSR---RSLPPPQR
QPELYCGNNSRERGLVDGTKVLGTRYQCLKKGIGRGLKEPIFTWSDEYSPIEEVKVFCGN
-----------------GD----------VLPQ-------NKDRFGTRDECLRKGFAVGQ
HQKYTRDGGIQRGP----VV------------SEDRGWYKVYLPS-A---LGPPVLGIRN
-----------------------------------------------------------
>YP_654672
------------------------------------------------------MNDVHD
CLVWVNDPYFHPISKRPIKYKGPTWRHYDKKCDLLGITGPKATKSPSRRTTRSP---SPS
RRTT----------------RSSPSRRTTR--SSPSRRT--TRSPSP------SGRRKQG
GPAVYCGNNALDEGLLDGSKVVGTRYQCLQKGVAVGLNNPVLHHSPNYQPIVDAKIYCGT
-----------------GS----------KLPA-------SKLRFGTPTECMGKGYQIGQ
NKRFQQSGLQQ-GP----YI------------WEEDGWYKIIVPK-N-------------
-----------------------------------------------------------
>YP_009021173
------------------------------------------------------------
------------------------------------------------------------
--------------------------------------------------MSRNTIRARG
DRDVYCGNNALNYDIINGTKLIGTRYQCFKKGVGAGLKEPILQPLDDYAPIDQTKIYCGK
-----------------RD----------TLPA-------DKDRFGTASECLRKGFGVGQ
KIKFEREGVQQ-TP----IVLLTPGRPPRPSDEGVGGWYKVFLPT-I---LGPVAGVFGP
R----------------------------------------------------------
>YP_009046685
------------------------------------------------------------
------------------------------------------------------------
------------------------------------------------------------
---MYCGNNRRDPRVVNGTLVIGNRYQCLQKGVGKGLTLPP--NTGEYEPIFVEKIYCGK
-----------------KN----------SLPR-------GYDRFGSNSQCFQKGVGVGK
RIQTSSTRVSSEDI----YY-----------DADDRSFSSTA--R-----RRSPVRRRSP
S-------PRR---QRRSPVRRRSPSPRRQRRSPVRRRRSHS----R------------
>YP_009325871
METGKVNAKKRKVFKDEKGRTHVVQNGKKVYVKKLFTPKASPKASPILKPRELSPKVSDL
CSKWKANPLVNPATGRKIKKDGPVYEKIQKKCMGVGELVANK---PMVSKSFVSKPSKPT
RGTVVLPNS------------------------------------------FDCPSRGVG
QRSSTCWFNAALNGIVMGTATSSILLEDMRKLSQEEIKELKKVDQTDACPLQLTKKYVYS
YALRIHNPNYKPRVINEGSHLVKRFFTPGRLPDEVVKGKKGYHPEETIDQILTRCFGVES
HEKMTGYALEYENIATKKFVVA-TD---IPTLWMVKPNIKNYKLSHIVYAVKLTSGGFHV
AVAFVCNGEKYVYDSNQNNVLKIDWNKRKNRDALIKYSKTKKFEVSELYGIRYALYVRK
