# Supplementary material for: Endoparasitoid lifestyle promotes endogenization and domestication of dsDNA viruses
Source: eLife. 2023 Jun 6;12:e85993. doi: 10.7554/eLife.85993 (PMC10259472; doi:10.7554/eLife.85993)
Supplement: Figure 1—source data 1. [file elife-85993-fig1-data1.zip › All_clusters/Cluster22358.aa.aln]

>NW_014463878.1_0:1737989-1738817(+):Microplitis_demolitor
------------------------------------------------------------
------------------------------------------------------------
---------R----------------LELSRVN---NKIKNI---IRHTLKL--------
--------------------------SMIADNDERAKLFITEMYKRRIRSSTIVRYYNQL
RRVRFFGSSA-----------------------------------------------IKP
NQRIFDSQKSPQER---VP--PNSNIVKLIEWCDNNKH------------------KNNR
AYAILFAYYSGLRSAEICKLTIENLVQLDERSPVIALKCKT---------SDFWSVPWN-
RV--------------------------LEEFIDELMEV-YKNKVEKYRR-TGIIESLF-
--------------NMSSRVLSNTIRNFYMTA------V-GEVPPDGFGVHVMRYIIGTR
LA----QENDLAAAQHFLGHERIN----TTKRYVRYDLQQLNSKLSHIIDTDE--FYQQ-
---LL----------------------------------------------------
>NW_014463810.1_0:87458-88379(+):Microplitis_demolitor
------------------------------------------------------------
----------------------RTRTSKIE-----FENANEHLL--NIQ---------VS
NHLTKLNKIQ----------------WASYSNQ---NTLPIKILEIIFKLRL--------
--------------------------HEITDAKDRTSLLVRELLQRHLRHCTIIKYLKNL
KNYSFLCIES-----------------------------------------------LNL
EDFVTFSPYASSSD---IP--TYFDVINMLEWCTSNRH------------------KHHL
AYAVLFGYYSGLFETEICGMTNENLIQLYSQEPIIAIEGKY---------SNGWEAPYY-
HK--------------------------ILTFIDELVDV-FYDKIELYS--MGFTDKLF-
--------------DILPSTFSFLINQYYKMA------V-GKIPPIGFSLRLIKYMVNSI
IKNKKMSINDSNTIKYLEIERNLQDNLNFNTFNLKRDLEKLNRKLKKVS-----------
---------------------------------------------------------
>JZSA01000646.1:6300-7137(+):Cotesia_vestalis
------------------------------------------------------------
------------------------------------------------------------
---------R----------------LELSKVN---DKIKHI---IRNVLKL--------
--------------------------PSVENNDKRAEFFITEMYKRRIRSSTIMRYYNQL
KRVRFFEKSA-----------------------------------------------IKP
NQRVFDSQKPPQER---VP--SSSNISKLLEWCNENKH------------------ENKR
AYVILFAYYSGLRSAEICKLSVQNLDELDKRSPVLQLKCKT---------SECWSVPWN-
AV--------------------------LEEFVNELVEV-YADKLKNYRK-TGVSESLF-
--------------DMSPRVLSNTIRSFYMTA------V-GEVPPDGFGVHVMRYIIGTK
LA----QENDLAAAQYFLGHGDIQ----TTKRYVRYDLQQLNKKLEKVIETDE--FYKS-
---LLAFL-------------------------------------------------
>JZSA01003236.1:1714-2650(+):Cotesia_vestalis
------------------------------------------------------------
---------------------------EVE-----LNNESSQFI--GSQ---------IH
NYILKLHKKP----------------WISYSKK---ISIPTKILQVIYKLRL--------
--------------------------HEISDPEHRTKLLVRELLDRSLRRCTIIKYLKIL
QHYSFLSIKL-----------------------------------------------LNL
EEYISPLQLGSPSS---VP--TYSDIINMLRWCSSNKN------------------ENEI
IYGILLGYYSGLHEPDICAITNENLVQIHSREPLISIEGKY---------SNGWQVVYF-
DE--------------------------LMELIYELVEV-FKDKIKLYS--MGITEKLF-
--------------DVLPRTFLFLMNQCYIKA------L-GKTPPIGFCIRMMRYIINCL
IKNPKIQINDINALKYLTIKPNQPIQSDPQLFCLDKDLKELNRKLKRVSEMNF--SINQ-
---YN----------------------------------------------------
>QANH01000106.1:13755-14289(-):Harpegnathos_saltator
------------------------------------------------------------
------------------------------------------------------------
------------------------------------------------------------
------------------------------------------------------------
------------------------------------------------------------
------------------------------------------------TFAERNARNHLF
LYVFYMLALTGKRLSDIAVLDVRQLRQLRDRGVCVITVYKTRKLGRIEVGELLRPSAERK
AVR--GDGD------------------GYDFFLPSDTR-IILNMFVSWVE-CGELEIPFD
R-------------EHMRRVLDERLDHLYENL------F-SRPRSRGLSFHALRRIYAGY
RYL---QGATLDRIQKTLDHASRW----QTNSYVN-------------------------
---------------------------------------------------------
>QANH01000271.1:64045-64654(-):Harpegnathos_saltator
------------------------------------------------------------
------------------------------------------------------------
------------------------------------------------------------
------------------------------------------------------------
------------------------------------------------------------
---------GKSRKSDGRLTLTTREYELMLRQCEIEINSPGS-----FVDNASMIRRSLF
LYVFYMLARTGKRLSDVAAIAVTQLRQLRDRGICVIAIRKTGKLGRIEIPELLLLTSARD
RMS--------------------------AECDAR----GRLDTFVRWAE-DRRIDVPFD
V-------------CARRRELDRELDRMYVSA------T-GRAKPRGLSFHALRRIYAGY
RYL---HGASIEKLRENLDHRDHR----QTNRYVN-------------------------
---------------------------------------------------------
>QANH01000029.1:169768-170242(+):Harpegnathos_saltator
------------------------------------------------------------
------------------------------------------------------------
------------------------------------------------------------
------------------------------------------------------------
------------------------------------------------------------
----------------------------------------------------------LF
LYVFYMLARTGKRLSDVAAIAISQLRQLRDRGICVIAIRKTGKLGRIEIPELL-LTSARD
RTS--------------------------AECDAR----RCLDTFVRWAE-DRRIGVPFD
V-------------RARRRKLDRELDRMYVSA------T-GRAKPRGLSFHALRRIYAGY
RYL---HGASIEKLHENLDHRDHR----QTNRYVN-------------------------
---------------------------------------------------------
>QANH01000280.1:75482-76016(+):Harpegnathos_saltator
------------------------------------------------------------
------------------------------------------------------------
------------------------------------------------------------
------------------------------------------------------------
------------------------------------------------------------
------------------------------------------------TFAERNARNHLF
LYVFYMLALTGKRLSDITVLDVRQLRQLRDRGVCVITVYKTRKLGRIEVGELLRPSAERK
AVR--GDGD------------------GYDFFLPSDTR-IILNTFLSWVE-CGELEIPFD
R-------------EHMRRVLDERLDHLYENL------F-SRPRSRGLSFHALRCIYAGY
CYL---QGTTLDRIQETLDHASRW----QTNSYVN-------------------------
---------------------------------------------------------
>QANH01000436.1:12334-12808(+):Harpegnathos_saltator
------------------------------------------------------------
------------------------------------------------------------
------------------------------------------------------------
------------------------------------------------------------
------------------------------------------------------------
----------------------------------------------------------LF
LYVFYMLARTGKRLSDVAAIAVSQLRQLRDRDICVIAIRRTGKLGRIKIPELL-LTSARD
RTS--------------------------AECDAR----GCLDTFVRWAE-DRRIGVPFD
V-------------RARRRELDRELDRMYVSA------T-GRAKPRGLGFHALRRIYAGY
RYL---HGASIEKLRENLDHRDHR----QTNRYVN-------------------------
---------------------------------------------------------
>QANH01000169.1:682658-683132(-):Harpegnathos_saltator
------------------------------------------------------------
------------------------------------------------------------
------------------------------------------------------------
------------------------------------------------------------
------------------------------------------------------------
----------------------------------------------------------LF
LYVFYMLARTGKRLSDVAAIAVAQLRQLRDRDICVIAIRKTGKLGRIEIPELL-LTSARD
RTS--------------------------AECDAR----GCLGTFVRWAE-DRRIDVPFD
V-------------RARRRELDRELDRMYVSA------T-GRAKPRGLSFHALRRIYADY
RYL---HGASIEKLRENLDHRDHR----QTNRYVN-------------------------
---------------------------------------------------------
>QANH01000124.1:93860-94334(+):Harpegnathos_saltator
------------------------------------------------------------
------------------------------------------------------------
------------------------------------------------------------
------------------------------------------------------------
------------------------------------------------------------
----------------------------------------------------------LF
LYVFYMRARTGKRLPDVAAIAVTQLRQLRDRGICIIAIRKTGKLGRIEIPELLL-TSSRN
RTS--------------------------AECDAR----GCLDTFVRLAE-DQRIDVPFD
V-------------RARRRELDRELDRMCVSA------T-GRAKPRGLSFHALRRIYAGY
RYL---HGASIEKLRENLDHRDHR----QTNRYVN-------------------------
---------------------------------------------------------
>QANH01000523.1:180360-180894(+):Harpegnathos_saltator
------------------------------------------------------------
------------------------------------------------------------
------------------------------------------------------------
------------------------------------------------------------
------------------------------------------------------------
------------------------------------------------TFAERNARNHLF
LYIFYMLALTGKRLSDIAVLDVRQLRQLRDRGVCVITVYKTRKLGRIEVGELLRPFAERK
AVR--GDGD------------------GYDFFLPSDTR-IILNTFVSWVE-CGELEIPLD
R-------------EHMLRVLDERLDHLYENL------F-SRPRSRGLSFHALRRIYAGY
RYL---QDATLDRIQETLDHASRW----QTNSYVN-------------------------
---------------------------------------------------------
>QANH01000586.1:12703-13189(+):Harpegnathos_saltator
------------------------------------------------------------
------------------------------------------------------------
------------------------------------------------------------
------------------------------------------------------------
------------------------------------------------------------
----------------------------------------------------------LF
LYVFYMLARTGKRLSDVAAIAVAQLRQLRDRGICVIAIRKTGKLGRIEIPELLLSTSARD
RTS--------------------------AECDARTRC-GCLDTFVRWAE-DRRIDMPFD
V-------------RARRRELDRELDRMYVSL------T-GRAKPRGLRFHALRRIYAGY
RYL---HGASIEKLRENLDHRDHR----QTNCYVN-------------------------
---------------------------------------------------------
>QANH01000030.1:139014-139479(-):Harpegnathos_saltator
------------------------------------------------------------
------------------------------------------------------------
------------------------------------------------------------
------------------------------------------------------------
------------------------------------------------------------
----------------------------------------------------------LF
LYVFYMLARTGKRLSDVAAIAVTQ---LRDRGICVIAIRKTGKLGRIEIPELL-LTSAHD
RTS--------------------------AECDAR----GCLDTFVRWAE-DRRIDVPFD
V-------------RARRRELDRELDRMYVSA------T-GRAKPRGLSFHVLRRIYAGY
RYL---HGASIEKLRENLDHRNHR----QTNRYVN-------------------------
---------------------------------------------------------
>QANH01000782.1:20835-21432(-):Harpegnathos_saltator
------------------------------------------------------------
------------------------------------------------------------
------------------------------------------------------------
------------------------------------------------------------
------------------------------------------------------------
-----------------------------------------------TASYSSLARHRAF
LYVFYMLACTGKRLSDVAEVTIAQLRQLRDRGVCVIKIRKTRKLGRIEIPELLLRDRRDE
RSLPTEENEGAVRA-SRSVDREDDHRRRTDVTDEHAVR-SCLDAFVAWVEIDGSLSIPFS
V-------------RTLRRDLDRELARFYTAA------V-GRSKPRGLSFYALRRIYAGY
RFL---HGASIERLRENLDHRDRR----QTNRYVN-------------------------
---------------------------------------------------------
>QANH01000132.1:7457-7922(-):Harpegnathos_saltator
------------------------------------------------------------
------------------------------------------------------------
------------------------------------------------------------
------------------------------------------------------------
------------------------------------------------------------
------------------------------------------------------------
-----------KRLSDITVLDVRQLRQLRDREVCVITVYKTRKLGRIEVGELLRPSAERK
AVR--GDGD------------------GYDFLLPSDTR-IILNTFLSWVE-CGELEIPFD
R-------------EHMRRVLDERLDHLYENL------F-SRPRSRGLSFHALRRIYAGY
RYL---QGATLDRIQETLDHASRW----QTNSYVN-------------------------
---------------------------------------------------------
>QANH01000364.1:16552-16993(+):Harpegnathos_saltator
------------------------------------------------------------
------------------------------------------------------------
------------------------------------------------------------
------------------------------------------------------------
------------------------------------------------------------
----------------------------------------------------------LF
LYVFYMLARTGKRLSDVASIAISQLRQLRDRGICVIAIRKTGKLGRIERPELL-LTSARD
RSS--------------------------AECDAR----GCLDTFLRWVE-DRRIGVPFD
V-------------RARRRELDRELDRMYVSA------T-GRAKPRGLSFHALRRIYAGY
RYL---HGAPIEKLHENLDH----------------------------------------
---------------------------------------------------------
>QANH01000029.1:12567-13053(+):Harpegnathos_saltator
------------------------------------------------------------
------------------------------------------------------------
------------------------------------------------------------
------------------------------------------------------------
------------------------------------------------------------
----------------------------------------------------------LF
LYVFYMLARTGKRLSDVAAIAVAQLRQLRDRSICVIAIRKTGKLGRIEIPELLLSTSARD
RTS--------------------------AECDAR----GCLDTFVRWAE-DRRIDVPFD
V-------------RARRRELDCELDRMYVSV------T-GRAKPRGLSFHALYCIYTSY
RYL---HGASIEKLRENLDHRDHR----QTNRYVNNCL----------------------
---------------------------------------------------------
>QANH01000058.1:66162-66768(+):Harpegnathos_saltator
------------------------------------------------------------
------------------------------------------------------------
------------------------------------------------------------
------------------------------------------------------------
------------------------------------------------------------
-----------------------------------------------TTSYSSLARHRAF
LYVFYMLACTGKRLSDVAEVTIAQLRQLRDRGVCVIKIRETRKLRRIEIPELLLRDRRDE
RSLPTEENEGVVRA-SRSVDREDDHRRRTDVTDEHVVR-SCLDAFAAWIEIDGSLSIPFS
V-------------RTLRRDLDHELARFYTAA------V-GHSKPRGLSFHALRRIYAGY
RFL---HGASIERLRENLDHRDRR----QTNRYVNACL----------------------
---------------------------------------------------------
>QANH01000409.1:2076-2562(+):Harpegnathos_saltator
------------------------------------------------------------
------------------------------------------------------------
------------------------------------------------------------
------------------------------------------------------------
------------------------------------------------------------
----------------------------------------------------------LF
LYVFYMLARTGKRLSDVAAIAVAQLRQLRDRSICVIAIRKTGKLGRIEIPELLLSTSARD
RTS--------------------------AECDAR----GCLDTFVRWAE-DRRIDVPFD
V-------------RARRRELDCELDRMYVSV------T-GRAKPRRLSFHALYCIYTSY
RYL---HGASIEKLRENLDHRDHR----QTNRYVNNCL----------------------
---------------------------------------------------------
>QANH01000215.1:14625-15147(-):Harpegnathos_saltator
------------------------------------------------------------
------------------------------------------------------------
------------------------------------------------------------
------------------------------------------------------------
------------------------------------------------------------
------------------------------------------------------------
-YVFYMLACTGKRLSDVAEITIAQLRQLRDRGVCVIKIHKTRKLGRIEIPELLLRDRRGE
RSLLTEENEGAVQA-SRSVNREDDHRRRTDVTDEHAVQ-SCLDAFVAWVEIDGSLSIPFS
V-------------RTLRRDLNRELARFYNAA------V-GRSKPRGLSFHALRRIYAGY
RFL---HGASIERLRENLDH----------------------------------------
---------------------------------------------------------
>QANH01000215.1:24709-25231(-):Harpegnathos_saltator
------------------------------------------------------------
------------------------------------------------------------
------------------------------------------------------------
------------------------------------------------------------
------------------------------------------------------------
------------------------------------------------------------
-YVFYMLACTGKRLSDVAEITIAQLRQLRDRGVCVIKIHKTRKLGRIEIPELLLRDRRGE
RSLLTEENEGAVQA-SRSVNREDDHRRRTDVTDEHAVQ-SCLDAFVAWVEIDGSLSIPFS
V-------------RTLRRDLNRELARFYNAA------V-GRSKPRGLSFHALRRIYAGY
RFL---HGASIERLRENLDH----------------------------------------
---------------------------------------------------------
>QANH01000067.1:18314-18866(+):Harpegnathos_saltator
------------------------------------------------------------
------------------------------------------------------------
------------------------------------------------------------
------------------------------------------------------------
------------------------------------------------------------
-------------------------------------------------TLPRRTRHRAF
LYVFYMLACTGKHLSDVAEVTIAQLRQLRDRGVYVIKIRKTRKLGRIEIPELLLRDRRDE
RSLPTEEKKGADRA-SHSVDREDDRRRRTDTD--EHVR-SCLGAFVAWVEIDGSLSIPFN
V-------------RTLRRDLDRDLVRFYTAA------V-GRSKPRGLSFHALRRIYAGY
RFL---HGASIERLRENLDH----------------------------------------
---------------------------------------------------------
>QANH01000138.1:156672-157167(-):Harpegnathos_saltator
------------------------------------------------------------
------------------------------------------------------------
------------------------------------------------------------
------------------------------------------------------------
------------------------------------------------------------
----------------------------------------------------------LF
LYVFYMLARTGKRLSDVAAIAVAQLRQLRDRGNLRYSDTKDRQARSDRDTGVVVVD----
VPLAIERAPSAMRAL----------------DAGVWTR-SCDGR-----RIDG-STCPFD
V-------------RARRRELDRELDRMYVSL------T-GRAKPRGLSFHALRRIYAGY
RYL---HGASIEKLRRKSRSSRS-----PTNELLCKHL----------------------
---------------------------------------------------------
>QANH01000046.1:2166040-2166514(-):Harpegnathos_saltator
------------------------------------------------------------
------------------------------------------------------------
------------------------------------------------------------
------------------------------------------------------------
------------------------------------------------------------
----------------------------------------------------------LF
LYVFYMLALTGKRLSDITVLDVRQLRQLRDRGVCVITVYRTRKLGRIEVGELLRPSAERK
AVR--GDGD------------------GYDFLLSSDTR-IILNTFLSWVE-CGELEIPFD
R-------------EHMRRVLDERLDHLYENL------F-SRPRSRGLSFHALRRIYAGN
R-------------TETLDHASRW----QTNSYVN-------------------------
---------------------------------------------------------
>QANH01000036.1:149421-149985(-):Harpegnathos_saltator
------------------------------------------------------------
------------------------------------------------------------
------------------------------------------------------------
------------------------------------------------------------
------------------------------------------------------------
-----------------------------------------------TASYSSLARHRAF
LYVFYMLTCTGKRLSDVAEVTTAQLHQLRDRGVCVIKIRKTRKLGRIEIPELLLRDRRDE
RSLPTEENEGAVRA-SRSVDREDDHRRRTDVTDEHAVR-SCLDAFVAWVEIDGSLSIPFS
V-------------RTLRRDLDRELARFNTAA------A-GRSKLRGLRFHALRHIYAGY
RFL---HGASIERLRENLDH----------------------------------------
---------------------------------------------------------
>QANH01000063.1:26638-27085(+):Harpegnathos_saltator
------------------------------------------------------------
------------------------------------------------------------
------------------------------------------------------------
------------------------------------------------------------
------------------------------------------------------------
------------------------------------------------TITERNARNHLF
LYIFYMLALMGKRLSDIAVLDVRQLRQLRDRGVCVITVYKTRKLGRIEVGELLRPSAERK
AVR--GDGN------------------GYDFFLPLDTR-IILNTFVSSVE-CGELEIPFV
R-------------EHMRRALDERLNHLYENL------F-SRARPRGLSFHALRRIYTG-
------------------------------------------------------------
---------------------------------------------------------
>QANH01000121.1:62384-62915(-):Harpegnathos_saltator
------------------------------------------------------------
------------------------------------------------------------
------------------------------------------------------------
------------------------------------------------------------
------------------------------------------------------------
-----------------------------------------------------------F
FYVFYMLVCTGKRLSDVAEVMIAQLRQLRDRGVCVIKIRKTCKLGRIEIPELLLRDRRDE
RSLPTEEKEDAERALRRSVDREDDRRRRTDVTDEYAVR-SCLGAFVAWVEIDGSLSILFS
V-------------RTLRRDLDRELARFYIEA------V-GRSKPRGLSFHALRRIYAGY
RFL---HGASIERLRWNLDH----------------------------------------
---------------------------------------------------------
>QANH01000015.1:149054-149582(-):Harpegnathos_saltator
------------------------------------------------------------
------------------------------------------------------------
------------------------------------------------------------
------------------------------------------------------------
------------------------------------------------------------
-----------------------------------------------------------F
LYVFYMLACTGKRLSDVAEVTIAQLRQLRDRGVCVIKIRKTRKFGRIEIPELLVRDRCDE
RSLPTEEKESAKRA-SRSVDREDDRRRRTDVTDEHAVR-SCLGAFVAWVEIDGSLSILFS
V-------------RTLRQDLDHELARFYIAA------V-GRSNPRGLSFHALRRIYSGY
RFL---HSASIEHLRWNLDH----------------------------------------
---------------------------------------------------------
>NJRM01000458.1:169590-170097(+):Aphaenogaster_picea
------------------------------------------------------------
------------------------------------------------------------
------------------------------------------------------------
------------------------------------------------------------
------------------------------------------------------------
-----------------------------------------------------------F
LFVFYMLSATGKRLSDVCDLTAEQFRVALERGACVIRVRKTRRLGRVEIPEIARRDGCDG
GASVSGAFS----------------------DRREETI-AILRAFDDAL-RDGDLTIPID
S-------------TRARRALDDALNARYERE------F-GRARPRGLSFHALRRAFAGT
KFL---QGYPVATIQESLDHPSRE----QTNEYVNRCLF---------------------
---------------------------------------------------------
>LBMM01014208.1:1378-1924(+):Lasius_niger
------------------------------------------------------------
------------------------------------------------------------
------------------------------------------------------------
------------------------------------------------------------
------------------------------------------------------------
--------------------------------------------------------KLVF
IYTFYMLVLTGKRISDIAGIELSQLRMLRDYGVCVVKIKKTQNFGRLEVLDKNNIPLSAN
DLIA-K-N---------NDVRNNTIATVFDNTDKATVK-EYLGWFVKWAE-NGHMTVPFE
L-------------LKCRGFLDTEFSNFYNRI------F-LREKPKGLSFHAFRRGFSGY
KFI---QGFPISKIQENLDHSSRR----QTNYYVNSCL----------------------
---------------------------------------------------------
>scaffold_178145:0-339(+):Platygaster_orseoliae
------------------------------------------------------------
------------------------------------------------------------
------------------------------------------------------------
-----------------------------------------------FSYNTTIRYLKLF
RKFGGFSDDDLKE-----------------------------------------ISNIRL
DRTQFK--NNVFCR---IV--RKDAYSKYVQYMLSNIS--------------------EF
NAPLLLAYYTGLRTIELLNMTTHTLDQLINREVRVDIQRKNTSVVKVS------------
------------------------------------------------------------
------------------------------------------------------------
------------------------------------------------------------
---------------------------------------------------------
>scaffold_239906:47-410(+):Platygaster_orseoliae
------------------------------------------------------------
-----------------HIKMTLRSINEVK-----LNEL-----LNNLPK-NIEVSQVLQ
RKLPKISSTRQTI----NYN-----------RGRSDDKIPLFLNNIMKNLML--------
--------------------------LDEPNAHERYMIFIGYCKKCDFSYNTTIRYLKLF
RKFGGFSDDDLKEISNIR------------------------------------------
------------------------------------------------------------
------------------------------------------------------------
------------------------------------------------------------
------------------------------------------------------------
------------------------------------------------------------
---------------------------------------------------------
>scaffold_12584:4-547(-):Aphidius_colemani
------------------------------------------------------------
------------------------------------------------------------
------------------------------------------------------------
------------------------------------------------------------
------------------------------------------------------------
------------------------SFIGFKIKCLEIIKEQS------HFKNFNLQNSNLF
AYSFLMMYYTGKRLADIALLDERNLKKLHTNCFVVIKIPKVETTGRIKIDESTSD----G
KE---------------------------------FLD-ILSSILNN---EIITSQLPFD
Q-------------YRKRKTFCRLFAFLYKEV-----ND-GKSKPKGLGMHALRRRIAGL
AFR---EGVNIEDIREKLDHSNIK----QTNTYINKFL----------------------
---------------------------------------------------------
>scaffold_3217:6533-7043(-):Aphidius_colemani
------------------------------------------------------------
------------------------------------------------------------
------------------------------------------------------------
------------------------------------------------------------
------------------------------------------------------------
---------------------------------LEIIKEQS------HFKNFNLQNSNLF
AYSFLMMYYTGKRLADIALLDERNLKKLHTNCFVVIKIPKVETTGRIKIDESTSD----G
KE---------------------------------FLN-ILSSILNN---EIITSQLPFD
Q-------------YTKRKTFCRLFAFLYKEV-----ND-GKPKPKGLGMHALRRRIV--
AFR---EGVNIEDIREKLDHSNIK----QTNTYINKFL----------------------
---------------------------------------------------------
>JWHX01001627.1:10131-10596(+):Pseudomyrmex_gracilis
------------------------------------------------------------
------------------------------------------------------------
------------------------------------------------------------
------------------------------------------------------------
------------------------------------------------------------
-----------------------------------------------------------F
AYTVFMLSRSGKRLSDVAGLTLIQLDQLADCGTCAMFVKKSSKLGRFELHPVSSND----
-----------------------------------SIV-LAVKTFARWVR-NGVLEVPFD
L-------------KSKRAELDKSFDAVYSEV-----TR-GRRKPKGLSFHAFRRMFAGK
RFV---NGENIGRLRETMDHATRQ----QTNNYVNAYLFGS-------------------
---------------------------------------------------------
>scaffold_490:28400-29174(-):Eupelmus_kiefferi
------------------------------------------------------------
------------------------------------------------------------
------------------------------------------------------------
-----------------------------EFDKNSLLSHINELVDRNYSVSYIFSLLNWY
RGV-LLDKFPITKI-----ELR-------------------------------ALKRSII
NIMTAKNPQDSD-PLSCRFAMSEKSFIGFKIKCLEIIKEQS------HFKNFNLQNSNLF
AYSFLMMYYTGKRLADIALLDERNLKKLHTNCFVVIKIPKVETTGRIKIDESTSD----G
KE---------------------------------FLN-ILSSILNN---EIITSQLPFD
Q-------------YTKRKTFCRLFAFLYKEV-----ND-GKPKPKGLGMHALRRRIAGL
AFR---EGVNIEDIREKLDHSNIK----QTNTYINKFL----------------------
---------------------------------------------------------
>KQ467912.1:10167-11031(-):Dinoponera_quadriceps
------------------------------------------------------------
------------------------------------------------------------
------------------------------------------------------------
---------------------------------TFLTNLVNVLKRERYSNGYIFDIWQTI
--------LPLNSR-----ATR-------------------------------KMLVHEL
NQQ-QYSSSKKSIRSDGRLTMSDHEYEKILRFVTRTIDSPTT-----VC-----EEYASF
CYVFYMLSLTGKRLSDILFLKAEQLRQLLKHGACAIEIRKTRTLGRIEISEIRPKTFQRT
NESS------------LTTCEENGVVKRVDSIDEGKVR-NRLLTFIRWIN-NEKLFLPLN
VLVKKTRRDRIVLVKKTRRDLDSILNKIWKQE------F-DTYKPRGLSFHAIRRLYAGC
RYL---LDEPVERIRKSLDHSNAR----QTNRYVDICLLELTRS----------------
---------------------------------------------------------
>YP_009116690
------------------------------------------------------------
----------------------MKRPYEES-----LTST--SAV--DIP---------VQ
KRKYKASKKR----------------VKQTEYK---TKIPQTVLEMYKKLNI--------
--------------------------FEIENLDDRAILIIKYLASQKYRLRTALKYYEFV
RRDGVIGESP-----------------------------------------------IFL
NKRIFDKIKSPQER---IP--PIENFKKCIEYFQENIKKVVGLKMLSNVYVPMELRQANL
SYAVLFVYYTGLRSFEVCSITNKILHDLLEFEMVIDLERKC---------SSSWNVIYS-
RQ--------------------------FQIFLQLMKQF-YSDFLEMYTS-KNVILNLF-
--------------STSPRNLQYFLTQTYIMI------N-KSQPPVGFGMHSIRYIIATT
LA----QSNKLEAAKLFLGHADVK----TTHIYLKYHQIYPTNRLREVVGKDP--YYNE-
---ILGILKS-----------------------------------------------
>ABX44702.1_CP_Bezier-cotesia
------------------------------------------------------------
------------------------------------------------------------
----------MEF----INATQYEKDIQTLKYKPKTINIPIYIAKIIHDNDL--------
--------------------------MSIDNKDDRAKIFLRALYFRRLKASTVSRYFNRL
KPY-LFPDTE-----------------------------------------------ILP
NSLVFDDHYGKRDQ---IRGSNLESIEKLIHFVKYKLD-----------------DNVIY
KWPILISAYSGLRINEVCSITMKTLQELSEKKPVVSVKRKN---------NTDWQVVYY-
KE--------------------------FEDLIDYIINKGCKKRYELYIN-NFIDQRLY-
--------------PFTKQALHNHLKTYYQYA------NEGVLPAKGFGMHSLRYYLATT
LFE---RTNKIEIAQTLMGHKSHK----TTHMYIKSNNNKRSADLENLYSVNT--LYKK-
---IKTIINEGSR--------------------------------------------
>YP_004956756
-------------------------------------MTSLQQS----------------
----------------VAQATHETYHGDDD-----MTDANTSGIVNNAN---------NR
NRPRRLRRRRVRL----VNAKA----YAAYVKHAKRLPYINKLMKQVAMMHL--------
--------------------------EQYDNDDDRALAFVRQMYLRKVKWSTFKLYFRKL
KPL-FWPETK-----------------------------------------------VFV
SPMVFDLNNPPQNR---DP--DTENIQVLVKALKELVS------------------TDRY
THPILLAYYTGLRSVEVNRIKVSHLWQLLRKDRTIPLKRKN---------GTEWRVYYF-
NQ--------------------------FEEFLGKLSEF-YSRELEAFER-YGIDDVLF-
--------------NQSTSTVSYHLKRYYMTV------C-KCRPYPGFGLHVFRYNLATV
VENREV-------ARMILDHKDPQ---TTDRYYIKVNHPKTQQRINTLTVTDP--VYAA-
---CAKV--------------------------------------------------
>YP_009553430
-MPKCQLNKKSNALATF---LS-------APYEKPVEPITIRKP----------------
-----------------HTVSELRQLNEAK-----LTAL-----LPSLP-----LEDVIR
KTLPTPSKHREPI----KS------------VSESINELPKTLVNAIKSLKL--------
--------------------------LEEPNMENRAAFFIGYCKYKNYNYNTTNRYFTIL
RRTNVFGDDP----------------------------------------------KLRP
NKLAFIDNGKQHER---IV--SMADFRTFAIYLQENLT--------------------KL
NAPIAIALFTGLRTSEILQFSTYTLYQLHEKKIPVAIKRKQTVVSAVSSEPIYWEPIYN-
TH--------------------------LNAFVDRLINDIYSTDYQLFIE-TTINTKLF-
--------------RVTPKTLGNRIKALYYDA------V-GKLAPLGFGVHSCRNMIAML
MAE---KSENIMAIQSFLQHKNIK----TTRQYIRSDYTYTTSEFNRLTQYEFNDTFEK-
---LIPK--------------------------------------------------
>YP_002321386
---------MSPIIQDFIRQQK-------GFNDAPSDPIIIRKT----------------
-----------------HTTSEMRRINEKK-----LNDV-----LGKIP-----LDDIIR
KPLPRPSKVRMTL----K----------------TPNPLPKNLANAVTSLKL--------
--------------------------LDEPIVENRINVFIGYCKYKGYSYNTTIRYFNLL
KQHKIFNDDD-----------------------------------------GELTSRLKP
NKIAFIDSGHIHVR---IV--SMVDFKTFASYLAQNMS--------------------QY
SAPILIAMYTGLRTSEILQFTTYTLYQLYEKQQPISIKRKQTVVTTLNPEPIYWEPIYN-
TH--------------------------LNLFVQRLIDDIFSDEYEAFLQ-NKINVRLF-
--------------QLTPKTLSNRIKSLYFNA------V-GKQAPYGFGIHSCRNMIAML
MAE---KSENILAIQTFLQHKNVK----TTRQYIKADYTYTSKEFNRLTNYEFENVYSK-
---LADTSK------------------------------------------------
>YP_009346000
-----------------------------MANTSNTMMNNILKS----------------
-----------------HTTSTIRKLNELE-----LNRR-----MDGLPT-EV-LENLIR
RKLPDPSKRRIVR------------------TVIVKPKIPPCLNNAIVSLAL--------
--------------------------MDEKSMRRRIEIFIGYCRYKNFTYNTTKRYFHIL
KLNGLFGKED-------------------------------E--VNGNADEIEAIRYLRP
NKLLFVDGGKTHIR---IV--SMVNFKTFIEYLHKNFS--------------------VY
TAPILVAAYTGLRSFEILQFSTYTIYQLLNQQQPIAIKRKHTVVKSYDIEPIFWQPVYN-
SH--------------------------LNVFVENL-RDLYYDDYKIFID-FQINIKLF-
--------------PVTPKTLGNRIKSLYFEA------I-GHAPPNGFGIHSCRNMIAML
MAE---KTENIYAIQQFLQHRNVS----TTRHYIKADFTKTTKEFNRLTKYEFSNINRK-
---LEKINTETAVTSKSIITKNDNDG-----NNNNNNNNNNKSV-------------
>YP_009553103
-----------------------------MANINNNTINSILKD----------------
-----------------HTTSTVRKLNEIE-----LNRR-----FDSLPV-NV-LENLIR
RKLPEPSKKRTTH----INNGSSS--LSADGTTKTNNKIPLCLKNAITSLAL--------
--------------------------MDEKSMSQRIKIFIGYCRYKNFSYNTTKRYFSIL
KNNNFFNESPNELIKINENQNKN---DISNNDSSNNNNN-ND--SDDNTNQIEPIDHLRP
NKLSFVNCGLQHIR---IV--SMSNFKTFIEYLHNNFS--------------------IY
TAPILVAAYTGLRTFEILQFSTYTIYQLLNQQQPIAIKRKHTVIKSYDIDPILWQPIYN-
SH--------------------------LNAFVEQL-RDLYLDDYKIFLE-MQINTKLF-
--------------PVTPKTLGNRIKSLYFNA------V-NSIAPNGFGIHSCRNMIAML
MAE---NTENIFAIQQFLQHKNVK----TTRQYIKADFSKTTQEFNRLTKYEFSNINKK-
---LKKINT------------------------------------------------
>YP_001111324
-----------------------------MDLC----LTPAKNV----------------
-----------------ISKRKITKINEEN-----LNSI-----LDNIPD-AS-FAEIIR
KKLPKPNPKNVKR----N--------------INKDLKIPNIIFKIIKSIKL--------
--------------------------LDEPNKEQRLKLFIGYCKYKNYSYNTTLTYINFL
KKTNIINKQN----------------------------------------------NIIP
DKGMYN--KDIHQR---II--DSESFKKYFQYLLTYFN--------------------KF
TAPLLFACFTGLRTMEILQVNTFTLFQLLSKKPEVSILRKN---------EQYWKPLYT-
NQ--------------------------FNIFIEKL-KNLYKNTYNNALE-NNSHIKLF-
--------------NIHPSTLDRRMGVIYYNA------T-NLLLPFGAGIHTHRYMIANL
LAN---STKNIEIVSAFLQHKSIE----TTQIYLKSKLSFIEKEFQTIVNKKFNPVSKL-
---LKNE--------------------------------------------------
>YP_009551728
-----------------------------MDTNSNDMLDIISRS----------------
-----------------HTTSTIRKINENK-----LNER-----FDDLPV-EV-LRNLVR
RKLPEPDRKREII----V--------------AKTKPVITKVLSNIVTSLAL--------
--------------------------LDEPSMRKRLELFIGYCNYKQYTFNTTKQYLKIL
KLNNFFGNYTADDEQCVNNNNNKNIDSIDDDDDTNVNSKNVDIYNNDSCYDGMILKLLRP
DKLAFAHRGNHHIR---VV--SMNDFNTFVKYLYDNFS--------------------TY
TAPILIAAFTGLRSFEILQFSTYTLYQLLNHHQPIAIRRKQTVIKSYDIEPIFWSPIYN-
TH--------------------------LNTFVENL-RDLYLDDYNIFLQ-MQLNVKLF-
--------------YITPKTLGNRVKSLFYNA------T-GRMAPNGFGIHSCRNMLAML
MAQ---KSENIFAIQQFLQHKNTK----TTRTYIKADFTHTTNEFNRLTNYEFSDINKK-
---LIKINTDDDNDNETSTNTKELSS-----KKTHIN--------------------
>YP_009165793
MLPTQQLNSEPPIRHESIRTIFGIGGPPFGGYCDNRTAASVRETETSLNRPHSDAKDQKH
PVAIVTATRVQTLATKTAKTAKITEIPETSADPWHLMEQNETSRKNGLTGNEVKLG----
DEHWRPENAGMLVPRGRNEAESSITDQLLYAATHTDATQKRHLANLIAKERLYRKVFCGI
ADDNHELVELTKCMENGDMSFIKFKSEDRELTLETLCKHIEQLVQLGYSLTYIFGYLSYL
RRK-YRAGYPKLRQ-----QTS-------------------------------AFYRTLI
NLYEQARRGKKRISTDEVYTCEEKIYAEMRNICHEVFFSEEI--TIVTTSDEATRNQVLF
AYLFLFMYETGKRLSEIALINPEQLQTLATHEALVIRIPKSKKLGRIVLRGYDEEMRIEF
KH---------------------------------FLM-RAIDLFTR---KQFEGCIPFD
Q-------------YHKRRTLDRNFGRLYLAALRRLGKP-RDQKPRGLSLHSLRRFRAGS
MFQ---QGKDIEHIRECLDHSSTK----VTNIYINKHLMRSYRTKLNE--TQPTSNWKSH
WQNSWTITTSN----KSNVSNKDVPHTSIKSSAVDLPRRQYENIVTLYEEFDERVIR
