# Supplementary material for: Endoparasitoid lifestyle promotes endogenization and domestication of dsDNA viruses
Source: eLife. 2023 Jun 6;12:e85993. doi: 10.7554/eLife.85993 (PMC10259472; doi:10.7554/eLife.85993)
Supplement: Figure 1—source data 1. [file elife-85993-fig1-data1.zip › All_clusters/Cluster9138.aa.aln]

>scaffold_72123:226-763(+):Trichopria_sp_970989
IQLMRGDCLEL--MKSIPDASVDMILCDLPYGTT-ACKWDSIIPFAPMWSEYKRVCKPGA
SIVLTASQPFTSALIMSNPKAFRYEWIWKKNAGSNFGAVKSQPMKEHESALVFCAGKHLY
SPQMQERAEAGKKMVRAGVKSKASAGNDVYGGMNQGYDNSACDPDMRYPSSVQVFNRERG
LH----------------------------------------------------------
----------
>YP_009052204
MNILEGDCLFH--MKNISDKSVDMILCDLPYGTT-KNKWDSVIPFYDLWENYNRIIKDNG
AIVLFGSQPFTTKLISSNMKDFRYCLVWEKNKFSDFLNAKRKPMKTNEDICIFYKKQPTY
NPQYTYSTPYTRWNTQSAV-----DKQTNYGGHKQNISKS---DGKRLPTTVLKFNRIER
PDHPTQKPIDLLEWLIKTYSNENELILDNCMGVGSTGIAAKNTNRRFIGIEKDQNYFKKA
TENLI-----
>YP_009001166
MSLYNVDCLSPQGLAIVESSSIDMVLCDPPFGVLNREQWDKKLDLVALFAEIERVTKPNA
AVIFFSSKFTAELILGPWEKYYRYDLIWEKNKPRGFLNAKKMPLRTHENILVFYRKTPKY
FPQMKEGFEPIHACRRKK-------TSSHYGEGEGGV-NEREGKTDRYPTSILKFPVVQR
PIHPAEKPVALLEFLISSFTTEGDVVCDMCFGSASTGEACWNLKRNFIGFEEDEHFFRLG
KDRLEKLAAI
