# Supplementary material for: Endoparasitoid lifestyle promotes endogenization and domestication of dsDNA viruses
Source: eLife. 2023 Jun 6;12:e85993. doi: 10.7554/eLife.85993 (PMC10259472; doi:10.7554/eLife.85993)
Supplement: Figure 1—source data 1. [file elife-85993-fig1-data1.zip › All_clusters/Cluster25470.aa.aln]

>QANH01000488.1:21102-22644(-):Harpegnathos_saltator
MSKQKLWIDDLNSFFGDWSLIPTSKMTIEEKLNTITRLILIASLVLLLFGKKDASLYILI
IGLIIVIVI------------YSQEKPTIVEGFEFPPKGETEIINGEIVDNEGEKNEIAT
NLGTPS------SKGRTIGGVTLPGG---------------------RAPIYTCNVTYYP
TT-----M-------------------SGNSVMITGKNNALVGPQNPKTLMPPPIAPPLG
DLDTWKASEWTTHSHVNSRTVQYEDEAGPFRTFNNNDER-----VLPVNCLSSYEDDQAN
NPCFR-RYQSGIGIKNEIGIMEPFEHTPNLIKGETPALIKELDEPYEPYEP--YEPK---
-KDIIEPFISELQPGIYSSNID-QPILDNAGLL-PDMPQPQTTLFTPMINGKPRD-----
-------KMQIYVEDKEADAIPGITDSGYHTLDRAYELPQRYVRERLPKRYGEWRARRST
MPGIPFETPVGYGAGARPIGSFPTEG--------ACTGWVTGIENVRDLSGAEEMSEYYN
KNKLDMYDVDENAPLYA----------INPDAVKMHIDVTNRFRSDMQESLMRKRNAEAW
QRKMYPLDTNHRRMLGGNGQF
>QANH01000787.1:20690-22232(-):Harpegnathos_saltator
MSKQKLWIDDLNSFFGDWSLIPTSKMTIEEKLNTITRLILIASLVLLLFGKKDASLYILI
IGLIIVIVI------------YSQEKPTIVEGFEFPPKGETEIINGEIVDNEGEKNEIAT
NLGTPS------SKGRTIGGVTLPGG---------------------RAPIYTCNVTYYP
TT-----M-------------------SGNSVMITGKNNALVGPQNPKTLMPPPIAPPLG
DLDTWKASEWTTHSHVNSRTVQYEDEAGPFRTFNNNDER-----VLPVNCLSSYEDDQAN
NPCFR-RYQSGIGIKNEIGIMEPFEHTPNLIKGETPALIKELDEPYEPYEP--YEPK---
-KDIIEPFISELQPGIYSSNID-QPILDNAGLL-PDMPQPQTTLFTPMINGKPRD-----
-------KMQIYVEDKEADAIPGITDSGYHTLDRAYELPQRYVRERLPKRYGEWRARRST
MPGIPFETPVGYGAGARPIGSFPTEG--------ACTGWVTGIENVRDLSGAEEMSEYYN
KNKLDMYDVDENAPLYA----------INPDAVKMHIDVTNRFRSDMQESLMRKRNAEAW
QRKMYPLDTNHRRMLGGNGQF
>QANH01000316.1:70234-71070(-):Harpegnathos_saltator
MSKQKLWIDDLNSFFGDWSLIPTSKMTIEEKLNTITRLILIASLVLLLFGKKMHLYIF*L
LV**LL*LS------------IVKKNPL*WKVLSFPLRGKLKLSTERLLIMKVEKNEIAT
NLGTPS------SKGRTIGGVTLPGG---------------------RAPIYTCNVTYYP
TT-----M-------------------SGNSVMITGKNNALVGPQNPKTLMPPPIAPPLG
DLDTWKASEWTTHSHVNSRTVQYEDEAGPFRTFNNNDER-----VLPVNCLSSYEDDQAN
NPCFR-RYQSGIGIKNEIGIMEPFEHTQTLLKAKLPP**KN*MNRMN-------------
------------------------------------------------------------
------------------------------------------------------------
------------------------------------------------------------
------------------------------------------------------------
---------------------
>NP_149676
MSKQKLWIDDLNSFFGDWSLIPTSKMTREEKLNTITRLILIASLVLLLFGKKDASLYILI
IGLIIVIVI------------YSQEKPSTVEGFE--------IINGEIVDDEGEKNEIAT
NLGTPSSYQGGASKGRTIGGVTLPGG---------------------RAPIYTCNVTYYP
TT-----M-------------------SGNSVMITGKNNALVGPQNPKTLMPPPIAPPLG
DLDTWKASEWTTHSHVNSRTVQYEDEAGPFRTFNNNDER-----VLPVNCLSSYEDDQAN
NPCFR-RYQSGIGIKNEIGIMEPFEHTPNLIKGETPPLIKELDEPYEPTFARRANDE---
-KDIIEPFISELQPGIYSSNID-QPILDNAGLL-PDMPQPQTTLFTPMINGKPRD-----
-------KMQIYVEDKEADAIPGITDSGYHTLDRAYDLPQRYVRERLPKRYGEWRARRST
MPGIPFETPVGYGSGARPIGSFPTEGAVVSPPGNACTGWVTGIENVRDLSGQSEMSEYYN
KNKLDMFDVDENAPLYA----------INPDAVKMHIDVTNRFRSDMQESLMRKRNAEAW
QRKMYPLDTNHRRMLGGTGQF
>YP_009046655
-MNEKLWTDDINSLFKEWAVFPTENMTKEEKLNAITRLVIAVSVVLLLFGKKDISLYVLL
IGLLLVIVI------------NSQNQIEN---FEFD------------------------
-----------ESDTGNEEGMPSSGG---------------------RAPIYTCNVTYYP
TL-----V-------------------SGNSANIIHKNSALSGPQNPKTLIPPPIAPPLA
DLDTWKANEWTTHSHINSRTVQDEDETGPFSTIGYGKSFLSPEFAEDINYLTSYGPDQAN
NPCYR-RYLTRTGMGNEMGFVEPFQPPATE------GLIKDLSED-EPKLG--TPSG---
-DQTVENFINEIQPGIYVSSKD-KPILDNEGLLDPEQPQGRTTLYTPIINGNPRD-----
-------GLQIYVEDDEPPVIAGITTSGYHGLERAYRLPQRYVRERLPKRYGEWNAREST
IPGIPFGTRVGYGVDTEGVGGR---------CNFSDTRWRAGTEQVKDLSGQEEMSEYYN
KNKLDMFEVDPTAPLYE----------INKNAVQLQIEVTNRFRSDMQESLMRKINAEAW
ARKEYPLDTNHRRMLGGTGQF
>YP_004732899
-------------------------------MIDIILIIITIMFGALLLDKSKRSKFILK
EGFTAPSGYTMANKGVCLKAQLPDGEMSPSYTFNLPQGGSVTLPETRSFT--------PS
YAGFLNDYQTFGSTGY-SPGTPDQGGFSQYSMNANMETYQPIDFDNNIASLYGYRPDGYD
TTPKPSVLSCSENDGLMGSNRWCGCESLSTSGTTETSTRRLIGGVNPRTLIPPRIVPPIA
DMEEWGTDNYTIHSAINDSRSDDLFLSGYI-TLD--DCR----CQGRCNCKKGWNK----
-PLIKEGFNEGESITQ--SLSKDWPTSSTNISGQLGAITTRVNSNCRGTLLQDCGGENLS
QVVADHNYISPYD--LSEQRITRPQILQNGGIS----RVPEKSVYTSITNGDDLIFVEQM
SKKTKQSYSTDYITGDEPSMIYDPRMVGYSDSKRGYVD------KLL-------------
-----------------------------GQPKF----Y-------YDDINAVRAPNYIT
RNKIDIYSFGESTGRLKNPNDCNVSGDNNQLAVEEFHNSALQHRSDMMQSLMSKRNSEMW
QLREFPISTNGQRMLGGTSKI
