# Supplementary material for: Endoparasitoid lifestyle promotes endogenization and domestication of dsDNA viruses
Source: eLife. 2023 Jun 6;12:e85993. doi: 10.7554/eLife.85993 (PMC10259472; doi:10.7554/eLife.85993)
Supplement: Figure 1—source data 1. [file elife-85993-fig1-data1.zip › All_clusters/Cluster12879.aa.aln]

>NP_149612
---------------------------------------------------------------------------------------------------------------------------------------------------------------------------------------------------------------------------------------------------------------------------------------MKETIFEIFVDDLMDSSYDEEDFERGDAGIDDKKAFMKNQFRTISLAEKNSLVQRTMKLYEAGALNKRVMDKATLVEQNTYIPSHKEIDKYENDTVPIPVAKPKNPHVDEPAFNVNEIMGRADKYIGTFNLGMVWVYPYLDDPPIKFGTRTLEHKFEYDLLSPANDSTMLNIEN------KLYPSISHYLIVRVAQTMPGFENVDKAYGVISDG-PNRFFSVADSESRLMNLEQTVFSKEKTFLLQKAIRNKFDQRKF-KDILIATGDKVLVYAPLKLTDEARRLKYQGLAKPINIVTESNAYRKETTNFLEKIRPTILPEDVIFSNNNAFKTSLEYDEFMEMFMVEKVKDISFTIKCVQVFCKHKDLPFSLTKCFVKKVL-ESFYGECTPVNYISGSAK-KQYPYRFEEALSAQFQIRSRKETSFSMSTKTANLIFNKILETLFNLENVMKNGELPHIGGQNEIPMYATLFKIALMDSQWLLSKRNNKDLKF-DTKS--KNNNNIISAIINVISILHMDLSDNKKVGNCIYDSIDNIVDDVDIKIATSILTGKIQPLEEITVAK--SK---GSLRAQ----IIAEEEIRFGEEIEAEFNDEEVVEEGDVIEEEELDEEGGEEEEGIDYAD--ELPEFDEEAYYEGVVRTITGHFESLGL----DVENGIEDKIRKEA-----QKIEKIG-NRLKINFYA----------
>NP_149618
--MKRNFRPKLKKQVDNTKKDTIVLKHEEDKPFGPLRNDYKSDLYIDGKRWNSVDNYVFSNLLPSIDFRKQTIEHLNPHQVEKTYYDVKFEINKSTLSSAIKIGIESKLIADPQFRQALLNTAGSSIMYLSKNNYLGYGN--GKWFVNTYGIWLEHFRTGMLWSIART---DKHPTLKDDQIYDSYLAEKGLKLALHYENLDKYLKIDADLQGNGMVEIIKALIKKSGREKIFV--LDRETALALQRKRYIEPIVKATQLIRYI-----------------------------------------------------------------------------------------------------------------------------------------------------------------------------------------------------------------------------------------------------------------------------------------------------------------------------------------------------------------------------------------------------------------------------------------------------------------------------------------------------------------------------------------------------------------------------------------------------------------------------------------------------------------------------------------------------------------------------------------------------
>QANH01000736.1:27394-30190(+):Harpegnathos_saltator
--MKRNFRPKLKKQVDNTKKDTIVLKHEEDKPFGPLRNDYKSDLYIDGKRWNSVDNYVFSNLLPSIDFRKQTIEHLNPHQVEKTYYDVKFEINKSTLSSAIKIGIESKLIADPQFRQALLNTAGSSIMYLSKNNYLGYGN--GKWFVNTYGIWLEHFRTGMLWSIART---DKHPTLKDDQIYDSYLAEKGLKLALHYENLDKYLKIDADLQGNGMVEIIKALIKKYGRKKIFV--LDRETALALQRKRYIEPIVKATQLIRYIRKTYIREIRNKNIEKMKETIFEIFVDDLMDSSYDEEDFERGDAGIDDKKAIMKNQFRTISLAEKNSLVQRTMKLYEAGALNKRVMDKATLVEQNTYIPSHKEIDKYENDTVPIPVAKPKNPHVDEPAFNVNEIMGRADKYIGTFNLGMVWVYPYLDDPPIKFGTRTLEHKFEYDLLSPANDSTMLNIEN------KLYPSISHYLIVRVAQTMPGFENIDKAYGVISDG-PNRFFSVADSESRLMNLEQTVFTKEKTFLLQKAIRNKFDQRKF-KDILIATGDKVLVYAPLKLTDDARRLKYQGLAKPINIVTESNAYRKETTNFLEKIRPTILPEDVIFSNNNAFKTSFEYDEFMEMFMVEKVKDISFTIKCVQVFCKHKDLPFSLTECFVKKVL-ESFYGECTPINYISGSAK-KQYPYRFEEALSAQFQIRSRKETSFSMSTKTANLIFNKILETLFNLENVMKNGELPHIGGQNEIPMYATLFKIALMDSQWLLSKRNNKDLKF-DTKS--KNNNNIISAIINVISILHMDLSDNKKVGNCIYDSIDNIVDDVDVKIATSILTGKIQPLEEITVAK--SK---GSLRAQ----IIAEEEIRFGEEIEA----EEVVEEGDVIEGEELDEEGGEEEEGIDYAD--ELPEFDEEAYYEGVVRTITGHFESLGL----NVENGIEDKIRKEA-----QKIEKIG-NRLKINFYA----------
>YP_004732935
--------------------MSVTIRNSLDKPFGKLANDAILPFKVNSHTYSSIVNFVYANLLPESTFKE-ELSQTLPKNVLTTFGEVRTHLKQATIQSSAHTAIIEKAKQNKQFFKKLMDTENLQIIYYSPNTFLGIGR--SKDGENIYGQALEQIRNELQLE--------QNKAQQKDNIYLSYIAEINLKKAFRKHNLEKYISKDKKR---SIKRLVDALVQDYGNTEVYLNAPDIDTILTLHEKRNILNYTDPNSLIRVIRKNEARNVLKRNLFDLKVASLHAFVDYTISKNA----------TISEDKTALKDQLFDILSSKREEFANRILDLYSAKALPDEVKDKIKKFKMMWYFPSEKDIEFFESESIKLPQIDVDS--TT-------------------S-TE-----------------S-FKVYIENDILSPLDETSIVVINN------RKFKSISHFIAFELNKLY-GGSDPAKLYVRIKDVKT------SDLDQFNKLIEKDVFITTKNKLLEEAINIKLQEWSV-KNLIFGLENLEF--EDHYDLDK-------------------------TEEFYNKYMDKVVLKI---QKIPSFEKFVEKDSFLIDIIKDKVD-FYFM--ILDNLMVHTKSKHRLGVSYDDLVQFSPFYTFIMFNDS-NV-PQAKIPDY------------LTQKSKQYGLSNQSLLQIWSIIYNGIKMSEK------------IVGEAGYDIRYKSLLIWSKYLLGKANNNLQSL-EVMQS-RQEDNVLMVLLSILSKLKEV---NLKFN-------SPTINTQDLQTAIHLCLGKVREYTHQFERV--EE--------D---LEFEN--------------EDEVITPEEVF---------DD-EEGQM------MPDD---DDFEGFNLSSRQKFEAFLTTYFNPLKNELDLGKVEEAVYKILNSKIPVTQKHQNLNFFVSGFTLPSLE-
>YP_008357335
--------------------MSVTIRSSLDKPFGKLANDAILPFKVNSHTYTSVVNFVYANLLPESTFKE-ELSQTLPKNVVKTFNEVRTHLKQSTIQSSAHTAIKEKAKQNQQFLQKLMDTENLKIVYYSPNNFLGIGR--SKDGENIYGQALEQVRNELQSE--------QNKLQQKDNIYLSYIAEINLKKAFRKHNLEKYISKDKKR---SIRRLVDTLVKDYGNTEVYLNSPDIDTILTLHEKRNIMTYTDPNSLIRIVRKNEARNVLKRNLFDLKVAALNAFVDYTISKNV----------TISEDKTALKDQIFDILPLKREEFANRILDLYSAKALPDEVKDKIKKFKTMWYFPSERDIEFYNSENIKLPEITEDST--L-------------------T-VD-----------------T-FKVYIENDVLSPLHENTFT-VSN------RKFKSVSHFIAYELNKLY-GQMDPAKLYIRIKDVKT------SDLDQFNKIIEKDVFTTTKNKLLEDAINLKLQEWSI-RNLIFVVENLEF--EDTYDLDK-------------------------TEEFYNKYKDKIVLKI---QKIPSFEQFVEKDFFLTDIIKDKID-FYFM--ILDNLMVHTKAKHRLQVSYDSLVEMSPFYSFIMMNDS-NV-PKTKIPEY------------LIQKNRQYGLTNQSLLQIWSIIYNGIKMSEK------------IVGENGYDIRYKSLLIWSKYFLGKPNTNLQSL-EVMQS-RQEDNVLMVLLAILSKLKEI---NLKFN-------SPSINTQDLQTAIHLCLGKVRVYSHEFEKV--EE--------D---LEFED--------------EILQPNEVEVY---------DDVDEEQI------MEDD--DDNFEGFNLNSRKKFEAFLQTYFNPLKNELDLGKMEEAVYKILNSKIPVTIKHQNLNFFISGFKAPLSLD
>YP_009010330
--------------------MSVTIRSSLDKPFGKLANDAILPFKVNSHTYTSVVNFVYANLLPESTFKE-ELSQTLPKNVVKTFNEVRTHLKQSTIQSSAHTAIKEKAKQNQQFLQKLMDTENLKIVYYSPNNFLGIGR--SKDGENIYGQALEQVRNELQIE--------QNKLQQKDNIYLSYIAEINLKKAFRKHNLEKYISKDKKR---SIRRLVDTLVKDYGNTEVYLNSPDIDTILTLHEKRNIMTYTDPNSLIRVVRKNEARNVLKRNLFDLKVAALNAFVDYTISKNV----------TISEDKTALKDQIFDILPLKREEFANRILDLYSAKALPDEVKDKIKKFKTMWYFPSEKDIEFYNSENIKLPEITEDST--L-------------------T-VD-----------------T-FKVYIENDVLSPLHENTFT-VSN------RKFKSISHFIAYELNKLY-GQMDPAKLYIRIKDVRT------SDLDQFNKIIEKDVFTTTKNKLLEDAINLKLQEWSI-KNLIFVVENLEF--EDTYDLDK-------------------------TEEFYNKYKDKIVLKI---QKIPSFEQFVEKDSFLTDIIKDKID-FYFM--ILDNLMVHTKAKHRLQVSYDSLVEMSPFYSFIMMNDS-NV-PKTKIPEY------------LIQKNRQYGLTNQSLLQIWSIIYNGIKMSEK------------IVGENGYDIRYKSLLIWSKYFLGKPNTNLQSL-EVMQS-RQEDNVLMVLLAILSKLKEI---NLKFN-------SPSINTQDLQTAIHLCLGKVRVYSHEFEKV--EE--------D---LEFED--------------EILQPNEVEVY---------DDVDEEQI------MDDD--DDNFEGFNLNSRKKFEAFLQTYFNPLKNELDLGKMEEAVYKILNSKIPVTIKHQNLNFFISGFKAPLSLD
>YP_009010564
--------------------MSVTIRNSLDKPFGKLANDAILPFKVNSHTYSSIVNFVYANLLPESTFKE-ELSQTLPKNVLTTFGEVRTHLKQATIQSSARTAIIEKAKQNKQFFKKLMDTENLKIIYYSPNTFLGIGR--SKDGQNIYGQALEQTRNELQLE--------QNKAQQKDNIYLSYIAEINLKKVFRKHNLEKYISKDKKR---SIKRLVDALVQDYGNTEVYLNAPDIDTILTLHEKRNILNYTDPNSLIRVIRKNEARNVLKRNLFDLKVTSLHAFVDYTISKNA----------TISEDKTALKDQLFDILSTKREEFANRILDLYSAKALPDEVKDKIKKFKTMWYFPSEKDIEFFETENIKLPQIDAEGTGTT-------------------S-TE-----------------S-FKVYIENDILSPLDETSIVVINN------RKFKSISHFIAFELNKLY-GGSDPAKLYVRIKDVKT------SDLDQFNKLIEKDVFTTTKNKLLEEAINIKLQEWSV-KNLIFGLENLEF--EDHYDLDK-------------------------TEEFYNKYMDKVVLKI---QKIPSFEKFVEKDSFLIDIIKDKVD-FYFM--ILDNLMVHTKSKHRLGVSYDDLVQFSPFYTFIMLNDS-NV-PQTKIPDY------------LTQKSKQYGLSNQSLLQIWSIIYNGMKMSEK------------IVGEGGYDIRYKSLLIWSKYLLGTPNNNLQSL-EVMQS-RQEDNVLMVLLSILSKLKEV---NLKFN-------SPTINTQDLQTAIHLCLGKVREYTHQFERV--EE--------D---LEFEN--------------EEE-ITPDEVF---------DD-EEGQM------MPDD--DDDFEGFNLSSRQKFEAFLATYFNPLKNELDLGKVEEAVYKILNSKIPVTQKHQNLNFFVSGFTLPSLEN
>YP_009010799
--------------------MSVTIRSSLDKPFGKLANDAILPFKVNSHTYTSVVNFVYANLLPESTFKE-ELSQTLPKNVVKTFNEVRTHLKQSTIQSSAHTAIKEKAKQNQQFLQKLMDTENLKIVYYSPNNFLGIGR--SKDGENIYGQALEQVRNELQSE--------QNKLQQKDNIYLSYIAEINLKKAFRKHNLEKYISKDKKR---SIRRLVDTLVKDYGNTEVYLNSPDIDTILTLHEKRNIMTYTDPNSLIRIVRKNEARNVLKRNLFDLKVAALNAFVDYTISKNV----------TISEDKTALKDQIFDILPLKREEFANRILDLYSAKALPDEVKDKIKKFKTMWYFPSERDIEFYNSENIKLPEITEDST--L-------------------T-VD-----------------T-FKVYIENDVLSPLHENTFT-VSN------RKFKSVSHFIAYELNKLY-GQMDPAKLYIRIKDVKT------SDLDQFNKIIEKDVFTTTKNKLLEDAINLKLQEWSI-KNLIFVVENLEF--EDTYDLDK-------------------------TEEFYNKYKDKIVLKI---QKIPSFEQFVEKDSFLTDIIKDKID-FYFM--ILDNLMVHTKAKHRLQVSYDSLVEMSPFYSFIMMNDS-NV-PKTKIPEY------------LIQKNRQYGLTNQSLLQIWSIIYNGIKMSEK------------IVGENGYDIRYKSLLIWSKYFLGKPNTNLQSL-EVMQS-RQEDNILMVLLAILSKLKEI---NLKFN-------SPSINTQDLQTAIHLCLGKVRVYSHEFEKV--EE--------D---LEFED--------------EILQPNEVEVY---------DDVDEEQI------MEDD--DDNFEGFNLNSRKKFEAFLQTYFNPLKNELDLGKMEEAVYKILNSKIPVTIKHQNLNFFISGFKAPLSLD
>YP_009021145
-------------------MFAVTVKNSLDKPFGKLANDAIMPFKAHSRTYVSVVNYVYANLLSESTFKE-ELAKMSPKDVIPSFEEIRKHLKKTAIQSAAQTGIKEKVRQYKKAEEALLNTHHTTILYYSANEFMGIGK--SKTGENIYGLALSQARNELQQN--------QHKMEQKDAVYLSYIAEINLKKVLRKHNLEKYISKDKKR---SMKKLVGALVQDYGRTEVYSNAPDLDTILALHEKRNIVNYTDPNSLIRIVRKNEIRSVLKRNLFDLKVAALHAFVDYAISKNV----------TASEDKTALKDQLFDILPSKRDEFANRILDLYSAKALPEEVKNKIKSFKAKWYFPSDKEIEHFEMENIKLPDLQGGGESVV-------------------ETPG-----------------T-TNIYAEGNVLSPLDDSFVFVVNN------LKFKSISQYIAYEINKLY-GQMDPKKLYVRIKDVKT------SDLDRFNRMLEKDVLSTTKDKLLEEAINIKVQEYDV-KNLIFAIANLNF--EDAFNLDK-------------------------TQDLYNKHKKNIVLKI---QKIPSFEQFIDKDPFVAGVIRDKID-FYFL--NLDNLMIHLKSKNKLNVMYDSIVEMSPFNTYVTFN-S-DV-PKSRMPEY------------LRQKNTQYGLTNQSLMIIWSIVFNSIKLSEK------------IVGVKEYDIRYKSLLIWSKYLLSQPDNSFKTF-EVMES-KQEDYILTALLSILFKLKEL---NLKIG-------IPTMNKQDLMTAVHLCLGKVRQYKQELEMV--EQ--------D---LEFDE--------------IFEGENETELY---------GEDYDGED----YDGEDY--DDDFEGFNSSSRQRFEAFLETYFLPLKNEIDLKMMEKAVYKILNNKMPLSLKHQHLNFFLAGYKLPSF--
>YP_009046746
MENQRNGKRNKGKNGDKKKNDTIILGHPNDKPFGPLRNDYKFMLYLDEKNWDSVDNYVYSSLLPSVSILKKTIEHAKPTQVRRQFLEAKSVIDRDILFTSMKVGIEAKLKADPTFRQKLLDTTGSTILYLSKNNYLGYGN--GRNFTNSYGIWLEAARRGMLWNKAQRTIKSRNPEMSDNDIYDSYLAEKGLKMALQFENLDRYLEK------ENLVEVIKELLKRYGQAKILI--IDKETALALQRRRYIEPITTASHLVRYIRKTFIREVKIKNLENLKREAFSAFVDDLMEEKYTADDFERGQNGREERREIMKEQFATISLSEIDSLVQRTWKLFKAGALNKDVSDRIEKIIKETYIPSTREIDLYENDTVPIPTKRQPFA--D-------GEFDDIRKDLDAFPMGMVWVYPHLNDPVIDFGGRRLEHN-EFDWLSPVNDSVPLKIKSDFSEEYLEYPSISHYLVVKVAQTVPGFESINKAYSLIFDSSTNLFFSINDAESQLEFIRSEVYNNLKSNLLMKAIYTKFEQRMF-QDILLATGDRQLKYGKERKGDRTKPLT----------------EDIETVTLLKEIREKILPEGTVLKP-SGLKNATYYDEFLENYMIDKVNDISFTIKCVQVYCKHKGLPFSLTSSFVENVL-DSFYGPCTQLSVCKLGKELSEPSQSFEKSIETNFRIR-RKETSYSMTKRTARLIYEKIINTLLNLIEVLKDGGQPNIGDSGGVSLYSTLFKIALIKSQWILLTKK-VDPKF-DTRIKNQTQNKITSALINIIYLLNQRG---------ALKKSHEPVDEVDVKVAASILIGSIQPITEISSSE--SK---RSQLAA---EINIENEIG-----------EEDEGEGDFVEN--EEEEGGEEVEGQEYADDDDLQDFDEDADYEGQVGTIKGHLENLGL----RVDHSIDQDIKSAT-----LLVEKLRPRKLKLNFYA----------
>YP_009220722
---------------------MVIIRNKESVPYGILSNFYETELVLDGEKWNNVIDYVAFVKNKRY---------SVQDSG--GLAKVWRNLIQDLTAKAVRLGIDAKANAQPAFARALLETGTKPIMYASNDPFLGINM-ASREGLNIYGKWLVNYRNILSSE-------------TPDVFYNAYVLSRFLNTAIYKEPLDRYLQLA--RQGATLRYLNDLLYRRYGNVVDI---PSLETVENIRLSTRQQVSLKPEEIILRVRRDRIRNVKKENGAVLANQLFRTLVQEVMDANNI-S-------------YSLDLFMRKIDKKTLNYLSDRVSRSYEVRLA----EGKTPRFETDLYIPTDQEIRLAEEDSPIA-----TFV-----------------------NPD-----------------LEVVVDPDDSILSMKDDSTVFTVNG------RDFPSINHLMVFVVGGLID-----MDPYLMVFNPQNQLFYSGTDSLRFLNDNLDKYIEQTNKMRLLTALNAKIVTFPFIKDIVKTLDNAPLYVEDVESE--------------------------ITNGFYSELKDSTSWAEVF-ANRGSVSDYLASDAFFVFIQKEMMESFMNI---LVN-VSEKRDL-----VTVKK-VYEIFYGVNSFDKQRTGGVP----MA--------------CIVKHSGLPETACAFLNERFVNRILAAEDVAKKAMKSDI-------VFGTKFVIM--NTRTRMANGEFADPDYYNTANS------------------KERLALAKVTSACLAVSGRKLVTADDILRAYNILVGEITRARIEEVGAATNTEKLTERVAAAVAGVVAVDEFVMEPVAEQP--DEE--DEGD----ENREIEGYDENDSFDYMDDDMYGAFDSADEQAD---TIMRQL---------------SVKATTMRVFKEYVLKLAVG-NYYRVNEFC----------
>YP_654685
-------------------MTQVIVRNSLDKPFGKLANDAEVPLAVKTEDYSSVINYVYSNLLPFGTFRE-ELMATPPSRVLSTFIQMRKHIKKSIIQSSAHTAIMVESERDPVFRQALLETSPQKIVYKSNNKFMGVGE--DGTGDNIYGAALEQVRNELQAE--------KDRDAHQEAVYLAYIAEVNLKKALRKHNLEKYISKDRKR---SIKRLVDALVQDYGKTQVFDNSPDIDTIMTLHEKRNIMVYTDPNALIRIVRKNTIRAVLAKNLLELRVAALNAFVDYAISKNV----------VRSEDKSRLKDQLFDIELGKRNDFSKRILDLFEAKALPDEIKNVIKKFKAQWYFPRDDEIEHFERETVKIPVPQATTTQQATA-----------------EPAE-----------------TYTVSYDSDSVLSPLRRTQALNLNM------LLFPTISHFIAFEVNKKY-ELTSIRGLYDTIKKIPI------RTLDAWSKTHEQQTMEQRKLLLLEEAITHKLMDYSV-KHLVWAIRDLKF--EDKYNPDE-------------------------TTQIYRKYMDKINLRI---QKIPSFEEFVEKDPMVHEVVREKVD-FYFT--ILDNLMVHTKYKFNFKVSYDDLVKMSPFHGFILMDSV-QI-SRLPIPDY------------LQWKNSRYGLSTESLVQIWTIVYNGLKQSEK------------LVGINDWDIRYKSCFIWAKYLLGQEIR-SRRL-NVMES-RREDEVLLAILSVLFKLKEV---NLRFG-------LSALNFQDLQTALYLCLGRVRQYVPKGNKP--DLRPPPTLVAD---SMFDQPDIQLAPLVEPE--EEVDETQVEIYEPEQM----DDQEYNEY----DYYRDY--DEEFEGFNLNARKKFGIFFHEFYAPLENKIQLPELEDAINSFIKSSVPRSVKNQNLNFFITNFRVPDI--
>scaffold_10004:10-1396(-):Ceratosolen_marchali
--------------------------------------------------FNSVVQYLTNINNTQY---------TIHSDYNITYEQLWDHLEKEEINKAIRTGLDVKAKTDKNFEGVLLSAESSPILYISNNTYLGTDRYDSQKGENIYGKWLTNFKNVLMDS-------------NADVYYDIYTLNRLLNVAIYYEPLDEYLKMA--RKGAGVRYLVEILKPRYEKVVQL---LDRKSVEFTRESV-TKFPHRSEELILNVMKLKIRSVRAENTTSFKNKLLSRVMDRIFKKHNITS-------------FTPREFSIKMSRKDRDYCSDKVFEHYKAA--------HYNHINPDVYIPSEAEVKAIESLSYKGV-EDPLPF-----------------------NQR-----------------YAFVDSIPSNPLSLKNTSTMLTIDG------LKFPSIYHYIIYCSGRLIED----FNPYVMINN--GQKFYTTRESREFLEDNIQKYKNHIINTKLTSAVAVRIMSHDFLKDILMTIRDNNIVIRDFYQA--------------------------QTSKAISSLRSQLTYDKVM-VQRGKVMDYVDNDPFFLYLQSDMLSSFLDV---MSI-AVDN--------------------------------------------------------------------------------------------------------------------------------------------------------------------------------------------------------------------------------------------------------------------------------------------------------------------------------------------------------
>QANH01000488.1:2-HSPs(+):Harpegnathos_saltator
--MKRNFRPKLKKQVDNTKKDTIVLKHEEDKPFGPLRNDYKSDLYIDGKRWNSVDNYVFSNLLPSIDFRKQTIEHLNPHQVEKTYYDVKFEINKSTLSSAIKIGIESKLIADPQFRQALLNTAGSSIMYLSKNNYLGYGN--GKWFVNTYGIWLEHFRTGMLWSIART---DKHPTLKDDQIYDSYLAEKGLKLALHYENLDKYLKIDADLQGNGMVEIIKALIKKYGRKKIFV--LDRETALALQRKRYIEPIVKATQLIRYIRKTYIREIRNKNIEKMKETIFEIFVEIYDS-----------------------------------------------------------------------------------------------------------------------------------------------------------------------------------------------------------------------------------------------------------------------------------------------------------------------------------------------------------------------------------------------------------------------------------------------------------------------------------------------------------------------------------------------------------------------------------------------------------------------------------------------------------------------------------------------------------------------
------------------------------------------------------------------------------------------------------------------------------------------------------------------------------------------------------------------------------------------------------------------------------------------------------------NLERGDAGIDDKKAIMKNQFRTISLAEKNSLVQRTMKLYEAGALNKRVMDKATLVEQNTYIPSHKEIDKYENDTVPIPVAKPKNPHVDEPAFNVNEIMGRADKYIGTFNLGMVWVYPYLDDPPIKFGTRTLEHKFEYDLLSPANDSTMLNIEN------KLYPSISHYLIVRVAQTMPGFENIDKAYGVISDG-PNRFFSVADSESRLMNLEQTVFTKEKTFLLQKAIRNKFDQRKF-KDILIATGDKVLVYAPLKLTDDARRLKYQGLAKPINIVTESNAYRKETTNFLEKIRPTILPEDVIFSNNNAFKTSFEYDEFMEMFMVEKVKDISFTIKCVQVFCKHKDLPFSLTECFVKKVL-ESFYGECTPINYISGSAK-KQYPYRFEEALSAQFQIRSRKETSFSMSTKTANLIFNKILETLFNLENVMKNGELPHIGGQNEIPMYATLFKIALMDSQWLLSKRNNKDLKF-DTKS--KNNNNIISAIINVISILHMDLSDNKKVGNCIYDSIDNIVDDVDVKIATSILTGKIQPLEEITVAK--SK---GSLRAQ----IIAEEEIRFGEEIEA----EEVVEEGDVIEGEELDEEGGEEEEGIDYAD--ELPEFDEEAYYEGVVRTITGHFESLGL----NVENGIEDKIRKEA-----QKIEKIG-NRLKINFYA----------
