# Supplementary material for: Endoparasitoid lifestyle promotes endogenization and domestication of dsDNA viruses
Source: eLife. 2023 Jun 6;12:e85993. doi: 10.7554/eLife.85993 (PMC10259472; doi:10.7554/eLife.85993)
Supplement: Figure 1—source data 1. [file elife-85993-fig1-data1.zip › All_clusters/Cluster4550.aa.aln]

>QANH01000429.1:16541-17399(+):Harpegnathos_saltator
------------------------------------------------------------
------------------------------------------------------------
------------------------------------------------------------
-------MNRFVYLMDKYGNPYS-FSLKPKYYKTLVLSGGAMRGVYLLGALNGLKIK-I-
------NKISTFIGISSGSIICF-LLSIGYTPYEIFISLLKYD---------NLLTINLD
KLYSG------EIRNEG---------------GLFSSENIFKHLETQMRLKEIS------
--------------------RSITFKEH------FEKTGKILIVMAFNIT-K---C--KE
DI--FMYETTPDMEILNSLKLSARIPIIFGPIKYN---------------------NDFY
IDGGVWNNFPIDIAIKYHK----KKSDWIIAIT--------TL-----------------
---------------FSTYKQNI-----HQWYK------------F----SNIN-IVMVN
D--TPD----LNPSLVSSDLEKLTMFNKGEEKASLIKKQNIR-----------RNSI---
------------------------------------------------
>scaffold_9481:756-1584(-):Ceratosolen_marchali
------------------------------------------------------------
------------------------------------------------------------
------------------------------------------------------------
--TVGKLFINMPIFKDKFGIEYI-CDFRLKDCDTLILSGGALKCIYFLGALCRI-----N
IHS----RLKYFGGTSCGAVLCT-LMAAGYSPFEIFKILQSET---------I-TAAGIS
--------------------------------GV--LEYILEKMRNLLEIKGFD------
--------------------KDVTFRQF------TLKTGKYLAFVSSNVS-K---L--RE
EI--FCNSSHPNIPILTAVKLSCSLPIIFPVAKFN---------------------NDIF
IDGIFFDNFPIKLSKLFLHKKN------VLCIS--------TL-----------------
---------------SSHYDNRL-----IEYYL------------Q----PDVYKILLIP
----DR----YHKYFWVSNLEKFYMFSSGYNYVKGDNKKRRK---------RKRHNTV--
------------------------------------------------
>NP_149926
------------------------------------------------------------
------------------------------------------------------------
------------------------------------------------------------
-------MNHFVYLMDKYGNPYS-FSLKPKYYKTLVLSGGAMRGVYLLGALNGLKIK-I-
------NKISTFIGISSGSIICF-LLSIGYTPYEIFISLLKYD---------NLLTINLD
KLYSG------DTRNEG---------------GLFSSENIFKHLETQMRLKEIS------
--------------------RSITFKEH------FEKTGKILIVMAFNIT-K---C--KE
DI--FTYETTPDMEILNSLKLSARIPIIFGPIKYN---------------------NNFY
IDGGVWNNFPIDIAIKYHNKKNKKKSDWIIAVT--------TL-----------------
---------------FSTYKQNI-----HQWYK------------F----SNIN-IVMVN
D--TPD----LNPSLVSSDLEKLTMFNKGEEKASLIKKQNIR-----------RNSI---
------------------------------------------------
>YP_009046673
------------------------------------------------------------
------------------------------------------------------------
------MLI------------------------------------------------TAL
KTHINKSMNFFKISMDKYGQPYS-CPEIFKLPSTLVLSGGAIKGIYLLGALHGLCTT-AG
NTG--EHRFKVLVGTSSGAIICF-LLSIGYSPFEIYRSLLNND---------NLLTVDYT
GIPQSKESEGRVENGRG---------------GIFSSQHIFLHVQKLMKKKKIH------
--------------------PDLTFKEH------NEMTGTVLVVTAFNVT-Q---K--KE
TL--FSTLTFPDVPIVEALKLSSGIPIVFRPLSFN---------------------KDMF
VDGGVWDNFPIKAGLYILNT--LHLSDSILALT--------TI-----------------
---------------FSFYKREI-----CQWYN------------N----KKLI-LLMVE
D--TDD----WVPTLISTDEDKFYMFLTGFKKGKVFRQTEKR---------QRRNTIA--
------------------------------------------------
>YP_009220715
------------------------------------------------------------
------------------------------------------------------------
------------------------------------------------------------
----------MTNLKDKHGNEYT-CDFRFEGSDTLVMSGGALKCISFLGAICAV-----G
SIK--DVKFKNFAGTSCGAIVSA-LLAVGFSPFQIFLKMVKAY---------S-DTMNIT
--------------------------------RV--LDQTIAVVAEMFKEKGFE------
--------------------DTATFRDV------FVKTGNRLAFVATNVS-K---M--RE
EV--FSTETNPNMEVITAIRLSSALPIVFSTTYYK---------------------NDIY
VDGIFFDNFPLKLAKLFPNRKK------VVGIT--------TF-----------------
---------------GSHYDNRL-----RAFYA------------K----PSIYKILMLF
----DN-----GKYFCVTKKEALTMFVTGYMYVFDGRSRNRR---------RRSSCSF--
------------------------------------------------
>YP_003969801
------------------------------------------------------------
------------------------------------------------------------
------------------------------------------------------------
------------------------------MYTNLCLGGGGIKLISFLGVLKYINKN--N
YIY--NKKYNRLLGVSAGSIICF-LLNIGYSIDEMEEFVVNFN---------FSKLLPE-
------------I----------NTSNLLFFYGLGTSNKIKHLLILLLKNK-LK------
-------------------VTDITFDEL------FKKTNIKLEIGITNLTT----N--KF
EL--WSFYNKPQFSIIEAITISCNLPFVFEPIKIN---------------------NEYL
VDGGVLNNFPINFFTKEEYST--------TLGI----CCNNFK-------------N---
----------LQFENMFEYISKIFSMITSNKDIIK----IEN-Y-E----NQVD-IIKI-
DSEDNILDFE------LDALVIKKRIDTGYHQALKFFSAKKL-----DKRRHSI------
------------------------------------------------
>YP_009552328
------------------------------------------------------------
------------------------------------------------------------
------------------------------------------------------------
------------MDSENIQKEIENILNERKNYDTLVLSGNSTNAIITLGALQYLY----E
QNF--LDEIQTYVGTSSGAMLCL-LLNIGYEPIDLIS-FICTE---------NVYKKIH-
-K-------------------ISFSNIIFESKNLITFEPIKNSLEQLIMEK-MG------
--------------------FVPTLAEL------EKINSKKLVFVTYNLTD----D--QR
EY--VSYKNYPDISIVDALHMSSNFPLIFEPFSYK---------------------GKNY
IDGGFVDNFAIEYGEICGN--------KCLGVL----TVNPSK-----------------
--KF-----NPEEFNKIDYVLKLIHIFINTTTQDK----IN----K----SNCD-IIKLD
HE-SNFFNFA------TKNLDLIKMFDLGYKICKENECWDYI------------------
------------------------------------------------
>YP_803290
------------------------------------------------------------
------------------------------------------------------------
------MLS---------------------------------------------------
TNAPSYPITRKIVMLNKYNDPIS-SDFFFDNCKTIVISGGGFKALYYMGVAHAIGI----
------ENMENFAGTSCGSAVVT-LLSAGATPLEIFKRIVKKR---------ESLGACND
IISSQIKSHLREIQNPSRINCLASLIAMANMFIGQGVSGFVREFGDFLQDLGYS------
--------------------KDITMAEL------KKVTGKNLAIVAAEIP-S---L--RC
VV--FTAESFPDMKVVLAVSISCSLT---WPHTYD---------------------SKYY
MDGVYSNNFPVDIALKLWPKDE------AVCIC--------SE-----------------
---------------NSTYPQSV-----RETHF------------D----RRCH-FIVVP
L--ETT----CGNGIFADNTLMFVMFHFAYMFVINSIDKVKR---------ANAPRHNQQ
YS-------SSSSSLAHTP-----------------------------
>ANB50556
------------------------------------------------------------
------------------------------------------------------------
-------MKHNITP-------------------------------------------ESE
SDNINNLICNGEDILKEFKT-KY-NIAPEPKYYNIVLSGGSVRGLSHIGAIKKLIDD--K
LIN--LNKIKAVAGASAGALFGL-LIVLGFDMDEIWDFVLDLD---------TKKMVNP-
------------D-----------LLLILNKCGIDTGKIIYDLFEEILFSK-TN------
-------------------NKHINFRQL------YEITKIHFIVVGSCLTT----K--KA
VY--YDYINTPNFKVSVAIRISIGMPGFFVPVTID---------------------DKKY
IDGAILDNYPMGLFKDRLSET--------IGIL----ICNEY--------------S---
----------TDYKCFEEYFMAIINLFMHQYYLKM----ADQ-YIE----NTIY-VTKS-
PDNVCIFNFD------LDNTTKKTLYESGYEAAREFIEKIEK------------------
------------------------------------------------
>AGC01905
------------------------------------------------------------
------------------------------------------------------------
MV-ENKFIYDNLES-------------------------------------------DNY
NLKINNFICDTKTIIQDLKR-KY-NIISESKYKNLVLSGGSVRGISHIGAIKVLIDK--K
ILD--LKKLEAVAGTSAGSIIGL-LIVLGFDIDEIWEFVLELD---------MKKVVNP-
------------D-----------IFLVLSKCGVETGRILYNLFEEILYTK-TN------
-------------------HKHINFKQL------YEITKIRFIVVGSCLTT----K--KP
IY--YDYINTPNFKVSMAIRISIGMPLFFAPIDID---------------------GNKY
IDGAILDNYPISLFNKELEKT--------IGIL----ICNEY--------------N---
----------TNYKHLEQYFFAVINLFMHQYYLKT----ADQ-YVE----NTIC-VNKS-
PDNVFIFNFD------LDNETKKKYLTVELKPHKNLLKNIKF-----VNRLFYLPLKDL-
--FLFD------------------------------------------
>AMK61901
------------------------------------------------------------
---------------------------------------------------------MNN
SNTDNIIIINDSEPT--------------Y-------------------------NLEDV
INEIGDLLEDFDKIIDQYKQTID-QMVKKPKYVNLVLSGGSIRGISHIGVIKKLIDE--E
LLD--LSKMKAVAGVSAGAMLGL-LIVLGFTIGEIWDFILNLD---------TKKIVDP-
------------D-----------FMLILEKCGVERGRIIYDLIEDILTSK-TD------
-------------------TKHINFKQL------YEKTGIHFTVVGSCLTT----K--DV
IY--YDHINTPTFKVSVAVRISIGMPGFFTPIDIG---------------------GKKY
IDGAVLNNYPMNLFAKELDKT--------IGIL----ICNEH--------------N---
----------TNYKYFEEYFMAIINLFMYNYFEKT----CHQ-YAD----NTIY-VKKA-
PENVFIFNFD------LDNNTKMKLFEYGIEAAEEFIKNKFD-----NK-----------
------------------------------------------------
>AKI79217
------------------------------------------------------------
---------------------------------------------------------MNN
SNTDNIIIINDSEPT--------------Y-------------------------DLEDV
INEIGDLLEDFDKIIDQYKQTID-QMVKKPKYVNLVLSGGSIRGISHIGVIKKLIDE--E
LLD--LSKMKAVAGVSAGAMLGL-LIVLGFTIGEIWDFILNLD---------TKKIVDP-
------------D-----------FMLILEKCGVERGRIIYDLIEDILTSK-TD------
-------------------TKHINFKQL------YEKTGIHFTVVGSCLTT----K--DV
IY--YDHINTPTFKVSVAVRISIGMPGFFTPIDIG---------------------GKKY
IDGAVLNNYPMNLFAKELDKT--------IGIL----ICNEH--------------N---
----------TNYKYFEEYFMAIINLFMYNYFEKT----CHQ-YAD----NTIY-VKKA-
PENVFIFNFD------LDNNTKMKLFEYGIEAAEEFIKNKFD-----NK-----------
------------------------------------------------
>YP_001427093
------------------------------------------------------------
------------------------------------------------------------
------------------------------------------------------------
---------------------MN-ATVRIHKPEALVLAGGGAKSMSALGAIHVL--K--K
AGQ--LDRAKIFAGTSAGAIVAA-GIALDRDPIEMVRKFTDTR---------YR------
-AN---------F----------DIENFGNAFGLDTGENLFEW----IDIV-LD------
-------------------SEPHTFQSI------YEKTGATLIVCATNLST----S--KA
VY--FSRFEHPDMDVKTAIRMSCSLPIYFSAVRHE---------------------NEVY
VDGALTDPFPIDYVSGL---SK-----NVLGIR----YESDE------------------
-YKTP-----MNITRLDEFLKSLVIVSTKDVFSKD----ANV-----------F-TID--
VGNMTVLDFK------NPRKLKK-AFKVGFTAMQAFLKKND-------------------
------------------------------------------------
>ABT13773
------------------------------------------------------------
------------------------------------------------------------
------------------------------------------------------------
-----------------MLT-QM-SRVKINQPESLVLAGGGAKSMSALGAIHVL--K--K
TGQ--LNKLKIVAGTSAGAIVAA-GIALNRDPITMVKKFTENT---------YR------
-PN---------L----------DIKNFGNAFGIDSGENLFRW----IDIV-LG------
-------------------EEQHTFKSI------YDKTGITLIVCATNLST----S--SA
VY--FSPETHPDMSVRIAIRMSCSLPIFFNAVRHE---------------------DELY
VDGALTDAFPINHVMTL---SK-----NVLGIR----YQSSE------------------
-YNTP-----MEITGLDKFFTSLIAVSTRDKYSKD----ANV-----------F-SID--
VGDLSVLDFR------NPRKLKK-SFKVGYNAMLNYLKKND-------------------
------------------------------------------------
>AKI80180
------------------------------------------------------------
---------------------------------------------------------MNN
SNEDNIIIINESEPT--------------Y-------------------------DLEDV
INEIGDLLEDFDKIIDQYKPSIE-QMVKKPKYVNLVLSGGSIRGISHIGVIKKLIDE--E
LLD--LSKMKAVAGVSAGAMLGL-LIVLGFTIGEIWDFVLNLD---------TKKIVDP-
------------D-----------FMLILEKCGVERGRIIYDLIEDILTSK-TD------
-------------------TKHINFKQL------YEKTGIHFTVVGSCLTT----K--DV
IY--YDHINTPTFKVSVAVRISIGMPGFFTPIDIG---------------------GKKY
IDGAVLNNYPMNLFTKELDKT--------IGIL----ICNEH--------------N---
----------TNYKYFEEYFMAIINLFMYNYFEKT----CHQ-YTD----NTIY-VKKA-
PENVFIFNFD------LDNNTKTKLFEYGIEAAEEFIKNKFD-----NK-----------
------------------------------------------------
>YP_001425854
------------------------------------------------------------
------------------------------------------------------------
------------------------------------------------------------
-----------------MLT-QM-SRVKINQPESLVLAGGGAKSMSALGAIHVL--K--K
AGQ--LNKLKIVAGTSAGAIVAA-GIALNRDPIIMVKKFTENT---------YR------
-PD---------L----------DIKNFGNAFGIDSGENLFQW----IDIV-LG------
-------------------EEQHTFKSI------YDKTGITLIVCATNLST----S--SA
VY--FSPETHPDMSVRIAIRMSCSLPIFFNAVRHK---------------------DELY
VDGALTDAFPINHVMTL---SK-----NVLGIR----YNSSE------------------
-YKTP-----MEITGLDKFFTSLIAVSTRDKYSKD----ANV-----------F-SID--
VGDLSVLDFR------NPRKLKK-SFKVGYNAMLNYLKKND-------------------
------------------------------------------------
>YP_009173467
------------------------------------------------------------
------------------------------------------------------------
------------------------------------------------------------
-----------------------------MTIKHLVLSGGGAAGFTVYGALKYLNKK--N
FFN--LSDIKSIYASSAGSIIAG-LVMLSENWDMLDDYILKRP---------WDKLINI-
-NP---------T----------SLLNLWQKKGIFNEEMIKVILKPFLQAK-EF------
-------------------DENITLKQL------YEKTNIEIYMYTTNINS----LELET
VS--LSYKSHPDLEFYKAITMSSAFPLMFMPICDA---------------------SNCY
VDGGLLNNFPLNNCINLNNDI----DE-ILGIK----ISSNSNNIEYV------------
-N---------NDTLLPMYLYSIIIKM---YILVN----KKNID-----IEIPN-LVNC-
YIEDNS--FSKWGNAVVDMSTRQEYISIGENSAKHFLEH---------------------
------------------------------------------------
>YP_009325592
------------------------------------------------------------
------------------------------------------------------------
------------------------------------------------------------
------------------MS-LT-KVPVINYPDALIIAGGGAKSMSGLGAIHVL--K--R
NGQ--LKHMKVVAGTSAGSIVAA-GVALNRDPVSMCKAFIDEI---------YT------
-PS---------F----------DISNFVNTFGLDTGVHLSRW----IDIV-LG------
-------------------NKSYTFQSI------LEETGIFLVICATNLTE----C--CP
EY--FSPAETPDMDVRTAIRMSCSIPVYFSAIKYN---------------------DRVF
VDGALTDAFPYDYVKNL-PNVK-----NPLGIR----YSSKE------------------
-HESP-----ITIDSIDKFFQRLIVTATKDKYSKD----SNV-----------L-DID--
VKNITVMDFK------KTKALKR-AFGYGVLQTRLFLKKNN-------------------
------------------------------------------------
>YP_004061543
------------------------------------------------------------
------------------------------------------------------------
------------------------------------------------------------
-----------------------------MSYDYLIIGPGAMGIFSMLGYLKSV------
ENT--IENVKEYSGASAGAIICT-FLALGYSVEETLYKLLELD---------SSKLVKL-
-----------------------NLKCFINSYGLIDLKPVREQIVNLLG-----------
--------------------IDPTFSEI----------DKTLYISAFCVNT----S--RT
EY--FSKNTHPDMKVIDAICMSIAVPFIFSSYRYN---------------------DMIY
VDGGTLETLPTAPLLDKKSH-------KILCIR----MKMETQ-----------------
--------FIEEIKNPKQFAEALVSSTLNNRKNND----I----------EKST-IVDID
IGQVDVFNFN------MSYEDKFQMYTKSISL----------------------------
------------------------------------------------
>NP_048521
------------------------------------------------------------
------------------------------------------------------------
------------------------------------------------------------
---MKNLHDNY--NYVLIMS-LV-KPPIINFPDAIVIAGGGAKSMSGLGAIHVL--K--R
NGQ--LKNLKVVAGTSAGSIVAA-GVALNKDPVSMCKAFIDEI---------YK------
-PS---------F----------DISNFVNTFGLDTGVHLSRW----IDIV-LG------
-------------------NQPYTFQSI------LEETGIFLVICATNLTE----H--CP
EY--FSPDETPDMDVRTAIRMSCSIPVYFSAIKYN---------------------DCIF
VDGALTDAFPYDYVKNL-PNVK-----NPLGIR----YNSKE------------------
-HESP-----IEINTIDKFFQSLIVTATKDKFSKN----SNV-----------L-EIN--
VKNITVLDFK------NPKALKK-AFGYGVVQTRDFIKKNN-------------------
------------------------------------------------
>ADQ91281
------------------------------------------------------------
------------------------------------------------------------
------------------------------------------------------------
-----------------------------MSYEYLIIGPGAMGIFSMLGYLKSV------
ENT--IKNVKEYSGASAGAIICT-FLALGYSVEETLYKLLELD---------PSKLVKL-
-----------------------NLKCFINSYGLVDLKPVRQQLVNLLG-----------
--------------------SDPTFSEI----------DKTLYISAFCVNT----S--KT
EY--FSKHTHPDMKVIDAICMSIAVPFIFSSYRYD---------------------NMVY
VDGGTLETLPTAPFLGKKPH-------NILCIR----MKMKTQ-----------------
--------FIEEIKNPKQFAEALVSSTLNNRKNNN----I----------EKST-VIDID
IGQVDVFNFN------MSYEDKFQMYTKSISL----------------------------
------------------------------------------------
>YP_009329055
------------------------------------------------------------
------------------------------------------------------------
------------------------------------------------------------
----------------------------MFFPKVLVLGPGGIKSLLALGALFRLN----Q
EDI--LSKIHTFIGVSAGSLISL-LLVAGYSIEDIVVEAVGED---------LLHDVAV-
-IN---------F------------SASKENMGLIEHTKIRERLASKIKAK-FG------
--------------------KILTLRQL------YLATGRTYISVASNLEE----E--KP
HY--FSWETDPDLSCVEAALYSMNIPFVFQKLNYK---------------------GSIM
VDGALTDPCPILYKDDGET--------DILAIS----V----------------------
--SS-----SKAGEGILKYFNLVIQAPMSRLKELS----LAKA--S----PCCK-HIDIA
CPTLDTLGFS------LNAKNKSELLILGYKEAENFLT---KS-----------------
------------------------------------------------
>YP_009506901
------------------------------------------------------------
------------------------------------------------------------
------------------------------------------------------------
--------------MSQLRNRRKREEQTKDCFDAICLSGGGIKGICTLGALEYFS----R
YFD--LSSTKKYIGTSIGAVICL-LLVCGYTPKEIFDDVMCEK---------ELYKALP-
-R-------------------LSFF----VNFGLNDTTPLEKKLTKLVSEK-FG------
--------------------KVPSLLEL------YEITGKDFVAVSANISL----M--RV
EY--IQHTTDPCMSCIEAVLLSCNAPGVFKKRVYN---------------------GMVY
GDGGIFDNYPADFFDDGKT--------KILGID----IG--SA-----------------
--NF-----PLEIQGFFDYMHRLMSFAAVQNSASK----KL----G----GGSM-NIKLC
VK-EAAFNLS------IGMERKIELFGIGHLEASK--LHRTFFSTENAFQDQ--------
------------------------------------------------
>YP_009345373
------------------------------------------------------------
------------------------------------------------------------
------------------------------------------------------------
--------------MSLLRNRRKKEEQTKEHFDALCLSGGGIKGICTLGALEYFS----R
FVE--LCSIKKYIGTSIGAIICL-LLVCGYSPKEIFDKVMCGA---------ELYKPLP-
-R-------------------LAFF----VNFGLNDTEPLEEKLVELISEK-LG------
--------------------TVPSLLEL------YNITGKEFVSVSANISK----M--RV
EY--ISYISDPCMSCIEAVLLSCNAPGIFKKRVYN---------------------GMVY
GDGGIFDNYPADFFNDGET--------KILGID----IG--ST-----------------
--DF-----PQEVQGFSDYMHRLMSFAAVQNSAAK----KL----P----ERSL-NIRLD
IK-EAAFNLS------PPTERKIELFGIGHMEASK--AHRDIMMLNNISHPQ--------
------------------------------------------------
>YP_001498290
------------------------------------------------------------
------------------------------------------------------------
------------------------------------------------------------
--------------MSPIQA-II-KPPIVNYPDAIVVAGGGAKSMSGLGAIHVL--K--R
NGQ--LKNLKVVAGTSAGSIVAA-GVALNKDPVSMCKAFIDEV---------YK------
-PS---------F----------DISNFVNTFGLDTGVHLSRW----IDIV-LG------
-------------------NKSYTFQSI------LEETGMFLVICATNLTE----H--CP
EY--FSPTETPDMDVRTAIRMSCSIPVYFSAIKHN---------------------DCIF
VDGALTDAFPYDYVDKI-PNVK-----NILGIR----YISNE------------------
-HDNP-----IEINTIDKFFQSLIVTATKDKFSKD----ANV-----------L-EIN--
VNNISVLDFK------NPKALKK-AFGYGVVQTRNFLKKNN-------------------
------------------------------------------------
>AGC02139
------------------------------------------------------------
------------------------------------------------------------
------------------------------------------------------------
----------------------------MPKIKNLSLCGGGFYGYAEIGALKEL--E--K
YKE--HFDLQRISGVSVGSIVAA-LYAVGYTVDELIDKVFAMN---------FDDLIRD-
-NY---------F----------TYYNLWEKFGFYNANKLEEE----IEKL-IA------
-------------------DKTHIKNCT------FSQIRIDLTIISTNLNY----Q--RA
TY--FNKENTPDMIISHAVRMSIGYPLIMIPVSYN---------------------GDLY
GDGGEFINYPITMYK-NLEET--------IGIT----FANYNE-------------NNDG
TLKNR-----IPINSLYDYITSIGITMSRSAYIAQ----VTPEYL-----SRSI-IINI-
TENIDSMQFN------LTDEQKKFLFNCGVKSVQEQINKIIK-----DK-----------
------------------------------------------------
>YP_003987086
------------------------------------------------------------
------------------------------------------------------------
------------------------------------------------------------
-----------------MENSTP-KKISESQIKNLALSGGGFYGFAVVGALKEIF-D--N
YID--PNNIKTISGVSVGSIIAT-MLAIGYSIDEITKIMFEID---------MDTLIKD-
-SY---------F----------SYYTLWEKFGMYNADKLEQE----IERI-IR------
-------------------DKTHIKNCT------FSQIEKNLIIVTTNLNY----Q--RT
RI--FSKLETPTMIISKAVRMSISYPFIMVPVLFE---------------------GDLY
GDGGETLNYPITLFDDDLDKT--------IGIT----FANHNE-------------NDDG
TLKTR-----LPINNFYDYIVSLGLTMNRSSYISQ----ISSKYL-----DRSI-VIKI-
NEDISSMQFN------LDLKQKEYLFECGIKSVKQQIIKLIN-----H------------
------------------------------------------------
>YP_001497422
------------------------------------------------------------
------------------------------------------------------------
------------------------------------------------------------
--------------MSPIQA-II-KPPIVNYPDAIVVAGGGAKSMSGLGAIHVL--K--R
NGQ--LKNLKVVAGTSAGSIVAA-GVALNKDPVSMCKAFIDEV---------YK------
-PS---------F----------DISNFVNTFGLDTGVHLSRW----IDIV-LG------
-------------------NKSYTFQSI------LEETGMFLVICATNLTE----H--CP
EY--FSPTETPDMDVRTAIRMSCSIPVYFSAIKHN---------------------DCIF
VDGALTDAFPYDYVDKI-PNVK-----NILGIR----YISNE------------------
-HDNP-----IEINTIDKFFQSLIVTATKDKFSKD----ANV-----------L-EIN--
VKNISVLDFK------NPKALKK-AFGYGVVQTRNLLKKNN-------------------
------------------------------------------------
>YP_009665298
------------------------------------------------------------
------------------------------------------------------------
------------------------------------------------------------
--------------MSPIQA-II-KPPIVNYPDAIVVAGGGAKSMSGLGAIHVL--K--R
NGQ--LKNLKVVAGTSAGSIVAA-GVALNKDPVSMCKAFIDEV---------YK------
-PS---------F----------DISNFVNTFGLDTGVHLSRW----IDIV-LG------
-------------------NKSYTFQSI------LEETGMFLVICATNLTE----H--CP
EY--FSPTETPDMDVRTAIRMSCSIPVYFSAIKHN---------------------DCIF
VDGALTDAFPYDYVDKI-PNVK-----NILGIR----YISNE------------------
-HDNP-----IEINTIDKFFQSLIVTATKDKFSKD----ANV-----------L-EIN--
VKNISVLDFK------NPKALKK-AFGYGVVQTRNFLKKNN-------------------
------------------------------------------------
>AKI80301
------------------------------------------------------------
------------------------------------------------------------
------------------------------------------------------------
--------------------MTP-KKISESQIENLALSGGGFYGFAAVGALKEIF-E--N
YID--PNNIKTICGVSVGSIIAT-MLAIGYSINEITKIMFEID---------MDILIKD-
-SY---------F----------SYYTLWEKFGMYNADKLEQE----IERI-IR------
-------------------AKTHIKNCT------FSQIEKNLIIVTTNLNY----Q--RT
RI--FSKLETPTMIISKAVRMSISYPFIMVPVLFE---------------------GDLY
GDGGETLNYPITLFDNDLDKT--------IGIT----FANRNE-------------NDDG
TLKTR-----LPINNFYDYIVSLGLTMNRSSYISQ----ISSKYL-----DRSI-VIKI-
NEDISSMQFN------LDLKQKEYLFECGIKSAKQQIIRLIN-----H------------
------------------------------------------------
>YP_009361748
------------------------------------------------------------
------------------------------------------------------------
------------------------------------------------------------
----------M--SFEEQLTEIQ-NNMQNPPYKNLVLCGGGVLGIAFCGALEELR-Q--R
-GL--LHGIKNYAASSAGSIIAG-ALACGATYNFLSRELSEVN---------FSDFIDYG
NRF---------K----------AVYNLYYYNGICSGDAFLNWYGDILEKL-TG------
-------------------NSDITLNEI------HEKFGGRLAITATSLNT----R--KT
IY--FDYRSHPDLQLKMAVRMSMSIPMLFMPVEYI---------------------DDVF
VDGGVLDNFPMHAFHRENSDKI---NPKTLGLL----LTTTME-------------ETEC
----------VKTTGFWSIIDSL-----YSCYIAQ----TQKMYMDPQDWDRTI-KIS--
CGKVSSFNFY------IDNVTKTQLVEAGKSAVCEHFNTKQH-----TTQGKFLDIVNT-
--IHTGYSPDDEKTPVNTPSGLPKSNPIIIQYPQLKKLNNLDYVNYIK
>AKI79348
------------------------------------------------------------
------------------------------------------------------------
------------------------------------------------------------
-----------------MENSTP-KKISESRIENLALSGGGFYGFAAVGALKEIF-N--N
YID--PNNIKTISGVSVGSIIAT-MLAIGYSIDEITKIMFEID---------MDTLIKD-
-SY---------F----------SYYTLWEKFGMYNADKLEQE----IERI-IR------
-------------------DKTHIKNCT------FSQIEKNLIIVTTNLNY----Q--RT
RI--FSKLETPTMIISKAVRMSISYPFVMVPVLFE---------------------GDLY
GDGGETLNYPITLFDNDLDKT--------IGIT----FANYNE-------------NDDG
TLKTR-----LPINNFYDYIVSLGLTMNRSSYISQ----ISSKYL-----DRSI-VIKI-
NEDISSMQFN------LDLKQKEYLFECGIKSVKQQIIKLIN-----H------------
------------------------------------------------
>AJP09098
------------------------------------------------------------
------------------------------------------------------------
------------------------------------------------------------
-------MDRRVIMRNKYKDVIS-GDFNFKNCKTLVISGGGFKALYFVGAVDAMDL----
------RDVQNYAGTSCGAALCA-LFCAGATPLSVLKRIVRQR---------KRLGVCSD
ALESKLKRSVTKLVNPHRVTVGASVMTLFNMLALFGVTKFIEEFGDFLEELGHS------
--------------------RDTTFAQF------YERTGRNLTIVATEML-S---F--EP
YI--MSSSTTPELSITTAVSASCSLA---SPMRLG---------------------SRFV
MDGYYSDNFPVHIALQMWPDCE------AVCLC--------SS-----------------
---------------NTAFGTAS-----RKYYD------------D----KRCH-FVIVP
I--EPT----CGDGVFAGSELMFVMYHFGYRFVKNNIQKMCS---------KCDTLKRCN
EV----------------P-----------------------------
>AYD68240
------------------------------------------------------------
------------------------------------------------------------
------------------------------------------------------------
-------MDRRVIMRNKYKDVIS-GDFNFKNCKTLVISGGGFKALYFVGAVDAMDL----
------RDVHNYAGTSCGAALCA-LFCAGATPLSVLKRIVRQR---------KRLGVCSD
ALESKLKRSVTKLVNPHRVTVGASVMTLFNMLALFGVTKFIEEFGDFLEELGHS------
--------------------RDTTFSQF------YERTGRNLAIVATEML-S---F--EP
YV--MSLSTTPELSITTAVSASCSLA---SPMRLG---------------------SRFV
MDGYYSDNFPVHIALQMWPDCE------AVCLC--------SS-----------------
---------------NTAFGTAS-----RKYYD------------D----KRCH-FVIVP
I--EPT----CGDGVFAGSELMFVMYHFGYRFVKNNIQKMSS---------KCDTLKRCN
EV----------------P-----------------------------
>YP_001110979
------------------------------------------------------------
------------------------------------------------------------
------------------------------------------------------------
-------MDRRVIMRNKYKDVIS-GDFNFKNCKTLVISGGGFKALYFVGAVDAMDL----
------RDVQNYAGTSCGAALCA-LFCAGATPLSVLKRIVRQR---------KRLGVCSD
ALESKLKRSVTKLVNPHRVTVGASVMTLFNMLALFGVTKFIEEFGDFLEELGHS------
--------------------RHTTFSQF------YERTGRNLAIVATEML-S---F--EP
YV--MSSSTTPELSITTAVSASCSLA---SPMRLG---------------------SRFV
MDGYYSDNFPVHIALQMWPDCE------AVCLC--------SS-----------------
---------------NTAFGTAS-----RKYYD------------D----KRCH-FVIVP
I--EPT----CGDGVFAGSELMFVMYHFGYRFVKNNIHKMCS---------KCDTLKRCN
EV----------------P-----------------------------
>YP_004347195
------------------------------------------------------------
------------------------------------------------------------
------------------------------------------------------------
----------MKRNMSQLRNRRKKEEQTKEHFDALCLSGGGIKGICTLGALEYFS----R
FVD--ICAIKKYIGTSIGAIICL-LLVCGYTPKEIFDKVMCGA---------ELYKPLP-
-R-------------------LAFF----VNFGLNDTTPLEETLVELVSEK-LG------
--------------------FVPSLLEL------YNITGKEFVSVAANISR----M--RV
EY--IGYISDPCMSCVEAVLLSCNAPGIFKKRVYN---------------------GMVY
GDGGIFDNYPADFYNDGET--------KILGID----IG--ST-----------------
--DF-----PQEVQGFSDYMHRLMSFAAVQNSASK----NL----P----EKSL-NIRLD
IK-EAAFNLS------PPTQRKIDLFGIGHVEASK--AHRDIMTLNNISHPQ--------
------------------------------------------------
>YP_009238778
------------------------------------------------------------
------------------------------------------------------------
------------------------------------------------------------
--------------MSQLRNRRKREEQVKDCFDALCLSGGGIKGICTLGALEYFS----R
FVD--LSNIKKYIGTSIGAIICL-LLVCGYTPREIFDRVMCEK---------ELYKALP-
-R-------------------LSFF----VNFGLNDTTPLEEKLVELVSEK-LG------
--------------------NVPSLLEL------YKVTGKEFVSVSANLSL----M--RI
EY--IQHTSNPCMSCIEAVLLSCNAPGVFKKRLYN---------------------GMVY
GDGGIFDNYPADFFDDGET--------KILGID----IG--SA-----------------
--EF-----PQEVRGFFDYMHRLMSFAAVQNSASK----KL----G----GGSM-NIKLC
VK-EPAFNLS------IGTERKIELFGIGHLEASK--AHRNVLSLGNTL-----------
------------------------------------------------
>AFV50394
------------------------------------------------------------
------------------------------------------------------------
------------------------------------------------------------
-------MDRRVIMRNKYKDVIS-GDFNFNKCKTLVISGGGFKALYFVGAVDAMDL----
------HDIQNYAGTSCGAALCA-LFCAGATPLSVLKRIVRQR---------KRLGVCSD
ALESKLKRSVTKLVNPHRVTVGASVMTLFNMLALFGVTKFIEEFGDFLEELGHS------
--------------------RDTTFSQF------YERTGRNLTIVATEML-S---F--EP
YI--MSSSTTPELSITTAVSASCSLA---SPMRLG---------------------SKFV
MDGYYSDNFPVHIALQMWPDCE------AVCLC--------SS-----------------
---------------NTAFGTAS-----RKYYD------------D----KRCH-FVIVP
I--EPT----CGDGVFAGSELMFVMYHFGYRFVKNNIRKMSS---------RSDTLKRCN
EV----------------P-----------------------------
>YP_008052436
------------------------------------------------------------
------------------------------------------------------------
------------------------------------------------------------
-----------------------------MTIKHIVLCGGGPVGIVSYGAIKELVCK--N
IID--YNEIKSIYSTSIGCFVAL-IFLLKLDWNSIDDFIVKRP---------WTNLMNF-
-SS---------V----------DYFNLIFTKGLCDEAFIITCLKPLFLAA-DV------
-------------------DINITLREL------YDLTNIHWHLFTSNLNK----F--TK
VD--LNYLTHPDLTVIQAIHMSVSIPVLIKPPFYN---------------------NEYY
LDGGIFSNNPVNDCYLYEKCT----ADDIVSFVNDKRYPIDSSNIYFTKIQD-ELLNEDI
SNNNL-----TENTNIFSFIYFVIKTVFNKLMFVE----SENDTVS--LLSHNN-IINV-
CINANTFDINYWSYVFSNKEERQHLIELGKTLADNYIIKINN-----NDIDICNNTINTA
ADISFNLNDINLENIVYQPS----------------------------
>YP_003406968
------------------------------------------------------------
------------------------------------------------------------
------------------------------------------------------------
--------------MSELRNRRKRKEQKKEHLDALCLSGGGINGIATLGALEYFF----R
IFE--MENISKFCGTSIGAIISL-LVLCGYRPREILERLLCEG---------DICLPLS-
-K-------------------LSFF----TNYGLNDSSPLEKKLGELLEQK-YG------
--------------------FVPTLSEL------FSLTKKEFVCVSANLSA----M--RI
EY--FSRTTKPNMSCVEAVLLSCNAPGVFKKREYL---------------------GSTY
TDGGIFDNYPLSIFDDGET--------KILGIN----IA--SS-----------------
--NF-----SGEVGNFFDYMHRLMSFAAVQNSEK-----TY----S----PLVM-NVRLR
VE-EFAFNLF------VPDERKIELFGIGHLEASK--AFRELSELKETLEMH--------
------------------------------------------------
>YP_009094705
------------------------------------------------------------
------------------------------------------------------------
------------------------------------------------------------
--------------MSELRNRRKRKEQKKEHLDALCLSGGGINGIATLGALEYFF----R
IFE--MENISKFCGTSIGAIISL-LVLCGYRPREILERLLCEG---------DICLPLS-
-K-------------------LSFF----TNYGLNDSSPLEKKLGELLEQK-YG------
--------------------FVPTLSEL------FSLTKKEFVCVSANLSA----M--RI
EY--FSRTTKPNMSCVEAVLLSCNAPGVFKKREYL---------------------GSTY
ADGGIFDNYPLSIFDDGET--------KILGIN----IA--SS-----------------
--NF-----SGEVGNFFDYMHRLMSFAAVQNSEK-----TY----S----PLVM-NIRLR
VE-EFAFNLF------VPDERKIELFGIGHLEASK--AFRELSELKETLEMH--------
------------------------------------------------
>YP_762448
------------------------------------------------------------
------------------------------------------------------------
------------------------------------------------------------
-------MERRILMRNKYNDVIS-GDFNFSSCRTLVISGGGFKALYFVGAVDAMEL----
------CRVDCYAGTSCGAALCA-LMCAGATPLSILKRIVNQR---------KNLGVCSD
ALESKLKLSITPMVRSNRVTIGASVMTLFNMLALFGVAKFIEEFEDFIFDLGHD------
--------------------RKITFEEL------HRKTGKNLAIVATDIVSK---F--EP
YV--MSTSTTPNMSISEGFSASCSLA---VPVRVG---------------------HKLL
MDGYYSDNFPVHVAMTMWPDRS------AVCVC--------SS-----------------
---------------NTPFGVYA-----RRYYE------------D----RRCH-FVILP
L--EPT----CGEGVFAGSELMFVMYHFGYRFVANNRRKVDF---------RNRNDGRSN
EV----------------P-----------------------------
>YP_004062008
------------------------------------------------------------
------------------------------------------------------------
------------------------------------------------------------
-------------------------------MKYLVLGPASMGIFSLIGALKVR------
ESS--LADVKEISGSSAGAILAL-FLAVGMSMDEILDTSLSLN---------IPDFVKI-
-----------------------RIGSFFNKFGFVDMGPIRKKLVEICR-----------
--------------------GDPTFKEI----------DMKIYISAFCMNT----S--ET
VY--FSKDTHPDMKVIDAVCMSMAVPFIFACGKYN---------------------GDTY
VDGGMKEEYPLAPFYDKKTH-------EITCIK----IKMKRV-----------------
--------YQEDIQTPKEFVQTLVRSALSNRKK-Y----D----------TPIE-IIEIN
VGDADVFDFN------MDYEEKLRLFNAGYST----------------------------
------------------------------------------------
>ANB50791
------------------------------------------------------------
------------------------------------------------------------
------------------------------------------------------------
---------------------------MAKKIKNLSLCGGGFYGYAEIGALKEL--E--K
YKQ--FFDIENISGVSVGSIVAA-LYAVGYTIDEMIKIVFEMN---------FDDLIQD-
-NY---------F----------TYYKLWEKFGMYDATKLEQE----IERL-IA------
-------------------EKTHIKSCT------FSQIKINLTIISTNLNY----Q--RA
IY--FNKINTPDMIISKAVRMSIGYPLVMTPVLFN---------------------GDLY
GDGGEFINYPITMFK-NLDET--------IGIT----FANNNE-------------NNDG
TLKNR-----IQINTLYEYIISIGTTMSRSAYIAQ----ITPEYL-----ARSI-VINI-
TENINSMQFN------LTEDQKKFLLDCGIKSVKEQINKIIG-----E------------
------------------------------------------------
>AFX92783
------------------------------------------------------------
------------------------------------------------------------
------------------------------------------------------------
---------------------------MAKKIKNLSLCGGGFYGYAEIGALKEL--E--K
YKQ--FFEIENISGVSVGSIVAA-LYAVGYTIDEMTKIVFKMN---------FDDLIQD-
-NY---------F----------TYYKLWEKFGMYDATKLEQE----IERL-IA------
-------------------EKTHIKLCT------FSQIKINLTIISTNLNY----Q--RA
IY--FNKINTPDMIISKAVRMSIGYPLVMTPVLFN---------------------GDLY
GDGGEFINYPITMFK-NLDET--------IGIT----FANNNE-------------NNDG
TLKNR-----IQINTLYEYIVSIGTTMSRSAYIAQ----ITPEYL-----ARSI-VINI-
TENINSMQFN------LTEDQKKFLFECGIKSVQEQISKIIN-----Q------------
------------------------------------------------
>YP_009000912
------------------------------------------------------------
------------------------------------------------------------
------------------------------------------------------------
---------------------MNRKENKMTTPEVVVLGPGGIKSLLIMGALFRLN----Q
EGI--LKNVHTFIGVSAGSLISL-MLVAGYSIQEIVVDAVSDD---------LLHDVCA-
-VN---------L------------SQTKQTMGLIDHGKIRERLSKKIISK-FG------
--------------------KVLTLKQL------YLATGLTYISVSTNLDS----E--SP
HY--FSWETEPDVSCVEAALRSMNIPFLFQKLDC-------------------------Y
IDGALTDPYPILLKDDGKT--------PILGIS----V----------------------
--HT-----SQVGHGIAKYLHDVIQAPMTQLRKIS----EQRS--S----PMCK-HIIIP
CPTLDTLGLT------LDPIGKSNLLIFGYQKAEEFLE---QFQLSTKDESTCSLDRNCQ
------------------------------------------------
>YP_009173161
------------------------------------------------------------
------------------------------------------------------------
------------------------------------------------------------
-------------------------------MKYLVLGPASMGIYSLIGSLKAL------
ESK--LIDVKEISGSSAGSILAL-LLALGMSVDEILEVSLSLN---------IPDFVKL-
-----------------------RIGSFFNKFGFVDLGPIREKLVEVCG-----------
--------------------CDPTFDEL----------EMKIYVSAYCLNS----S--ST
EY--FSKDTHPDMKVIDAVCMSMAIPLIFACGKYE---------------------GKTY
IDGGTQEQYPMTPFLGKKPH-------EVTCIK----LKMDRV-----------------
--------YQEEINNPRQFVESLIRSSLTNRTE-Y----S----------KYTK-IFEIN
VEDTNIFDFS------MSYEEKVRLYNIGYSTIK--------------------------
------------------------------------------------
>YP_009449224
------------------------------------------------------------
------------------------------------------------------------
------------------------------------------------------------
----------------------------MWKPNVLCLGPGGAKGFNHLGALLALE----E
RTF--LSDIKSIIGVSIGSIIGL-LLTLGYKTKEIIGIANCTE---------MFYSIND-
-IG---------SDGSKILFGLSGPHSFLDNMGFLSHDPIRQHLGKYIKDK-FPTY----
-------------------PSIPTLKQL------YMATGIQFTTVSFNLHHDQTSS--GT
QY--FNHITAPNMSCLDAVICSMNIPILFQKLNIG---------------------NGLY
IDGAFGDSYPIDYYDNDENA-------KILGLY----IVEHTA------IQS--------
-LHP-----HPNLGNILTYINMVVSSSMDENRIKK----ISNS--S----ERCK-HLKLV
SRCGNISGFQ------LQLSEKAIMIKDGYDTAVQFLI---DL-----------------
------------------------------------------------
>YP_009255009
------------------------------------------------------------
------------------------------------------------------------
------------------------------------------------------------
--------------MAELRNRRKPQEQKKEKVDALCLSGGGINGIATLGALEYFS----R
VFD--LDCATKFCGTSIGAIICL-LLLCGYKPREILDRVLCEG---------DICSPLS-
-K-------------------LAFF----TNYGLNDSTPLEKKLEELIEQK-FG------
--------------------FVPSLLEL------FTITQKEFVCACANLSA----M--RI
EY--FSKTTMPSMSCVEAVLLSCNAPGVFKKREYL---------------------GSTY
TDGGIFDNYPLSTFDDGKT--------KILGIN----IG--SS-----------------
--CF-----SGDVPNFFDYMHRLASFAAVQNSEK-----TF----S----PLVL-NIKLK
VE-EFAFNLF------IPNERKIELFGIGHVKASK--AYREILELRETLEMH--------
------------------------------------------------
>YP_009172611
------------------------------------------------------------
------------------------------------------------------------
------------------------------------------------------------
-------------------------------MKYLVLGPASMGIYSMIGTLKAL------
ESR--LVDVKEISGSSAGSILAL-FLALGMSVDEILDMALDLD---------VPKFVKI-
-----------------------RIGSFFNKFGFVDLEPIREKLVEICG-----------
--------------------CDPTFEEL----------DMKIYVSAYCLNS----S--TT
DY--FSRDTHPNMKVIDAVCMSMAIPLIFACGKYN---------------------GKSY
IDGGTQEQYPMTPFLGKKPH-------EVTCIK----LKMDQV-----------------
--------YQEEINNPRQFVESLIRSTLTNRVE-Y----S----------EYTK-MIEIN
VADTNIFDFN------MPYEDKVKLYNIGYYTIK--------------------------
------------------------------------------------
>YP_007674778
------------------------------------------------------------
------------------------------------------------------------
------------------------------------------------------------
-------------------------------MKYLVLGPASMGIYSLIGSLKAL------
ESK--LIDVKEISGSSAGSILAL-LLALGMSVDEILEVSLSLN---------IPDFVKL-
-----------------------RIGSFFNKFGFVDLGPIREKLVEVCG-----------
--------------------CDPTFDEL----------EMKIYVSAYCLNS----S--ST
EY--FSKDTHPNMKVIDAVCMSMAIPLIFACGKYE---------------------GKTY
IDGGTQEQYPMTPFLGKKPH-------EVTCIK----LKMDRV-----------------
--------YQEEINNPRQFVESLIRSSLTNRTE-Y----S----------KYTK-IFEIN
VEDTNIFDFS------MSYEEKVRLYNIGYSTIK--------------------------
------------------------------------------------
>YP_007676180
------------------------------------------------------------
------------------------------------------------------------
------------------------------------------------------------
-------------------------------MKYLVLGPASMGIYAFLGYLKSI------
GKG--VEGVKEISGSSAGSIIAL-FWAVGMSIDQMIDVSLNVE---------TSEFVKL-
-----------------------NIGTFFNKFGFVEIDPIREELVKICG-----------
--------------------CDPTFGEL----------EKTIYVSAFCLNT----S--KT
EY--FSKHTHPDMKVIDAVCMSIAIPLIFASSEYC---------------------GNTY
IDGGTMEEYPMNPFIDKKPY-------EITCVK----LKMNDI-----------------
--------YQETLDNPKDFLEALIRSTLKNRVT-Y----K----------ENFN-TVSVD
VADASIFDFN------MCYEDKIKLVNMGYDQKK--------------------------
------------------------------------------------
>QBP06843
------------------------------------------------------------
------------------------------------------------------------
------------------------------------------------------------
-----------------------------------------MGIYSLIGSLKAL------
ESK--LIDVKEISGSSAGSILAL-LLALGMSVDEILEVSLSLN---------IPDFVKL-
-----------------------RIGSFFNKFGFVDLGPIREKLVEVCG-----------
--------------------CDPTFDEL----------EMKIYVSAYCLNS----S--ST
EY--FSKDTHPDMKVIDAVCMSMAIPLIFACGKYE---------------------GKTY
IDGGTQEQYPMTPFLGKKPH-------EVTCIK----LKMDRV-----------------
--------YQEEINNPRQFVESLIRSSLTNRTE-Y----S----------KYTK-IFEIN
VEDTNIFDFS------MSYEEKVRLYNIGYSTIK--------------------------
------------------------------------------------
>QBP06545
------------------------------------------------------------
------------------------------------------------------------
------------------------------------------------------------
-----------------------------------------MGIYSLIGSLKAL------
ESK--LIDVKEISGSSAGSILAL-LLALGMSVDEILEVSLSLN---------IPDFVKL-
-----------------------RIGSFFNKFGFVDLGPIREKLVEVCG-----------
--------------------CDPTFDEL----------EMKIYVSAYCLNS----S--ST
EY--FSKDTHPDMKVIDAVCMSMAIPLIFACGRYG---------------------GKTY
IDGGTQEQYPMTPFLGKKPH-------EVTCIK----LKMDRV-----------------
--------YQEEINNPRQFVESLIRSSLTNRTE-Y----S----------KYTK-IFEIN
VEDTNIFDFS------MSYEEKVRLYNIGYSTIK--------------------------
------------------------------------------------
>YP_009174503
------------------------------------------------------------
------------------------------------------------------------
------------------------------------------------------------
-------------------------------MKYLAIGPGAMGFFVFMGALYKLQ----E
TGK--LDDLEEISGSSAGSLLGFLYLLTKRDIIKTFDFALDAP---------IKQSMKP-
-----------------------NIKTLFKDYGLVPISRIRKVLSDCCFKF-TN------
-------------------KIDINFQEL------YELCPIKLHVAAFCVDL----K--RT
DY--FSVDKTPRMSVLDAVCMSVAVPFLFSASKFN---------------------DWHY
VDGGAAETLPCAPFIGYPPE-------DILAIQ----LEFSTK-----------------
--------K-KDIKDLKSYGLEVMYAVLHMRST-Y----------------DVP-ILNIN
LQDMDMFDFG------MGSESKIRMFMTGQKFRLGP------------------------
------------------------------------------------
>YP_009507566
------------------------------------------------------------
------------------------------------------------------------
------------------------------------------------------------
-----------------------------MNFTHLHLGGGGFSTFCYIGSLICIEQNMSI
LFR--NSKIDFISGTSAGAFFAY-LYSIGYSGKQLMSFILSKS---------NDKDYFKL
TRE---------F----------DIETLLTEYHCMNSNTFINLLKELSNKKNID------
-------------------FDTVSFKYI------YDTFNKKLAITASCLTT----S--LP
YI--FSNDNHPDMPVKKALEITSAIPFIFKPICYE---------------------NKLF
VDGSVSCDFHKDLYKDNV-----------LIIISRSNYTK------YTCIKQIEKYNSCG
NLGILTTILNLVITNLSGYS-SCSSLISKKWYNKH----VITIYNE------YP-IIT--
P------DDD------INRGYLIKMFDSGYCFMKNYIKKNI-------------------
------------------------------------------------
>YP_009227169
------------------------------------------------------------
------------------------------------------------------------
------------------------------------------------------------
-------------------------------MKYLVLGPASMGIYSMVGTLKAL------
ESK--LVDVKEISGSSAGAILAL-FLALGMSIDEILNVALNLN---------VPEFVKL-
-----------------------RIGSFFNKFGFVDLGPVREKLVEICG-----------
--------------------SDPTFEEL----------DMKIYISAFCLNT----S--TT
EY--FSRDTHPKMKVIDAVCMSMAIPLIFACGKFE---------------------GKTY
VDGGTQEQYPMVPFLDKKPH-------EVTCIK----LKTDRV-----------------
--------YQEEINNPRQFVESLIRSTLTNRVE-Y----G----------ENIN-HIDIN
VGDTNIFDFN------MSYEDKIKLYNIGYSTIK--------------------------
------------------------------------------------
>YP_003212939
------------------------------------------------------------
------------------------------------------------------------
------------------------------------------------------------
-------------------------------MKYLVLGPASMGIYSMIGTLKAL------
ESK--LVDVKEISGSSAGSILAL-FLALGMSIDEILNVALNLN---------VPEFVKL-
-----------------------RIGSFFNKFGFVDLGPIREKLVEICG-----------
--------------------CDPTFEEL----------DMKIYISAFCLNT----S--TT
EY--FSRDTHPKMKVIDAVCMSMAIPLIFACGKFE---------------------GKTY
VDGGTQEQYPMVPFLDKKPH-------EVTCIK----LKTDRV-----------------
--------YQEEINNPRQFVESLIRSTLTNRVE-Y----G----------ENIN-HVDIH
VGDTNIFDFN------MSYEDKIKLYNIGYSTIK--------------------------
------------------------------------------------
>YP_009172884
------------------------------------------------------------
------------------------------------------------------------
------------------------------------------------------------
-------------------------------MKYLVLGPASMGIYSMIGTLKAL------
ESK--LVDVKEISGSSAGAILAL-FLALGMSIDEILEIALGLD---------IPKIVKM-
-----------------------DLRSFLIKLGFVKLGPIREKLVEICG-----------
--------------------CDPTFEEL----------DMKVYISAFCLNT----S--TT
EY--FSRDTHPKMKVIDAVCMSMAIPLIFAYCEYD---------------------GKTY
IDGGTQEQYPMVPFLDRKPH-------EVTCIK----LKTDRV-----------------
--------YQEEINNPIQYVESLIRSTLTNRVE-Y----G----------ENIN-HVDIH
VGDTNIFDFN------MSYEDKIKLYNIGYSTIK--------------------------
------------------------------------------------
>YP_009174809
------------------------------------------------------------
------------------------------------------------------------
------------------------------------------------------------
-------------------------------MKYLAIGPGAMGLFVYLGVISKLK----H
LGA--LNDLCEISGSSAGSIIGFMFLATKGNIPEILDFAINVP---------VKQVMKP-
-----------------------NLKSLLTNYGLVPISKVRAQLSKACLKY-LG------
-------------------KDDITFMEL------FAHSRIKFHVSAYCVDL----M--KT
DY--FSVDRTPNMSVLDAVCMSIALPFLFSSSKFN---------------------EWHY
VDGGAAEDCPCGPFIDKEHK-------DVLALK----LAWSRP-----------------
----------TLVKDLKSYGLSILWSVLKLRYA-Y----------------SVP-TIHVD
LGNTDVFDFG------TENEAKLKMFITGHSQQISI------------------------
------------------------------------------------
>YP_009553092
MNYIVLVTSFILPVILLQKVNWISKNTSENDLYNLEEFDDDIIVAAAAAAAATDDDDDGN
VINTDIKNDDDDDIYANTAAAINHERVLLTNDVSNVDINIFNNDDDDDKGNIPSTTTTTT
KNENHINIKNNKRGHTRDNVNVDNNNRNINDDDNNNNNNNNDNTDDDDGSGDGDGGGSSS
SSHDSNSNNDILLNMSDIN--LS-QKYEGRRFKNIILDGGNAKAISYIGAFKAFADL--G
YFQNDQYTFTQISGTSTSCLMGF-IMGLDIHPQILETLVYNLNVVAKLINFNLKYLLDD-
-QFQKNDKD--SY------EEISWFDNIKNSYNLLNKNNEFIKLWKYRNSPGLSTERALL
KLIYSHILKKSPHYKKFKKIETITFKNI------YKITGHKLACFVTNLSK----Q--SL
IE--LSYTKTPNENILNAIYASLTIPGIFKPLQND--------------------DSDIL
IDGSYLNSFPISMVIDNDDDTM-----MMMPIT----IKIKQK-----------------
----------------------LLVSR---------------------------------
------------------------------------------------------------
------------------------------------------------
>YP_009465823
------------------------------------------------------------
------------------------------------------------------------
------------------------------------------------------------
-------------------------------MRYLCIGPGGTGIFTIAGFLKRH------
ESS--LKDVEEISGSSAGAILGL-FLTLGYSMDEIVDILFSAD---------MEKFVKI-
-----------------------KVASFFTNFGFVDTGPIREEFVRLCR-----------
--------------------CDPTFSDL----------DKKLYVAAFCLNT----S--ET
VY--FSRDSHPDMKVIDAVLMSMSVPLIFSTGKYK---------------------GYTY
TDGGTTESFPVTPFLGKQPH-------QVFCIK----LKSTKK-----------------
--------YQEEIKNHIQFLEALLRSTLNNRRSTV----I----------ENMS-VVELD
VGELNVFDFT------IDLETKGKLYTKGFDHG---------------------------
------------------------------------------------
>AKI79399
------------------------------------------------------------
------------------------------------------------------------
----------------------------------------------------------MR
VNPV----NNTD----DIKS----TSLFPKKKNVFFIEGGGTKGVYAMGVLNYLYDE-NV
YIK--LQDVDIFGGTSVGSILAV-GLSLGYQKKDFEKFVETFD---------LSKFVDS-
-KY---------Y-------APFTLYRFLTKGHLYDDTNRQTLVKKILNIN-IETIRSHL
DL---------PI-DSDFEGTDITFWHLKKLIKKYPQIYKHLLINSVDISR----E--QQ
IFMTTLDDNWDNIKLYDSILASSAFPFVFPSSKFYYNSTTQKYQYQSEIDTNDKITENSF
IDGGVANNIPLDYLILNSERFT---DCNLWSLQ----FTTTPA-----------------
---------YSKITGPIALIQKLINFAFSYGRKSFGLELIHEKY-------QVN-VINLN
L-SANTFDTY------NNNQIKE-ITR--------------------QIYDQCLS-----
GQLHFDNVDSQ-------------------------------------
>AHJ40251
------------------------------------------------------------
------------------------------------------------------------
----------------------------------------------------------MR
VNPVNNTINNTD----DIKS----TSLFPKKKNVFFIEGGGTKGVYAMGVLNYLYDE-NV
YIK--LQDVDIFGGTSVGSILAV-GLSLGYQKKDFEKFVETFD---------LSKFVDS-
-KY---------Y-------APFTLYRFLTKGHLYDDTNRQTLVKKILNIN-IETIRSHL
DL---------PI-DSDFEGTDITFWHLKKLIKKYPQIYKHLLINSVDISR----E--QQ
IFMTTLDDNWDNIKLYDSILASSAFPFVFPSSKFYYNSTTQKYQYESLTDTNDKITENSF
IDGGVANNIPLDYLILNSERFT---DCNLWSLQ----FTTTPA-----------------
---------YSKITGPIALIQKLINFAFSYGRKSFGLELIHEKY-------QVN-VINLN
L-SANTFDTY------NNNQIKE-ITR--------------------QIYDQCLS-----
GQLHFDNVDSQ-------------------------------------
>AMZ03063
------------------------------------------------------------
------------------------------------------------------------
MLEKYISI-------------------------------------------------KMR
VNPVNNTINNTD----DIKS----TSLFPKKKNVFFIEGGGTKGVYAMGVLNYLYDE-NV
YIK--LQDVDIFGGTSVGSILAV-GLSLGYQKKDFEKFVETFD---------LSKFVDS-
-KY---------Y-------APFTLYRFLTKGHLYDDTNRQTLVKKILNIN-IETIRSHL
DL---------PI-DSDFEGTDITFWHLKKLIKKYPQIYKHLLINSVDISR----E--QQ
IFMTTLDDNWDNIKLYDSILASSAFPFVFPSSKFYYNSTTQKYQYESLTDTNDKITENSF
IDGGVANNIPLDYLILNSERFT---DCNLWSLQ----FTTTPA-----------------
---------YSKITGPIALIQKLINFAFSYGRKSFGLELIHEKY-------QVN-VINLN
L-SANTFDTY------NNNQIKE-ITR--------------------QIYDQCLS-----
GQLHFDNVDSQ-------------------------------------
>YP_009174348
------------------------------------------------------------
------------------------------------------------------------
------------------------------------------------------------
------------------------------MIKYLAIGPGAMGYFIFLGVLSKLK----Q
EGR--LEALEEISGASAGGLAAFLFCVTKGEPSRALDFSLNVP---------VKQIMKP-
-----------------------NIKNLLLNYGLVPHTKIRKVLSGACSQF-LS------
-------------------KIDVTFKEL------YEWYPVKLHLSSYCVDV----G--RT
VY--FSVDTTPTMSVLDAVCATVAIPFLFTPLKLG--------------------DGWNY
IDGGSAETIPGAPFLGKG-D-------GVMGIK----LAMGRP-----------------
----------VPPKDLKTYGLSILYSTMKLRYD-Y---------------TDFP-ILNVN
SDDQDVFDFG------ASNDGKLKLFILGHSQKIS-------------------------
------------------------------------------------
>AKI80356
------------------------------------------------------------
------------------------------------------------------------
----------------------------------------------------------MR
VNPV----NNTD----DIKS----TSLFPKKKNVFFIEGGGTKGVYAMGVLNYLYDE-NM
YIK--LQDVDIFGGTSVGSILAV-GLSLGYQKKDFEKFVETFD---------LSKFVDS-
-KY---------Y-------APFTLYRFLTKGHLYDDTNRQTLVKKILNIN-IETIRSHL
DL---------PI-DSDFEGTDITFWHLKKLIKKYPRIYKHLLINSVDISR----E--QQ
IFMTTLDDNWDNIKLYDAVLASCAFPFVFPSSKFYYNSTTQKYQYESPIDTNDKITENSF
IDGGVANNIPLDYLILNSERFT---NCNLWSLQ----FTTTPA-----------------
---------YSKITGPIALIQKLINFAFSYGRKSFGLELIHEKY-------QVN-VINLN
L-SANTFDTY------NNNQIKE-ITR--------------------QIYDQCLS-----
GQLHFDNVDSQ-------------------------------------
