# Supplementary material for: Endoparasitoid lifestyle promotes endogenization and domestication of dsDNA viruses
Source: eLife. 2023 Jun 6;12:e85993. doi: 10.7554/eLife.85993 (PMC10259472; doi:10.7554/eLife.85993)
Supplement: Figure 1—source data 1. [file elife-85993-fig1-data1.zip › All_clusters/Cluster26257.aa.aln]

>scaffold_46738_0:1397-2054(+):Copidosoma_sp
------------------------------------LNLQNEYFHTMSNGRP-DEKMLFN
GTYMMKRYLNPHSDLEKIMDNIDEEGEVQHFHCKHMYVLGHILYKSNEPEIDSMIDRIIK
CTYQRE-LPSY-VDTSVHGAVKLENG--TICPSIEIAFRY-KENLYILYGRYIYGYDVPY
VHFVNEKSSKFNNSDNSEDK-----------------NDGKVEDNYERKDALLTRDEIIL
PTISDDYDE--IDVLYEECNYCFSIVKEATREVQAFAIYR
>scaffold_15799:1357-2068(+):Copidosoma_sp
------------------------------------LNLQNEYFNTMESDHEVIERMFFN
GTYMMKRYLNPCSNLNKIVDDWYSTGGPSHFNCKQIYVLGNILYKTNEPEIDSMIDLIIR
CTYELT-LPSF-LDTSIRTPDQLESGSRTFCPTRQVAFRY-NGNVYVLYGRYMYGYNISY
VHFVNRKPWKTNDSESSEDEDANEYECGDEYEDEDDDDDEDKKSSDDRKDALLTHDEIIL
PTIS--YSE--KHNRLNDYNYCLSILDEATEEVKAFAVYR
>NW_014327282.1:1372828-1373542(-):Copidosoma_floridanum
----------ASNNSTDNMA-----------LNVEALTLQNEYFHTMEHDQN-IEKLMFN
GTYSMKRYWNPHSDLDKIVDDFYNTGGLRHFHCKQIYVLGNILYKNNEPEIDSMIDLIIR
CTYENA-LPSY-VDTSVKSKEQFKGG--TICPSREVAFRY-QGNLYVLYGRYIYGYNTPY
VHFINEKQDTGNES-----------NSEDKYDSKDKSDDEDVLDCDKRKDPLLTRDEIIL
PTIS--YSE--KNKLINDYNYCFSILDEVTEEVKAFAVYR
>YP_009001555
METKLENS-ILSENEFKNTI-----------I-ADKVYIKNKFY--IDNNEYTSEIANLD
GEYAIQNI--TND-----REDINNMEENRNLHCKLIFTCGNILYNTNTPDIDELIEIMIK
YTYGDV-EESLQLDYSCKQLDTMREG--TICPSREVCFKY-NNKIFILYGRYIFGYNNPF
ITFSHNLFEEEEYIKLSKA------------------Y---RKLIQYDKISLIRQHLILL
P------DV----FDGQEYNYAFKILDANTEILDAFGLYT
>YP_008004434
------------------------------------MNINNNYN--IDNY-GNDEMVYLC
GKYSTKYI--NNKN------YSIIISNNPLLHDKKPLYVCNALYRTDTDNIDKLIDVLIR
YTYDEC-K-DLNLDYSKKSTIKMLDG--LNFPTKEVCFEY-KNKIFILYGRYIYGYNKEY
VTFIDSRLNINNYNVTNSDSDYNSSDSDSYYESDTDDS---DYYNKYKKNDIITNNKIIL
H------EPYIHKTHDNKYNYAFKIVDANTNILDAFGIYR
>YP_008004120
------------------------------------MNINNNYN--IDNY-GNDEMVYLC
GKYSTKYI--NNKN------YPIIISNNPLLHDKKPLYVCNTLYRTDTDNIDKLIDVLIR
YTYDEC-K-DLNLDYSKKSTIKMLDG--LNFPTKEVCFEY-KNKIFILYGRYIYGYNKEY
VTFIDSRLNINNYNVTNSDSDYNSSDSDSYYESDTDDS---DYYNKYKKNDIITNNKIIL
H------EPYIHKSHDNKYNYAFKIVDSITNILDAFGIYR
>NP_054036
-------------------------------M-AVIFNNKQLLA--DNSIEKGGELFLFN
GSYNILESYVNPVLLKNGV----------IELEEAAYYAGNILYKTDDPKFIDYINLIIK
ATHSEE-LPE--NSTVVNYRKTMRSG--TIHPIKKDIYIY-DNKKFTLYDRYIYGYDNNY
VNFYEEKNEKEKE-----------------YEEEDD------------KASSLCENKIIL
SQINCESFENDFKYYLSDYNYAFSIIDNTTNVLVAFGLYR
>AKN59011
-------------------------------M-AVIFNNKQLLA--DDSIENGGELFLLN
GSYSILENYVNPVLLKNGNVDAALF--KNIELEPAAYYAGNILYKTDDPKFIDYINLIIK
ATHSEE-LPE--NSTVVNYRKTMRSG--TIHPIKKDIYIY-DNKKFTLYDRYIYGYDNNY
VNFYEEKNEKEKE-----------------YEEEDR----------QIKASSLCENKIIL
SQINCESFENDFKYYLSDYNYAFSIIDNTTNVLVAFGLYR
>AAN28093
-------------------------------M-AVIFNNKQLLA--DDSIENGGELFLLN
GSYSILENYVNPVLLKNGNVDPALF--KNIDLEPAAYYAGNILYKTDDPKSIDYINLIIK
ATHSEE-LPE--NSTVLNFTKTMRSG--TIHPIKKDIYIY-DNKKFTLYDRYIYGYDNNY
VNFYEEKNEKEKE-----------------YEEDDR----------QIKASSLCENKIIL
SQINCESFENDFKHYLDDYNYAFSIIDNSTNVLVAFGLYC
>YP_008004698
-----------------------------------MHELKSKYM--IDSY-D-SELVYLD
GIYSNEII--TNKLLYDENTDIYKIDENPLLHAKSKYLIGNVLYRINTENIDELIEIIIR
YTYDKC-T-DLNFDYSVYNKITMVGG--TICPTKETCFKY-KNKIFILYGRYIFGYDKDH
VIFKNITSKNKNIILSC-------------YDEE--------------------------
K------HGYNFKEYTSDHNFAFSIIDSETGIMDAFGLYR
>YP_009505993
MSESYTDDETSSNSSTSSVVVFDTDIEFTETFNNVYFPSKHKQYTSAKFVSESNELFNLD
GVYALKFCIQPIANHEQLAKVDYY--VDNVWHCKLEFSCGYILYNVNEPDVMEKIGLVVD
ATYWTI-NLL--PNGVNTDKTQLKHG--TICPTKETIFYY-KQCQFNLYGRYIYGFDHAY
TKFQRVTNVDTKWIEEDVDEDNTLIYS----------------SGVYPEEPVLSDDTITV
P----------CNFEANEHSYAFTIINS-ENVLVAFGLYC
>YP_717644
-------------------------------MNQ-IYNYR-----KSHFVTRTNDEFFLD
GKYSIKSIKYPVDS----EKYNKYLDKQEYYSSKQVIGDGTMLYRVGEKNLDDILNMLVK
CSWHTGKKPPAGLDASTFNDREFPMG--TVCPTECRIGTFLKKYDLYLYGRYMFCEDWPY
TCQLKRVNSDVQFVEDISPVNNVCTVCN-EMEDE---CCGQMDKLKYCNMNKLDANEIVL
SP-----------PKYHEYVYAFKVLKNTDNSLVAFCVYC
