# Supplementary material for: Endoparasitoid lifestyle promotes endogenization and domestication of dsDNA viruses
Source: eLife. 2023 Jun 6;12:e85993. doi: 10.7554/eLife.85993 (PMC10259472; doi:10.7554/eLife.85993)
Supplement: Figure 1—source data 1. [file elife-85993-fig1-data1.zip › All_clusters/Cluster12627.aa.aln]

>LBMM01012594.1:2863-3592(+):Lasius_niger
--------KLFGRGIVLEVALGCPDS---VPAESEWQSLIAGTSKGFDFSPNTVTSDADD
TKGYVENLVTNSDFTLSFEGEVRKRD-------KLDQFGVAKFVKYYNDEIQAGRQPTLW
VREEYGPI-TFIGYMVITALSSDGGTNDIVTLSTEFKVADSDTIQVIDTPVDVAVTGVTI
SPTSGTVAAGATTTFNVTIAPANATDKTFTLVSSVPARATATANGLVVTVSAPSGATAGT
ANITVKTNDGAFTAVYAATVTA-
>YP_001700601
MGTPNPLVKTKGAGTTFWLYTGSGDAFKNPLADDDWLRLAGI----KDLQPGEMSADAED
D-DYLDDE--NADWKSTTQGQKSVGDTTATLAWKPGETGQKKLVELFD----TGEVRAFR
IRYPNGTVDVFRGWLSS--LGKTVTSKEVMTRSVKITGVGRPSLAEEDTPDVVSVSGVTV
APASATVAAGATTTLTFTVKPDNASDKTLQVATADPLIATVTLKDNV---ATVKGVKAGS
VNIVGISSDGSLVAVAAVTVTAS
