# Supplementary material for: Endoparasitoid lifestyle promotes endogenization and domestication of dsDNA viruses
Source: eLife. 2023 Jun 6;12:e85993. doi: 10.7554/eLife.85993 (PMC10259472; doi:10.7554/eLife.85993)
Supplement: Figure 1—source data 1. [file elife-85993-fig1-data1.zip › All_clusters/Cluster312.aa.aln]

>ABE68469
--------------------------MMSGVMLLMLAIFLIIAFTLMYLAIYFEF--DETTFTKRLQVMTEYVKR----TNADEPTPDVIGYVSDIMQ-------NTYIVTWFNTVDLSTY--------HESVHDDRIEIFDFLNQKFQPVD--RI-----------V--HDRVRAND-ENPNEFILSGDK--ADVTMKCPAYFNFDYAQLKCVPVPPCDNKSA------GL-YPMDERLL-------------DTLVLN--QHLDKDYST--------NAHLYHPTFYLRCFA-NGTHAVEECPDNYTFDA------------E----------------TGQCKVNELCENRPDGYILSY-----FPSNLLVNQFMQCVNGRHVVGECPA-NKI-FDRN----LM--------SC-VEAHPCAFNGAGHTY--ITADIGDTQYFKCLNNNESQLITCI-NRIR--NSD---------NQYECSGDSRCID-LPNGTGQHV-FKHVDDDISYN----SGQLVCDNFEVISDI-ECD--Q---------SNVF-----E--------------NALFMDKFRLNMQFPTEVFDG--TACVPA--TADNVNF-----LRSTFAIENI-PNHYGIDMQTSMLGTTE-MVKQ--LVSKD--------------------LSLNNDAIFAQWLLYARD-K-DAIGL----NPFTGEPIDCF-GDN-LYDVFDARRANICNDSGTSVLK------TLN-------------FSDGEFLNVLSST-LTGKDEDYRQFCAISYEN-GQKIVENEHFQRRILTNILQSDVCADL-YTTLYQKYTTLNSKYTTTPLQYNH----------TLVKRPKNIEIYGANTR-----------LKNATILKNAA--------------------------------------------TIPPVFNPFENQPNNR-QNNSILPLFNPFQTTD---AVW---------------------------------YS-EPGGDDDHWVVAPPTAPPPPPEPEPEPEPE---PEPE----------------------PEPEPEP------ELPSPLIL---DNKDLFYS---CHYSVPFFKLTS---CHAENDVIIDALN---ELRNNVKVDADCELAKDL--SHVLNAYAYVGNGIGCRSAYDGDAIV---VKKEAVPSHVY----ANLNTQSNDGVKYNRWLHVKNGQ-YMACPEELYDNNEFKCNIESDKLYYLDNLQEDSIV-----------------------------------------------------------------------------------------------------------------------------------------------------
>ACA02636
---------------------------MSMVPLLLVAIILILLFSIFYLIIYSEY--NEQDFDNKLRVVTEYAKR----TNAEHPLPDYIQYVSEVDS-------NFYVVRTIDTTDLREI--------NNEVHDDRLQTFNFIEQNFEPTP----------------PPEKRVRKN-SDDRTKYELRGD--DGWMEVECPSDERFDETTNRCVPIPPCDGKTS------GM-YPLTERLI-------------DSLILN--HRVSRANIS---------QDEFHPTMYLRCFE-GGSHVVEECPNNHLFNG------------V------------------ECELRNDCVNRSDGFILNV-----FPEDLNINEYMICENGESKVVSCPF-GKI-FDRR----LL--------TC-VDAEPCAVHGADYTY--ITDDIGPTQFYRCVSENQVELVTCI-NRVF---VN---------DNYECSGDPQCSM-FENGTGQQI-RNYDDNTFRYD----YGLLICDNYNIVEDI-TCN--N---------ENLI-----D-------------VDKLYNNKFYTDIMVPAEIFNRDTRQCVPS--TATRPSP-----RVLSYVIENV-ANDYNINFITSILGDSL-KVRE--LI--------------------------GSDTL-ANKVLYARN-F-NVLGF----DASTSDTIDCF-GDY-LFDPLAATELNVCKDNEL--VE------NIK-------------LTPDQYIAPVTME--IRSDADYQHWCFKSLVS-TENLVEFDYFTTQIMANILQSDVCGEI-LTKIHDKYTTIPIKYTTIPLKYNY----------ESVKGPKYIERYRANIP-----------FQAD---------------------------------------------ETDTSAEMVPMFDLFERY-------DVIEPLFDPWSTRDIIDVHPDDVGG-------------------------------GSGGG---GGTRPPV--EPE---------------PE---------------------------PE------PEPPSLTL---TDKELNYT---CFYAIPTFKLSA---CNVVDDHIKESIR---NLRENIKVDAECESAAGL--ANIINAYAYLGNGLGCKSTFDGDTIRVQ-----VSGGKTF----LNVETQSDDRVQYNKWIFNNDGK-IMACPDHAIAD-DFTCNLEDDRIYYIEDLQY---------------------------------------------------------------------------------------------------------------------------------------------------------
>ACQ57262
--------------------------MMSGVMLLVFAIFLIIAFTLIYLAIYFKF--DETTYTKRLQVMIEYIKR----TNADEPTPNVIGYVSDITQ-------NTYTVTWFNTVDLSTY--------QESVHDDRNEIFDFLNQKLQPVD--RI-----------V--HDRVRAND-ENPNEFILSGDK--DDVTMKCPAYFNFDYAQLKCVPVPPCDNKSA------GR-YPMDERLL-------------DTLVLN--QHLDKDYSS--------NEHLYHPTFYLRCFA-NGAHAVEECPDNYTFDA------------K----------------TRQCKVNELCENRPDGYILSY-----FPSNLLVNQFMQCVSGRHVVRECPA-NKI-FDRN----LM--------SC-VEAHPCTFNGAGHTY--ITADISDAQYFKCLNNNESQLMTCI-NRIR--NSD---------NQYECSGDSRCID-LPNGTGQQV-FKHADDDISYN----SGQLVCDNFEIISNI-ECD--Q---------SNVF-----E--------------NKLFMDKFRLNMQFPTEVFDG--TACVPA--TADNVNF-----LRSTFAIENI-PNHYDIDMQTSMLGKIE-MIKQ--LVSKD--------------------LSLNNDAIFAQWLLYARD-K-NAIGL----NPLTGEPIDCF-GNN-LYDVFDARRANVCKDLGRSVLK------TLN-------------FGDGEFLNVLSDT-LTGKDEDYRQFCAISYEN-GQKIVENEHFQRRILTNILQSDVCANI-YTTLYQKYTTLNPKYTTTPLQYNR----------ILVKRPKNIEIYGANTR-----------LKNATIPKNAT--------------------------------------------TISPVFNPFENQPNNR-RNDSISSLFNPFQTTD---AVW---------------------------------YS-EPDGDEA--VAPPPTAPPPPS---------------E----------------------PE--PEP------ELPSPLIL---DNKDLFYS---CHYSVPFFKLTS---CHAENDVIINALN---ELRNNVKVDADCESAKDL--SHVLNAYAYVGNGIGCRSAYDGDAIV---VKKEAVPSHVY----ANLNTQSNDGVKYNRWLHVKNDQ-YMACPEELYDNDEFKCNVESDKLYYLDNLQEDSIV-----------------------------------------------------------------------------------------------------------------------------------------------------
>AFH59023
---------------------------MSMVPLLLVAIILILLFSIFYLIIYSEY--NEQDFDNKLRVVTEYAKR----TNAEHPLPDYIQYVSEVDS-------NFYVVRTIDTTDLREI--------NNEVHDDRLQTFNFIEQNFEPTP----------------PPEKRVRKN-SDDRTKYELRGD--DGWMEVECPSDERFDETTNRCVPIPPCDGKTS------GM-YPLTERLI-------------DSLILN--HRVSRANIS---------QDEFHPTMYLRCFE-GGSHVVEECPNNHLFNG------------V------------------ECELRNDCVNRSDGFILNV-----FPEDLNINEYMICENGESKVVSCPF-GKI-FDRR----LL--------TC-VDAEPCAVHGADYTY--ITDDIGPTQFYRCVSENQVELVTCI-NRVF---VN---------DNYECSGDPQCSM-FENGTGQQI-RNYDDNTFRYD----YGILICDNYNIVEDI-TCN--N---------ENLI-----D-------------VDKLYNNKFYTDIMVPAEIFNRDTRQCVPS--TATRPSP-----RVLSYVIENV-ANDYNINFITSILGDSL-KVRE--LI--------------------------GSDTL-ANKVLYARN-F-NVLGF----DASTSDTIDCF-GDY-LFDPLAATELNVCKDNEL--VE------NIK-------------LTPDQYIAPVTME--IRSDADYQHWCFKSLVS-TENLVEFDYFTTQIMANILQSDVCGEI-LTKIHDKYTTIPIKYTTIPLKYNY----------ESVKGPKYIERYRANIP-----------FEAD---------------------------------------------ETDTSAEMVPMFDLFERY-------DVIEPLFDPWSTRDIIDVHPDDVGG-------------------------------GSGGG---GGTRPPV--EPE---------------PE----------------------PE-PEPE------PEPPSLTL---TDKELNYT---CFYAIPTFKLSA---CNVVDDHIKESIR---NLRENIKVDAECESAAGL--ANIINAYAYLGNGLGCKSTFDGDTIRVQ-----VSGGKTF----LNVETQSDDGVQYNKWIFNNNGK-IMACPDHAIAD-DFTCNLEDDRIYYIEDLQY---------------------------------------------------------------------------------------------------------------------------------------------------------
>AFN21045
--------------------------MMSGVMLLVFAIFLIIAFTLIYLAIYFKF--DETTYTKRLQVMIEYIKR----TNADEPTPNVIGYVSDITQ-------NTYTVTWFNTADLSTY--------QESVHDDRNEIFDFLNQKLQPVD--RI-----------V--HDRVRAND-ENPNEFILSGDK--DDVTMKCPAYFNFDYAQLKCVPVPPCDNKPA------GR-YPMDERLL-------------DTLVLN--QHLDKDYSS--------NEHLYHPTFYLRCFA-NGAHAVEECPDNYTFDA------------K----------------TRQCKVNELCENRPDGYILSY-----FPSNLLVNQFMQCVSGRHVVRECPA-NKI-FDRN----LM--------SC-VEAHPCTFNGAGHTY--ITADISDAQYFKCLNNNESQLMTCI-NRIR--NSD---------NQYECSGDSRCID-LPNGTGQQV-FKHADDDISYN----SGQLVCDNFEIISNI-ECD--Q---------SNVF-----E--------------NKLFMDKFRLNMQFPTEVFDG--TACVPA--TADNVNF-----LRSTFAIENI-PNHYDIDMQTSMLGKIE-MIKQ--LVSKD--------------------LSLNNDAIFAQWLLYARD-K-NAIGL----NPLTGEPIDCF-GNN-LYDVFDARRANVCKDLGKSVLK------TLN-------------FGDGEFLNVLSDT-LTGKDEDYRQFCAISYEN-GQKIVENEHFQRRILTNILQSDVCANI-YTTLYQKYTTLNPKYTTTPLQYNR----------ILVKRPKNIEIYGANTR-----------LKNATIPKNAT--------------------------------------------TISPVFNPFENQPNNR-RNDSISPLFNPFQTTD---AVW---------------------------------YS-EPDGDEA--VAPPPTAPPPPS---------------E----------------------PE--PEP------ELPSPLIL---DNKDLFYS---CHYSVPFFKLTS---CHAENDVIINALN---ELRNNVKVDADCESAKDL--SHVLNAYAYVGNGIGCRSAYDGDAIV---VKKEAVPSHVY----ANLNTQSNDGVKYNRWLHVKNDQ-YMACPEELYDNDEFKCNVESDKLYYLDNLQEDSIV-----------------------------------------------------------------------------------------------------------------------------------------------------
>AFN21185
--------------------------MMSGVMLLVFAIFLIIAFTLIYLAIYFKF--DETTYTKRLQVMIEYIKR----TNADEPTPNVIGYVSDITQ-------NTYTVTWFNTVDLSTY--------QESVHDDRNEIFDFLNQKLQPVD--RI-----------V--HDRVRAND-ENPNEFILSGDK--DDVTMKCPAYFNFDYAQLKCVPVPPCDNKPA------GR-YPMDERLL-------------DTLVLN--QHLDKDYSS--------NEHLYHPTFYLRCFA-NGAHAVEECPDNYTFDA------------E----------------TRQCKVNELCENRPDGYILSY-----FPSNLLVNQFMQCVSGRHVVRECPA-NKI-FDRN----LM--------SC-VEAHPCAFNGAGHTY--ITADIGDTQYFKCLNNNESQLMTCI-NRIR--NSD---------NQYECSGDSRCID-LPNGTGQQV-YKHADDDISYN----SGQLVCDNFEIISNI-ECD--Q---------SNVF-----E--------------NKLFMDKFRLNMQFPTEVFDG--TACVPA--TADNVNF-----LRSTFAIENI-PNHYGIDMQTSMLGKIE-MIKQ--LVSKD--------------------LSLNNDAIFAQWLLYARD-K-NAIGL----NPLTGEPIDCF-GNN-LYDVFDARRANVCKDLGRSVLK------TLN-------------FGDGEFLNVLSDT-LTGKDEDYRQFCAISYEN-GQKIVENEHFQRRILTNILQSDVCANI-YTTLYQKYTTLNPKYTTTPLQYNR----------ILVKRPKNIEIYGANTR-----------LKNATIPKNAT--------------------------------------------TISPVFNPFEKQPNNR-RNDSISPLFNPFQTTD---AVW---------------------------------YS-EPDGDEV--MAPPPTAPPPPS---------------E----------------------P----EP------ELPSPLIL---DNKDLFYS---CHYSVPFFKLTS---CHAENDVIINALN---ELRNNVKVDADCESAKDL--SHVLNAYAYVGNGIGCRSAYDGDAIV---VKKEAVPSHVY----ANLNTQSNDGVKYNRWLHVKNDQ-YMACPEELYDNNEFKCNVESDKLYYLDNLQEDSIV-----------------------------------------------------------------------------------------------------------------------------------------------------
>AFN21324
--------------------------MMSGVMLLVFAIFLIIAFTLIYLAIYFKF--DETTYTKRLQVMIEYIKR----TNADEPTPNVIGYVSDITQ-------NTYTVTWFNTVDLSTY--------QESVHDDRNEIFDFLNQKLQPVD--RI-----------V--HDRVRAND-ENPNEFILSGDK--DDVTMKCPAYFNFDYAQLKCVPVPPCDNKPA------GR-YPMDERLL-------------DTLVLN--QHLDKDYSS--------NEHLYHPTFYLRCFA-NGAHAVEECPDNYTFDA------------K----------------TRQCKVNELCENRPDGYILSY-----FPSNLLVNQFMQCVSGRHVVRECPA-NKI-FDRN----LM--------SC-VEAHPCTFNGAGHTY--ITADISDAQYFKCLNNNESQLMTCI-NRIR--NSD---------NQYECSGDSRCID-LPNGTGQQV-FKHADDDISYN----SGQLVCDNFEIISNI-ECD--Q---------SNVF-----E--------------NKLFMDKFRLNMQFPTEVFDG--TACVPA--TADNVNF-----LRSTFAIENI-PNHYDIDMQTSMLGKIE-MIKQ--LVSKD--------------------LSLNNDAIFAQWLLYARD-K-NAIGL----NPLTGEPIDCF-GNN-LYDVFDARRANVCKDLGKSVLK------TLN-------------FGDGEFLNVLSDT-LTGKDEDYRQFCAISYEN-GQKIVENEHFQRRILTNILQSDVCANI-YTTLYQKYTTLNPKYTTTPLQYNR----------ILVKRPKNIEIYGANTR-----------LKNATIPKNAT--------------------------------------------TISPVFNPFENQPNNR-RNDSISPLFNPFQTTD---AVW---------------------------------YS-EPDGDEA--VAPPPTAPPPPS---------------E----------------------PE--PEP------ELPSPLIL---DNKDLFYS---CHYSVPFFKLTS---CHAENDVIINALN---ELRNNVKVDADCESAKDL--SHVLNAYAYVGNGIGCRSAYDGDAIV---VKKEAVPSHVY----ANLNTQSNDGVKYNRWLHVKNDQ-YMACPEELYDNDEFKCNVESDKLYYLDNLQEDSIV-----------------------------------------------------------------------------------------------------------------------------------------------------
>AFO10042
--------------------------MMSGVMLLVFAIFLIIAFTLIYLAIYFKF--DETTYTKRLQVMIEYIKR----TNADEPTPNVIGYVSDITQ-------NTYTVTWFNTVDLSTY--------QESVHDDRNEIFDFLNQKLQPVD--RI-----------V--HDRVRAND-ENPNEFILSGDT--DDVTMKCPAYFNFDYAQLKCVPVPPCDNKPA------GR-YPMDERLL-------------DTLVLN--QHLDKDYSS--------NEHLYHPTFYLRCFA-NGAHAVEECPDNYTFDA------------K----------------TRQCKVNELCENRPDGYILSY-----FPSNLLVNQFMQCVSGRHVVRECPA-NKI-FDRN----LM--------SC-VEAHPCTFNGAGHTY--ITADISDAQYFKCLNNNESQLMTCI-NRIR--NSD---------NQYECSGDSRCID-LPNGTGQQV-FKHADDDISYN----SGQLVCDNFEIISNI-ECD--Q---------SNVF-----E--------------NKLFMDKFRLNMQFPTEVFDG--TACVPA--TADNVNF-----LRSTFAIENI-PNHYDIDMQTSMLGKIE-MIKQ--LVSKD--------------------LSLNNDAIFAQWLLYARD-K-NAIGL----NPLTGEPIDCF-GNN-LYDVFDARRANVCKDLGKSVLK------TLN-------------FGDGEFLNVLSDT-LTGKDEDYRQFCAISYEN-GQKIVENEHFQRRILTNILQSDVCANI-YTTLYQKYTTLNPKYTTTPLQYNR----------ILVKRPKNIEIYGANTR-----------LKNATIPKNAT--------------------------------------------TISPVFNPFENQPNNR-RNDSISPLFNPFQTTD---AVW---------------------------------YS-EPDGDEA--VAPPPTAPPPPS---------------E----------------------PE--PEP------ELPSPLIL---DNKDLFYS---CHYSVPFFKLTS---CHAENDVIINALN---ELRNNVKVDADCESAKDL--SHVLNAYAYVGNGIGCRSAYDGDAIV---VKKEAVPSHVY----ANLNTQSNDGVKYNRWLHVKNDQ-YMACPEELYDNDEFKCNVESDKLYYLDNLQEDSIV-----------------------------------------------------------------------------------------------------------------------------------------------------
>AGC36295
--------------------------------------------------------------------MTEYIKR----TNAEHPLPVSLSYVSGVDQ-------NFYTVTTFSTQNLIVE--------HMSIHDDRHEYFNFLTQKYEKVN--NYDDVLV-DSLATVSDNNRVKSH-SSDPTKYLLRGD--DGWFEMNCPIEEQFDANAFRCVPIPVCQNKQV------GV-HGMTENLL-------------DRLVLN--HRTPRVVDD---D--NVQSEEIHPTIYLRCVE-GGSAVVEECPNGYLFDV------------S----------------QGRCVMRNDCENRPDGYVLSQ-----FPESLNIDQYMICRDGDTVIQSCPV-GQI-FDRR----LM--------SC-VEAHPCQFNGAGHTY--ITNDIGPTQFYKCQDSENSILITCI-NRVF---VN---------DEYQCSGDSRCSV-FENGTGTQI-KVFDDEILSYD----QGILVCDNYNVIKNI-DCD--D---------TNIL-----E--------------NRIYNNRFVPMINLPKEIYSIADSKCVSF--DFSLVRQ-----NNDTFGIESV-PNDYNIKFETAFTGRTS-NADR--LI--------------------------DITRIDSVVSSYARD-F-NFVGF----NFLNEQEINCV-QGS-LYDIFEGRRLNLCTSDD--NFR------QII-------------IRPNEFYKSKNVL--LEVDSDYREYCAARLDNNMSQIFIFDNFLETFSVNIRQFDECHNI-LNKIHIKYTTIDGKYTTVQPEYNF----------KSVNDQKNIERYAENIQ-----------NSEDT---------------------------------------------------IPVLFDPFEHI-------ETVKPLFNPFAENTIARDLPDFPDL-------------------------------FP--------PYPPPRPPPP---------------PP----------------------PV-IPEP------EPEPELTL---RNKFLNYS---CFFSLPTFKMSH---CDVVDDHIIEAIA---NIRQNVQVHDDCVNAEGI--KNVINAYVYLGNDIGCRTEFTDDGTI-HV--NRVNEPTKF----MNLTTQSNDGIKYNHWIHTNDGINYLACPHNLYNSNRFTCSVESNRFYYMQDLQN---------------------------------------------------------------------------------------------------------------------------------------------------------
>AGE61342
--------------------------------------------------------------------MTEYIKR----TNAEHPLPVSLSYVSGVDQ-------NFYTVTTFSTQNLIVE--------HMSIHDDRHEYFNFLTQKYEKVN--NYDDVLV-DSLATVSDNNRVKSH-SSDPTKYLLRGD--DGWFEMNCPIEEQFDANAFRCVPIPVCQNKQV------GV-HGMTENLL-------------DRLVLN--HRTPRVVDD---D--NVQSEEIHPTIYLRCVE-GGSAVVEECPNGYLFDV------------S----------------QGRCVMRNDCENRPDGYVLSQ-----FPESLNIDQYMICRDGDTVIQSCPV-GQI-FDRR----LM--------SC-VEAHPCQFNGAGHTY--ITNDIGPTQFYKCQDSENSILITCI-NRVF---VN---------DEYQCSGDSRCSV-FENGTGTQI-KVFDDEILSYD----QGILVCDNYNVIKNI-DCD--D---------TNIL-----E--------------NRIYNNRFVPMINLPKEIYSIADSKCVSF--DFSLVRQ-----NNDTFGIESV-PNDYNIKFETAFTGRTS-SADR--LI--------------------------DITRIDSVVSSYARD-F-NFVGF----NFLNEQEINCV-QGS-LYDIFEGRRLNLCTSDD--NFR------QII-------------IRPNEFYKSKNVL--LEVDSDYREYCAARLDNNMSQIFIFDNFLETFTVNIRQFDECHNI-LDKIHIKYTTIDGKYTTVQPEYNF----------KSVNDQKNIERYAENIQ-----------NSEDT---------------------------------------------------IPVLFDPFEHI-------ETVKPLFNPFAENTIARDLPDFPDL-------------------------------FP--------PYPPPRPPPP---------------PP----------------------PV-IPE----------PELTL---RNKFLNYS---CFFSLPTFKMSH---CDVVDDHIIEAIA---NIRQNVQVHDDCVNAEGI--KNVINAYVYLGNDIGCRTEFTDDGTI-HV--NRVNEPTKF----MNLTTQSNDGIKYNHWIHTNDGINYLACPHNLYNSNRFTCSVESNRLYYMQDLQN---------------------------------------------------------------------------------------------------------------------------------------------------------
>AGS47921
------------------------------------------------------------------------MQR----TNAEIPLPDHLTYVSAVDG-------PMYTLTTFDTDTMQIT--------KTSIHDDRVEIFDFLLQTLERAA--E-------------PYDTRVKAHP-SDQHKFQVRGDD-DQWFDMECAFNKRFDPQTQRCVPIDFCENKAP------GN-YALNESMI-------------DTFVLN--HNVNKLN---------IDPDNTHPTMYLRCLQ-GGFHVIQECPPGNLFDA------------A----------------TSQCVVNNDCEFRPDNYVLGI-----FSENLAIDQYLMCKNGEITVATCPT-NKV-FDRR----LL--------TC-VDAHPCTINGPGYTY--ITNEIGNSQYYLCVSSTETELITCL-NRIH---VD---------NQYKCGGSVECAN-FDNGSGTLV-TTMENDSIRYN----SGVLTCDNYEIVRNI-QCD--T---------SNLL-----A--------------DHVYNNRFKVGVHIPRQVYDTSANACQPF--DLSLVQQ-----KSKYFNIESL-PNEYNINFQTAMIGHMD-NINA--ILGNN--------I--------------DTNTI-NDVVTYARH-S-NAVGL----NPIDGTAIECF-GAT-LYDPFNANRMNVCNENNV-LIR------NII-------------VADNQYIKTINYT--IDDDINYHASCTSQIAM-RPNIVEFDQFYVTISSDILRSDVCGTL-LYEINDQYTTLVDKYTTIYVQYKF----------ESVKSPLYIDQKHANTY-----------DIPITISRPV------------------------------------------NTNNIPPLFDPFEHI-------ETIEPAFNPFKTSDTTINDNFDIAND--KQNLIPRNKSDVKILGNNNDVIQNDDIINNVIRDHERTPSPPTFPVR------------------------------------------------------PPPDLTL---ARKDVSYS---CLYAIPTYRFSD---CELTTATLVESIR---LLRDNVQVDDACKDAVGL--ANIINSYAYLGNNVGCRSLYED--ATIKV--VRVSDPVVY----DNLDTQSNDGIVYNHYVYKNNNS-YLACPIHLFSPTDFTCNIESDKIYYLENMQSIS-------------------------------------------------------------------------------------------------------------------------------------------------------
>AGX01168
--------------------------MMSGVMLLVFAIFLIIAFTLIYLAIYFKF--DETTYTKRLQVMIEYIKR----TNADEPTPNVIGYVSDITQ-------NTYTVTWFNTADLSTY--------QESVHDDRNEIFDFLNQKLQPVD--RI-----------V--HDRVRAND-ENPNEFILSGDK--DDVTMKCPAYFNFDYAQLKCVPVPPCDNKSA------GR-YPMDERLL-------------DTLVLN--QHLDKDYSS--------NEHLYHPTFYLRCFA-NGAHAVEECPDNYTFDA------------K----------------TRQCKVNELCENRPDGYILSY-----FPSNLLVNQFMQCVSGRHVVRECPA-NKI-FDRN----LM--------SC-VEAHPCTFNGAGHTY--ITADISDAQYFKCLNNNESQLMTCI-NRIR--NSD---------NQYECSGDSRCID-LPNGTGQQV-FKHADDDISYN----SGQLVCDNFEIISNI-ECD--Q---------SNVF-----E--------------NKLFMDKFRLNMQFPTEVFDG--TACVPA--TADNVNF-----LRSTFAIENI-PNHYDIDMQTSMLGKIE-MIKQ--LVSKD--------------------LSLNNDAIFAQWLLYARD-K-NAIGL----NPLTGEPIDCF-GNN-LYDVFDARRANVCKDLGKSVLK------TLN-------------FGDGEFLNVLSDT-LTGKDEDYRQFCAISYEN-GQKIVENEHFQRRILTNILQSDVCANI-YTTLYQKYTTLNPKYTTTPLQYNR----------ILVKRPKNIEIYGANTR-----------LKNATIPKNAT--------------------------------------------TISPVFNPFENQPNNR-QNDSISPLFNPFQTTD---AVW---------------------------------YS-EPDGDEA--VAPPPTAPPPPS---------------E----------------------PE--PEP------ELPSPLIL---DNKDLFYS---CHYSVPFFKLTS---CHAENDVIINALN---ELRNNVKVDADCESAKDL--SHVLNAYAYVGNGIGCRSAYDGDAIV---VKKEAVPSHVY----ANLNTQSNDGVKYNRWLHVKNDQ-YMACPEELYDNDEFKCNVESDKLYYLDNLQEDSIV-----------------------------------------------------------------------------------------------------------------------------------------------------
>AGX01424
--------------------------MMSGVMLLVFAIFLIIAFTLIYLAIYFKF--DETTYTKRLQVMIEYIKR----TNADEPTPNVIGYVSDITQ-------NTYTVTWFNTADLSTY--------QESVHDDRNEIFDFLNQKLQPVD--RI-----------V--HDRVRAND-ENPNEFILSGDK--DDVTMKCPAYFNFDYAQLKCVPVPPCDNKSA------GR-YPMDERLL-------------DTLVLN--QHLDKDYSS--------NEHLYHPTFYLRCFA-NGAHAVEECPDNYTFDA------------K----------------TRQCKVNELCENRPDGYILSY-----FPSNLLVNQFMQCVSGRHVVRECPA-NKI-FDRN----LM--------SC-VEAHPCTFNGAGHTY--ITADISDAQYFKCLNNNESQLMTCI-NRIR--NSD---------NQYECSGDSRCID-LPNGTGQQV-FKHADDDISYN----SGQLVCDNFEIISNI-ECD--Q---------SNVF-----E--------------NKLFMDKFRLNMQFPTEVFDG--TACVPA--TADNVNF-----LRSTFAIENI-PNHYDIDMQTSMLGKIE-MIKQ--LVSKD--------------------LSLNNDAIFAQWLLYARD-K-NAIGL----NPLTGEPIDCF-GNN-LYDVFDARRANVCKDLGKSVLK------TLN-------------FGDGEFLNVLSDT-LTGKDEDYRQFCAISYEN-GQKIVENEHFQRRILTNILQSDVCANI-YTTLYQKYTTLNPKYTTTPLQYNR----------ILVKRPKNIEIYGANTR-----------LKNATIPKNAT--------------------------------------------TISPVFNPFENQPNNR-QNDSISPLFNPFQTTD---AVW---------------------------------YS-EPDGDEV--VAPPPTAPPPPS---------------E----------------------PE--PEP------ELPSPLIL---DNKDLFYS---CHYSVPFFKLTS---CHAENDVIINALN---ELRNNVKVDADCESAKDL--SHVLNAYAYVGNGIGCRSAYDGDAIV---VKKEAVPSHVY----ANLNTQSNDGVKYNRWLHVKNDQ-YMACPEELYDNDEFKCNVESDKLYYLDNLQEDSIV-----------------------------------------------------------------------------------------------------------------------------------------------------
>AIS92805
--------------------------MMSGVMLLVFAIFLIIAFTLIYLAIYFKF--DETTYTKRLQVMIEYIKR----TNADEPTPNVIGYVSDITQ-------NTYTVTWFNTXDLSTY--------QESVHDDRNEIFDFLNQKLQPVD--RI-----------V--HDRVRAND-ENPNEFILSGDK--DDVTMKCPAYFNFDYAQLKCVPVPPCDNKSA------GR-YPMDERLL-------------DTLVLN--QHLDKDYSS--------NEHLYHPTFYLRCFA-NGAHAVEECPDNYTFDA------------X----------------TRQCKVNELCENRPDGYILSY-----FPSNLLVNQFMQCVSGRHVVRECPA-NKI-FDRN----LM--------SC-VEAHPCTFNGAGHTY--ITADISDAQYFKCLNNNESQLMTCI-NRIR--NSD---------NQYECSGDSRCID-LPNGTGQQV-FKHADDDISYN----SGQLVCDNFEIISNI-ECD--Q---------SNVF-----E--------------NKLFMDKFRLNMQFPTEVFDG--TACVPA--TADNVNF-----LRSTFAIENI-PNHYDIDMQTSMLGKIE-MIKQ--LVSKD--------------------LSLNNDAIFAQWLLYARD-K-NAIGL----NPLTGEPIDCF-GNN-LYDVFDARRANVCKDLGXSVLK------TLN-------------FGDGEFLNVLSDT-LTGKDEDYRQFCAISYEN-GQKIVENEHFQRRILTNILQSDVCANI-YTTLYQKYTTLNPKYTTTPLQYNR----------ILVKRPKNIEIYGANTR-----------LKNATIPKNAT--------------------------------------------TISPVFNPFENQPNNR-RNDSISXLFNPFQTTD---AVW---------------------------------YS-EPDGDEA--VAPPPTAPPPPS---------------E----------------------PE--PEP------ELPSPLIL---DNKDLFYS---CHYSVPFFKLTS---CHAENDVIINALN---ELRNNVKVDADCESAKDL--SHVLNAYAYVGNGIGCRSAYDGDAIV---VKKEAVPSHVY----ANLNTQSNDGVKYNRWLHVKNDQ-YMACPEELYDNBEFKCNVESDKLYYLDNLQEDSIV-----------------------------------------------------------------------------------------------------------------------------------------------------
>AIW01491
---------------------------MSMVPLLLVAIILILLFSIFYLIIYSEY--NEQDFDNKLRVVTEYAKR----TNAEHPLPDYIQYVSEVDS-------NFYVVRTIDTTDLREI--------NNEVHDDRLQTFNFIEQNFEPTP----------------PPEKRVRKN-SDDRTKYELRGD--DGWMEVECPSDERFDETTNRCVPIPPCDGKTS------GM-YPLTERLI-------------DSLILN--HRVSRANIS---------QDEFHPTMYLRCFE-GGSHVVEECPNNHLFNG------------V------------------ECELRNDCVNRSDGFILNV-----FPEDLNINEYMICENGESKVVSCPF-GKI-FDRR----LL--------TC-VDAEPCAVHGADYTY--ITDDIGPTQFYRCVSENQVELVTCI-NRVF---VN---------DNYECSGDPQCSM-FENGTGQQI-RNYDDNTFRYD----YGLLICDNYNIVEDI-TCN--N---------ENLI-----D-------------VDKLYNNKFYTDIMVPAEIFNRDTRQCVPS--TATRPSP-----RVLSYVIENV-ANDYNINFITSILGDSL-KVRE--LI--------------------------GSDTL-ANKVLYARN-F-NVLGF----DASTSDTIDCF-GDY-LFDPLAATELNVCKDNEL--VE------NIK-------------LTPDQYIAPVTME--IRSDADYQHWCFKSLVS-TENLVEFDYFTTQIMANILQSDVCGEI-LTKIHDKYTTIPIKYTTIPLKYNY----------ESVKGPKYIERYRANIP-----------FEAD---------------------------------------------ETDTSAEMVPMFDLFERY-------DVIEPLFDPWSTRDIIDVHPDDVGG-------------------------------GSGGG---GGTRPPV--EPE---------------PE----------------------PE-PEPE------PEPPSLTL---TDKELNYT---CFYAIPTFKLSA---CNVVDDHIKESIR---NLRENIKVDAECESAAGL--ANIINAYAYLGNGLGCKSTFDGDTIRVQ-----VSGGKTF----LNVETQSDDGVQYNKWIFNNNGK-IMACPDHAIAD-DFTCNLEDDRIYYIEDLQY---------------------------------------------------------------------------------------------------------------------------------------------------------
>AKN58935
--------------------------MMSGVMLLMLAIFLIIAFTLMYLAIYFEF--DETTFTKRLQVMTEYVKR----TNADEPTPDVIGYVSDIMQ-------NTYIVTWFNTVDLSTY--------HESVHDDRIEIFDFLNQKFQPVD--RI-----------V--HDRVRAND-ENPNEFILSGDK--ADVTMKCPAYFNFDYAQLKCVPVPPCDNKSA------GL-YPMDERLL-------------DTLVLN--QHLDKDYST--------NAHLYHPTFYLRCFA-NGAHAVEECPDNYTFDA------------E----------------TGQCKVNELCENRPDGYILSY-----FPSNLLVNQFMQCVNGRHVVGECPA-NKI-FDRN----LM--------SC-VEAHPCAFNGAGHTY--ITADIGDTQYFKCLNNNESQLITCI-NRIR--NSD---------NQYECSGDSRCID-LPNGTGQHV-FKHVDDDISYN----SGQLVCDNFEVISDI-ECD--Q---------SNVF-----E--------------NALFMDKFRLNMQFPTEVFDG--TACVPA--TADNVNF-----LRSTFAIENI-PNHYGIDMQTSMLGTTE-MVKQ--LVSKD--------------------LSLNNDAIFAQWLLYARD-K-DTIGL----NPFTGEPIDCF-GDN-LYDVFDARRANICNDSGTSVLK------TLN-------------FGDGEFLNVLSST-LTGKDEDYRQFCAISYEN-GQKIVENEHFQRRILTNILQSDVCADL-YTTLYQKYTTLNSKYTTTPLQYNH----------TLVKRPKNIEIYGANTR-----------LKNATIPKNAA--------------------------------------------TIPPVFNPFENQPNNR-QNDSILPLFNPFQTTD---AVW---------------------------------YS-EPGGDDDHWVVAPPTAPPPPPEPEPEPE-------------------------------PEPEPEP------ELPSPLIL---DNKDLFYS---CHYSVPFFKLTS---CHAENDVIIDALN---ELRNNVKVDADCELAKDL--SHVLNAYAYVGNGIGCRSAYDGDAIV---VKKEAVPSHVY----ANLNTQSNDGVKYNRWLHVKNGQ-YMACPEELYDNNEFKCNIESDKLYYLDNLQEDSIV-----------------------------------------------------------------------------------------------------------------------------------------------------
>AKN91038
---------------------------MLTVPLLLAVIFLSIIFFILYLIIYNDF--NENELNNRLQITIEFMRR----TNAEQPLPDRLSYVSDVDS-------HIFTVTTFDTNTLNVI--------NVTHHDDRIELFNFLMQTFENVS---IE----------TLNDPRIRPHS-NDRNRFQVRGD--DGWFDVECSYGKRFDPLSEQCVSIDVCEDKPP------GN-YGLTERMI-------------DTLVLN--HNVVKQNT---------NDQSVHPSMYLRCLA-DGTHKVEECPPNHLFDD------------V----------------EKKCVLHNDCETKPNGFVLPV-----IWPGLNANEYLMCENGAAKVVQCPN-DKI-FDRQ----LM--------MC-VDSHPCAIHGFGHTY--IXNEIGDTQFFKCVNNIESELITCI-NRVF--NAE---------GQYECSGDAMCAV-FENGTGESI-YIYEDNNVKFN----TGILVCDNYEKSKEI-NCN--T---------SNIF-----E--------------NRVYNDKLKINVHLPFEIYNKETDNC-EF--NHTLIEF-----KTPYFAVETI-PNDLNVDYETTMIGDTK-RIFE--LI--------------------------ETDQV-DGVVRYARD-S-GHIGL----NPLDGTPIDCY-GGISLYDVFDARQINMCGSQGT-ALM------QIQ-------------LNDNQFIISNGTQ--LGVDADYHSACTTALAK-FTDYVQHDHFTVQILNNILHSDVCGTI-LNQIHTKYTTLSISYTTIDDKYNY----------ESVKVPFYMDQNHANTY-----------DLPITIEPIKVF---------------EMSNKNGQTLLK-----KDKMLIKNDDGELTPLFDLFERV-------ETIEPAFDPFNHDQLVD------------------------------------------TRDHDRTPS----PPPPPIG--------------------------------------PPVLP------PSLPELNL---TQNLIEFS---CFYALPTFKMNA---CEITDDHIEQTLK---LLRQNVIVHPDCATAAGL--ANVINAYAYLGDGVGCRSVYDPV-DGIMV--NRVNDGQVF----LNLDTQSNDGIKYNTCIHKKDNY-FTACPLSVFDENNFDCNIPSNKLYYLENLQF---------------------------------------------------------------------------------------------------------------------------------------------------------
>AOL56515
---------------------------MSTVPLLLVAIFLLVIFSIIYLSIYNEF--DEQQFNNRLNVMTEYIKR----TNAEHPLPVSLSYVSSVDQ-------HLYTVTTFSTQNLIVE--------HTSVHDDRHEYFNFLTQKYENVN--NNDDLVV-DPVANVSDNNRVKSH-SSDPTKYLLRGD--DGWMEMNCPIDEQFDSDVFRCVPIPVCQNKNV------GA-HGMTEVLL-------------DKLVLN--HRTPRVDDD----DKNSQSEDIHPTMYLRCIE-GGAAVVEECPNGYLFDA------------S----------------QGRCVMRNDCENRPDGYVLAQ-----FPESLNINEYMICRNGDTVIQSCPL-GQI-FDRR----LM--------SC-VQAHPCQFNGAGYTY--ITDNIGSTQFYKCQDTENSILITCI-NRVF---VN---------DEYQCSGDSRCSV-FENGTGTQL-KVFDDEIMSYD----RGVLVCDNYNVIKNI-DCD--D---------KNII-----E--------------NRIYNNRFVPMVNLPTEIYSTANSECVPF--DSSLIRK-----NNDYYGIENI-PNDYNIEFDTAFIGLND-NIED--LI--------------------------EYNRLDDMV-SYARD-F-GFVGI----NFLTGEPINCM-KGY-LYDIFEGRRLNMCSSDNV-NFR------QIV-------------IRPNEFFKSKPVL--IEVDSDYKEYCAARLET-VKNLLSFDDFIERISVNIRQFDECHSI-LDKIHIKYTTIDGKYTTVRPEYNF----------KSVNSPKNIERYAENIQ-----------NSDHT---------------------------------------------------IPVLFDPFEHI-------ETVQPLFNPFIEKNIARDLPDFPDD-------------------------------WD--------P--PPRPPPP---------------PP----------------------PP-PPPP------IPEPELTL---RGKLLDYS---CFFSLPTYKMST---CDVVDDHIIEAIA---NIRRNVQVHDDCVNAEGI--ANVINAYVYLGNDIGCRTEFTDQSTI-HV--NRVNEPVKF----MDLTTQSNDGTKYNKWIHTN-GTNYMACPTQLYDHDQFRCRVESNKLYYMEDLQN---------------------------------------------------------------------------------------------------------------------------------------------------------
>AOL57223
---------------------------MSTVPLLLVAIFLLVIFSIIYLSIYNEF--DEQQFNNRLNVMTEYIKR----TNAEHPLPVSLSYVSSVDQ-------HLYTVTTFSTQNLIVE--------HTSVHDDRHEYFNFLTQKYENVN--NNDDLVV-DPVANVSDNNRVKSH-SSDPTKYLLRGD--DGWMEMNCPIDEQFDSDVFRCVPIPVCQNKNV------GA-HGMTEVLL-------------DKLVLN--HRTPRVDDD---DDKNAQSEDIHPTMYLRCIE-GGAAVVEECPNGHLFDA------------S----------------QGRCVMRNDCENRPDGYVLAQ-----FPESLNINEYMICRNGDTVIQSCPL-GQI-FDRR----LM--------SC-VQAHPCQFNGAGYTY--ITDNIGSTQFYKCQDSENSILITCI-NRVF---VN---------DEYQCSGDSRCSV-FENGTGTQL-KVFDDEIMSYD----RGVLVCDNYNVIKNI-DCD--D---------KNII-----E--------------NRIYNNRFVPMVNLPTEIYSTAKSECVPF--DSSLIRK-----NNDYYGIENI-PNDYNIEFDTAFIGLND-NIEN--LI--------------------------EYNRLDDMV-SYARD-F-GFVGI----NFLTGEPINCM-KGY-LYDIFEGRRLNMCSSDNV-NFR------QIV-------------IRPNEFFKSKPVL--IEVDSDYKEYCAARLET-VKNLLSFDDFIERISVNIRQFDECHSI-LDKIHIKYTTIDGKYTTVRPEYNF----------KSVNSPKNIERYAENIQ-----------NSDDT---------------------------------------------------IPVLFDPFEHI-------ETVQPLFNPFIEKNIARDLPDFPDD-------------------------------WD--------P--PPRPPPP---------------PP----------------------PP-PPPP------IPEPELTL---RGKLLDYS---CFFSLPTYKMST---CDVVDDHIIEAIA---NIRRNVQVHDDCVNAEGI--ANVINAYVYLGNDIGCRTEFTDQSTI-HV--NRVNEPVKF----MDLTTQSNDGTKYNKWIHTN-GTNYMACPTQLYDHDQFRCRVESNKLYYMEDLQN---------------------------------------------------------------------------------------------------------------------------------------------------------
>AXU41527
---------------------------MSTVALLLVAIVILIMFTIIYLSIRTDF--NEQMFDNRLSVLTEWIKR----NNAYMPTPDAIGYVSHVDG-------NVYTITYFDSETLRTV--------SVSDHDDTIEIFDFVNQKLITLD--YS------------DDEPRIKPD-PDDVHAFLARGD--DGWMRVECPNRELFDENQSRCVPLPACFNRPP------GL-YPMDESMI-------------DTLVLN--HRVFRDLND------SDYPKQYHPTLYLRCLL-GGSHVIEECPNDHTFNA------------E----------------SKQCELRNDCDSRPDGYMLNV-----FPENLNIDEYMTCQNQQPTVTKCPP-GMI-FDRR----LM--------NC-VMAHPCMFQGAGYTY--ITNDILDNQFYRCVSHTESELITCI-NRVY---VD---------GSYECGGSVRCQL-FDNGTGVEI-RSSGNSVLDYD----EGMFICDNYNLVTDI-NCD--T---------TNMI-----E-------------DRSFNDEKFIVDVSLPVEIYKADSQACVPF--DLAAMRI-----INPVYSIDTVETNDYSIFFDTAFVGDTN-RIDA--LL--------------------------QTDRL-DGLVEYARD-R-NAIGI----DPTTNEPIECDVNPT-MYDIFAGNRVNFCGENAK-MTE------SID-------------LVEGMYYRPLANG--IGVDDDYDQQCATQMSK-TSNFVELDRFLTRILANIQQSDVCDQL-LHQIHEKYTTNTSKYISIGPKTST----------KSKTGPPNIIVYPSNIP-----------KTDSTILEKTSQ--------------------------------TSIENDSSED-VLLPYFDPFQRQ-------NEPDRYD------EVGFDLPDNY----------------------------------------STPPRSPVNPNPV---------------EP----------------------DEP--EP------EPPLDVTL---TDKTVEFG---CFYSLPVYKMTA---CHVVDAHIESAIA---SLRDNIIAEEGCENAIGL--GNIINAYAYMGDGTGCISVLSADRGIVVE--KVTVNPYEF----LNLDTQSNDNIKYNDYVHKV-GDKFFACPPDLVTN--ADCEVESNRLYYLQDMHRT--------------------------------------------------------------------------------------------------------------------------------------------------------
>BBA20572
--------------------------MMSGVMLLVFAIFLIIAFTLIYLAIYFKF--DETTYTKRLQVMIEYIKR----TNADEPTPNVIGYVSDITQ-------NTYTVTWFNTVDLSTY--------QESVHDDRNEIFDFLNQKLQPVD--RI-----------V--HDRVRAND-ENPNEFILSGDK--DDVTMKCPAYFNFDYAQLKCVPVPPCDNKSA------GR-YPMDERLL-------------DTLVLN--QHLDKDYSS--------NEHLYHPTFYLRCFA-NGAHAVEECPDNYTFDA------------K----------------TRQCKVNELCENRPDGYILSY-----FPSNLLVNQFMQCVSGRHVVRECPA-NKI-FDRN----LM--------SC-VEAHPCTFNGAGHTY--ITADISDAQYFKCLNNNESQLMTCI-NRIR--NSD---------NQYECSGDSRCID-LPNGTGQQV-FKHADDDISYN----SGQLVCDNFEIISNI-ECD--Q---------SNVF-----E--------------NKLFMDKFRLNMQFPTEVFDG--TACVPA--TADNVNF-----LRSTFAIENI-PNHYDIDMQTSMLGKIE-MIKQ--LVSKD--------------------LSLNNDAVFAQWLLYARD-K-NAIGL----NPLTGEPIDCF-GNN-LYDVFDARRANVCKDLGKSVLK------RLN-------------FGDGEFLNVLSDT-LTGKDEDYRQFCAISYEN-GQKIVENEHFQRRILTNILQSDVCANI-YTTLYQKYTTLNPKYTTTPLQYNH----------ILVKRPKNIEIYGANTR-----------LKNATIPKNAT--------------------------------------------TVSPVFNPFENQPNNR-QNDSISPLFNPFQTTD---AVW---------------------------------YS-EPDGDEA--VAPPPTAPPPPS---------------E----------------------P----EP------ELPSPLIL---DNKDLFYS---CHYSVPFFKLTS---CHAENDVIINALN---ELRNNVKVDADCESAKDL--SHVLNAYAYVGNGIGCRSAYDGDAIV---VKKEAVPSHVY----ANLNTQSNDGVKYNRWLHVKNDQ-YMACPEELYDNDEFKCNVESDKLYYLDNLQEDSIV-----------------------------------------------------------------------------------------------------------------------------------------------------
>CDG72555
---------------------------MSMVPLLLVAIILILLFSIFYLIIYSEY--NEQDFENKLRVVTEYAKR----TNADHPLPAVIRYVSEVDG-------DFYVVRTIDTSNLNEI--------RTELFDDRVETFNFIEQTFEPTE----------------PPSVRVRAN-SIDRTKYALRGD--DGWIEFDCPPDERFDATSNTCVPIPPCDGKTP------GM-YGLTERLI-------------DSLVLH--HRVPRVADD---------ASNIHPTMYLRCLE-GGSHVVEECPANHLFNG------------V------------------ECELRNDCANRPDGFVLNL-----FPEQLNINEYMICENGENKIVSCPF-GKI-FDRR----LL--------MC-VDAEPCSVHGVDYTY--ITDDIGPTQFYRCISNTEAELVTCI-NRVF---VN---------ERYECSGDVQCSR-FENGSGTQF-MTYSDEVLRFD----YGVLICDNYNVVSDV-MCN--W---------ENQF-----K--------------DKIYNDKFILNIHYPRETYNRNTGQCQSP----PTVQI-----IFPAYAIENI-PNDLDINFSTAFVGDAV-NVAQ--LT--------------------------DTDRFYSNSLLYART-Q-NLIGW----SFVTGNAIDCF-GDY-LFDPFEGTRLNVCENDKL--KE------AIE-------------FTPDQYLVTTQMK--IGSDADYDHACSQSLT---SDFVNFDHFTAQISANILQSDVCGEL-LTKIHDQYTTISSKYTTIRDKYTF----------ESVKRPKYIEQYRSNIQ-----------NSTNTQIIHLDE--------------------------------N----NN-DDDVLIPLFNTFDKY-------DVIKPLFNPWSARDIVDCHPDDPLC-------------------------------NT---------PT----PPE---------------PE----------------------PE---PE------LEPPTVTL---TNKQLSYR---CFYAVPTFKLSE---CNIVDDHIKESIR---ELRENVIVDEQCGDAAGL--ANIINSYVYMGNFIGCRAIYDQDENRIRV--RSVRDGKVF----DNLETQSNDGVKYNPWLHTYEGK-TMACPEHALGP-NFTCNLEDNRIYYLEDLQV---------------------------------------------------------------------------------------------------------------------------------------------------------
>CDG72829
---------------------------MSMVPLLLVAIILILLFSIFYLIIYSEY--NEQDFENKLRVVTEYAKR----TNADHPLPAVIRYVSEVDG-------DFYVVRTIDTSNLNEI--------RTELFDDRVETFNFIEQTFEPTE----------------PPSVRVRAN-SIDRTKYALRGD--DGWIEFDCPPDERFDATSNTCVPIPPCDGKTP------GM-YGLTERLI-------------DSLVLH--HRVPRVADD---------ASNIHPTMYLRCLE-GGSHVVEECPANHLFNG------------V------------------ECELRNDCANRPDGFVLNL-----FPEQLNINEYMICENGENKIVSCPF-GKI-FDRR----LL--------MC-VDAEPCSVHGVDYTY--ITDDIGPTQFYRCISNTEAELVTCI-NRVF---VN---------ERYECSGDVQCSR-FENGSGTQF-MTYSDEVLRFD----YGVLICDNYNVVSDV-MCN--W---------ENQF-----K--------------DKIYNDKFILNIHYPRETYNRNTGQCQSP----PTVQI-----IFPAYAIENI-PNDLDINFSTAFVGDAV-NVAQ--LT--------------------------DTDRFYSNSLLYART-Q-NLIGW----SFVTGNAIDCF-GDY-LFDPFEGTRLNVCENDKL--KE------AIE-------------FTPDQYLVTTQMK--IGSDADYDHACSQSLT---SDFVNFDHFTAQISANILQSDVCGEL-LTKIHDQYTTISSKYTTIRDKYTF----------ESVKRPKYIEQYRSNIQ-----------NSTNTQIIHLDE--------------------------------N----NN-DDDVLIPLFNTFDKY-------DVIKPLFNPWSARDIVDCHPDDPLC-------------------------------NT---------PT----PPE---------------PE----------------------PE-PEPE------PEPPTVTL---TNKQLSYR---CFYAVPTFKLSE---CNIVDDHIKESIR---ELRENVIVDEQCGDAAGL--ANIINSYVYMGNFIGCRAIYDQDENRIRV--RSVRDGKVF----DNLETQSNDGVKYNPWLHTYEGK-TMACPEHALGP-NFTCNLEDNRIYYLEDLQV---------------------------------------------------------------------------------------------------------------------------------------------------------
>CDG73118
---------------------------MSMVPLLLVAIILILLFSIFYLIIYSEY--NEQDFENKLRVVTEYAKR----TNADHPLPAVIRYVSEVDG-------DFYVVRTIDTSNLNEI--------RTELFDDRVETFNFIEQTFEPTE----------------PPSVRVRAN-SIDRTKYALRGD--DGWIEFDCPPDERFDATSNTCVPIPPCDGKTP------GM-YGLTERLI-------------DSLVLH--HRVPRVADD---------ASNIHPTMYLRCLE-GGSHVVEECPANHLFNG------------V------------------ECELRNDCANRPDGFVLNL-----FPEQLNINEYMICENGENKIVSCPF-GKI-FDRR----LL--------MC-VDAEPCSVHGVDYTY--ITDDIGPTQFYRCISNTEAELVTCI-NRVF---VN---------ERYECSGDVQCSR-FENGSGTQF-MTYSDEVLRFD----YGVLICDNYNVVSDV-MCN--W---------ENQF-----K--------------DKIYNDKFILNIHYPRETYNRNTGRCQSP----PTVQI-----IFPAYAIENI-PNDLDINFSTAFVGDAV-NVAQ--LT--------------------------DTDRFYSNSLLYART-Q-NLIGW----SFVTGNAIDCF-GDY-LFDPFEGTRLNVCENDKL--KE------AIE-------------FTPDQYLVTTQMK--IGSDADYDHACSQSLT---SDFVNFDHFTAQISANILQSDVCGEF-LTKIHDQYTTISSKYTTIRDKYTF----------ESVKRPKYIEQYRSNIQ-----------NSTNTQIIHLDE--------------------------------N----NNDDDDVLIPLFNTFDKY-------DVIKPLFNPWSARDIVDCHPDDPLC-------------------------------NT---------PT----PPE---------------PE----------------------PE-PEPE------PEPPTVTL---TNKQLSYR---CFYAVPTFKLSE---CNIVDDHIKESIR---ELRENVIVDEQCGDAAGL--ANIINSYVYMGNFIGCRAIYDQDENRIRV--RSVRDGKVF----DNLETQSNDGVKYNPWLHTYEGK-TMACPEHALGP-NFTCNLEDNRIYYLEDLQV---------------------------------------------------------------------------------------------------------------------------------------------------------
>CDG73256
---------------------------MSMVPLLLVAIILILLFSIFYLIIYSEY--NEQDFENKLRVVTEYAKR----TNADHPLPAVIRYVSEVDG-------DFYVVRTIDTSNLNEI--------RTELFDDRVETFNFIEQTFEPTE----------------PPSVRVRAN-SIDRTKYALRGD--DGWIEFDCPPDERFDATSNTCVPIPPCDGKTP------GM-YGLTERLI-------------DSLVLH--HRVPRVADD---------ASNIHPTMYLRCLE-GGSHVVEECPANHLFNG------------V------------------ECELRNDCANRPDGFVLNL-----FPEQLNINEYMICENGENKIVSCPF-GKI-FDRR----LL--------MC-VDAEPCSVHGVDYTY--ITDDIGPTQFYRCISNTEAELVTCI-NRVF---VN---------ERYECSGDVQCSR-FENGSGTQF-MTYSDEVLRFD----YGVLICDNYNVVSDV-MCN--W---------ENQF-----K--------------DKIYNDKFILNIHYPRETYNRNTGQCQSP----PTVQI-----IFPAYAIENI-PNDLDINFSTAFVGDAV-NVAQ--LT--------------------------DTDRFYSNSLLYART-Q-NLIGW----SFVTGNAIDCF-GDY-LFDPFEGTRLNVCENDKL--KE------AIE-------------FTPDQYLVTTQMK--IGSDADYDHACSQSLT---SDFVNFDHFTAQISANILQSDVCGEL-LTKIHDQYTTISSKYTTIRDKYTF----------ESVKRPKYIEQYRSNIQ-----------NSTNTQIIHLDE--------------------------------N----NN-DDDVLIPLFNTFDKY-------DVIKPLFNPWSARDIVDCHPDDPLC-------------------------------NT---------PT----PPE---------------PE----------------------PE---PE------PEPPTVTL---TNKQLSYR---CFYAVPTFKLSE---CNIVDDHIKESIR---ELRENVIVDEQCGDAAGL--ANIINSYVYMGNFIGCRAIYDQDENRIRV--RSVRDGKVF----DNLETQSNDGVKYNPWLHTYEGK-TMACPEHALGP-NFTCNLEDNRIYYLEDLQV---------------------------------------------------------------------------------------------------------------------------------------------------------
>JZSA01003056.1:333693-334902(+):Cotesia_vestalis
---------------------------------IIFVLLNITLVSIVYYYNRHP----IKKYGGKKLKPEELSKVIA---KEIGNQPQFYTYQQ-KDT-------GKYSVYVLSHTDN--------LT-YQEQELDYPV--DFDGVPAKPMS----------------ESTFKLTYN----EQGFQVPGI--KQ--LFNCPKDYIWDKKLNKCIEKPICNYYN-----D-KVIRLYDRYYS-------------EIDN-P----SITP-------ITILTGKNPHPRLYIRCSSLQQKPIIEGCYKENEKVD------------ENFTD---NYDSNSIIIKSPCKVYDICNNYPDGTNHAYRINNIFSQALKINQYYKCINFQSKKLNCQQ-GYE-CNELSIHNND--------IC-KPIDDCRPNIDYYF---TTN---PHLFYHCLSN-KRQKVCCGENGIIKLSD----------NSYRC-------K-IDNQY-----VYYPDNNFAQEST-INGFKYKLK------F-L---------KGLQKTKLSWVTFDNWFYEKFTDQFKNSLRKFYENL--NDIKLPSKFY--------------------------------------------------------------------------------------------------------------------------------------------------------------------------------------------------------------------------------------------------------------------------------------------------------------------------------------------------------------------------------------------------------------------------------------------------------------------------------------------------------------------------------------------------------------------------------------------------------------------------------------------------------------------------------------------------------------------------------------------------------------------------------------------------------------------------------------------------------
>LBMM01014292.1:336-1395(+):Lasius_niger
---------------------------------------------------------------------------------------------------------------------------------------------------LEP------------DPIDRI--AYTVFE---DSNDRFVFASSRGERWEVPKHPDYHIRDD---TIYRRDACFGQPD------GSKIEAKGRPLYDYIQTMTTQKVGHSDFFD--HRVSE-------------SVKKGQIFYFECMD-GEISDLYSCRAGHVFDG------------K------------------DCFPINACSGRSDGELIG--------DPLDRSYYFRCYDQKVVRKKCPE-DYF-FIKD----SCQSLYSLDHLC-KEEDSRGGGGGGFTP--I----DSRRYIRCRDR-KPVLFQCP-KGYF---VS---------NG-GCESE-VCTGRLEGDTVAMPDTYDSLNLFRYS----PGYVYCGKNGIVSHDRHCPTEW---------DHFV-----A-------------EERLFH--------L-PMVYDRKAMECRPPSLCVNVVPVDVAKTVVPVYEFNKN-AKDYDLSLTI----------DS--LTGIR--------CDQ-----SSG---------------------------------------------------------------------------------------------------------------------------------------------------------------------------------------------------------------------------------------------------------------------------------------------------------------------------------------------------------------------------------------------------------------------------------------------------------------------------------------------------------------------------------------------------------------------------------------------------------------------------------------------------------------------------------------------------------------------------------------------------------------------
>NP_037837
---------------------------MSMVPLLLVAIILILLFSIFYLIIYSEY--NEQDFENKLRVVTEYAKR----TNADHPLPAVIRYVSEVDG-------NFYVIRTIDTSNLNEI--------RTELFDDRVETFNFIEQIFEPAE----------------PPSVRVRAN-SIDRTKYALRGD--DGWIEFDCPPDERFDATSNTCVPIPPCDGKTP------GM-YGLTERLI-------------DSLVLH--HRVPRVADD---------ASNIHPTMYLRCLE-GGSHVVEECPANHLFNG------------V------------------ECELRNDCANRPDGFVLNL-----FPEQLNINEYMICENGENKIVSCPF-GKI-FDRR----LL--------MC-VDAEPCSVHGVDYTY--ITDDIGPTQFYRCISNTEAELVTCI-NRVF---VN---------ERYECSGDVQCSR-FENGSGTQF-MTYSDEVLRFD----YGVLICDNYNVVSDV-MCN--W---------ENQF-----K--------------DKIYNDKFILNIHYPRETYNRNTGQCQSP----PTVQI-----IFPAYAIENI-PNDLDINFSTAFVGDAV-NVAQ--LT--------------------------DTDRFYSNSLLYART-Q-NLIGW----SFVTGNAIDCF-GDY-LFDPFEGTRLNVCENDKL--KE------TIE-------------FTPDQYLVTTQMK--IGSDADYDHACSQSLT---SDFVNFDHFTAQISANILQSDVCGEL-LTKIHDQYTTISSKYTTIRDKYTF----------ESVKRPKYIEQYRSNIQ-----------NSTNTQIIHLDE--------------------------------N----NN-DDDVLIPLFNTFDKY-------DVIKPLFNPWSARDIVDCHPDDPLC-------------------------------NA---------PT----PPE---------------PE----------------------PE-PEPE------PEPPTVTL---TNKQLSYR---CFYAVPTFKLSE---CNIVDDHIKESIR---ELRENVIVDEQCGDAAGL--ANIINSYVYMGNFIGCRAMYDQDENRIRV--RSVRDGKVF----DNLKTQSNDGVKYNPWLHTYEGK-TMACPEHALGP-NFTCNLEDNRIYYLEDLQV---------------------------------------------------------------------------------------------------------------------------------------------------------
>NP_047486
--------------------------MMSGVMLLVFAIFLIIAFTLIYLAIYFKF--DETTYTKRLQVMIEYIKR----TNADEPTPNVIGYVSDITQ-------NTYTVTWFNTVDLSTY--------QESVHDDRNEIFDFLNQKLQPVD--RI-----------V--HDRVRAND-ENPNEFILSGDK--DDVTMKCPAYFNFDYAQLKCVPVPPCDNKPA------GR-YPMDERLL-------------DTLVLN--QHLDKDYSS--------NEHLYHPTFYLRCFA-NGAHAVEECPDNYTFDA------------K----------------TRQCKVNELCENRPDGYILSY-----FPSNLLVNQFMQCVSGRHVVRECPA-NKI-FDRN----LM--------SC-VEAHPCTFNGAGHTY--ITADISDAQYFKCLNNNESQLMTCI-NRIR--NSD---------NQYECSGDSRCID-LPNGTGQQV-FKHADDDISYN----SGQLVCDNFEIISNI-ECD--Q---------SNVF-----E--------------NKLFMDKFRLNMQFPTEVFDG--TACVPA--TADNVNF-----LRSTFAIENI-PNHYDIDMQTSMLGKIE-MIKQ--LVSKD--------------------LSLNNDAIFAQWLLYARD-K-NAIGL----NPLTGEPIDCF-GNN-LYDVFDARRANVCKDLGKSVLK------TLN-------------FGDGEFLNVLSDT-LTGKDEDYRQFCAISYEN-GQKIVENEHFQRRILTNILQSDVCANI-YTTLYQKYTTLNPKYTTTPLQYNR----------ILVKRPKNIEIYGANTR-----------LKNATIPKNAT--------------------------------------------TISPVFNPFENQPNNR-QNDSISPLFNPFQTTD---AVW---------------------------------YS-EPDGDEA--VAPPPTAPPPPS---------------E----------------------PEPEPEP------ELPSPLIL---DNKDLFYS---CHYSVPFFKLTS---CHAENDVIINALN---ELRNNVKVDADCESAKDL--SHVLNAYAYVGNGIGCRSAYDGDAIV---VKKEAVPSHVY----ANLNTQSNDGVKYNRWLHVKNDQ-YMACPEELYDNDEFKCNVESDKLYYLDNLQEDSIV-----------------------------------------------------------------------------------------------------------------------------------------------------
>NP_054113
--------------------------MMSGVMLLMLAIFLIIAFTLMYLAIYFEF--DETTFTKRLQVMTEYVKR----TNADEPTPDVIGYVSDIMQ-------NTYIVTWFNTVDLSTY--------HESVHDDRIEIFDFLNQKFQPVD--RI-----------V--HDRVRAND-ENPNEFILSGDK--ADVTMKCPAYFNFDYAQLKCVPVPPCDNKSA------GL-YPMDERLL-------------DTLVLN--QHLDKDYST--------NAHLYHPTFYLRCFA-NGAHAVEECPDNYTFDA------------E----------------TGQCKVNELCENRPDGYILSY-----FPSNLLVNQFMQCVNGRHVVGECPA-NKI-FDRN----LM--------SC-VEAHPCAFNGAGHTY--ITADIGDTQYFKCLNNNESQLITCI-NRIR--NSD---------NQYECSGDSRCID-LPNGTGQHV-FKHVDDDISYN----SGQLVCDNFEVISDI-ECD--Q---------SNVF-----E--------------NALFMDKFRLNMQFPTEVFDG--TACVPA--TADNVNF-----LRSTFAIENI-PNHYGIDMQTSMLGTTE-MVKQ--LVSKD--------------------LSLNNDAIFAQWLLYARD-K-DAIGL----NPFTGEPIDCF-GDN-LYDVFDARRANICNDSGTSVLK------TLN-------------FGDGEFLNVLSST-LTGKDEDYRQFCAISYEN-GQKIVENEHFQRRILTNILQSDVCADL-YTTLYQKYTTLNSKYTTTPLQYNH----------TLVKRPKNIEIYGANTR-----------LKNATIPKNAA--------------------------------------------TIPPVFNPFENQPNNR-QNDSILPLFNPFQTTD---AVW---------------------------------YS-EPGGDDDHWVVAPPTAPPPPPEPEPEPE-------------------------------PEPEPEP------ELPSPLIL---DNKDLFYS---CHYSVPFFKLTS---CHAENDVIIDALN---ELRNNVKVDADCELAKDL--SHVLNAYAYVGNGIGCRSAYDGDAIV---VKKEAVPSHVY----ANLNTQSNDGVKYNRWLHVKNGQ-YMACPEELYDNNEFKCNIESDKLYYLDNLQEDSIV-----------------------------------------------------------------------------------------------------------------------------------------------------
>NP_818713
--------------------------MYAIAPLLLCAIILTVMFFILTLILQNEF--DENDFDAHTRVLAEYMRR----TNAETNLPDTLGYVSHVDG-------YHYMVTYFNTLNAQKI--------KQTIHDDRKETFDFIAQSFNDVN--MA------------DDEARIRPKV-GDKHAFQIRGD--DGWLDIQCPDNEMFDSNSMQCVTIPYCYEKLP------GN-YGITEPML-------------NALVLN--HNVRNEN---------FDDNLFHPTMYLKCFE-GQSYTVEECPSNHTFNV------------V----------------TQKCELINRCQNRPDDFILDI-----FPEDLNINEYMICENGETKIVSCGE-NKI-FDQR----LM--------QC-VTSSPCEFNGIGFTY--ITDEINANQFYRCVSRQQAELITCI-NRTY---NN---------NQYECSGDSRCTI-FENGTGTNL-NVFENDVIKYN----AGILICDNFEIITDV-QCD--T---------QNLV-----V--------------DKIYNNRFMININVPNQVFDVNTVQCVPF--NKELVQI-----KNNYYSIENV-DNDYNVNFQTAMIGETE-HVDL--LT--------------------------KTSDL-SSLVAFAKD-K-NAVGL----NPENGVPIHCF-GNH-LYDMFSGNILNVCDDSNN-LIE------TFD-------------LSLNHYYRPKTLE--LGVDGEYRRFCGEKIEN-SQNIVKNDLFRTRILTNILRSDVCGLI-LAQMHHKYTTIDTKYTPIYVQYTY----------EREKVPKNIVVYPSNIT-----------EKNATIVKKR------------------------------------SSANDNFAQTVRPIFDNFDYI-------PVAQPLFDPFVKLDENIDTNSDLKLLLANE---------------------------------KKL-------------------------------------------------DAANL--------KSDSHLLL---DEKFLEYS---CFYSLPTFKCSE---CKIDNDIVVDKLE---ELRSAIDVEIGCETASGL--ANIINAYAYMGNGYGCRSVYDQIEGVIKV--LKTDDGPQY----ANVDTQSNDGHIYNPWLHRTDDKNIFACPPDLVN-ENNNCDLDSNVFYYLEDLH----------------------------------------------------------------------------------------------------------------------------------------------------------
>NW_011887829.1:44993-47180(+):Fopius_arisanus
------------------------YREMDLV-LGILIAFLGLILCCILIFNHIG----------TTGDEEVLAKKIL----LAKPSAQSFCMGYDKVS-------GKYKNITMDRGK------------VKINNETKPV--DFSLIRTS-F-----------------AELGKIKWQ----SNGFKIVGF--KNV-TFYCPDGY----EGENCNLKPLCQHTDD------GKFKALTFTNF-------------NGLALYKNNFHIKQLRRRRS---KRAGHSKHPRIRIHCMK-DGNYELEACPTNKILG-------------E----------------DLNCHSYDICEEKNNGFRHKSPIED-NDTKLELTSYYECYNGESKVKYCPP-YTQ-YNEL----NN--------AC-VAVSSCEENGT---LPIEGN---NNQYIYCKNK-MAKVIDCD-QGVIKISD----------TEYACK------I-FECKE--QD-LESTTEYLKYK----YGKITCVD-DKHIVT-ECNR-----------NLTLWKAPVSWKWWK--------------QVNFQIDQYPQEFMDN-NGQC--LP---VNRLR-------DVLR---E-DLIINLAWTDAMPRAYPFNLITNTYIPSLTNSAYHPLI-VEKHSENS------EKIADDSRKIYCWNYIEGRV------EPEPP--E-----GK-TID-----WGCPCSDKLLDRYDF-PW-KTLQTMIRPAG-SSLPPKPGLPPILIGVP--VD-----YNP------------------------------------DVSFWPF-FNEIEETYHVNNLKIYEQSRAIHLITFTSKYPPPGFIEKNIAIQYGFEENSNNLTSNNRLKNSRLYL-----------------------------------------SG--YGIIDEND-ANN---YQ----WYTI------------------------------------------------GS------------GKCMPIEIPDEDLIYNEENEKWDSINVDV-------TRVVKEIVLCPEEINTKKSG--TYG---ILWSKVHEITSKTDMD-YELVDGLGLHGVKGFRMNG--QYA---PPTLQFLIVKQ-----------NGN----YATISYGSL---------------------------------------------------------------------------------------------------------------------------------------------------------------------------------------------------------------------------------------------
>NW_014463781.1:3058689-3059700(-):Microplitis_demolitor
---------------------------YEIISAIIFVLINVVLVSVVFYFNQHP----SKKYRNKKLNPEELADAIF---QDIKTQPEYYTYEK-KAN-------GKYRVYKINRYEKSINTSKPTFTYKEEPEYEYPV--DFDGNKSIPMN----------------KNTFTIRHR----SDGFEIPGV--EK--QFKCPNNYYWNKETSKCIEKPLCDKYD-----D-SFLEIVDRYYS-------------EIDN-P----SITP-------ATELTNKRRHQRLYIKCSSKYNKPIIQSCMEVNEKID------------FTILN--------SNSKKIPCKVYDVCQDFPEGTCHHYTINYNYDDALKVNHYYQCNNKVSVKHKCPH-NYE-FNEKYFDNNN--------VC-IPKNHCRNDTDYYF---TTS---PNSYSICLSN-KKIDKSCDGLGIIKLTN----------STYQC--------------------------------------------------------------------------------------------------------------------------------------------------------------------------------------------------------------------------------------------------------------------------------------------------------------------------------------------------------------------------------------------------------------------------------------------------------------------------------------------------------------------------------------------------------------------------------------------------------------------------------------------------------------------------------------------------------------------------------------------------------------------------------------------------------------------------------------------------------------------------------------------------------------------------------------------------------------------
>NW_015149632.1:570-1347(-):Polistes_dominula
------------------------------------------------------------------------FLELT----KENPGMRGFTLRYDSSM-------RQYINVTLNAAD---------G-RAVQKREKYPI--DLNGNYII-P-----------------KPHGIITNY----SNCFSVDGL--GLD-RFTCSDGY----EGPTCQLKPICIANV-----DEGKLKPITYTQF-------------NVLNLGLSN--------------SITRESIHPRIRALCKT-NGEYELQSCPNNMLLEK------------E----------------TLKCRHYDVCNDHFDGYKHNYNISD-LDQPLKKNEYYICVNNESERTKCKD-NTF-FSLA----NS--------GC-IVDNPCFGRGN---ITLARN---AKSYISCAND-VGKTVECS-ERVVVNE------------------------------------------------------------------------------------------------------------------------------------------------------------------------------------------------------------------------------------------------------------------------------------------------------------------------------------------------------------------------------------------------------------------------------------------------------------------------------------------------------------------------------------------------------------------------------------------------------------------------------------------------------------------------------------------------------------------------------------------------------------------------------------------------------------------------------------------------------------------------------------------------------------------------------------------------------------------------------------
>UXGB01004222.1:5553-6486(+):Eurytoma_brunniventris
----------------------------AMSLIGFLIAV--LLLTLVYYYAR-P----------TTSQPLQIYQNLV---DTYNVEPKAFTYER-GSD-------GRYAVYVFDESSK--T--------FKLTWRDRPL--SLQGREVDPTT----------------KIDRKITYK----KHGFSVNSV--ET--QFECPTGYEWSVMESRCIALNPCLSLP-----N-NSIRGIDYTPD-------------ITDILP----R----------RERDISPPYHERLYYVCVSGKP--VLYDCPVNTLYMQ------------RDLIEP--DQTTGEPQYETACETYDICSDYRDGIFHRHAVE--AGRPLEIEEYYECRDGQSVLKRCPA-NQI-FNEG----LQ--------RC-SDRDPCFSKEDGNY---ELD---ETRYLQCYEH-VGRVVKCS-SGVYVDAV----------DGRI---------------------------------------------------------------------------------------------------------------------------------------------------------------------------------------------------------------------------------------------------------------------------------------------------------------------------------------------------------------------------------------------------------------------------------------------------------------------------------------------------------------------------------------------------------------------------------------------------------------------------------------------------------------------------------------------------------------------------------------------------------------------------------------------------------------------------------------------------------------------------------------------------------------------------------------------------------------------
>YP_001036371
---------------------------MSMVPLLLVAIILILLFSIFYLIIYSEY--NEQDFDNKLRVVTEYAKR----TNAEHPLPDYIQYVSEVDS-------NFYVVRTIDTTDLREI--------NNEVHDDRLQTFNFIEQNFEPTP----------------PPEKRVRKN-SDDRTKYELRGD--DGWMEVECPSDERFDETTNRCVPIPPCDGKTS------GM-YPLTERLI-------------DSLILN--HRVSRANIS---------QDEFHPTMYLRCFE-GGSHVVEECPNNHLFNG------------V------------------ECELRNDCVNRSDGFILNV-----FPEDLNINEYMICENGESKVVSCPF-GKI-FDRR----LL--------TC-VDAEPCAVHGADYTY--ITDDIGPTQFYRCVSENQVELVTCI-NRVF---VN---------DNYECSGDPQCSM-FENGTGQQI-RNYDDNTFRYD----YGLLICDNYNIVEDI-TCN--N---------ENLI-----D-------------VDKLYNNKFYTDIMVPAEIFNRDTRQCVPS--TATRPSP-----RVLSYVIENV-ANDYNINFITSILGDSL-KVRE--LI--------------------------GSDTL-ANKVLYARN-F-NVLGF----DASTSDTIDCF-GDY-LFDPLAATELNVCKDNEL--VE------NIK-------------LTPDQYIAPVTME--IRSDADYQHWCFKSLVP-IENLVEFDYFTTQIMANILQSDVCGEI-LTKIHDKYTTIPIKYTTIPLKYNY----------ESVKGPKYIERYRANIP-----------FEAD---------------------------------------------ETDTSAEMVPMFDLFERY-------DVIEPLFDPWSTRDIIDVHPDDVGG-------------------------------GSGGG---GSTRPPV--DPE---------------PE----------------------PE-PEPE------PEPPSLTL---TDKELNYT---CFYAIPTFKLSA---CNVVDDHIKESIR---NLRENIKVDAECESAAGL--ANIINAYAYLGNGLGCKSTFDGDTIRVQ-----VSGGKTF----LNVETQSDDGVQYNKWIFNNNGK-IMACPDHAIAD-DFTCNLEDDRIYYIEDLQY---------------------------------------------------------------------------------------------------------------------------------------------------------
>YP_001111269.1_CP_Bezier-cotesia
MELNIEIKSVCKTILGIDISLYTLYTVMDIL-FILFVIITFIVLVLLLFYNHIP----------KTSDLSLIFTNLT----KSDSTIKAFCLGYDAVR-------QKYVNVYPSNNE--------TE-EMTINYQNQPV--NLQGQFVNQN-----------------TSHGRVSSD----DTGIHISGF--DTL-TLTCPDGY----DGNDCRLTPLCLPEEE------GIIKGLTANQF-------------NALHLYNDGQKFFPIEKALMYRKKEIVSPYNLRIRVACLA-DGEYQLQTCPDDKLLNQ------------T----------------TFQCVPYDICQDELAGTKHNSIIEQ-GQPPLKNNEYYICKNNASVLMTCEE-DTL-YSEE----LQ--------AC-VYDNPCLGKDD---LQIRLD---DNNYIQCSDD-RGSKINCT-NGIDVDDN----------GIMACK------N-APCEE--YP-IFYEDDILKYA----NGKMTCVN-DKPLLK-SCDP-----------TVTT--KVLKYFWGYTLP---------APQHEIYLYNWPKEIYNLNTNTC--ES---TFQKF-------EPVK---D-GATIDFQISDALVGSFPWDIKNEIYKCDN-------------------------------TTKYTMKYWGSNLGQISNVIPNPESINSGYLKNY-YVD-----GGQPCRNETIEYTDA-PW-QGLD---------AFPIFFPGLDGYSTLPLMFG--VSHSFS------------------------------------DAYGWPR-KENNDNTYTFYTCEYDYSSRRMIRTKYNSKYLPLGYNSSIVSGN----------------DVSRLSM-----------------------------------------DG--ISVYDNSSIINKYIPFI----PYIP------------------------------------------------KS------------GKIDKISYPSVFK--PSDYTK------------------TEKIYDCPKELRTLSMTVGQKIETFVLWNNIKPGE-----T-FKLSNEITITE-KGMKTNQ--------------------------------------------GLLKKTWSPLTFE-----RTLLGVI-----------------IYYQSFE----------------N-------------RVNDLTRTYIFP----------------------------------------------------------------------------------------------------------------------------------------------------
>YP_001650985
---------------------------MSTVPLLLAAIFLTVFFLILYLIIRNDF--NENEFNNRLQIMLEFMKR----TNAEFPMPDELSYVSDVDI-------HQYLVTTFSTQSLQII--------DRQMHDDRVETFDFLKQSFTAAP--IA-----------E--TSRIVAHP-TDDTKFRVRGD--DGWIDIDCSTNKRFDVNAQECVSVPVCEGKSP------GN-YGLTESMI-------------DTLILN--HPVSKPNDD-----NAIAASVIHPTMYLRCFE-GGSHAVLECPANYLFDA------------I----------------TSQCIIRNDCQNRPDGYALAA-----FPEDLKIDEYLECRQGEVVVARCPE-NQI-FDRR----AM--------NC-VVADPCAIHGAGYTY--ITETIGPAQYFECLSATETQLITCV-NRVF---VN---------NRYECRGDPRCAT-FTEGTGTAL-RTYSDENVQFD----SGVLICNNYEIVTDL-YCD--T---------DNIL-----A--------------EKVFDNKFKAGIHVPAQIYDATRGQCVPF--ETRLFNI-----KSDHFAVESM-PNDLNVEYQTAMLGKTS-AIEI--LL--------------------------RENSL-DGAVVYARD-E-NVVGF----DPISGEPTDCF-GERALYDVFSATQLNSCSNNNL-VTR-------TS-------------VTPSEYIKADAPR--IVVDDDYNYSCGARLDQ-IDNFVKMDHFTVNILTNILRYDACGTI-LNDLHVQYTTKVHKYTTPRRKYTY----------ENVKSELYMGTPTANIP-----------VNDITIEDK----------------------------------------HRNGDDTVMPIFDPFEYV-------ETLQPAFDPFEPRQEPK-QIKDLSV---------------------------------------MLPRPPVGPVPR---------------PE----------------------T-EPEPE------PE-LELNL---TEKLVEFA---CFYALPTHKLSA---CQIVDDHIKNEIR---RLRETVRVHADCTAAAGL--ANVINAYAYLGNGIGCRSVYDSTLNVIAV--DSVRDGPIY----LNVVTQSDDNARYNNYIHIKDGK-FLACPPSSV-NANFECDITDNVLYYLENMQI---------------------------------------------------------------------------------------------------------------------------------------------------------
>YP_002268124
---------------------------MSTVPLLLVAIILILLFSIFYLIIYSDY--NEQDFENKLRVLVEYSKR----TNAEHPLPPVLHYVSEVDA-------HSYVVCSLNTLDLSVV--------AEETHDDRVETFNFLEQQFETTE----------------PVDVRVRAHESGDRRKYELRGD--DGFMTVDCPVDERFDETLMRCVPIPPCDGRAP------GM-YGLTERLI-------------DSLVLN--HRVPRPNVD---------EVKTHPTMYLRCLE-GGSHVVEECPSNHLFDG------------S------------------ECVLRNDCENRPDGFLIPI-----FPAELNINEYMICKDGGAEITSCPF-GQI-FDRR----LL--------VC-VDADPCATHGAGYTY--ITDDIGPAQFYRCLSATDVELITCI-NRIF---VN---------DHYECSGDARCSH-FPNGTGTQM-QVFEDDVWSFD----EGVLICDNYNVIKNV-ICD--T---------ENVL-----G--------------EKLFNGKFSVNVHIPAEMYDAGTGECVPF--DKNKLQI-----SSDVYGIENV-PNDLEITFTTAFVGRTD-RAIG--LL--------------------------DTDRL-DGKVVYARD-L-DMMGV----NFVDGEKIECY-GDY-LFDPFEGTRLNECVENEL--QR------TIE-------------LTPDQYLAPVEMQ--VRADADYDHYCARQLT---TNFVNFDHFTAQVNANILHSDVCGEI-LGQIHNQYTTMDSKYTTNSFEYNY----------ESVKTPKYIERYAANIP-----------NIQKSKIV---E-------------------------------------SMDVDGDVKPMFDPFERY-------QVIEPLFDPWSLRDLPDMPPEDTGV-------------------------------GGGGG-----------DAPT---------------PP----------------------PP--PPP------PVSPTLTL---SEKQLSYT---CFYAIPTFKLSA---CRVVDDHIKLAIR---ELRNNISVDDECKQAGGL--ANIINAYAYLGDGIGCRSTYTEGEGIR----VQLFEGKTF----ANIDTQSNDGVQYNKWIFNHQGT-IMACPDHALKD-DFTCDLEEDRLYYLQDLQETH-------------------------------------------------------------------------------------------------------------------------------------------------------
>YP_002300581
--------------------------MYAIAPLLLCAIIITVMFFILTLILQNEF--DESDFDAHMRVLTEYMRR----TNAETSLPDTLGYVSHVDG-------HHYMVTYFNTLNVQKI--------KQTIHDDRKETFDFIAQSFNDVN--TA------------DDEARIRPKV-GDIHRFQIRGD--DGWLDVQCPDNEMFDSNLMQCVTIPYCYERLP------GN-YGITEPML-------------NALVLN--HNVRNEN---------FDDNLFHPTVYLKCFE-GQSFTVEECPSNHTFNA------------V----------------TQNCELINRCQNRPDNFILDI-----FPEDLNINEYMICENGETKIVSCSE-NKI-FDQR----LM--------QC-VTSSPCEFNGIGFTY--ITDQINANQFYRCVSRQEAELITCI-NRTY---IN---------NQYECSGDSRCTI-FENGTGTNL-NIFENDVVKYN----TGMLICDNFEIITNV-QCN--T---------QNLV-----A--------------DTIFNDRFMVNINVPNEVFDVNMGQCVSF--NKELVQI-----KSNYYSIENV-DNDYNVNFQTSMIGETE-HVNL--LT--------------------------KTSDL-SSLVAFAKD-K-NAVGL----NPENGVPIDCF-GNH-LYDMFSGNRLNVCDDNNN-LIE------TFN-------------LTLNHYYRPKTLE--LGVDDEYQRFCGEKIEN-SQNIVKNDLFRTRILTNILRSDVCGLI-LAQMHYKYTTMDTKYTPIYVQYTY----------EREKVPKNIVVYPSNIT-----------VKNATIEKKR------------------------------------SHANDNFAQTVKPIFNNFDYI-------PVAQPLFDPFVKLEESINTNSNLKLSLKNE---------------------------------KKL-------------------------------------------------EAANLQT------KSDSHLLL---DEKFLEYS---CFYSLPTFKCSE---CKIDNDIVVDKLK---ELRSTIKVENGCETASGL--ANIINAYAYMGNGYGCRSVYDQIEGVIKV--IKTDDGPQY----VNVDTQSNDGHIYNPWLHRTDDKNIFACPPDLVD-ENNKCNLNSNVFYYLEDLH----------------------------------------------------------------------------------------------------------------------------------------------------------
>YP_002321417.1_CP_Burke-fopius
---------------------------MDIV-FMITAIFLVFLIVAVYILNSVK----------KTTDLKSIFEALL----KSKPDTVSFCLGKIEST-------GKYRNVVLDQDN-----------EAVVREDDYPI--GLDGKYII-L-----------------SDHGTVSPL--ASGDGFKISGI--DLI-EFSCPAGF----EGETCTLIPLCSE-A-----DAGQYKALTYTQF-------------NELGLYSNSFMKTP----IE--SRAGVEPTHPRIRVLCLT-NNEYELQTCPSSTLLD-------------E----------------NLQCKPYDICEDRINGYKHNFKIST-ADQPLNKNEYYICDNNASVLTTCSD-NTV-FSMS----NS--------GC-ITESICFNKGS---ATIAYD---DTSYIQCSND-QGLKVNCP-DGID-DQN----------GVLSCK------V-NTCIP--EE-YTFSDEIVTFK----YGSVVCIN-NVSDVK-MCDA-----------TPQP--KTFTYKWAE--------------STTFTIESWPTEVLDD-NRNC--VA---PT----------NDII---S-NPLVQLQWTDAMLDEHEYNIMTDKYTCPE-------------------------------DTAYVIDYKNQTV------EPEVD--G--------PLN-----HLSPCQNALADISAT-QF-Q--L----------FAPTFPTLYMFLYSYVYIP--D---YS------------------------------------KYSLWPIKYKAPSNTYKVTSMWLTESELTI--TTRKSSKLPLGFSDPTDIDV-----------------DNRLLY-----------------------------------------NG--YKEYTID---SQ---LI----YYFA------------------------------------------------VS------------GKYESTDM------YESDISEADTIP-------------------VKSTVDTTESD--TFA---VNMTLMDDTP-------IEILPNITFSR-EKFTIDS-TTYA---AGYIIMTITVGET---------SAD----TATLKIGSLDPIEFIPDDH----------PTI-----------------QFY--------------------------------------------------------------------------------------------------------------------------------------------------------------------------------------------------
>YP_002332780
---------------------------MSTVPLLLVAIILLLLFSIFYLIIYSDY--NEQDFDNKLRVVTEYAKR----TNAEHPLPDLLHYVSEVNS-------NFYVLRTIDTGSLDEI--------DAKWYDDRVEKFNFIEQNLERSE----------------PSQVRVRAN-S-DRTKYEVRGD--DGWMRVDCPPDERFDATAIKCVPIPPCDGKAP------GM-YGLTERLI-------------DSLVLH--HRVPRANVS---------ETDIHPTMYLRCLE-GGSHVVEECPSNHLFNG------------V------------------ECELRDDCAARPDGFVLNI-----FPEHLNINEYMICENGQNKVVSCPF-GKI-FDRR----LL--------TC-VDAEPCSVHGVDYTY--ITDDIGPTQFYKCLSNTEAELVTCV-NRVF---VN---------ERYECAGDVQCSR-FANGSGTQL-MTYDDEVLEFN----YGVLICDNYNIVADV-TCD--W---------ENQI-----N--------------DKLYNDKFMLNIHYPKEVYNANTGQCQAT--IPSLLRH-----KLVAYSIENI-PNDLDINFSTAFVGLTS-TIPQ--VV--------------------------DTDRLNDNVVIYARD-Q-NLLGW----NYITGNGIDCF-GDY-LFDPFEGTRLNVCVDDKL--QE------TIE-------------FTPDQYLVSVKME--IGSDADYDHACSRTLT---SDFVNFDHFIAQISADILRSDACGEL-LTQIHDQYTTISSKYTTIRAKYNY----------ESVKEPKYIERYRANIQ-----------NSANIQDVNLDE--------------------------------NT-RNENDNDENLIPVFDPFDKY-------DVIEPMFNPWSARDIIDCHPDDQIC-------------------------------GV---------GPPP--PPP---------------PP----------------------PA-PEPE------PEPPTLTL---TDKQLSYS---CFYAVPTFKLSA---CNVVDDHIKESIR---HLRENVTVDEACRNAAGL--ANVINAYAYMGNAIGCKSAYDPNTNRITV--LPVRDGKVF----SNLETQSNDGVKYNNWLHNHEGT-IMACPEHALGS-NFTCNLEDDVIYYIDDLQV---------------------------------------------------------------------------------------------------------------------------------------------------------
>YP_002854684
---------------------------MSTVPLLLVAILLSVIFFIIHLILYNDF--NENEFDNRLKVVTEYMKR----TNADHPLPEKLSFVSSVDS-------HYYTVTTFDTISFNIL--------NTTVHDDRFEVFDFLSQTATPTL--SDQ----------SDDVGRIRACA-NDERKFQIRGD--DGWIDMECPFNKRFDERSKKCVAISYCENKPP------GN-YGLTEQMI-------------DSLILY--HAVVKSEEE-------HANELVHPTMYLRCFE-GGSHATQECPSNHTFDN------------L----------------SRECVMRNECESRPDNFILSI-----FPENLNINEYLMCKNEQISIVQCPQ-SQI-FDRR----LM--------RC-VDAAPCSVHGAGYTY--ITNEISDKQFFECVSANEAALITCF-VSRI--YAD---------GGYKCFGDAECVNLSENGTGTAV-RFYEDDFVKYD----TGALVCDNFQIVKNI-NCD--T---------SNLI-----Q--------------DKVYNEKFTTPLNVPRQVYNSETEECVDF--EKSFYTI-----KNKFFHIEST-PNDLNVKFETSMIGKTD-KFDT--LL--------------------------NSDRI-DEAVIYAKD-Q-RVVGL----NPINGEPIECY-GD-TLYDVFDASRLNMCVDNEL--TE------TVP-------------VNDGQYVKSKLSQ--VADDADYNSACALKIGQ-TANYVEMDHFSTSILTDILRNDVCGTI-LDQIHIKYTTLAHEYTTIDNKYTY----------ESVKPHTYMDENVANIS-----------NFETTIFKTPF------------------ANAIGKTS-------VISKIASRDDKIVSPIFDPFEYI-------ETVKPLFNPFDENINTN------------------------------------------QIGDDEISDAITIDENDEIGDADDEQIDDEDVVE----------------------EDDDAPE------QKPEELIL---SKKIVKFS---CFYALPTFKYSL---CDIQNDHIIESLA---KLRENVTAHPSCVPAIGL--SNVLNAYAYLGNGLGCFSFYTPE-SGIFV--DRINDGQIY----TNINTQSNDGVKYNSWIHVQNNK-FLACPDDLFNSQNFSCNTDPNTLYYIENLQ----------------------------------------------------------------------------------------------------------------------------------------------------------
>YP_003517827
---------------------------MLTVSLLLAAIILVVIFLIFYLIIYNDF--DEHEFDRRLKVTLEYMKR----TNADHPLPAVLAYVSRVDE-------NVFTLTQFDTNTMGAL--------ARSLHDDNVETFNFLKQSLEPVE--HA------------HDAPRVRAH-PDDRTKFSIRGD--DGWLDVECPHGERFDEAAAKCAPVPVCENKSP------GN-YPLTARLI-------------DRLVLN--RRTVDGAD----------DDAAHPTMYLRCVA-GGSHAVLECPENHTFDA------------T----------------SGRCAERNECEGRPDGFLLNR-----FPAHLNADEYLECEKGETTVRRCAA-GHI-FDRR----LL--------EC-VTGAPCQVHGAGHTY--ITADIGSAQYFRCLNASDAELVTCI-HRVF---DG---------EQYRCAGDSRCGQ-FPDGTGVAV-FEKNDQILKYD----TGALVCDEYEVVRHI-ECD--A---------HDQL-----L--------------DRLFHDKFAVGASLPRQVYDRARGECESFSMDSALVSV-----ENEHYGIQSE-PNDLGVSFDTAFVGRTE-RLES--LV--------------------------SSNEFTAAAVMYARD-A-NALGI----SFYDGSPIDCW-EAR-QFDPFEGRRVNECDERLQ-LLA------QIA-------------LKPNEYFSPKEAR--VRSDADYEQDCARRLDG-VQNYVAMDHFRAGKIVNILQSDVCEII-LRDLHNKYISKSTPVVKSRGKYTR----------KSVKGEKNIEVYGSNIR-----------KRARVSDA--------------------------------------------AVKIPTPLFVPFEMI-------PIAKPLFNPFVDEDQDTDKNEDDDE-------------------------------DEGDD------------------------------------------------------ED-EESV------VPRPDLTL---SDKMIDFS---CFYSMPTFKTIA---CSAPDEHVQKAWR---ETRETATVHPDCEAAGGL--VDIVNAYAYLGEGVKCKSGYDPERGL-FV--DRVAAGPEF----ANLTTQSNDGVKYNRHVHARGGR-FVACPEDLFDNDAFVCRLEEDKIYFIQDLHE---------------------------------------------------------------------------------------------------------------------------------------------------------
>YP_004956837
-----------------------MNLGMLVSLIALSVVCICTVILMWFSLHTLN--------ATKIKTPRELADFISTHMKKNGTFTVAFTYRYNKDT-------NKYENYYVDSLGK-----------LVRKYEDLPI--NNLGNPVDNGRVNNKRKARDDASGAKKRKGLIENVS----DEGFTVTNI--EG--MFKCPDNWIWRDSEKMCKPKAICQVDD-----PIGTIKG-----------------------LP----T----------KDASSPTLYHPRVYAVCQGPTTEPVVVDDADYEFRDQLTSNPKVKIKTGRCINNKVYNQKLVNRAGSDPCVFYDVCQNKEDGYTHADKIND---YTPSEYEYYSCHNSTSVLKSCKA-GLI-YSKI----LK--------TC-TFRNLCNDKPN--TFTLKID---DTRFLKCINY-SEAIVSCR-DGIYTHPD----------GRMECV------S-LACKA-----LYDSNPEHHFRALEIQDYRY-MS-YVSAIE-KCID---NKIHKITTGNRSITYALETRSGEYYTV----TRKRLT--D-DPIRVPGSIIDKTGQMVTVGTLEALRLLA-------DQLI---V-TNPITIRYNYASPW-LEYDLFKGRPFNAK---KWNRVADVDNPVSVS------V-SDTDKAIVFS------------------------------------------------------EYYENIETKQ------RVPFKSAMTFYSTNRPYFFKDPDEDLVH---------------------------KELAPDGHVLWAMFRRKRSQPLDMYSLSNLLTTKGAFYV-----TEEFINTGIVRMVEGLP-----FDGKLIKNGTVIEFKVFM-----------------------------------------NDRYYNVTVPIA--SSQQLKQFLVTPSVV------------------------------------------------QP------------GSFKTIEYDESKFDYDTYRYFIV-TNIMFTQETFVEHAFSAESVPCVSFFIS------LLPLSIMGWLGDVKDFDYRSFFT-QDPPIGGRERRQNMDTVAPQIVELVLP-----------PTLEEVDESIDTDEVVDDALRRRKSRIVDSSEIAEFD---------KLY-----------------KYTRMVLDS-GK-ELKRPDEDYDA-------------FVAALPSRIMEKLEREGK----------------------------------------------------------------------------------------------------------------------------------------------
>YP_008378291
---------------------------MLTVPLLLVAIFLSVLFLIIYLIIYNDF--NENDFNNRLQVLLEFMKR----TNAESPLPDKISYVSEVDG-------HIFTVTTFDTNTLTVL--------GITTHDDRIEIFNFLNQTFLSPN--ID-----------DADDSRVREHPDGKVDAFQLRGD--DGWFDVKCPYGKRFDPVTNKCVSISFCEGKPP------GN-YGLTEQMI-------------DSLILN--HMVIKNTNASNGNNDDADVAAIHPTMYLRCFE-GGSHAILECPPSHLFDK------------A----------------TSECILRNDCESRPDGFVLNT-----FPENLNINEYLVCENNEPTTAQCPK-NKI-FDRR----LL--------SC-VDADPCSIHGEGYTF--ITNDIGPSQFFRCTSATESELITCI-NRIF---TD---------NEYRCAGDVECTL-FDNGTGTQI-KSFSDETVEFN----TGVLICDNYNIVSNI-DCD--T---------TNII-----D--------------DRVFNEKFKVNLHVPRQMYDNTIGDCVSF--RMNLFTM-----KSPYFAIESL-PNDLNVNINTSMIGETN-KLNL--LLSTT--------ADG----------ITVSDRI-DDVVTYARN-F-DAVAL----NPLDGTELQCF-GEK-IYDVFDGRRLNVCNDENE-LEE------TIN-------------LNEEQFIRSISVT--IGHDVDYGSACASRLDK-ITNFVNFDHFTARILADILHNDVCGEI-LNDIHASYTTISTKYTTINDQYNY----------KNVKPQFYINGNDTNIR-----------KNGITIFEKDNDNDKINTNNFVPDIFVTKKNDHDKIDDK-----NEYDDKIENNDIVKPIFDPFEYF-------DTIEPNFNPFVSNIDDNNHTKKLSINVEDNVIVNKQ------V-----LNQQPFGRQTDARDHDRTPSPPPIQVPN---------------PP----------------------TTPPIPS------PEPPQLIL---DQKLIEFS---CFYALPTFKYSM---CDIKNDHIIESFN---RLKNNVNIHPDCVKASGL--SNVINSYAYLGDGFGCQCLYRPDDGGIVI--DRIDDGQVF----TNLESQSNDGFKYNKWIYKNNDM-FLACPPDYLDNENFQCNIPDNVLYYIENLQI---------------------------------------------------------------------------------------------------------------------------------------------------------
>YP_008378421
---------------------------MSDVVLLVLAIILLTIFSLIYYTIFFEF--DETTFSKRLRVLTEYTKR----TNADKPTPDVLGHVSDVYD-------HTYIVSWFRTHDLSTY--------HETVHDDTVEVFNFLEQQFSAAQ--AT-----------V--TQRVAPVA-AEPDAFVVTGDV--SNVKLHCPQHFRFDYDQLKCVPVDPCEFREP------GR-HPMDERLL-------------DTLVHN--QHSDKNYSV--------GT-AYHPTLYLHCLA-DGSHAVRECPDNYTFDA------------A----------------TGDCRVNELCEGRPDGFVLSY-----FPETLLVNEFVECQNGNHVVAQCPD-DQV-FDRA----LM--------AC-VQAHPCAFNGAGHTY--ITFDIGDTQFFKCLNNYEAQLITCI-NRVR--GAD---------GQYACSGDARCAD-LPDGTGQLV-RTHTDDTFEYV----SGQIICDNFEVMSEI-ECD--T---------GDVL-----R--------------DKLFINKFKLGLQFPREVLDL--GVCAPA--TLDNVRV-----LNDTFPIENM-PNDYNVDMQTSVVGLTS-MVSN--LTAGA-----------------------DLDTAFGENVLLARD-V-NTVGL----NPFTGEPIDCF-GAH-LYDVMDARRANVCTESGTDLLK------TIE-------------FGDGAFLSVFRDD-LTGLDADYKQFCKISYEN-PLKIVKSDHYQRRILTNILQSDICANL-YTTIYQKYTTLARKYTTTPLQYNY----------TFVKRPANMVVYAKNIR-----------FKNATIF--------------------------------------------------APAFDPFATQTFDK-ENGFARALFDPFTD-----GVW---------------------------------RS-EPGGDGDHFVPEMPP---TQPEPEPEPEPE-------------------------------PE---------PEASPLIL---DKKDLFYS---CFYELPNFKLTS---CHAENDVIVDALQ---QLRTNVKVDIECEPAKDL--HFVLNAYAYMGNNVGCRSVFDGEDVA---VVKEPVPTYVY----ANLQTQSNDGVRYNKHVHVKDGR-YMACPEHLYDDDAFACNAEADKLYYLENMQQ---------------------------------------------------------------------------------------------------------------------------------------------------------
>YP_009001843
---------------------------MLTVPLLLAVIFLSIIFFILYLIIYNDF--NENELNNRLQITIEFMRR----TNAEQPLPDRLSYVSDVDS-------HIFTVTTFDTNTLNVI--------NVTHHDDRIELFNFLMQTFENVS---IE----------TLNDPRIRPHS-NDRNRFQVRGD--DGWFDVECSYGKRFDPLSEQCVSIDVCEDKPP------GN-YGLTERMI-------------DTLVLN--HNVVKQNT---------NDQSVHPSMYLRCLA-DGTHKVEECPPNHLFDD------------V----------------EKKCVLHNDCETKPNGFVLPV-----IWPGLNANEYLMCENGAAKVVQCPN-DKI-FDRQ----LM--------MC-VDSHPCAIHGFGHTY--ISNEIGDTQFFKCVNNIESELITCI-NRVF--NAE---------GQYECSGDAMCAV-FENGTGESI-YIYEDNNVKFN----TGILVCDNYEKSKEI-NCN--T---------SNIF-----E--------------NRVYNDKLKINVHLPFEIYNKETDNC-EF--NHTLIEF-----KTPYFAVETI-PNDLNVDYETTMIGDTK-RIFE--LI--------------------------ETDQV-DGVVRYARD-S-GHIGL----NPLDGTPIDCY-GGISLYDVFDARQINMCGSQGT-ALM------QIQ-------------LNDNQFIISNGTQ--LGVDADYHSACTTALAK-FTDYVQHDHFTVQILNNILHSDVCGTI-LNQIHTKYTTLSISYTTIDDKYNY----------ESVKVPFYMDQNHANTY-----------DLPITIEPIKVF---------------EMSNKNGQTLLK-----KDKMLIKNDDGELTPLFDLFERV-------ETIEPAFDPFNHDQLVD------------------------------------------TRDHDRTPS----PPPPPIG--------------------------------------PPVLP------PSLPELNL---TQNLIEFS---CFYALPTFKMNA---CEITDDHIEQTLK---LLRQNVIVHPDCATAAGL--ANVINAYAYLGDGVGCRSVYDPV-DGIMV--NRVNDGQVF----LNLDTQSNDGIKYNTCIHKKDNY-FTACPLSVFDENNFDCNIPSNKLYYLENLQF---------------------------------------------------------------------------------------------------------------------------------------------------------
>YP_009051847
---------------------------MSIVVYGVIALILFLLVFLYYVIQR-P----------RSIDIEDVYGKYL---ISATSPDVAFTYRK-RSD-------GKYENYYMNFSAEGGL--------LNLVVSDHPV--TGTGED--YIP----------------KNHGTITES----DSGFSIDGV--TA--EFKCPDNWTWSISNKTCKLMPLCTPDD-----E-GKIKGIDYYHY-------------KQ-L------Q----------PDMTKSEVFHDRLYAVCKENET-YELNTCPDNMIYNQ------------LAIQ---------DATTNLPCTLYDVCSDMQEYETHRTQID---STVLGINDYYMCLNGKSVLKSCNE-GQA-FNGS----LG--------GC-VPVNICSGKDDGLTVPIEGD---DMYYTLCSGE-QPYKIYCS-TGIYELDG----------PDNLAC------N-IDTSE-RYF-DFFSNDIITIP----TGLYVYKN-NKREVR-HAREEIVNKQMDLAPTDPSLVFFTETR-----------NATLYQPIS-YQLYFLSYVNNETLEDSVEIALDSNNY---------KE----------FNPKYGT-----S-ASYFNN-QLSVI---DWNVFEDM-------------PIFDVEDAVYYKYDT---------------------------------------------------------KIKH----------KTDGTFNEPSINYFYFNTAKELYEPKRPKK--------------------LVKDEPSGILCYAEFELLRKEVFSFMD---VDLYKALYVL-----RLIKMPDGVYIMYFTNP-----FDNELV------------------------------------------------------------AVAFS--SK-VIME--------------------------------------------------------------------------------------EGITI-T-STNKC---VSKLYNYDELKVEDVSK--F------YVQLTSIRWDGSVLSDDQ------YVLPN----ILAMVNFSNNKVFN------KEFTILSR----QELKENTN---------------LVEFSDTV-------------ES-----------------KYNSIVEHS-GD------VSYFNA-------------ILNSIQVNFLK-----------------------------------------------------------------------------------------------------------------------------------------------------
>YP_009112645
---------------------------MSTVPLLLVAIILILLFSIFYLIIYSDY--NEQDFENKLRVIVEYSKR----TNAEHPLPPVLHYVSEVDA-------HTYVVCSLNTSDLSVV--------AEETHDDRVETFNFLEQQFEPTE----------------PVDVRVRAHESGDPRKYELRGD--DGFMTVDCPADERFDEALMRCVPIPPCDGRAP------GM-YGLTERLI-------------DSLVLN--HRVPRPNVD---------ETKTHPTMYLRCLE-GGSHIVEECPSNHLFEG------------N------------------ECVLRNDCENRPDGFLLPV-----FPADLNINEYMICKDGSTEITFCLF-GQI-FDRR----LL--------VC-VDADPCATHGAGYTY--ITDDIGPAQFYRCSANDVVELITCI-NRIF---VN---------DRYECSGDARCSH-FPNGTGTQM-QVFEDDVWSFD----EGVLICDNYNVIKNV-VCD--T---------ENIL-----S--------------EKLFNDKFSVNVHIPAEMYDANSGECVPF--DKSKLRI-----SSEIYGIENV-PNDYEVAFTTAFVGRTD-RAIE--LL--------------------------DTDRL-DGKVVYARD-L-NMIGI----NFVDGEEIDCY-GEH-LFDPFEGTRLNECVENEL--QR------AIA-------------LTPNQYLAPVEMQ--VRVDDDYDHYCARQLT---TNFVNFDHFTTQINTNILHSDVCGEI-LSKIHNQYTTMSSKYTTKSFEYNY----------ESVKQPKYIERYVANIP-----------NIQKAKIV---E-------------------------------------SMDVDVDVKPMFDLFERY-------QVIDPLFNPWSVRDLPDTPPEDTGI-------------------------------GSPGG---GSGGDGGGGDDD---------------DI----------------------PT--PTP------PPPPTLTL---ADKQLSYT---CFYAIPTFKLSA---CHVVDDHIKLAIR---DLRNNISVDEECKQAEGL--ANIINAYAYLKEGISCRSTYNDGEGIK----VQLSEGKTF----ANIDTQSNDGVQYNKWIYNHQGT-IMACPDHALKD-DFTCDLEEDRLYYLQDLQEAF-------------------------------------------------------------------------------------------------------------------------------------------------------
>YP_009116663
--------------------------MFSITLFLISIVCIILLVFLYYILIN-K----------TPETPTQVYGRIS---KKQKSLVTGFTYAK-RGD--------LYENYKVPIDATNFE--------LIKTLDKQPM--NFDGSFYTLDS----------------YKHGIITEN----NNGFKITGI--NA--DFNCPPNWNF--KDGKCQINDICKSDD-----V-NVFRGVDYYFF-------------RENILD----NTVPINA----QYAENSNLYHPRLYMHCKQGNTDPVLKSCPPNELFRR------------ESKV---------DGNLKSACIPYDVCQDKINNVKHNYPISE-DELELNYNEYYICRNRESVEETCPP-TNI-FDIN----LR--------AC-ISEFVCR---IGEFFTIKVD---DNSYIKCNNR-VNEFINCS-NGVFETDN----------KNFECL------D-PNCSSIRQT-IFKSYSNIRFP----FGYTVCLK-NKTTQF-LCSDE-----TRLITGNLITQIYLEYR-----------ENKYFIN---NAITIPKYIYDETVIENTCITSNDTNI---------IPYI---T-NKIVNASYNAGFPS-IPYDFINK----TI---TFDNFSEIKNLEKNS------IIFCFGHSVIFKYDYTGNSIIKT-----EIQNKHATIAPFT-ILN-----K------DSLDNLKYSYWITQLKIQQ----------QLTGNID--YIPYVVFYVNEEIFENNANRS----------------------------NLQYKG--------------------------------YEKLPDNKYFNAYTQQ-----PSDLLSAHDQLT----------------------------------------------------LAILPFN--KS-YLFQYRIL---Y------------------------------------------------YI------------SKDDSIRYPEIDFEYDQYIDVTT-VAELC---LGIWTEYGAIRIEC-----K------IIPDTLLFWKGSDKTQIPSFNFHHKTLPIIND-VLSTIQILQPRYYSAVTPVYKNFYKYKHIPICLQYIQNIE---------------ILLPSDAR-------------SY-----------------DIDKIFK-V-HH------NSYYEN-------------YDENLE--F-------------------------------------------------------------------------------------------------------------------------------------------------------
>YP_009116992
---------------------------MSTVPLLLVAIFLLVIFSIIYLSIYNEF--DEQQFNNRLNVMTEYIKR----TNAEHPLPVSLSYVSSVDQ-------HLYTVTTFSTQNLIVE--------HTSVHDDRHEYFNFK-LKYENVN--NNDDLVV-DPVANVSDNNRVKSH-SSDPTKYLLRGD--DGWMEMNCPIDEQFDSDVFRCVPIPVCQNKNV------GA-HGMTEVLL-------------DKLVLN--HRTPRVDDD---DDKNAQSEDIHPTMYLRCIE-GGAAVVEECPNGHLFDA------------S----------------QGRCVMRNDCENRPDGYVLAQ-----FPESLNINEYMICRNGDTVIQSCPL-GQI-FDRR----LM--------SC-VQAHPCQFNGAGYTY--ITDNIGSTQIYKCQDSENSILITCI-NRVF---VN---------DEYQCSGDSRCSV-FENGTGTQL-KVFDDEIMSYD----RGVLVCDNYNVIKNI-DCD--D---------KNII-----E--------------NRIYNNRFVPMVNLPTEIYSTAKSECVPF--DSSLIRK-----NNDYYGIENI-PNDYNIEFDTAFIGLND-NIEN--LI--------------------------EYNRLDDMV-SYARD-F-GFVGI----NFLTGEPINCM-KGY-LYDIFEGRRLNMCSSDNV-NFR------QIV-------------IRPNEFFKSKPVL--IEVDSDYKEYCAARLET-VKNLLSFDDFIERISVNIRQFDECHSI-LDKIHIKYTTIDGKYTTVRPEYNF----------KSVNSPKNIERYAENIQ-----------NSDDT---------------------------------------------------IPVLFDPFEHI-------ETVQPLFNPFIEKNIARDLPDFPDD-------------------------------WD--------P--PPRPPPP---------------PP----------------------PP-PPPP------IPEPELTL---RGKLLDYS---CFFSLPTYKMST---CDVVDDHIIEAIA---NIRRNVQVHDDCVNAEGI--ANVINAYVYLGNDIGCRTEFTDQSTI-HV--NRVTNPSNF----MDLTTQSNDGTKYNKWIHTN-GTNYMACPTQLYDHDQFRCRVESNKLYYMEDLQN---------------------------------------------------------------------------------------------------------------------------------------------------------
>YP_009165677
---------------------------MLIVPLLSVAIFFIVIFSIIYLVIYNDF--NENEWTNRLSVLLEYMKR----TNAEFPTPDRIGYVSHVDG-------HIFTVTWFDTKTLNVL--------STALHDDRLEIFNFIQQAILPXS--SEE-----------TESIRVVPIE-TEQTKFAVRGD--DGWIEIDCPLGERYNKITFSCEPISYCEDKSP------GN-YALNESMI-------------DSLVLH--HRVKREIDT--------SIELYHPTMYLTCFE-GGSHVINECPENFVFDS------------T----------------LLQCTESNMCENRPDNFILNY-----FPASLKINEYLVCMNNQTILGSCGD-GQI-FDRL----TL--------QC-QETHPCSTLNVGDTF--VNNQMNPQQFGRCVSNMEYEIITCT-TVRKFDDKT---------DRYICDGDVECAD-FANGTGKLN-KVFEDETLRFN----SGQLICENYVITNEI-NCD--T---------SNLL-----N--------------NVIFHNRFSPNLHLPRQVFDG--FRCVVF--DKDLIQF-----KKPYFNFNNV-QNDFRIDFHFAFVGETE-KSDL--LLSKS------------------------DSQL-NKLLVYARD-K-NYMGI----D-TDGESVLCY-DSH-MYDIFNGRELRFCHTSWF----------IHN-------------IADGEYYEPRAFR--ISSDADYKSVCANCLDQ-MSDFVNYDIFTHRIYSNILHNDFCHSL-LDTIGHQYTTIPSKYTTMLPEYTF----------NNVNNPKYIERYEANIP-----------KNGVTIFTKPKM---------------------------------ILSNQTTETQNIHVLFNPFDSS-------EIVTPAFNPFVDNIDDVGNINS----------------------------------------------------------------------------------------------DNDENV------VDPPNQVL---LEKSIDYS---CFYSLPTFKLTA---CP--TDHIKSVLR---QMRNDAIVDPECINAAGI--VNIINSXVXLGNNIGCYSEITSS-GQMAV--KRQINIIKY----TNILTQSNDGVKYNQWLHTDGQR-FVSCPSDFFDPFTYECNIPDDKLYYLHNLQIYFS------------------------------------------------------------------------------------------------------------------------------------------------------
>YP_009186762
---------------------------MLTIPLLLSVIFLCVIFLILYLIVYNDF--NENDFANRAQVTLEYMKR----TNAEHPLPEELSYVSAVNE-------HIFVVTTFKTSNFEVV--------KKSTHDDRLEIFNFLKQDFEKVS--NA-----------Q-VKTRIQPHP-TRTDAFQILGD--DGWITLECGQNKRYDHTLKSCTTVDFCDGKQP------GN-YGLTEELI-------------DLYILN--HNVVKNYEN------TANAIEYHPTMYIRCLA-NGSHVIEECPANHFYDS------------T----------------ENQCVLRNDCESRPDGYVLPI-----FSADLNNNEYFVCQNNKITVGQCGD-DEI-FDRR----LL--------VC-VKGDPCLVHGTGYTY--ITDNIGDNQYFQCISSSESELITCL-NRVF---VN---------NEYSCSGDAECAS-FVNGTGVTI-RTYEDENVMFN----TGILECDQYNSIKNI-ECN--T---------ENVL-----A--------------NKKFNEKFTVNIHVPAQIYDTTSNQCVDF--DVDKFTI-----KSKYFSISSE-GNDLNINYDTAMLGLAD-QLPR--LL--------------------------TTERL-DDAVKYARD-D-NEVGL----NPINGEGIKCF-GET-LYDIFEGTRLNLCTSQNE-YIE------TVK-------------LNSDQFIVSVTRS--IKSVDDYHNACSNVLND-LGNFVKNDHFTVQILADILRSDVCGMI-FSSIYDQYTTLSGSYTTIAPKYTF----------ESVKSSNYIGKNDTKSF-----------DIPISIPSNNPT----------------------------------KTDVKQSDIDIDPLFDPFERV-------ETIQPLFNPFNEKSQTP----VLNLI----------------I-----EN----SQPDNLRDHDRTPSPPGTPI-G---------------PP----------------------EPLPTPP------PAPPQLIL---SDKLVEFA---CFYSLPTFKFSA---CNIDDDNIKTYIK---SMRNNFNVHPDCQAASGL--VNIVNSYAYLGNGFGCKCVYEA--GSLNI--NKEFNGPTF----LNLETQSNDNIKYNTWIHKKNDQ-YIACPEDLLDKENFTCNIDDNVLFYLENLQI---------------------------------------------------------------------------------------------------------------------------------------------------------
>YP_009250054
---------------------------MSIVPLVLLIIVLTLIFSIFYLSIYNEF--NENEYNNKLQILVNYMRR----TNAEHPTPDYIGFVSSVDK-------HLYTVTYFDTTTLQTI--------NKTTHDDRIETFNFLTQKFESVK--NF------------TDESRIIADI-NDSNKFLVRGDDNEQYIQMQCEDNEYFDKQQLDCVDRSPCENKQA------GN-YALTANML-------------DKLVLL--HRSADRLNN--------DLTLTHPTLYLRCLD-GGSHVIEECPASYLFDS------------A----------------TKLCVQIEQCENKPNGYVLNY-----FPEHLTQTQFYMCQNNTTVLSTCDD-GEV-FDRR----LM--------TC-IKSGPCELNGAGHTF--ITADTPPNEFYLCVSNTQFERQVCL-VRKL---EN---------NQYVCAGSASCSH-FAQGTGTQH-NFFEDDVWKFY----TGSLTCQNFEVVNNV-SCD--T---------QNIV-----A--------------NKIFDNRFTINVHMPQEVYDVDTKSCVAF--NLKHVEI-----KNKIFSINNL-PNDYRVNFTTSMVGNTT-NVKQ--II--------------------------TNDTL-SGSVTYARD-T-NSVGI----NPINGQTLECY-GEH-LYDIFNGRQLNICDTKHQ-LLE------RRA-------------LNESEYIKSIPDPIKIDSDIDYKSICSNRFDYDDVNFVEFDHFLTRIFTNILHSDVCIYI-FGKIDESYTTIAHKYTTLTPQIYY----------DREKRPKYIEVYGANIQ-----------KNNSTIFRMYEN--ILQKNRFSKNKID---FDHNKIDFKIDFNEIDFNEIDSNKIDINPMFEPFVKT-------ADLQPKFTFFNNDETKN-------------------------------------------------------------------------------------------------------EG------VENSPLSV---EKKFVSYA---CFYALPTHKLTS---CVIEHEHIKDKIK---QMRSDAIVDERCANARNL--SYVINSYVYIGDGVGCQCEFTND-ATLHI--KSVTTGLKF----DNIATQSNDGNKYNPFVHVLDNTYFMACPPDLVTD-DFQCDTKDDELYVMENKQQ---------------------------------------------------------------------------------------------------------------------------------------------------------
>YP_009255316
---------------------------MSAVVLLMLAIFFVIAFILLYLAIFFEF--DETTFTKRLQTLTEYARR----TNADKPTPDVIGYVSDIYE-------NTYIVTWFKTNDLSTY--------HESVHDDRLEIFNFIAQKFQQVD--DR-----------VAIENRVAANV-DDPNEFIIVGDD--GNITMKCPQNFNFDYNQLRCVPVAPCHDRPP------GQ-YAMDERML-------------DTLVLN--QHLDKDYSA--------NAHMYHPTLYLRCLA-DGNYVVNECPDNYTFDA------------L----------------LGQCRLNEICENRPNGYILDY-----FPETLLVNQFMQCVDNQHVVSTCPQSNQV-FDRN----LM--------SC-VEAHPCAFNGAGHTY--ITADIGESQFFKCLNNSQAQLVTCI-NRIR--NAD---------NQYECSGNSKCVD-LPNGTGRRV-YEHVDDNIQYN----SGQMICDNFKIISEI-ECD--Q---------TNVL-----A--------------NELFLNKFKINLQFPAQVFDG--TGCAIA--TADNVNV-----LKPIFAIENI-PNHYNIDMQTSMVGKSE-MLKH--LLPLN--------VNNDNGDDNSGGKRIDNDSIFAQWLLFAKE-N-NAVGL----NPFTGEPIDCF-GDR-LYDVIDASRANICNETGTSVVK------TVH-------------FTEGQFLAVLNDN-LTKRDDDYKHFCAISDEN-GEKIVKNNHFVARILTNILQSDVCADL-YTTLYQKYTTPAPKYTTPALQYNY----------TLVKRLKNIERYGTNTR-----------FENATISKNAR--------------------------------------------NVTPLFNPFQKQSKNN-INDIVEPTFNPFATTI---VDNDNDDN-------------------------MSEIS-EPDDNDDDNDIN-------IPLPSSDVESE---PEEI----------------------LPSSPLS------PPPSPLIL---DNKDLFYS---CYYSVPFFKLTS---CHAENDIIKTALE---NLRANVQYDADCEPAKNL--SHVLNAYAYIGSGIGCRSMYENDTIK---VKKESIPSQVY----LNLETQSNDNVKYNRWVHVKNEQ-YMACPEDLYDADTFQCAVEPDKLYYLNNMQEE--------------------------------------------------------------------------------------------------------------------------------------------------------
>YP_009345949
---------------------------MDGI-LIIVILVLTVILLVVYFLSRIY----------VTDDPNKIFDEIV----KTRPIVSSYSLGRTKQPENNNKRDVLYENVYFDNDG-----------SAIIKHEQYPT--DFQGKPII-L-----------------QPHGNIIYH--DSRDGFNISGL--NT--KFKCPPNY----KGNNCILEPLCGKETNMTNNIWPKYKLLSYSQF-------------VGLGLYLNANKFPTANDNLR--SLPGIEDFHPRIRVQCLNESGDYRLEVCPQDKLLDF------------N----------------NIQCVPHDICSDRINGYKHTNEIASNSTHILQPNEYYMCKNNKSVLQTCST-GTL-FSNE----IN--------GC-VTQTPCFGRGS---ETLPIN---NTRYLQCMHD-HGTIVDCK-YGIQVDQIASSNIDGSPINRISCI------I-ESCKP--RL-LTESNDLYAYN----TGEITCIN-DVAITK-TCDS-----------TTTV--KTFKFSWAE--------------NFDVTLPEWPKQVYDVKSRQC--RP---PD----------TDII---V-AKSIPVRWSDAMPEEHPFNIVKGEYICN---------------------------------TKYRWDYMNKKL------VPESK--S----KDL-IFN-----TATPCQNNPIDDNII-TY-PTLK----------YPQDTP-AYIIITEPAYLDYTNDPILN------------------------------------NFHFWPY-YNVIDKTFLTHRVDYIDDDNIMAVTKSVSQTMPFGFIFPNNTTP--------------T-ESTNLHL-----------------------------------------AG--YSDFQPE---AN---VQ----YNFI------------------------------------------------AT------------GYPDRVRL------ADIIKTEVIKIN-------------------IVSFIDSKNES--MFT---LDFRKMKKT--------IEVLPGLFFNK-KFIRLPDKRQFN---TGYMLFRIIG-SPNA-----TTTTN----RLIMGDGSLLSIEYDYTKT----------PIF-----------------TFT--------------------------------------------------------------------------------------------------------------------------------------------------------------------------------------------------
>YP_009551773
---------------------------MDIV-FLFLILLLVVILLIVYVFNRIK----------YTTDIDELFKDII----LQKPSTTSYSLGLNPIIP------NTYDNVVVGKDG-----------ELNVTHDILPI--DLKSKFIS-N-----------------QDHGTVIPN--ASGHNFTVTGI--DLT-TFQCPEGY----NGAECIMNPICDDSQN----DVGKLKALTYSQF-------------NSLGLYMNKFISKNVNRSID--N-FVAEPTHPRIRVRCLPG-NTYELQTCPNTTILNA-----------------------------NVNCVPYDICEDHINGYKHNSIIDE-QQDLLMDNEYYICENNKSVLKTCAN-NTV-FSEQ----YS--------GC-ITDSECFGMGD---DTIYVD---DITYLQCHSD-RSEKINCP-HGVMVDN-----------GRWSCK------I-STCTP--RI-VKFVGELLEYN----VGEVTCDANNQPVTK-LCNR-----------NVST--RKYNYEWGE--------------KMSYSIKNWPEEIYDE-NRNC--VP---PT----------DDII---R-DTTISLQWAPAMKDYHPFNVKTQTYDCSD-----------------------------KPDTKYRWDYLRKKI------DPPFE--S---DGRE-LIN-----SAEPCQSGPMAVNPI-KY-SYTH----------YPQDTP-AYIVLAEHLELRN-----FS------------------------------------RLSFWPQ-YIPSEKMYSVSHVTYTDEGLNI--EEQSSKIPPYGFLLPDIIDSE-------------STTPIDLKL-----------------------------------------IG--YSTLEPL---HR---TQ----NYFI------------------------------------------------SN------------GQPELAIL------YEPTNEN---TLFR-----------------FVDQITTTEEH--VFA---INFTKITKE--------LTILPELVLTN-QNIRYKD-LVIP---ITYILFYNQV-N-ME-----NTKEA----SFIMGFGDRINIPYSTVEY----------PIL-----------------KFTS-------------------------------------------------------------------------------------------------------------------------------------------------------------------------------------------------
>YP_009553156
---------------------------MDIV-LLILAIILIFILISVYVLSSVK----------KTTDLKKLMDEIA----KLQPLAESYTLGRNNNATTTGSNSSTFKNVYLDQNN-----------EPVLRIEKNPT--NYQAKPII-L-----------------QPHGDIIHH--DDGNGYKISGL--DTI-QFTCPDNY----GGENCILNPLCTRDDS------GTYKPLSFTQF-------------NGLGLYLNEYAYEG----IA--RDRAIEENHPKIRVHCLDNLGNYKLETCPDNTKLNF------------Q----------------TMQCDPYDICEDHINGYKHNMSIDN-TSNTLNANEFYMCENNRSVLQTCAN-DTK-YSDD----VG--------GC-ITGTPCFNRGF---DTIKLN---DTSYLQCSHD-RGIVVDCP-LGVITDLNN-------DTEVFSCI------I-ASCKP--EI-ITEHVESLVYD----SGEVTCVD-DKAIVK-LCDT-----------TPIE--KIYNYKWAE--------------DFQIKINSWPKEIYK--NGNC--VP---AT----------DDII---H-NPIIQINWSAAMPHQHPYNILTEKFVCDE------------------------------NTTKYRWDYLRKTL------DPMPT--N----DNE-IIN-----SASPCQNGPIDANII-RY-PSNR----------YPEDTP-AYIIITEDLYLNT-----YE------------------------------------KLHLWPY-YNADTKLYTSTSVDYNSTGIII--ETSSSKIIPFGFILPDNKSP--------------GDESLQLHL-----------------------------------------VG--YQKFIPF---VK---KQ----YYFI------------------------------------------------AT------------GLPARVHL------SDPEKSQDTTINIQ-----------------FEESVTTRRDI--TFA---VDFTKIKTP--------IQILPNIKFTN-THIEYYN-QIIK---ISYMIFQIKR-QPLS-----L-MRS----TFILGEGEIIKEDFNNVEY----------PQL-----------------NFTSN------------------------------------------------------------------------------------------------------------------------------------------------------------------------------------------------
>YP_009553448
---------------------------MDAI-LLVTSLILIFIIAIVYVLNTVN----------KTTSLQPLYEELL----KQRPSTISFCLGKNTST-------GKYTNVVLDKNL-----------ALKTQENDYPV--DLEGKYII-L-----------------KEHGDVTEL--PAGNGFKISGI--DLV-EFTCPDGF----EGINCKLQALCGE-D-----DAGKYKALTYTQF-------------NELHLYTGGEFTN---------ISRSVEPTHPRIRIYCTNSAGDYELQTCPNNTLLD-------------T----------------NLNCEPYDICEDRINGYKHNYKISS-TSADLAKNQYYICDNNVSVLTTCSD-DTV-FSAS----NF--------GC-ISESVCYNLGN---STIAVD---DNSYIQCNND-VGTKVTCK-DGVETDDS----------GTISCV------V-DTCVP--ET-FSFSDDVLSYN----YGQTICTN-GVADTV-LCDQ-----------TLNP--RVYNYEWAD--------------KFTYTLADWPTEIMDS-NRKC--VA---PD----------DTII---V-NPLIELQWTDAMTTANEYNILTEKYICPD-------------------------------DTTYVIDYKNQVV------NPTPT--G--------IID-----HFSPCQNDILNVSNM-DF-T--L----------YTPDFPTLSIVMYTNMYIY--SPNLYP------------------------------------NAAFWPKKVN---SSYICTDLSYTSTALVM--TNYTSSTIPLGFLDPTSTT------------------NTELLY-----------------------------------------SR--YQTMSRT---KN---QY----FYFL------------------------------------------------DT------------GAVARPDL------YDKTVASTYTVT-------------------IDSAPSTTESK--QFA---IDLRKIATAG----VK-FATTPACEFYP-THFIIDG-TTYQ---AGYLTLSIVTISPAS-----DTGTS----SARLNIGGIASVS-IPSSL----------TTL-----------------EFY--------------------------------------------------------------------------------------------------------------------------------------------------------------------------------------------------
>YP_009666424
---------------------------MSGVVLLLLAIFLIVTFMVVYWSIYFEF--DETTFTKRLQVLTEYIRR----TNAEEPTPDVIGYVSDILE-------NTYIVSWFNTIDLSTH--------HESSHDDRIEIFDFLLQTFKRVN--DF-----------V--DRRVRVND-QNKNEFIITGDD-NNDISLKCPQNFQFDYAQLKCIPTPPCEGKAP------GN-YPINEHLL-------------DVLMLN--RYLDKDYSS--------QKHLYHPILYLKCLE-NGSHAIGECPNNYTFDN------------K----------------TRECRLNDICENKPNGYILSY-----FPQTLLINQYVQCMNGQHEIATCPQSSPF-FDRN----LL--------MC-VNSHPCAFNGADYTY--ITDNIGDSQFYKCLNNSESQLITCI-NRIV--NSN---------GQYECSGDSRCTN-FANGTGEQL-YQYMDNYISYN----SGQLVCENFEIVSDI-QCD--Q---------SNLF-----E--------------NKLFFNKFKLNLQYPTEVFSG--TQCVTS---HDNVNF-----LQNFIPIENA-ANHYNVDMQTSFVVYTT-VINE--LLPLG--------KPE-----------DEENSIFSKHIFYARQQE-NSIGV----NPFTGEGIDCF-GDK-LYDILAANRANICNETGSSVLK------TLQ-------------FLDGDFLNVLHNN-LMGTDEDYKQFCSIYYEN-GPKIVKSDHFVRRILTNILHSDVCTDL-YTTIYRKYTTLAPKYTTMDTKYNY----------TFVKRPKNIEQYGSNIR-----------SKNATISKNAT--------------------------------------------IIQPLFDPFQNGS--N-KEDIILPLFNPFGDADDQNAVW---------------------------------FS-EPGGDEDHWVPQPEID----------------------------------------------RPEE------IESSPLIL---NTKNLFYS---CFYELPTFKMTS---CHAENEVLIDALQ---TLRQNVTWDAECEPAKNL--SNILNSYAYIGNNIGCRAIFDDADVQIKVVKETPTPILVY----SNLQTQSNDNVKYNHWLHVKNDK-YMACPEDLYDHETFTCQVESDKLYYINNMQEE--------------------------------------------------------------------------------------------------------------------------------------------------------
>YP_009666750
---------------------------MSTVLLLLVAIVLIIIFSILYLIIQSEF--DENQFENKLRVVTEYSKR----TNAEHPLPPILRYVSEVDS-------HSYIVRTINTANLAVL--------DEEVHDDRIETFNFLTQTFQATY--ENAEQ---------DADTRVRAD-ATDPSKYAIRGD--DGWMEVDCPFDEHFNESTMRCEPIAPCYGKTP------GN-YGLTERMI-------------DALVLH--HRVPRPGTGTGGDDDDDSPSPVHPTMYLRCLH-GGSHVVDECPSNHLYDD------------V----------------TSQCVLRNDCQDRPDDFLLPI-----FPESLTINEYMVCKNGEPTVVSCPF-GKI-FDRR----LL--------MC-VDAEPCSVHGEGYTY--ITDDIGPTQFYQCLSPDSKQLVTCI-NRVF---VN---------DRYECAGDVECVV-FENGTGTQL-RTYDDDVWTYN----TGALVCDNYRIVENT-ECD--N---------ENLL-----D--------------GKRFNNLFYVSVYVPREMYDAHAKRCVPF--DRSRVTT-----KSDIYQITND-ANDVGVEFETTIVGETE-HAMQ--LL--------------------------TADRL-DHKVLYARD-I-GAMGI----NFVDGTTLDCF-GDH-LYNPFSGTQLNRCVDEQL--EE------KIV-------------IDENLYFVPSRAA-VVDTDDDYVQSCAKQMNT-TTNYIELDHFTTRILANILRNDPCDTI-LSEIHAQYTTIHHKYTTISLKYTT----------LGVKTPIYIERYGTNIR-----------KNTITISPESGG--------------------------------DD-ADGTNDPDSLKPIFDPFERY-------EIIEPTFNPWSDDVNGDDDVNGGGD-------------------------------EDDGGDDVNGGSDGGDDDSS---------------ET----------------------LP-PPPP------PPPPELTL---TDKQLDYT---CFYTVPTFKLTA---CNVDDDHIVESIR---KLRDNVRVEPECDRAAGL--ANVLNSYAYLGDGVGCRSVFRDNSIA-----VVVSDGKTF----TNLDTQSNDGVQYNKWVHAYNGT-FMACPDHALLD-DFTCRLEDDKLYYMEDLQK---------------------------------------------------------------------------------------------------------------------------------------------------------
>YP_025191
--------------------------MFSIIALLVFIIVI--------LYIYNVMYSVETETTKHRYIYNLYLQANV--SNLDSSLIDSISYISTVRW-------PVYEITTFDIESLQST--------SRMWYSSYEKTFNFYDQTFSNVQ--LI--------------DEKITT---NNANSFSIYVD--DGWVNVDCPKNMTFDG--NDCVYPSLCKGESE------GTILPITETMI-------------DQAVFR--KL-NRTAT---------TTEEYHPTLYVVCNG-DDTYEIKECPDNTLFDA------------T----------------LLQCIEKDSCDGVTDNFILSD-----RPDTLADNQYLMCYNNQTTIQTCEE-NQT-FDTA----TL--------SC-VDLDPCSVYGAGHTF--ITDELPDNQYYHCTSSFDKELITCP-IRQF---VD---------NVYSCTGDSRCIA-LNDGTGAIL-SYSSNTHFSYP----TEALICDNYESSNSV-ICE--S---------VES----------------------ELVIDPFTIDVKIPSVIFDKSTISCQDFDVTNEDVTV-----LNTYAALVNQ-ENDYNVDYVTAVRVN----IEK--LLSAG--------LPV------------TLSQF-FESLEYARS-S-GSIGV----SPLTGVEIDCY-ENI-LYDIFSGDRYNDCENNVL--VS------TNT-------------LGDSEFYSTFTKS--TSTTT-TENPCRLKTD-----------------------------------------------------------------------------------------------------------------------------------------------------------------------LV-----------------------------------------------------------------------------------------------------------------------------LEDNIYVQ---QSTDSSVV---CLYAMPLQEI------------ITATTT---ETPGTLIESTCEENNIDL--NNVVDSVVILSDELACRSMYVEQYNLIVT--ASFVPKMKYDDRTWNANTQSFDGVMYDGILHNVDGK-WISCPPTLFDETTGICDTAENTIYTVKDLHFEQDYPTVDLTDYENEDDGAADDDVDEDDDVVVDDEDVDVNEDDVIDDNVDDFDIDTNPEASNPILVRDNVADSINTDFRANDIATNTRSNTDFLNSMEFDNNDLSNDRSDFDKNNVQTQQPTVQDLIEYIREAESNEDEEYMDEADYLASFFE
>YP_025283
--------------------------MFLIVFLFLCILLL--------FFTYNFFVDNTDNVEKYKQIHXLLMEAY----TSDIISFDNVSFISRVRW-------PVYEVVTFETETYTMT--------SNMWYSGLEKRFNFYDQTFEDVD--DN--------------TERVTT---IDATSFSLHVD--DGWVDLKCPANMIFDG--YQCVRQNICENQSA------GTILPVNESLI-------------DIAFYQ--KY-NRSTT---------TDTIYHPTLYIVCNG-DDSYEIKECDDNQLFDS------------D----------------MLQCVDKDACADVADYFVLSD-----RPDTLADDEYLMCLNNETTVQTCDE-NMI-FDTT----TL--------GC-VEVDLCKINGSGYTY--ITDDLADNQYYQCTSAFDKQIISCP-IRVE---TD---------GQYSCAGDTRCMS-LENGSGSIM-TMIENTHFRYA----NEAVVCTDYEITDSV-VCD--S---------EEI----------------------ELTVEPFTLDLXIPQIILDRTTNICKSFDIND--VEI-----ITDHAGIVST-ENDYNVDFTTAVRVN----VQN--LLSKN--------LPV------------STSML-FSSLDYAKN-Y-GFIGF----SPLTGNEIDCY-GXV-LYDIFAGDKYNICSDNEI--TS------SNV-------------IXDNEFFSTYTNT--VGTTS-ITSPCRVKSD-----------------------------------------------------------------------------------------------------------------------------------------------------------------------IV-----------------------------------------------------------------------------------------------------------------------------LDNDIYIQ---ESDNVSVS---CLYAMPLQEI------------IVTDLA---ETAGVLVNDECFENGIDL--NNVAGAIVILNDELACRSVYVESYNTIIT--ASFTPVMKFEERTWNVDTQSYDGVMYDSVLHKTTNG-WLACPPSLYDETTMDCNIDKTKLYTIRDLHFVQNYPDIDLEAENEINID--TDDVDVSNPIVDEIEAINPIVDDVVLR-----RINNATNNIHPILENKVVSDSTQMTLDKKEPS---------IDVQDIDSTSTSSNESAE-NESTVLDPSKVLEYINRYHESDTSEEEEYMDDSDILASLFE
>YP_473256
---------------------------MSDVVMLVFAIILLTIFVLIYYTIFFEF--DETTFSKRLQVLTEYTRR----TNADKPTPDVLGYVSDVYD-------HTYIVSWFRTNDLSTY--------HETVHDDTIEIFDFLQQKFDTAK--AT-----------V--EHRVAPVT-AEPDAFLITGDA--GDITLRCPQHFRFDYDQLKCVPVDPCEGRAS------GN-YPMNERLL-------------DTLVHN--QHSDKNYTD--------NEHLHHPTLYLRCLA-DGSHTINECPDNYTFNA------------A----------------INECQINELCEGRPDGFVLQH-----FPEGLPNNQFMECRDGKHVVAQCPD-QQV-FDRT----LM--------SC-VQAHPCALNGAGHTY--VTADIGDAQYFKCLNNYEAQLITCI-NRTR--DAN---------GHYVCSGDARCAD-FPNGTGQLV-NMHTDDNFKYA----SGQIVCDNYEVISEI-QCD--T---------SNVL-----L--------------NNLFIDKFILTAQFPREVLDL--GVCAPA--TFNNVTV-----LNPTFLIENV-PNDYNVDMQTSVVGLTS-MVSE--LITGS-----------------------DPDTAFGENVLLARD-V-NAVGL----NPVTAEPINCF-GAQ-LYDIMNADRANICTESGGDLLK------TIE-------------FGDGAFLSVFKDD-LTGSDEDYKQFCAISYEN-PLKIVKSDHFQRRILTNILQSDICTDL-YTTIYKKYTTLARKYTTTPFQYNY----------TFVKQPQNMVVYAENTQ-----------LKNATIS--------------------------------------------------RPAFDPFSLKPADN-KNALSQPLFDAFPN-----S------------------------------------E-PPSGDGDHWVPSPEPEPEPEPEPEPEPEPE-------------------------------PE---------PEPSPLIL---DKKDLFYS---CFYELPSFKLTS---CHAENDVIIDALQ---QLRTTVKVDEECESAKDL--HYVLNAYAYTGNGVGCRSVFDGDNVA---VIKEPVPSYVF----SNLQTQSNDGVRYNKHVHEKNGR-YMACPEHLYDKNTFTCNTEADKLYYLDNMQH---------------------------------------------------------------------------------------------------------------------------------------------------------
>YP_529758
---------------------------------------MILFFSIFYLIIYSEY--NEQDFENKLRVVTEYSKR----TNAEHPLPSVLHYVSEVDA-------HTYVVCTFNTIDLSVV--------ATEPHDDRVETFNFIEQQFEATE----------------PPEIRVRADN-DDEHKYNLRGD--DGWMSVDCPPDERFNETRMRCEPIPPCDGKAP------GM-YGLTERLI-------------DSLVLH--HRVPRPNVG---------EEDIHPTMYLRCLE-GGSHVVEECPNNHLFDG------------A------------------ECVLRNDCENRPDGFLLNV-----FPEQLNINEYMICKDGAAVITSCPH-GKI-FDRR----LL--------VC-VDADPCATHGAGYTY--ITDDIGPAQFYRCLSPTEAQLVTCI-NRVF---VN---------DRYECAGDARCSN-FDNGSGTRT-QVFSDDVWSFD----EGVLICDNYDVIKNV-TCD--T---------TNLL-----N--------------DKLFNGKFSVNVHIPAEMYDTESGECVPF--DATKLRI-----SNDIFGIDNA-PNDYDLIFNTAFVGRTD-RAVD--LI--------------------------GTDRL-DDKVTYARD-L-NAMGI----NSINGEEVECF-GDN-LFDPFEGTRMNECVDNEL--QR------TVN-------------FASEQYLAPVKME--VRTDPDYQQYCARRLT---SNFVDFDYFTTQITTNILHSDVCGVI-LDKIHDKYTTTMPKYTTKFYEYNY----------ESVKPAKYIERYASNIP-----------NIQNVEFD---E-------------------------------------NARDNDAVTPMFDPFERY-------EVIAPLFDPWSSREAND---------------------------------------------------------------------------------------------------E--STP------APPPTLTL---TDKQLSYT---CFYSVPTFKLSA---CNVIDDHIKEAIR---DLRANASADDNCQNALGL--ANIINTYAYLGDGIGCRSVFDADTGIR----VIASEGKLF----DNIATQSNDGIKYNKWVHSNGDI-IMACPDHIMNDGAFACDLEDNRIYYLQDLH----------------------------------------------------------------------------------------------------------------------------------------------------------
>YP_758391
---------------------------MSTVALLLVAIVMLILFTIIYLSIRSDF--DELVFENKLSVLTEWVKR----NNAEMPTPDTIGYVSHVNG-------NLFTVTWFNSETLVTV--------QSTIHNDTIEVFDFVNQRLIELD--HL------------EHEPRIKPD-PDDPYAFWARVD--DGWMRVECPNRELFDQDQLKCVPLPPCYKRPP------GL-YPMDENLI-------------DTLVLN--HRVYRNPSD------TDHLRQYHPTLYLRCVL-GGSHVIEECPDNHTFNV------------E----------------SKQCELRNDCEIRPDGYVLSA-----FPESLNIDEYLTCQNQMPTVTNCPS-GMV-FDRR----LM--------SC-VTAHPCMFQGVGYTY--ITNDILDNQFYRCLSNTDAELVTCI-NRVF---AN---------GSYECGGSFQCQL-FDNGTGTEV-RSSGNTVLDYD----EGMYICDNYNLVTDI-NCD--T---------TNMI-----E-------------NRSFNEDKFTVDVGLPVETYNIDTQTCQPF--DLKSMRV-----LNPVYPIGTVETNDYAISFETAFVGDTN-RIDE--LL--------------------------QTDRL-DGLVRYARD-R-NAIGI----DPTTDEPIECDVEPT-MYDIFAGDRVNFCSEQGE-KTE------SVA-------------LVDGMYYRPLTNA--IGADDDYDQECAKQMSK-TSNFVELDRFLTRILANIQQSDVCDQL-LHLIHEKYTTVLSKYTTTRTKPST----------KVKTGPENIVVSGVNTR-----------KRGSTILEKSLQ--------------------------------TSIENDSADDTLLLPYFDPFQRQ-------EDDE-PM------NVGRDLADNH----------------------------------------QTPPRSPARPDPV---------------EP----------------------DESESES------EPPLEVTL---TDKTVEFG---CFYSLPVFKMTA---CHVVDEHIEEAVA---SLRANVTADEGCESAIGL--GNIINAYAYMGNGTGCLSHLSADRGIVVE--KITLDPYEF----LNLDTQSNDNIKYNDYVHRTADDKFFACPPELVNG--NDCDVEPNRLYYLQDMHRT--------------------------------------------------------------------------------------------------------------------------------------------------------
>YP_874259
---------------------------MLTVPLLSVAIFLTVIFFIIYLIIYNDF--NENEFNNRLQVTIEFMQR----TNAEIPLPDHLTYVSAVDG-------PMYTLTTFDTDTMQIT--------KTSIHDDRVEIFDFLLQTLERAA--E-------------PYDTRVKAHP-SDQHKFQVRGDD-DQWFDMECAFNKRFDPQTQRCVPIDFCENKAP------GN-YALNESMI-------------DTFVLN--HNVNKLN---------IDPDNTHPTMYLRCLQ-GGFHVIQECPPGNLFDA------------A----------------TSQCVVNNDCEFRPDNYVLGI-----FSENLAIDQYLMCKNGEITVATCPT-NKV-FDRR----LL--------TC-VDAHPCTINGPGYTY--ITNEIGNSQYYLCVSSTETELITCL-NRIH---VD---------NQYKCGGSVECAN-FDNGSGTLV-TTMENDSIRYN----SGVLTCDNYEIVRNI-QCD--T---------SNLL-----A--------------DHVYNNRFKVGVHIPRQVYDTSANACQPF--DLSLVQQ-----KSKYFNIESL-PNEYNINFQTAMIGHMD-NINA--ILGNN--------I--------------DTNTI-NDVVTYARH-S-NAVGL----NPIDGTAIECF-GAT-LYDPFNANRMNVCNENNV-LIR------NII-------------VADNQYIKTINYT--IDDDINYHASCTSQIAM-RPNIVEFDQFYVTISSDILRSDVCGTL-LYEINDQYTTLVDKYTTIYVQYKF----------ESVKSPLYIDQKHANTY-----------DIPITISRPV------------------------------------------NTNNIPPLFDPFEHI-------ETIEPAFNPFKTSDTTINDNFDIAND--KQNLIPRNKSDVKILGNNNDVIQNDDIINNVIRDHERTPSPPTFPVR------------------------------------------------------PPPDLTL---ARKDVSYS---CLYAIPTYRFSD---CELTTATLVESIR---LLRDNVQVDDACKDAVGL--ANIINSYAYLGNNVGCRSLYED--ATIKV--VRVSDPVVY----DNLDTQSNDGIVYNHYVYKNNNS-YLACPIHLFSPTDFTCNIESDKIYYLENMQSIS-------------------------------------------------------------------------------------------------------------------------------------------------------
>YP_950796
--------------------------MMSGVVLVMLVIFLIIAFTLMYLAIYFEF--DETTFTKRLQVLTEYVKR----TNAYEPTPDVIGYVSDIMQ-------NTYIVTWFKTVDMSDY--------HNSVHDDQIETFDFLDQKFKPVD--RI-----------V--HDRVRTND-ENPNEFILAGDD--ADVTMKCPPYFNFDYAQLKCVPVLPCDNKSA------GL-YPMNERLI-------------DTLMLN--QHLDKDYSS--------NSHLYHPTFYLRCFA-NGAHVVEECPDNYTFDA------------E----------------TGQCKVNELCKNRPDGYILSY-----FPSDLLVNQFMQCVNGRHVVGECSA-NKI-FDRN----LM--------SC-VEAHPCAFNGEGHTY--ITADIGDTQYFKCLNNNESQLITCI-NRVR--DSD---------NQYKCSGDSRCIN-LPNGTGQHV-FKHVDENVSYN----IGQLVCDNFEVISDI-KCD--S---------SNVF-----D--------------NKLFMNKFRLNIEFPTEVFEN--NACVPS--TVDNVNF-----LSSTFDIENI-PNHYGINMQTSMLGMTE-MIKH--LISGD--------------------LSSGEDEVFAQWLLYAKD-K-DAIGL----NPFTGEPIDCF-GNN-LYDVFDAKRANICDDSGTSVLK------TLN-------------FGDGEFLNVLSDT-LTGKDEDYLQYCALSYEN-GQKIVKSEHFKRRILTNILQSDVCANI-YTTLYQKYTTLASKYTTTPFQYND----------TFVKRSKNMEVYEVNTR-----------FKNATILKNAT--------------------------------------------DIPPLFNPFQNQPKNK-QNDSILPLFNPFQTTD---VVW---------------------------------YS-EPGGEDDHWIVPPPVESTPTPEP-------------S----------------------PSPEPGP------PSPPPLIL---EDKDLFYS---CHYSVPFFKMTS---CHAKNDVIVDALN---ELRNNVQVDMDCESAKNL--SHVLNAYAYVGDGIGCRSAYDGNAIV---VKKETAPSHVY----SNLNTQSNDGVKYNRWLHVKNGQ-YMACPEELYDNNEFKCNVEMDKLYYLNNLQEDHIV-----------------------------------------------------------------------------------------------------------------------------------------------------
>scaffold_88820:547-1126(+):Platygaster_orseoliae
-----------------------------------------------------------------------------------------------------------------------------------------------------------------------------------------------------------------------------------------------------------------------------------------------------------------------------------------------------------------------HKYKITN-DESLLKPNEYFVCKNGKSVQHSCEN-DADHFDEV----QQ--------RCRLPDTICTNNEN---SSIINNQNPERTFIKCIHN-FATIVECA-EGVEIIND-----------KPQCL------E-KKCKP--EL-YIVETELLKYY----NGEKICTPKYINE----NDL-----------NYEE--DEINFGYGYESKQ---IILTYFYNQHVMIPQYPHMIFNLTARRC--ED---SIL-R-------EIVK---P-NSVIPV---------------------------------------------------------------------------------------------------------------------------------------------------------------------------------------------------------------------------------------------------------------------------------------------------------------------------------------------------------------------------------------------------------------------------------------------------------------------------------------------------------------------------------------------------------------------------------------------------------------------------------------------------------------------------------------------------------------------------------------------------------------------------------------------------------------
>scaffold_969:14560-16576(+):Venturia_canescens
------------------------YLKMDLF-FTIFIVLLIILLIIAYMLNRVP----------RTHDLIQLLDLVR----EEKPMATAFSLGSVRYT----SKKNRYLNIYWDGDK------------ITQKLQTRPV--NSDGSYVF-R-----------------TNHGRIIEY----SDGFTITGM--EKV-FFKCPAGY----KNFNCQLESPCTMEEH----KNEASKGLTYTMF-------------NALDIYQHSLMDVPVNSDK----DVSSLEKHPRIRIQCLK-DGNYELVTCPNNKVLDP------------V----------------SLKCQPYDICEDRINGYKHNYSKDG---KELEPGHYLICEENVGKDMECAK-NTS-FSMS----QQ--------GC-ITQSKCYGRGS---DQIWEK---SDTFIQCKND-REFRKYCE-HGIDMDDN----------GIMNCH------K-INCFP--NE-IEEESKLLEYY----TKGKKCTNDDRPIRV-ICTK-----------TKVN--KIYEHEWIE--------------KFEIVVEGWPDRIMNKTTYEC--MT---PD----------DSIY--KK-DATELVRYTDIMSGSYPYDLKRETFKCK---------------------------------TRYVWDYKIGKI------FETLTRKD---AGDI-ILD-----SASPCQYKIYEKPDR--------IPIWGFG-ERFPIKTSGKAPAVYRVSFIQ--KKTFDI------------------------------------PYRMWPT-YDWKTKVYYATTVCYDFTNRKFVCDTFTDIVPPVGFALADSATK----------------KDQQLYL-----------------------------------------RG--YPDFPKKNEHND---YM----WYFI------------------------------------------------AS------------GETEPVRFR------PSAKRETTRYA-------------------CPQSIDTTSMKNGTTAFVFIMWDNILGS-----NF-VELTPGFIIKR-REIIVSG--------------------------------------------KSASISFQPVMI----------EKL-----------------KTKTTLK----------------Y-------------M---------N-----------------------------------------------------------------------------------------------------------------------------------------------------
>scaffold_4185:2-HSPs(-):Platygaster_equestris
-------------------------------------------------------------------------------------------------------------------------------------------------------------------------------------------------------------------------------------------------------------------------------------------------------------------------------------------------------------------------------------------------------------------------------------------------------------------------------------------------------------------------------------------------------CSS-----------KKIT--KKYTEEWGV--------------KFSYEINDWPTEILDLATNKC--KT---NITDN-------EVYI---E-NPKIQLRWSNAMLLTHDYDPKRQSFICDS------------------------------AKFKYKWDYKNNVL------EPKVP-------PKY-YVD-----DAGPCQNAIKESDTV-FE-RYKKLPQYAFQIDVYPKDKPPLLT--SLRLT------EGLA------------------------------------FIHYWPF-FTM--GFYYTSGVTKT-TNGADKLVLFKSKEPPIGFTEAVISDEG-------------ETIAQYLKF-----------------------------------------KH--YNFFPWEQ----RWQQL----WFTI------------------------------------------------VT------------GV---------------------------------------------------------------------------------------------------------------------------------------------------------------------------------------------------------------------------------------------------------------------------------------------------------------------------------------------------------------------------------------------
----------------------------MFN-FILLSIALVTLLYLICRLTQVK----------ETNNLLELFKKIQ----KQYPTATAFCIGYNEKT-------KKYRNVYIKDKSDNTTPRFQSL-EAIIKEERRPT--LLDGKLVNIS-----------------KVHGTIIDA----DNGFAVTGL--NSDKPFACPENY----HNSACTFSDLCTDHDY----ENERLKPLLASQF-------------NALELYKFSQNVSQ----VS--RRAAADPIHARLRVHCKQ-DKTYTIEACPKNTLLNS------------Q----------------TLTCEPYDICLDSANGYKHNLKIKQ-NDDRLKENEFYICSKNKSIKTVCED-GTV-FSES----NN--------GC-IRKSKCFGMKN---KRVYID---EFNYLQCVGD-YGHLVNCI-HGIVETAE----------ETIECK------A-KLCTP--TV-SYYQTLVLKYP----IESIACDKNDEII---------------------------------------------------------------------------------------------------------------------------------------------------------------------------------------------------------------------------------------------------------------------------------------------------------------------------------------------------------------------------------------------------------------------------------------------------------------------------------------------------------------------------------------------------------------------------------------------------------------------------------------------------------------------------------------------------------------------------------------------------------------------------------------------------------------------------------------------------------------------------------------------------------------------
