# Supplementary material for: Endoparasitoid lifestyle promotes endogenization and domestication of dsDNA viruses
Source: eLife. 2023 Jun 6;12:e85993. doi: 10.7554/eLife.85993 (PMC10259472; doi:10.7554/eLife.85993)
Supplement: Figure 1—source data 1. [file elife-85993-fig1-data1.zip › All_clusters/Cluster2811.aa.aln]

>KQ415597.1:4635-5040(-):Habropoda_laboriosa
----------------GCRLKAYPDVK---GVWTIAVGVTFYPDGMPVKQGDTCTQSQAN
VFVNSAVQRFVNVINKVITVPLTQNQFDALVIFVYNIGTTSFLNGSVDEKLNACDYTDAM
KTWASYCNIRDPNTGKLVPNVGLKNRRAAEIKLF--
>YP_001700616
-MRISEKGITLIKEFEGCSLKAYPDPGTGGDPWTIGYGWTHSVDGKPVKPGMMIDEATAE
RLLKTGLVGYENDVSRLVKVKLTQGQFDALVSFAYNLGARTLSTSTLLRKLNAGDYAGAA
DEFLRWNKAGS----K--VLNGLTRRREAERALFLS
>YP_001700672
MMRISEKGITLIKEFEGCSLTAYPDPGTGGDPWTIGYGWTHSVDGKPVKPGMMIDEATAE
RLLNTGLVGYENDVSRLVKVKLTQGQFDALVSFAYNLGARTLSSSTLLRKLNAGDYAGAA
DEFLRWNKAGG----K--VLNGLTRRREAERALFLS
