# Supplementary material for: Endoparasitoid lifestyle promotes endogenization and domestication of dsDNA viruses
Source: eLife. 2023 Jun 6;12:e85993. doi: 10.7554/eLife.85993 (PMC10259472; doi:10.7554/eLife.85993)
Supplement: Figure 1—source data 1. [file elife-85993-fig1-data1.zip › All_clusters/Cluster6003.aa.aln]

>AAA20667
----------------------------------------------------------------------------------------------------------------------------------------------------------------------------------------------------------------------------------------------------------------------------------------------------------------------------------------------------------------------------------------------------------------------------------------------------------------------------------------------------------------------------------------------------------------------------------------------------------------------------------------------------------------------------------------------------------------------------------------------------------------------------------------------------------------------------------------------------------------------------------------------------------------------------------------------------------------------------------------------------------------------------------------------------------------------------------------------------------------------------------------------------------------------------------------------------------------------------------------------------------------------------------------------------------------------------------------MS-LQFIQSLV--IAT---I--DTTSC----------------LMTY----NHFLAAADTAKSRCHL-LIASVVQGALW--E---QGSFLDHIINM-I--DTIDSI------------------NLPHDDYFTIIKS-ISPYSQGLVMGRHNVSVS-----SD-FASVFT-IPE-------------------------------------SCPQ-----LD---SLLK-KLLQLDPVLLLMVSSVQKSWYFPEIRMVDGSREQLHKMRVELETPQALLSYGHTLLSI--FRA-------------EFIKGYVSKNAK---WPPVHLL---PG-CDKSIK---NA--REL---GRWSP-----VFD----------RRW---QLFAKV-VILRIADLDMDPDFNDIVSDKAIISSRRDWVFEYNAAAFWK-------KYSE--RLERPPARSGPSRLVNALIDGRLDNIP-----ALLEPFY-----RGAVEF-EDRLTVLV-----------------------------PKEKELKV-KGRFFSKQTLAIRIYQVVAEAALKNEVMPYLKTHSMTMSSTALTHLLNRLSHTIT----------------------------------K----GDS-FVINLDYSSWCNGFRPELQAP-LCRQLDQMFNCG---YFFRTGCTLP--CFTTFII---------QDRFNPPYS--FR-------------------------GEPVEDGVTCAVGTK--------T-MGEGMRQKLWTIL---TSCWEIIALR-EI--NVTFNI-LGQGDNQTII--VHKSASQN--------------------NQLLAERAL-GALYKHARLAGHNLKVEECWVSD-------CLYEYGKKLFFRGV------------------PVPGCLKQLSR-VTDSTGELFPNLYSKLACL---------TSSC-----L----SAAMADTSPWVALATGVC-LYL---------------------------------------I--------------ELYVELPPA-IMQ----------DESLLTTLCL--------------------VGPSIGGLPTPATLP--------SVFFRGM---SDPLPFQLALLQTLIKTTGVTCS---------LVNRVVKLRI-AP---YPDWLSLV-TDPTSL------NIAQVYRP-----ERQIRRWIEEAIA-----TSSH-SSRIATFFQQALTE-MAQLL-------ARDLSTM-----MPLRPRD--------MSALFALSNVAY--------------------GLSIIDLFQKSSTVVSASQAVH-----------------------IEDVALE--------SVRYKE-------------------SIIQGLLDTTEGY-N--M---------------QPYLEGCTYLAAKQLRRLTW-----G-------------------------RDLVGV---------------TMPFVA------------EQFHPHSSVGAK----------AE-L--------YLDAIIYCPQ-------------------------ET----------LRSHHLTTR----GDQP--LYL--GSN-TAVTVQ---R--G-EITG-LTKS-------RAANLVKDTLVLHQWYKVRKV-TD---------PHLNTLMA-RFLLEKG---YTS--------------DA-RPSIQGGT--------LTHRLPSRGDSRQGLTG-----------Y-V--NILSTWLRFSSD-YL--------------------H-S----FSK-S--SD---DYTIHFQHVFTYGCLYADSVIRS-----GGVI-------------------STPYLLSASCK---------TCFEKIDSE--------EVVLACEPQY---RGAEWL-I---SKPVT------------------------VPEQ------------------IIDAE-----VE------F-----DPCVSASYCLGILIG-KSFLVDIRAS---------------------------GHDI--------MEQR-TWANLE---RFSVSDMQKLPWSIVIRSLW----RFLIGARLLQFEK-AG-------------------------------------------------------LIRMLY-----AA------TGP-----------------------------------TFSFLMKVF------------------------------------------------QDS--AL--LMDCAPL---DRLY-------------P---------R---INFH--------------------------------------------------------SRGDLVA--K-LV------LLPFINP-G---------I-VE---IEV------------SRINSKYHAVSE----------------------------------------AN--------MDLYIAAA------------------------------------------------------------KSVGVK--PTQFVEETN-DFT----------------------------------------------------ARGH-----HH-GCYS---L----S----WSKSRNQ-S--QVLKMVVRK-LKLCV----------------------------------------------------------------------------LYIYPTVDPAV----------A------------------LDLCHLPALTIILVLGG--DP-----------AYYERLLEMDLCGAVSSRVDIPHSLAARTHRGFT--IGPDAGPGVIRLDKLESVCYAHPCLE--------------------------------------------------------------ELE--------------FNAYLD------------SELVDISDM----------CCL---PLATP-CKALFRPVYR--------------SLQSFRLALMDNYSFVMD-------LIT----IRGVDIRPHLEEFDELLVVGQHI-------------------------------LGQPVLVEVVYYVGVVGKRPVLARHPWS-ADLKRIT-VGGRAPCPSAAG---LRD-----ED----------------------------------------------------------------------------------------------------------------------------------------------------------------------------------------------------------------CRG-S-----------LLVGLPAGLTQ-----------------------------------------------------------L---------------------LVVD---------------------------------------------------------------------------------------------------------------------------------------------------------------------------------------------------------------------------------------------------------------------------------------------------------------------------------------------------------------------------------------------------------------------------------------------------------------------------------------------------------------------------------------------------------------------------------------------------------------------------------------------------------------------------------------------------------------------------------------------------------------------------------------------------------------------------------------------------------------------------------------------------------------------------------------------------------------------------------------------------------------------------------------------------------------------------------------------------------------------------------------------------------------------------------------------------------------------------------------------------------------------------------------------------------------------------------------------------------------------------------------------------------------------------------------------------------------------------------------------------------------------------------------------------------------------------------------------------------------------------------------------------------------------------------------------------------------------------------------------------------------------------------------------------------------------------------------------------------------------------------------------------------------------------------------
>AAN16994
-----------------------------------------------------------------------------------------------------------------------------------------------------------------------------------------------------------------------------------------------------------------------------------------------------------------------------------------------------------------------------------------------------------------------------------------------------------------------------------------------------------------------------------------------------------------------------------------------------------------------------------------------------------------------------------------------------------------------------------------------------------------------------------------------------------------------------------------------------------------------------------------------------------ME--IHDFEAD-EFIDFN------------EDD-YATR------EFLNPDERMTYLNHADYNLNSPLIS------------------------------------DDID---NL-IRKFNSLPI-------PSMWDSKN---WDGVLEMLT-------------SCQA-NPIPT---------------------------SQMHKWMGSWIMSDNH-----D-AS---------------------------QGYSFLHEVDKEAEI---TF-----DVVETFIR---GWGNKLI---EYT-------KKEKWTDSF-------KILAYLCQ--K---FLDLHKLTLILNAVSEVELLNLAR------------TFK-GKVR--VSS-H---G--TNI-----CRLR--VPSLGPTFISEGWA--YFK---K----LDI----------------IMDR----NFLLMVKDVIIGRMQTVLSMVCRTDNLF---SEQDIFSLLNIYRI----GDKIVE------------------RQGNF-SYDLIKM-VEPICNLKLMKLARESRPLVPQFPHFENHIQTSVDEGAKID----------------------------------RG-IK-------FLHDQIMSVKTVDLTLVIYGSFRHWGHPFIDYYAGLEKLHSQVTMKKD---IDVSYAKALASD--LAR-------------IVLFQQFNDHKK---WFVNGDL---L-PHDHPFK---SH--VKE---NTWPT-----AAQIQDF-----------GDKWHEL-PLIKCFEIPDLLDPSIIYSDKSHSMNRSEVLKHV-----RM--------------N--PNTPIPSKKVLQTMLDTKATNWK-----EFLKEID-----EKGLDD-DDLIIGLK-----------------------------GKERELKL-AGRFFSLMSWKLREYFVITEYLIKTHFVPMFKGLTMADDLTAVIKKMLDSSSGQG-----------------------------------LKSYEAICIANHIDYEKWNNHQRKLSNGP-VFRVMGQFLGYP---SLIERTHEFF--EKSLIYY---------NGRPDLMRVHNNTL------------------------VNST-SQRVCWQGQE---------GGLEGLRQKGWSIL---NLLVIQREAK-IR--NTAVKV-LAQGDNQVICTQYKTKKSRNVV----------ELQSALNQMVSNNEKIM-TAIKIGTGKLGLLINDDETMQSA-------DYLNYGKIPIFRGV------------------IRGLETKRWSR-VTCVTNDQIPTCANIMSSV---------STNA-----L----TVAHFAENPINAMIQYNYFGTFARLLLMMHDPAL--------------------------------RQSL----YEVQDKI-P---GL----------HSSTFKYAMLY--------------------LDPSIGGVSGMS-LS--------RFLIRAF---PDPVTESLSFWRFIHIHARS--E-----HLKEMSAIFGNPEI-AKFR-ITHIDKLV-EDPTSL------NIAMGMSP-----ANLLKTEVKKCLLES--RQTIR-NQVIKDATIYLYHE--EDRL-------RSFLWSI-----NPLFPRF--------LSEFKSGTFLGV--------------------ADGLISLFQNSRTIRNSFKKKYHRELD-----------------------DL--------IVRSEV-------------------SSLIHLGKL--HLRR-----------------GSYKMWTCSATHADTLRYKSW-----G-------------------------RTVIGT---------------TVPHPL------------EMLGPQHRKETPC---------AP-CN---TSGF--NYVSVHCP--------------------------D----------GIHDVFSSR----GPLP--AYL--GSK-TSESTS---ILQP--WER-ESKV-------PLIKRATRLRDAISWFVE----PD---------SKLAMTIL-SNIRSLT---GEEW----------T-KRQ-RGFKRTGS--------ALHRFSTSRMSHGGFAS-----------Q-S--TAALTRLMATTD-TM--------------------R-D----LG-----DQ---NFDFLFQATLLYAQITTTVAR------DGWTT-------------------SCTDHYHITCK---------SCLRPIEEI--------TLDSSMDYTP---PDVSHV-L---KTWRN---------------GE-GSWGQEIKQI--------------Y---PLEGN---------WKNLA-------PAEQSYQVGRCIG-FLYGDLAYRK-------------------------STHA----------EDS--SLFPLS---IQNRVRGRGFLKGLLDGLMR-------ASCCQVIHRR--------------------------SLAHLKRPANAVYGGLIYLI-DKLSVSP---------------------------------------------------------------------------------------------------------------------------------------------------------PF-------------LSLTRSGPIRDELETIPHKIPTSYPT----------------------------------SNRDMGVIV-RNY------FKYQCRLIEKGK----YRSHYSQLWLFS------------DVLSI--------------------------------------------D-------FLGPFSISTTLL--------KILYK---SSLSGKDKNELR-----ELAN--LSSLLRS------------------------------GE-GWEDIH--VKFFTKDILLCPEEIRHACKFGIAKDNN-------------------------------------------------------------------KDMSYPPWGR---------------------------------------------ESRG--------------------TITTIPVYYTATH----Y----PK---MLEMPP--------RIQNPLLS------GIRLGQ--LPTGAHYKIRSILHGMG------------------------IHYRDFLSCGDGSGGITAALLRENVHSRGIFNSLLELSGSVMRGA----------------------------------SPEPPSALETL-GGDKSRCVNGETCWEHP-SDLCDPRTWDYFLRL-K---AGLGLQIDLIV----------MDMEVRDYSA---SLK---------------------IETNVRNYVHRIL--------------------D-EQGVLIYKT--YGTYI-CES--------------------------------------------EKNAVTILG------PMFRT--------------VDLVQTE----FSSSQTSEVYMVCKSLKKL--IDEPHPDW--SS-V--NESWKNLYAFQ-----------------SS----------EQEFARARKVSTY-FTL-----------------------TGIPS----------------------------QF--------IP---------DPFVNLET-MLQIFGVPTG--------------------------------V---------SHAAALKSSDRPA--D-LLTIGLFYMAIISYYNINHIR-VGPV------------PPNPPSDGTA----------------------QNVGIAITGISLWLSLMEKDIPLY--------QQCLAV-----------------------IQQSFPIRWE------------------------------------------------------------------------------------A-------------------VSVKGGYKQKW-STRG-D-----G--LPKDTR----ISDSL--API-GNWI------R--SLELVRNQVRL----------NPFNEILFNQLCR-----------------TVDNHLRWSNLRKNTGMIEWVNRRISTEDRSI--------------------------------LIL--------------------------------------KSD------------------------------LHEENSWRD------------------------------------------------------------------------------------------------------------------------------------------------------------------------------------------------------------------------------------------------------------------------------------------------------------------------------------------------------------------------------------------------------------------------------------------------------------------------------------------------------------------------------------------------------------------------------------------------------------------------------------------------------------------------------------------------------------------------------------------------------------------------------------------------------------------------------------------------------------------------------------------------------------------------------------------------------------------------------------------------------------------------------------------------------------------------------------------------------------------------------------------------------------------------------------------------------------------------------------------------------------------------------------------------------------------------------------------------------------------------------------------------------------------------------------------------------------------------------------------
>ABI47946
-----------------------------------------------------------------------------------------------------------------------------------------------------------------------------------------------------------------------------------------------------------------------------------------------------------------------------------------------------------------------------------------------------------------------------------------------------------------------------------------------------------------------------------------------------------------------------------------------------------------------------------------------------------------------------------------------------------------------------------------------------------------------------------------------------------------------------------------------------------------------------------------------------------------------------------MLDPGEVYD-DPIDPVESDAEPRGAPTVPNILRNSDYNLNSPLIE------------------------------------DPAG---LM-LEWLKTGNR-------PYRMTLTD---NCSRSYKVLKD------YFKKVDLGSLKVGGT----------------------------AAQSMISLWLYGAHS-----E-SN---------------------------RSRRCITDLAHFYSK---SS-----PIEKLLNC---TLGNRGL--RIPPEGVLSCLEKVDYDKAF------GRYLANTYS--S---YLFFHVIILYMNALDQDEEKTILA--------------L-WKDLTSV-D-I---G--KDL-----VKFK--DQIWGLLIVTKDFV--YSQ---S----SNC----------------LFDR----NYTLMLKDLFLSRFNSLMILLSPPEPLY---SDDLISQLCQLYIA----GDQVLS------------------MCGNS-GYEVIKI-LEPYVVNSLVQRAEKFRPLIHSLGDFPVFIKDEVSQLEGTF----------------------------------GPSAK-------RFFRVLYQFDNIHDLVFVYGCYRHWGHPYIDYRKGLSKLYDQVHMKKV---IDKSYQECLASD--LAR-------------RILRWGFDKYSK---WYLDSRF---L-AQDHPLT---PY--VKT---QTWPP-----RHIVDLV-----------GDTWHKL-PITQIFEIPESMDPSEILDDKSHSLTRTRLASWL-----SG--------------N--RGGPVPSEKVIITALSKPPINPR-----EFLKSID-----LGGLPD-EDLIIGLK-----------------------------PKERELKI-EGRFFALMSWNLRLYFVITEKLLANYILPLFDALTMTDNLNKVFKKLIDRVTGQG-----------------------------------LSDYSRVTYAFHLDYEKWNNHQRLESPED-VFSVLDQVFGLK---RVFSRTHEFF--QKSWIYY---------SDRSDLIGLWEDQI-----------------------YCLDISNGPTCWNGQD---------GGLEGLRQKGWSLV---SLLMIDRESQ-TR--NTRTKI-LAQGDNQVLCPTYMLSPGLSLE----------GLLYELESISRNALSIY-RAIEEGASKLGLIIKKEETMCSY-------DFLIYGKTPLFRGN------------------ILVPESKRWAR-VSCISNDQIVNLANIMSTV---------STNA-----L----TVAQHSQSLIKPMRDFLLVSVQAVFHYLLFSPIL--------------------------------KGRV----YKILSAEGE---SF------------LLAMSRIIY--------------------LDPSLGGVSGMS-LG--------RFHIRQF---SDPVSEGLSFWREIWLSSHE--S-----WIHALCQEAGNPDL-GERT-LESFTRLL-EDPTTL------NIKGGASP-----TILLKDAIRKALYDE--VDKVK-NSEFREAILLSKTH--RDNF-------ILFLKSV-----EPLFPRF--------LSELFSSSFLGI--------------------PESVIGLIQNSRTIRRQFRKSLSRTLE-----------------------ES--------FYNSEI-------------------HGINRMTQTPQR---------------------VGRVWPCSSERADLLREISW-----G-------------------------RKVVGT---------------TVPHPS------------EMLGLLPKSSISC---------SC--G---ATGGGNPRVSVSVL--------------------------P----------SFDQSFFSR----GPLK--GYL--GSS-TSMSTQ---LFHA--WEK-VTNV-------HVVKRALSLKESINWFIT----RN---------SNLAQTLI-RNIISLT---GPDF----------PLEEA-PVFKRTGS--------ALHRFKSARYSEGGYSS-----------V-C--PNLLSHISVSTD-TM--------------------S-D----LTQ-D--GK---NYDFMFQPLMLYAQTWTSELVQR----DTRLR-------------------DSTFHWHLRCN---------RCVRPIDDI--------TLETSQIFEF---PDVSKR-I---SRMVS---------------GA-VPHFRKLPDI--------------R---LRPGD---------FESLS-------GREKSRHIGSAQG-LLYSILVAIH-------------------------DSGY----------NDG--TIFPVN---IYGKVSPRDYLRGLARGVLI-------GSSICFLTRM--------------------------TNININRPLELISGVISYIL-LRLDNHP---------------------------------------------------------------------------------------------------------------------------------------------------------SL-------------YVMLREPSLRGEIFSIPQKIPAAYPT----------------------------------TMKEGNRSI-LCY------LQHVLRYER---EVITASPENDWLWIFS------------DFRSA--------------------------------------------K-------MTYLTLITYQSH----------LLL---RRVERSLSKGMRA----NLQQ--LSSLMRQ-VLGGHGEDT-----------------LESYD-DIQRL---LKDSLRRTRWVDQEVRHAAKTMTGDYSP---------------------------------------------------------------NKK-----VSRKVGC-------------------------------------------SEWVC--------------------SAQQIAVSTSANP----APVSELD---LRALSK--------RFQNPLIS------GLRVVQ--WATGAHYKLKPILDDLK------------------------VFPSLCLVVGDGSGGISRAVLNMFPDAKLVFNSLLEVNDLMASGT----------------------------------HPLPPSAIMSGGDDIVSRVIDVDSIWEKP-SDLRNLTTWGYFQSV-Q---KQVNMSFDLII----------CDAEVHDIAS---INQ---------------------ITLLMSDFALSID----------------------GPLYLVFKT--YGTML-VNP--------------------------------------------DYKAIQHLS------RAFPS--------------VTGFVTQ----VTSSFSSELYLRFSKRGK----FFRDAEYL-TS-STLREMSLVLFNCS-----------------SP----------KSEMQRARSLNYQ-DLV-----------------------RGFPE----------------------------EI--------IS---------NPYNEMII-TLIDNDVESF--------------------------------L---------VHKMVDDLELQRG-TLSKVAIIIAIMIVFSNRVFNISKPLADP------------LFYPPSDPKI----------------------LRHFNICCSTLMYLSTALGDVPSF--------ARLHDL-----------------------YNRPITYYFR------------------------------------------------------------------------------------K-------------------QVIRGNIYLSW-SWSGDT-----P--VFKRVA----CNSSL--SLS-SHWI------R--LIYKIVKTTRLVGN-------IEDLSGEVERHLH-----------------GYNRWITLKDIRSRSSLLDYSCL----------------------------------------------------------------------------------------------------------------------------------------------------------------------------------------------------------------------------------------------------------------------------------------------------------------------------------------------------------------------------------------------------------------------------------------------------------------------------------------------------------------------------------------------------------------------------------------------------------------------------------------------------------------------------------------------------------------------------------------------------------------------------------------------------------------------------------------------------------------------------------------------------------------------------------------------------------------------------------------------------------------------------------------------------------------------------------------------------------------------------------------------------------------------------------------------------------------------------------------------------------------------------------------------------------------------------------------------------------------------------------------------------------------------------------------------------------------------------------------------------------------------------------------------------------------------------------------------------------------------
>ACF37251
-----------------------------------------------------------------------------------------------------------------------------------------------------------------------------------------------------------------------------------------------------------------------------------------------------------------------------------------------------------------------------------------------------------------------------------------------------------------------------------------------------------------------------------------------------------------------------------------------------------------------------------------------------------------------------------------------------------------------------------------------------------------------------------------------------------------------------------------------------------------------------------------------------------ME--VHDFETD-EFNDFN------------EDD-YATR------EFLNPDERMTYLNHADYNLNSPLIS------------------------------------DDID---NL-IRKFNSLPI-------PSMWDSKN---WDGVLEMLT-------------SCQA-NPIST---------------------------SQMHKWMGSWLMSDNH-----D-AS---------------------------QGYSFLHEVDKEAEI---TF-----DVVETFIR---GWGNKPI---EYI-------KKERWTDSF-------KILAYLCQ--K---FLDLHKLTLILNAVSEVELLNLAR------------TFK-GKVR--RSS-H---G--TNI-----CRIR--VPSLGPTFISEGWA--YFK---K----LDI----------------LMDR----NFLLMVKDVIIGRMQTVLSMVCRIDNLF---SEQDIFSLLNIYRI----GDKIVE------------------RQGNF-SYDLIKM-VEPICNLKLMKLARESRPLVPQFPHFENHIKTSVDEGAKID----------------------------------RG-IR-------FLHDQIMSVKTVDLTLVIYGSFRHWGHPFIDYYTGLEKLHSQVTMKKD---IDVSYAKALASD--LAR-------------IVLFQQFNDHKK---WFVNGDL---L-PHDHPFK---SH--VKE---NTWPT-----AAQVQDF-----------GDKWHEL-PLIKCFEIPDLLDPSIIYSDKSHSMNRSEVLKHV-----RM--------------N--PNTPIPSKKVLQTMLDTKATNWK-----EFLKEID-----EKGLDD-DDLIIGLK-----------------------------GKERELKL-AGRFFSLMSWKLREYFVITEYLIKTHFVPMFKGLTMADDLTAVIKKMLDSSSGQG-----------------------------------LKSYEAICIANHIDYEKWNNHQRKLSNGP-VFRVMGQFLGYP---SLIERTHEFF--EKSLIYY---------NGRPDLMRVHNNTL------------------------INST-SQRVCWQGQE---------GGLEGLRQKGWSIL---NLLVIQREAK-IR--NTAVKV-LAQGDNQVICTQYKTKKSRNVV----------ELQGALNQMVSNNEKIM-TAIKIGTGKLGLLINDDETMQSA-------DYLNYGKIPIFRGV------------------IRGLETKRWSR-VTCVTNDQIPTCANIMSSV---------STNA-----L----TVAHFAENPINAMIQYNYFGTFARLLLMMHDPAL--------------------------------RQSL----YEVQDKI-P---GL----------HSSTFKYAMLY--------------------LDPSIGGVSGMS-LS--------RFLIRAF---PDPVTESLSFWRFIHVHARS--E-----HLKEMSAVFGNPEI-AKFR-ITHIDKLV-EDPTSL------NIAMGMSP-----ANLLKTEVKKCLIES--RQTIR-NQVIKDATIYLYHE--EDRL-------RSFLWSI-----NPLFPRF--------LSEFKSGTFLGV--------------------ADGLISLFQNSRTIRNSFKKKYHRELD-----------------------DL--------IVRSEV-------------------SSLTHLGKL--HLRR-----------------GSCKMWTCSATHADTLRYKSW-----G-------------------------RTVIGT---------------TVPHPL------------EMLGPQHRKETPC---------AP-CN---TSGF--NYVSVHCP--------------------------D----------GIHDVFSSR----GPLP--AYL--GSK-TSESTS---ILQP--WER-ESKV-------PLIKRATRLRDAISWFVE----PD---------SKLAMTIL-SNIHSLT---GEEW----------T-KRQ-HGFKRTGS--------ALHRFSTSRMSHGGFAS-----------Q-S--TAALTRLMATTD-TM--------------------R-D----LG-----DQ---NFDFLFQATLLYAQITTTVAR------DGWIT-------------------SCTDHYHIACK---------SCLRPIEEI--------TLDSSMDYTP---PDVSHV-L---KTWRN---------------GE-GSWGQEIKQI--------------Y---PLEGN---------WKNLA-------PAEQSYQVGRCIG-FLYGDLAYRK-------------------------STHA----------EDS--SLFPLS---IQGRIRGRGFLKGLLDGLMR-------ASCCQVIHRR--------------------------SLAHLKRPANAVYGGLIYLI-DKLSVSP---------------------------------------------------------------------------------------------------------------------------------------------------------PF-------------LSLTRSGPIRDELETIPHKIPTSYPT----------------------------------SNRDMGVIV-RNY------FKYQCRLIEKGK----YRSHYSQLWLFS------------DVLSI--------------------------------------------D-------FIGPFSISTTLL--------QILYK---PFLSGKDKNELR-----ELAN--LSSLLRS------------------------------GE-GWEDIH--VKFFTKDILLCPEEIRHACKFGIAKDNN-------------------------------------------------------------------KDMSYPPWGR---------------------------------------------ESRG--------------------TITTIPVYYTTTP----Y----PK---MLEMPP--------RIQNPLLS------GIRLGQ--LPTGAHYKIRSILHGMG------------------------IHYRDFLSCGDGSGGMTAALLRENVHSRGIFNSLLELSGSVMRGA----------------------------------SPEPPSALETL-GGDKSRCVNGETCWEYP-SDLCDPRTWDYFLRL-K---AGLGLQIDLIV----------MDMEVRDSST---SLK---------------------IETNVRNYVHRIL--------------------D-EQGVLIYKT--YGTYI-CES--------------------------------------------EKNAVTILG------PMFKT--------------VDLVQTE----FSSSQTSEVYMVCKGLKKL--IDEPNPDW--SS-I--NESWKNLYAFQ-----------------SS----------EQEFARAKKVSTY-FTL-----------------------TGIPS----------------------------QF--------IP---------DPFVNIET-MLQIFGVPTG--------------------------------V---------SHAAALKSSDRPA--D-LLTISLFYMAIISYYNINHIR-VGPI------------PPNPPSDGIA----------------------QNVGIAITGISFWLSLMEKDIPLY--------QQCLAV-----------------------IQQSFPIRWE------------------------------------------------------------------------------------A-------------------VSVKGGYKQKW-STRG-D-----G--LPKDTR----ISDSL--API-GNWI------R--SLELVRNQVRL----------NPFNEILFNQLCR-----------------TVDNHLKWSNLRRNTGMIEWINRRISKEDRSI--------------------------------LML--------------------------------------KSD------------------------------LHEENSWRD------------------------------------------------------------------------------------------------------------------------------------------------------------------------------------------------------------------------------------------------------------------------------------------------------------------------------------------------------------------------------------------------------------------------------------------------------------------------------------------------------------------------------------------------------------------------------------------------------------------------------------------------------------------------------------------------------------------------------------------------------------------------------------------------------------------------------------------------------------------------------------------------------------------------------------------------------------------------------------------------------------------------------------------------------------------------------------------------------------------------------------------------------------------------------------------------------------------------------------------------------------------------------------------------------------------------------------------------------------------------------------------------------------------------------------------------------------------------------------------
>ACN65050
----------------------------------------------------------------------------------------------------------------------------------------------------------------------------------------------------------------------------------------------------------------------------------------------------------------------------------------------------------------------------------------------------------------------------------------------------------------------------------------------------------------------------------------------------------------------------------------------------------------------------------------------------------------------------------------------------------------------------------------------------------------------------------------------------------------------------------------------------------------------------------------------------------------------------------MMIDPGEVYD-DPVDPIESEAEPRGTPTVPNILRNSDYNLNSPLIE------------------------------------DPAK---LM-LEWLKTGNR-------PYRMTLTD---NCSRSYKVLKD------YFKKLDLGSLKVGGT----------------------------AAQSMISLWLYGAHS-----E-SN---------------------------RSRKCMTDLAHFYSK---SS-----PIEKLLNC---TLGNRGL--RIPPEGVLSCLERVDYDKAF------GRYLANTYS--S---YLFFHVIILYMNALDWDEEKTILA--------------L-WRDLTSV-D-V---G--KDL-----VKFK--DQIWGLLIVTKDFV--YSQ---S----SNC----------------LFDR----NYTLMLKDLFLSRFNSLMILLSPPEPRY---SDGLISQLCQLYIA----GDQVLS------------------MCGNS-GYEVIKI-LEPYVVNSLVQRAEKFRPLIHSLGDFPAFIKAMVSQLEGTF----------------------------------GPSAK-------RFFRVLDQFDNIQDLVFVYGCYRHWGHPYIDYRKGLSKLYDQVHIKKV---IDKSYQECLASD--LAR-------------RILRWGFDKYSK---WYIDSRL---L-PKDHPLT---PY--IKT---QTWPP-----KHVVDLV-----------GDAWHKL-PITQIFEIPESMDPSEILDDKSHSFTKKRLASWL-----SE--------------N--RGGPVSSEKVIITALSKPPVNPR-----EFLKSID-----LGGLPD-EDLIIGLK-----------------------------PKERELKI-EGRFFALMSWNLRLYFVITEKLLANYILPLFDALTMTDNLNKVFKKLIDRVTGQG-----------------------------------LLDYSRVTYAFHLDYEKWNNHQRLESTED-VFSVLDQVFGLK---RVFSRTHEFF--QKSWIYY---------SDRSDPIRLWEDQI-----------------------YCLDMSDGPTCWNGQD---------GGLEGLRQKGWSLV---SLLMIDRESQ-TR--NTRTKI-LAQGDNQVLCPTYMLSPGLSRE----------GLLYELESISRNALSIY-RAIEEGAAKLGLIIKKEETMCSY-------DFLIYGKTPLFRGN------------------ILVPESKRWAR-VSCISNDQIVNLANIMSTV---------STNA-----L----TVAQHSQSLIKPMRDFLLMSVQAVFHYLLFSPIL--------------------------------KGRV----YKILNAEGD---NF------------LIAMSRIIY--------------------LDPSLGGVSGMS-LG--------RFHIRQF---SDPVSEGLSFWREIWLSSHE--S-----WIHALCQEAGNPDL-GERT-LESFTRLL-EDPTTL------NIKGGASP-----TILLKDAIRKALYDE--VDKVE-NSEFREAILLSKTH--RDNF-------ILFLKSV-----EPLFPRF--------LSELFSSSFLGI--------------------PESIIGLIQNSRTIRRQFRKSLSRTLE-----------------------ES--------FYNSEI-------------------HGINRMTQTPQR---------------------VGRVWTCSSERADLLREISW-----G-------------------------RKVVGT---------------TVPHPS------------EMLGLLPKSSISC---------TC--G---ATGGGNPRVSVSVL--------------------------P----------SFDQSFFSR----GPLK--GYL--GSS-TSMSTQ---LFHA--WEK-VTNV-------HVVKRALSLKESINWFIT----RN---------SNLAQTLI-RNIMSLT---GPDF----------PIEEA-PVFKRTGS--------ALHRFKSARYSEGGYSS-----------V-C--PNLLSHISVSTD-TM--------------------S-D----LTQ-D--GK---NYDFMFQPLMLYAQTWTSELVQR----DTRLK-------------------DSTFHWHLRCN---------RCVRPIDDI--------TLETSQIFEF---PDVSKR-I---SRMVS---------------GA-VPHFQRLPDI--------------R---LKPGD---------FESLS-------GREKSRHIGSAQG-LLYSILVAIH-------------------------DSRY----------NDG--TIFPVN---IYGKVSPRDYLRGLARKVLI-------GSSICFLTRM--------------------------TNINIYRPLELISGVISYIL-LRLDNHP---------------------------------------------------------------------------------------------------------------------------------------------------------SL-------------YIMLREPSLRGEIFSIPQKIPAAPPT----------------------------------TMKEGKTST-LCY------LQHVLRYER---EVITASPENDWLWIFS------------DFRSS--------------------------------------------K-------MTYLTLITYQSH----------LLL---QRIERNLSKSMRA----NLRQ--MSSLMRQ-VLGGHGEDT-----------------LESDD-DIQRL---LKDSLRRTRWVDQEVRHAARTMTGDYSP---------------------------------------------------------------NKK-----MSRKVGC-------------------------------------------SEWVC--------------------SAQQVAVSTSANP----APVSELD---IRALSQ--------RFQHPLIS------GLRVVQ--WATGAHYKLKPILDDLN------------------------VFPSLCLVVGDGSGGISRAVLNMFPDAKLVFNSLLEVNDLMASGT----------------------------------HPLPPSAIMSGGDEIVSRVIDFDSIWEKP-SDLRNLTTWKYFQSV-Q---KKVNMSYDLYF----------GDAEVTDIAS---INR---------------------ITLLMSDFALSID----------------------GPLYLVSKT--HETTP-VDP--------------------------------------------EYRAIQHPS------RAFPS--------------VTGFITQ----MTSSFSSELYLRFSKRGK----FFRDAEYL-TS-STLREMSLVLFNCS-----------------SP----------KSEMQRARSLNYQ-DLV-----------------------RGFPE----------------------------EI--------IS---------NPYNEMII-TLIDSDVESF--------------------------------L---------VHKMVDDLELQRG-TLSKGSIIIAIMIDFFMRVFNVFQPLTDP------------LFYPPSDPKI----------------------LRHFNICCSTMMYLSTALGDVPSF--------ARLHDL-----------------------YNRPITYYFK------------------------------------------------------------------------------------K-------------------QVIRGNIYLSW-SWSDDT-----S--VFKRVA----CNSSL--SLS-SHWI------R--LIYKIVKTVGRSGK-------KGGVNRMVVRHLQ-----------------DYNRWITLEDIKSRSSLLDYSCL----------------------------------------------------------------------------------------------------------------------------------------------------------------------------------------------------------------------------------------------------------------------------------------------------------------------------------------------------------------------------------------------------------------------------------------------------------------------------------------------------------------------------------------------------------------------------------------------------------------------------------------------------------------------------------------------------------------------------------------------------------------------------------------------------------------------------------------------------------------------------------------------------------------------------------------------------------------------------------------------------------------------------------------------------------------------------------------------------------------------------------------------------------------------------------------------------------------------------------------------------------------------------------------------------------------------------------------------------------------------------------------------------------------------------------------------------------------------------------------------------------------------------------------------------------------------------------------------------------------------
>ADD84516
-----------------------------------------------------------------------------------------------------------------------------------------------------------------------------------------------------------------------------------------------------------------------------------------------------------------------------------------------------------------------------------------------------------------------------------------------------------------------------------------------------------------------------------------------------------------------------------------------------------------------------------------------------------------------------------------------------------------------------------------------------------------------------------------------------------------------------------------------------------------------------------------------------------------------------------MIDSTEVYD-DPIDPAEPESEWNGNSVIPNILRNSDYNLNSPLLE------------------------------------DPTN---LM-IQWLLSGNR-------PPRVTVTE---NILRSHKTLKS------FFKKIDIAFVKVGSS----------------------------GAQAMMGTWVLGSHA-----E-SS---------------------------RSRKCLSELSAFYQK---SL-----PIESILNY---TLMNRGL--QTPREGVLAGLSRVSYDHSF------GRYLGNLYS--S---YLLFHTIILYMNALDWEEEKTILA--------------L-WKDMTSV-D-V---K--NDK-----VTFK--DPLWGKFLVTKEFV--YSH---T----SNT----------------LFDR----NYTLMLKDLFLSRFNSLMILISPPEPRY---SDDLIANLCHLYIA----GDKIIS------------------TCGNS-GYDIIKM-LEPYVVNLLVQKAETFRPLIHSLGEFPAFIKDKTTQLIGTF----------------------------------GPCAS-------QFFSQLDQFENIHDLVFVYGCYRHWGHPYIDYRKGLTKLFDQVHMKKT---IDMKYQECLASD--LAK-------------KILRWGFDKYSK---WYLDTRS---L-PRDHPLT---PY--ITT---QTWPP-----KHIVDLL-----------GDSWHLL-PITQIFEIPESMDPSEILDDKSHSLTRTKLTYWL-----SE--------------N--RGGPVPSEKVIITALSKPPVNPR-----EFLKAID-----QGGLPE-DDLIIGLK-----------------------------PKERELKI-EGRFFALMSWNLRLYFVITEKLLANHILPLFDALTMTDNLNKVFKKLIDRVTGQG-----------------------------------LRDYSRVTYAFHLDYEKWNNHQRLESTKD-VFSVLDKAFGMS---KVFSRTHEFF--QRSWIYY---------SDRSDLIGIWRDQI-----------------------YCLDMTEGPTCWNGQD---------GGLEGLRQKGWSLV---SLLMIERESQ-TR--NTRTKI-LAQGDNQVLCPTYMLSSGLNNE----------GLMYELESISKNAMSIY-RAIEEGALKLGLIIKKEETMCSF-------DFLIYGKTPLFRGN------------------ILVPESKRWAR-VSCISNDQIVNLANIMSTV---------STNA-----L----TVAQHSQSLVKPMRDFLLMSVQAIYHYLLFSPIL--------------------------------KDRV----YKVLNSKGD---DF------------LLAMSRIIY--------------------LDPSLGGVSGMS-LG--------RFHIRQF---SDPVSEGLAFWKEIWSSSSE--T-----WIHHLCQEAGNPDL-GDRS-LESFTRLL-EDPTTL------NIRGGASP-----TILLKEAIRKALYDE--VDKVE-NSEFREAIILSKTH--RDNF-------ILFLRSI-----EPLFPRF--------LSELFSSSFLGI--------------------PESIIGLIQNSRTVRRQFRRSLSRTLE-----------------------ES--------FYHSEI-------------------HGISRMTQTPQR---------------------LGRVWSCSAERADQLREISW-----G-------------------------RKVVGT---------------TVPHPS------------EMLMLVPKSSVSC---------GC--N---IRETYNPRISVSVL--------------------------P----------SFDHSFFSR----GPLK--GYL--GSS-TSVSTQ---LFHA--WEK-VTNV-------HVVKRALSLKESINWFVS----RD---------SNLARTLI-KNILSLT---GPSF----------PIEEA-PVFKRTGS--------ALHRFKSARYSEGGYSS-----------V-C--PNLLSHISVSTD-TM--------------------S-D----LTQ-D--GT---NFDFMFQPLMLYAQTWTSELVQK----DNRLK-------------------DSTFHWHLRCP---------KCIRPIEEV--------SLEAPQSFAF---PDISTR-I---SRMVS---------------GA-VPQFRKLPDI--------------E---LRPGD---------LMTLT-------NSERSYHIGTAQG-LLYSILVAVH-------------------------DPGY----------NDN--SLFPVS---IYGKVSPRSYLRGLARGVLI-------GSSICFLTRM--------------------------TNININRPLELISGVISYIL-LRLDNHP---------------------------------------------------------------------------------------------------------------------------------------------------------SL-------------YVMLKEPELRSEIFSIPQKIPAAYPT----------------------------------TMEEGNRSV-LCY------LQQVLRYER---DSMSSSPESELLWIFS------------DFRSI--------------------------------------------K-------MTYLTLVTYQAH----------LWL---QKVEKNLSKQMRA----KLRQ--LNSLMRQ-VLGGHGEDN-----------------VESDD-EIHSL---LKEALRRTRWVDQEVRHAAKTMKPDVNP---------------------------------------------------------------VPR-----VSRKVGS-------------------------------------------SEWIC--------------------SAQQIAISTSLNP----ASASDID---LRSLSR--------QFQNPLMS------GLRVVQ--WATGAHYKIKPILNDLD------------------------ICPCLSLVVGDGSGGISRVVLSMFPDSKLVFNSLLEVNDLMASGT----------------------------------HPLPPSALVRGGDEITSRVIDFDSIWEKP-SDLRNPLTWKYFSSV-Q---SKIKSQFDLIV----------CDAEVTDIDS---VNK---------------------ITLLLSDFAMSIR----------------------GPLYLIFKT--YGTML-VNP--------------------------------------------DYKAIHHLS------RAFPN--------------VTGFVTQ----MTSSFSSEIYLRFSKKGH----FFRDHELL-TA-STIREMSLVLFNCS-----------------NP----------KSEMLRARSLNYQ-DLI-----------------------RGFPD----------------------------EI--------IS---------NPYNEMII-TLIDSEVESF--------------------------------L---------VHKMVDDLELKRG-SSSKMAIILAITVLFSNRVFNVSKSLKDK------------KFFPPSDPKL----------------------LRHFNICSSTLLFLSTTMGDLPNF--------TRLHEL-----------------------YNAPVTYYFK------------------------------------------------------------------------------------K-------------------QTIRGKKYLSW-SWSDPS-----P--IFKKVA----CNSSL--SLS-AHWI------R--LIYKIVKTTRLNCS-------PKDLIREAEDCLR-----------------NYNRWINMRDIRSRTSVLDYCCL----------------------------------------------------------------------------------------------------------------------------------------------------------------------------------------------------------------------------------------------------------------------------------------------------------------------------------------------------------------------------------------------------------------------------------------------------------------------------------------------------------------------------------------------------------------------------------------------------------------------------------------------------------------------------------------------------------------------------------------------------------------------------------------------------------------------------------------------------------------------------------------------------------------------------------------------------------------------------------------------------------------------------------------------------------------------------------------------------------------------------------------------------------------------------------------------------------------------------------------------------------------------------------------------------------------------------------------------------------------------------------------------------------------------------------------------------------------------------------------------------------------------------------------------------------------------------------------------------------------------
>ADJ29912
-----------------------------------------------------------------------------------------------------------------------------------------------------------------------------------------------------------------------------------------------------------------------------------------------------------------------------------------------------------------------------------------------------------------------------------------------------------------------------------------------------------------------------------------------------------------------------------------------------------------------------------------------------------------------------------------------------------------------------------------------------------------------------------------------------------------------------------------------------------------------------------------------------------------------------------MLDPGEVYD-DPIDPIESEAEPRGTPTVPNILRNSDYNLNSPLIE------------------------------------DPAK---LM-LEWLKTGNR-------PYRMTLTD---NCSRSYKVLKD------YFKKVDLGSLKVGGT----------------------------AAQSMVSLWLCGAHS-----E-SN---------------------------RSRRCITDLAHFYSK---SS-----PIEKLLNC---TLGNRGL--RIPPEGVLNCLERVNYDKAF------GRYLANTYS--S---YLFFHVITLYMNALDWEEEKTILA--------------L-WKDITSV-D-T---E--KDL-----VKFK--DQIWGLLIVTKDFV--YSQ---S----SNC----------------LFDR----NYTLMLKDLFLSRFNSLMILLSPPEPRY---SDDLISQLCQLYIA----GDQVLS------------------MCGNS-GYEVIKI-LEPYVVNSLVQRAEKFRPLIHPLGDFPMFIKDKVNQLEGTF----------------------------------GPSAK-------RFFRVLDQFDNIHDLVFVYGCYRHWGHPYIDYRKGLSKLYDQVHIKKV---IDKSYQECLASD--LAR-------------RILRWGFDKYSK---WYLDSRF---L-ARDHPLT---PY--VKT---QTWPP-----KHIVDLV-----------GDTWHKL-PITQIFEIPESMDPSEILDDKSHSFTRTRLASWL-----SE--------------N--RGGPVPSEKVIITALSKPPVNPR-----EFLKSID-----LGGLPD-EDLIIGLK-----------------------------PKERELKI-EGRFFALMSWNLRLYFVITEKLLANYILPLFDALTMTDNLNKVFKKLIDRVTGQG-----------------------------------LLDYSRVTYAFHLDYEKWNNHQRLESTED-VFSVLDQVFGLK---RVFSRTHEFF--QKSWIYY---------SDRSDLIGLWEDQI-----------------------YCLDMSNGPTCWNGQD---------GGLEGLRQKGWSLV---SLLMIDRESQ-TR--NTRTKI-LAQGDNQVLCPTYMLSPGLSQE----------GLLYELESISRNALSIY-RAIEEGASKLGLIIKKEETMCSY-------DFLIYGKTPLFRGN------------------ILVPESKRWAR-VSCISNDQIVNLANIMSTV---------STNA-----L----TVAQHSQSLIKPMRDFLLMSVQAVFHYLLFSPIL--------------------------------KGRV----YKILSAEGE---SF------------LLAMSRIIY--------------------LDPSLGGVSGMS-LG--------RFHIRQF---SDPVSEGLSFWREIWLGSHE--S-----WIHALCQEAGNPDL-GERT-LESFTRLL-EDPTTL------NIKGGASP-----TILLKDAIRKALYDE--VDKVE-NSEFREAILLSKTH--RDNF-------ILFLKSV-----EPLFPRF--------LSELFSSSFLGI--------------------PESIIGLIQNSRTIRRQFRKSLSRTLE-----------------------ES--------FYNSEI-------------------HGINRITQTPQR---------------------VGRVWPCSSERADLLREISW-----G-------------------------RKVVGT---------------TVPHPS------------EMLELFPKSSISC---------TC--G---ATGGGNPRVSVSVL--------------------------P----------SFDQSFFSR----GPLK--GYL--GSS-TSMSTQ---LFHA--WEK-VTNV-------HVVKRALSLKESINWFIN----RN---------SNLAQTLI-GNIMSLT---GPDF----------PLEEA-PVFKRTGS--------ALHRFKSARYSEGGYSS-----------V-C--PNLLSHISVSTD-TM--------------------S-D----LTQ-N--GK---NYDFMFQPLMLYAQTWTSELVQR----DTRLR-------------------DSTFHWHLRCN---------RCVRPIDDI--------TLETSQIFEF---PDVSKR-I---SRMVS---------------GA-VPQFQKLPDI--------------R---LRPGD---------FESLS-------GREKSRHIGSAQG-LLYSILVAIH-------------------------DSGY----------NDG--TIFPVN---IYGKVSPRDYLRGLARGILI-------GSSICFLTRM--------------------------TNININRPLELISGVISYIL-LRLDNHP---------------------------------------------------------------------------------------------------------------------------------------------------------SL-------------YIMLREPSLRGEIFSIPQKIPAAYPT----------------------------------TMREGNRSI-LCY------LQHVLRYER---EAITASPENDWLWIFS------------DFRSV--------------------------------------------K-------MTYLTLITYQSH----------LLL---QRVERNLSKSMRA----TLRQ--MSSLMRQ-VLGGHGEDT-----------------LESND-DIQRL---LKDSLRKTRWVDQEVRHAARTMNGDYSP---------------------------------------------------------------DKK-----VSHKAGC-------------------------------------------SEWVC--------------------SAQQIAVSTSANP----APVSELD---IRALSK--------RFQNPLIS------GLRVVQ--WATGAHYKLKPILDDLN------------------------VFPSLCLVIGDGSGGISRAVLNMFPDSKLVFNSLLEVNDLMASGT----------------------------------HPLPPSAIMSGGDDIISRVIDFDSIWEKP-SDLRNSATWRYFQSV-Q---KQVNMSYDLII----------CDAEVTDIAS---INR---------------------ITLLMSDFALSID----------------------GPLYLVFKT--YGTML-VNP--------------------------------------------DYKAIQHLS------RAFPS--------------VTGFVTQ----VTSSFSSELYLRFSKRGK----FFRDAEYL-TS-STLREMSLVLFNCS-----------------SP----------KSEMQRARSLNYQ-DLV-----------------------RGFPE----------------------------EI--------IS---------NPYNEMII-TLIDNDVESF--------------------------------L---------VHKMVDDLELQRG-TLSKVAIIISIMIVFSNRVFNISKPLTDP------------LFYPPSDPKI----------------------LRHFNICCSTMMYLSTALGDVPNF--------ARLHDL-----------------------YNRPITCYFR------------------------------------------------------------------------------------K-------------------QVIRGNIYLSW-SWSDDT-----P--VFKRVA----CNSSL--SLS-SHWI------R--LIYKIVKTTRLIGS-------IKDLSGEVERHLH-----------------GYNRWITLEDIRSRSSLLDYSCL----------------------------------------------------------------------------------------------------------------------------------------------------------------------------------------------------------------------------------------------------------------------------------------------------------------------------------------------------------------------------------------------------------------------------------------------------------------------------------------------------------------------------------------------------------------------------------------------------------------------------------------------------------------------------------------------------------------------------------------------------------------------------------------------------------------------------------------------------------------------------------------------------------------------------------------------------------------------------------------------------------------------------------------------------------------------------------------------------------------------------------------------------------------------------------------------------------------------------------------------------------------------------------------------------------------------------------------------------------------------------------------------------------------------------------------------------------------------------------------------------------------------------------------------------------------------------------------------------------------------
>AEAQ02066283.1:18318-20262(-):Solenopsis_invicta
---------------------------------------------------------------------------------------------------------------------------------------------------------------------------------------------------------------------------------------------------------------------------------------------------------------------------------------------------------------------------------------------------------------------------------------------------------------------------------------------------------------------------------------------------------------------------------------------------------------------------------------------------------------------------------------------------------------------------------------------------------------------------------------------------------------------------------------------------------------------------------------------------------------------------------------------------------------------------------------------------------------------------------------------------------------------------------------------------------------------------------------------------------------------------------------------------------------------------------------------------------------------------------------------------------------------------------------------------------------------------------------------------------------------------------------------------------------------------------------------------------------------------------------------------------------------------------------------------------------------------------------------------------------------------------------------------------------------------------------------------------------------------------------------------------------------------------------------------------------------------------------------------------------------------------------------------------------------------------------------------------------------------------------------------------------------------------------------------------------------------------------------KGWTLA---TIQLILLVSG-RC--GTSASL-LGQGDNQVIL--LRIPPHDFL-TQR------------NMTQDDYVSHFL-NVLGDICDRARIVIKLEETWYSR-------SLFEYARKYHYKGI------------------QVSGCLKKISR-LASEANQTIPTLLGDLAGI---------FSTG-----A----TSAAEDSTPIYAYFTTIV-EAS---------------------------------------L--------------RMLHTQEWL-NKE----------PREYLCCIFL--------------------VTRCLGGYPITI-YS--------QFCTR-V---QDVLSSNLHLVRTVFKDPILGKHI----------ARIAQLAM-G----KKDFISLI-QDPQSL------PLNIPVQP-----ENFLKREVKKGLD-----GIVV-NKDLRALFDINTEE-EKNNL-------ISDLSNI-----KPCNPRL--------INKLYALSNIGL--------------------QEKWASIFSNTRSIQQLAFRTWS---------------------NEQSVILT--------VKQMET-------------------KYASYLQRRKNDTRVKQIK---D--------------VKCITTYTQLLREEAW-----G-------------------------IQMEGV---------------TMPPQQ------------EQTCVIPWQDVP----------YS-K--------AGHAALISEQ-------------------------PG----------PSGHKPTER----GMYK--PYF--GSI-TQMRAK---R--A-PLQV-VEVG-------SMVSSLKQLMELHGWVK---GNT-----------GLTHLIE-KLIQEKT---TLSI---D------ELQKY-TARVYSGA--------ISHRLPCPALRRGGMAN-----------Q-N--LNHSSFFKIVSD-LA--------------------L-H----FAK-S--GE---NYTICFQASFLYALSFVAHMTEL-----GIPI-------------------EKSMALLFLCT---------ACTWLIPP---------ETFSLEDPKY---KGVQLP-H---RIEQL-------HH--------------KDIYT------------------KYPLH-----TQ------V-----DENISYAVQMGRK-----------------------------------------------------------------------------------------------------------------------------------------------------------------------------------------------------------------------------------------------------------------------------------------------------------------------------------------------------------------------------------------------------------------------------------------------------------------------------------------------------------------------------------------------------------------------------------------------------------------------------------------------------------------------------------------------------------------------------------------------------------------------------------------------------------------------------------------------------------------------------------------------------------------------------------------------------------------------------------------------------------------------------------------------------------------------------------------------------------------------------------------------------------------------------------------------------------------------------------------------------------------------------------------------------------------------------------------------------------------------------------------------------------------------------------------------------------------------------------------------------------------------------------------------------------------------------------------------------------------------------------------------------------------------------------------------------------------------------------------------------------------------------------------------------------------------------------------------------------------------------------------------------------------------------------------------------------------------------------------------------------------------------------------------------------------------------------------------------------------------------------------------------------------------------------------------------------------------------------------------------------------------------------------------------------------------------------------------------------------------------------------------------------------------------------------------------------------------------------------------------------------------------------------------------------------------------------------------------------------------------------------------------------------------------------------------------------------------------------------------------------------------------------------------------------------------------------------------------------------------------------------------------------------------------------------------------------------------------------------------------------------------------------------------------------------------------------------------------------------------------------------------------------------------------------------------------------------------------------------------------------------------------------------------------------------------------------------------------------------------------------------------------------------------------------------------------------------------------------------------------------------------------------
>AFJA01016517.1:142-787(+):Megachile_rotundata
-----------------------------------------------------------------------------------------------------------------------------------------------------------------------------------------------------------------------------------------------------------------------------------------------------------------------------------------------------------------------------------------------------------------------------------------------------------------------------------------------------------------------------------------------------------------------------------------------------------------------------------------------------------------------------------------------------------------------------------------------------------------------------------------------------------------------------------------------------------------------------------------------------------------------------------------------------------------------------------------------------------------------------------------------------------------------------------------------------------------------------------------------------------------------------------------------------------------------------------------------------------------------------------------------------------------------------------------------------------------------------------------------------------------------------------------------------------------------------------------------------------------------------------------------------------------------------------------------------------------------------------------------------------------------------SVE---SG-YPGRILEGCSK--NRN---NIWDG-----NPA----------HPWR-AEDFAHV-YFENNLDFDFYIDIADLLFDKSIIPGHSHWIHEYDCQVYRT-------NYGR--FPTGP--PPGTKSVIVSYLQRVSITVK-----EVIDKLQ-----EGVGLF-EWRVMVEV-----------------------------AKEREFKWSNARFFSKICFEMRLHQTVTEKNIAGAVFKYIKHQSMAMNEEVLTRTILRMNSPLQ----------------------------------SLE--GETFIFITLDFSSWCSNLC-----------------------------------------------------------------------------------------------------------------------------------------------------------------------------------------------------------------------------------------------------------------------------------------------------------------------------------------------------------------------------------------------------------------------------------------------------------------------------------------------------------------------------------------------------------------------------------------------------------------------------------------------------------------------------------------------------------------------------------------------------------------------------------------------------------------------------------------------------------------------------------------------------------------------------------------------------------------------------------------------------------------------------------------------------------------------------------------------------------------------------------------------------------------------------------------------------------------------------------------------------------------------------------------------------------------------------------------------------------------------------------------------------------------------------------------------------------------------------------------------------------------------------------------------------------------------------------------------------------------------------------------------------------------------------------------------------------------------------------------------------------------------------------------------------------------------------------------------------------------------------------------------------------------------------------------------------------------------------------------------------------------------------------------------------------------------------------------------------------------------------------------------------------------------------------------------------------------------------------------------------------------------------------------------------------------------------------------------------------------------------------------------------------------------------------------------------------------------------------------------------------------------------------------------------------------------------------------------------------------------------------------------------------------------------------------------------------------------------------------------------------------------------------------------------------------------------------------------------------------------------------------------------------------------------------------------------------------------------------------------------------------------------------------------------------------------------------------------------------------------------------------------------------------------------------------------------------------------------------------------------------------------------------------------------------------------------------------------------------------------------------------------------------------------------------------------------------------------------------------------------------------------------------------------------------------------------------------------------------------------------------------------------------------------------------------------------------------------------------------------------------------------------------------------------------------------------------------------------------------------------------------------------------------------------------------------------------------------------------------------------------------------------------------------------------------------------------------------------------------------------------------------------------------------------------------------------------------------------------------------------------------------------------------------------------------------------------------------------------------------------------------------------------------------------------------------------------------------------------------------------------------------------------------------------------------------------------------------------------------------------------------------------------------------------------------------------------------------------------------------------------------------------------------------------------------------------------------------------------------------------------------------------------------------------------------------------------------------------------
>AFN24169
-----------------------------------------------------------------------------------------------------------------------------------------------------------------------------------------------------------------------------------------------------------------------------------------------------------------------------------------------------------------------------------------------------------------------------------------------------------------------------------------------------------------------------------------------------------------------------------------------------------------------------------------------------------------------------------------------------------------------------------------------------------------------------------------------------------------------------------------------------------------------------------------------------------------------------------MIDPGEVYD-DPIDPVEPEAEQRENPTIPNILRNSDYNLNSPLIE------------------------------------DPAK---LM-LEWLRTGNR-------PLRMTLTD---NCSRSYKVLKD------YFKKVDLGSLKVGGS----------------------------AAQSMISLWLYGAHS-----E-SN---------------------------RSRKCITDLAQFYSK---SS-----PIEKLLNC---TLGNRGL--RIPPEGVLSCLERVDYDKAF------GRYLANIYS--S---YLFFHVITLYMNALDWDEEKTILA--------------L-WRDMTSI-D-T---G--KDL-----VKFK--DQIWGLLIVTKDFV--YSQ---S----SGC----------------LFDR----NYTLMLKDLFLSRFNSLLILLSPPEPRY---SDDLISLLCQLYIA----GDHVLS------------------MCGNS-GYEVIKI-LEPYVVNSLVQRAEKFRPLIHSLGDFPAFIRDKVGQLEGTF----------------------------------GPSAK-------RFFKVLDQFDNIHDLVFVYGCYRHWGHPYIDYRKGLSKLYDQVHIKKV---IDKSYQECLASD--LAR-------------RILRWGFDKYSK---WYLELRL---L-SKDHPLI---PY--IKT---QTWPP-----KHIVDLV-----------GDTWHKL-PITQIFEIPESMDPSEILDDKSHSFTRTRLASWL-----SE--------------N--RGGPVPSEKVVITALSKPPINPR-----EFLKSID-----LGGLPD-EDLIIGLK-----------------------------PKERELKI-EGRFFALMSWNLRLYFVITEKLLANYILPLFDALTMTDNLNKVFKKLIDRVTGQG-----------------------------------LLDYSRVTYAFHLDYEKWNNHQRLESTED-VFSVLDQVFGLK---RVFSRTHEFF--QKSWIYY---------SDRSDLIGLWDDQI-----------------------YCLDMSNGPTCWNGQD---------GGLEGLRQKGWSLV---SLLMIDRESQ-TR--NTRTKI-LAQGDNQVLCPTYMLSPGLSRE----------GLLYELESISRNALSIY-RAIEEGASKLGLIIKKEETMCSY-------DFLIYGKTPLFRGN------------------ILVPESKRWAR-VSCISNDQIVNLANIMSTV---------STNA-----L----TVAQHSQSLIKPMRDFLLMSVQAVFHYLLFSPIL--------------------------------KGRV----YKVLSAEGD---NF------------LLAMSRIIY--------------------LDPSLGGVSGMS-LG--------RFHIRQF---SDPVSEGLSFWREIWLSSNE--S-----WIHALCQEAGNPDL-GERT-LESFTRLL-EDPTTL------NIKGGASP-----TILLKDAIRRALYDE--VDKVE-NSEFREAILLSKTH--RDNF-------ILFLKSV-----EPLFPRF--------LSELFSSSFLGI--------------------PESIIGLIQNSRTIRRQFRRSLSRTLE-----------------------ES--------FYNSEI-------------------HGINRMIQTPQR---------------------VGRVWPCSSERADLLREISW-----G-------------------------RKVVGT---------------TVPHPS------------EMLGLLPKSSISC---------TC--G---VTGEGNPRISVSVL--------------------------P----------SFDQSFFSR----GPLK--GYL--GSS-TSMSTQ---LFHA--WEK-VTNV-------HVVKRALSLKESINWFIT----RN---------SNLAQTLI-KNIMSLT---GPDF----------PLEEA-PVFKRTGS--------ALHRFKSARYSEGGYSS-----------V-C--PNLLSHISVSTD-TM--------------------S-D----LTH-D--GR---NYDFMFQPLMLYAQTWTSELVQK----DTRLK-------------------DSTFHWHLRCN---------KCIRPIDDI--------TLETSQVFDF---PDVSKR-I---SRMVS---------------GA-VPHFRKLPDI--------------R---LRPGD---------FESLS-------GKERSRHIGSAQG-LLYSILVAIH-------------------------DSGY----------NDG--TIFPVN---IYNKVSPRDYLRGLARGVLI-------GSSICFLTRM--------------------------TNININRPLELISGVISYIL-LRLDNHP---------------------------------------------------------------------------------------------------------------------------------------------------------SL-------------YIMLREPSLRGEIFSIPQKVPAAYPT----------------------------------TMKEGNRSI-LCY------LQHVLRYER---EAITASPENDWLWIFS------------DFRSS--------------------------------------------K-------MTYLTLITYQSH----------LLL---QRVEKNLSKSMRA----SLRQ--MSSLMRQ-VLGGHGEDT-----------------LESDE-DIQRL---LKDSLHRTRWVDQEVRHAARTMTGSYSP---------------------------------------------------------------NKR-----MSRKAGG-------------------------------------------SEWVC--------------------SAQQVAVSTSANP----APAAELD---IRILSR--------RLQNPLIS------GLRVVQ--WATGAHYKLKPILDDLN------------------------VFPSLCLVVGDGSGGISRAVLNMFPDAKLVFNSLLEVNDLMASGT----------------------------------HPLPPSAIMSGGEDIISRVIDFDSIWEKP-SDLRNLTTWRYFQSV-Q---EQVNMSYDLII----------CDAEVTDIAS---INR---------------------ITLLMSDFALSID----------------------GPLYLVFKT--YGTML-VNP--------------------------------------------DYRAIQHLS------RAFPA--------------VTGFITQ----MTSSFSSELYLRFSKRGK----FFRDAEYL-TS-STLREMSLVLFNCS-----------------SP----------KSEMQRARSLNYQ-DLV-----------------------RGFPD----------------------------EI--------IS---------NPYNEMII-TLIDSDVESF--------------------------------L---------VHKMVDDLELQRG-TLSKVSIIIAIMIVFSNRVFNVSKPMTEP------------LFYPPSDPKI----------------------LRHFNICCSTMMYLSTALGDVPSF--------ARLHDL-----------------------YNRPITYYFR------------------------------------------------------------------------------------K-------------------QVIRGSIYLSW-SWSDDA-----S--VFKRVA----CNSSL--SLS-SHWI------R--LIYKIVKTTRLVGS-------IENLSGEVERHLR-----------------GYNRWITLDDIRSRSSLLDYSCL----------------------------------------------------------------------------------------------------------------------------------------------------------------------------------------------------------------------------------------------------------------------------------------------------------------------------------------------------------------------------------------------------------------------------------------------------------------------------------------------------------------------------------------------------------------------------------------------------------------------------------------------------------------------------------------------------------------------------------------------------------------------------------------------------------------------------------------------------------------------------------------------------------------------------------------------------------------------------------------------------------------------------------------------------------------------------------------------------------------------------------------------------------------------------------------------------------------------------------------------------------------------------------------------------------------------------------------------------------------------------------------------------------------------------------------------------------------------------------------------------------------------------------------------------------------------------------------------------------------------
>AFN24259
-----------------------------------------------------------------------------------------------------------------------------------------------------------------------------------------------------------------------------------------------------------------------------------------------------------------------------------------------------------------------------------------------------------------------------------------------------------------------------------------------------------------------------------------------------------------------------------------------------------------------------------------------------------------------------------------------------------------------------------------------------------------------------------------------------------------------------------------------------------------------------------------------------------------------------------MLDPGEVYD-DPIDPIESEAEPRGAPTVPNILRNSDYNLNSPLIE------------------------------------DPAR---LM-LEWLKTGNR-------PYRMTLTD---NCSRSYKVLKD------YFKKVDLGSLKVGGA----------------------------AAQSMISLWLYGAHS-----E-SN---------------------------RSRRCIAELAHFYSK---SS-----PIEKLLNY---TLGNRGL--RIPPEGVLSCLERVDYDKAF------GRYLANTYS--S---YLFFHVITLYMNALDWDEEKTILA--------------L-WKDLNSV-D-I---G--RDL-----VKFK--DQIWGLLIVTKDFV--YSQ---S----SNC----------------LFDR----NYTLMLKDLFLSRFNSLMILLSPPEPRY---SDDLISQLCQLYIA----GDQVLS------------------MCGNS-GYEIIKI-LEPYVVNSLVQRAEKFRPLIHSLGDFPVFIKDKVNQLEGTF----------------------------------GPSAK-------RFFRVLDQFDNIHDLVFVYGCYRHWGHPYIDYRKGLSKLYDQVHIKKM---IDKSYQECLASD--LAR-------------RILRWGFDKYSK---WYLDLRF---L-ARDHPLT---PY--IKT---QTWPP-----KHIVDLV-----------GDTWHKL-PITQIFEIPESMDPSEILDDKSHSFTRTRLASWL-----SE--------------N--RGGPVPSEKVIITALSKPPVNPR-----EFLKSID-----LRGLPD-EDLIIGLK-----------------------------PKERELKI-EGRFFALMSWNLRLYFVITEKLLANYILPLFDALTMTDNLNKVFKKLIDRVTGQG-----------------------------------LLDYSRVTYAFHLDYEKWNNHQRLESTED-VFSVLDHVFGLK---KVFSRTHEFF--QKSWIYY---------SDRSDLIGLWGDQI-----------------------YCLDMSNGPTCWNGQD---------GGLEGLRQKGWSLV---SLLMIDRESQ-TR--NTRTKI-LAQGDNQVLCPTYMLSPGLSQE----------GLLYELESISRNALSIY-RAIEEGASKLGLIIKKEETMCSY-------DFLIYGKTPLFRGN------------------ILVPESKRWAR-VSCISNDQIVNLANIMSTV---------STNA-----L----TVAQHSQSLIKPMRDFLLMSVQAVFHYLLFSPIL--------------------------------KGRV----YKILSAEGE---SF------------LLAMSRIIY--------------------LDPSLGGVSGMS-LG--------RFHIRQF---SDPVSEGLSFWREIWLSSHE--S-----WIHALCQEAGNPDL-GERT-LESFTRLL-EDPTTL------NIKGGASP-----TILLKDAIRKALYDE--VDKVE-NSEFREAILLSKTH--RDNF-------ILFLKSV-----EPLFPRF--------LSELFSSSFLGI--------------------PESIIGLIQNSRTIRRQFRKNLSRTLE-----------------------ES--------FYNSEI-------------------HGINRMTQTPQR---------------------VGRVWPCSSERADLLREISW-----G-------------------------RKVVGT---------------TVPHPS------------EMLGSLPKSSISC---------TC--G---ATGGGNPRVSVSVL--------------------------P----------SFDQSFFSR----GPLK--GYL--GSS-TSMSTQ---LFHA--WEK-VTNV-------HVVKRALSLKESINWFIN----RN---------SNLAQTLI-RNIMSLT---GPDF----------PLEEA-PVFKRTGS--------ALHRFKSARYSEGGYSS-----------V-C--PNLLSHISVSTD-TM--------------------S-D----LTQ-D--GK---NYDFMFQPLMLYAQTWTSELVQR----DTRLR-------------------DSTFHWHLRCN---------RCVRPIDDT--------TLETSQIFEF---PDVSKR-I---SRMVS---------------GA-VPHFQKLPDI--------------R---LKPGD---------FESLS-------SREKSRHIGSAQG-LLYSILVAIH-------------------------DSGY----------NDG--TIFPVN---IYGKVSPRDYLRGLARGVLI-------GSSICFLTRM--------------------------TNININRPLELISGVISYIL-LRLDNHP---------------------------------------------------------------------------------------------------------------------------------------------------------SL-------------YIMLREPSLRGEIFSIPQKIPAAYPT----------------------------------TMKEGNRSI-LCY------LQHVLRYER---EVITASPENDWLWIFS------------DFRSA--------------------------------------------K-------MTYLTLITYQSH----------LLL---QRVERNLSKSMRA----TLRQ--MSSLMRQ-VLGGHGEDT-----------------LESDD-DIQRL---LRDSLQRTRWVDQEVRHAARTMNGDYSP---------------------------------------------------------------NKK-----VSRKAGC-------------------------------------------SEWVC--------------------SAQQVAVSTSANP----APVSELD---IRALSK--------RLQNPLIS------GLRVVQ--WATGAHYKLKPILDDLN------------------------VFPSLCLVVGDGSGGISRAVLNMFPDAKLVFNSLLEVNDLMASGT----------------------------------HPLPPSAIMSGGDDILSRVIDFDSIWEKP-SDLRNLATWRYFQSV-Q---KQVNMSYDLII----------CDAEVTDIAS---INR---------------------ITLLMSDFALSID----------------------GPLYLVFKT--YGTML-VNP--------------------------------------------DYKAIQHLS------RAFPS--------------VTGFITQ----VTSSFSSELYLRFSKRGK----FFRDAEYL-TS-STLREMSLVLFNCS-----------------SP----------KSEMQRARSLNYQ-DLV-----------------------RGFPE----------------------------EI--------IS---------NPYNEMII-TLIDSDVESF--------------------------------L---------VHKMVDDLELQRG-TLSKVAIIISIMIVFSNRVFNVSKPLTDP------------LFYPPSDPKI----------------------LRHFNICCSTMMYLSTALGDVPSF--------ARLHDL-----------------------YNRPITYYFR------------------------------------------------------------------------------------K-------------------QVIRGNIYLSW-SWSNDT-----L--VFKRVA----CNSSL--SLS-SHWI------R--LIYKIVKTTRLVGS-------LEDLLGEVERHLH-----------------GYNRWITLEDIRSRSSLLDYSCL----------------------------------------------------------------------------------------------------------------------------------------------------------------------------------------------------------------------------------------------------------------------------------------------------------------------------------------------------------------------------------------------------------------------------------------------------------------------------------------------------------------------------------------------------------------------------------------------------------------------------------------------------------------------------------------------------------------------------------------------------------------------------------------------------------------------------------------------------------------------------------------------------------------------------------------------------------------------------------------------------------------------------------------------------------------------------------------------------------------------------------------------------------------------------------------------------------------------------------------------------------------------------------------------------------------------------------------------------------------------------------------------------------------------------------------------------------------------------------------------------------------------------------------------------------------------------------------------------------------------
>AFN24469
-----------------------------------------------------------------------------------------------------------------------------------------------------------------------------------------------------------------------------------------------------------------------------------------------------------------------------------------------------------------------------------------------------------------------------------------------------------------------------------------------------------------------------------------------------------------------------------------------------------------------------------------------------------------------------------------------------------------------------------------------------------------------------------------------------------------------------------------------------------------------------------------------------------------------------------MIDPGEVFD-DPIDPIESEAESRGNPTIPNILRNSDYNLNSPLIE------------------------------------DSAK---LM-LEWLKTGNR-------PLRMTLTD---NCSRSYKVLKD------YFKKIDLGSIKVGGA----------------------------AAQSMISLWLYGAYS-----E-SN---------------------------RSRKCITDLAQFYSK---SS-----PIEKLLNC---TLENRGL--RIPPEGVLSCLERVDYDKAF------GRYLANIYS--S---YLFFHVITLYMNALDWDEEKTILA--------------L-WKDLTSI-D-V---G--RDL-----VKFK--DKIWGLLIVTKDFV--YSQ---S----SGC----------------LFDR----NYTLMLKDLFLSRFNSLMILLSPPEPRY---SDDLISQLCQLYIA----GDHVLS------------------VCGNS-GYEVIKI-LEPYVVNSLVQRAERFRPLIHSLGDFPAFIRDKVGQLEGTF----------------------------------GPSAK-------RFFKALDQFDNIHDLVFVYGCYRHWGHPYIDYRKGLSKLYDQVHIKKV---IDKSYQEYLASD--LAR-------------RILRWGFDKYSK---WYLDSRL---L-SRDHPLT---PY--IKT---QTWPP-----KHIVDLV-----------GDTWHKL-PITQIFEIPESMDPSEILDDKSHSFTRTKLASWL-----SE--------------N--RGGPVPSEKVIITALSKPPVNPR-----EFLKSID-----LGGLPD-EDLIIGLK-----------------------------PKERELKI-EGRFFALMSWNLRLYFVITEKLLANYILPLFDALTMTDNLNKVFKKLIDRVTGQG-----------------------------------LLDYSRVTYAFHLDYEKWNNHQRLESTED-VFSVLDQVFGLR---RVFSRTHEFF--QKSWIYY---------SDRSDLIGLWEDQI-----------------------YCLDMSGGPTCWNGQD---------GGLEGLRQKGWSLV---SLLMIDRESQ-TR--NTRTKI-LAQGDNQVLCPTYMLSPGLSRE----------GLLYELESISRNALSIY-RAIEEGASKLGLIIKKEETMCSY-------DFLIYGKTPLFRGN------------------ILVPESKRWAR-VSCISNDQIVNLANIMSTV---------STNA-----L----TVAQHSQSLIKPMRDFLLMSVQAVFHYLLFSPIL--------------------------------KGRV----YKILSAEGD---NF------------LLAMSRIIY--------------------LDPSLGGVSGMS-LG--------RFHIRQF---SDPVSEGLSFWREIWLSSNE--S-----WIHALCQEAGNPDL-GERT-LESFTRLL-EDPTTL------NIKGGASP-----TILLKDAIRKALYDE--VDKVE-NSEFREAILLSKTH--RDNF-------ILFLKSV-----EPLFPRF--------LSELFSSSFLGI--------------------PESIIGLIQNSRTIRRQFRRSLSRTLE-----------------------ES--------FYNSEI-------------------HGINRMTQTPQR---------------------VGRVWTCSSERADLLREISW-----G-------------------------RKVVGT---------------TVPHPS------------EMLGLLPKSSISC---------SC--G---VTGRGNPRISVSVL--------------------------P----------SFDQSFFSR----GPLK--GYL--GSS-TSMSTQ---LFHA--WEK-VTNV-------HVVKRALSLKESINWFIT----RN---------SNLAQTLV-RNIISLT---GPDF----------PLEEA-PVFKRTGS--------ALHRFKSARYSEGGYSA-----------V-C--PNLLSHISVSTD-TM--------------------S-D----LTH-D--GR---NYDFMFQPLMLYAQTWTSELVQK----DTRLK-------------------DSTFHWHLRCN---------KCIRPIDDI--------TLETSQVFDF---PDVSRR-I---SRMVS---------------GA-VPHFRKLPDI--------------R---LRPGD---------FESLS-------GKEKSRHIGSAQG-LLYSILVAIH-------------------------DSGY----------NDG--TIFPVN---IYSKVSPRDYLRGLARGVLI-------GSSICFLTRM--------------------------TNININRPLELISGVISYIL-LRLDNHP---------------------------------------------------------------------------------------------------------------------------------------------------------SL-------------YIMLREPSLRGEIFSIPQKVPAAYPT----------------------------------TMREGNRSI-LCY------LQHVLRYER---EAITASPENEWLWIFS------------DFRSS--------------------------------------------K-------MTYLTLITYQSH----------LLL---QRVGKNLSKSMRT----NLRQ--MSSLMRQ-VLGGHGEDT-----------------LESDE-DIQRL---LKDSLRRTRWVDQEVRHAARTMAGCYSP---------------------------------------------------------------SKR-----MSRKAGC-------------------------------------------SEWVC--------------------SAQQVAVSTSANP----APASELD---VRTLSR--------RLQNPLIS------GLRVVQ--WATGAHYKLKPILDDLN------------------------VFPSLCLVVGDGSGGISRAVLNMFPDARLVFNSLLEVNDLMASGT----------------------------------HPLPPSAIMSGGDDIISRVIDFDSIWEKP-SDLRNLTTWRYFQSV-Q---EQLNMSYDLII----------CDAEVTDVAS---INR---------------------ITLLMSDFALSID----------------------GPLYLVFKT--YGTML-VNP--------------------------------------------DYKAIQHLS------RAFPV--------------VTGFITQ----VTSSFSSELYLRFSKRGK----FFRDAEYL-TS-SALREMSLVLFNCS-----------------SP----------KSEMQRARSLNYQ-DLV-----------------------RGFPE----------------------------EI--------IS---------NPYNEMII-TLIDSDVESF--------------------------------L---------VHKMVDDLELQRG-TLSKVSIIIAIMIVFSNRVFNVSKPLTDP------------LFYPPSDPKI----------------------LRHFNICCSTMMYLSTALGDVPSF--------ARLHDL-----------------------YNRPITYYFM------------------------------------------------------------------------------------K-------------------QVIRGNTYLSW-SWSDDA-----A--VFKRVA----CNSSL--SLS-SHWI------R--LIYKIVKTTRLRGS-------VEDLSKEVEKHLR-----------------RYNRWITLKDIRSRSSLLDYSCL----------------------------------------------------------------------------------------------------------------------------------------------------------------------------------------------------------------------------------------------------------------------------------------------------------------------------------------------------------------------------------------------------------------------------------------------------------------------------------------------------------------------------------------------------------------------------------------------------------------------------------------------------------------------------------------------------------------------------------------------------------------------------------------------------------------------------------------------------------------------------------------------------------------------------------------------------------------------------------------------------------------------------------------------------------------------------------------------------------------------------------------------------------------------------------------------------------------------------------------------------------------------------------------------------------------------------------------------------------------------------------------------------------------------------------------------------------------------------------------------------------------------------------------------------------------------------------------------------------------------
>AGN91973
--------------------------------------------------------------------------------------------------------------------------------------------------------------------------------------------------------------------------------------------------------------------------------------------------------------------------------------------------------------------------------------------------------------------------------------------------------------------------------------------------------------------------------------------------------------------------------------------------------------------------------------------------------------------------------------------------------------------------------------------------------------------------------------------------------------------------------------------------------------------------------------------------------------------MNSLFQE------------CYTES-----LMDDNTDTIITGKGRSAHNEGEYHLKSALRS------------------------------------HSDY--------------------------VKNKHQ--AK-----------------DL----LKLSEH-------T---SVH-ASKNPCKLLPTLWKGVVEGEEWVEDEVAI----YLKELY----HDDE---------------TDDCALELLD--------AELEHVC--------------HDDDKTGIMQGV-----VQCQEDAWNKHT-IY-GRANILRWAL--T---R--------------------IVI--------DHNKEEP--------TE---LSP--MGRKLDGGVFAYSLSSSL-SMMISRSWCHLMINDSP-----GTI------------------NI----QHLINTLDKLTERVNIMTYLTLCNKTGL-SSIYPSVDITLRIIQL----GDQLIL------------------NEGNN-AFRGLAS-YEAICVGEIINRGDSSVW--D-VGRFLNTMLQEVGAL------------GENYKTW------------------SSD-VL-------VIL----QGLRIQQVSCLHGMYRIWGHPVVDLEKGLMKLRSVALMEKE---IPPECARNTSNM--FKE-------------IFFTQYFRRHKF---YPPHTW--T-GPEGSNYIK---QV--LSL--EKELDI-----------H-----NIRYH-LEDWENI-RCEKTFEIPATYSLASCIKDRAISPKRSELVSM-----IIR-------------GG--SVMSQSSRRGVLKWLDSTMIPVR-----EFLDGIN-----ESGLSK-DNSIIGLY-----------------------------PKERELKM-EARFFALMSFQMRLYFTITEHMANDNLLDYFPMVTMSDSMLELNKKLDTLSRKQI-----------------------------------TKKEGVVHYVVNIDFRKWNQQMREEMTVP-MFLDADRLFGYT---NLVGRTHEIF--KSSYIYL---------SSGEYVPQVSLR--------------------------GRLVHEEPYSWTNDP---------SGKEGLRQKYWTIM---TACDLMYVAR-QH--GLKIDL-VGGGDNQVLI--VEVTTDKVGD-GG------ELTTEGKSECKYKMGTFM-SHLSNYMEKKGLPLKTEETWISP-------NLLMFFKMMYYDHT------------------TLVSPLKQASR-VFPLSNDQVMTIGNMAATV---------SSGV-----T----VLSSKDMQIGPAAAFGRL-ICADLASLVTKDHPL---------SDGG--------EMWSDSINICRGGSR----RKV---------NVRPD-----LKTPMRIFLSLTL--------------------LHKVMGGPAIVS-PL--------GMMMRGF---PDPLCEHLTWISMIKTK-F------------PQATNFACMSI-NT---KVPWAHLL-EDPVSV------NHDAPMHG-----LAVLRREAEQALA--K-ASGYK-NRDFMDLARCCNKS-QMEGL-------AEALCSG-----KNVDIRV--------LHDVMGASLGGY--------------------FNSIASKVNKTATVLRMNKSSSVIAT----------------------------------IAGQER--------------------HCMSYF------AAS----------S--SVPHDLTPLKCPTATARRYRRLSW-----G-------------------------KEILSI---------------TTPHPA------------AFLTPVIG----D---------HQ-C--------DHNYVQTKTSGG------------------NLI---N------------P---HSR----GPYP--VYM--GSY-TKEKFK---P--T-EMAAAYGEE-------DLLSRPIHLMKLINWRYS----SS---------SNMARTLK-CLLSSLT---DADA----------TLFYG-MMEWIAGD--------AEHRYQDMATKHGGVPN-----------V-A--HSILSYVRAHTT-TF--------------------R-K----HSR-G--GK---NETLHFQAVMIYTSMIALFK------KY-----------------------GGIIHWHESCG---------ECIQQTVGN--------VDVVLTKRV---E--FPIL-KGNLFAYVP-----------------AESIKFHYHDM--------------K---RIRSV-------------------ED------LGFRTVS-YESMSSLDRRTA---SI-SMLSAVIS------SSESRDKSSVT-MSSIEMW----AGTVN---LTEIIPAVCLRVSVAEL-------------MRT-----GEWSW-------P------KPHLKRRIIML---------------LEPFIRSK-----LGR----------------------Y--------------------------------------------------------------------------QL----------LEMGVTLDELRSNNPGV--LLDIIQVVMDNSRMTPKII---------PNRVSPSWANDVI-----CA--------KI----------------------------------------------Y-----------ENE-----------------------------------------------------HIIFCSG-----C--------LAKGPCVD--------------KV--------------------------------------------------------------------------------------------------------EICN-----D-------I------LMEYTFKVCS-ATLPV--LKGDMSQI---------------------------ICDRDFSN-------------------------------------------------------------------------DPDWTSSPVQLFEMMDNP-AA-QFTPFPRDGPIAV------S-----------------RP----LGSAGLSSILDILA----------------------------ETNGIIMVGDDSVSITIWRQFRATRRVMIFK---TGDNH------LE-AACDFICMAPDEADLLMDSESPDGKADVYYGDN-IPVAPGWWI-VTSR-KDVNRLYKYG-KDMSPTR------VL-IS----KDRGQTRAI----------CAVKMEQSPGQKWGDF-------------------------QATYKK--------------------------------------------------------------------------------------------IEMRCGNYSGM--------------------VRNPTSK-----------NKLVSCA-------------------------------VSLFHRVNGDIEEA----V-------------KCCV-----------------------------------------------------------------TEMRTIFWR-----------NELYTKKAKEL-MYLMST---------------------------LHMAGMEGGIEF-ARRS--IKPRAVRRPYRILI-KT--TARNNYKAAND-VTDVRELFRV-TPKPTGAPGGDI-----I------INI-----G-------------K-------------------------------------------------------------------------------------------------------------------------------------------------------------------------------------------------------------------------------------------------------------------------------------------------------------------------------------------------------------------------------------------------------------------------------------------------------------------------------------------------------------------------------------------------------------------------------------------------------------------------------------------------------------------------------------------------------------------------------------------------------------------------------------------------------------------------------------------------------------------------------------------------------------------------------------------------------------------------------------------------------------------------------------------------------------------------------------------------------------------------------------------------------------------------------------------------------------------------------------------------------------------------------------------------------------------------------------------------------------------------------------------------------------------------------------------------------------------------------------------------------------------------------------------------------------------------------------------------------------------------------------------------------------------------------------------------------------------------------------------------------------------------------------------------------------------------------------------------------------------------------------------------------------------------------------------
>AHK23704
-----------------------------------------------------------------------------------------------------------------------------------------------------------------------------------------------------------------------------------------------------------------------------------------------------------------------------------------------------------------------------------------------------------------------------------------------------------------------------------------------------------------------------------------------------------------------------------------------------------------------------------------------------------------------------------------------------------------------------------------------------------------------------------------------------------------------------------------------------------------------------------------------------------ME--VHDFETD-EFNDFN------------EDD-YATR------EFLNPDERMTYLNHADYNLNSPLIS------------------------------------DDID---NL-IRKFNSLPI-------PSMWDSKN---WDGVLEMLT-------------SCQA-NPIST---------------------------SQMHKWMGSWLMSDNH-----D-AS---------------------------QGYSFLHEVDKEAEI---TF-----DVVETFIR---GWGNKPI---EYI-------KKERWTDSF-------KILTYLCQ--K---FLDLHKLTLILNAVSEVELLNLAR------------TFK-GKVR--RSS-H---G--TNI-----CRIR--VPSLGPTFISEGWA--YFK---K----LDI----------------LMDR----NFLLMVKDVIIGRMQTVLSMVCRIDNLF---SEQDIFSLLNIYRI----GDKIVE------------------RQGNF-SYDLIKM-VEPICNLKLMKLARESRPLVPQFPHFENHIKTSVDEGAKID----------------------------------RG-IR-------FLHDQIMSVKTVDLTLVIYGSFRHWGHPFIDYYTGLEKLHSQVTMKKD---IDVSYAKALASD--LAR-------------IVLFQQFNDHKK---WFVNGDL---L-PHDHPFK---SH--VKE---NTWPT-----AAQVQDF-----------GDKWHEL-PLIKCFEIPDLLDPSIIYSDKSHSMNRSEVLKHV-----RM--------------N--PNTPIPSKKVLQTMLDTKATNWK-----EFLKEID-----EKGLDD-DDLIIGLK-----------------------------GKERELKL-AGRFFSLMSWKLREYFVITEYLIKTHFVPMFKGLTMADDLTAVIKKMLDSSSGQG-----------------------------------LKSYEAICIANHIDYEKWNNHQRKLSNGP-VFRVMGQFLGYP---SLIERTHEFF--EKSLIYY---------NGRPDLMRVHNNTL------------------------INST-SQRVCWQGQE---------GGLEGLRQKGWSIL---NLLVIQREAK-IR--NTAVKV-LAQGDNQVICTQYKTKKSRNVV----------ELQGALNQMVSNNEKIM-TAIKIGTGKLGLLINDDETMQSA-------DYLNYGKIPIFRGV------------------IRGLETKRWSR-VTCVTNDQIPTCANIMSSV---------STNA-----L----TVAHFAENPINAMIQYNYFGTFARLLLMMHDPAL--------------------------------RQSL----YEVQDKI-P---GL----------HSSTFKYAMLY--------------------LDPSIGGVSGMS-LS--------RFLIRAF---PDPVTESLSFWRFIHVHAQS--E-----HLKEMSAVFGNPEI-AKFR-ITHIDKLV-EDPTSL------NIAMGMSP-----ANLLKTEVKKCLIES--RQTIR-NQVIKDATIYLYHE--EDRL-------RSFLWSI-----NPLFPRF--------LSEFKSGTFLGV--------------------ADGLISLFQNSRTIRNSFKKKYHRELD-----------------------DL--------IVRSEV-------------------SSLTHLGKL--HLRR-----------------GSCKMWTCSATHADTLRYKSW-----G-------------------------RTVIGT---------------TVPHPL------------EMLGPQHRKETPC---------AP-CN---TSGF--NYVSVHCP--------------------------D----------GIHDVFSSR----GPLP--AYL--GSK-TSESTS---ILQP--WER-ESKV-------PLIKRATRLRDAISWFVE----PD---------SKLAMTIL-SNIHSLT---GEEW----------T-KRQ-HGFKRTGS--------ALHRFSTSRMSHGGFAS-----------Q-S--TAALTRLMATTD-TM--------------------R-D----LG-----DQ---NFDFLFQATLLYAQITTTVAR------DGWIT-------------------SCTDHYHIACK---------SCLRPIEEI--------TLDSSMDYTP---PDVSHV-L---KTWRN---------------GE-GSWGQEIKQI--------------Y---PLEGN---------WKNLA-------PAEQSYQVGRCIG-FLYGDLAYRK-------------------------STHA----------EDS--SLFPLS---IQGRIRGRGFLKGLLDGLMR-------ASCCQVIHRR--------------------------SLAHLKRPANAVYGGLIYLI-DKLSVSP---------------------------------------------------------------------------------------------------------------------------------------------------------PF-------------LSLTRSGPIRDELETIPHKIPTSYPT----------------------------------SNRDMGVIV-RNY------FKYQCRLIEKGK----YRSHYSQLWLFS------------DVLSI--------------------------------------------D-------FIGPFSISTTLL--------QILYK---PFLSGKDKNELR-----ELAN--LSSLLRS------------------------------GE-GWEDIH--VKFFTKDILLCPEEIRHACKFGIAKDNN-------------------------------------------------------------------KDMSYPPWGR---------------------------------------------ESRG--------------------TITTIPVYYTTTP----Y----PK---MLEMPP--------RIQNPLLS------GIRLGQ--LPTGAHYKIRSILHGMG------------------------IHYRDFLSCGDGSGGMTAALLRENVHSRGIFNSLLELSGSVMRGA----------------------------------SPEPPSALETL-GGDKSRCVNGETCWEYP-SDLCDPRTWDYFLRL-K---AGLGLQIDLIV----------MDMEVRDSST---SLK---------------------IETNVRNYVHRIL--------------------D-EQGVLIYKT--YGTYI-CES--------------------------------------------EKNAVTILG------PMFKT--------------VDLVQTE----FSSSQTSEVYMVCKGLKKL--IDEPNPDW--SS-I--NESWKNLYAFQ-----------------SS----------EQEFARAKKVSTY-FTL-----------------------TGIPS----------------------------QF--------IP---------DPFVNIET-MLQIFGVPTG--------------------------------V---------SHAAALKSSDRPA--D-LLTISLFYMAIISYYNINHIR-VGPI------------PPNPPSDGIA----------------------QNVGIAITGISFWLSLMEKDIPLY--------QQCLAV-----------------------IQQSFPIRWE------------------------------------------------------------------------------------A-------------------VSVKGGYKQKW-STRG-D-----G--LPKDTR----ISDSL--API-GNWI------R--SLELVRNQVRL----------NPFNEILFNQLCR-----------------TVDNHLKWSNLRRNTGMIEWINRRISKEDRSI--------------------------------LML--------------------------------------KSD------------------------------LHEENSWRD------------------------------------------------------------------------------------------------------------------------------------------------------------------------------------------------------------------------------------------------------------------------------------------------------------------------------------------------------------------------------------------------------------------------------------------------------------------------------------------------------------------------------------------------------------------------------------------------------------------------------------------------------------------------------------------------------------------------------------------------------------------------------------------------------------------------------------------------------------------------------------------------------------------------------------------------------------------------------------------------------------------------------------------------------------------------------------------------------------------------------------------------------------------------------------------------------------------------------------------------------------------------------------------------------------------------------------------------------------------------------------------------------------------------------------------------------------------------------------------
>AKE31718
-----------------------------------------------------------------------------------------------------------------------------------------------------------------------------------------------------------------------------------------------------------------------------------------------------------------------------------------------------------------------------------------------------------------------------------------------------------------------------------------------------------------------------------------------------------------------------------------------------------------------------------------------------------------------------------------------------------------------------------------------------------------------------------------------------------------------------------------------------------------------------------------------------------ME--VHDFETD-EFNDFN------------EDD-YATR------EFLNPDERMTYLNHADYNLNSPLIS------------------------------------DDID---NL-IRKFNSLPI-------PSMWDSKN---WDGVLEMLT-------------SCQA-NPIST---------------------------SQMHKWMGSWLMSDNH-----D-AS---------------------------QGYSFLHEVDKEAEI---TF-----DVVETFIR---GWGNKPI---EYI-------KKERWTDSF-------KILAYLCQ--K---FLDLHKLTLILNAVSEVELLNLAR------------TFK-GKVR--RSS-H---G--TNI-----CRIR--VPSLGPTLISEGWA--YFK---K----LDI----------------LMDR----NFLLMVKDVIIGRMQTVLSMVCRIDNLF---SEQDIFSLLNIYRI----GDKIVE------------------RQGNF-SYDLIKM-VEPICNLKLMKLARESRPLVPQFPHFENHIKTSVDEGAKID----------------------------------RG-IR-------FLHDQIMSVKTVDLTLVIYGSFRHWGHPFIDYYTGLEKLHSQVTMKKD---IDVSYAKALASD--LAR-------------IVLFQQFNDHKK---WFVNGDL---L-PHDHPFK---SH--VKE---NTWPT-----AAQVQDF-----------GDKWHEL-PLIKCFEIPDLLDPSIIYSDKSHSMNRSEVLKHV-----RM--------------N--PNTPIPSKKVLQTMLDTKATNWK-----EFLKEID-----EKGLDD-DDLIIGLK-----------------------------GKERELKL-AGRFFSLMSWKLREYFVITEYLIKTHFVPMFKGLTMADDLTAVIKKMLDSSSGQG-----------------------------------LKSYEAICIANHIDYEKWNNHQRKLSNGP-VFRVMGQFLGYP---SLIERTHEFF--EKSLIYY---------NGRPDLMRVHNNTL------------------------INST-SQRVCWQGQE---------GGLEGLRQKGWSIL---NLLVIQREAK-IR--NTAVKV-LAQGDNQVICTQYKTKKSRNVV----------ELQGALNQMVSNNEKIM-TAIKIGTGKLGLLINDDETMQSA-------DYLNYGKIPIFRGV------------------IRGLETKRWSR-VTCVTNDQIPTCANIMSSV---------STNA-----L----TVAHFAENPINAMIQYNYFGTFARLLLMMHDPAL--------------------------------RQSL----YEVQDKI-P---GL----------HSSTFKYAMLY--------------------LDPSIGGVSGMS-LS--------RFLIRAF---PDPVTESLSFWRFIHVHARS--E-----HLKEMSAVFGNPEI-AKFR-ITHIDKLV-EDPTSL------NIAMGMSP-----ANLLKTEVKKCLIES--RQTIR-NQVIKDATIYLYHE--EDRL-------RSFLWSI-----NPLFPRF--------LSEFKSGTFLGV--------------------ADGLISLFQNSRTIRNSFKKKYHRELD-----------------------DL--------IVRSEV-------------------SSLTHLGKL--HLRR-----------------GSCKMWTCSATHADTLRYKSW-----G-------------------------RTVIGT---------------TVPHPL------------EMLGPQHRKETPC---------AP-CN---TSGF--NYVSVHCP--------------------------D----------GIHDVFSSR----GPLP--AYL--GSK-TSESTS---ILQP--WER-ESKV-------PLIKRATRLRDAISWFVE----PD---------SKLAMTIL-SNIHSLT---GEEW----------T-KRQ-HGFKRTGS--------ALHRFSTSRMSHGGFAS-----------Q-S--TAALTRLMATTD-TM--------------------R-D----LG-----DQ---NFDFLFQATLLYAQITTTVAR------DGWIT-------------------SCTDHYHIACK---------SCLRPIEEI--------TLDSSMDYTP---PDVSHV-L---KTWRN---------------GE-GSWGQEIKQI--------------Y---PLEGN---------WKNLA-------PAEQSYQVGRCIG-FLYGDLAYRK-------------------------STHA----------EDS--SLFPLS---IQGRIRGRGFLKGLLDGLMR-------ASCCQVIHRR--------------------------SLAHLKRPANAVYGGLIYLI-DKLSVSP---------------------------------------------------------------------------------------------------------------------------------------------------------PF-------------LSLTRSGPIRDELETIPHKIPTSYPT----------------------------------SNRDMGVIV-RNY------FKYQCRLIEKGK----YRSHYSQLWLFS------------DVLSI--------------------------------------------D-------FIGPFSISTTLL--------QILYK---PFLSGKDKNELR-----ELAN--LSSLLRS------------------------------GE-GWEDIH--VKFFTKDILLCPEEIRHACKFGIAKDNN-------------------------------------------------------------------KDMSYPPWGR---------------------------------------------ESRG--------------------TITTIPVYYTTTP----Y----PK---MLEMPP--------RIQNPLLS------GIRLGQ--LPTGAHYKIRSILHGMG------------------------IHYRDFLSCGDGSGGMTAALLRENVHSRGIFNSLLELSGSVMRGA----------------------------------SPEPPSALETL-GGDKSRCVNGETCWEYP-SDLCDPRTWDYFLRL-K---AGLGLQIDLIV----------MDMEVRDSST---SLK---------------------IETNVRNYVHRIL--------------------D-EQGVLIYKT--YGTYI-CES--------------------------------------------EKNAVTILG------PMFKT--------------VDLVQTE----FSSSQTSEVYMVCKGLKKF--IDEPNPDW--SS-I--NESWKNLYAFQ-----------------SS----------EQEFARAKKVSTY-FTL-----------------------TGIPS----------------------------QF--------IP---------DPFVNIET-MLQIFGVPTG--------------------------------V---------SHAAALKSSDRPA--D-LLTISLFYMAIISYYNINHIR-VGPI------------PPNPPSDGIA----------------------QNVGIAITGISFWLSLMEKDIPLY--------QQCLAV-----------------------IQQSFPIRWE------------------------------------------------------------------------------------A-------------------ISVKGGYKQKW-STRG-D-----G--LPKDTR----ISDSL--API-GNWI------R--SLELVRNQVRL----------NPFNKILFNQLCR-----------------TVDNHLKWSNLRKNTGMIEW-------------------------------------------------------------------------------------------------------------------------------------------------------------------------------------------------------------------------------------------------------------------------------------------------------------------------------------------------------------------------------------------------------------------------------------------------------------------------------------------------------------------------------------------------------------------------------------------------------------------------------------------------------------------------------------------------------------------------------------------------------------------------------------------------------------------------------------------------------------------------------------------------------------------------------------------------------------------------------------------------------------------------------------------------------------------------------------------------------------------------------------------------------------------------------------------------------------------------------------------------------------------------------------------------------------------------------------------------------------------------------------------------------------------------------------------------------------------------------------------------------------------------------------------------------------------------------------------------------------------------
>AMX80969
-----------------------------------------------------------------------------------------------------------------------------------------------------------------------------------------------------------------------------------------------------------------------------------------------------------------------------------------------------------------------------------------------------------------------------------------------------------------------------------------------------------------------------------------------------------------------------------------------------------------------------------------------------------------------------------------------------------------------------------------------------------------------------------------------------------------------------------------------------------------------------------------------------------------------------------MLDPGEVYD-DPIDPIESEAEPRGAPTVPNILRNSDYNLNSPLIE------------------------------------DSAR---LM-LEWLKTGNR-------PYRMTLTD---NCSRSYKVLKD------YFKKVDLGSLKVGGT----------------------------AAQSMISLWLYGAHS-----E-SN---------------------------RSRRCITDLAHFYSK---SS-----PIEKLLNC---TLGNRGL--RIPPEGVLSCLERVDYDKAF------GRYLANTYS--S---YLFFHVITLYMNALDWDEEKTILA--------------L-WKDLTSV-D-I---G--KDL-----VKFK--DQIWGLLIVTKDFV--YSQ---S----SNC----------------LFDR----NYTLMLKDLFLSRFNSLMILLSPPEPRY---SDDLISQLCQLYIA----GDQVLS------------------MCGNS-GYEVIKI-LEPYVVNSLVQRAEKFRPLIHSLGDFPVFIKDKVSQLEGTF----------------------------------GPSAK-------RFFRVLDQFDNIHDLVFVYGCYRHWGHPYIDYRKGLSKLYDQVHIKKV---IDKSYQECLASD--LAR-------------RILRWGFDKYSK---WYLDSRF---L-ARDHPLT---PY--IKT---QTWPP-----KHIVDLV-----------GDTWHKL-PITQIFEIPESMDPSEILDDKSHSFTRTRLASWL-----SE--------------N--RGGPVPSEKVIITALSKPPVNPR-----EFLKSID-----LGGLPD-EDLIIGLK-----------------------------PKERELKI-EGRFFALMSWNLRLYFVITEKLLANYILPLFDALTMTDNLNKVFKKLIDRVTGQG-----------------------------------LLDYSRVTYAFHLDYEKWNNHQRLESTED-VFSVLDQVFGLK---RVFSRTHEFF--QKSWIYY---------SDRSDLIGLWEDQI-----------------------YCLDMSNGPTCWNGQD---------GGLEGLRQKGWSLV---SLLMIDRESQ-TR--NTRTKI-LAQGDNQVLCPTYMLSPGLSRE----------GLLYELESISRNALSIY-RAIEEGASKLGLIIKKEETMCSY-------DFLIYGKTPLFRGN------------------ILVPESKRWAR-VSCISNDQIVNLANIMSTV---------STNA-----L----TVAQHSQSLIKPMRDFLLMSVQAVFHYLLFSPIL--------------------------------KGRV----YKILNAEGE---NF------------LLAMSRIIY--------------------LDPSLGGVSGMS-LG--------RFHIRQF---SDPVSEGLSFWREIWLSSHE--S-----WIHALCQEAGNPDL-GERT-LESFTRLL-EDPTTL------NIKGGASP-----TILLKDAIRKALYDE--VDKVE-NSEFREAILLSKTH--RDNF-------ILFLKSV-----EPLFPRF--------LSELFSSSFLGI--------------------PESIIGLIQNSRTIRRQFRRSLSRTLE-----------------------ES--------FYNSEI-------------------HGINRMTQTPQR---------------------VGRVWPCSSERADLLREISW-----G-------------------------RKVVGT---------------TVPHPS------------EMLGLLPKSSISC---------TC--G---TTGGSNPRVSVSVL--------------------------P----------SFDQSFFSR----GPLK--GYL--GSS-TSVSTQ---LFHA--WEK-VTNV-------HVVKRALSLKESINWFIT----RN---------SNLAQTLI-RNIMSLT---GPDF----------PLEEA-PVFKRTGS--------ALHRFKSARYSEGGYSS-----------V-C--PNLLSHISVSTD-TM--------------------S-D----LTQ-D--GK---NYDFMFQPLMLYAQTWTSELVQR----DTRLR-------------------DSTFHWHLRCN---------RCVRPIDDI--------TLETSQIFEF---PDVSKR-I---SRMVS---------------GA-VPHFQKLPDI--------------R---LRPGD---------FESLS-------GREKSRHIGSAQG-LLYSILVAIH-------------------------DSGY----------NDG--TIFPVN---IYGKVSPRDYLRGLARGVLI-------GSSICFLTRM--------------------------TNININRPLELISGVISYIL-LRLDNHP---------------------------------------------------------------------------------------------------------------------------------------------------------SL-------------YIMLREPSLRGEIFSIPQKIPAAYPT----------------------------------TMKEGNRSI-LCY------LQHVLRYER---EVITASPENDWLWIFS------------DFRSA--------------------------------------------K-------MTYLTLITYQSH----------LLL---QRVERNLSKGMRA----NLRQ--MSSLMRQ-VLGGHGEDT-----------------LESDD-DIQRL---LKDSLRRTRWVDQEVRHAARTMTGDYSP---------------------------------------------------------------NKK-----VPRKAGC-------------------------------------------SEWVC--------------------SAQQVAVSTSANP----APVSELD---IRALSK--------RLQNPLIS------GLRVVQ--WATGAHYKLKPILDDLN------------------------VFPSLCLVVGDGSGGISRAVLNMFPDAKLVFNSLLEVNDLMASGT----------------------------------HPLPPSAIMSGGDDIVSRVIDFDSIWEKP-SDLRNLATWRYFQSV-Q---KQVNMSYDLII----------CDAEVTDIAS---VNR---------------------ITLLMSDFALSID----------------------GPLCLVFKT--YGTML-VNP--------------------------------------------DYKAIQHLS------RAFPS--------------VTGFITQ----VTSSFSSELYLRFSKRGK----FFRDAEYL-TS-STLREMSLVLFNCS-----------------SP----------KSEMQRARSLNYQ-DLV-----------------------RGFPE----------------------------EI--------IS---------NPYNEMII-TLIDSDVESF--------------------------------L---------VHKMVDDLELQRG-TLSKVAIIIAIMIVFSNRVFNVSKPLTDP------------LFYPPSDPKI----------------------LRHFNICCSTMMYLSTALGDVPSF--------ARLHDL-----------------------YNRPITYYFR------------------------------------------------------------------------------------K-------------------QVIRGNIYLSW-SWSDDT-----S--VFKRVA----CNSSL--SLS-SHWI------R--LIYKIVKTTRLVGS-------IEDLSGEIERHLH-----------------GYNRWITLKDIKSRSSLLDYSCL----------------------------------------------------------------------------------------------------------------------------------------------------------------------------------------------------------------------------------------------------------------------------------------------------------------------------------------------------------------------------------------------------------------------------------------------------------------------------------------------------------------------------------------------------------------------------------------------------------------------------------------------------------------------------------------------------------------------------------------------------------------------------------------------------------------------------------------------------------------------------------------------------------------------------------------------------------------------------------------------------------------------------------------------------------------------------------------------------------------------------------------------------------------------------------------------------------------------------------------------------------------------------------------------------------------------------------------------------------------------------------------------------------------------------------------------------------------------------------------------------------------------------------------------------------------------------------------------------------------------
>APD76715
-----------------------------------------------------------------------------------------------------------------------------------------------------------------------------------------------------------------------------------------------------------------------------------------------------------------------------------------------------------------------------------------------------------------------------------------------------------------------------------------------------------------------------------------------------------------------------------------------------------------------------------------------------------------------------------------------------------------------------------------------------------------------------------------------------------------------------------------------------------------------------------------------------------------------------------MLDPGEVYD-DPIDPVESEAEPRGAPTVPNILRNSDYNLNSPLIE------------------------------------DPAR---LM-LEWLKTGNR-------PYRMTLTD---NGSRSYKVLKD------YFKKVDLGSLKVGGT----------------------------AAQSMISLWLYGAHS-----E-SN---------------------------RSRRCITDLAHFYSK---SS-----PIEKLLNC---TLGNRGL--KIPPEGVLSCLERVDYDKAF------GRYLANTYS--S---YLFFHVITLYMNALDWDEEKTILA--------------L-WKDLTSV-D-I---G--KDL-----VKFK--DQIWGLLIVTKDFV--YSQ---S----SNC----------------LFDR----NYTLMLKDLFLSRFNSLMILLSPPEPRY---SDDLISQLCQLYIA----GDQVLS------------------TCGNS-GYEVIKV-LEPYVVNSLVQRAEKFRPLIHSLGDFPVFIKDKVSQLEGTF----------------------------------GPSAK-------RFFRVLDQLDNIHDLVFVYGCYRHWGHPYIDYRRGLSKLYDQVHIKKV---IDKSYQECLASD--LAR-------------RILRWGFDKYSK---WYLDSRF---L-ARDHPLT---PY--IKT---QTWPP-----KHIVDLV-----------GDTWHKL-PITQIFEIPESMDPSEILDDKSHSFTRTRLASWL-----SE--------------N--RGGPVPSEKVIITALSKPPVNPR-----EFLKSID-----LGGLPD-EDLIIGLK-----------------------------PKERELKI-EGRFFALMSWNLRLYFVITEKLLANYILPLFDALTMTDNLNKVFKKLIDRVTGQG-----------------------------------LLDYSRVTYAFHLDYEKWNNHQRLESTED-VFSVLDQVFGLK---RVFSRTHEFF--QKSWIYY---------SDRSDLIGLWEDQI-----------------------YCLDMSNGPTCWNGQD---------GGLEGLRQKGWSLV---SLLMIDRESQ-TR--NTRTKI-LAQGDNQVLCPTYMLSPGLSRE----------GLLYELESISRNALSIY-RAIEEGASKLGLIIKKEETMCSY-------DFLIYGKTPLFRGN------------------ILVPESKRWAR-VSCISNDQIVNLANIMSTV---------STNA-----L----TVAQHSQSLIKPMRDFLLMSVQAVFHYLLFSPIL--------------------------------KGRV----YKILSAEGE---SF------------LLAMSRIIY--------------------LDPSLGGVSGMS-LG--------RFHIRQF---SDPVSEGLSFWREIWLSSHE--S-----WIHALCQEAGNPDL-GERT-LESFTRLL-EDPTTL------NIKGGASP-----TILLKDAIRKALYDE--VDKVE-NSEFREAILLSKTH--RDNF-------ILFLKSV-----EPLFPRF--------LSELFSSSFLGI--------------------PESIIGLIQNSRTIRRQFRKSLSRTLE-----------------------ES--------FYNSEI-------------------HGINRMTQTPQR---------------------VGRVWPCSSERADLLREISW-----G-------------------------RKVVGT---------------TVPHPS------------EMLGLLPKSSISC---------TC--G---ATGGGNPRVSVSVL--------------------------P----------SFDQSFFSR----GPLK--GYL--GSS-TSMSTQ---LFHA--WEK-VTNV-------HVVKRALSLKESINWFIT----RN---------SNLAQTLI-RNIMSLT---GPDF----------PLEEA-PVFKRTGS--------ALHRFKSARYSEGGYSS-----------V-C--PNLLSHISVSTD-TM--------------------S-D----LTQ-D--GK---NYDFMFQPLMLYAQTWTSELVQR----DTRLR-------------------DSTFHWHLRCN---------KCVRPIDDI--------TLETSQIFEF---PDVSKR-I---SRMVS---------------GA-VPHFQKLPDI--------------R---LRPGD---------FESLS-------GREKSRHIGSAQG-LLYSILVAIH-------------------------DSGY----------NDG--TIFPVN---IYGRVSPRDYLRGLARGVLI-------GSSICFLTRM--------------------------TNININRPLELISGVISYIL-LRLDNHP---------------------------------------------------------------------------------------------------------------------------------------------------------SL-------------YIMLRDPSLRGEIFSIPQKIPAAYPT----------------------------------TMKEGNRSI-LCY------LQHVLRYER---EVITASPENDWLWIFS------------DFRSA--------------------------------------------K-------MTYLTLITYQSH----------LLL---QRVERNLSKSMRA----NLRQ--MSSLMRQ-VLGGHGEDT-----------------LESDD-DIQRL---LKDSLRRTRWVDQEVRHAARTMTGDYSP---------------------------------------------------------------NKK-----VSRKAGC-------------------------------------------SEWVC--------------------SAQQVAVSTSANP----APVSELD---IRALSK--------RFQNPLIS------GLRVVQ--WATGAHYKLKPILDDLN------------------------VFPSLCLVVGDGSGGISRAVLNMFPDAKLVFNSLLEVNDLMASGT----------------------------------HPLPPSAIMSGGDDIVSRVIDFESIWEKP-SDLRNLTTWRYFQSV-Q---KQVNMPYDLII----------CDAEVTDIAS---INR---------------------ITLLMSDFALSID----------------------GPLYLVFKT--YGTML-VNP--------------------------------------------DYKAIQHLS------RAFPS--------------VTGFITQ----VTSSFSSELYLRFSKRGK----FFRDAEYL-TS-STLREMSLVLFNCS-----------------SP----------KSEMQRARSLNYQ-DLV-----------------------RGFPE----------------------------EI--------VS---------NPYNEMII-TLIDSDVESF--------------------------------L---------VHKMVDDLELQRG-TLSKVAIIIAIMIVFSNRVFNVSKPLTDP------------LFYPPSDPKI----------------------LRHFNICCSTMMYLSTALGDVPSF--------ARLHDL-----------------------YNRPITYYFR------------------------------------------------------------------------------------K-------------------QVIRGNIYLSW-SWSDDT-----P--VFKRVA----CNSSL--SLS-SHWI------R--LIYKIVKTTRLVGR-------IEDLSREVERHLH-----------------GYNRWITLEDIRSRSSLLDYSCL----------------------------------------------------------------------------------------------------------------------------------------------------------------------------------------------------------------------------------------------------------------------------------------------------------------------------------------------------------------------------------------------------------------------------------------------------------------------------------------------------------------------------------------------------------------------------------------------------------------------------------------------------------------------------------------------------------------------------------------------------------------------------------------------------------------------------------------------------------------------------------------------------------------------------------------------------------------------------------------------------------------------------------------------------------------------------------------------------------------------------------------------------------------------------------------------------------------------------------------------------------------------------------------------------------------------------------------------------------------------------------------------------------------------------------------------------------------------------------------------------------------------------------------------------------------------------------------------------------------------
>APD76725
-----------------------------------------------------------------------------------------------------------------------------------------------------------------------------------------------------------------------------------------------------------------------------------------------------------------------------------------------------------------------------------------------------------------------------------------------------------------------------------------------------------------------------------------------------------------------------------------------------------------------------------------------------------------------------------------------------------------------------------------------------------------------------------------------------------------------------------------------------------------------------------------------------------------------------------MLDPGEVYD-DPIDPVESEAEPRGAPTVPNILRNSDYNLNSPLIE------------------------------------DPAR---LM-LEWLKTGNR-------PYRMTLTD---NCSRSYKVLKD------YFKKVDLGSLKVGGT----------------------------AAQSMISLWLYGAHS-----E-SN---------------------------RSRRCITDLAHFYSK---SS-----PIEKLLNC---TLGNRGL--KIPPEGVLSCLERVDYDKAF------GRYLANTYS--S---YLFFHVITLYMNALDWDEEKTILA--------------L-WTDLTSV-D-I---G--KDL-----VKFK--DQIWGLLIVTKDFV--YSQ---S----SNC----------------LFDR----NYTLMLKDLFLSRFNSLMILLSPPEPRY---SDDLISQLCQLYIA----GDQVLS------------------MCGNS-GYEVIKI-LEPYVVNSLVQRAEKFRPLIHSLGDFPVFIKDKVSQLEGTF----------------------------------GPSAK-------RFFRVLDQFDNIHDLVFVYGCYRHWGHPYIDYRKGLSKLYDQVHIKKV---IDKSYQECLASD--LAR-------------RILRWGFDKYSK---WYLDSRF---L-ARDHPLT---PY--IKT---QTWPP-----KHIVDLV-----------GDTWHKL-PIMQIFEIPESMDPSEILDDKSHSFTRTRLASWL-----SE--------------N--RGGPVPSEKVIITALSKPPVNPR-----EFLKSVD-----LGGLPD-EDLIIGLK-----------------------------PKERELKI-EGRFFALMSWNLRLYFVITEKLLANYILPLFDALTMTDNLNKVFKKLIDRVTGQG-----------------------------------LLDYSRVTYAFHLDYEKWNNHQRLESTED-VFSVLDQVFGLR---RVFSRTHEFF--QKSWIYY---------SDRSDLIGLWEDQI-----------------------YCLDMSNGPTCWNGQD---------GGLEGLRQKGWSLV---SLLMIDRESQ-TR--NTRTKI-LAQGDNQVLCPTYMLSPGLSRE----------GLLYELESISRNALSIY-RAIEEGASKLGLIIKKEETMCSY-------DFLIYGKTPLFRGN------------------ILVPESKRWAR-VSCISNDQIVNLANIMSTV---------STNA-----L----TVAQHSQSLIKPMRDFLLMSVQAVFHYLLFSPIL--------------------------------KGRV----YKILSAEGE---NF------------LLAMSRIIY--------------------LDPSLGGVSGMS-LG--------RFHIRQF---SDPVSEGLSFWREIWLSSHE--S-----WIHALCQEAGNPDL-GERT-LESFTRLL-EDPTTL------NIKGGASP-----TILLKDAIRKALYDE--VDKVE-NSEFREAILLSKTH--RDNF-------ILFLKSV-----EPLFPRF--------LSELFSSSFLGI--------------------PESIIGLIQNSRTIRRQFRKSLSRTLE-----------------------ES--------FYNSEI-------------------HGINRMTQTPQR---------------------VGRVWPCSSERADLLREISW-----G-------------------------RKVVGT---------------TVPHPS------------EMLGLLPKSSISC---------TC--G---AIGGGNPRVSVSVL--------------------------P----------SFDQSFFSR----GPLK--GYL--GSS-TSMSTQ---LFHA--WEK-VTNV-------HVVKRALSLKESINWFIT----RN---------SNLAQTLI-RNIMSLT---GPDF----------PLEEA-PVFKRTGS--------ALHRFKSARYSEGGYSS-----------V-C--PNLLSHISVSTD-TM--------------------S-D----LTQ-D--GK---NYDFMFQPLMLYAQTWTSELVQR----DTRLR-------------------DSTFHWHLRCN---------RCVRPIDDI--------TLETSQIFEF---PDVSKR-I---SRMVS---------------GA-VPHFQKLPDI--------------R---LRPGD---------FESLS-------GREKSRHIGSAQG-LLYSILVAIH-------------------------DSGY----------NDG--TIFPVN---IYGRVSPRDYLRGLARGVLI-------GSSICFLTRM--------------------------TNININRPLELISGVISYIL-LRLDNHP---------------------------------------------------------------------------------------------------------------------------------------------------------SL-------------YIMLREPSLRGEIFSIPQKIPAAYPT----------------------------------TMKEGNRSI-LCY------LQHVLRYER---EVITASPENDWLWIFS------------DFRSA--------------------------------------------K-------MTYLTLITYQSH----------LLL---QRVEKNLSKSMRA----NLRQ--MSSLMRQ-VLGGHGEDT-----------------LESDD-DIQRL---LKDSLRRTRWVDQEVRHAARTMTGDYSP---------------------------------------------------------------NKK-----VSRKAGC-------------------------------------------SEWVC--------------------SAQQVAVSTSANP----APVSELD---IRALSK--------RFQNPLIS------GLRVVQ--WATGAHYKLKPILDDLN------------------------VFPSLCLVVGDGSGGISRAVLNMFPDAKLVFNSLLEVNDLMASGT----------------------------------HPLPPSAIMSGGDDIVSRVIDFESIWEKP-SDLRNLATWRYFQSV-Q---KQVNMSYDLII----------CDAEVTDIAS---INR---------------------ITLLMSDFALSID----------------------GPLYLVFKT--YGTML-VNP--------------------------------------------DYKAIQHLS------RAFPS--------------VTGFITQ----VTSSFSSELYLRFSKRGK----FFRDAEYL-TS-STLREMSLVLFNCS-----------------SP----------KSEMQRARSLNYQ-DLV-----------------------RGFPE----------------------------EI--------IS---------NPYNEMII-TLIDSDVESF--------------------------------L---------VHKMVDDLELQRG-TLSKVAIIIAIMIVFSNRVFNVSKPLTDP------------LFYPPSDPKI----------------------LRHFNICCSTMMYLSTALGDVPSF--------ARLHDL-----------------------YNRPITYYFR------------------------------------------------------------------------------------K-------------------QVIRGNIYLSW-SWSDDT-----P--VFKRVA----CNSSL--SLS-SHWI------R--LIYKIVKTTRLVGS-------IEDLSGEVERHLH-----------------GYNRWITLEDIRSRSSLLDYSCL----------------------------------------------------------------------------------------------------------------------------------------------------------------------------------------------------------------------------------------------------------------------------------------------------------------------------------------------------------------------------------------------------------------------------------------------------------------------------------------------------------------------------------------------------------------------------------------------------------------------------------------------------------------------------------------------------------------------------------------------------------------------------------------------------------------------------------------------------------------------------------------------------------------------------------------------------------------------------------------------------------------------------------------------------------------------------------------------------------------------------------------------------------------------------------------------------------------------------------------------------------------------------------------------------------------------------------------------------------------------------------------------------------------------------------------------------------------------------------------------------------------------------------------------------------------------------------------------------------------------
>APD76750
-----------------------------------------------------------------------------------------------------------------------------------------------------------------------------------------------------------------------------------------------------------------------------------------------------------------------------------------------------------------------------------------------------------------------------------------------------------------------------------------------------------------------------------------------------------------------------------------------------------------------------------------------------------------------------------------------------------------------------------------------------------------------------------------------------------------------------------------------------------------------------------------------------------------------------------MLDPGEVYD-DPIDPVESEAEPRGAPTVPNILRNSDYNLNSPLIE------------------------------------DPAR---LM-LEWLKTGNR-------PYRMTLTD---NCSRSYKVLKD------YFKKVDLGSLKVGGT----------------------------AAQSMISLWLYGAHS-----E-SN---------------------------RSRRCITDLAHFYSK---SS-----PIEKLLNC---TLGNRGL--RIPPEGVLSCLERVDYDKAF------GRYLANTYS--S---YLFFHVITLYMNALDWDEEKTILA--------------L-WKDLTSV-D-I---G--KDL-----VKFK--DQIWGLLIVTKDFV--YSQ---S----SNC----------------LFDR----NYTLMLKDLFLSRFNSLMILLSPPEPRY---SDDLISQLCQLYIT----GDQVLS------------------MCGNS-GYEVIKI-LEPYVVNSLVQRAEKFRPLIHSLGDFPVFIKDKVSQLEGTF----------------------------------GPSAK-------RFFRVLDQFDNIHDLVFVYGCYRHWGHPYIDYRKGLSKLYDQVHIKKV---IDKSYQECLASD--LAR-------------RILRWGFDKYSK---WYLDPRF---L-ARDHPLT---PY--IKT---QTWPP-----KHIVDLV-----------GDTWHKL-PIMQIFEIPESMDPSEILDDKSHSFTRTRLASWL-----SE--------------N--RGGPVPSEKVIITALSKPPVNPR-----EFLKSID-----LGGLPD-EDLIIGLK-----------------------------PKERELKI-EGRFFALMSWNLRLYFVITEKLLANYILPLFDALTMTDNLNKVFKKLIDRVTGQG-----------------------------------LLDYSRVTYAFHLDYEKWNNHQRLESTED-VFSVLDQVFGLK---RVFSRTHEFF--QKSWIYY---------SDRSDLIGLWEDQI-----------------------YCLDMSNGPTCWNGQD---------GGLEGLRQKGWSLV---SLLMIDRESQ-TR--NTRTKI-LAQGDNQVLCPTYMLSPGLSRE----------GLLYELESISRNALSIY-RAIEEGASKLGLIIKKEETMCSY-------DFLIYGKTPLFRGN------------------ILVPESKRWAR-VSCISNDQIVNLANIMSTV---------STNA-----L----TVAQHSQSLIKPMRDFLLMSVQAVFHYLLFSPIL--------------------------------KGRV----YKILSAEGE---SF------------LLAMSRIIY--------------------LDPSLGGVSGMS-LG--------RFHIRQF---SDPVSEGLSFWREIWLSSHE--S-----WIHALCQEAGNPDL-GERT-LESFTRLL-EDPTTL------NIKGGASP-----TILLKDAIRKALYDE--VDKVE-NSEFREAILLSKTH--RDNF-------ILFLKSV-----EPLFPRF--------LSELFSSSFLGI--------------------PESIIGLIQNSRTIRRQFRKSLSRTLE-----------------------ES--------FYNSEI-------------------HGINRMTQTPQR---------------------VGRVWPCSSERADLLREISW-----G-------------------------RKVVGT---------------TVPHPS------------EMLGLLPKSSISC---------TC--G---ARGGGNPRVSVSVL--------------------------P----------SFDQSFFSR----GPLK--GYL--GSS-TSMSTQ---LFHA--WEK-VTNV-------HVVKRALSLKESINWFIT----RN---------SNLAQTLI-RNIMSLT---GPDF----------PLEEA-PVFKRTGS--------ALHRFKSARYSEGGYSS-----------V-C--PNLLSHISVSTD-TM--------------------S-D----LTQ-D--GK---NYDFMFQPLMLYAQTWTSELVQR----DTRLR-------------------DSTFHWHLRCN---------RCVRPIDDI--------TLETSQIFEF---PDVSKR-I---SRMVS---------------GA-VPHFQKLPDI--------------R---LRPGD---------FESLS-------GREKSRHIGSAQG-LLYSILVAIH-------------------------DSGY----------NDG--TIFPVN---IYGRVSPRDYLRGLARGVLI-------GSSICFLTRM--------------------------TNININRPLELISGVISYIL-LRLDNHP---------------------------------------------------------------------------------------------------------------------------------------------------------SL-------------YIMLREPSLRGEIFSIPQKIPAAYPT----------------------------------TMKEGNRSI-LCY------LQHVLRYER---EVITASPENDWLWIFS------------DFRSA--------------------------------------------K-------MTYLTLITYQSH----------LLL---QRVERNLSKSMRA----NLRQ--MSSLMRQ-VLGGHGEDT-----------------LESDD-DIQRL---LKDSLRRTRWVDQEVRHAARTMTGDYSP---------------------------------------------------------------NKK-----VSRKAGC-------------------------------------------SEWVC--------------------SAQQVAVSTSANP----APVSELD---IRALSK--------RFQNPLIS------GLRVVQ--WATGAHYKLKPILDDLN------------------------VFPSLCLVVGDGSGGISRAVLNMFPDAKLVFNSLLEVNDLMASGT----------------------------------HPLPPSAIMSGGDDIVSRVIDFESIWEKP-SDLRNLATWRYFQSV-Q---KQVNMSYDLII----------CDAEVTDIAS---INR---------------------ITLLMSDFALSID----------------------GPLYLVFKT--YGTML-VNP--------------------------------------------DYKAIQHLS------RAFPS--------------VTGFITQ----VTSSFSSELYLRFSKRGK----FFRDAEYL-TS-STLREMSLVLFNCS-----------------SP----------KSEMQRARSLNYQ-DLV-----------------------RGFPE----------------------------EI--------IS---------NPYNEMII-TLIDSDVESF--------------------------------L---------VHKMVDDLELQRG-TLSKVAIIIAIMIVFSNRVFNVSKPLTDP------------LFYPPSDPKI----------------------LRHFNICCSTMMYLSTALGDVPSF--------ARLHDL-----------------------YNRPITYYFR------------------------------------------------------------------------------------K-------------------QVIRGNIYLSW-SWSDDT-----P--VFKRVA----CNSSL--SLS-SHWI------R--LIYKIVKTTRLVGS-------IEDLSREVERHLH-----------------GYNRWITLEDIRSRSSLLDYSCL----------------------------------------------------------------------------------------------------------------------------------------------------------------------------------------------------------------------------------------------------------------------------------------------------------------------------------------------------------------------------------------------------------------------------------------------------------------------------------------------------------------------------------------------------------------------------------------------------------------------------------------------------------------------------------------------------------------------------------------------------------------------------------------------------------------------------------------------------------------------------------------------------------------------------------------------------------------------------------------------------------------------------------------------------------------------------------------------------------------------------------------------------------------------------------------------------------------------------------------------------------------------------------------------------------------------------------------------------------------------------------------------------------------------------------------------------------------------------------------------------------------------------------------------------------------------------------------------------------------------
>APD77040
-----------------------------------------------------------------------------------------------------------------------------------------------------------------------------------------------------------------------------------------------------------------------------------------------------------------------------------------------------------------------------------------------------------------------------------------------------------------------------------------------------------------------------------------------------------------------------------------------------------------------------------------------------------------------------------------------------------------------------------------------------------------------------------------------------------------------------------------------------------------------------------------------------------------------------------MLDPGEVYD-DPIDPIESEVEPRGAPTVPNILRNSDYNLNSPLIE------------------------------------DPAR---LM-LEWLKTGNR-------PCRMTLTD---NCSRSYKVLKE------YFKKVDLGSLKIGGT----------------------------AAQSMISLWLYGAHS-----E-SN---------------------------RSRRCITDLTHFYSK---SS-----PIEKLLNC---TLGNRGL--RIPPEGVLSCLERVDYDKAF------GRYLANTYS--S---YLFFHVITLYMNALDWDEEKTILA--------------L-WKELTSV-D-I---G--KDL-----VKFK--DQIWGLLIVTKDFV--YSQ---S----SHC----------------LFDR----NYTLMLKDLFLSRFNSLMILLSPPEPRY---SDDLISQLCQLYIA----GDQVLS------------------MCGNS-GYEVIKI-LEPYVVNSLVQRAEKFRPLIHSLGDFPVFIKDKVSQLEGTF----------------------------------GPSAK-------GFFRVLDQFDNIHDLVFVYGCYRHWGHPYIDYRKGLSKLYDQVHIKKV---IDKSYQECLASD--LAR-------------RILRWGFDKYSK---WYLDSRF---L-ARDHPLT---PY--IKT---QTWPP-----KHIVDLV-----------GDTWHKL-PITQIFEIPESMDPSEILDDKSHSFTRTRLASWL-----SE--------------N--RGGPVPSEKVIITALSKPPVNPR-----EFLKSID-----LGGLPD-EDLIIGLK-----------------------------PKERELKI-EGRFFALMSWNLRLYFVITEKLLANYILPLFDALTMTDNLNKVFKKLIDRVTGQG-----------------------------------LLDYSRVTYAFHLDYEKWNNHQRLESTED-VFSVLDRVFGLK---RVFSRTHEFF--QKSWIYY---------SDRSDLIGLWEDQI-----------------------YCLDMSNGPTCWNGQD---------GGLEGLRQKGWSLV---SLLMIDRESQ-TR--NTRTKI-LAQGDNQVLCPTYMLSPGLSRE----------GLLYELESISRNALSIY-RAIEEGASKLGLIIKKEETMCSY-------DFLIYGKTPLFRGN------------------ILVPESKRWAR-VSCISNDQIVNLANIMSTV---------STNA-----L----TVAQHSQSLIKPMRDFLLMSVQAVFHYLLFSPIL--------------------------------KGRV----YKILSAEGE---SF------------LLAMSRIIY--------------------LDPSLGGVSGMS-LG--------RFHIRQF---SDPVSEGLSFWREIWLSSHE--S-----WIHALCQEAGNPDL-GERT-LESFTRLL-EDPTTL------NIKGGASP-----TILLKDAIRKALYDE--VDKVE-NSEFREAILLSKTH--RDNF-------ILFLKSV-----EPLFPRF--------LSELFSSSFLGI--------------------PESIIGLIQNSRTIRRQFRRSLSRTLE-----------------------ES--------FYNSEV-------------------HGINRMTQTPQR---------------------VGRVWPCSSERADLLREISW-----G-------------------------RKVVGT---------------TVPHPS------------EMLGLLPKSSISC---------TC--G---ATGGGNPRVSVSVL--------------------------P----------SFDQSFFSR----GPLK--GYL--GSS-TSMSTQ---LFHA--WEK-VTNV-------HVVKRALSLKESINWFIA----RN---------SNLAQTLI-RNIMSLT---GPDF----------PLEEA-PVFKRTGS--------ALHRFKSARYSEGGYSS-----------V-C--PNLLSHISVSTD-TM--------------------S-D----LTQ-D--GK---NYDFMFQPLMLYAQTWTSELVQR----DTRLR-------------------DSTFHWHLRCN---------RCVRLIDDI--------TLETSQIFEF---PDVSKR-I---SRMVS---------------GA-VPHFQKLPDI--------------R---LRPGD---------FESLS-------DREKSRHIGSAQG-LLYSILVAIH-------------------------DSGY----------NDG--TIFPVN---IYGKVSPRDYLRGLARGVLI-------GSSICFLTRM--------------------------TNININRPLELISGVISYIL-LRLDNHP---------------------------------------------------------------------------------------------------------------------------------------------------------SL-------------YIMLREPSLRGEIFSIPQKIPAAYPT----------------------------------TMKEGNRSI-LCY------LQHVLRYER---EVITASPENDWLWIFS------------DFRSA--------------------------------------------K-------MTYLTLITYQSH----------LLL---QRVERNLSKGMRA----NLRQ--MSSLMRQ-VLGGHGEDN-----------------LESDD-DIQRL---LKDSLRRTRWVDQEVRHAARTMIGDYSP---------------------------------------------------------------NKK-----VSRKAGC-------------------------------------------SEWVC--------------------SAQQVAVSTSANP----APVSELD---IRALSK--------RFQNPLIS------GLRVVQ--WATGAHYKLKPILDDLN------------------------VFPSLCLVVGDGSGGISRAVLNMFPDAKLVFNSLLEVNDLMASGT----------------------------------HPLPPSAIMSGGDDIVSRVIDFDSIWEKP-SDLRNLATWRYFQSV-Q---KQVNMSYDLII----------CDAEVTDIAS---INR---------------------ITLLMSDFALSID----------------------GPLYLVFKT--YGTML-VNP--------------------------------------------DYKAIQHLS------RAFPS--------------VTGFITQ----VTSSFSSELYLRFSKRGK----FFRDAEYL-TS-STLREMSLVLFNCS-----------------SP----------KSEMQRARSLNYQ-DLV-----------------------RGFPE----------------------------EI--------IS---------NPYNEMII-TLIDSDVESF--------------------------------L---------VHKMVDDLELQRG-TLSKVAIIIAIMIVFSNRVFNVSKPLTDP------------LFYPPSDPKI----------------------LRHFNICCSTMMYLSTALGDVPSF--------ARLHDL-----------------------YNRPITYYFR------------------------------------------------------------------------------------K-------------------QVIRGNIYLSW-SWSDDT-----L--VFKRVA----CNSSL--SLS-SHWI------R--LIYKIVRTTRLVGS-------IEDLSGEVERHLH-----------------GYNRWITLEDVRSRSSLLDYSCL----------------------------------------------------------------------------------------------------------------------------------------------------------------------------------------------------------------------------------------------------------------------------------------------------------------------------------------------------------------------------------------------------------------------------------------------------------------------------------------------------------------------------------------------------------------------------------------------------------------------------------------------------------------------------------------------------------------------------------------------------------------------------------------------------------------------------------------------------------------------------------------------------------------------------------------------------------------------------------------------------------------------------------------------------------------------------------------------------------------------------------------------------------------------------------------------------------------------------------------------------------------------------------------------------------------------------------------------------------------------------------------------------------------------------------------------------------------------------------------------------------------------------------------------------------------------------------------------------------------------
>APD77642
-----------------------------------------------------------------------------------------------------------------------------------------------------------------------------------------------------------------------------------------------------------------------------------------------------------------------------------------------------------------------------------------------------------------------------------------------------------------------------------------------------------------------------------------------------------------------------------------------------------------------------------------------------------------------------------------------------------------------------------------------------------------------------------------------------------------------------------------------------------------------------------------------------------------------------------MIDPGEVYD-DPIDPVEPEVDLRNNPTIPNILRNSDYNLNSPLIE------------------------------------DPAR---LM-LEWLTSGNK-------PNRMTLTD---NCLRSYKVLKS------YFKKVDIGSLKVGGP----------------------------AAQAMISLWLHGAHS-----E-SN---------------------------RSRKCMSDLAQFYHK---SS-----PIEKLLTY---TLGNRGL--RIPSEGVLACLKKVDYDKAF------GRYLANIYS--S---YLFFHVIVLYMNALDWDEEKTILA--------------L-WRELNSI-D-T---K--KDQ-----VKFR--DQIWGSLIVTKDFV--YSQ---S----SNS----------------LFDR----NYTLMLKDLFLSRFNSLLILLSPPEPRY---SDDLVSQMCQLYIA----GDNVLS------------------MCGNS-GYEVIKM-LEPYVVNSLVQRAEGFRPLIHSLGDFPVFIKDKVGQLEGTF----------------------------------GPSAR-------KFFQVLDQFDNIHDLVFVYGCYRHWGHPYIDYRKGLSKLYDQVHIKKV---IDGTYQECLASD--LAK-------------RILRWGFDKYSK---WYLDSRL---L-SKDHPLA---PY--IKT---QTWPP-----KHVVDLV-----------GNTWHKL-PITQIFEVPESMDPSEILDDKSHSFTRTKLASWL-----SE--------------N--RGGPIPSEKVIITALSRPPVNPR-----EFLKSID-----LGGLPD-DDLIIGLK-----------------------------PKERELKI-EGRFFALMSWNLRLYFVITEKLLANYILPLFDALTMTDNLNKVFKKLIDRVTGQG-----------------------------------LLDYSRVTYAFHLDYEKWNNHQRLESTKD-VFSVLDQAFGLK---KVFSRTHEFF--QKSWIYY---------SDRSDLIGLWEDQI-----------------------YCLDMSNGPTCWNGQD---------GGLEGLRQKGWSLV---SLLMIDRESQ-TR--NTRTKI-LAQGDNQVLCPTYMLSSGLSHE----------GLLYELESISRNALSIY-RAIEDGASKLGLIIKKEETMCSY-------DFLIYGKTPLFRGN------------------ILVPESKRWAR-VSCISNDQIVNLANIMSTV---------STNA-----L----TVAQHSQSLIKPMRDFLLMSVQAVFHYLLFSPIL--------------------------------KGRV----YKILSAEGD---DF------------LLAMSRIIY--------------------LDPSLGGVSGMS-LG--------RFHIRQF---SDPVSEGLSFWKEIWASSSE--S-----WIHALCQEAGNPDL-GERS-LESFTRLL-EDPTTL------NIKGGASP-----TILLKDAIRKALYDE--VDKVE-NSEFREAILLSKTH--RDNF-------ILFLKSI-----EPLFPRF--------LSELFSSSFLGI--------------------PESIIGLIQNSRTIRRQFRRSLSRTLE-----------------------ES--------FYNSEI-------------------HGINRMTQVPQR---------------------IGRVWSCSSERADLLREISW-----G-------------------------RKVVGT---------------TVPHPS------------EMLSMLPKSSISC---------TC--G---SSGGENPRVSVSVL--------------------------P----------SFDQSFFSR----GPLK--GYL--GSS-TSTSTQ---LFHA--WEK-VTNV-------HVVKRALSLKESINWFIV----RD---------SNLAQTLI-RNIMSLT---GPDF----------PLEEA-PVFKRTGS--------ALHRFKSARYSEGGYSS-----------V-C--PNLLSHISVSTD-TM--------------------S-D----LTQ-D--GR---NFDFMFQPLMLYAQTWTSELVQK----DTRLR-------------------DSTFHWHLRCH---------KCVRPIDDI--------TLETPQVFAF---PDVSKR-I---SRMVS---------------GA-VPQFQKLPEI--------------H---LKAGH---------FESLG-------GKEKSRHIGSAQG-LLYSILVATH-------------------------DSGY----------NDG--TIFPVN---IYGKVSPRDYLRGLARGVLI-------GSSICFLTRM--------------------------TNININRPLELISGVISYIL-LRLDNHP---------------------------------------------------------------------------------------------------------------------------------------------------------SL-------------YVMLREPSLRSEIFSIPQKIPAAYPT----------------------------------TMKEGNRSV-LCY------LQHVLRYER---EVITASPENDWLWIFS------------DFRSI--------------------------------------------K-------MTYLTLITYQSH----------ILL---QRVERCLSKKMRA----SLRQ--MSSLMRQ-VLGGHGEET-----------------LDSDE-DIQRL---LRDALQRTRWVDQEVRHAARTMTGDYSP---------------------------------------------------------------NKR-----MSRKAGC-------------------------------------------SEWVC--------------------SAQQVAISTSANP----APVSELD---VRTLSR--------KLQNPLIS------GLRVVQ--WATGAHYKLKPILDDLN------------------------SFPSLCLVVGDGSGGISRAVLNMFPDAKLVFNSLLEVNDLMASGT----------------------------------HPLPPSAIMSGGDDIVSRVIDFNSIWEKP-SDLRNLSTWKYFQSV-Q---NQVNMSYDLII----------CDAEVTDIAS---INR---------------------ITLLMSDFALSID----------------------GPLYLIFKT--YGTML-VNP--------------------------------------------DYKAIQHLS------RVFPT--------------VTGFITQ----MTSSFSSELYLRFSKRGK----FFRDVEYL-TS-STLREMSLVLFNCS-----------------SP----------KSEMQRARSLNYQ-DLV-----------------------RGFPE----------------------------EI--------IS---------NPYNEMII-TLIDSDVESF--------------------------------L---------VHKMVDDLELQRG-TLSKMSIIIAIVIVFSNRVFNVSKPLNDP------------LFYPPSDPKI----------------------LRHFNICCSTMMYLSTALGDVPNF--------ARLHEL-----------------------YNRPITYYFK------------------------------------------------------------------------------------K-------------------QVVRGSIYLSW-SWSDDT-----S--VFKRVA----CNSNL--SLS-SHWI------R--LIYKIVKTTRLAGS-------HVELSREIEKHLK-----------------GYNRWITFNDIRSRSSLLDYSCL----------------------------------------------------------------------------------------------------------------------------------------------------------------------------------------------------------------------------------------------------------------------------------------------------------------------------------------------------------------------------------------------------------------------------------------------------------------------------------------------------------------------------------------------------------------------------------------------------------------------------------------------------------------------------------------------------------------------------------------------------------------------------------------------------------------------------------------------------------------------------------------------------------------------------------------------------------------------------------------------------------------------------------------------------------------------------------------------------------------------------------------------------------------------------------------------------------------------------------------------------------------------------------------------------------------------------------------------------------------------------------------------------------------------------------------------------------------------------------------------------------------------------------------------------------------------------------------------------------------------
>ARB51485
----------------------------------------------------------------------------------------------------------------------------------------------------------------------------------------------------------------------------------------------------------------------------------------------------------------------------------------------------------------------------------------------------------------------------------------------------------------------------------------------------------------------------------------------------------------------------------------------------------------------------------------------------------------------------------------------------------------------------------------------------------------------------------------------------------------------------------------------------------------------------------------------------------------------------------MMIDPGEVYD-DPVDPIESEAEPRGTPTVPNILRNSDYNLNSPLIE------------------------------------DPAK---LM-LEWLKTGNR-------PYRMALTD---NCSRSYKVLKD------YFKKLDLGSLKVGGT----------------------------AAQSMISLWLYGAHS-----E-SN---------------------------RSRRCITDLAHFYSK---SS-----PIEKLLNC---TLGNRGL--RIPPEGVLSCLERVDYDKAF------GRYLANTYS--S---YLFFHVITLYMNALDWDEEKTILA--------------L-WKDLTSV-D-I---G--KDL-----VKFK--DQIWGLLIVTKDFV--YSQ---S----SNC----------------LFDR----NYTLMLKDLFLSRFNSLMILLSPPEPRY---SDDLISQLCQLYIA----GDQVLS------------------MCGNS-GYEVIKI-LEPYVVNSLVQRAEKFRPLIHSLGDFPVFIKDKVSQLEGTF----------------------------------GPSAK-------RFFGVLDQFDNIHDLVFVYGCYRHWGHPYIDYRKGLSKLYDQVHIKKV---IDKSYQECLASD--LAR-------------RILRWGFDKYSK---WYIDSRL---L-AKDHPLN---PY--IKT---QTWPP-----KHIVDLV-----------GDTWHKL-PITQIFEIPESMDPSEILDDKSHSFTRTRLASWL-----SE--------------N--RGGPVPSEKVIITALSKPPVNPR-----EFLKSID-----LGGLPD-EDLIIGLK-----------------------------PKERELKI-EGRFFALMSWNLRLYFVITEKLLANYILPLFDALTMTDNLNKVFKKLIDRVTGQG-----------------------------------LLDYSRVTYAFHLDYEKWNNHQRLESTED-VFSVLDQVFGLK---RVFSRTHEFF--QKSWVYY---------SDRSDLIGLWEDQI-----------------------YCLDMSNGPTCWNGQD---------GGLEGLRQKGWSLV---SLLMIDRESQ-TR--NTRTKI-LAQGDNQVLCPTYMLSPGLSRE----------GLLYELESISRNALSIY-RAIEEGASKLGLIIKKEETMCSY-------DFLIYGKTPLFRGN------------------ILVPESKRWAR-VSCISNDQIVNLANIMSTV---------STNA-----L----TVAQHSQSLIKPMRDFLLMSVQAVFHYLLFSPIL--------------------------------KGRV----YKILSAEGD---NF------------LLAMSRIIY--------------------LDPSLGGVSGMS-LG--------RFHIRQF---SDPVSEGLSFWREIWLSSHE--S-----WIHALCQEAGNPDL-GERT-LESFTRLL-EDPTTL------NIKGGASP-----TILLKDAIRKALYDE--VDKVE-NSEFREAILLSKTH--RDNF-------ILFLKSV-----EPLFPRF--------LSELFSSSFLGI--------------------PESIIGLIQNSRTIRRQFRKSLSRTLE-----------------------ES--------FYNSEI-------------------HGINRMTQTPQR---------------------VGRVWPCSSERADLLREISW-----G-------------------------RKVVGT---------------TVPHPS------------EMLGLLPKSSISC---------TC--G---TTGGGNPRVSVSVL--------------------------P----------SFDQSFFSR----GPLK--GYL--GSS-TSMSTQ---LFHA--WEK-VTNV-------HVVKRALSLKESINWFIT----RN---------SNLAQTLI-KNIMSLT---GPDF----------PLEEA-PVFKRTGS--------ALHRFKSARYSEGGYSS-----------V-C--PNLLSHISVSTD-TM--------------------S-D----LTQ-D--GK---NYDFMFQPLMLYAQTWTSELVQR----DTRLK-------------------DSTFHWHLRCN---------KCVRPIDDI--------TLETPQIFEF---PDVSKR-I---SRMVS---------------GA-VPHFQKLPDI--------------H---LKPGD---------FESLS-------GREKSRHIGSAQG-LLYSILVAIH-------------------------DSGY----------NDG--TIFPVN---IYSKVSPRDYLRGLARGVLI-------GSSICFLTRM--------------------------TNININRPLELISGVISYIL-LRLDNHP---------------------------------------------------------------------------------------------------------------------------------------------------------SL-------------YIMLREPSLRGEIFSIPQKIPAAYPT----------------------------------TMKEGNRSI-LCY------LQHVLRYER---EVITASPENDWLWIFS------------DFRSS--------------------------------------------K-------MTYLTLITYQSH----------LLL---QRVERNLSKSMRA----NLRQ--LSSLMRQ-VLGGHGEDT-----------------LESDD-DIQRL---LKDSLRRTRWVDQEVRHAARTMIGDYSP---------------------------------------------------------------NKK-----MSRKAGC-------------------------------------------SEWVC--------------------SAQQVAVSTSANP----APFSELD---IRTLSK--------KFQNPLIS------GLRVVQ--WATGAHYKLKPILDDLN------------------------VFPSLCLVVGDGSGGISRAVLNMFPDARLVFNSLLEVNDLMASGT----------------------------------HPLPPSAIMSGGDDIVSRVIDFDSIWEKP-SDLRNLITWKYFQSV-Q---RKVNMSYDLII----------CDAEVTDIAS---VNR---------------------ITLLMSDFALSID----------------------GPLYLVFKT--YGTML-VNP--------------------------------------------EYRAIQHLS------RAFPS--------------VTGFITQ----MTSSFSSELYLRFSKRGK----FFRDAEYL-TS-STLREMSLVLFNCS-----------------SP----------KSEMQRARSLNYQ-DLV-----------------------RGFPE----------------------------EI--------IS---------NPYNEMII-TLIDSDVESF--------------------------------L---------VHKMVDDLELQRG-TLSKMSIIIAIMIVFSNRVFNVSKPLTDP------------LFYPPSDPKI----------------------LRHFNICCSTMMYLSTALGDVPSF--------ARLHDL-----------------------YNRPITYYFK------------------------------------------------------------------------------------K-------------------QVIRGNIYLSW-SWSDDT-----S--VFKRVA----CNSSL--SLS-SHWI------R--LIYKIVKTTRLIGS-------VEDLSREVERHLQ-----------------GYNRWITLEDLRSRSSLLDYSCL----------------------------------------------------------------------------------------------------------------------------------------------------------------------------------------------------------------------------------------------------------------------------------------------------------------------------------------------------------------------------------------------------------------------------------------------------------------------------------------------------------------------------------------------------------------------------------------------------------------------------------------------------------------------------------------------------------------------------------------------------------------------------------------------------------------------------------------------------------------------------------------------------------------------------------------------------------------------------------------------------------------------------------------------------------------------------------------------------------------------------------------------------------------------------------------------------------------------------------------------------------------------------------------------------------------------------------------------------------------------------------------------------------------------------------------------------------------------------------------------------------------------------------------------------------------------------------------------------------------------
>ART67019
-----------------------------------------------------------------------------------------------------------------------------------------------------------------------------------------------------------------------------------------------------------------------------------------------------------------------------------------------------------------------------------------------------------------------------------------------------------------------------------------------------------------------------------------------------------------------------------------------------------------------------------------------------------------------------------------------------------------------------------------------------------------------------------------MAQRYLF------------L-------------------------GS---MDW-------------RDT-------------------------------------------ILNH--IMYFSPS-LLRE------------------------------EETPRPVVGINRTDQSLKNPLLG------------------------------------TEVA---FC-LNSS----------------LIPHHIRARSYVK------PK--------------------------------N-L-PSKDYY-------RLFRQVVLPSEI----YPLGVL-----------------------------------IRAA-----E---------AILQVIISTWKLNH-----------------------------------MSK-LI--------SAAIRYALT-NPKIRSQL-----ELHIAYQRIIN--------QVSYS-REA-DVG------PKRL--GNMT-LMFVQSLV--VAV---I--DDTSC----------------LMTY----NHFLAAADTAKSRCHL-FIASVIQGALW--E---QGSFLDHILDL-T--HIIDSI------------------ILPHDDYFQIIKS-ISPYSQGLVMDQHNVTVS-----TN-FKSIFP-IQE-------------------------------------LCPP-----LD---NLLK-KLLSIDPVLLLVITSVQKSWYFPEINMCDGSREQLMKMRFDSESPKALLSYGQTLLAM--FRA-------------EFIKGYISKHGK---WPPVHLL---PT-CNRSIR---NA--REL---GRWSP-----SLD----------RNW---QWFSEV-LILKLTDLDMDPDFNDIVSDKAIINSRVDWSFEYNAAAYRQ-------KYGE--KLERPSVKSGPSRLVNALIDGRLDDIP-----HLLGPFY-----KGSVEF-EDRLTVLV-----------------------------PKEKELKV-KGRFFSKQTLAIRVYQVIAEAALKNEIMPYLKTHSMTMSSTALTHLLNKLSYQVV----------------------------------K----GES-FVINLDYSSWCNAFRPELQMP-ICRQLDLMFDSG---YFFRTGCTLP--CFTTFII---------QDRFNPPYS--IK-------------------------GDPHEDGITCAIGTK--------T-MGEGMRQKLWTIL---TSCWEIIALR-EA--NVTFNI-LGQGDNQTII--VHKSPSQS--------------------NQALADTAL-SCLHKHARLAGHNLKTEECWVSD-------CLYEYGKRMFFRGV------------------PVPGSLKQLSR-VTDSTGELFPNLYSKLACL---------TSSC-----L----SASMADTSPWVSLTTGVC-LYL---------------------------------------I--------------ELYVELPGT-IMQ----------NEALLITLCL--------------------VGPSIGGLPTPATLP--------SVFFRGM---SDPLPLQLALLKTLTTVTKFPYE---------FINRVVKLKL-AP---YPDWLTLV-TDPTSL------NIAQVYRP-----ERQIRRWIEEAIT-----SGSH-SSRIATFFQNSLTE-LAQLL-------ARDLSTM-----MPLRPRD--------MSALFSLSNVAY--------------------GLSIIDLFQKSSTVVAASQAIH-----------------------IEDVILE--------SQRYKT-------------------SIINNLLDQSEGH-D--M---------------SVYLKGCTHLAAKQLRKFTW-----G-------------------------RELVGV---------------TMPFVA------------EQFCPHDSVNVD----------EG-H--------YTNAIIYCPQ-------------------------ET----------LRTAHLITR----GSQP--LYL--GSN-TSIKVQ---K--G-DITG-LNKS-------RAANLVRDTLILHQWYKIRNI-TD---------PNLSILLS-RFLSEKG---YTS--------------EV-RPHIHGGT--------LTHRLPSRQDTRQGLTG-----------Y-I--NLISTWLKFSSD-YL--------------------Q-S----YSK-S--SD---DYTIHFQHVFTYGCLYADSIIRA-----GGII-------------------NKPYLLSAHCS---------TCFEKIESE--------EFVLACQPMY---TGAEWL-I---SKPVT------------------------IPEK------------------ILDIE-----VE------F-----DPCISASVCLGVLIG-KSLLIDIRAN---------------------------QLDI--------MEQR-TWGNLE---RFSISDLRRLPWSIVIRSIW----RCLMESNLLQFER-AG-------------------------------------------------------LIKLLH-----SG------AGP-----------------------------------TFAFLYRTL------------------------------------------------QDS--SI--LMECTPV---DRLL-------------G---------H---INFH--------------------------------------------------------NKRDLIS--K-VI------LMPLINY-G---------L-IH---SEI------------DRIDIKYRQISE----------------------------------------AN--------VDLYMAAA------------------------------------------------------------KSAGIA--PGCVVEETN-DFV----------------------------------------------------VRGQ-----HH-GYYS---L----S----DIGTQVQ-S--QVFKMVIRK-LNLTE----------------------------------------------------------------------------VYIYPSLDPEV----------A------------------LDICHLPGLRIILVLAG--DP-----------TYYEQLLEMDLCGAVSTRVDVPKSLATRTHSGYA--IGPTIGNNVIRLQELQHVSYAHPCIE--------------------------------------------------------------ELP--------------YNAYVD------------QTLIDISDM----------CCL---PLVVP-CRSLFKPIYS--------------NIKAFRVALLENYYFFLD-------LIR----IKGFDVRPHLEEFDELVLVAQFI-------------------------------ARLPTLSEVVYYIGVKAGQPILTRIQQG-QDLKRIT-ISNRLPNPAAIQ---LRA-----NG----------------------------------------------------------------------------------------------------------------------------------------------------------------------------------------------------------------DTL-E-----------LMDDLPDSLRD-----------------------------------------------------------I---------------------LLAD-LFR----------------------------------------------------------------------------------------------------------------------------RP-----------------------------------------------------------------------------------------------------------------------------------------------------------------------------------------------------------------------------------------------------------------------------------------------------------------------------------------------------------------------------------------------------------------------------------------------------------------------------------------------------------------------------------------------------------------------------------------------------------------------------------------------------------------------------------------------------------------------------------------------------------------------------------------------------------------------------------------------------------------------------------------------------------------------------------------------------------------------------------------------------------------------------------------------------------------------------------------------------------------------------------------------------------------------------------------------------------------------------------------------------------------------------------------------------------------------------------------------------------------------------------------------------------------------------------------------------------------------------------------------------------------------------------------------------------------------------------------------------------------------------------------------------------------------------------------------------------------------------------------------------------------------------------------------------
>ART67025
-----------------------------------------------------------------------------------------------------------------------------------------------------------------------------------------------------------------------------------------------------------------------------------------------------------------------------------------------------------------------------------------------------------------------------------------------------------------------------------------------------------------------------------------------------------------------------------------------------------------------------------------------------------------------------------------------------------------------------------------------------------------------------------------MAQRYLF------------L-------------------------GS---MDW-------------RDT-------------------------------------------ILNH--IMYFSPS-LLRE------------------------------EETPRPVVGINRTDQSLKNPLLG------------------------------------TEVA---FC-LNSS----------------LIPHHIRARSYVK------PK--------------------------------N-L-PSRDYY-------RLFRQVVLPSEI----YPLGVL-----------------------------------IRAA-----E---------AILQVIISTWKLNH-----------------------------------MSK-LI--------SAAIRYALT-NPKIRSQL-----ELHIAYQRIIN--------QVSYS-REA-DVG------PKRL--GNMT-LMFVQSLV--VAM---I--DDTSC----------------LMTY----NHFLAAADTAKSRCHL-FIASVIQGALW--E---QGSFLDHILDL-T--HIIDSI------------------ILPHDDYFQIIKS-ISPYSQGLVMDQHNVTVS-----TN-FKSIFP-IQE-------------------------------------LCPP-----LD---NLLK-KLLSIDPVLLLVITSVQKSWYFPEINMCDGSREQLMKMRFDSESPKALLSYGQTLLAM--FRA-------------EFIKGYISKHGK---WPPVHLL---PT-CNRSIR---NA--REL---GRWSP-----SLD----------RNW---QWFSEV-LILKLTDLDMDPDFNDIVSDKAIINSRVDWSFEYNAAAYRQ-------KYGE--KLERPSVKSGPSRLVNALIDGRLDDIP-----HLLGPFY-----KGSVEF-EDRLTVLV-----------------------------PKEKELKV-KGRFFSKQTLAIRVYQVIAEAALKNEIMPYLKTHSMTMSSTALTHLLNKLSYQIV----------------------------------K----GES-FVINLDYSSWCNAFRPELQMP-ICRQLDLMFDSG---YFFRTGCTLP--CFTTFII---------QDRFNPPYS--IK-------------------------GDPHEDGITCAIGTK--------T-MGEGMRQKLWTIL---TSCWEIIALR-EA--NVTFNI-LGQGDNQTII--IHKSPSQS--------------------NQALADTAL-SCLHKHARLAGHNLKTEECWVSD-------CLYEYGKRMFFRGV------------------PVPGSLKQLSR-VTDSTGELFPNLYSKLACL---------TSSC-----L----SASMADTSPWVSLTTGVC-LYL---------------------------------------I--------------ELYVELPGT-IMQ----------NEALLITLCL--------------------VGPSIGGLPTPATLP--------SVFFRGM---SDPLPLQLALLKTLTTVTKFPYE---------FINRVVKLKL-AP---YPDWLTLV-TDPTSL------NIAQVYRP-----ERQIRRWIEEAIT-----SGSH-SSRIATFFQNSLTE-LAQLL-------ARDLSTM-----MPLRPRD--------MSALFSLSNVAY--------------------GLSIIDLFQKSSTVVAASQAIH-----------------------IEDVILE--------SQRYKT-------------------SIINNLLDQSEGH-D--M---------------SVYLKGCTHLAAKQLRKFTW-----G-------------------------RELVGV---------------TMPFVA------------EQFCPHDSVNVD----------EG-H--------YTNAIIYCPQ-------------------------ET----------LRTAHLITR----GSQP--LYL--GSN-TSIKVQ---K--G-DITG-LNKS-------RAANLVRDTLILHQWYKIRNI-TD---------PNLSILLS-RFLSEKG---YTS--------------EV-RPHIHGGT--------LTHRLPSRQDTRQGLTG-----------Y-I--NLISTWLKFSSD-YL--------------------Q-S----YSL-S--SD---DYTIHFQHVFTYGCLYADSIIRA-----GGII-------------------NKPYLLSAHCS---------TCFEKIESE--------EFVLACQPMY---TGAEWL-I---SKPVT------------------------IPEK------------------ILDIE-----VE------F-----DPCISASVCLGVLIG-KSLLIDIRAN---------------------------QLDI--------MEHR-TWGNLE---RFSISDLRRLPWSIVIRSIW----RCLMESNLLQFER-AG-------------------------------------------------------LIKLLH-----SG------AGP-----------------------------------TFAFLYRTL------------------------------------------------QDS--SI--LMECTPV---DRLL-------------G---------H---INFH--------------------------------------------------------NKRDLIS--K-VI------LMPLINY-G---------L-IH---SEI------------DRIDIKYRQISE----------------------------------------AN--------VDLYMAAA------------------------------------------------------------KSAGIA--PGCVVEETN-DFV----------------------------------------------------VRGQ-----HH-GYYS---L----S----DIGTQVQ-S--QVFKMVIRK-LNLTE----------------------------------------------------------------------------VYIYPLLDPEV----------A------------------LDICHLPGLRIILVLAG--DP-----------TYYEQLLEMDLCGAVSTRVDVPKSLATRTHSGYA--IGPTIGNNVIRLQELQHVSYAHPCIE--------------------------------------------------------------ELP--------------YNAYVD------------QTLIDISDM----------CCL---PLVVP-CRSLFKPIYS--------------NIKAFRVALLENYYFFLD-------LIR----IKGFDVRPHLEEFDELVLVAQFI-------------------------------ARLPTLSEVVYYIGVKAGQPILTRIQQG-QDLKRIT-ISNRLPNPAAIQ---LRA-----NG----------------------------------------------------------------------------------------------------------------------------------------------------------------------------------------------------------------DTL-E-----------LMDDLPDSLRD-----------------------------------------------------------I---------------------LLAD-LFR----------------------------------------------------------------------------------------------------------------------------RP-----------------------------------------------------------------------------------------------------------------------------------------------------------------------------------------------------------------------------------------------------------------------------------------------------------------------------------------------------------------------------------------------------------------------------------------------------------------------------------------------------------------------------------------------------------------------------------------------------------------------------------------------------------------------------------------------------------------------------------------------------------------------------------------------------------------------------------------------------------------------------------------------------------------------------------------------------------------------------------------------------------------------------------------------------------------------------------------------------------------------------------------------------------------------------------------------------------------------------------------------------------------------------------------------------------------------------------------------------------------------------------------------------------------------------------------------------------------------------------------------------------------------------------------------------------------------------------------------------------------------------------------------------------------------------------------------------------------------------------------------------------------------------------------------------
>ART67037
-----------------------------------------------------------------------------------------------------------------------------------------------------------------------------------------------------------------------------------------------------------------------------------------------------------------------------------------------------------------------------------------------------------------------------------------------------------------------------------------------------------------------------------------------------------------------------------------------------------------------------------------------------------------------------------------------------------------------------------------------------------------------------------------MAQRYLF------------L-------------------------GS---MDW-------------RDT-------------------------------------------ILNH--IMYFSPS-LLRE------------------------------EETPRPVVGINRTDQSLKNPLLG------------------------------------TEVA---FC-LNSS----------------LIPHHIRARSYVK------PK--------------------------------N-L-PSKDYY-------RLFRQVVLPSEI----YPLGVL-----------------------------------IRAA-----E---------AILQVIISTWKLNH-----------------------------------MSK-LI--------SAAIRYALT-NPKIRSQL-----ELHIAYQRIIN--------QVSYS-REA-DVG------PKRL--GNMT-LMFVQSLV--VAM---I--DDTSC----------------LMTY----NHFLAAADTAKSRCHL-FIASVIQGALW--E---QGSFLDHILDL-T--HIIDSI------------------ILPHDDYFQIIKS-ISPYSQGLVMDQHNVTVS-----TN-FKSIFP-IQE-------------------------------------LCPP-----LD---NLLK-KLLSIDPVLLLVITSVQKSWYFPEINMCDGSREQLMKMRFDSESPKALLSYGQTLLAM--FRA-------------EFIKGYISKHGK---WPPVHLL---PT-CNRSIR---NA--REL---GRWSP-----SLD----------RNW---QWFSEV-LILKLTDLDMDPDFNDIVSDKAIINSRVDWSFEYNAAAYRQ-------KYGE--KLERPSVKSGPSRLVNALIDGRLDDIP-----HLLGPFY-----KGSVEF-EDRLTVLV-----------------------------PKEKELKV-KGRFFSKQTLAIRVYQVIAEAALKNEIMPYLKTHSMTMSSTALTHLLNKLSYQVV----------------------------------K----GES-FVINLDYSSWCNAFRPELQMP-ICRQLDLMFDSG---YFFRTGCTLP--CFTTFII---------QDRFNPPYS--IK-------------------------GDPHEDGITCAIGTK--------T-MGEGMRQKLWTIL---TSCWEIIALR-EA--NVTFNI-LGQGDNQTII--IHKSPSQS--------------------NQALADTAL-SCLHKHARLAGHNLKTEECWVSD-------CLYEYGKRMFFRGV------------------PVPGSLKQLSR-VTDSTGELFPNLYSKLACL---------TSSC-----L----SASMADTSPWVSLTTGVC-LYL---------------------------------------I--------------ELYVELPGT-IMQ----------NEALLITLCL--------------------VGPSIGGLPTPATLP--------SVFFRGM---SDPLPLQLALLKTLTTVTKFPYE---------FINRVVKLKL-AP---YPDWLTLV-TDPTSL------NIAQVYRP-----ERQIRRWIEEAIT-----SGSH-SSRIATFFQNSLTE-LAQLL-------ARDLSTM-----MPLRPRD--------MSALFSLSNVAY--------------------GLSIIDLFQKSSTVVAASQAIH-----------------------IEDVILE--------SQRYKT-------------------SIINNLLDQSEGH-D--M---------------SVYLKGCTHLAAKQLRKFTW-----G-------------------------RELVGV---------------TMPFVA------------EQFCPHDSVNVD----------EG-H--------YTNAIIYCPQ-------------------------ET----------LRTAHLITR----GSQP--LYL--GSN-TSIKVQ---K--G-DITG-LNKS-------RAANLVRDTLILHQWYKIRNI-TD---------PNLSILLS-RFLSEKG---YTS--------------EV-RPHIHGGT--------LTHRLPSRQDTRQGLTG-----------Y-I--NLISTWLKFSSD-YL--------------------Q-S----YSK-S--SD---DYTIHFQHVFTYGCLYADSIIRA-----GGII-------------------NKPYLLSAHCS---------TCFEKIESE--------EFVLACQPMY---TGAEWL-I---SKPVT------------------------IPEK------------------ILDIE-----VE------F-----DPCISASVCLGVLIG-KSLLIDIRAN---------------------------QLDI--------MEQR-TWGNLE---RFSISDLRRLPWSIVIRSIW----RCLMESNLLQFER-AG-------------------------------------------------------LIKLLH-----SG------AGP-----------------------------------TFAFLYRTL------------------------------------------------QDS--SI--LMECTPV---DRLL-------------G---------H---INFH--------------------------------------------------------NKRDLIS--K-VI------LMPLINY-G---------L-IH---SEI------------DRIDIKYRQISE----------------------------------------AN--------VDLYMAAA------------------------------------------------------------KSAGIA--AGCVVEETN-DFV----------------------------------------------------VRGQ-----HH-GYYS---L----S----DIGTQVQ-S--QVFKMVIRK-LNLTE----------------------------------------------------------------------------VYIYPSLDPEV----------A------------------LDICHLPGLRIILVLAG--DP-----------TYYEQLLEMDLCGAVSTRVDVPKSLATRTHSGYA--IGPTIGNNVIRLQELQHVSYAHPCIE--------------------------------------------------------------ELP--------------YNAYVD------------QTLIDISDM----------CCL---PLVVP-CRSLFKPIYS--------------NIKAFRVALLENYYFFLD-------LIR----IKGFDVRPHLEEFDELVLVAQFI-------------------------------ARLPTLSEVVYYIGVKAGQPILTRIQQG-QDLKRIT-ISNRLPNPAAIQ---LRA-----NG----------------------------------------------------------------------------------------------------------------------------------------------------------------------------------------------------------------DTL-E-----------LMDDLPDSLRD-----------------------------------------------------------I---------------------LLAD-LFR----------------------------------------------------------------------------------------------------------------------------RP-----------------------------------------------------------------------------------------------------------------------------------------------------------------------------------------------------------------------------------------------------------------------------------------------------------------------------------------------------------------------------------------------------------------------------------------------------------------------------------------------------------------------------------------------------------------------------------------------------------------------------------------------------------------------------------------------------------------------------------------------------------------------------------------------------------------------------------------------------------------------------------------------------------------------------------------------------------------------------------------------------------------------------------------------------------------------------------------------------------------------------------------------------------------------------------------------------------------------------------------------------------------------------------------------------------------------------------------------------------------------------------------------------------------------------------------------------------------------------------------------------------------------------------------------------------------------------------------------------------------------------------------------------------------------------------------------------------------------------------------------------------------------------------------------------
>ART67043
-----------------------------------------------------------------------------------------------------------------------------------------------------------------------------------------------------------------------------------------------------------------------------------------------------------------------------------------------------------------------------------------------------------------------------------------------------------------------------------------------------------------------------------------------------------------------------------------------------------------------------------------------------------------------------------------------------------------------------------------------------------------------------------------MAQRYLF------------L-------------------------GS---MDW-------------RDT-------------------------------------------ILNH--IMYFSPS-LLRE------------------------------EETPRPVVGINRTDQSLKNPLLG------------------------------------TEVA---FC-LNSS----------------LIPHHIRARSYVK------PK--------------------------------N-L-PSKDYY-------RLFRQVVLPSEI----YPLGVL-----------------------------------IRAA-----E---------AILQVIISTWKLNH-----------------------------------MSK-LI--------SAAIRYALT-NPKIRSQL-----ELHIAYQRIIN--------QVSYS-REA-DVG------PKRL--GNMT-LMFVQSLV--VAV---I--DDTSC----------------LMTY----NHFLAAADTAKSRCHL-FVASVIQGALW--E---QGSFLDHILDL-T--HIIDSI------------------ILPHDDYFQIIKS-ISPYSQGLVMDQHNVTVS-----TN-FKSIFP-IQE-------------------------------------LCPP-----LD---NLLK-KLLSIDPVLLLVITSVQKSWYFPEINMCDGSREQLMKMRFDSESPKALLSYGQTLLAM--FRA-------------EFIKGYISKHGK---WPPVHLL---PT-CNRLIR---NA--REL---GRWSP-----SLD----------RNW---QWFSEV-LILKLTDLDMDPDFNDIVSDKAIINSRVDWSFEYNAAAYRQ-------KYGE--KLERPSVKSGPSRLVNALIDGRLDDIP-----HLLGPFY-----KGSVEF-EDRLTVLV-----------------------------PKEKELKV-KGRFFSKQTLAIRVYQVIAEAALKNEIMPYLKTHSMTMSSTALTHLLNKLSYQVV----------------------------------K----GES-FVINLDYSSWCNAFRPELQMP-ICRQLDLMFDSG---YFFRTGCTLP--CFTTFII---------QDRFNPPYS--IK-------------------------GDPHEDGITCAIGTK--------T-MGEGMRQKLWTIL---TSCWEIIALR-EA--NVTFNI-LGQGDNQTII--IHKSPSQS--------------------NQALADTAL-SCLHKHARLAGHNLKTEECWVSD-------CLYEYGKRMFFRGV------------------PVPGSLKQLSR-VTDSTGELFPNLYSKLACL---------TSSC-----L----SASMADTSPWVSLTTGVC-LYL---------------------------------------I--------------ELYVELPGT-IMQ----------NEALLITLCL--------------------VGPSIGGLPTPATLP--------SVFFRGM---SDPLPLQLALLKTLTTVTKFPYE---------FINRVVKLKL-AP---YPDWLTLV-TDPTSL------NIAQVYRP-----ERQIRRWIEEAIT-----SGSH-SSRIATFFQNSLTE-LAQLL-------ARDLSTM-----MPLRPRD--------MSALFSLSNVAY--------------------GLSIIDLFQKSSTVVAASQAIH-----------------------IEDVILE--------SQRYKT-------------------SIINNLLDQSEGH-D--M---------------SVYLKGCTHLAAKQLRKFTW-----G-------------------------RELVGV---------------TMPFVA------------EQFCPHDSVNVD----------EG-H--------YTNAIIYCPQ-------------------------ET----------LRTAHLITR----GSQP--LYL--GSN-TSIKVQ---K--G-DITG-LNKS-------RAANLVRDTLILHQWYKIRNI-TD---------PNLSILLS-RFLSEKG---YTS--------------EV-RPHIHGGT--------LTHRLPSRQDTRQGLTG-----------Y-I--NLISTWLKFSSD-YL--------------------Q-S----YSK-S--SD---DYTIHFQHVFTYGCLYADSIIRA-----GGII-------------------NKPYLLSAHCS---------TCFEKIESE--------EFVLACQPMY---TGAEWL-I---SKPVT------------------------IPEK------------------ILDIE-----VE------F-----DPCISASVCLGVLIG-KSLLIDIRAN---------------------------QLDI--------MEQR-TWGNLE---RFSISDLRRLPWSIVIRSIW----RCLMESNLLQFER-AG-------------------------------------------------------LIKLLH-----SG------AGP-----------------------------------TFAFLYRTL------------------------------------------------QDS--SI--LMECTPV---DRLL-------------G---------H---INFH--------------------------------------------------------NKRDLIS--K-VI------LMPLINY-G---------L-IH---SEI------------DRIDIKYRQISE----------------------------------------AN--------VDLYMAAA------------------------------------------------------------KSAGIA--PGCVVEETN-DFV----------------------------------------------------VRGQ-----HH-GYYS---L----S----DIGTQVQ-S--QVFKMVIRK-LNLTE----------------------------------------------------------------------------VYIYPSLDPEV----------A------------------LDICHLPGLRIILVLAG--DP-----------TYYEQLLEMDLCGAVSTRVDVPKSLATRTHSGYA--IGPTIGNNVIRLQELQHVSYAHPCIE--------------------------------------------------------------ELP--------------YNAYVD------------QTLIDISDM----------CCL---PLVVP-CRSLFKPIYS--------------NIKAFRVALLENYYFFLD-------LIR----IKGFDVRPHLEEFDELVLVAQFI-------------------------------ARLPTLSEVVYYIGVKAGQPILTRIQQG-QDLKRIT-ISNRLPNPAAIQ---LRA-----NG----------------------------------------------------------------------------------------------------------------------------------------------------------------------------------------------------------------DTL-E-----------LMDDLPDSLRD-----------------------------------------------------------I---------------------LLAD-LFR----------------------------------------------------------------------------------------------------------------------------RP-----------------------------------------------------------------------------------------------------------------------------------------------------------------------------------------------------------------------------------------------------------------------------------------------------------------------------------------------------------------------------------------------------------------------------------------------------------------------------------------------------------------------------------------------------------------------------------------------------------------------------------------------------------------------------------------------------------------------------------------------------------------------------------------------------------------------------------------------------------------------------------------------------------------------------------------------------------------------------------------------------------------------------------------------------------------------------------------------------------------------------------------------------------------------------------------------------------------------------------------------------------------------------------------------------------------------------------------------------------------------------------------------------------------------------------------------------------------------------------------------------------------------------------------------------------------------------------------------------------------------------------------------------------------------------------------------------------------------------------------------------------------------------------------------------
>ART67055
-----------------------------------------------------------------------------------------------------------------------------------------------------------------------------------------------------------------------------------------------------------------------------------------------------------------------------------------------------------------------------------------------------------------------------------------------------------------------------------------------------------------------------------------------------------------------------------------------------------------------------------------------------------------------------------------------------------------------------------------------------------------------------------------MAQRYLF------------L-------------------------GS---MDW-------------RDT-------------------------------------------ILNH--IMYFSPS-LLRE------------------------------EETPRPVVGINRTDQSLKNPLLG------------------------------------TEVA---FC-LNSS----------------LIPHHIRARSYVK------PK--------------------------------N-L-PSKDYY-------RLFRQVVLPSEI----YPLGVL-----------------------------------IRAA-----E---------AILQVIISTWKLNH-----------------------------------MSK-LI--------SAAIRYALT-NPKIRSQL-----ELHIAYQRIIN--------QVSYS-REA-DVG------PKRL--GNMT-LMFVQSLV--VAM---I--DDTSC----------------LMTY----NHFLAAADTAKSRCHL-FIASVIQGALW--E---QGSFLDHILDL-T--HIIDSI------------------ILPHDDYFQIIKS-ISPYSQGLVMDQHNVTVS-----TN-FKSIFP-IQE-------------------------------------LCPP-----LD---NLLK-KLLSIDPVLLLVITSVQKSWYFPEINMCDGSREQLMKMRFDSESPKALLSYGQTLLAM--FRA-------------EFIKGYISKHGK---WPPVHLL---PT-CNRSIR---NA--REL---GRWSP-----SLD----------RNW---QWFSEV-LILKLTDLDMDPDFNDIVSDKAIINSRVDWSFEYNAAAYRQ-------KYGE--KLERPSVKSGPSRLVNALIDGRLDDIP-----HLLGPFY-----KGSVEF-EDRLTVLV-----------------------------PKEKELKV-KGRFFSKQTLAIRVYQVIAEAALKNEIMPYLKTHSMTMSSTALTHLLNKLSYQVV----------------------------------K----GES-FVINLDYSSWCNAFRPELQMP-ICRQLDLMFDSG---YFFRTGCTLP--CFTTFII---------QDRFNPPYS--IK-------------------------GDPHEDGITCAIGTK--------T-MGEGMRQKLWTIL---TSCWEIIALR-EA--NVTFNI-LGQGDNQTII--IHKSPSQS--------------------NQALADTAL-SCLHKHARLAGHNLKTEECWVSD-------CLYEYGKRMFFRGV------------------PVPGSLKQLSR-VTDSTGELFPNLYSKLACL---------TSSC-----L----SASMADTSPWVSLTTGVC-LYL---------------------------------------I--------------ELYVELPGT-IMQ----------NEALLITLCL--------------------VGPSIGGLPTPATLP--------SVFFRGM---SDPLPLQLALLKTLTTVTKFPYE---------FINRVVKLKL-AP---YPDWLTLV-TDPTSL------NIAQVYRP-----ERQIRRWIEEAIT-----SGSH-SSRIATFFQNSLTE-LAQLL-------ARDLSTM-----MPLRPRD--------MSALFSLSNVAY--------------------GLSIIDLFQKSSTVVAASQAIH-----------------------IEDVILE--------SQRYKT-------------------SIINNLLDQSEGH-D--M---------------SVYLKGCTHLAAKQLRKFTW-----G-------------------------RELVGV---------------TMPFVA------------EQFCPHDSVNVD----------EG-H--------YTNAIIYCPQ-------------------------ET----------LRTAHLITR----GSQP--LYL--GSN-TSIKVQ---K--G-DITG-LNKS-------RAANLVRDTLILHQWYKIRNI-TD---------PNLSILLS-RFLSEKG---YTS--------------EV-RPHIHGGT--------LTHRLPSRQDTRQGLTG-----------Y-I--NLISTWLKFSSD-YL--------------------Q-S----YSK-S--SD---DYTIHFQHVFTYGCLYADSIIRA-----GGII-------------------NKPYLLSAHCS---------TCFEKIESE--------EFVLACQPMY---TGAEWL-I---SKPVT------------------------IPEK------------------ILDIE-----VE------F-----DPCISASVCLGVLIG-KSLLIDIRAN---------------------------QLDI--------MEQR-TWGNLE---RFSISDLRRLPWSIVIRSIW----RCLMESNLLQFER-AG-------------------------------------------------------LIKLLH-----SG------AGP-----------------------------------TFAFLYRTL------------------------------------------------QDS--SI--LMECTPV---DRLL-------------G---------H---INFH--------------------------------------------------------NKRDLIS--K-VI------LMPLINY-G---------L-IH---SEI------------DRIDIKYRQISE----------------------------------------AN--------VDLYMAAA------------------------------------------------------------KSAGIA--PGCVVEETN-DFV----------------------------------------------------VRGQ-----HH-GYYS---L----S----DIGTQVQ-S--QVFKMVIRK-LNLTE----------------------------------------------------------------------------VYIYPSLDPEV----------A------------------LDICHLPGLRIILVLAG--DP-----------TYYEQLLEMDLCGAVSTRVDVPKSLATRTHSGYA--IGPTIGNNVIRLQELQHVSYAHPCIE--------------------------------------------------------------ELP--------------YNAYVD------------QTLIDISDM----------CCL---PLVVP-CRSLFKPIYS--------------NIKAFRVALLENYYFFLD-------LIR----IKGFDVRPHLEEFDELVLVAQFI-------------------------------ARLPTLSEVVYYIGVKAGQPILTRIQQG-QDLKRIT-ISNRLPNPAAIQ---LRA-----NG----------------------------------------------------------------------------------------------------------------------------------------------------------------------------------------------------------------DTL-E-----------LMDDLPDSLRD-----------------------------------------------------------I---------------------LLAD-LFR----------------------------------------------------------------------------------------------------------------------------RP-----------------------------------------------------------------------------------------------------------------------------------------------------------------------------------------------------------------------------------------------------------------------------------------------------------------------------------------------------------------------------------------------------------------------------------------------------------------------------------------------------------------------------------------------------------------------------------------------------------------------------------------------------------------------------------------------------------------------------------------------------------------------------------------------------------------------------------------------------------------------------------------------------------------------------------------------------------------------------------------------------------------------------------------------------------------------------------------------------------------------------------------------------------------------------------------------------------------------------------------------------------------------------------------------------------------------------------------------------------------------------------------------------------------------------------------------------------------------------------------------------------------------------------------------------------------------------------------------------------------------------------------------------------------------------------------------------------------------------------------------------------------------------------------------------
>ASA47292
---------------------------------------------------------------------------------------------------------------------------------------------------------------------------------------------------------------------------------------------------------------------------------------------------------------------------------------------------------------------------------------------------------------------------------------------------------------------------------------------------------------------------------------------------------------------------------------------------------------------------------------------------------------------------------------------------------------------------------------------------------------------------------------------------------------------------------------------------------------------------------------------------------MYY----DELERE-AVEED---------DD---EE-----CCGK----AKQKKKPPRTQCVAGHLAAPIYN------------------------------------TDCE---FL-IETVRERKLQKSASIRRGR-LCTRHYRLSRRLE------EA-----ESL----V------------------SI-Y-EQADPI-------SFIQTWVMNTVKKNV-DHDFEIC--------------------------LN-AL---LNLD-----L---------QKRTT------MDPYIRGGLI-----T-----------------EE--EIRA-AN--------KRQITRVTEGVRALKGEY-----IAMRRAEYIKD--------KVCFK--EI-VEG------D--V--INYC-GVSIERDV--GWF---N--RGTE---------------KIIFPT----NLFLCSLDKMQSMFGL-KMYWVAC-DAE--EKYEGQSILSEGSRI-AVLLEGLRS------------------VMG-QDYFDFVGG-WEALVVGKVVANSD-DSG----CTDLYECQKKEMGD-------------------LLTKYGKPRD-----LLEKLVP-ST-------------EIQNEVLLYLELTGMAKITGYPTLRAEKLLDQIRKYGTDPKR--EIRQEVLDDVMGV--VRR-------------EICLNYRKIHHT---YPVITEM---P----EELS----F--LER---NTPCP-----KNQ-----------MKN-YAQWSKV-RFGKSLTFDYFFDESDLTKDSAIAVPRSKWHEMYDPCAFRH-------LYGKDPPPRSGDGGSTCRRVIDAYLVSEPDKVR-----KLIEQRE-----AGKFNP-DDHICVEC-----------------------------GKECELKIDSGRAFTKQTADQRLIQTCMEANIANNIFPLVPQQSMVDGEIRNTKRIMSQVKDL----------------------------------------LGPSEFLSIDFQKWCLNWRHASVVG-IGEMYDELFGLK---RLYRDSHLQF--IGCDVFC---------NNRLTPPNYDAG--------------------------GRPIP-GDYYMNDFL---------GGMEGMHQKKWTHF---CEAILILCLE-RS--GIKGEI-MGQGDNQVIL--LQYPKEAV--N-----------------IADLRDNFL-NNLELTLRNVGHKLKEKETWFSK-------HLHEYSKQRIYKGV------------------AVSSGTKKASK-IIPDINDGLFSLPSMGATL---------NTIT-----E----GIARASYTPDAAYFVNQF-MYA---------------------------------------N--------------LLCRYEVPF-SKKDH--TLSNNRRQELVRWCLQ--------------------CPADFGGMPMST-YY--------THSVRGH---NDKITLWLHLAMVAKKYDPS---------LFDGMIRMWQLYPRSEVRGPLDRTRLY-EDVYSL------RVKSLPSA-----ESKIRTLTLDFLK--S--DEVT-NPMIKMLHEGDKAK-PYEDV-------IIAVDQM-----RPVYPQL--------GHELLRNSNAGI--------------------LRALQSKLTGTKTIENITRQRT-----------------------GVSLVDL--------IDQKNK-------------------ELIIALQLKINGKVNIPE---NES---------FFKKYDCPSSGAEHLRDESW-----K-------------------------VPLVGV---------------TQAVFT------------HQVTISSKDQAV----------EE-G--------RTVGVEVRVSGE----------------------LYD----------NPTRCFKVY----GPLK--PYV--GGS-TQVKLK---K--S-SIDM-IDKT-------SYTRAFQKLGILRSWME---MMRV---------PGLVLLID-QLMEEKK---DLFR---E-LPEGVTYDEL-LSTVTSGC--------IFHRLQSAVDHDTAIVN-----------C-L--PCITGHFQHSSN-PL--------------------A-A----MSA-G--GK---DFSIYFQLLYVSNVVMLAQIGKE-----KQRH-------------------SQFYMMTFDCK---------TCTVELSNI--------TIEAPLQTCA---GTEAL---------------------------------HKAAPQ------------------IVPGT-----IL------Q-----DIRSIMSFQVGRVLA-KNVDDNYTMAHV---NT--------ST----------HSSE--------DPRK-DTVSLN---DLRQLDIKIVL-----TVML----THSKRGRSMYESA-ESI-------------------------------------LSCHT-EDRSFAF----FAEKV------LE------AGMRGELF--KI----L-------------------DIDIG-------------------------------------EHSAVT--------TSMRMSGFIA--GTGGKFL---RRD------KKYTVATSL---------M---CEFR--------------------------------------------------------SDSDAGQSEVVRF------CAKILHDTG---------K------------------------ISA----------------------------------------------------------SCVASV------------------------------------------------------------NRQL----SHY-----R-NYR----------------------------------------------------LAKE-----VMG-------------------------IE--YIKVPLAQDEVITVWRSSDRES---V----NVYP--------SRTK----------------VHIT----G-----N----SSRY-PVEEAGLYHTTRAASA-EAIRT--------LFS------ESCTFQQLCYIAR------PLG--FISTAGNKFVEAIIAIDMFNELQDL---------AIGSAGEDP-YHIVSVAEGSGGTLSLLMKLFPGTKGMYNTLMKPSIS------CR-EVVG--------------------------DNL-PPAMYDAG-IPEQDFCELDLLA-TGETDITTDHFFAKLKKS-LR---NK----KVLV----------FTM---DAESPTHGN--------------------------NLEFLPILE---A-------A------IDG-KPRIMLVKL--FFL---FNF------EPYLTD--------------------------------IMNHY-PDYEWLLF-KPISSNP---------------------------TGPEVYLVIKHRSLSS--SSFK-NMK--------TIWGRAKQYI-GRS-MNISYT-DV-----------------------KCHFE-MA-----------TRISKLLGS-----LSPGKSMFM----TNRFKRL-FPEIGCSLYCRRFFDNI---------------------CDEFDLLHNYEVGS-------PLLYTVLRNKGGTGMMEKLVR--------DIVFLHMYHAG---KKN--------------------FLEIILDLMHV--NVG-----DDLWKFRREPDQ-------------------------P-FITR-SVA--------F-K-----------SSFFSG----------------------------W---EDSK----------------------------TYLREI----------------P--WVTPCDCSVEISVFP--KTGTSL---------------------------AMVIGD-QLVRNV--------LITHNDLA-------------------G--IR-----------VNHDESLRVMSDPNR----------------------------YAQKLA----LPR----------SRRR-----------------------------------------------------------------------------------------------------------------------------------------------------------------------------------------------------------------------------------------------------------------------------------------------------------------------------------------------------------------------------------------------------------------------------------------------------------------------------------------------------------------------------------------------------------------------------------------------------------------------------------------------------------------------------------------------------------------------------------------------------------------------------------------------------------------------------------------------------------------------------------------------------------------------------------------------------------------------------------------------------------------------------------------------------------------------------------------------------------------------------------------------------------------------------------------------------------------------------------------------------------------------------------------------------------------------------------------------------------------------------------------------------------------------------------------------------------------------------------------------------------------------------------------------------------------------------------------------------------------
>ASA47322
---------------------------------------------------------------------------------------------------------------------------------------------------------------------------------------------------------------------------------------------------------------------------------------------------------------------------------------------------------------------------------------------------------------------------------------------------------------------------------------------------------------------------------------------------------------------------------------------------------------------------------------------------------------------------------------------------------------------------------------------------------------------------------------------------------------------------------------------------------------------------------------------------------MYY----DELERE-AVEED---------DD---EE-----CCGK----AKQKKKPPRTQCVAGHLAAPIYN------------------------------------TDCE---FL-IETVRERKLQKSASIRRGR-LCTRHYRLSRRLE------EA-----ESL----V------------------SI-Y-EQADPI-------SFIQTWVMNTVKKNV-DHDFEIC--------------------------LN-AL---LNLD-----L---------QKRTT------MDPYIRGGLI-----T-----------------EE--EIRA-AN--------KRQITRVTERVRALKGEY-----IAMRRAEYIKD--------KVCFK--EI-VEG------D--V--INYC-GVSIERDV--GWF---N--RGTE---------------KIIFPT----NLFLCSLDKMQSMFGL-KMYWVAC-DAE--EKYEGQSILSEGSRI-AVLLEGLRS------------------VMG-QDYFDFVGG-WEALVVGKVVTNSD-DSG----CTDLYECQKKEMGD-------------------LLAKYGKPRD-----LLEKLVP-ST-------------EIQNEVLLYLELTGMAKITGYPTLRAEKLLDQIRKYGTDPKR--EIRQEVLDDVMGV--VRR-------------EICLNYRKIHHT---YPVIAEM---P----EELS----F--LER---NTPCP-----KNQ-----------MKN-YAQWSKV-RFGKSLTFDYFFDESDLTKDSAIAVPRSKWHEMYDPCAFRH-------LYGKDPPPRSGDGGSTCRRVIDAYLVSEPDKVR-----KLIEQRE-----AGKFNP-DDHICVEC-----------------------------GKECELKIDSGRAFTKQTADQRLIQTCMEANIANNIFPLVPQQSMVDGEIRNTKRIMSQVKDL----------------------------------------LGPSEFLSIDFQKWCLNWRHASVVG-IGEMYDELFGLK---RLYRDSHLQF--IGCDVFC---------NNRLTPPNYDAG--------------------------GRPIP-GDYYMNDFL---------GGMEGMHQKKWTHF---CEAILILCLE-RS--GIKGEI-MGQGDNQVIL--LQYPKEAV--N-----------------IADLRANFL-NNLELTLRNVGHKLKEKETWFSK-------HLHEYSKQRIYKGV------------------AVSSGTKKASK-IIPDINDGLFSLPSMGATL---------NTIT-----E----GIARASYTPDAAYFVNQF-MYA---------------------------------------N--------------LLCRYEVPF-SKKDH--TLSNNRRQELVRWCLQ--------------------CPADFGGMPMST-YY--------THSVRGH---NDKITLWLHLAMVAKKYDPS---------LFDGMIRMWQLYPRSEVRGPLDRTRLY-EDVYSL------RVKSLPSA-----ESKIRTLTLDFLK--S--DEVT-NPMIKMLHEGDKAK-PYEDV-------IIAVDQM-----RPVYPQL--------GHELLRNSNAGI--------------------LRALQSKLTGTKTIENITRQRT-----------------------GVSLVDL--------IDQKNK-------------------ELIIALQLKINGKVNIPE---NES---------FFKKYDCPSSGAEHLRDESW-----K-------------------------VPLVGV---------------TQAVFT------------HQVTISSKDQAV----------EE-G--------RTVGVEVRVSGE----------------------LYD----------NPTRCFKVY----GPLK--PYV--GGS-TQVKLK---K--S-SIDM-IDKT-------SYTRAFQKLGILRSWME---MMRV---------PGLVLLID-QLMEEKK---DLFR---E-LPEGVTYDEL-LSTVTSGC--------IFHRLQSAVDHDTAIVN-----------C-L--PCITGHFQHSSN-PL--------------------A-A----MSA-G--GK---DFSIYFQLLYVSNVVMLAQIGKE-----KQRH-------------------SQFYMMTFDCK---------TCTVELSNI--------TIEAPLQTCA---GTEAL---------------------------------HKAAPQ------------------IVPGT-----VL------Q-----DIRSIMSFQVGRVLA-KNVDDNYTMAHV---NT--------ST----------HSSE--------DPRK-DTVSLN---DLRQLDIKIVL-----TVML----THSKRGRSMYESA-ESI-------------------------------------LSCHT-EDRSFAF----FAEKV------LE------AGMRGELF--KI----L-------------------DIDIG-------------------------------------EHSAVT--------TSMRMSGFIA--GTGGKFL---RRD------KKYTVATSL---------M---CEFR--------------------------------------------------------SDSDAGQSEVVRF------CAKILHDTG---------K------------------------ISA----------------------------------------------------------SCVASV------------------------------------------------------------NRQL----SHY-----R-NYR----------------------------------------------------LAKE-----VMG-------------------------IE--YIKVPLAQDEVITVWRSSDRES---V----NVYP--------SRTK----------------VHIT----G-----N----SSRY-PVEEAGLYHTTRAASA-EAIRT--------LFS------ESCTFQQLCYIAR------PLG--FISTAGNKFVEAIIAIDMFNELQDL---------AIGSAGEDP-YHIVSVAEGSGGTLSLLMKLFPGTKGMYNTLMKPSIS------CR-EVVG--------------------------DNL-PPAMYDAG-IPEQDFCELDLLA-TGETDITTDHFFAKLKKS-LR---NK----KVLV----------FTM---DAESPTHGN--------------------------NLEFLPILE---A-------A------IDG-KPRIMLIKL--FFL---FNF------EPYLTD--------------------------------IMNHY-PDYEWLLF-KPISSNP---------------------------TGPEVYLVIKHRSLSS--SSFK-NMK--------TIWGRAKQYI-GRS-MNISYT-DV-----------------------KCHVE-MA-----------TRISKLLGS-----LSPGKSMFM----TNRFKRL-FPEIGCSLYCRRFFDNI---------------------CDEFDLLHNYEVGS-------PLLYTVLRNKGGTGMMEKLVR--------DIVFLHMYHAG---KKN--------------------FLEIILDLMHV--NVG-----DDLWKFRREPDQ-------------------------P-FITR-SVA--------F-K-----------SSFFSG----------------------------W---EDSK----------------------------TYLREI----------------P--WVTPCDCSVEISVFP--KNGTSL---------------------------AMVIGD-QLVRNV--------LITHNDLA-------------------G--IR-----------VNHDESLRVMSDPNR----------------------------YAQKLA----LPR----------SRRR-----------------------------------------------------------------------------------------------------------------------------------------------------------------------------------------------------------------------------------------------------------------------------------------------------------------------------------------------------------------------------------------------------------------------------------------------------------------------------------------------------------------------------------------------------------------------------------------------------------------------------------------------------------------------------------------------------------------------------------------------------------------------------------------------------------------------------------------------------------------------------------------------------------------------------------------------------------------------------------------------------------------------------------------------------------------------------------------------------------------------------------------------------------------------------------------------------------------------------------------------------------------------------------------------------------------------------------------------------------------------------------------------------------------------------------------------------------------------------------------------------------------------------------------------------------------------------------------------------------------
>ASA47413
---------------------------------------------------------------------------------------------------------------------------------------------------------------------------------------------------------------------------------------------------------------------------------------------------------------------------------------------------------------------------------------------------------------------------------------------------------------------------------------------------------------------------------------------------------------------------------------------------------------------------------------------------------------------------------------------------------------------------------------------------------------------------------------------------------------------------------------------------------------------------------------------------------MYY----DELERE-AVEED---------DD---EE-----CCGK----AKQKKKPPRTQCVAGHLAAPIYN------------------------------------TDCE---FL-IETVRERKLQKSASIRRGR-LCTRHYRLSRRLE------EA-----ESL----V------------------SI-Y-EQADPI-------SFIQTWVMNTVKKNV-DHDFEIC--------------------------LN-AL---LNLD-----L---------QKRTT------MDPYIRGGLI-----T-----------------EE--EIRA-AN--------KRQITRVTEGVRALKGEY-----IAMRRAEYIKD--------KVCFK--EI-VEG------D--V--INYC-GVSIERDV--GWF---N--RGTE---------------KIIFPT----NLFLCSLDKMQSMFGL-KMYWVAC-DAE--EKYEGQSILSEGSRI-AVLLEGLRS------------------VMG-QDYFDFVGG-WEALVVGKVVANSD-DSG----CTDLYECQKKEMGD-------------------LLAKYGKPRD-----LLEKLVP-ST-------------EIQNEVLLYLELTGMAKITGYPTLRAEKLLDQIRKYGTDPKR--EIRQEVLDDVMGV--VRR-------------EICLNYRKIHHT---YPVIAEM---P----EELS----F--LER---NTPCP-----KNQ-----------MKN-YAQWSKV-RFGKSLTFDYFFDESDLTKDSAIAVPRSKWHEMYDPCAFRH-------LYGKDPPPRSGDGGSTCRRVIDAYLVSEPDKVR-----KLIEQRE-----AGKFNP-DDHICVEC-----------------------------GKECELKIDSGRAFTKQTADQRLIQTCMEANIANNIFPLVPQQSMVDGEIRNTKRIMSQVKDL----------------------------------------LGPSEFLSIDFQKWCLNWRHASVVG-IGEMYDELFGLK---RLYRDSHLQF--IGCDVFC---------NNRLTPPNYDAG--------------------------GRPIP-GDYYMNDFL---------GGMEGMHQKKWTHF---CEAILILCLE-RS--GIKGEI-MGQGDNQVIL--LQYPKEAV--N-----------------IADLRANFL-NNLELTLRNVGHKLKEKETWFSK-------HLHEYSKQRIYKGV------------------AVSSGTKKASK-IIPDINDGLFSLPSMGATL---------NTIT-----E----GIARASYTPDAAYFVNQF-MYA---------------------------------------N--------------LLCRYEVPF-SKKDH--TLSNNRRQELVRWCLQ--------------------CPADFGGMPMST-YY--------THSVRGH---NDKITLWLHLAMVAKKYDPS---------LFDGMIRMWQLYPRSEVRGPLDRTRLY-EDVYSL------RVKSLPSA-----ESKIRTLTLDFLK--S--DEVT-NPMIKMLHEGDKAK-PYEDV-------IIAVDQM-----RPVYPQL--------GHELLRNSNAGI--------------------LRALQSKLTGTKTIENITRQRT-----------------------GVSLVDL--------IDQKNK-------------------ELIIALQLKINGKVNIPE---NES---------FFKKYDCPSSGAEHLRDESW-----K-------------------------VPLVGV---------------TQAVFT------------HQVTISSKDQAV----------EE-G--------RTVGVEVRVSGE----------------------LYD----------NPTRCFKVY----GPLK--PYV--GGS-TQVKLK---K--S-SIDM-IDKT-------SYTRAFQKLGILRSWME---MMRV---------PGLVLLID-QLMEEKK---DLFR---E-LPEGVTYDEL-LSTVTSGC--------IFHRLQSAVDHDTAIVN-----------C-L--PCITGHFQHSSN-PL--------------------A-A----MSA-G--GK---DFSIYFQLLYVSNVVMLAQIGKE-----KQRH-------------------SQFYMMTFDCK---------TCTVELSNI--------TIEAPLQTCA---GTEAL---------------------------------HKAAPQ------------------IVPGT-----VL------Q-----DIRSIMSFQVGRVLA-KNVDDNYTMAHV---NT--------ST----------HSSE--------DPRK-DTVSLN---DLRQLDIKIVL-----TVML----THSKRGRSMYESA-ESI-------------------------------------LSCHT-EDRSFAF----FAEKV------LE------AGMRGELF--KI----L-------------------DIDIG-------------------------------------EHSAVT--------TSMRMSGFIA--GTGGKFL---RRD------KKYTVATSL---------M---CEFR--------------------------------------------------------SDSDAGQSEVVRF------CAKILHDTG---------K------------------------ISA----------------------------------------------------------SCVASV------------------------------------------------------------NRQL----SHY-----R-NYR----------------------------------------------------LAKE-----VMG-------------------------IE--YIKVPLAQDEVITVWRSSDRES---V----NVYP--------SRTK----------------VHIT----G-----N----SSRY-PVEEAGLYHTTRAASA-EAIRT--------LFS------ESCTFQQLCYIAR------PLG--FISTAGNKFVEAIIAIDMFNELQDL---------AIGSAGEDP-YHIVSVAEGSGGTLSLLMKLFPGTKGMYNTLMKPSIS------CR-EVVG--------------------------DNL-PPAMYDAG-IPEQDFCELDLLA-TGETDITTDHFFAKLKKS-LR---NK----KVLV----------FTM---DAESPTHGN--------------------------NLEFLPILE---A-------A------IDG-KPRIMLIKL--FFL---FNF------EPYLTD--------------------------------IMNHY-PDYEWLLF-KPISSNP---------------------------TGPEVYLVIKHRSLSS--SSFK-NMK--------TIWGRAKQYI-GRS-MNISYT-DV-----------------------KCHFE-MA-----------TRISKLLGS-----LSPGKSMFM----TNRFKRL-FPEIGCSLYCRRFFDNI---------------------CDEFDLLHNYEVGS-------PLLYTVLRNKGGTGMMEKLVR--------DIVFLHMYHAG---KKN--------------------FLEIILDLMHV--NVG-----DDLWKFRREPDQ-------------------------P-FITR-SVA--------F-K-----------SSFFSG----------------------------W---EDSK----------------------------TYLREI----------------P--WVTPCDCSVEISVFP--KTGTSL---------------------------AMVIGD-QLVRNV--------LITHNDLA-------------------G--IR-----------VNHDESLRVMSDPNR----------------------------YAQKLA----LPR----------SRRR-----------------------------------------------------------------------------------------------------------------------------------------------------------------------------------------------------------------------------------------------------------------------------------------------------------------------------------------------------------------------------------------------------------------------------------------------------------------------------------------------------------------------------------------------------------------------------------------------------------------------------------------------------------------------------------------------------------------------------------------------------------------------------------------------------------------------------------------------------------------------------------------------------------------------------------------------------------------------------------------------------------------------------------------------------------------------------------------------------------------------------------------------------------------------------------------------------------------------------------------------------------------------------------------------------------------------------------------------------------------------------------------------------------------------------------------------------------------------------------------------------------------------------------------------------------------------------------------------------------------
>ASA47433
---------------------------------------------------------------------------------------------------------------------------------------------------------------------------------------------------------------------------------------------------------------------------------------------------------------------------------------------------------------------------------------------------------------------------------------------------------------------------------------------------------------------------------------------------------------------------------------------------------------------------------------------------------------------------------------------------------------------------------------------------------------------------------------------------------------------------------------------------------------------------------------------------------MYY----DELERE-AVEED---------DD---EE-----CCGK----AKQKKKPPRTQCVAGHLAAPIYN------------------------------------TDCE---FL-IETVRERKLQKSASIRRGR-LCTRHYRLSRRLE------EA-----ESL----V------------------SI-Y-EQADPI-------SFIQTWVMNTVKKNV-DHDFEIC--------------------------LN-AL---LNLD-----L---------QKRTT------MDPYIRGGLI-----T-----------------EE--EIRA-AN--------KRQITRVTEGVRALKGEY-----IAMRRAEYIKD--------KVCFK--EI-VEG------D--V--INYC-GVSIERDV--GWF---N--RGTE---------------KIIFPT----NLFLCSLDKMQSMFGL-KMYWVAC-DAE--EKYEGQSILSEGSRI-AVLLEGLRS------------------VMG-QDYFDFVGG-WEALVVGKVVANSD-DSG----CTDLYECQKKEMGD-------------------LLAKYGKPRD-----LLEKLVP-ST-------------EIQNEVLLYLELTGMAKITGYPTLRAEKLLDQIRKYGTDPKR--EIRQEVLDDVMGV--VRR-------------EICLNYRKIHHT---YPVIAEM---P----EELS----F--LER---NTPCP-----KNQ-----------MKN-YAQWSKV-RFGKSLTFDYFFDESDLTKDSAIAVPRSKWHEMYDPCAFRH-------LYGKDPPPRSGDGGSTCRRVIDAYLVSEPDKVR-----KLIEQRE-----AGKFNP-DDHICVEC-----------------------------GKECELKIDSGRAFTKQTADQRLIQTCMEANIANNIFPLVPQQSMVDGEIRNTKRIMSQVKDL----------------------------------------LGPSEFLSIDFQKWCLNWRHTSVVG-IGEMYDELFGLK---RLYRDSHLQF--IGCDVFC---------NNRLTPPNYDAG--------------------------GRPIP-GDYYMNDFL---------GGMEGMHQKKWTHF---CEAILILCLE-RS--GIKGEI-MGQGDNQVIL--LQYPKEAV--N-----------------IADLRANFL-NNLELTLRNVGHKLKEKETWFSK-------HLHEYSKQRIYKGV------------------AVSSGTKKASK-IIPDINDGLFSLPSMGATL---------NTIT-----E----GIARASYTPDAAYFVNQF-MYA---------------------------------------N--------------LLCRYEVPF-SKKDH--TLSNNRRQELVRWCLQ--------------------CPADFGGMPMST-YY--------THSVRGH---NDKITLWLHLAMVAKKYDPS---------LFDGMIRMWQLYPRSEVRGPLDRTRLY-EDVYSL------RVKSLPSA-----ESKIRTLTLDFLK--S--DEVT-NPMIKMLHEGDKAK-PYEDV-------IIAVDQM-----RPVYPQL--------GHELLRNSNAGI--------------------LRALQSKLTGTKTIENITRQRT-----------------------GVSLVDL--------IDQKNK-------------------ELIIALQLKINGKVNIPE---NES---------FFKKYDCPSSGAEHLRDESW-----K-------------------------VPLVGV---------------TQAVFT------------HQVTISSKDQAV----------EE-G--------RTVGVEVRVSGE----------------------LYD----------NPTRCFKVY----GPLK--PYV--GGS-TQVKLK---K--S-SIDM-IDKT-------SYTRAFQKLGILRSWME---MMRV---------PGLVLLID-QLMEEKK---DLFR---E-LPEGVTYDEL-LSTVTSGC--------IFHRLQSAVDHDTAIVN-----------C-L--PCITGHFQHSSN-PL--------------------A-A----MSA-G--GK---DFSIYFQLLYVSNVVMLAQIGKE-----KQRH-------------------SQFYMMTFDCK---------TCTVELSNI--------TIEAPLQTCA---GTEAL---------------------------------HKAAPQ------------------IVPGT-----VL------Q-----DIRSIMSFQVGRVLA-KNVDDNYTMAHV---NT--------ST----------HSSE--------DPRK-DTVSLN---DLRQLDIKIVL-----TVML----THSKRGRSMYESA-ESI-------------------------------------LSCHT-EDRSFAF----FAEKV------LE------AGMRGELF--KI----L-------------------DIDIG-------------------------------------EHSAVT--------TSMRMSGFIA--GTGGKFL---RRD------KKYTVATSL---------M---CEFK--------------------------------------------------------SDSDAGQSEVVRF------CAKILHDTG---------K------------------------ISA----------------------------------------------------------SCVASV------------------------------------------------------------NRQL----SHY-----R-NYR----------------------------------------------------LAKE-----VMG-------------------------IE--YIKVPLAQDEVITVWRSSDRES---V----NVYP--------SRTK----------------VHIT----G-----N----SSRY-PVEEAGLYHTTRAASA-EAIRT--------LFS------ESCTFQQLCYIAR------PLG--FISTAGNKFVEAIIAIDMFNELQDL---------AIGSAGEDP-YHIVSVAEGSGGTLSLLMKLFPGTKGMYNTLMKPSIS------CR-EVVG--------------------------DNL-PPAMYDAG-IPEQDFCELDLLA-TGETDITTDHFFAKLKKS-LR---NK----KVLV----------FTM---DAESPTHGN--------------------------NLEFLPILE---A-------A------IDG-KPRIMLIKL--FFL---FNF------EPYLTD--------------------------------IMNHY-PDYEWLLF-KPISSNP---------------------------TGPEVYLVIKHRSLSS--SSFK-NMK--------TIWGRAKQYI-GRS-MNISYT-DV-----------------------KCHFE-MA-----------TRISKLLGS-----LSPGKSMFM----TNRFKRL-FPEIGCSLYCRRFFDNI---------------------CDEFDLLHNYEVGS-------PLLYTVLRNKGGTGMMEKLVR--------DIVFLHMYHAG---KKN--------------------FLEIILDLMHV--NVG-----DDLWKFRREPDQ-------------------------P-FITR-SVA--------F-K-----------SSFFSG----------------------------W---EDSK----------------------------TYLREI----------------P--WVTPCDCSVEISVFP--KTGTSL---------------------------AMVIGD-QLVRNV--------LITHNDLA-------------------G--IR-----------VNHDESLRVMSDPNR----------------------------YAQKLA----LPR----------SRRR-----------------------------------------------------------------------------------------------------------------------------------------------------------------------------------------------------------------------------------------------------------------------------------------------------------------------------------------------------------------------------------------------------------------------------------------------------------------------------------------------------------------------------------------------------------------------------------------------------------------------------------------------------------------------------------------------------------------------------------------------------------------------------------------------------------------------------------------------------------------------------------------------------------------------------------------------------------------------------------------------------------------------------------------------------------------------------------------------------------------------------------------------------------------------------------------------------------------------------------------------------------------------------------------------------------------------------------------------------------------------------------------------------------------------------------------------------------------------------------------------------------------------------------------------------------------------------------------------------------------
>ASR83122
-----------------------------------------------------------------------------------------------------------------------------------------------------------------------------------------------------------------------------------------------------------------------------------------------------------------------------------------------------------------------------------------------------------------------------------------------------------------------------------------------------------------------------------------------------------------------------------------------------------------------------------------------------------------------------------------------------------------------------------------------------------------------------------------------------------------------------------------------------------------------------------------------------------ME--FDLIEDS-THWEEE------------ESD-FLLR------DILSQEDQMSYLNSADYNLNSPLIS------------------------------------DDMV---YL-IKRMNHEEV-------PPIWRSKE---WDSPLDMLK-------------GCQA-QPISH---------------------------QDMHNWFGTWVQNIQH-----D-SA---------------------------QGFTFLKEVDKEAEM---TY-----DLVSTFLK---GWVGKEY---PFK-------PKGREIDSI-------ALVGPLCQ--K---FLDLHKITLILNAVSLGETKELLT------------TFK-GKYR--MSC-E---N--IPI-----ARLR--LPSLGPVFMCKGWT--YIH---K----ERV----------------LMDR----NFLLMCKDVIIGRMQTFLSMIGRSDNKF---SPDQVYTLANVYRI----GDRILE------------------QCGNK-AYDLIKM-IEPICNLKMMELARLHRPKIPKFPHFEEHVKGSVRELTQKS----------------------------------NK-IQ-------ALYDLIMSMKDVDLVLVVYGSFRHWGHPFIDYFEGLEKLHTQVNMEKH---IDKEYPQQLASD--LAR-------------LVLHKQFSESKK---WFVDPSK---M-SPKHPFY---EH--VIN---KTWPT-----AAKIQDF-----------GDNWHRL-PLTQCFEIPDLIDPSVIYSDKSHSMNKKEVIQHV-----RS--------------K--PNTPIPSKKVLQTMLTNRATNWK-----AFLKDID-----ENGLDD-DDLIIGLK-----------------------------GKERELKI-AGRFFSLMSWRLREYFVITEYLIKTYYVPLFKGLTMADDLTSVIKKMMDSSSGQG-----------------------------------LDDYSSVCLANHIDYEKWNNHQRKESNGP-IFRVMGQFLGYP---SLIERTHEFF--EKSLIYY---------NGRPDLMTIRNGTL------------------------CNST-KNRVCWNGQK---------GGLEGLRQKGWSIV---NLLVIQREAK-IR--NTAVKV-LAQGDNQVICTQYKTKKTRSEL----------ELRAVLHQMAGNNNKIM-EEIKRGTEKLGLIINDDETMQSA-------DYLNYGKIPIFRGV------------------IRGLETKRWSR-VTCVTNDQIPTCANLMSSV---------STNA-----L----TVAHFAENPINAMIQYNYFGTFARLLLFMHDPAI--------------------------------RQSL----YTVQEKI-P---GL----------HTRTFKYAMLY--------------------LDPSIGGVCGMA-LS--------RFLIRAF---PDPVTESLSFWKFIYEHASE--P-----HLKKMAVMFGDPPI-AKFR-IEHINKLL-EDPTSL------NISMGMSP-----ANLLKSEVKKCLIES--RSSIK-NEIIKDATIYMHQE--EEKL-------RGFLWSI-----KPLFPRF--------LSEFKAGTFLGV--------------------SEGLINLFQNSRTIRNSFKKRYHKDLD-----------------------EL--------IIKSEI-------------------SSLSHLGSM--HYRL-----------------GDNHIWSCSATRADVLRYKSW-----T-------------------------RKVVGT---------------TVPHPL------------EMHGSPSKKEKPC---------QL-CN---SSGL--TYISVHCP--------------------------K----------GITDVFNRR----GPLP--AYL--GSN-TSESTS---ILQP--WEK-ESKI-------PIIKRATRLRDAISWFIP----PE---------SPLSTCIL-NNIRALT---GEDW----------S-SKQ-HGFKRTGS--------ALHRFSTSRMSNGGFAS-----------Q-S--PATLTRMIATTD-TM--------------------R-D----FG-----TK---NYDFMFQASLLYGQMTTSISR------YGSPG-------------------SCTDHYHIRCK---------GCIREIEEV--------ELNTSLEYKT---PDVYHI-L---EKWRN---------------NT-GSWGHQIKQL--------------K---PAEGN---------WESLS-------PVEQSYQVARCIG-FLYGELTHKK-------------------------SRQA----------DDS--SLFPLS---IQLKVRGRGFLRGLLDGLMR-------SSCCQVIHRR--------------------------SVSTLKRPANAVYGGLIYLI-DKLSASS---------------------------------------------------------------------------------------------------------------------------------------------------------PF-------------LSLVRTGPIRQELEQVPHKMSTSYPT----------------------------------NIRDLGSIV-RNY------FKYQCRPVERGH----YRTYYNQIWLFS------------DVLST--------------------------------------------E-------FIGPMAISSSLL--------KLLYR---PSLTKKDKEELR-----ELAA--LSSNLRS------------------------------GE-DWDDLH--IKFFSNDLLFCPQEIRHACKFGIKKENE-------------------------------------------------------------------DITLYPNWGI---------------------------------------------EYIG--------------------NVTDIPVFYRAQN----V----QK---DIRIPP--------RIQNPLMS------GLRLGQ--LPTGAHYKMRTIISRFK------------------------IPYHDFLACGDGSGGMTAALLRLNRASRGIFNSLLDLSDTMLRGS----------------------------------SPEPPSALETL-GGERSRCVNGDSCWEHP-SDLSDENTWKYFLHL-K---KGCGMSINLIT----------MDMEVKDPSM---SYK---------------------IELLVRQYVPVLL--------------------E-SDGCLIYKT--YGTYI-ATQ--------------------------------------------KDNSLTLIG------SLFHS--------------VQLVQTD----LSSSNTSELYLVCRRLKDY--IDTPFVDW--IE-L--YDYWENQYAFK-----------------DI----------KDEFHRARSLKPE-TTL-----------------------VGIPP----------------------------QF--------IP---------DPGVNLET-LFQIGGVPTG--------------------------------V---------AHGITHHIMQSKN--K-LISNAIGSMCVISHFAINTIR-TTDS------------MPGPPSDGDV----------------------NKMCSALIGTCLWLSWMESDLNLY--------KTCLRS-----------------------IMKSMPVRWF------------------------------------------------------------------------------------R-------------------VLKNGKWFQKW-DCKG-D-----A--IPKDSR----LGDSM--ANI-GNWI------R--AWELIRDGNIS----------EPFGATAVEALTT-----------------SVDKSLSWKKILKTTGIPRLLNSDIDVIDQSI--------------------------------LNV--------------------------------------QID------------------------------IVENQAWQN------------------------------------------------------------------------------------------------------------------------------------------------------------------------------------------------------------------------------------------------------------------------------------------------------------------------------------------------------------------------------------------------------------------------------------------------------------------------------------------------------------------------------------------------------------------------------------------------------------------------------------------------------------------------------------------------------------------------------------------------------------------------------------------------------------------------------------------------------------------------------------------------------------------------------------------------------------------------------------------------------------------------------------------------------------------------------------------------------------------------------------------------------------------------------------------------------------------------------------------------------------------------------------------------------------------------------------------------------------------------------------------------------------------------------------------------------------------------------------------
>ASU89571
-----------------------------------------------------------------------------------------------------------------------------------------------------------------------------------------------------------------------------------------------------------------------------------------------------------------------------------------------------------------------------------------------------------------------------------------------------------------------------------------------------------------------------------------------------------------------------------------------------------------------------------------------------------------------------------------------------------------------------------------------------------------------------------------------------------------------------------------------------------------------------------------------------------------------------------------MDE-----LQ---SDNVRKKRP-----PLSTHCDTPLTL------------------------------------NNAR---KA-LLVPA-------P---GQF-IHPNNP-IRREYL--------------EM----QRQLQ-----------------ITPPN--LF------------DLSKVQG----FFLNVF----NVPVSN-L---PLL-EFRQALHLASQLYQ--------VEVEGVL--KE-LGASATK---IDISP----LK-----K--NKDLIN----LY---LRKCFWEE--A---V--------------------VMS--------GNDNSS--------QGSWWSRAD--K-GL----ILFR--RPGL-DIIIGENLM--SIQ---T--SQNSI---------------L-VSR----DHLTILSDLAAERFSI-ILQSFLADQTH-NTDMPTPSELTLFLKE----GDEMLT------------------LAGNQ-GYDLIYT-LESSCTSRLVGNYEGGSW--K-DSKFRHEIVKDL----------EKRASDLNLHPQ------------------LRV-RE-------QLLD-SVFERNLNAFTQLYGLYRIWGHPTLDPLLGTIALKELGTTPRL---YLSHQAQEINNK--FKE-------------EFIKRYLNRHKE---WPELDV--S-KLPRHNIIR---VH--YEK--KLQFPS-----------K-----SRQYR-RSHLSLV-EFKDVFPVDPKFDLIEFIDDKSISLGFPDLLNE-----IYR-------------NK--SIGNSLARSLLLNFLSSDISDPQ-----EFLKNID-----TSGFPP-EEICVGVH-----------------------------EKEREGKL-KARLFGLLTLVKRSYVVITEKLLAEHLFPYFPEITMTDDELVLEKKRHAFNT---------------------------------------ERKNKNKFMVSLDFSKWNTNMRAPDTQP-FYHTIDTMFGLE---NCFTRTHEMF--YNSFLYL---------IDGSYLPTIVD---------------------------DGFK-TDIGCWRHHL---------GGIEGLRQKGWTLW---TVMLIRLVAE-KY--IFNMSI-MGQGDNQMLL--LTFDSNTP-E----------------EYALSQVNDFL-QSLKDKLSLIGPPLKLEETWISK-------DFYLYGKYPIKGGV------------------SLTTSWKKSCR-MFRCCNEDYPTIESSLSSL---------AANL-----Y----SAVAADNFTQTLFFVYLF-ELVGLFQCNIRRPYL---------QKDSFYQSLDRNRTFT--V-ASAKDQK----KKL-HV--PLV-LSPPN-----QLQPTEVLLGLCL--------------------TPRTLGGYPVVL-YP--------SVLIKGA---PDQLSFDLASLKLFSKS-AD--A-----TVNRIITRVSSPFL-SE---YKNYSLLF-MNPEAI------NLESTPTP-----AEARRTTMLEFLS--N-SDRVN-QPYIKEFLNIIHEN-ANQSM-------EDFLTSN-----PVLHPRV--------ISLLFQATPQYR--------------------AQQVIGRLQKTPTMARVYLREGDRDL-----------------------YAL--------LEMSEL-------------------NHFKSVLR---QVFAE----------V---GRYSLPHFNSLVEHSTFLRNMGW-----G-------------------------KIIEGV---------------DSAPPH------------EVFHLEVM--TSI---------TE-CQ--DSPHADLGFISVRLNT--------------------PK---D-VA-------GNS---LAI----GTTR--PYR--GSI-TKNKVN---S--L-STKIQARTP-------SLLQRALMVAGLESWAFT----KD---------SSLAQLSR-GLVWSVT---DLPY----------ELLTP-QVDQVSGS--------YQHRLRNDRLDNGGISP-----------V-L--PNQGTKLQFNTV-PL--------------------V-C----LNK-G--SK---NKNVMFQGPLVMFGSVIGEGLLTEGINYPE---------------------TKLFHIHIRNP---------SSIQDLDEN--------PITYPPIQQ---PIRLLRN-PQSPFLFFP-----------------SDKIMPYIKRI--------------L---KYPICS-----REDLNVIST----ES------RFNTLLA-YECINLLDPWSW---VS-G--------------S--DSRL-VTNGITIN-W----ALSCN---IVELCLVISLLLLAIFF-------------TPT---K----------IIDP------EWHINRVINVVKASPLSSWENLTNLCFCNVFPTP----LLHF----------------------LRAMS----PQTSE-------------------------------------------------------------GL--------TNSNVALIL---KTSITLI--LQNIL----YDRNFIKGKV---------PH-L--I-----------APPAVSFNLHPY-----------------------------RVI----------EILGW-----------LYKE---------H-------------------------E------V---------HKSHLSY-----L--------SKDMLDLK--------------LR------------------------------------------------------------------------S---LEG---------------------PYV---------------------------HQLDFWGSPTRISG--ISSESLDY---------------------------LCKLEDVIK----SRSI----------EVLTVA--------TIFDP----------------NPLPMPLVTGPI----V--KSGVVNTRLQVSFYSEGD-VLHP-----------E------L-GHRDYRTF------FFRPAP--LPTSGAYKLSSVLPLLG-----------------------SCALTKCLCLADGTGGFTRTLALRDDSKTIVFNTLVTDQDY------VT-QMDP--------------------------IQN-IPDIADLPISCQKKVVGLREVNDYP-TDITSPDFGHQILDR-FG----GD--FILVT----------GDA---EDPSLHHSGNVLAL---------------------FKAYMDISLI--------------------VNSVHGIFKI--HTHRRSV-------------------------------------------------LHQALV--ILL-TYYDS--------------VVVVRSQ----FSLRSNNEFYLVGARNKLAP-----------------------------KILPLNIITL----A-------------DGNPTLNV-------G---------LSR-D----AELMLNKSL-N-N--LNRQ-Q--------------GQLQELQKS-----------TYIQITSN--L---M---------------------------------PHLHYQD-L-IFHLVGQYPWLKQEYFDIGE-SK--DGDLRPIYSSC----IHKFVTS-IHK--ANTKYEE-----KDVARFVVKQ-----F----------TLRELSDI-LSSY--LFLILSV-----L-----------P----------L----------------------ARW---N-------------------SWIPH------FLKEG------------------------------------CL-LWIQC------------------E---NGLWFFSPY-LGVVPPARSTYHFRLYRTQDLLNHVAIQRICRSV-G----------------------------------LAHMLHF---RE--------------------------------------------PDDK-------------------------HL------------------K----EEFIFT----RPSRKFTFYDPKLK-----------GLKDK----------------IKCQSWQWLSQSPG-----------------------------------------------------------------------------------------------------------------------------------------------------------YQ----LDQFARISQNPKK--------------------------------------------------------------------------------------------------------------------------------------------------------------------------------------------------------------------------------------------------------------------------------------------------------------------------------------------------------------------------------------------------------------------------------------------------------------------------------------------------------------------------------------------------------------------------------------------------------------------------------------------------------------------------------------------------------------------------------------------------------------------------------------------------------------------------------------------------------------------------------------------------------------------------------------------------------------------------------------------------------------------------------------------------------------------------------------------------------------------------------------------------------------------------------------------------------------------------------------------------------------------------------------------------------
>ASU89577
-----------------------------------------------------------------------------------------------------------------------------------------------------------------------------------------------------------------------------------------------------------------------------------------------------------------------------------------------------------------------------------------------------------------------------------------------------------------------------------------------------------------------------------------------------------------------------------------------------------------------------------------------------------------------------------------------------------------------------------------------------------------------------------------------------------------------------------------------------------------------------------------------------------------------------------------MDE-----LQ---SDNVRKKRP-----PLSTHCDTPLTL------------------------------------NNAR---KA-LLVPA-------P---GQF-IHPNNP-IRREYL--------------EM----QRQLQ-----------------ITPPN--LF------------DLSKVQG----FFLNVF----NVPVSS-L---PLL-EFRQALHLASQLYQ--------VEVEGVL--KE-LGASATK---IDISP----LM-----K--NKDLIN----LY---LRKCFWEE--A---V--------------------VMS--------GNDNSS--------QGSWWSRAD--K-GL----ILFR--RPGL-DIIIGENLM--SIQ---T--SQNSI---------------L-VSR----DHLTILSDLAAERFSI-ILQSFLADQTH-NTDMPTPSELSLFLKE----GDEMLT------------------LAGNQ-GYDLIYT-LESSCTSRLVGNYEGGSW--K-DSKFRHEIVKDL----------EKKASDLNLHPQ------------------LRV-RE-------QLLD-SVFERNLNAFTQLYGLYRIWGHPTLDPLLGTIALKELGTTPRL---YLSHQAQEINNK--FKE-------------EFIKRYLNRHKE---WPELDV--S-KLPRHNIIR---VH--YEK--KLQFPF-----------K-----SRQYK-RSHLSLV-EFKDVFPVDPKFDLIEFIDDKSISLGFPDLLNE-----IYR-------------NK--SIGNSLARSLLLNFLSSDISDPQ-----EFLKNID-----TSGFPP-EEICVGVH-----------------------------EKEREGKL-KARLFGLLTLVKRSYVVITEKLLAEHLFPYFPEITMTDDELVLEKKRHAFNT---------------------------------------ERKNKNKFMVSLDFSKWNTNMRAPDTQP-FYHTIDTMFGLE---NCFTRTHEMF--YNSFLYL---------IDGSYLPTIVD---------------------------DGFK-TDIGCWRHHL---------GGIEGLRQKGWTLW---TVMLIRLVAE-KY--IFNMSI-MGQGDNQMLL--LTFDSNIP-E----------------EYALSQVNDFL-QSLKDKLSLIGPPLKLEETWISK-------DFYLYGKYPIKGGV------------------SLTTSWKKSCR-MFRCCNEDYPTIESSLSSL---------AANL-----Y----SAVAADNFTQTLFFVYLF-ELVGLFQCNIRRPYL---------QKNSFYQSLDRNRTFT--V-ASAKDQK----KKL-HV--PLV-LSPPN-----QLQPTEVLLGLCL--------------------TPRTLGGYPVVL-YP--------SVLIKGA---PDQLSFDLASLKLFSKS-AD--A-----TVNRIITRVSSPFL-SE---YKNYSLLF-MNPEAI------ILESTPTP-----AEARRTTMLEFLS--N-SDRVN-QPYIKEFLNIIHEN-ANQSM-------EDFLTSN-----PVLHPRV--------ISLLLQATPQYR--------------------AHQVIGRLQKTPTMARVYLREGDRDL-----------------------YAL--------LEMSEL-------------------NHFKSVLR---QVFAE----------V---GRYSLPHFNSLVEHSTFLRNMGW-----G-------------------------KIIEGV---------------DSAPPH------------EVFHLEVM--TSI---------TE-CH--DSPHADLGFISVRLNT--------------------PK---D-VA-------GNS---LAI----GTTR--PYR--GSI-TKNKVN---S--L-STKIHARTP-------SHLQRALMGAGLESWAFN----KD---------SSLAQLSR-GLVWSVT---DLPY----------ELLTP-QVDQVSGS--------YQHRLRKDTLDNGGISP-----------V-F--PNQGTKLQFNTV-PL--------------------V-C----LNK-G--SK---NKNVMFQGPLVMFGSVIGEGLLTEGINYPE---------------------TKLFHIHIRNP---------SSIQDLDEN--------PITYPPIQQ---PIRLLRN-PQSPFLFFP-----------------SDKIMPYIKRI--------------L---KYPICS-----REDLNVIPT----ES------RFNTLLA-YECINLLDPWSW---VS-G--------------S--DSRL-VTNGITIN-W----ALSCN---IVELCLVISLLLLAIFF-------------TPT---K----------IIDP------EWHINRVINVVKASPLSSWENLTNLCFCNVFPTP----LLHF----------------------LRAMS----PQTSE-------------------------------------------------------------GL--------TNSNVALIL---KTSITLI--LQNIL----YDRNFIKGKV---------PH-L--I-----------APPAVSFNLHPY-----------------------------RVI----------EILGW-----------LYKE---------H-------------------------E------V---------HKSHLSY-----L--------SKDMLDLK--------------LR------------------------------------------------------------------------S---LEG---------------------PYV---------------------------HQLDSWGSPTRISG--ISSESLDY---------------------------LCKLEDVIK----SRSI----------EVLTVA--------TIFDP----------------NPLPMPLVTGPI----V--KSGVVNTRLQVSFYSEGD-VLHP-----------E------L-GHRDYRTF------FFRPAP--LPTSGAYKLSSVLPLLG-----------------------SCALTKCLCLADGTGGFTRTLALRDDSKTIVFNTLVTDQDY------VT-QMDP--------------------------IQN-IPDIADLPISCQKKVVGLREVNDYP-TDITSPDFGHQILDR-FG----GD--FILVT----------GDA---EDPSLHHSGNVLAL---------------------FKAYMDISLI--------------------VNSVHGIFKI--HTHRRSV-------------------------------------------------LHQALV--ILL-TYYDS--------------VIVVRSQ----FSLRSNNEFYLVGARNKLAP-----------------------------KILPLNIITL----A-------------DCNPTLNV-------G---------LSR-D----AELMLNKSL-N-N--LNRQ-Q--------------GQLQELQKS-----------TYIQITSN--L---M---------------------------------PHLHYQD-L-IFHLVGQYPWLKQEYFDIGE-SK--DGDLRPIYSSC----IHKFVTS-IHK--ANTKYEE-----KDVARFVVKQ-----F----------TLRELSDI-LSSY--LFLILSV-----L-----------P----------L----------------------ARW---N-------------------SWIPH------FLKEG------------------------------------CL-LWIQC------------------E---NGLWFFSPY-LGVVPPARSTYHFRLYRTQDLLNHVAIQRICRSV-G----------------------------------LAHMLHF---RE--------------------------------------------PDDK-------------------------HL------------------K----EESIFT----RPSRKFTFYDPKLK-----------GLKDK----------------IKCQSWQWLSQSPG-----------------------------------------------------------------------------------------------------------------------------------------------------------YQ----LDQFARISQNPKK--------------------------------------------------------------------------------------------------------------------------------------------------------------------------------------------------------------------------------------------------------------------------------------------------------------------------------------------------------------------------------------------------------------------------------------------------------------------------------------------------------------------------------------------------------------------------------------------------------------------------------------------------------------------------------------------------------------------------------------------------------------------------------------------------------------------------------------------------------------------------------------------------------------------------------------------------------------------------------------------------------------------------------------------------------------------------------------------------------------------------------------------------------------------------------------------------------------------------------------------------------------------------------------------------------
>ATY74736
-----------------------------------------------------------------------------------------------------------------------------------------------------------------------------------------------------------------------------------------------------------------------------------------------------------------------------------------------------------------------------------------------------------------------------------------------------------------------------------------------------------------------------------------------------------------------------------------------------------------------------------------------------------------------------------------------------------------------------------------------------------------------------------------------------------------------------------------------------------------------------------------------------------------------------------MIDSTEVYD-DPVDPVEPEADLRSNSVVPNILRNSDYNLNSPLLE------------------------------------DPSR---LM-IEWLTTGNR-------PSRLNLTD---NLLRSYKVLRG------YFKKLDVGSMRAGGL----------------------------GAQAMITLWLHGSHS-----E-ST---------------------------RSRKCLTELSQFYKK---SS-----PIEKLLNY---TLENRGL--RTPTEGVLSSINKVQYDQAF------GRYLGNTYS--S---YLFFHVIILYMNALDWDEEKTILA--------------L-WKEIASI-D-V---K--SDL-----VKFR--DQIWGSLVITKDFV--YSQ---S----ANC----------------LFDR----NYTLMLKDLFLSRFNSLLILISPPESRY---SDDLVSNLCQLYIA----GDKVLS------------------ACGNS-GYDVIKL-LEPYIVNKLVQKAERFRPLIHSLGDFPQFIRDKTNQLEGTF----------------------------------GPSAR-------EFFQTMDLLDNIHDLVFVYGCYRHWGHPYIDYRKGLSKLYDQVHVKKI---IDRNYQECLASD--LAK-------------RILRWGFDKYSR---WYLDSHL---L-PGDHPLS---PY--VKT---QTWPP-----KHVVDMV-----------GDTWHSL-PITQIFEIPESMDPSEILDDKSHSFTRTRLASWL-----SE--------------N--RGGPVPSEKVIITALSRPPVNPR-----EFLRSID-----VGGLPD-DDLIIGLK-----------------------------PKERELKI-EGRFFALMSWNLRLYFVITEKLLATYILPLFDALTMTDNLNKVFKKLIDRVTGQG-----------------------------------LLDYSRVTYAFHLDYEKWNNHQRLESTKD-VFSVLDKVFGLK---KVFSRTHEFF--QKSWVYY---------SDRSDLIGLWRDQI-----------------------YCLDMTNGPTCWNGQD---------GGLEGLRQKGWSLV---SLLMIDRESQ-TR--NTRTKI-LAQGDNQVLCPTYMLSSGLNKE----------GLLYELDSISRNAISIY-RAIEDGASKLGLIIKKEETMCSY-------DFLIYGKTPLFRGN------------------ILVPESKRWAR-VSCISNDQIVNLANIMSTV---------STNA-----L----TVAQHSQSLIKPMRDFLLMSVQAVYHYLLFSPIL--------------------------------KDRV----YKILVADGT---EF------------LLAMSRIIY--------------------LDPSLGGVSGMS-LG--------RFHIRQF---SDPVSEGLSFWREIWLSSSE--S-----WIHALCQEAGNPDL-GDRS-LESFTRLL-EDPTTL------NIRGGASP-----TILLKEAIRKALYDE--VDKVE-NSEFREAILLSKTH--RDNF-------ILFLRSV-----EPLFPRF--------LSELFSSSFLGI--------------------PESIIGLIQNSRTIRRQFRRSLSRTLE-----------------------ES--------FFNSEI-------------------HGISRMTQVPQR---------------------IGRVWSCSAERADQLREISW-----G-------------------------RKVVGT---------------TVPHPS------------EMLALIPKSSISC---------TC--G---QSGDDSPRISVSVL--------------------------P----------SLDQSFFSR----GPLK--GYL--GSS-TSMSTQ---LFHA--WEK-VTNV-------HVVKRALSLKESINWFIT----RD---------SNLAQTLI-RNIVSLT---GPFF----------PLEEA-PVFKRTGS--------ALHRFKSARYSEGGYSS-----------I-C--PNLLSHISVSTD-TM--------------------S-D----LTQ-D--GT---NFDFMFQPLMLYAQTWTSELVQK----DLRLR-------------------DSTFHWHLRCL---------KCIRPIDDI--------TLEAPKIFSF---PDVSKR-I---SRMVS---------------GA-VPQFRKLPEI--------------G---LKPGK---------FDSLK-------EKDKSRHIGTAQG-LLYSILVATH-------------------------DSGY----------NDG--TIFPVN---IYGKVSPRDYLRGLARGVLI-------GSSICFLTRM--------------------------TNININRPLELISGVISYIL-LRLDNHP---------------------------------------------------------------------------------------------------------------------------------------------------------SL-------------YVMLKEPSLRSEIFSIPQKIPAAYPT----------------------------------TMKEGNRSV-LCY------LQHVLRYER---EAITTSPENDWLWIFS------------DFRSI--------------------------------------------K-------MTYLTLITYQSH----------ILL---QRIDRNLSKQMRV----RLRQ--LNSLMRQ-VLGGHGEGT-----------------LDSDE-DIQGL---LRDALQRTRWVDQEVRHAAKTMKCDYSP---------------------------------------------------------------SKR-----VSRKAGC-------------------------------------------SEWIC--------------------SAQQVAVSTSSNP----APISEID---IRALSK--------KLQNPLIS------GLRVVQ--WATGAHYKLKPILNDLE------------------------AYPTLCLVVGDGSGGISRAVLSMFPDAKLVFNSLLEVNDLMASGT----------------------------------HPLPPSALMSGGEDIVSRVIDFNSIWEKP-SDLRNPSTWRYFQTV-Q---SAANMSYDLII----------CDAEVTDIPS---INK---------------------ITLLMSDFSLSIN----------------------GPLSLIFKT--YGTML-VNP--------------------------------------------DYKAVQHLS------RAFPS--------------VTGYITQ----MTSSFSSELYLKFSKRGK----FFRDSEYL-TS-STLREMSLVLFNCS-----------------SS----------KSEMLRARSLNYQ-DLV-----------------------RGFPE----------------------------EI--------IS---------NPYNEMII-TLIDNDVESF--------------------------------L---------VHKMVDDLELRQG-AFSKMSIILTIMMVFSNRVFNVSKPLNDP------------KFYPPSDPKI----------------------LRHFNICCGTLIYLSAALGDVLNF--------ARLHEL-----------------------YNNPVTYYFK------------------------------------------------------------------------------------K-------------------QTLGGRMYLAW-SWTDNT-----P--VFKRVA----CNSSL--SLS-SHWI------R--LIYKIVKTTRLVGS-------AKDLSQEVEKHLK-----------------SYNRWINFSDLRSRSSLLDYSCL----------------------------------------------------------------------------------------------------------------------------------------------------------------------------------------------------------------------------------------------------------------------------------------------------------------------------------------------------------------------------------------------------------------------------------------------------------------------------------------------------------------------------------------------------------------------------------------------------------------------------------------------------------------------------------------------------------------------------------------------------------------------------------------------------------------------------------------------------------------------------------------------------------------------------------------------------------------------------------------------------------------------------------------------------------------------------------------------------------------------------------------------------------------------------------------------------------------------------------------------------------------------------------------------------------------------------------------------------------------------------------------------------------------------------------------------------------------------------------------------------------------------------------------------------------------------------------------------------------------------
>ATY74956
-----------------------------------------------------------------------------------------------------------------------------------------------------------------------------------------------------------------------------------------------------------------------------------------------------------------------------------------------------------------------------------------------------------------------------------------------------------------------------------------------------------------------------------------------------------------------------------------------------------------------------------------------------------------------------------------------------------------------------------------------------------------------------------------------------------------------------------------------------------------------------------------------------------------------------------MIDSTEVYD-DPVDPVEPEADLRSNSVVPNILRNSDYNLNSPLLE------------------------------------DPSR---LM-IEWLTTGNR-------PSRLNLTD---NLLRSYKVLRG------YFKKLDVGSMRAGGL----------------------------GAQAMITLWLHGSHS-----E-ST---------------------------RSRKCLTELSQFYKK---SS-----PIEKLLNY---TLENRGL--KTPTEGVLSSINKVQYDQAF------GRYLGNTYS--S---YLFFHVIILYMNALDWDEEKTILA--------------L-WKEIASI-D-V---K--SDL-----VKFR--DQIWGSLVITKDFV--YSQ---S----ANC----------------LFDR----NYTLMLKDLFLSRFNSLLILISPPESRY---SDDLVSNLCQLYIA----GDKVLS------------------ACGNS-GYDVIKL-LEPYIVNKLVQKAEKFRPLIHSLGDFPQFIRDKTNQLEGTF----------------------------------GPSAR-------EFFQTMDLLDNIHDLVFVYGCYRHWGHPYIDYRKGLSKLYDQVHVKKI---IDRNYQECLASD--LAK-------------RILRWGFDKYSR---WYLDSNL---L-PGDHPLS---PY--VKT---QTWPP-----KHVVDMV-----------GDTWHSL-PITQIFEIPESMDPSEILDDKSHSLTRTRLASWL-----SE--------------N--RGGPVPSEKVIITALSRPPVNPR-----EFLRSID-----VGGLPD-DDLIIGLK-----------------------------PKERELKI-EGRFFALMSWNLRLYFVITEKLLATYILPLFDALTMTDNLNKVFKKLIDRVTGQG-----------------------------------LLDYSRVTYAFHLDYEKWNNHQRLESTKD-VFSVLDKVFGLK---KVFSRTHEFF--QKSWVYY---------SDRSDLIGLWRDQI-----------------------YCLDMTNGPTCWNGQD---------GGLEGLRQKGWSLV---SLLMIDRESQ-TR--NTRTKI-LAQGDNQVLCPTYMLSSGLNKE----------GLLYELDSISRNAISIY-RAIEDGASKLGLIIKKEETMCSY-------DFLIYGKTPLFRGN------------------ILVPESKRWAR-VSCISNDQIVNLANIMSTV---------STNA-----L----TVAQHSQSLIKPMRDFLLMSVQAVYHYLLFSPIL--------------------------------KDRV----YKILVADGT---EF------------LLAMSRIIY--------------------LDPSLGGVSGMS-LG--------RFHIRQF---SDPVSEGLSFWREIWLSSSE--S-----WIHALCQEAGNPDL-GDRS-LESFTRLL-EDPTTL------NIRGGASP-----TILLKEAIRKALYDE--VDKVE-NSEFREAILLSKTH--RDNF-------ILFLRSV-----EPLFPRF--------LSELFSSSFLGI--------------------PESIIGLIQNSRTIRRQFRRSLSRTLE-----------------------ES--------FFNSEI-------------------HGISRMTQVPQR---------------------IGRVWSCSAERADQLREISW-----G-------------------------RKVVGT---------------TVPHPS------------EMLALIPKSSISC---------TC--G---QSGDDSPRISVSVL--------------------------P----------SLDQSFFSR----GPLK--GYL--GSS-TSMSTQ---LFHA--WEK-VTNV-------HVVKRALSLKESINWFIT----RD---------SNLAQTLI-RNIVSLT---GPFF----------PLEEA-PVFKRTGS--------ALHRFKSARYSEGGYSS-----------I-C--PNLLSHISVSTD-TM--------------------S-D----LTQ-D--GT---NFDFMFQPLMLYAQTWTSELVQK----DLRLR-------------------DSTFHWHLRCL---------KCIRPIDDI--------TLEAPKIFSF---PDVSKR-I---SRMVS---------------GA-VPQFRKLPEI--------------G---LKPGK---------FDSLK-------EKDKSRHIGTAQG-LLYSILVATH-------------------------DSGY----------NDG--TIFPVN---IYGKVSPRDYLRGLARGVLI-------GSSICFLTRM--------------------------TNININRPLELISGVISYIL-LRLDNHP---------------------------------------------------------------------------------------------------------------------------------------------------------SL-------------YVMLKEPSLRSEIFSIPQKIPAAYPT----------------------------------TMKEGNRSV-LCY------LQHVLRYER---EAITTSPENDWLWIFS------------DFRSI--------------------------------------------K-------MTYLTLITYQSH----------LLL---QRIDRNLSKQMRV----RLRQ--LNSLMRQ-VLGGHGEGT-----------------LDSDE-DIQGL---LRDALQRTRWVDQEVRHAAKTMKCDYSP---------------------------------------------------------------SKR-----VSRKAGC-------------------------------------------SEWIC--------------------SAQQVAVSTSSNP----APISEID---IRALSK--------KLQNPLIS------GLRVVQ--WATGAHYKLKPILNDLE------------------------AYPTLCLVVGDGSGGISRAVLSMFPDAKLVFNSLLEVNDLMASGT----------------------------------HPLPPSALMSGGEDIVSRVIDFNSIWEKP-SDLRNPSTWRYFQTV-Q---SAANMSYDLII----------CDAEVTDIPS---INK---------------------ITLLMSDFSLSIN----------------------GPLSLIFKT--YGTML-VNP--------------------------------------------DYKAVQHLS------RAFPS--------------VTGYITQ----MTSSFSSELYLKFSKRGK----FFRDSEYL-TS-STLREMSLVLFNCS-----------------SS----------KSEMLRARSLNYQ-DLV-----------------------RGFPE----------------------------EI--------IS---------NPYNEMII-TLIDNDVESF--------------------------------L---------VHKMVDDLELRQG-AFSKMSIILTIMMVFSNRVFNVSKPLNDP------------KFYPPSDPKI----------------------LRHFNICCGTLIYLSAALGDVLNF--------ARLHEL-----------------------YNNPVTYYFK------------------------------------------------------------------------------------K-------------------QTLGGRMYLAW-SWTDNT-----P--VFKRVA----CNSSL--SLS-SHWI------R--LIYKIVKTTRLVGS-------AKDLSQEVEKHLK-----------------SYNRWINFSDLRSRSSLLDYSCL----------------------------------------------------------------------------------------------------------------------------------------------------------------------------------------------------------------------------------------------------------------------------------------------------------------------------------------------------------------------------------------------------------------------------------------------------------------------------------------------------------------------------------------------------------------------------------------------------------------------------------------------------------------------------------------------------------------------------------------------------------------------------------------------------------------------------------------------------------------------------------------------------------------------------------------------------------------------------------------------------------------------------------------------------------------------------------------------------------------------------------------------------------------------------------------------------------------------------------------------------------------------------------------------------------------------------------------------------------------------------------------------------------------------------------------------------------------------------------------------------------------------------------------------------------------------------------------------------------------------
>AUT19526
-----------------------------------------------------------------------------------------------------------------------------------------------------------------------------------------------------------------------------------------------------------------------------------------------------------------------------------------------------------------------------------------------------------------------------------------------------------------------------------------------------------------------------------------------------------------------------------------------------------------------------------------------------------------------------------------------------------------------------------------------------------------------------------------------------------------------------------------------------------------------------------------------------------------------------------MLDPGEVYD-DPVDPIEPEAESRGAPTVPNILRNSDYNLNSPLIE------------------------------------DPAR---LM-VEWLKTGNR-------PHRITLTD---NCSRSYKVLKD------YFKKVDLDSLKVGGT----------------------------AAQSMISLWLYGAHS-----E-SN---------------------------RSRKCITDLAHFYSK---SS-----PIEKLLNY---TLGNRGL--RIPPEGVLSCLERVDYDKAF------GRYLANTYS--S---YLFFHVITLYMNALDWDEEKTILA--------------L-WRDLTSV-D-I---G--RDL-----VKFR--DQIWGLLIVTKDFV--YSQ---S----SNC----------------LFDR----NYTLMLKDLFLSRFNSLMILLSPPEPRY---SDDLISQLCQLYIA----GDQVLS------------------MCGNS-GYEVIKI-LEPYVVNGLVQRAEKFRPLIHSLGDFPVFIKDKVSQLEGTF----------------------------------GPSAK-------RFFRVLDQFDNIHDLVFVYGCYRHWGHPYIDYRKGLSKLYDQVHIKKV---IDKSYQERLASD--LAR-------------RILRWGFDKYSK---WYLDSRF---L-ARDHPLT---PY--IKT---QTWPP-----KHIVDLV-----------GDTWHKL-PIAQIFEIPESMDPSEILDDKSHSLTRTRLASWL-----SE--------------N--RGGPVPSEKVIITALSKPPVNPR-----EFLKSID-----LRGLPD-EDLIIGLK-----------------------------PKERELKI-EGRFFALMSWNLRLYFVITEKLLANYILPLFDALTMTDNLNKVFKKLIDRVTGQG-----------------------------------LLDYSRVTYAFHLDYEKWNNHQRLESTED-VFSVLDQVFGLK---RVFSRTHEFF--QKSWIYY---------SDRSDLIGLWGDQI-----------------------YCLDMTNGPTCWNGQD---------GGLEGLRQKGWSLV---SLLMIDRESQ-TR--NTRTKI-LAQGDNQVLCPTYMLSPGLSRE----------GLLYELESISRNALSIY-RAIEEGASKLGLIIKKEETMCSY-------DFLIYGKTPLFRGN------------------ILVPESKRWAR-VSCISNDQIVNLANIMSTV---------STNA-----L----TVAQHSQSLIKPMRDFLLMSVQAVFHYLLFSPIL--------------------------------KGRV----YKILSAEGE---SF------------LLAMSRIIY--------------------LDPSLGGVSGMS-LG--------RFHIRQF---SDPVSEGLSFWREIWLSSQE--S-----WIHALCQEAGNPDL-GERT-LESFTRLL-EDPTTL------NIKGGASP-----TILLKDAIRKALYDE--VDKVE-NSEFREAILLSKTH--RDNF-------ILFLKSV-----EPLFPRF--------LSELFSSSFLGI--------------------PESIIGLIQNSRTIRRQFRKNLSRTLE-----------------------ES--------FYNSEI-------------------HGINRMTQTPQR---------------------VGRVWPCSSERADLLREISW-----G-------------------------RKVVGT---------------TVPHPS------------EMLGLLPKSSISC---------TC--G---VVGGGNPRVSVSVL--------------------------P----------SFDQSFFSR----GPLK--GYL--GSS-TSMSTQ---LFHA--WEK-VTNV-------HVVKRALSLKESINWFIT----RN---------SNLAQTLI-RNIMSLT---GPDF----------PLEEA-PVFKRTGS--------ALHRFKSARYSEGGYSS-----------V-C--PNLLSHISVSTD-TM--------------------A-D----LTQ-D--GK---NYDFMFQPLMLYAQTWTSELVQR----DTRLK-------------------DSTFHWHLRCN---------RCVRPIEEI--------ILETPQIFEF---PDVSKR-I---SRMVS---------------GA-VPHFQKLPDI--------------R---LKPGD---------FESLS-------GREKSRHIGSAQG-LLYSILVAIH-------------------------DSGY----------NDG--TIFPVN---IYSRVSPRDYLRGLARGVLI-------GSSICFLTRM--------------------------TNININRPLELISGVISYIL-LRLDNHP---------------------------------------------------------------------------------------------------------------------------------------------------------SL-------------YIMLREPSLRGEIFSIPQKVPAAYPT----------------------------------TMKEGNRSI-LCY------LQHVLRYER---EVITASPENDWLWIFS------------DFRSA--------------------------------------------K-------MTYLTLITYQSH----------LLL---QRVERSLSKSMRT----NLRQ--MSSLMRQ-VLGGHGEDT-----------------LESDD-DIQRL---LKDSLRRTRWVDQEVRHAARTMTGDYSP---------------------------------------------------------------NKK-----VSRKAGC-------------------------------------------SEWVC--------------------SAQQVAVSTSANP----APVSELD---IRALSK--------RFQNPLIS------GLRVVQ--WATGAHYKLKPILDDLN------------------------VFPSLCLVVGDGSGGISRAVLNMFPDAKLVFNSLLEVNDLMASGT----------------------------------HPLPPSAIMSGGDDIVSRVIDFDSIWEKP-SDLRNLTTWRYFQSV-Q---KQVNMSYDLII----------CDAEVTDIES---INR---------------------ITLLMSDFALSID----------------------GPLYLVFKT--YGTML-VNP--------------------------------------------DYKAIQHLS------RAFPS--------------VTGFITQ----VTSSFSSELYLRFSKRGK----FFRDAEYL-TS-STLREMSLVLFNCS-----------------SP----------KSEMQRARSLNYQ-DLT-----------------------RGFPE----------------------------EI--------IS---------NPYNEMII-TLIDSDVESF--------------------------------L---------VHKMVDDLELQRG-TLSKMAIIIAIMIVFSNRVFNVSKPLTDP------------LFYPPSDPKI----------------------LRHFNICCSTMMYLSTALGDVPSF--------SRLHDL-----------------------YNRPITYYFR------------------------------------------------------------------------------------K-------------------QVIRGNIYLSW-SWSDDT-----S--VFKRVA----CNSSL--SLS-SHWI------R--LIYKIVKTTRLVGR-------VEDLSGEVERHLH-----------------GYNRWITLEDIRSRSSLLEYSCL----------------------------------------------------------------------------------------------------------------------------------------------------------------------------------------------------------------------------------------------------------------------------------------------------------------------------------------------------------------------------------------------------------------------------------------------------------------------------------------------------------------------------------------------------------------------------------------------------------------------------------------------------------------------------------------------------------------------------------------------------------------------------------------------------------------------------------------------------------------------------------------------------------------------------------------------------------------------------------------------------------------------------------------------------------------------------------------------------------------------------------------------------------------------------------------------------------------------------------------------------------------------------------------------------------------------------------------------------------------------------------------------------------------------------------------------------------------------------------------------------------------------------------------------------------------------------------------------------------------------
>AWY11060
---------------------------------------------------------------------------------------------------------------------------------------------------------------------------------------------------------------------------------------------------------------------------------------------------------------------------------------------------------------------------------------------------------------------------------------------------------------------------------------------------------------------------------------------------------------------------------------------------------------------------------------------------------------------------------------------------------------------------------------------------------------------------------------------------------------------------------------------------------------------------------------------------------------------MDFEIEDP-Y-DPFS---MDTYL-DPQD------PSFGDLESMRHLSNVDYSLNSPMIA------------------------------------DELE---AF-IRWLQCGCT-------DPRWNEDR---WVRTKQGLFS------------GQSPTTIEGA---------------------------ATFTGWFGNFNLKRRY-----YIVR---------------------------QFKMILEKAQADSEE---TK-----PVVDAFLR---GWINHKG--VTLK-------SKITLPE----------EELKWGY--Y---FWELHIVTLHLNCTTDQERTHLIK------------SFK-SKSR---GL-P---D--VFD-----FTLY--TRNFGPLSIAGGYV--YMF---D----HNR----------------MLDR----NAILMMKDTYVARFNSFLALSNRADCVF---PEDAHYRLQMLYEL----GDMVLD------------------EGGTS-GYNGLKL-LEAMCSSRITDLAQSKKPLIPDFPDFRSHVRAKVREESANT----------------------------------PS-IG-------KMYELIEGTTSYDTLLTFYGSFRHWGHPYINYLAGLEKLYIQTTVEKE---IDQEYVEKLASD--LAF-------------LVIQDRFRKTKK---WPVDPLL---I-DKDHPLV---EY--IRT---SSWPN-----NSIIKNF-----------GDGWHTL-PLTKCYDIPDVIDPSLLYSDKSHSMTRSEVRGWM-----TS--------------H--PGKPIPSRKVLSTLLNSPSTNWP-----VFLQQVN-----DSGIPI-EQLIIGLM-----------------------------AKEREQKI-DGRFFSLMSWDIRDYFVMTEYLIKTHFVPLFKGLTMADDLTTVIGKILENSRGQG-----------------------------------EADYENLTITDHIDYEKWNNHQRGEANNP-IFLVMGKFLGYP---HLIERTHEIF--EKSWIYY---------LNRADLMDFDGEGN------------------------LMNRTELRVCWNGQK---------GGLEGLRQKGWSIC---NLLVLRRESL-AT--NTVVKT-LAQGDNQVLSSRYRIRTSRDQN----------QLQSNIEDICRNNRSLM-ERIRIGTGKLGLIINHDETIKST-------EYMNYGKTCVIHGN------------------IRNLETKRWSR-VTCVTNDQLPTLSNVMATI---------GSNA-----L----TVSHYSDSPINSMYHYNFMGNFVRIMNEIHNPAL--------------------------------RGPV----SSIGGVTGQ---SF----------SRLSYLLAVLY--------------------LDPSMGGACGMS-LT--------RFLIRMF---PDPITESLTFLRIVAMNVHS--D-----EVRQTFIQFGNPKL-KTFS-PEDLSKLL-EDPLSI------NVPKGLSA-----TNLIKDAIKLSLHRS--VDEIA-NEIIAEAVIHQKDH--EEGF-------LMHLTQI-----SPLFPRF--------LSEYKAGTYLGI--------------------AEGLIGLFQNSKTIRNQFRRNLDIGYD-----------------------SI--------VIKSEI-------------------ATIRDLTGY--RLED----------------AERVEMWPCSSTQADYLRRVSW-----Q-------------------------QVVYGA---------------TIPHPA------------ELFGLPLRAAPTC---------PN-CT---TTFPMNLYISVLIP--------------------------L----------GFKGLKDTR----GTCV--AYL--GSS-TTESTG---IVNP--WEK-EAVV-------PVIKRAASLRNGIGWFIE----PG---------SNLAQSIL-NNLQSLT---GESW----------S-QNS-GGVRRTGS--------ALHRFSCSRQSSGGYTA-----------Q-N--PSKLTRMIATTN-YL--------------------A-D----LG-----DE---NYDFMYQSCLLNALISVGEIH------PVDGS-------------------QGYYHQHVNCT---------SCLRPIKEV--------TLESPAPYSH---TITSNL-L---DKWKP---------------DG-SKWSVSRPSI--------------P---LRSGK---------WECVS-------HDRQSYHVGFIQG-FIYGDSVWGI-------------------------RSMA----------DDP--ALFPLS---FRNKVNPRAYLLGILHGLLR-------SCTVSVVHQR--------------------------CFRSSRAVKQTTLGLCSMTV-SRLVQND---------------------------------------------------------------------------------------------------------------------------------------------------------GF-------------LNILRDEQFTAVFRSIPHRIPPSYPM----------------------------------VTQDIGDLA-SNY------LKRQLMTEGLAYFRSVKSGSGNEAWIFA------------DANHP--------------------------------------------M-------IVSLITVSGLMT--------KVLAK---DIWQKRDLEELK-----ELRS--LSVQARE------------------------------QDDPHTDITAMESLAAEWVVCSDQETRHAVKYNTRTE------------------------------------------------------------------SVTDRGLTVTWGD---------------------------------------------EYTS--------------------SADFVTVVFS--V----EEI-RTP---PGMLIP--------RIQNPLIS------GLRTAQ--IATGSHYKLRSILSKLR------------------------LNVRGALVGGDGSGGLTALVCRMYPTSRVIFNSICDFSDVRLKGT----------------------------------TPAPPSALSHS-LNDCTQVVNYSDSWAHP-SDLTDTKTWKYFVDI-T---KSKSIQVDLII----------LDMEVVDESS---ISK---------------------IEDNLMRYGPQLL--------------------A-RDGVILFKT--YLTRI-FKA--------------------------------------------QEMILTKCG------HVFSQ--------------VELWYSD----LSSSQTSEVYVLMSGQTKLSHLQVRKPDL--MQ-L--RTDVSSFPVFA-----------------PP----------LVEFKRARKVAGL-DLT-----------------------VGVPP----------------------------LL--------LP---------EPGPEMIN-LLSSLGVRPD--------------------------------I---------SFSITRSFGDNM----STEFLPLHLFLLALNGIYDVTT-GYRT------------PPGPPSDQVC----------------------IKLGIWIVGYRIWSGYVQDSYAKA--------SFGQKL-----------------------IDNFVPFNFW------------------------------------------------------------------------------------N-------------------KQIGRSWFPHW-SLIKPQ-----T--YTKNIQ----LDSEM--AHI-GSVI------R--TLHRNFP-KAR----------RNPPGDLVDNNCS-----------------RINKGISCLNMDMKTGILRWMGDGRDLSGVNV--------------------------------TTR--------------------------------------ISNLY------------VTQDDQTASFRN-------------------------------------------------------------------------------------------------------------------------------------------------------------------------------------------------------------------------------------------------------------------------------------------------------------------------------------------------------------------------------------------------------------------------------------------------------------------------------------------------------------------------------------------------------------------------------------------------------------------------------------------------------------------------------------------------------------------------------------------------------------------------------------------------------------------------------------------------------------------------------------------------------------------------------------------------------------------------------------------------------------------------------------------------------------------------------------------------------------------------------------------------------------------------------------------------------------------------------------------------------------------------------------------------------------------------------------------------------------------------------------------------------------------------------------------------------------------------------------------------------
>AWY11107
---------------------------------------------------------------------------------------------------------------------------------------------------------------------------------------------------------------------------------------------------------------------------------------------------------------------------------------------------------------------------------------------------------------------------------------------------------------------------------------------------------------------------------------------------------------------------------------------------------------------------------------------------------------------------------------------------------------------------------------------------------------------------------------------------------------------------------------------------------------------------------------------------------------------MDFEIEDP-Y-DPFS---MDTYL-DPQD------PSFGDLESMRHLSNVDYSLNSPMIA------------------------------------DELE---AF-IRWLQCGCT-------DPRWNEDR---WVRTKQGLFS------------GQSPTTIEGA---------------------------ATFTGWFGNFNLKRRY-----YIVR---------------------------QFKMILEKAQADSEE---TK-----PVVDAFLR---GWINHKG--VTLT-------SKITLPE----------EELKWGY--Y---FWELHIVTLHLNCTTDQERTHLIK------------SFK-SKSR---GL-P---D--VFD-----FTLY--TRNFGPLSIAGGYV--YMF---D----HNR----------------MLDR----NAILMMKDTYVARFNSFLALSNRADCVF---PEDAHYRLQMLYEL----GDMVLD------------------EGGTS-GYNGLKL-LEAMCSSRITDLAQSKKPLIPDFPDFRSHVRAKVREESANT----------------------------------PS-IG-------KMYELIEGTTSYDTLLTFYGSFRHWGHPYINYLAGLEKLYIQTTVEKE---IDQEYVEKLASD--LAF-------------LVIQDRFRKTKK---WPVDPLL---I-DKDHPLV---EY--IRT---SSWPN-----NSIIKNF-----------GDGWHTL-PLTKCYDIPDVIDPSLLYSDKSHSMTRSEVRGWM-----TS--------------H--PGKPIPSRKVLSTLLNSPSTNWP-----VFLQQVN-----DSGIPI-EQLIIGLM-----------------------------AKEREQKI-DGRFFSLMSWDIRDYFVMTEYLIKTHFVPLFKGLTMADDLTTVIGKILENSRGQG-----------------------------------EADYENLTITDHIDYEKWNNHQRGEANNP-IFLVMGKFLGYP---HLIERTHEIF--EKSWIYY---------LNRADLMDFDGEGN------------------------LMNRTELRVCWNGQK---------GGLEGLRQKGWSIC---NLLVLRRESL-AT--NTVVKT-LAQGDNQVLSSRYRIRTSRDQN----------QLQSNIEDICRNNRSLM-ERIRIGTGKLGLIINHDETIKST-------EYMNYGKTCVIHGN------------------IRNLETKRWSR-VTCVTNDQLPTLSNVMATI---------GSNA-----L----TVSHYSDSPINSMYHYNFMGNFVRIMNEIHNPAL--------------------------------RGPV----SSIEGVTGQ---SF----------SRLSYLLAVLY--------------------LDPSMGGACGMS-LT--------RFLIRMF---PDPITESLTFLRIVAMNVHS--D-----EVRQTFIQFGNPKL-KTFS-PEDLSKLL-EDPLSI------NVPKGLSA-----TNLIKDAIKLSLHRS--VDEIA-NEIIAEAVIHQKDH--EEGF-------LMHLTQI-----SPLFPRF--------LSEYKAGTYLGI--------------------AEGLIGLFQNSKTIRNQFRRNLDIGYD-----------------------SI--------VIKSEI-------------------ATIRDLTGY--RLED----------------AERVEMWPCSSTQADYLRRVSW-----Q-------------------------QVVYGA---------------TIPHPA------------ELFGLPLRAAPTC---------PN-CT---TTFPMNLYISVLIP--------------------------L----------GFKGLKDTR----GTCV--AYL--GSS-TTESTG---IVNP--WEK-EAVV-------PVIKRAASLRNGIGWFIE----PG---------SNLAQSIL-NNLQSLT---GESW----------S-QNS-GGVRRTGS--------ALHRFSCSRQSSGGYTA-----------Q-N--PSKLTRMIATTN-YL--------------------A-D----LG-----DE---NYDFMYQSCLLNALISVGEIH------PVDGS-------------------QGYYHQHVNCT---------SCLRPIKEV--------TLESPAPYSH---TITSNL-L---DKWKP---------------DG-SKWSVSRPSI--------------P---LRSGK---------WECVS-------HDRQSYHVGFIQG-FIYGDSVWGI-------------------------RSMA----------DDP--ALFPLS---FRNKVNPRAYLLGILHGLLR-------SCTVSVVHQR--------------------------CFRSSRAVKQTTLGLCSMTV-SRLVQND---------------------------------------------------------------------------------------------------------------------------------------------------------GF-------------LNILRDEQFTAVFRSIPHRIPPSYPM----------------------------------VTQDIGDLA-SNY------LKRQLMTEGLAYFRSVKSGSGNEAWIFA------------DANHP--------------------------------------------M-------IVSLITVSGLMT--------KILAK---DIWQKRDLEELK-----ELRS--LSVQARE------------------------------QDDPHTDITAMESLAAEWVVCSDQETRHAVKYNTRTE------------------------------------------------------------------SVTDRGLTVTWGD---------------------------------------------EYTS--------------------SADFVTVVFS--V----EEV-RTP---PGMLIP--------RIQNPLIS------GLRTAQ--IATGSHYKLRSILSKLR------------------------LNVRGALVGGDGSGGLTALVCRMYPTSRVIFNSICDFSDVRLKGT----------------------------------TPAPPSALSHS-LNDCTQVVNYSDSWAHP-SDLTDTKTWKYFVDI-T---KSKSIQVDLII----------LDMEVVDESS---ISK---------------------IEDNLMRYGPQLL--------------------T-RDGVILFKT--YLTRI-FKA--------------------------------------------QEMILTKCG------HVFSQ--------------VELWYSD----LSSSQTSEVYVLMSGQTKLSHLQVRKPDL--MQ-L--RTDVSSFPVFA-----------------PP----------LVEFKRARKVAGL-DLT-----------------------VGVPP----------------------------LL--------LP---------EPGPEMIN-LLSSLGVRPD--------------------------------I---------SFSITRSFGDNM----STEFLPLHLFLLALNGIYDVTT-GYRT------------PPGPPSDQVC----------------------IKLGIWIVGYRIWSGYVQDSYAKA--------SFGQKL-----------------------IDNFVPFNFW------------------------------------------------------------------------------------N-------------------KQIGRSWFPHW-SLIKPQ-----T--YTKNIQ----LDSEM--AHI-GSVI------R--TLHRNFP-KAR----------RNPPGDLVDNNCS-----------------RINKGISCLNMDMKTGILRWMGDGRDLSGVNV--------------------------------TTR--------------------------------------ISNLY------------VTQDDQTASFRN-------------------------------------------------------------------------------------------------------------------------------------------------------------------------------------------------------------------------------------------------------------------------------------------------------------------------------------------------------------------------------------------------------------------------------------------------------------------------------------------------------------------------------------------------------------------------------------------------------------------------------------------------------------------------------------------------------------------------------------------------------------------------------------------------------------------------------------------------------------------------------------------------------------------------------------------------------------------------------------------------------------------------------------------------------------------------------------------------------------------------------------------------------------------------------------------------------------------------------------------------------------------------------------------------------------------------------------------------------------------------------------------------------------------------------------------------------------------------------------------------------
>AYE39806
----------------------------------------------------------------------------------------------------------------------------------------------------------------------------------------------------------------------------------------------------------------------------------------------------------------------------------------------------------------------------------------------------------------------------------------------------------------------------------------------------------------------------------------------------------------------------------------------------------------------------------------------------------------------------------------------------------------------------------------------------------------------------------------------------------------------------------------------------------------------------------------------------------------------------------MMIDPGEVYD-DPIDPVESESEPRGNSNIPNILRNSDYNLNSPLIE------------------------------------DSAK---LM-LEWLKTGNR-------PLRMTLTD---NCSRSYKVLKD------YLKKVDLGSLKVGGA----------------------------AAQSMISLWLYGAHS-----E-SN---------------------------RSRRCMTDLAQFYSK---SS-----PIEKLLNF---TLGNRGL--RIPPEGVLSCLERVDYDKAF------GRYLANIYS--S---YLFFHVITLYMNALDWDEEKTILA--------------L-WRELTSV-D-M---G--KDL-----VKFK--DQIWGLLIVTKDFI--YSQ---S----SHC----------------LFDR----NYTLMLKDLFLSRFNSLMILLSPPEPRY---SDDLISQLCQLYIA----GDQVLS------------------MCGNS-GYEVIKI-LEPYVVNSLVYRAEKFRPLIHSLGDFPVFIKDKVNQLEGTF----------------------------------GPSAK-------RFFKILDQFDNIHDLVFVYGCYRHWGHPYIDYRKGLSKLYDQVHIKKV---IDKSYQECLASD--LAK-------------RILRWGFDKYSK---WYLDPRL---L-ARDHPLT---PY--IKT---QTWPP-----KHIVDLV-----------GDTWHRL-PITQIFEIPESMDPSEILDDKSHSLTRTRLASWL-----SE--------------N--RGGPVPSEKVIITALSKPPVNPR-----EFLKSID-----LGGLPD-EDLIIGLK-----------------------------PKERELKI-EGRFFALMSWNLRLYFVITEKLLANYILPLFDALTMTDNLNKVFKKLIDRVTGQG-----------------------------------LLDYSRVTYAFHLDYEKWNNHQRLESTED-VFSVLDQVFGLK---RVFSRTHEFF--QKSWIYY---------SDRSDLIGLWEDQI-----------------------YCLDMSNGPTCWNGQD---------GGLEGLRQKGWSLV---SLLMIDRESQ-TR--NTRTKI-LAQGDNQVLCPTYMLSPGLSRE----------GLLYELESISRNALSIY-RAIEEGASKLGLIIKKEETMCSY-------DFLIYGKTPLFRGN------------------ILVPESKRWAR-VSCISNDQIVNLANIMSTV---------STNA-----L----TVAQHSQSLIKPMRDFLLMSVQAVFHYLLFSPIL--------------------------------KGRV----YKILSADGD---HF------------LLAMSRIVY--------------------LDPSLGGVSGMS-LG--------RFHIRQF---SDPVSEGLSFWREIWLSSNE--S-----WIHALCQEAGNPDL-GERT-LESFTRLL-EDPTTL------NIKGGASP-----TILLKDAIRKALYDE--VDKVE-NSEFREAILLSKTH--RDNF-------ILFLRSV-----EPLFPRF--------LSELFSSSFLGI--------------------PESIIGLIQNSRTIRRQFRKNLSRTLE-----------------------ES--------FYNSEI-------------------HGINRMTQTPQR---------------------IGRVWACSSERADLLREISW-----G-------------------------RKVVGT---------------TVPHPS------------EMLGLLPKSSISC---------TC--G---ATGGGNPRISVSVL--------------------------P----------SFDQSFFSR----GPLK--GYL--GSS-TSMSTQ---LFHA--WEK-VTNV-------HVVKRALSLKESINWFVT----RN---------SNLAQTLI-RNIMSLT---GPDF----------PLEEA-PVFKRTGS--------ALHRFKSARYSEGGYSS-----------V-C--PNLLSHISVSTD-TM--------------------S-D----LTQ-D--GK---NYDFMFQPLMLYAQTWTSELVQK----DIRLR-------------------DSTFHWHLRCN---------KCIRSIDDI--------TLETSQIFEF---PDVSKR-I---SRMVS---------------GA-VPHFQKLPDI--------------R---LRPGD---------FESLS-------DKEKSRHIGSAQG-LLYSILVAIH-------------------------DSGY----------NDG--TIFPVN---IYSKVSPRDYLRGLARGILI-------GSSICFLTRM--------------------------TNININRPLELISGVISYIL-LRLDNHP---------------------------------------------------------------------------------------------------------------------------------------------------------SL-------------YIMLREPSLRGEIFSIPQKIPAAYPT----------------------------------TMKEGNRSI-LCY------LQHVLRYER---EVITASPENDWLWIFS------------DFRSS--------------------------------------------K-------MTYLTLITYQSH----------LLL---QRVEKNLSKNMRA----NLRQ--MSSLMRQ-VLGGHGEDT-----------------LESDE-DIQRL---LKDSLRRTRWVDQEVRHAARAMTGGYSP---------------------------------------------------------------NKK-----MSRKAGC-------------------------------------------SEWVC--------------------SAQQVAVSTSANP----APVSELD---IRALSK--------RLQNPLIS------GLRVVQ--WATGAHYKLKPILDDLN------------------------VFPSLCLVVGDGSGGISRAVLNMFPDARLVFNSLLEVNDLMASGT----------------------------------HPLPPSAIMSGGDDIISRVIDFDSIWEKP-SDLRNLTTWRYFQSV-Q---EQVNMSYDLII----------CDAEVTDIAS---INR---------------------ITLLMSDFALSID----------------------GPLYLVFKT--YGTML-VNP--------------------------------------------DYRAVQHLS------RAFPT--------------VTGFITQ----MTSSFSSELYLRFSKRGK----FFRDAEYL-TS-STIREMSLVLFNCS-----------------SP----------KSEMQRARSLNYQ-DLV-----------------------RGFPE----------------------------EI--------IS---------NPYNEMII-TLIDSDVESF--------------------------------L---------VHKMVDDLELQRG-TLSKVSIIVAIMIVFSNRVFNVSKPLTDP------------LFNPPSDPKI----------------------LRHFNICCSTMMYLSTALGDVPSF--------ARLHDL-----------------------YNRPITYYFG------------------------------------------------------------------------------------K-------------------KVIRGNIYLSW-SWSDDT-----S--VFKRVA----CNSSL--SLS-AHWI------R--LIYKIVKTTRLVGN-------TENLSREVEKHLR-----------------GYNRWITLDDIKSRSSLLDYSCL----------------------------------------------------------------------------------------------------------------------------------------------------------------------------------------------------------------------------------------------------------------------------------------------------------------------------------------------------------------------------------------------------------------------------------------------------------------------------------------------------------------------------------------------------------------------------------------------------------------------------------------------------------------------------------------------------------------------------------------------------------------------------------------------------------------------------------------------------------------------------------------------------------------------------------------------------------------------------------------------------------------------------------------------------------------------------------------------------------------------------------------------------------------------------------------------------------------------------------------------------------------------------------------------------------------------------------------------------------------------------------------------------------------------------------------------------------------------------------------------------------------------------------------------------------------------------------------------------------------------
>AYK03303
-----------------------------------------------------------------------------------------------------------------------------------------------------------------------------------------------------------------------------------------------------------------------------------------------------------------------------------------------------------------------------------------------------------------------------------------------------------------------------------------------------------------------------------------------------------------------------------------------------------------------------------------------------------------------------------------------------------------------------------------------------------------------------------------------------------------------------------------------------------------------------------------------------------ME--VHDFEVE-ESNDFN------------EDD-YITR------EFLNPDERMTYLNHADYNLNSPLIS------------------------------------DDID---NL-IRKYNSLPI-------PSMWDSKK---WDGVLEMLT-------------ACQA-NPIPT---------------------------SQMHKWMGSWLMSDNH-----D-AS---------------------------QGYSFLHDVDKEAEI---TF-----DVVETFIR---GWGNKSI---EYI-------KKEKWTDSF-------KILAHLCQ--K---FLDLHKLTLILNAVSEVELINLAR------------TFK-GKVR--KSS-H---D--TNI-----CRLR--VPSLGSTFISEGWA--YFK---K----LDI----------------LMDR----NFLLMVKDVIIGRMQTVLSMVGRIDSLF---SEQDIFSLLNIYRI----GDKIVE------------------RRGNF-SYDLIKM-VEPICNLKLMKLAREARPLVPQFPHFENHIKISVEEGAKKD----------------------------------RG-IK-------FLHDQIMSIKTVDLTLVIYGSFRHWGHPFIDYYAGLEKLHSQVTMKKD---IDVSYAKALASD--LAR-------------IVLFQQFNDHKK---WFVNGDL---L-PHDHPFK---SH--IKE---NTWPT-----AAQVQDF-----------GDKWHEL-PLTKCFEIPDLLDPSIIYSDKSHSMNRSEVLKHV-----KM--------------N--PNTPIPSKKVLQTMLDTKATNWK-----EFLKEID-----EKGLDD-DDLIIGLK-----------------------------GKERELKL-AGRFFSLMSWKLREYFVITEYLIKTHFVPMFKGLTMADDLTAVIKKMLDSSSGQG-----------------------------------LKSYEAICIANHIDYEKWNNHQRKLSNGP-VFRVMGQFLGYP---SLIERTHEFF--EKSLIYY---------NGRPDLMRVQNNTL------------------------VNST-SQRVCWQGQE---------GGLEGLRQKGWSIL---NLLVIQREAK-IR--NTAVKV-LAQGDNQVICTQYKTKKSRNVA----------ELQGALNQMVSNNERIM-TAIKTGTGKLGLLINDDETMQSA-------DYLNYGKIPIFRGV------------------IRGLETKRWSR-VTCVTNDQIPTCANIMSSV---------STNA-----L----TVAHFADNPINAMIQYNYFGTFARLLLMMHDPAL--------------------------------RQSL----YEVQDKI-P---GL----------HSSTFKYAMLY--------------------LDPSIGGVSGMS-LS--------RFLIRAF---PDPVTESLSFWRFIHVHAKN--D-----HLKEMSAVFGNPDI-AKFR-ITHIDKLV-EDPTSL------NIAMGMSP-----ANLLKTEVKKCLIES--RQTIK-NQVIKDATVYLYHE--EDRL-------RSFLWSI-----NPLFPRF--------LSEFKSGTFLGV--------------------ADGLISLFQNSRTIRNSFKKKYHRELD-----------------------DL--------IVRSEV-------------------SSLTHLGKL--HLRR-----------------GSCKMWTCSATHADNLRYKSW-----G-------------------------RTVIGT---------------TVPHPL------------EMLGPQHRKETPC---------AP-CN---TSGF--NYVSVHCP--------------------------D----------GIHDVFSSR----GPLP--AYL--GSK-TSESTS---ILQP--WER-ESKV-------PLIKRATRLRDAISWFVE----PD---------SKLAMTIL-SNIHSLT---GEEW----------S-KKQ-HGFKRTGS--------ALHRFSTSRMSHGGFAS-----------Q-S--TAALTRLMATTD-TM--------------------R-D----LG-----DQ---NFDFLFQATLLYAQITTTVAR------DGWTT-------------------SCTDHYHITCK---------SCLRPIEEI--------TLDSSMDYTP---PDVSHV-L---KTWRN---------------GE-GSWGQEIKQI--------------Y---PLEGN---------WKNLA-------PAEQSYQVGRCIG-FLYGDLAYRK-------------------------STHA----------EDS--SLFPLS---IQNRIRGRGFLKGLLDGLMR-------ASCCQVIHRR--------------------------SLAHLKRPANAVYGGLIYLI-DKLSVSP---------------------------------------------------------------------------------------------------------------------------------------------------------PF-------------LSLTRSGPLRDELETIPHKIPTSYPT----------------------------------SNRDMGVIV-RNY------FKYQCRLIEKGK----YRSHYSQLWLFS------------DVLSI--------------------------------------------N-------FLGPFSISTTLL--------QILYK---PSLSGKDKNELR-----ELAN--LSSLLRS------------------------------GE-GWEDIH--VKFFTKDILLCPEEIRHACKFGIAKDNK-------------------------------------------------------------------KDMSYPPWGK---------------------------------------------ESRG--------------------TITTIPVYYTTTP----Y----PK---MLEMPP--------RIQNPLLS------GIRLGQ--LPTGAHYKIRSVLHGMG------------------------IHYRDFLSCGDGSGGMTAALLRENVHSRGIFNSLLELSGAVMRGA----------------------------------SPEPPSALETL-GGDRSRCVNGATCWEHP-SDLCDSRTWEYFLKL-K---TGLGLQIDLIV----------MDMEVRDSST---SLK---------------------IESNVRNYVHRIL--------------------D-EQGVLIYKT--YGTYI-CES--------------------------------------------EKNAITIIG------PLFKT--------------VDLVQTE----FSSSQTSEVYVVCKGLKKL--IDEPNPDW--SS-I--NESWKNLYAFQ-----------------SS----------EQEFVRAKRVSTY-PTL-----------------------TGIPA----------------------------QF--------IP---------DPFVNLET-MLQIFGVPTG--------------------------------V---------SHAAALKSSDKPA--D-LLTISLFYMAIISYYNINHIR-VGPI------------PLNPPSDGIA----------------------QNVGIAITGISFWLSLMEKDIPLY--------QQCLTA-----------------------IQRSFPIRWE------------------------------------------------------------------------------------A-------------------VPTKGGFRQKW-STWG-D-----G--LPKDTR----ISDSL--API-GNWI------R--SLELVRNQVRL----------NPFNEVLFNQLCR-----------------TVDHHLKWSNLRKNTGMIEWINRRISKEDRSI--------------------------------LIL--------------------------------------KSD------------------------------LHEENSWRD------------------------------------------------------------------------------------------------------------------------------------------------------------------------------------------------------------------------------------------------------------------------------------------------------------------------------------------------------------------------------------------------------------------------------------------------------------------------------------------------------------------------------------------------------------------------------------------------------------------------------------------------------------------------------------------------------------------------------------------------------------------------------------------------------------------------------------------------------------------------------------------------------------------------------------------------------------------------------------------------------------------------------------------------------------------------------------------------------------------------------------------------------------------------------------------------------------------------------------------------------------------------------------------------------------------------------------------------------------------------------------------------------------------------------------------------------------------------------------------
>AZGP02000892.1:19330-20083(-):Orussus_abietinus
----------------------------------------------------------------------------------------------------------------------------------------------------------------------------------------------------------------------------------------------------------------------------------------------------------------------------------------------------------------------------------------------------------------------------------------------------------------------------------------------------------------------------------------------------------------------------------------------------------------------------------------------------------------------------------------------------------------------------------------------------------------------------------------------------------------------------------------------------------------------------------------------------------------------------------------------------------------------------------------------------------------------------------------------------------------------------------------------------------------------------------------------------------------------------------------------------------------------------------------------------------------------------------------------------------------------------------------------------------------------------------------------------------------------------------------------------------------------------------------------------------------------------------------------------------------------------------------------------------------------------------------------------------------YKDKKS---WPNCQIE---ER-APDKIK---CC--YIN---NLWTE-----T-S----------QLWQ-PEDFEHV-ILGKTLDFDYHVDIADLLSDKSIIPAREQWIHEYDKQAHRT-------KYGR--FPQGP--PPASKSVIITYLQKESITVE-----EVINKLQ-----EGQVPP-SWLVMVAV-----------------------------AKEKEFKFLDARFFGKMCFEMRLYQTAAEKNIADSIFTYIKHQSMTMDEEQLTRTVIRMNTPAS----------------------------------AMK--GDSFVFVTLDFSSWCTNFRHKSATP-LFTELDRLFGL-H--NVYSFTHIFPIT-------------------------------------------------------------------------------------------------------------------------------------------------------------------------------------------------------------------------------------------------------------------------------------------------------------------------------------------------------------------------------------------------------------------------------------------------------------------------------------------------------------------------------------------------------------------------------------------------------------------------------------------------------------------------------------------------------------------------------------------------------------------------------------------------------------------------------------------------------------------------------------------------------------------------------------------------------------------------------------------------------------------------------------------------------------------------------------------------------------------------------------------------------------------------------------------------------------------------------------------------------------------------------------------------------------------------------------------------------------------------------------------------------------------------------------------------------------------------------------------------------------------------------------------------------------------------------------------------------------------------------------------------------------------------------------------------------------------------------------------------------------------------------------------------------------------------------------------------------------------------------------------------------------------------------------------------------------------------------------------------------------------------------------------------------------------------------------------------------------------------------------------------------------------------------------------------------------------------------------------------------------------------------------------------------------------------------------------------------------------------------------------------------------------------------------------------------------------------------------------------------------------------------------------------------------------------------------------------------------------------------------------------------------------------------------------------------------------------------------------------------------------------------------------------------------------------------------------------------------------------------------------------------------------------------------------------------------------------------------------------------------------------------------------------------------------------------------------------------------------------------------------------------------------------------------------------------------------------------------------------------------------------------------------------------------------------------------------------------------------------------------------------------------------------------------------------------------------------------------------------------------------------------------------------------------------------------------------------------------------------------------------------------------------------------------------------------------------------------------------------------------------------------------------------------------------------------------------------------------------------------------------------------------------------------------------------------------------------------------------------------------------------------------------------------------------------------------------------------------------------------------------------------------------------------------------------------------------------------------------------------------------------------------------------------------------------------------------------------------------------------------------------------------------------------------------------------------------------------------------------------------------------------------------------------------------------------------------------------------------------------------------------------------------------------------------------------------------------------------------------------------------------------------------------------------------------------------------------------------------------------------------------------------------------------------------------
>BAG55458
-----------------------------------------------------------------------------------------------------------------------------------------------------------------------------------------------------------------------------------------------------------------------------------------------------------------------------------------------------------------------------------------------------------------------------------------------------------------------------------------------------------------------------------------------------------------------------------------------------------------------------------------------------------------------------------------------------------------------------------------------------------------------------------------------------------------------------------------------------------------------------------------------------------------------------------------------------------------------------------------------------------------------------------------------------------------------------------------------------------------------------------------------------------------------------------------------------------------------------------------------------MTK-TL--------YSSVRYALT-NPRVRAQL-----ELHIAYQRIVG--------QVSYS-REA-DIG------PKRL--GNMS-LQFVQSLV--IAT---I--DTTSC----------------LMTY----NHFLAAADTAKSRCHL-LIASVVQGALW--E---QGSFLDHIINM-I--DIIDSI------------------NLPHDDYFTIIKS-ISPYSQGLVMGRHNVSVS-----SD-FASVFT-IPE-------------------------------------LCPQ-----LD---SLLK-KLLQLDPVLLLMVSSVQKSWYFPEIRMVDGSREQLHKMRVELETPQALLSYGHTLLSI--FRA-------------EFIKGYVSKNAK---WPPVHLL---PG-CDKSIK---NA--REL---GRWSP-----AFD----------RRW---QLFEKV-VILRIADLDMDPDFNDIVSDKAIISSRGDWVFEYNAAAFWK-------KYGE--RLERPPARSGPSRLVNALIDGRLDNIP-----ALLEPFY-----RGAVEF-EDRLTVLV-----------------------------PKEKELKV-KGRFFSKQTLAIRIYQVVAEAALKNEVMPYLKTHSMTMSSTALTHLLNRLSHTIT----------------------------------K----GDS-FVINLDYSSWCNGFRPELQAP-ICRQLDQMFNCG---YFFRTGCTLP--CFTTFII---------QDRFNPPYS--LS-------------------------GEPVEDGVTCAVGTK--------T-MGEGMRQKLWTIL---TSCWEIIALR-EI--NVTFNI-LGQGDNQTII--IHKSASQN--------------------NQLLAERAL-GALYKHARLAGHNLKVEECWVSD-------CLYEYGYKLFFRGV------------------PVPGCLKQLSR-VTDSTGELFPNLYSKLACL---------TSSC-----L----SAAMADTSPWVALATGVC-LYL---------------------------------------I--------------ELYVELPPA-IMQ----------DESLLTTLCL--------------------VGPSIGGLPTPATLP--------SVFFRGM---SDPLPFQLALLQTLIKTTGVTCS---------LVNRVVKLRI-AP---YPDWLSLV-TDPTSL------NIAQVYRP-----ERQIRRWIEEAIA-----TSSH-SSRIATFFQQPLTE-MAQLL-------ARDLSTM-----MPLRPRD--------MSALFALSNVAY--------------------GLSIIDLFQKSSTVVSASQAVH-----------------------IEDVALE--------SVRYKE-------------------SIIQGLLDTTEGY-N--M---------------QPYLEGCTYLAAKQLRRLTW-----G-------------------------RDLVGV---------------TMPFVA------------EQFHPHSSAGAK----------AE-L--------YLDAIIYCPQ-------------------------ET----------LRSHHLTTR----GDQP--LYL--GSN-TAVKVQ---R--G-EITG-LTKS-------RAANLVKDTLVLHQWYKVRKV-TD---------PHLNTLMA-RFLLEKG---YTS--------------DA-RPSIQGGT--------LTHRLPSRGDSRQGLTG-----------Y-V--NILSTWLRFSSD-YL--------------------H-S----FSK-S--SD---DYTIHFQHVFTYGCLYADSVIRS-----GGVI-------------------STPYLLSASCK---------TCFEKIDSE--------EFVLACEPQY---RGAEWL-V---SKPVS------------------------VPEQ------------------ITDAE-----VE------F-----DPCVSASYCLGILIG-KSFLVDIRAS---------------------------GHDI--------MEQR-TWANLE---RFSVSDMQKLPWSIVIRSLW----RFLIGARLLQFEK-AG-------------------------------------------------------LIRMLY-----AA------TGP-----------------------------------TFSFLMKVF------------------------------------------------QDS--AL--LMDCAPL---DRLS-------------P---------R---INFH--------------------------------------------------------SRGDLVA--K-LV------LLPFINP-G---------I-VE---IEV------------SGINSKYHAVSE----------------------------------------AN--------MDLYIAAA------------------------------------------------------------KSVGVK--PTQFVEETN-DFT----------------------------------------------------ARGH-----HH-GCYS---L----S----WSKSRNQ-S--QVLKMVVRK-LKLCV----------------------------------------------------------------------------LYIYPTVDPAV----------A------------------LDLCHLPALTIILVLGG--DP-----------AYYERLLEMDLCGAVSSRVDIPHSLAARTHRGFT--IGPDAGPGVIRLDRLESVCYAHPCLE--------------------------------------------------------------ELE--------------FNAYLD------------SELVDISDM----------CCL---PLATP-CKALFRPIYR--------------SLQSFRLALMDNYSFVMD-------LIM----IRGLDIRPYLEEFDELLVVGQHI-------------------------------LGQPVLVEVVYYVGVVRKRPVLARHPWS-ADLKRIT-VGGRVPCPSAAR---LRD-----ED----------------------------------------------------------------------------------------------------------------------------------------------------------------------------------------------------------------CQG-S-----------LLVGLPAGLTQ-----------------------------------------------------------L---------------------LIID---------------------------------------------------------------------------------------------------------------------------------------------------------------------------------------------------------------------------------------------------------------------------------------------------------------------------------------------------------------------------------------------------------------------------------------------------------------------------------------------------------------------------------------------------------------------------------------------------------------------------------------------------------------------------------------------------------------------------------------------------------------------------------------------------------------------------------------------------------------------------------------------------------------------------------------------------------------------------------------------------------------------------------------------------------------------------------------------------------------------------------------------------------------------------------------------------------------------------------------------------------------------------------------------------------------------------------------------------------------------------------------------------------------------------------------------------------------------------------------------------------------------------------------------------------------------------------------------------------------------------------------------------------------------------------------------------------------------------------------------------------------------------------------------------------------------------------------------------------------------------------------------------------------------------------------
>BAH97108
--------------------------------------------------------------------------------------------------------------------------------------------------------------------------------------------------------------------------------------------------------------------------------------------------------------------------------------------------------------------------------------------------------------------------------------------------------------------------------------------------------------------------------------------------------------------------------------------------------------------------------------------------------------------------------------------------------------------------------------------------------------------------------------------------------------------------------------------------------------------------------------------------------------------MNSLFQE------------CYTES-----LMDDNTDTIITGKGRSAHNEGEYHLKSALRS------------------------------------HSDY--------------------------VKNEHQ--AK-----------------DL----LKLSEH-------T---SVH-APKNPCKLLPTLWRGVIEGEEWVEDEVII----YLRELY----HDDE---------------ADDCALELLG--------VELEHVC--------------HDDDKTGIMQGV-----VQCQEDAWNKHT-IY-GRANILRWAL--T---R--------------------IVI--------DHNKEEP--------TE---LSP--MGRKLADKVFAYSLSSSL-SMMTSRSWCHLMINDSP-----GTI------------------NI----QHLINTLDKLTERVNIMTYLTLCNKTGL-SSIYPSVDITLKIIKL----GDNLIL------------------NEGND-AFRGLAS-YEAICVGEIINRGDSSVW--D-VGRFLNTMLQEVGSL------------GENYKTW------------------SSD-VL-------VIL----QGLKIQQVSCLHGMYRIWGHPVVDLEKGLMKLRSVALMEKE---IPPECARNTSNM--FKE-------------IFFTQYFRRHKF---YPPHTW--T-GPEGSNYIK---QV--LSL--EKELDT-----------H-----NIRYH-LEDWENI-RCEKTFEIPATYSLASCIKDRAISPKRSELVSM-----IIR-------------GG--SVMSQSSRRGVLKWLDSTMIPVR-----EFLDGID-----ESGLSK-DNSIIGLY-----------------------------PKERELKM-EARFFALMSFQMRLYFTITEHMANDNLLDYFPMVTMSDSMLELNKKLDTLSRKQV-----------------------------------TKKEGVVHYVVNIDFRKWNQQMREEMTVP-MFLDADRLFGYT---NLVGRTHEIF--KSSYIYL---------SSGEYVPQVSLR--------------------------GRLVHEEPYSWTNDP---------SGKEGLRQKYWTIM---TACDLMYVAR-QH--GLKIDL-VGGGDNQVLI--VEVTTDKVGD-GG------ELTTEGKSECKFKMGTFM-RHLSNYMEKKGLPLKTEETWISP-------NLLMFFKMMYYDHT------------------TLVSPLKQASR-VFPLSNDQVMTIGNMAATV---------SSGV-----T----VLSSKDMQIGPAAAFGRL-ICADLASLVTKDHPL---------SDGG--------EMWSDSISICRGGSR----RKV---------NVKPD-----LKTPMRIFLSLTL--------------------LHKVMGGPAIVS-PL--------GMMMRGF---PDPLCEHLTWISMIKSK-F------------SQADNFACMSI-NT---KVPWAHLL-EDPVSV------NHDAPMHG-----LAVLRREAEQALA--K-ASGYK-NRDFMDLARCCNKS-QMEGL-------AEALCSG-----KNVDIRV--------LHDVMGASLGGY--------------------FNSIASKVNKTATVLRMNKSSSVIAT----------------------------------IAGQER--------------------HCMSYF------AAS----------S--SVPHDLTPLKCPTATARRYRRLSW-----G-------------------------KEILSI---------------TTPHPA------------AFLKPVIG----D---------HQ-C--------DHNYVQTKTSGG------------------KLI---N------------P---HSR----GPYP--VYM--GSY-TREKFK---P--T-EMAAAYGEE-------DLLSRPIHLMKLINWRYS----SS---------SNMARILK-CLLSSLT---DADA----------TLFYG-MMEWIAGD--------AEHRYQDMATKHGGVPN-----------V-A--HSILSYVRAHTT-TF--------------------R-K----HSR-G--GK---NETLHFQAVMIYTSMIALFK------KY-----------------------GGIIHWHESCD---------ECIQQTVGN--------VDVVLTKRV---E--FPIL-KGNLFAYVP-----------------AESIKFHYHDM--------------K---RIRSV-------------------ED------LGFRTVS-YESMSPLDRRTA---SI-SMLSAVIS------SSESRDKSSVT-MSSIEMW----AGTVN---LTEIIPAVCLRVSVAEL-------------MRT-----GEWSW-------P------KPHLKKRIIML---------------LEPFIRSK-----LGR----------------------Y--------------------------------------------------------------------------QL----------LEMGVTLDELRSNNPGV--LLDIVQVVMDNSRMTPKII---------PNRVSPSWVNDVI-----CA--------KI----------------------------------------------Y-----------ENE-----------------------------------------------------HVIFCSG-----C--------LTKGPCVD--------------KV--------------------------------------------------------------------------------------------------------EICN-----D-------I------LMEYTFKVCS-ATLPV--LKGDMSQI---------------------------ICDRDFSN-------------------------------------------------------------------------DPDWTSSPVQLFEMMDNP-AA-QFTPFPRDGPIAV------S-----------------RP----LGSAGLSSILDILA----------------------------ETNGIIMVGDDSVSITIWRQFRATRKVMIFK---TGDNH------LE-AACDFICMAPDEADLLMDSESPDGKADVYYGDN-IPIAPGWWI-ITSR-KDVNRLYKYG-KDMSPTR------VL-IS----KDRGQTRAI----------CAVKMEQTPGQKWGDF-------------------------QATYKK--------------------------------------------------------------------------------------------IEMRCGNYSGM--------------------VRNPTSK-----------NKLISCA-------------------------------VSLFHRVNGDIEEA----V-------------KCCV-----------------------------------------------------------------TEMRTIFWR-----------NELYTKKAKDL-MYLMST---------------------------LHMAGMGGGIEF-ARRS--IKPRAVRRPYRILI-KT--TARNNYKAAND-VTDVRELFRV-TPKPIGAPGGDI-----I------INI-----G-------------K-------------------------------------------------------------------------------------------------------------------------------------------------------------------------------------------------------------------------------------------------------------------------------------------------------------------------------------------------------------------------------------------------------------------------------------------------------------------------------------------------------------------------------------------------------------------------------------------------------------------------------------------------------------------------------------------------------------------------------------------------------------------------------------------------------------------------------------------------------------------------------------------------------------------------------------------------------------------------------------------------------------------------------------------------------------------------------------------------------------------------------------------------------------------------------------------------------------------------------------------------------------------------------------------------------------------------------------------------------------------------------------------------------------------------------------------------------------------------------------------------------------------------------------------------------------------------------------------------------------------------------------------------------------------------------------------------------------------------------------------------------------------------------------------------------------------------------------------------------------------------------------------------------------------------------------------
>BAX37191
--------------------------------------------------------------------------------------------------------------------------------------------------------------------------------------------------------------------------------------------------------------------------------------------------------------------------------------------------------------------------------------------------------------------------------------------------------------------------------------------------------------------------------------------------------------------------------------------------------------------------------------------------------------------------------------------------------------------------------------------------------------------------------------------------------------------------------------------------------------------------------------------------------------------MNSLFQE------------CYTES-----LMDDNTDTIITGKGRSAHNEGEYHLKSALRS------------------------------------HSDY--------------------------VKNKHQ--AK-----------------DL----LKLSEH-------T---SVY-APKNPCKLLPTLWKGVIEGEEWVEDEVII----YLRELY----HDDE---------------TDDCALELLD--------AELEHVC--------------HDDDKTGIMQGV-----VQCQEDAWNKHT-IY-GRANILRWAL--T---R--------------------IVI--------DHNKEEP--------TE---LSP--MGRKLDDKVFAYSLSSSL-SMMISRNWCHLMINNSP-----GTI------------------NI----QHLINTLDKLTERVNIMTYLTLCDKTGL-SSIYPSVDITLKIIQL----GDNLIL------------------NEGND-AFRGLAS-YEAICVGEIINRGDSSVW--D-VGRFLNTMLQEVGSL------------GENYKTW------------------SSD-VL-------VIL----QGLKIQQVSCLHGMYRIWGHPVVDLEKGLMKLRSVALMEKE---IPPECARNTSNM--FKE-------------IFFTQYFRRHKF---YPPYTW--I-GPEGSNYIK---QV--LSL--EKELDI-----------H-----NIRYH-LEDWENI-RCEKTFEIPATYSLASCIKDRAISPKRSELVSM-----IIK-------------GG--SVMSQSSRRGVLKWLDSTMIPVR-----EFLDGID-----ESGLSK-DNSIIGLY-----------------------------PKERELKM-EARFFALMSFQMRLYFTITEHMANDNLLDYFPMVTMSDSMLELNKKLDTLSRKQV-----------------------------------TKKEGVVHYVVNIDFRKWNQQMREEMTVP-MFLDADRLFGYT---NLVGRTHEIF--KSSYIYL---------SSGEYVPQVSLR--------------------------GRLVHEEPYSWTKDP---------SGKEGLRQKYWTIM---TACDLMYVAR-QH--GLKIDL-VGGGDNQVLI--VEVTTDKVGD-GG------ELTTEGKSECKFKMGTFM-RHLSNYMEKKGLPLKTEETWISP-------NLLMFFKMMYYDHT------------------TLVSPLKQASR-VFPLSNDQVMTIGNMAATV---------SSGV-----T----VLSSKDMQIGPAAAFGRL-ICADLASLVTKDHPL---------SDGG--------EMWSDSISICRGGSR----RKV---------NVKPD-----LKTPMRIFLSLTL--------------------LHKVMGGPAIVS-PL--------GMMMRGF---PDPLCEHLTWISMIKSK-F------------SQAANFACMSI-NT---KVPWAHLL-EDPVSV------NHDAPMHG-----LAVLRREAEQALA--K-ASGYK-NRDFMDLARCCNKS-QMEGL-------AEALCSG-----KNIDIRV--------LHDVMGASLGGY--------------------FNSIASKVNKTATVLRMNKSSSVIAT----------------------------------IAGQER--------------------HCMSYF------AAS----------S--SVPHDLTPLKCPTATARRYRRLSW-----G-------------------------KEILSI---------------TTPHPA------------AFLKPVIG----D---------HQ-C--------DHNYVQTKTSGG------------------NLI---N------------P---HSR----GPYP--VYM--GSY-TREKFK---P--T-EMAAAYGEE-------DLLSRPIHLMKLINWRYS----SS---------SNMARILK-CLLSSLT---DADA----------TLFYG-MMEWIAGD--------AEHRYQDMATKHGGVPN-----------V-A--HSILSYVRAHTT-TF--------------------R-K----HSR-G--GK---NETLHFQAVMIYTSMIALFK------KY-----------------------GGIIHWHESCG---------ECIQQTVGN--------VDVVLTKRV---E--FPIL-KGNLFAYVP-----------------AESIKFHYHDM--------------K---RIRSV-------------------ED------LGFRTMS-YESMSPLDRRTA---SI-SMLSAVIS------SSESRDKSSVT-MSSIEMW----AGTVN---LTEVIPAVCLRVSVAEL-------------MRT-----GEWSW-------P------KPHLKKRIIML---------------LEPFIRSK-----LGR----------------------Y--------------------------------------------------------------------------QL----------LEMGVTLDELRSNNPGV--LLDIVQVVMDNSRMTPKII---------PNRVSPSWVNDVI-----CA--------KI----------------------------------------------Y-----------ENE-----------------------------------------------------HIIFCSG-----C--------LTKGPCVD--------------KV--------------------------------------------------------------------------------------------------------EICN-----D-------I------LMEYTFKVCS-ATLPV--LKGDMSQI---------------------------ICDRDFSN-------------------------------------------------------------------------DPDWTSSPVQLFEMMDNP-AA-QFTPFPRDGPIAV------S-----------------RP----LGSAGLSSILDILA----------------------------ETNGIIMVGDDSVSITIWRQFRATRKVMIFK---TGDNH------LE-AACDFICMAPDEADLLMDSESPDGKADVYYGDN-IPIAPGWWI-ITSR-KDVNRLYKYG-KDMSPTR------VL-IS----KDRGQTRAI----------CAVKMEQTPGQKWGDF-------------------------QATYKK--------------------------------------------------------------------------------------------IEMRCGNYSGM--------------------VRNPTSK-----------NKLISCA-------------------------------VSLFHRVNGDIEEA----V-------------KCCV-----------------------------------------------------------------TEMRTIFWR-----------NELYTKKAKDL-MYLMST---------------------------LHMAGMEGGIEF-ARRS--IKPRAVRRPYRILI-KT--TARNNYKAAND-VTDVRELFRV-TPKPIGAHGGDI-----I------INI-----G-------------K-------------------------------------------------------------------------------------------------------------------------------------------------------------------------------------------------------------------------------------------------------------------------------------------------------------------------------------------------------------------------------------------------------------------------------------------------------------------------------------------------------------------------------------------------------------------------------------------------------------------------------------------------------------------------------------------------------------------------------------------------------------------------------------------------------------------------------------------------------------------------------------------------------------------------------------------------------------------------------------------------------------------------------------------------------------------------------------------------------------------------------------------------------------------------------------------------------------------------------------------------------------------------------------------------------------------------------------------------------------------------------------------------------------------------------------------------------------------------------------------------------------------------------------------------------------------------------------------------------------------------------------------------------------------------------------------------------------------------------------------------------------------------------------------------------------------------------------------------------------------------------------------------------------------------------------------
>CAC51337
----------------------------------------------------------------------------------------------------------------------------------------------------------------------------------------------------------------------------------------------------------------------------------------------------------------------------------------------------------------------------------------------------------------------------------------------------------------------------------------------------------------------------------------------------------------------------------------------------------------------------------------------------------------------------------------------------------------------------------------------------------------------------------------------------------------------------------------------------------------------------------------------------------------------MFEWESQ--DTPSGLPDEESY--FPTS-------KLSVEERMHYLNNVDYNLNSPLIS------------------------------------DDIE---YL-TLKHFGRAI-------PSLWKVKN---WEIPLE-----------MLK--GVGIIKT--W---------------------------DQIHPWMGKWFDSEHN-------CP---------------------------QGESFLRTVQAESEL---TS-----EIPVTFIK---GWIGKEI--KFPV------KRGH--H-AV----------HLLMQ--K---VLDLHKLTLLINSVDSGETEKLCE------------SFG-LNSK--Q-S-K----------------FE--TYSLGTVRYCPGWI--FID---K----AEI----------------LLDR----NFLLMMKDTLIGRLQTLLSMLGNCEMEV-EQIYTHTETMLSLYSY----GDQIIE------------------KAGNN-GYSKIKL-LEPICNLRLSELAHKYRPLVPDFPHFQEHVETSVREEDTTD----------------------------------GL-LS-------AILSLVNNTEDIQLILTIYGSFRHWGHPFISYFEGLQKLHDQVTLPKQ---IDKEYAAALASD--LAY-------------TVLQRKFSEEKK---WYVDSIA---L-SSKHPLK---EH--VDN---GTWPT-----AAQIQDF-----------GDRWHLL-PLTKCFEVPDLLDPSVIYSDKSHSMNRKEVIDHV-----IS--------------T--PNKPIPSKKVLETMINNPATDWP-----TFLKAVD-----EEGLPR-DNLIIGLK-----------------------------GKERELKI-AGRFFSLMSWQLREYFVITEYLIKTHYVPLFKGLTMADDLTSVVKKMLDNTNGQG-----------------------------------LDDYSSICIANHIDYEKWNNHQRKESNGP-VFRVMGQFLGYP---RLFERTHEFF--ESSLIYY---------NGRPDLMDVRGDS-------------------------LVNTTDKMVCWEGQA---------GGLEGLRQKGWSVL---NLLVINRESS-IR--NTVVKV-LAQGDNQVICTQYKTKNYKNED----------ELKMLLTAMVENNQTIM-NGIITGTGKLGLIINNDETMQSA-------DYLNYGKVPVFRGI------------------LRGLETKRWSR-VTCITNDQIPTLAGVMSSV---------STNA-----L----TVAHFAASPINAILQYHYFANFCLMMIAMHNPAI--------------------------------RSSM----YTKMFRKCH--------------IMSKEFKAATLY--------------------LDPSLGGVCGIS-LA--------RFLIRSF---PDPVTEGLAFWKMIHHNCQS--D-----WLKALSKRCGNPKL-ARFR-PEHIPKII-EDPAAL------NISMGMSA-----SNLLKTEVKGHLIRT--ADTIQ-NQIIREAAEYLGQE--EASL-------NEFLWDI-----EPFFPRF--------LSEFRSSTFVGV--------------------TDSLIGLFQNSKTIRGLFKSYYKRELD-----------------------RL--------VVKSEL-------------------SSLEHLGSY--R-KE-----------------TPDSIWECSSTQADLLREKSW-----G-------------------------RSVIGM---------------TVPHPL------------EMFGKGHQKELEC---------IP-CQ---TSGL--TYISSYCP--------------------------R----------GINNWYSTV----GSLA--AYL--GSK-TSETTS---ILQP--WEK-DSKI-------PIIKRATKLRDSISWFVP----PD---------SKLAKSIQ-QNLKALT---GEDW----------E-EDI-QGFKRTGS--------ALHRFTTSRVSNGGFSA-----------Q-S--PAKLTRIMTTTD-TM--------------------R-D----LG-----DQ---NYDFMFQAGILYSQMTTGELR------ENSTN-------------------STATHYHITCK---------SCLREIQEP--------MLESRIVYNP---PSSSRV-I---KSWIP---------------NA-TEIMEESKPI--------------K---LREVD---------WDPLT-------RYEKSYHIGRCQG-FLYGDLTYQK-------------------------TGRS----------EES--SIFPLS---IQYKVEGSGFMRGFCDGIIR-------ASAVQALHRR--------------------------VS-SIVSTADVIYGGALYLT-NQVGDSP---------------------------------------------------------------------------------------------------------------------------------------------------------PF-------------QNLCRSGPLREELERIPHKMTSSYPT----------------------------------SNSDMGYLI-RNY------LKRSLKQLS----RGRYETKEGPIWVFS------------DVRTK--------------------------------------------K-------FLGPFSLSTDAL--------NCLYK---NKLSKRDKNAVR-----NLSQ--LSSRMRS------------------------------GD-LSDEE---IGKVEARFSFTPAEMRHACKFTIGKT-Q---------------------------------------------------------------VP----IVMSEWGQ---------------------------------------------EAYG--------------------NITMYPVFYSTTK----TEK-------PDWTFS--------RLQNPTIS------GLRISQ--QATGAHYKLRSLLKGMK------------------------IHYQDAIGCGDGSGGLSSCLLRENKHCRVIFNSLLELTGNTLRGS----------------------------------TPDPPSAINGI-PQIRDRCVNLNNVWEHP-SDLSHPDTWKYFGEL-K---AQFNMDVDLIV----------MDMEVQDIDI---SRR---------------------IEQNLRDHVHSLL--------------------S-RHGTVIYKT--YMTIM-SEN--------------------------------------------EKSVLDIVG------VLFED--------------VQLCQTQ----YSSSQTSEVYCVMRRLR-QK-VDSQHVDW--QS-LVRQGINSKVYCNL-----------------PL----------DKEFERALNLYQI-DTL-----------------------VGVPR----------------------------GL--------IP---------NLAVELET-LLEIGGLSGG--------------------------------I---------LGKLVLNIEEGKL-GFT-MALIVSCILISESAIC--TT-RLSN------------KREVPSSGAC----------------------QRMAVCLIGAAILLSVHHRSIENH--------KGAIRM-----------------------LRHSVPIRIS-------------------------------------------------------------------------------SKL-----------------------RKDGKLQSRW-SSISRE-----G--LAKDVR----LNSNM--AGV-GAWI------R--VWSRMKDRERR------------WEAREADSWLK-----------------THNKGLSMEHVRRHTGVLDILHGTGDRLDRSV--------------------------------PTV----------------------------------------SSA------------PRE----------------SGTWVE------------------------------------------------------------------------------------------------------------------------------------------------------------------------------------------------------------------------------------------------------------------------------------------------------------------------------------------------------------------------------------------------------------------------------------------------------------------------------------------------------------------------------------------------------------------------------------------------------------------------------------------------------------------------------------------------------------------------------------------------------------------------------------------------------------------------------------------------------------------------------------------------------------------------------------------------------------------------------------------------------------------------------------------------------------------------------------------------------------------------------------------------------------------------------------------------------------------------------------------------------------------------------------------------------------------------------------------------------------------------------------------------------------------------------------------------------------------------------------------
>DF939160.1:1630486-1631473(+):Vollenhovia_emeryi
-----------------------------------------------------------------------------------------------------------------------------------------------------------------------------------------------------------------------------------------------------------------------------------------------------------------------------------------------------------------------------------------------------------------------------------------------------------------------------------------------------------------------------------------------------------------------------------------------------------------------------------------------------------------------------------------------------------------------------------------------------------------------------------------------------------------------------------------------------------------------------------------------------------------------------------------------------------------------------------------------------------------------------------------------------------------------------------------------------------------------------------------------------------------------------------------------------------------------------------------------------------------------------------------------------------------------------------------------------------------------------------------------------------------------------------------------------------------------------------------------------------------RKFSR-FVY----------K----L-----------------NLNA-V-------------V--FDNKKNRVRTFGLWKCFGHPDIDMDSSVKTWIKKGAVGKV--IDKTIS-NKILWG--FRL-------------EFCRQYYRDHRR---WPILVVG---KN-TPPKIK---RN--YLN---NLWDE-----VPT----------NPWK-PEDFEFV-TLSKNLDFDYHVDITDLLSDKSIIPEYAQWVHEYDKQTHRT-------LYGR--FPTGP--PPTSKSVVVHFLSQESITVK-----DVINTLQ-----LRDIPQ-SWSVMVAV-----------------------------PKEREFKYMDARFYGKICFEMRLYQTVTEKNIADHIFRYIKNQSMTMSEEQLIRTILRMNTPVL----------------------------------QLK--GETYVFIVLDFSSWCTNFRLELITP-LFIELDRLFDL-H--NVYSFRNSGITC-------------------------------------------------------------------------------------------------------------------------------------------------------------------------------------------------------------------------------------------------------------------------------------------------------------------------------------------------------------------------------------------------------------------------------------------------------------------------------------------------------------------------------------------------------------------------------------------------------------------------------------------------------------------------------------------------------------------------------------------------------------------------------------------------------------------------------------------------------------------------------------------------------------------------------------------------------------------------------------------------------------------------------------------------------------------------------------------------------------------------------------------------------------------------------------------------------------------------------------------------------------------------------------------------------------------------------------------------------------------------------------------------------------------------------------------------------------------------------------------------------------------------------------------------------------------------------------------------------------------------------------------------------------------------------------------------------------------------------------------------------------------------------------------------------------------------------------------------------------------------------------------------------------------------------------------------------------------------------------------------------------------------------------------------------------------------------------------------------------------------------------------------------------------------------------------------------------------------------------------------------------------------------------------------------------------------------------------------------------------------------------------------------------------------------------------------------------------------------------------------------------------------------------------------------------------------------------------------------------------------------------------------------------------------------------------------------------------------------------------------------------------------------------------------------------------------------------------------------------------------------------------------------------------------------------------------------------------------------------------------------------------------------------------------------------------------------------------------------------------------------------------------------------------------------------------------------------------------------------------------------------------------------------------------------------------------------------------------------------------------------------------------------------------------------------------------------------------------------------------------------------------------------------------------------------------------------------------------------------------------------------------------------------------------------------------------------------------------------------------------------------------------------------------------------------------------------------------------------------------------------------------------------------------------------------------------------------------------------------------------------------------------------------------------------------------------------------------------------------------------------------------------------------------------------------------------------------------------------------------------------------------------------------------------------------------------------------------------------------------------------------------------------------------------------------------------------------------------------------------------------------------------------------------------------------------------------------------------------------------------------------------------------------------------------------------------------------------------------------------------------------------------------------------------------------------------------------------------------------------------------------------------------------------------------------------------
>DF939372.1:16137-19039(-):Vollenhovia_emeryi
------------------------------------------------------------------------------------------------------------------------------------------------------------------------------------------------------------------------------------------------------------------------------------------------------------------------------------------------------------------------------------------------------------------------------------------------------------------------------------------------------------------------------------------------------------------------------------------------------------------------------------------------------------------------------------------------------------------------------------------------------------------------------------------------------------------------------------------------------------------------------------------------------------------------------------------------------------------------------------------------------------------------------------------------------------------------------------------------------------------------------------------------------------------------------------------------------------------------------------------------------------------------------------------------------------------------------------------------------------------------------------------------------------------------------------------------------------------------------------------------------------------------------------------------------------------------------------------------------------------------------------------------------------------------------------------------------------------------------------------------------------------------GPVYNELLVVSQKS-------------ELYVGPFSSTQNSL---FLDRPIRDTK-----EFYMEVE----KLGSIPS-NWAVIQLM-----------------------------AKERELKI-EARTFSILTFECRMMASACERNLGEEILPLFKQQSMTLTGSELKHKMDILSTLP-------------------------------------ETEEHTWIAFMHDLQQWNYTFRSFQQAY-LINVLCDLFKVN----HFRYLMHIF--TDSKLIS---------ANKFTSPGFPE---------------------------------KFTTWDTHA---------GGNQGILQQLWTLI---TIIAIRNEMH-KL--DLEHRL-TGSGDNQVLF--VKLRKGNQL--------------------QAMIFHIK-EKLRLAFESIGLALKLEETWTSR-------ELVCYQRRYYHKGV------------------LVPGGIKISAR-AFSGTGDINAGLNAVVTTA---------INGG-----V----ALADQHADPIIGPAFAYT-EIFL-----------------------------------------------------NLLGHQEWTKLVP---------HQEKPLVLLSM--------------------LSSDFGFLPFIQ-LT--------GFMYAGH---QDTLSESLSLLQYLWDIRPEYRP------FIAGTVRFKIGER-----DQDARLQLV-LDPTTL------NIDRPKLP-----EAIIRDNVEEFLM--T-PKNVK-NEQLRLMFSCCKKD-DQIRL-------AEELLKI-----RPINTAL--------LHSLFEYSHIGS--------------------LLGTLSRFNKISSIVRLVGLNKVGSQ-------------------EICFSKR--------VRDLDN-------------------ANLKYFFRRIHSKVTYGDN-----FIG-------EVTSCDRTYYLHYCSINKL-----SPVCVFSVRLFLIAYSYGLGT-----EFITGP---------------YTPPPS------------EQLIFTDKG-------------VP-LD------TRTTL-IVNPC---------------FNIP-------D----------SLEQLEIKR----GSYN--LYI--YW*-*DI*PC---AN--------------------------NKIDHSGWSRSRYSY-----------KDIAQDPCLDEINSE----QQ*H---H------IIHN*SIRIQNGGI---------------RKYHSWISSR-----------NCRRVH*PSIWEPWDSY-VGILKFTYHNINMVSDNF**SHS-L----AKR-G--GRQ---ICILSTA-----LPSYLQCLAL----------------------------L*TLSSQIRGDCKD*SLFLPNSSQPIPSS--------PL-----VSS---GAG*ID-D---RANFGST*KGGFEEGSYTLSRGHAQFNSV*SDRHRSTCFC----YR-----*PSGP-------G----------YHH-VLYGSRRYQL*GT*D*LQSNIYKLI--------HFEEAST--------EEI------TL---ITSY-TPSSYG---ILRQCCNRQ*IESIGSK------------------------------------------------------------------------------------------------------------------------------------------------------------------------------------------------------------------------------------------------------------------------------------------------------------------------------------------------------------------------------------------------------------------------------------------------------------------------------------------------------------------------------------------------------------------------------------------------------------------------------------------------------------------------------------------------------------------------------------------------------------------------------------------------------------------------------------------------------------------------------------------------------------------------------------------------------------------------------------------------------------------------------------------------------------------------------------------------------------------------------------------------------------------------------------------------------------------------------------------------------------------------------------------------------------------------------------------------------------------------------------------------------------------------------------------------------------------------------------------------------------------------------------------------------------------------------------------------------------------------------------------------------------------------------------------------------------------------------------------------------------------------------------------------------------------------------------------------------------------------------------------------------------------------------------------------------------------------------------------------------------------------------------------------------------------------------------------------------------------------------------------------------------------------------------------------------------------------------------------------------------------------------------------------------------------------------------------------------------------------------------------------------------------------------------------------------------------------------------------------------------------------------------------------------------------------------------------------------------------------------------------------------------------------------------------------------------------------------------------------------------------------------------------------------------------------------------------------------------------------------------------------------------------------------------------------------------------------------------------------------------------------------------------------------------------------------------------------------------------------------------------------------------------------------------------------------------------------------------------------------------------------------------------------------------------------------------------------------------------------------------------------------------------------------------------------
>DF967309.1:379-4188(+):Monomorium_pharaonis
---------------------------------------------------------------------------------------------------------------------------------------------------------------------------------------------------------------------------------------------------------------------------------------------------------------------------------------------------------------------------------------------------------------------------------------------------------------------------------------------------------------------------------------------------------------------------------------------------------------------------------------------------------------------------------------------------------------------------------------------------------------------------------------------------------------------------------------------------------------------------------------------------------------------------------------------------------------------PTDHLQSAIRG------------------------------------DERK---YA-FRSSFNKCPVYLR---PY--LNSCP--IPREII-----------N-----IHSEDQYGII-----LS---EIY--------------NPRTHVLEWVKK-------------------------------------HLPSALEVSQKVVL-------------QCLR----------QLIPDLNVPS-----LVSDNYIM----RLV---SISIVWED--V---R--------------------SQM--------QALLL--------TPGV-WKPHGK-SIG-------------TISKYYVSGKFLLCFIK--------NVW---------------YSYSY----DQVMMISDTIWARSNV-LIYHHLLPTNY-TS-KVPPSYIEQCYMI----FDKEFV------------------SFGNA-IYDGIKN-WEPIILGSLVEDY-DPYD--G-GKEYITPVLEDMDTSG------------FQFVGD------------------MYR-YI-------KS-----LHLTPDQYSELHGLNRHWGHPTVDEEGACEKTKLISKFRPV---PSLNIIIESIGC--LKR-------------QYVISFIQKHGR---WPAIANC---SQIKNKTLK---TM--AKTH-ARHLNL-----------Y-----QSSIG-LQDWFDL-EFSKEMEFDYHLDYTELIDAKAIAPYRDDFRFLFNPT-ILG-------------YF--PKKPKQSRRLLRAILEIESMNIE-----EIIIKIR-----KRLIPP-SWFIVILH-----------------------------SKERKLKI-KPRLFAMLVLEIRMYFAVTKKNIAKNVFPYFPQQTITMSESELSKRMYKFTEQT-------------------------------------GEVLYIPFYVMIDFKSWNIHWSQMSTID-GFKFLDSIMGVP---GTYTFTHEYF--SQCLMVL---------SSSLLPPSSIIGTK----------------------NQHGLPEECETLWYDHL---------GGWDGLRQKKWTII---TIALLLLVEH-KT--GINHKL-*GKLIIRFVR--YSFQEKRMMICRM------QIILKYTQRKSNSTLSYSQIH*MKLYQVLD*SLKKKNLWYHQ-----------Y*QFMERK*H------------------LMVLN*VKAARKSLGL*QKSIH-QSLHCSQI---------P*LC-----T--LQDSAQLRKLILLLYLAFLLICYLYSISLMVQDIPY---------*QDRITQKN-----YG--I--GLKGKML*HSYSLVLVI-QV--VFPCK-----TY*IICIEVILIL-----------------*QLILHTSICYPRLT-LWL------KEYIFT-------------------YNQ-EN--T-----QLEMQILSFLCPIL-AL---QIYPPILLCHLDTGEN*KY*YNHIPRTLT*KHFSLIQVKMMIR---------------KSFISYYNLDHYS--LDYY-------MKYLD*LQLALDCPF*PSS--------QT------------------------------LEQFMLSSEKNRGKQHQ*KMSGIL*I----------------------------------IQQEEE----------------CQFRYQI*ILV--CCLT*KTCIPV-----*--DQKLTWTPNWCVRHY*QKI*DKTP-----G-------------------------QA*LDQ---------------HL--*M------------ELLFLIPV---IS---------SN-CL-----CV*ATPMSTALESR------------------SSVYLLH*LWMLYKACLLEDLYLLTL----GPEL------------EKKSQ---G--K-SILFLQQPD-------HLKQLKEQLYCQIGV*IL----KA---------A*LFSYQL-*LVLELM---YLN-----------LILER-*QEE--LQ--------EVHLYTD*TAIWVPQVH-----------*-ITTWQMSRHIYYSQQILW--------------------V-G----LVK-A--EK---IM*CTFKV*YTQV*-AC*---------------------------------IYLYFLIIRSH---------HCTYALQWIV--------L*------------------------------------------------------------------------------------------------------------------------------------------------------------------------------------------------------------------------------------------------------------------------------------------------------------------------------------------------------------------------------------------------------------------------------------------------------------------------------------------------------------------------------------------------------------------------------------------------------------------------------------------------------------------------------------------------------------------------------------------------------------------------------------------------------------------------------------------------------------------------------------------------------------------------------------------------------------------------------------------------------------------------------------------------------------------------------------------------------------------------------------------------------------------------------------------------------------------------------------------------------------------------------------------------------------------------------------------------------------------------------------------------------------------------------------------------------------------------------------------------------------------------------------------------------------------------------------------------------------------------------------------------------------------------------------------------------------------------------------------------------------------------------------------------------------------------------------------------------------------------------------------------------------------------------------------------------------------------------------------------------------------------------------------------------------------------------------------------------------------------------------------------------------------------------------------------------------------------------------------------------------------------------------------------------------------------------------------------------------------------------------------------------------------------------------------------------------------------------------------------------------------------------------------------------------------------------------------------------------------------------------------------------------------------------------------------------------------------------------------------------------------------------------------------------------------------------------------------------------------------------------------------------------------------------------------------------------------------------------------------------------------------------------------------------------------------------------------------------------------------------------------------------------------------------------------------------------------------------------------------------------------------------------------------------------------------------------------------------------------------------------------------------------------------------------------------------------------------------------------------------------------------------------------------------------------------------------------------------------------------------------------------
>GL986049.1_0:432890-433535(-):Megachile_rotundata
-----------------------------------------------------------------------------------------------------------------------------------------------------------------------------------------------------------------------------------------------------------------------------------------------------------------------------------------------------------------------------------------------------------------------------------------------------------------------------------------------------------------------------------------------------------------------------------------------------------------------------------------------------------------------------------------------------------------------------------------------------------------------------------------------------------------------------------------------------------------------------------------------------------------------------------------------------------------------------------------------------------------------------------------------------------------------------------------------------------------------------------------------------------------------------------------------------------------------------------------------------------------------------------------------------------------------------------------------------------------------------------------------------------------------------------------------------------------------------------------------------------------------------------------------------------------------------------------------------------------------------------------------------------------------------SVE---SG-YPGRILEGCSK--NRN---NIWDG-----NPA----------HPWR-AEDFAHV-YFENNLDFDFYIDIADLLFDKSIVPGHSHWIHEYDCQVYRT-------NYGR--FPTGP--PPGTKSVIVSYLQRVSITVK-----EVIDKLQ-----EGVGLF-EWRVMVEV-----------------------------AKEREFKWSNARFFSKICFEMRLHQTVTEKNIAGAVFKYIKHQSMAMNEEVLTRTILRMNSPLQ----------------------------------SLE--GETFIFITLDFSSWCSNLC-----------------------------------------------------------------------------------------------------------------------------------------------------------------------------------------------------------------------------------------------------------------------------------------------------------------------------------------------------------------------------------------------------------------------------------------------------------------------------------------------------------------------------------------------------------------------------------------------------------------------------------------------------------------------------------------------------------------------------------------------------------------------------------------------------------------------------------------------------------------------------------------------------------------------------------------------------------------------------------------------------------------------------------------------------------------------------------------------------------------------------------------------------------------------------------------------------------------------------------------------------------------------------------------------------------------------------------------------------------------------------------------------------------------------------------------------------------------------------------------------------------------------------------------------------------------------------------------------------------------------------------------------------------------------------------------------------------------------------------------------------------------------------------------------------------------------------------------------------------------------------------------------------------------------------------------------------------------------------------------------------------------------------------------------------------------------------------------------------------------------------------------------------------------------------------------------------------------------------------------------------------------------------------------------------------------------------------------------------------------------------------------------------------------------------------------------------------------------------------------------------------------------------------------------------------------------------------------------------------------------------------------------------------------------------------------------------------------------------------------------------------------------------------------------------------------------------------------------------------------------------------------------------------------------------------------------------------------------------------------------------------------------------------------------------------------------------------------------------------------------------------------------------------------------------------------------------------------------------------------------------------------------------------------------------------------------------------------------------------------------------------------------------------------------------------------------------------------------------------------------------------------------------------------------------------------------------------------------------------------------------------------------------------------------------------------------------------------------------------------------------------------------------------------------------------------------------------------------------------------------------------------------------------------------------------------------------------------------------------------------------------------------------------------------------------------------------------------------------------------------------------------------------------------------------------------------------------------------------------------------------------------------------------------------------------------------------------------------------------------------------------------------------------------------------------------------------------------------------------------------------------------------------------------------------------------------------------------------------------------------------------------------------------------------------------------------------------------------------------------------------------------------------------------------------------------------------------------------------------------------------------------------------------------------------------------------------------------------------------
>KB465755.1_1:1023-2202(+):Cephus_cinctus
------------------------------------------------------------------------------------------------------------------------------------------------------------------------------------------------------------------------------------------------------------------------------------------------------------------------------------------------------------------------------------------------------------------------------------------------------------------------------------------------------------------------------------------------------------------------------------------------------------------------------------------------------------------------------------------------------------------------------------------------------------------------------------------------------------------------------------------------------------------------------------------------------------------------------------------------------------------------------------------------------------------------------------------------------------------------------------------------------------------------------------------------------------------------------------------------------------------------------------------------------------------------------------------------------------------------------------------------------------------------------------------------------------------------------------------------------------------------------IHQ-FSSFIVTSVLSDLED-------KPSFKQELLKGCDA-YKT----------TSMFKL-----------------MTRS-VTSD--------------ISVMLSLELTGLWKCFGHPNVDINASVSSWVEKGSVAKP--SIASIA-PLLLWT--FRL-------------EFCRQCYRDKHR---WPAARIT---TD-APEKIH---WN--YRN---NMWNE-----RPS----------APWK-SEDFQYV-HLQHTLTFDYHVDITDLLSDKSIIPEKKQWIHEYDKQAYRT-------LYGH--FPRGP--PPTSKSVILDFLAKEEVNVK-----DIIVTIQ-----AGRVPD-AWKVIVAV-----------------------------AKEREFKWKNVRFYGKLTPEMRLYQTATESNLAAQVFPFIKHQSMTMSEEQLTRTILKMNTPVL----------------------------------KLE--GETYAFIVVDFSSGCTTFRWELMWP-LFSKIDSLFGL-R--ELYTYTHAFP--PQSYLIF---------QDRFVPPQQHEET-------------------------GDPME-GPHCYPRCF----------------------------------------------------------------------------------------------------------------------------------------------------------------------------------------------------------------------------------------------------------------------------------------------------------------------------------------------------------------------------------------------------------------------------------------------------------------------------------------------------------------------------------------------------------------------------------------------------------------------------------------------------------------------------------------------------------------------------------------------------------------------------------------------------------------------------------------------------------------------------------------------------------------------------------------------------------------------------------------------------------------------------------------------------------------------------------------------------------------------------------------------------------------------------------------------------------------------------------------------------------------------------------------------------------------------------------------------------------------------------------------------------------------------------------------------------------------------------------------------------------------------------------------------------------------------------------------------------------------------------------------------------------------------------------------------------------------------------------------------------------------------------------------------------------------------------------------------------------------------------------------------------------------------------------------------------------------------------------------------------------------------------------------------------------------------------------------------------------------------------------------------------------------------------------------------------------------------------------------------------------------------------------------------------------------------------------------------------------------------------------------------------------------------------------------------------------------------------------------------------------------------------------------------------------------------------------------------------------------------------------------------------------------------------------------------------------------------------------------------------------------------------------------------------------------------------------------------------------------------------------------------------------------------------------------------------------------------------------------------------------------------------------------------------------------------------------------------------------------------------------------------------------------------------------------------------------------------------------------------------------------------------------------------------------------------------------------------------------------------------------------------------------------------------------------------------------------------------------------------------------------------------------------------------------------------------------------------------------------------------------------------------------------------------------------------------------------------------------------------------------------------------------------------------------------------------------------------------------------------------------------------------------------------------------------------------------------------------------------------------------------------------------------------------------------------------------------------------------------------------------------------------------------------------------------------------------------------------------------------------------------------------------------------------------------------------------------------------------------------------------------------------------------------------------------------------------------------------------------------------------------------------------------------------------------------------------------------------------------------------------------------------------------------------------------------------------------------------------------------------------------------------------------------------------------------------------------------------------------------------
>KQ765707.1:24927-26142(-):Eufriesea_mexicana
-----------------------------------------------------------------------------------------------------------------------------------------------------------------------------------------------------------------------------------------------------------------------------------------------------------------------------------------------------------------------------------------------------------------------------------------------------------------------------------------------------------------------------------------------------------------------------------------------------------------------------------------------------------------------------------------------------------------------------------------------------------------------------------------------------------------------------------------------------------------------------------------------------------------------------------------------------------------------------------------------------------------------------------------------------------------------------------------------------------------------------------------------------------------------------------------------------------------------------------------------------------------------------------------------------------------------------------L--GAIT-GEAHGNLH--LLF---L--KREQVF---------------FITH----SHFVAIRDVFNSWFDV-LLYSYVCRNKY--P---PYDLYNEVEAT-LLNGADLIA------------------RKGRS-AY-VLKM-WPSLVISPVLKDTEF-------RDTFYKQLVGSLNSDMKE----------QPFIKQ-----------------MTAP-INTT--------------NQVLMRLELTGLWKCFGHPDIDMNSSVSSWIEKGAVMKQ--VLQESA-QLIVQT--FRL-------------EFCRQYYKEKRR---WPVMKMG---LR-TPQKIL---HS--YRN---NLWEE-----NAI----------NPWR-AEDFAHV-HFDKNLDFDYHIDIADLLSDKSIIPGRSHWVHEYDRKIHRT-------HYRR--FPVGS--QPESKSVIVNYLKRESITVK-----EVIDQLQ-----TGIIPD-EWKAMVAV-----------------------------AKEREFKWSNARFFGKMAFEMRLYQTDTERNIAEAVLKYIKHQSMTMNKEVLTRTILRMNAPLQ----------------------------------SLQ--GETLRNDLP---------------------------------------------------------------------------------------------------------------------------------------------------------------------------------------------------------------------------------------------------------------------------------------------------------------------------------------------------------------------------------------------------------------------------------------------------------------------------------------------------------------------------------------------------------------------------------------------------------------------------------------------------------------------------------------------------------------------------------------------------------------------------------------------------------------------------------------------------------------------------------------------------------------------------------------------------------------------------------------------------------------------------------------------------------------------------------------------------------------------------------------------------------------------------------------------------------------------------------------------------------------------------------------------------------------------------------------------------------------------------------------------------------------------------------------------------------------------------------------------------------------------------------------------------------------------------------------------------------------------------------------------------------------------------------------------------------------------------------------------------------------------------------------------------------------------------------------------------------------------------------------------------------------------------------------------------------------------------------------------------------------------------------------------------------------------------------------------------------------------------------------------------------------------------------------------------------------------------------------------------------------------------------------------------------------------------------------------------------------------------------------------------------------------------------------------------------------------------------------------------------------------------------------------------------------------------------------------------------------------------------------------------------------------------------------------------------------------------------------------------------------------------------------------------------------------------------------------------------------------------------------------------------------------------------------------------------------------------------------------------------------------------------------------------------------------------------------------------------------------------------------------------------------------------------------------------------------------------------------------------------------------------------------------------------------------------------------------------------------------------------------------------------------------------------------------------------------------------------------------------------------------------------------------------------------------------------------------------------------------------------------------------------------------------------------------------------------------------------------------------------------------------------------------------------------------------------------------------------------------------------------------------------------------------------------------------------------------------------------------------------------------------------------------------------------------------------------------------------------------------------------------------------------------------------------------------------------------------------------------------------------------------------------------------------------------------------------------------------------------------------------------------------------------------------------------------------------------------------------------------------------------------------------------------------------------------------------------------------------------------------------------------------------------------------------------------------------------------------------------------------------------------------------------------------------------------------------------------------------------------------------------------------------------------------------------------------------------------------------------
>LBMM01004356.1_0:3850-5860(+):Lasius_niger
---------------------------------------------------------------------------------------------------------------------------------------------------------------------------------------------------------------------------------------------------------------------------------------------------------------------------------------------------------------------------------------------------------------------------------------------------------------------------------------------------------------------------------------------------------------------------------------------------------------------------------------------------------------------------------------------------------------------------------------------------------------------------------------------------------------------------------------------------------------------------------------------------------------------------------------------------------------------------------------------------------------------------------------------------------LNEFIK------GE--MVEDE-------------------------------------------------------QL-SSLE--------------------------------RLLSLSVDS-----L---------KISS--------IHYLESCLI-----N-----------------SSILKIKE-AM--------KKLKDHLKTKIDLLLPYY-----RVMKQSEQIKE--------YICLT--RI-PYG------D--L--IKYR-EIMIGRDI--FFH---K--CGKHG-------------WT-IGLT----NLILCCLDIAQSRFTI-VFYFILA-DFL--DKYPC-IMLEHGLEL-IKVFEELRT------------------NYG-DKVFKLLAV-WESLVIGYAINDEENDLG----FSDLFNTSKQAIIE-------------------LIGEHTY-SK-----IEKTILP-ET-------------RSKNLVKLYLELTGICKHFGHPCLKVKDGFENVREHGT-KKA--VVDQVLVETCKGI--FVR-------------DFIKEYYHKKRK---WPALLKY---S----KELE---LY--YTK---NLYPP-----KKH-----------EKD-YSIWSNI-HLSKIFDFDYSPDTTELIKDTASAPEFDQWFLPYDNCAFKH-------LYNKPKPIYKGVYK--PTRVIERFLIGTENEVL-----KKVNKLD-----KKFLDK-KDSTAVLC-----------------------------RKEQKLKM-EGKLFVKQTYEQRLAQTAMENIIAKQVMKYVPEQTMTDGELQQTRRLVDAAKSQ----------------------------------------GDNLEIMNLNLSKWNMRFRHALVFP-FGKIIDQMFGLK---NLYSYNHVWF--IKSKVFN---------NSRLYPSDYDSN--------------------------FEPIS-GDYFYENHL---------GRMEGMRQKLWTLI---TICIIKLSAK-EL--DLAIDI-MCQGDNQVVI--IRYKPRQLS-I-----------------KGELRKLFL-NNLETKLGKVNLLLKKEETWFST-------KLCKFKEIRYFFLT------------------I-----------------------------------------------------------------------------------------------------------------------------------------------------------------------------------------------------------------------------------------------------------------------------------------------------------------------------------------------------------------------------------------------------------------------------------------------------------------------------------------------------------------------------------------------------------------------------------------------------------------------------------------------------------------------------------------------------------------------------------------------------------------------------------------------------------------------------------------------------------------------------------------------------------------------------------------------------------------------------------------------------------------------------------------------------------------------------------------------------------------------------------------------------------------------------------------------------------------------------------------------------------------------------------------------------------------------------------------------------------------------------------------------------------------------------------------------------------------------------------------------------------------------------------------------------------------------------------------------------------------------------------------------------------------------------------------------------------------------------------------------------------------------------------------------------------------------------------------------------------------------------------------------------------------------------------------------------------------------------------------------------------------------------------------------------------------------------------------------------------------------------------------------------------------------------------------------------------------------------------------------------------------------------------------------------------------------------------------------------------------------------------------------------------------------------------------------------------------------------------------------------------------------------------------------------------------------------------------------------------------------------------------------------------------------------------------------------------------------------------------------------------------------------------------------------------------------------------------------------------------------------------------------------------------------------------------------------------------------------------------------------------------------------------------------------------------------------------------------------------------------------------------------------------------------------------------------------------------------------------------------------------------------------------------------------------------------------------------------------------------------------------------------------------------------------------------------------------------------------------------------------------------------------------------------------------------------------------------------------------------------------------------------------------------------------------------------------------------------------------------------------------------------------------------------------------------------------------------------------------------------------------------------------------------------------------------------------------------------------------------------------------------------------------------------------------------------------------------------------------------------------------------------------------------------------------------------------------------------------------------------------------------------------------------------------------------------------------------------------------------------------------------------------------------------------------------------------------------------------------------------------------------------------------------------------------------------------------------------------------------------------------------------------------------------------------------------------------
>LBMM01007576.1:2955-4461(-):Lasius_niger
--------------------------------------------------------------------------------------------------------------------------------------------------------------------------------------------------------------------------------------------------------------------------------------------------------------------------------------------------------------------------------------------------------------------------------------------------------------------------------------------------------------------------------------------------------------------------------------------------------------------------------------------------------------------------------------------------------------------------------------------------------------------------------------------------------------------------------------------------------------------------------------------------------------------------------------------------------------------------------------------------------------------------------------------------------------------------------------------------------------------------------------------------------------------------------------------------------------------------------------------------------------------------------------------------------------------------------------------------------------------------------------------------------------------------------------------------------------------------------------------------------------------------------------------------------------------------------------------------------------------------------------------------------------------------------------------------------------------------------------------------------------------------------------------------------------------------------------------------------RAMVAV-----------------------------AKEREFKFEDARFYGKMCFEMRLYQTSTEKNIADHIFKSIKHQSMTMSEEQLMRTILRMNTPII----------------------------------HSE--GETYVFIVLDFSSWCTNFRYELITP-LFIELDRLFGLH---NVYSFTHYFP--LISVLLF---------QDRFTPP-QKGPR-------------------------RDPLN-GSRCYHGPE--------A-WLEGLRQKGWTLA---TILIILLASW-RC--KTSASL-LGQGDNQVIL--LRIPPNEFL-QKK------------QQTMNDYVKQYL-NVLKDLCEAAHIKIKLEETWYSR-------NLFEYSRKYHYKGA------------------QISSCSKRIIR-LASEANQVIPSMNSDIAGI---------FSTG-----A----TAAAEDSTPMYAYFCTIT-EAA---------------------------------------L--------------HLWFENEWL-AQE----------PWEYTCCLLL--------------------VTKILGEYPISI-YS--------QFCTRAV---QDLLSTNLHLVRTTLNDPILQKQM----------RRVVTLAT-GA---HRHFLALI-KDPQSL------PLDIPIQP-----ENYVKKKIKKGLM-----PIIV-NKDIQQLFTLDTDI-AHDTL-------VEDLSRI-----KPCNPKL--------LNKLYALSNIGL--------------------QVKWTSMFANTRSIQQVALKSWS---------------------DELER------------------------------------------------------------------------------------------------------------------------------------------------------------------------------------------------------------------------------------------------------------------------------------------------------------------------------------------------------------------------------------------------------------------------------------------------------------------------------------------------------------------------------------------------------------------------------------------------------------------------------------------------------------------------------------------------------------------------------------------------------------------------------------------------------------------------------------------------------------------------------------------------------------------------------------------------------------------------------------------------------------------------------------------------------------------------------------------------------------------------------------------------------------------------------------------------------------------------------------------------------------------------------------------------------------------------------------------------------------------------------------------------------------------------------------------------------------------------------------------------------------------------------------------------------------------------------------------------------------------------------------------------------------------------------------------------------------------------------------------------------------------------------------------------------------------------------------------------------------------------------------------------------------------------------------------------------------------------------------------------------------------------------------------------------------------------------------------------------------------------------------------------------------------------------------------------------------------------------------------------------------------------------------------------------------------------------------------------------------------------------------------------------------------------------------------------------------------------------------------------------------------------------------------------------------------------------------------------------------------------------------------------------------------------------------------------------------------------------------------------------------------------------------------------------------------------------------------------------------------------------------------------------------------------------------------------------------------------------------------------------------------------------------------------------------------------------------------------------------------------------------------------------------------------------------------------------------------------------------------------------------------------------------------------------------------------------------------------------------------------------------------------------------------------------------------------------------------------------------------------------------------------------------------------------------------------------------------------------------------------------------------------------------------------------------------------------------------------------------------------------------------------------------------------------------------------------------------------------------------------------------------------------------------------------------------------------------------------------------------------------------------------------------------------------------------------------------------------------------------------------------------------------------------------------------------------------------------------------------
>MPJT01001423.1:4-2497(-):Osmia_bicornis
-----------------------------------------------------------------------------------------------------------------------------------------------------------------------------------------------------------------------------------------------------------------------------------------------------------------------------------------------------------------------------------------------------------------------------------------------------------------------------------------------------------------------------------------------------------------------------------------------------------------------------------------------------------------------------------------------------------------------------------------------------------QPAQR-----------------STLDS-------------------HAFM-------------------------KDEKFDTWLD-----------LSP-------------------------------------------LHEL--QKYCHLS-ETWNT--K-TFSPMNGLFSSE-----TICL-LLKSNAQPCM-----VRDALITPCLP------------------------------------SIII--NFG-LTHSIT----------------SSHLPPSVFLK------LY-----TDS----NKAA---------------LM-------SF-------RFQLQHVLRNISPDL-------------------------------------------LEQ-----C---------A---GSVDIWQLKM--NQLP------V-----------------ELMNMAYIVEDLMRVLEAYKILSEFQSGPTVFQRTKA-----RLHRFYDKYKC--------DVP----------------KLDLPSIGGS-ITLSLDLC--ILE---F--DSSLF----------------LLTH----KYLLEIINKVNETFCG-LLYCHLASGTC-----LASEHYMNSVIF-LQHLSGVVTSFCRY-------SNKIEDLYYENRAFMYLKV-IEGLGVACIMLREDKVKG-WY-NDTLVQQLWSTVVEERLQP--------RTEFF-------------------------DS------DLAR-IFDICSISTISELLGMVKLCGHPSIEILMGLAKLKERTHASIT---VNQEAVNRTIGV--MKR-------------ELILNFRRRRGH---YPNVGLE---RVLAIRPLL---RM--INY---NVNPD-----SDEGIRL-----RSNVL-IEHWSLV-ELGKNDEFDPIDNQLVLLKDKALGLVRSKVFQILMTDTASA--------------PSFGLGPIEERRALLAFLLSDHFTES---FKQYMEHYE-NDTEWNATVL-EYLVIKLT-----------------------------AKELEEKP-EGRMFGASPGEERNRRIVQEENSMRIMDNYFKDQLMTPDELQMLRKLFSFRHFNK----------------------------------MYP--NHKLIQVSFDFSKWNNNMREESIDIPAKETLDKWFGRK----FHGKTMKAY--KSTLFYY--------------------KD-------------------------ML----RSDFWEGQL---------GGIEGLNQATWSLI---FLCGIKQALE-GL--GVTYQL-TVKGDDVRAA--LVIPESEFKA----------------QGVIRIRDNIL-TQLSYLCNDMGWQLNPHECFVSL-------SVIATSKQYQVNDT------------------FLPSGIKKMLK-MESLSNLIFPTTEDMVA-----------FPSC----------------------------------------------------------------------------------------------------------------------------------------------------------------------------------------------------------------------------------------------------------------------------------------------------------------------------------------------------------------------------------------------------------------------------------------------------------------------------------------------------------------------------------------------------------------------------------------------------------------------------------------------------------------------------------------------------------------------------------------------------------------------------------------------------------------------------------------------------------------------------------------------------------------------------------------------------------------------------------------------------------------------------------------------------------------------------------------------------------------------------------------------------------------------------------------------------------------------------------------------------------------------------------------------------------------------------------------------------------------------------------------------------------------------------------------------------------------------------------------------------------------------------------------------------------------------------------------------------------------------------------------------------------------------------------------------------------------------------------------------------------------------------------------------------------------------------------------------------------------------------------------------------------------------------------------------------------------------------------------------------------------------------------------------------------------------------------------------------------------------------------------------------------------------------------------------------------------------------------------------------------------------------------------------------------------------------------------------------------------------------------------------------------------------------------------------------------------------------------------------------------------------------------------------------------------------------------------------------------------------------------------------------------------------------------------------------------------------------------------------------------------------------------------------------------------------------------------------------------------------------------------------------------------------------------------------------------------------------------------------------------------------------------------------------------------------------------------------------------------------------------------------------------------------------------------------------------------------------------------------------------------------------------------------------------------------------------------------------------------------------------------------------------------------------------------------------------------------------------------------------------------------------------------------------------------------------------------------------------------------------------------------------------------------------------------------------------------------------------------------------------------------------------------------------------------------------------------------------------------------------------------------------------------------------------------------------------------------------------------------------------------------------------------------------------------------------------------------------------------------------------------------------------------------------------------------------------------------------------------------------------------------------------------------------------------------------------------------------------------------------------------------------------------------------------------------------------------------------------------------------------------------------------------------------------------------------------------------------------------------------------------------------------------
>MVJL01002655.1:19776-21153(-):Macrocentrus_cingulum
--------------------------------------------------------------------------------------------------------------------------------------------------------------------------------------------------------------------------------------------------------------------------------------------------------------------------------------------------------------------------------------------------------------------------------------------------------------------------------------------------------------------------------------------------------------------------------------------------------------------------------------------------------------------------------------------------------------------------------------------------------------------------------------------------------------------------------------------------------------------------------------------------------------------------------------------------------------------------------------------------------------------------------------------------------------------------------------------------------------------------------------------------------------------------------------------------------------------------------------------------------------------------------------------------------------------------------------------------------------------------------------------------------------------------------------------------------------------------------------------------------------------------------------------------------------------------------------------------------------------------------------------------------------------------------------------------------------------------------------------------------------------------------------------------------------------------------------------------------------------------------------------------------------------------------------------------IDILLNLK-------------------------------------CGPDEIWVRFHNDLEQWNYTFRPYQQAD-FAKIIGTLFGVH----HYEYMMSIF--TDSQLIS---------ANKFTPLGYPG---------------------------------TFTTWSNHM---------GGNQGVMQKFWTLM---TIVLIRSVMH-RL--DLEHRL-IGSGDNQVLF--VKLQKDGSL--------------------PAKIQLIK-KSLSDAFSSIALALKQEETWVSS-------ELFCYQRKYYFQGR------------------QVPGGIKLSGR-AFSGAGDISAGINSIVTTA---------MNGG-----V----GLTEQQTDPLIGLIFADA-EVFW-----------------------------------------------------NLLSHPDWSPITP---------RDSKRLAMLSL--------------------LNTDFGYLPFIQ-LT--------GFMYAGH---QDVLFESLALLRHIWERYPENRP------LIAGAISFRVAPV-----TPESNLQLV-MEPSSL------NISRPRLP-----EALLKEAVEEFLT--S-PNQVA-NRQLSQMFQGCQKA-DQTAL-------AEELLKV-----RPLNLSL--------VHTMFQCSHVGS--------------------MIATLGQFNRISSIVKLVSFDRCDKE-------------------ELNFQSK--------MNELDV-------------------VNIKYIQFIH---------------------------SCNKI------------------------------------------------------------------------------------------------------------------------------------------------------------------------------------------------------------------------------------------------------------------------------------------------------------------------------------------------------------------------------------------------------------------------------------------------------------------------------------------------------------------------------------------------------------------------------------------------------------------------------------------------------------------------------------------------------------------------------------------------------------------------------------------------------------------------------------------------------------------------------------------------------------------------------------------------------------------------------------------------------------------------------------------------------------------------------------------------------------------------------------------------------------------------------------------------------------------------------------------------------------------------------------------------------------------------------------------------------------------------------------------------------------------------------------------------------------------------------------------------------------------------------------------------------------------------------------------------------------------------------------------------------------------------------------------------------------------------------------------------------------------------------------------------------------------------------------------------------------------------------------------------------------------------------------------------------------------------------------------------------------------------------------------------------------------------------------------------------------------------------------------------------------------------------------------------------------------------------------------------------------------------------------------------------------------------------------------------------------------------------------------------------------------------------------------------------------------------------------------------------------------------------------------------------------------------------------------------------------------------------------------------------------------------------------------------------------------------------------------------------------------------------------------------------------------------------------------------------------------------------------------------------------------------------------------------------------------------------------------------------------------------------------------------------------------------------------------------------------------------------------------------------------------------------------------------------------------------------------------------------------------------------------------------------------------------------------------------------------------------------------------------------------------------------------------------------------------------------------------------------------------------------------------------------------------------------------------------------------------------------------------------------------------------------------------------------------------------------------------------------------------------------------------------------------------------------------------------------------------------------------------------------------------------------------------------------------------------------------------------------------------------------------------------------------------------------------------------------------------------------------------------------
>NJRL01000531.1:92885-97728(+):Aphaenogaster_rudis
--------------------------------------------------------------------------------------------------------------------------------------------------------------------------------------------------------------------------------------------------------------------------------------------------------------------------------------------------------------------------------------------------------------------------------------------------------------------------------------------------------------------------------------------------------------------------------------------------------------------------------------------------------------------------------------------------------------------------------------------------------------------------------------------------------------------------------------------------------------------------------------------------------------------------------------------------------------------------------------------------------------------------------------------------------------------------------------------------------------------------------------------------------------------------------------------------------------------------------------------------------------------------------------------------------------------------------------------------------------------------------------------------------------------------------------------------------------------------------------------------------------------------------------------------------------------------------------------------------------------------------------------------------------------------------------------------------------------------------------------------------------------------------------------------------------------------------------------------------------------------------------------------------------------------------------------------------------------------------------------------------------------------------------------------------------------------------------------------------------------------------------------------------------------------------------------------------------------------------------------------------------------------------------------------------------------------------------------------------------------------------------------------------------------------------------------------------------------------------------------------------------------------------------------------------------------------------------------------------------------------------------------------------------------------------------------------------------------------------------------------------------------------------------------------------------------------------------------------------------------------------------------------------------------------------------------------------------------------------------------------------------------------------------------------------------------------------------------------------------------------------------------------------------------------------------------------------------------------------------------------------------------------------------------------------------------------------------------------------------------------------------------------------------------------------------------------------------------------------------------------------------------------------------------------------------------------------------------------------------------------------------------------------------------------------------------------------------------------------------------------------------------------------------------------------------------------------------------------------------------------------------------------------------------------------------------------------------------------------------------------------------------------------------------------------------------------------------------------------------------------------------------------------------------------------------------------------------------------------------------------------------------------------------------------------------------------------------------------------------------------------------------------------------------------------------------------------------------------------------------------------------H-QY-----SR---HVS-----GALVPDKIEFYRTYGSYIEKRFKTLKPEWFVDIRTGLCRGISIFQWVENYIRGIEPVIDVDYNNIWQLTWDTTLTSIQVQINSITS--GL------K----NADTDSFLSLLRELKK-----SNDLLYAGKSKIFVVNIHNEIEQE----------SEKGISPFYIPSLPNIEFIGDLIALH----GFLGGTIMIT----YQMLVN----ARSY----P-HLITGRWSNMAELA--IGTGVCVYR------TFN-----------------------VE---EP--VDIRGRLYSGLHDRMLRARFLR------RTIE----GWK----RDSGLRDEV-----------------AFPGTHELIRQYWSA----------------------------YIQS--KGDEVSIADLVGYFITKTVKY---------------------------HWDINTIHT---PQGASL--------TGIRT---------------------PSSWW-R-----TRLSTEWGGFATGAT--------------------------------GRITGSGYTLDNRPYSWAYRKWLQMGQGSVDVPLEGVLMRLNLEA---REWDL----------------------TYRTHPS---FEQVRGMSWLVEANT-------------TSSIASDAGWKNQLG-ELDSFL------------------------SWGW-GAASYLRDWNEVTLITVVVPATAATAYEASTYSPGTWLARGA--------------------------------------VESYAGPGYTRDYMGAVTSWSKSNFDTRKEPVERGFSETTAMEVTPDVPSQVFMESLHQQIA--ELKAALDAER-RINRNFQDQNGPLPQSDLVNRGTKSS-GQDVVV-----PST----EKIEAKFSWLFYITYMDHHPTRAKFNTKKLFLEIYEILERAYSQQ-GNEAIRIYKCLESLL-VGISLQNLDPVTHDQTFGDIIRDSFLHEHP-------------QLHHYMIELWH-VGKDFLKEHGSDG-IPYLL---EQYGQEK------------------------------LHNYPIVSIEGGLKKMHLYGTSIWVSSEQAIRDIASN--------------------------------F---------KREYFVAYYEKHKILPK---VLDNWRLDNRIRKLINRG--RPGSIRECYRIPNDAWFQMEYDKNHEFNYFPQISDLLDDKAITPHLESIYQLFALDALDVMNLRKPYTRE----NTRLILEILS-RPEI--NIISFYQKVEELGHI--PKNWAVIQLMAKERELKIEARTF---SILTFECRMMASACERNLKEEILPLFKQQSM-TLTGSELKHK---MDILSTLPETSTHTWITFHHDLQQWNYTFRSYQQAHIINV---------LCSLFGVNHYRY--LMNIFTDSQL--FSANKF------TPPGFPGSFT---------FWDTHAGG-------------------NQGILQKLWTLITIVIIRNVMHLLDLEHRL-TGSGDNQVLFVKL-----L---KGPKLQSMINLIKQRLREA-----FEAIGLA------LKLEETWTSRELV-----CYQRK-YYCRGVLVP----------------GVPTKYALL*YWIPAFYPIDRISICWTPGYIK*ISFSS*ICLEQLSRIQVLYIRSCTVQSRGKRTRFQITTDPRSHYIEYR*TQASRSNYQNSSRRVFNVTHKCQ**AVKIDVFMLPER*SVEIGRRITQNKAIKYSTTTFFI*MLSYRIIIGYFIQI**NIFYSKTNRIK*SRG*GTLFFGTCKGFGPSKLEILL*KDKSKTISQSTLYI*GCLL*SQLLS*ILCTK*TTYGLCL*SKIISYRF*LWIRTRIHNRTIYSTSY*TTSIHRSGHSFRHQLDTHSES*LQHPSFFS*IGTKERSLHHVYQ*QNS*SCKNYQINNSRWYRSWNCNKNSSKNIGMDEIY*K*YKYTQFPHGSTWC*NGRFGRHYTWFNSRNCRRVH*S*IWQSRNCYVGLFQFNNSSIHMLPDNF*LGHIVTKRRRGQICILSTIVSSYLQCT*VL*TI*DQIWSDH*D*SLFLSYPN*PICFFAFNDYRMEQ-------HTASLLSLRRR----------------------------------------------------------------------------------------------------------------------------------------------------------------------------------------------------------
>NJRL01002329.1:6581-7955(+):Aphaenogaster_rudis
---------------------------------------------------------------------------------------------------------------------------------------------------------------------------------------------------------------------------------------------------------------------------------------------------------------------------------------------------------------------------------------------------------------------------------------------------------------------------------------------------------------------------------------------------------------------------------------------------------------------------------------------------------------------------------------------------------------------------------------------------------------------------------------------------------------------------------------------------------------------------------------------------------------------------------------------------------------------------------------------------------------------------------------------------------------------------------------------------------------------------------------------------------------------------------------------------------------------------------------------------------------------------------------------------------------------------------------------------------------------------------------------------------------------------------------------------------------------------------------------------------------------------------------------------------------------------------------------------------------------------------------------------------------------------------------------------------------------------------------------------------------------------------------------------------------------------------------------------------------------------------------------------------------------------------------------------------------------------------------------------------------------------------------------------------------------------------------------------------------------------------------------------------------------------------------------------------------------------------------IGLALELEETWTSR-------DLVCYQRKYYFRGV------------------LVPGEIKISAR-AFSGSGDINAGLNAMITTA---------INGG-----V----SLTEQYSDPIIGPAFSYI-EIFI-----------------------------------------------------NLLGHNNWTKVTP---------HHPKPLVLLSM--------------------LSSDFGFLPFIQ-LT--------GFLYAGH---QDTLSESLALLRYVWDNYPEYRS------YIAGAMQFKVGDK-----GPDSGLQLI-LDPTTL------NIDRPRLP-----EAIIRTRVEECLM--S-PVNVT-NEQLKLMFSCCQKD-DQLKL-------AVELLKI-----RPLNTAL--------LHSLFECSHIGS--------------------LLGTLSKFNEISSIVRLIGLNRVGDK-------------------EHCFSAR--------VRDLDK-------------------ANLKYFFRRINPKTSHSLY-----FIS-------EVVSCDPGYYCRYCSHNGL-----HMDCVFSLRLFLIAFSYGLGL-----EFVTGP---------------YTPSPS------------EQLIFMDQG-------------IP-SD------TSSTL-IVNPS---------------YNIP-------S----------TLVELEQAR----GVYT--MYI--GSR-TADPVR---TI---KLTT-LDGI-------EAGTAIKTLLKILAWMKSTKSD-----------TNIPNFL----------------------------------------------------------------------------------------------------------------------------------------------------------------------------------------------------------------------------------------------------------------------------------------------------------------------------------------------------------------------------------------------------------------------------------------------------------------------------------------------------------------------------------------------------------------------------------------------------------------------------------------------------------------------------------------------------------------------------------------------------------------------------------------------------------------------------------------------------------------------------------------------------------------------------------------------------------------------------------------------------------------------------------------------------------------------------------------------------------------------------------------------------------------------------------------------------------------------------------------------------------------------------------------------------------------------------------------------------------------------------------------------------------------------------------------------------------------------------------------------------------------------------------------------------------------------------------------------------------------------------------------------------------------------------------------------------------------------------------------------------------------------------------------------------------------------------------------------------------------------------------------------------------------------------------------------------------------------------------------------------------------------------------------------------------------------------------------------------------------------------------------------------------------------------------------------------------------------------------------------------------------------------------------------------------------------------------------------------------------------------------------------------------------------------------------------------------------------------------------------------------------------------------------------------------------------------------------------------------------------------------------------------------------------------------------------------------------------------------------------------------------------------------------------------------------------------------------------------------------------------------------------------------------------------------------------------------------------------------------------------------------------------------------------------------------------------------------------------------------------------------------------------------------------------------------------------------------------------------------------------------------------------------------------------------------------------------------------------------------------------------------------------------------------------------------------------------------------------------------------------------------------------------------------------------------------------------------------------------------------------------------------------------------------------------------------------------------------------------------------------------------------------------------------------------------------------------------------------------------------------------
>NJRL01002635.1:4914-7464(-):Aphaenogaster_rudis
-------------------------------------------------------------------------------------------------------------------------------------------------------------------------------------------------------------------------------------------------------------------------------------------------------------------------------------------------------------------------------------------------------------------------------------------------------------------------------------------------------------------------------------------------------------------------------------------------------------------------------------------------------------------------------------------------------------------------------------------------------------------------------------------------------------------------------------------------------------------------------------------------------------------------------------------------------------KPRSPIFRKDRHLSSALLT------------------------------------SEIT---YM-INNREN--P--------RA-LKKEHIDLLDHVK------RK--------------AA---------------QI-L-PSED-----------FIPWIMRVWQ-EL-GHTNQPIT----------------------------PLTQALRVA-----T---------HAL-----------------R-----I-----------------STLDFMNE-ED----------TICVEP--SYDLIILY-----NIKRNFDIIID--------KVTYS-HEF-HQ-------AYQL--GKYS-CDVYGNLH--LVW---E--NQQACW---------------LITY----SHLVAVPDIFNSCFSV-LLYGLASPHKY--P---GFNYYE-IKNI-LYAGRDLVA------------------LYGQD-AFSILKV-WPSLAIACVLRDTEH-------KTTFYQAVTSDLER-FQY----------TQFYRM-----------------VTAP-ILND--------------THVHLRLELVGLWKCFGHPDIDMQKSVCSWIEKGGTGKG--DCKEMS-NLLVWS--FRL-------------EFCRQYYKKKKR---WPILRIN---PG-ASVKIV---KN--YKN---NIWEE-----KPT----------SPWM-PEDFQHV-QMEKNLDFDYHIDISDLLSDRSIIPSLSQWIHEYDKQAHRT-------IHGR--FPTGP--SPTSKSVIVHYLSQESVTVQ-----AVIDKLQ-----DENIPS-EWLVMVAV-----------------------------AKEREFKRSNARFYGKMCFEMRLYQTVTEKNIADHIFSYIKHQSMIMSEEQLTRTIIRMNTPIL----------------------------------HLE--GETYVFIVLDFSSWCTNFRHELVTP-LFVELDRIFSL-H--NVYSFTHIFP--LISHLLF---------QDRFEPPCQG-PS-------------------------GAPLP-GPRCYPFPE--------A-WLEGLRQKGWTLT---TMLIILLASW-RC--GTSASL-LGQGDNQVIL--LRIPPTDYL-ANR------------KISQDEYVQIYL-GVLKELCEKSRIIIKLEETWHSR-------NLFEYSRKYHYKGA------------------QVSGCCKRISR-IASEANQVIPSLNGDIAGV---------FST-G----A----AAAAEDGTPRAAYFCTIV-EAT---------------------------------------L--------------LLWNTDKWL-LTR----------PWEQTCCLLL--------------------VTRCLGGYPVSI-YS--------QFCMRAV---QDLLSTNLHLVRTALRDKILGPYMELQNELV-----------------------------------------------------------------------------------------------------------------------------------------------------------------------------------------------------------------------------------------------------------------------------------------------------------------------------------------------------------------------------------------------------------------------------------------------------------------------------------------------------------------------------------------------------------------------------------------------------------------------------------------------------------------------------------------------------------------------------------------------------------------------------------------------------------------------------------------------------------------------------------------------------------------------------------------------------------------------------------------------------------------------------------------------------------------------------------------------------------------------------------------------------------------------------------------------------------------------------------------------------------------------------------------------------------------------------------------------------------------------------------------------------------------------------------------------------------------------------------------------------------------------------------------------------------------------------------------------------------------------------------------------------------------------------------------------------------------------------------------------------------------------------------------------------------------------------------------------------------------------------------------------------------------------------------------------------------------------------------------------------------------------------------------------------------------------------------------------------------------------------------------------------------------------------------------------------------------------------------------------------------------------------------------------------------------------------------------------------------------------------------------------------------------------------------------------------------------------------------------------------------------------------------------------------------------------------------------------------------------------------------------------------------------------------------------------------------------------------------------------------------------------------------------------------------------------------------------------------------------------------------------------------------------------------------------------------------------------------------------------------------------------------------------------------------------------------------------------------------------------------------------------------------------------------------------------------------------------------------------------------------------------------------------------------------------------------------------------------------------------------------------------------------------------------------------------------------------------------------------------------------------------------------------------------------------------------------------------------------------------------------------------------------------------------------------------------------------------------------------------------------------------------------------------------------------------------------------------------------------------------------------------------------------------------------------------------------------------------------------------------------------------------------------------------------------------------------------------------------------------------------------------------------------------------------------------------------------------------------------------------------------------------------------------------------------------------------------------------------------------------------------------------------------------------------------------------
>NJRL01002981.1:14976-18306(-):Aphaenogaster_rudis
[truncated: 830,980 more chars]
