# Supplementary material for: Endoparasitoid lifestyle promotes endogenization and domestication of dsDNA viruses
Source: eLife. 2023 Jun 6;12:e85993. doi: 10.7554/eLife.85993 (PMC10259472; doi:10.7554/eLife.85993)
Supplement: Figure 1—source data 1. [file elife-85993-fig1-data1.zip › All_clusters/Cluster6836.aa.aln]

>scaffold_9110:773-1088(+):Ceratosolen_marchali
------------------------------------------------------------
-------ESDVTNERVFF--YL-YRTRQKLVGALWGTLELSATAYYIGLKWGGGGGFIAG
GIAQVVGMTLPPMIGAMTGLLSGLLTDRELIYQLAKDYRYSIGGGGIPPTHTSLT-----
------------------------------
>scaffold_9110:7-172(+):Ceratosolen_marchali
------------------------------------------------------------
------------------------------------------------------------
--------------------VLGALTNRAEIAHILKDYRYSFGSTAGGQNDKIDTVFFPG
YKPPAYISQGEIVVK---------------
>scaffold_11655:259-499(+):Ceratosolen_marchali
---------------------------------------------------EYIRNRYLF
YK--HMIR--NREYKYIFFRHKGANLFEHTKGCVFGLVDGVTTGLSLGGKWGGNGGWVVG
GITQLIALMISPIIG---------------------------------------------
------------------------------
>YP_009221112
MSNSLSFDPEHDDIYIEPITPSPDMSPTRSPTRSPKAQQRPEPDPGNEVCVPEKKARKFY
YDGVHSVDKDHLSFKVFY--HL-YRLKQRSSAVIWGIADGFMTGACIGGKWGGGGGLLVG
SIAALGGITWCPIVGMVELGVFGLLTDRYSVAQLAKDYRYSMGAGGMPSIHGTLS-----
------------------------------
>YP_009220691
------MGKQETDVY----------------------EKKPRIN---KNRVEHIRKRYEQ
FR--HFFR--HPNDEVI-LRKSYQWISKRVIGCLWGAVDGFTTGMTLGGKWATQGGWLFG
GITQLVGVTVIPFYGMLPAMVMGAITNKEEVTLVMSDYRYSIGSTLGREVAKPDIKIFPS
YEPPAYIKQGDVSIREVFGEPNPKHADMLV
