# Supplementary material for: Endoparasitoid lifestyle promotes endogenization and domestication of dsDNA viruses
Source: eLife. 2023 Jun 6;12:e85993. doi: 10.7554/eLife.85993 (PMC10259472; doi:10.7554/eLife.85993)
Supplement: Figure 1—source data 1. [file elife-85993-fig1-data1.zip › All_clusters/Cluster11128.aa.aln]

>scaffold_869:34341-35739(-):Campopleginae
MAATASWAVPQREPDVHDERLETLKSVQQFRHNVFGQVEAFEELFGPSNTLMPLSYSLQS
KSNHEFVDFGYKLCREHEVLIGPIDMYGLYKSMEHAKSSGKLDADIREENERLMMFIPNC
DNISDKPSGSLLSLIFNDMANKLHSVFGDAEIVKRITSRYPSFDTSAFARNRKIILQKYI
NGEKNNTCEPVRLRVDLTPTKDQDYTCYEISHGLCRSKGHCHFMPPMLRRGYLLLKMPYI
RAMLTWRSTDYHFKLSAKMIMLEKMENTPLPSCFDIRTGEVVDDTEAIFMLDGCSDVDSP
DELENVIVLPSARNFSN-------------------------------------------
SSSVNQGKILSCAINDFIGTIRDEGNWSPSIAILSEFVNRFIRIMKHKRASLLHTDGGAV
IINVSEVRELSIADSQTIQTPADFQHLIEQYYNQFRSNCDTDEILRSCWDESYPLEETTT
WLGCQITSRKQRSTTPSTPGESKNRKTRR
>scaffold_998:6140-7667(-):Campopleginae
MTTSTNLARYDNQTNLNDERSMTLKSLQQIRRNIIGELDTINKLFGPANTLIPLSYSFQS
KSKYEFVDFGYKFYREHEVLIGPIDMYGLCRSIDDYKESTKLEADINEGKERLMMFISNC
DNMANKASGSLLSTILRDLADQLDVVLGNQEVVKKITSRYPKFDPSAFAKNRNNILQKYI
NGKENDACELVRLRVDVAPTKGENFTCYEIAQGLSRSKGHFHFMPPMLRHGYLILKMPYI
RAMVSSKSTDYLFKLNAKMMMVDKIEHVATPLCFDMKTGKVVDDTEAIFMLDGCSDVDWT
GGVEGLMSLPTSREFPKLSAAAAKSLTIFSTTHGPAQNFNDTNNKAVPEGSDDEEPKNEA
NESSDQYKSMSCAISDFIKEVQNEESWHPSVGNLFEFVNRFVNVIKCTKSSLLKTHTGAA
IINMGRVPELSIPTTKADLTVESFEDSVLQNYNTFNLHRDADEIMRTCWHELFSHVEEAP
ETIPIKITKKTRSSTPTTSSEAKTRRMKR
>ADI40459.1_CP_Volkoff-hyposoter
MAATVSLAEHQDESAVHDGRLQTLKAVQQFRHNVIGQLEAFEELFGPSNTLMPLSYSLQS
KSKYEFVDFGYKLCRDHEVLIGPIYMYGLCKSTEHDKSIAKLNTDISEGKERLMMLISNC
DNISHKPSGSLLSLIFNDMANKLDNVLSNAEIVKRITSRYPRFDALAFARNKKNILQKYI
SGKENYSCDPVRLRVDIAPTTDENYTCYEISQGLCRTKGHCYFMPPMLRRGYLILKMPYI
RAVLTWKSTDYLFKLNAKMMMVEKIENTPPPSCFDISTGKAVDDTEAIFMLDGCSDVDWS
DEVENVIVLPSTRELSELTTATSEHSPILPPFCYPRQDLNDNGSKSEPDTFEDDDVDMTA
DVSVHQGKILSCAISDFIKTIRDEGNWSPSIANLSKFVNRFIRVMKRKKASLLYTDGRTV
NVNGSVVRELSITDSRTIQTPAAFEDLVEQYYDRFRLNCDTDEIMRSCWNETFSHEETTT
WHSCQLTNKKKRSATSITHNASKNRQTKR
>ADI40476.1_CP_Volkoff-hyposoter
MATTTNLARYESHSDMNDERLLTLKSLQQIRRNIIGELDTFNKLFGPSNTLIPLSYSFQS
KSKYEFVDFGYKLYREYEVLIGPIDMYGLCRSMDDYKESTKLEADINEGKERLMMFISNC
DNMANKPSGSLLSVILRDLADKL-------------------------------------
------------------------------------------------------------
------------------------------------------------------------
------------------------------------------------------------
------------------------------------------------------------
------------------------------------------------------------
-----------------------------
