# Supplementary material for: Endoparasitoid lifestyle promotes endogenization and domestication of dsDNA viruses
Source: eLife. 2023 Jun 6;12:e85993. doi: 10.7554/eLife.85993 (PMC10259472; doi:10.7554/eLife.85993)
Supplement: Figure 1—source data 1. [file elife-85993-fig1-data1.zip › All_clusters/Cluster3513.aa.aln]

>BAF45626.1_CP_Pichon-venturia
----MNSRQSRTSLVSPLPPVLTSKEIVLPADIIL--YMAKFLCFADFRSFIRSLWPNNDEDDIIREKLWQLSTNSITTIFINGKQLKVIYNFDSSRTEENRNLVSVNSLLPLFGGIVL-PAMDSFT------SVSKLCSFVKMHVHLNMC--------SAYQHASCPCHLANSDEQ-C---------G-EKFVRPS-VDTCDYGHFHH-YCFQHLIHWLDIVLSTSIVLRETGKKYVNED-GSENFVVILPH-GSSAMY--GKAILPCALSKEL---
>BAF45627.1_CP_Pichon-venturia
---MLNTRERKTSRASPSPPVCASKEIVLPVDIIL--YMVKFLCVADFRSFIRSLWPNNDEDDTIRKKMWQLSTNSIATIFINEKQLEVVYNFDPSRIEEDRILISVNSLLPLFGGIVP-PAMDDFT------SVSKLSNFVEQYV-SNTC--------SDYQHASCRCHLLDNDGR-G---------G-ERFVAPP-VDTCDYGHFHH-YCSQHVMYWFTLCLVNSIHLRENGKI-ADEE-GEENLRLFLNH-CSFGSL--KRALVMDSTV------
>BAF73402.1_CP_Pichon-venturia
----MNSRKYKTCLVSPRPPVLTSKEIVLPVDVIL--HMAEFLCLEDFRSFVRALWPNNDEDDMIRKKLWRSSTWNATTTFLNEKKIEIKYNYDPWRTEKNRILISVDCLLPIFGGIA--PAMDEFT------SVSELCNFVTRYVHLNMC--------SDYQHASCSCHLVKNNGR-G---------S-EIIVGPS-VDTCHKGHFHH-YCSQHVVKWLNRYLANSIRLRETVRF-DDEK-NAEFILMFVHQ-LSFSRN--GRAA------------
>CM009917.1_8:406361-406853(+):Neodiprion_lecontei
--------------------------------------------------------PNYDEDASTPHKLRKKSTHRLRIEFINGKHXEVXXNXERTGIDEERIRINVNTLLPVFGRLLP-PGTETFV------NVEKLVTFVETYVHLNKC--------NDQRYASCPCHLDVDPEXA------------AKXEP-SPDNACAXGHFHH-FCFQHVNYWLSDVLEPSIKLLGKGGS-HIEN-RISSLNFIL---------------------------
>CM009919.1_2:186963-187518(+):Neodiprion_lecontei
----VNPEEHVKSAGPRE-LPYFVKKEVLPVDLII--YLVNFMESEDSASSKRGLGPNHDEDASTPHKLRKKSTHRLRIEFINSKHLEVEYIFECTGIDEERIRINVNTLLPVFGGLLP-PGTETFV------DVEKLVTFVETXVHLNKC--------NDQRYASCPCHLBVDPEXA------------AKXEP-SPDNACAAGHFHH-FCFQHVNYWLS---------------------------------------------------------
>LGIB01001964.1:9408-10074(+):Neodiprion_lecontei
------------IAAPPPPLPSTSKQIHLSLEIIF--KIGKSLELPDYRNFLQALWPKNDVNHIDPHRLWKLTTHQFTTTFFNGKKLRVEYNLDPWRKEDEQILINVNDMLPLFHGLLP-PGVSEFT------SISNLVNFARTTVHPETC--------SDYRYASCRRHLENDAD-LM---------MDGPFVKPE-VGDCDIGHFHH-YCSDHLADWLEFFLATSIVLRETGKFRDEKT-ARYFSIIPLYISCVHGA-----NVQDC---------
>LGIB01004247.1:685-1177(+):Neodiprion_lecontei
--------------------------------------------------------PNYDEDASTPHKLRKKSTHXLRIEFINGKHXEVXXNXERTGIDEERIRINVNTLLPVFGRLLP-PGTETFV------NVEKLVTFVETYVHLNKC--------NDQRYASCPCHLDVDPEIA------------AKXEP-SPDNACAAGHFHH-FCFQHVNYWLSGVLEPSIKLLGKGGS-HIGN-RISSLNVIL---------------------------
>SSWZ01000038.1:856306-856753(-):Neodiprion_pinetum
----VNPEEHVKSAGPWE-LPYFLKKEVLPVDLII--YLGNFMESEDSASSIRGLGPNHDEDASTPHKLRKKSTHRLSIEFMNGKHLVVEYNFERTGIDEERIRINVNTSLPVFGRLLP-PGTETFV------DVEKLVTFVETYVHLNKC--------NDQRYASCPCHL-----------------------------------------------------------------------------------------------------------
>SSWZ01000363.1:234223-234694(-):Neodiprion_pinetum
---------------------------------------------------------------LRINCGRSLPTALLRIEFINGKHVEVKYNFERTGIDEERIRINVNTLLPVFGRLLT-PGMETFV------DVEKLVTFVETYVHLNKC--------NDQRYASCPCHLDVDPEIA------------AKFEP-SPDNACAAGHFHH-FCFQHVNYWLSGVLEPSIKLLGKGGS-HIGN-RISSLNVIL---------------------------
>SSWZ01000376.1:70115-70796(-):Neodiprion_pinetum
----VNPEEHVKSAGPRE-LPYFVKKEVLPVDLII--YLGNFIESEDSASSKRGLGPNHDEDASTPHKLRKKSTHRLRIEFINSKHLEVDYNFERTGIDEDRIRINVNTSLPVFGGLLP-PGTETFV------DVEKLVTFVETYVHLNKC--------NDQRYASCPCHLNVDPETA------------AKFEP-SPHNACAGGHFHH-FCFQHVNYWLSDVLEPSIKLLGKGGS-HIGS-RISMLFWELQFTSEMGNRCSGRA-------------
>SSWZ01000618.1:65942-66608(+):Neodiprion_pinetum
------------IAAPPPPLPSTSKQIHLSLEIIF--KIGKSLELPDYRNFLQALWPKNDVNHIDPHRLWKLTTHQFTTTFFNGKKLRVEYNLDPWRKEDEQILINVNDMLPLFHGLLP-PGVSEFT------SISNLVNFARTTVHPETC--------SDYRYASCRRHLENDAD-LM---------MDGPFVKPE-VGDCDIGHFHH-YCSDHLANWLEFFLGTSIVLRETGKFRDEKT-ARYFSIIPLYISCVHGA-----NVQDC---------
>YP_001649057
----------------------------------------------MMRLFC-------------CRLRMDREAKLMRTTFLDGTTLDVMSHYDAIRGISGRVLVRVDSVQRILDQPVIDAILKEYNSLKVYLCVWEIGSLIIHHMKLHLC--------EDGKYNSCVAAN---------------------------STLCSKKHCHH-FCTYHVRKWVEDYLEYQCYCYHENTRPS-----NTWLQF------CFFTNCKGEINQSYYPYYLYHK-
>YP_009506141
---------------------------------------------------------------------MDREAKVLRTMFLDGTFLDVVSHYDETRGISGRVMIRVDSILRILDAPVIDAILKEYNSLKVYLCVWDISFLITQHMKLHLC--------ENGKYNSCKATD---------------------------LSPCPHKHSHH-FCSTHVQKWIEKFLAFECYLHHQDKKSS-----GVWLQF------CFTMDCDGKSNPNYFPYHVYHKK
>scaffold_102759:1-403(-):Encarsia_formosa
----------------------------------------------------------HDEDDSVRQKLWQLSTRRISIDFCNVDIIQVEYNYDRERKRRDRILINVENLLPIFPGAAP-PASWKFV------SVSQLKGFVKWQTFLSKY----PLARCAFQNEEAISHTC----------IWYPH------------ISRERRHSHF-FFWKHVYWWVNEPLQS----------------------------------------------------
>scaffold_10596:2557-2926(-):Cremastinae_A
------------------------------------------------------------------------STRRISIDFCNVDIIQVEYNYDRERKRRDRILINVENLLPIFPGAAP-PASWKFV------SVSQLKGFVKWQTFLSKY----PLARCAFQNEEAISHTC----------IWYPH------------ISRERRHSHF-FFWKHVYWWVNEPLQSMIQ-------------------------------------------------
>scaffold_1062:107859-108369(+):Campopleginae
------------------------------RDLII--PVRNFTQRGPFLLDGNPFTYAEAARLMQAYRQFHNSTRELDVTFLDGKTWPVRYNFDATRPEKDRLLIHWDWLSPVFWAA-P-GGKECFV------RLSTILNHVQKKIRFKKC--------KALAHDTCSCGRNP------KEVVSP------------GDECGDKYHWHH-FCAAHVRAWVTKYMVPAILLVESKEMF-----------------------------------------
>scaffold_1099_0:61568-61997(-):Campopleginae
----------------APPLPVTKEEIVLPLDTIL--HMAEYLTFNDFRNFIRSLWPKKDENHIIRAKLWRLSTHKCTIRFINGIQLEIEYNFDELRATEERILINGNSLLPVFGGIVP-AALDEFT------NIPDLCEFVGMHVHLNVC--------SKHRYASCPCNLGNIEE------------------------------------------------------------------------------------------------------
>scaffold_1099_0:62554-63166(-):Campopleginae
----------------------TSKQLTLPLEIIF--YISKFLRFEDRQSFIESLWSNSHESDTARRILWQLSTHKCTTWFINGKQLKIEYNFNPSRGIEENVLVNVNCLLPVFCGVIM-PDKEQFT------SLTKVQNFVRMHVHASLC--------SNGEHASCPCHLRNVERD-G---------NYEPLRDQS-TDTCNYNHFHH-YCSKHVLHWLAYVLNFLIPLRRAGESIDNDS-VRSYLHFLGHD-VSF---------------------
>scaffold_11892:2133-2550(+):Anagyrus_pseudococci
--------------------------------------------------------PQHDEDDSVRQKLWQLSTRRISIDFCNVDIIQVEYNYDRERKRRDRILINVENLLPIFPGAAP-PASWKFV------SVSQLKGFVKWQTFLSKY----PLARCAFQNEEAISHTC----------IWYPH------------ISRERRHSHF-FFWKHVYWWVNEPLQSMIQ-------------------------------------------------
>scaffold_131384:2-197(-):Leptomastidea_abnormis
-----NSRAKMLQ-HPSTSTPITPLPVELPLQVIV--YMARCLSVADYRSFVKSIWPDKIPSKTVRTTLWRMS-------------------------------------------------------------------------------------------------------------------------------------------------------------------------------------------------------------
>scaffold_13330:285-702(-):Cremastinae_B
--------------------------------------------------------PQHDEDDSVRQKLWQLSTRRISIDFCNVDIIQVEYNYDRERKRRDRILINVENLLPIFPGAAP-PASWKFV------SVSQLKGFVKWQTFLSKY----PLARCAFQNEEAISHTC----------IWYPH------------ISRERRHSHF-FFWKHVYWWVNEPLQSMIQ-------------------------------------------------
>scaffold_14158:0-198(+):Campopleginae
----------------------------------------------------------------VRQKLWQLSTRRISIDFCNVDIIQVEYNYDRERERRDRILINVENLLPIFPGAAP-PASWKFV------SVSQ---------------------------------------------------------------------------------------------------------------------------------------------
>scaffold_14196:0-198(-):Campopleginae
-------------------------------------------------------------DDSVRQKLWQLSTRRISIDFCNVDIIQVEYNYDRERKRRDRILINVENLLPIFPGAAP-PASWKFV------S------------------------------------------------------------------------------------------------------------------------------------------------
>scaffold_1614:20468-21095(-):Campopleginae
------------------PPPAPSALLNLPRNVLL--HMSQFFEFEDYRNLIRARWPEGDENEIIRQRLWKMSTATYRTSFLNGKELLVVYNYDTHRSKKERILLNVESIQPITGPIFL-TDIDELW-----MSPFKIIKILSERYDMDSC--------SEYRYTECDCEHD---TAT------YL----ETCAEFRQAQCCPHEHFHH-FCLYHVCWWLMKNLRASIQSVEGRHNDAAHR-PDRECASIARAPCAIN--------------------
>scaffold_20240:1986-2403(-):Platygaster_equestris
--------------------------------------------------------PQHDEDDSVRQKLWQLSTRRISIDFCNVDIIQVEYNYDRERKRRDRILINVENLLPIFPGAAP-PASWKFV------SVSQLKGFVKWQTFLSKY----PLARCAFQNEEAISHTC----------IWYPH------------ISRERRHSHF-FFWKHVYWWVNEPLQSMIQ-------------------------------------------------
>scaffold_2103:7008-7659(+):Campopleginae
----MNPEEHAESGGPSE-EPILLIKEMLPVDLFL--YIGSFLKSKDFVSFIRGLWPDCDEDELIRKELWKKSTHRLFTDFLNGKTLDVEYNYDHTRAD-ERVLINVNTLLPLFDGKVP-SGEEIFM------NVKDLNAFVETYVHSNRC--------RNYKNSSCACHIDGEPMSL------------ELLELLHLTDKCTDDHFHH-YCSKHVIYWLSFILEPSIEGVENGSF-DAEA-TAHFLDFLDNIHF-----------------------
>scaffold_2108:905-1430(-):Venturia_canescens
FDTMARSTAEDGTSGALE----PSVWPKLPPELFL--QEAKYPSFEDFQNFVTALWPNSNAPEIIRRELWKKSTHKITTRFLNGKPLDIEYNYNGSRDSSAKILFNTDNLLSIFSGVEPHPSQNLFM------NALEIKNLISIHVHLNVC--------SNYQYASCPCHLSASGPS-I---------R-EAFKPRG-TEACNMGTF-----------------------------------------------------------------------
>scaffold_22297:346-688(+):Cremastinae_A
-----------------------------PLDVIV--YMFKFLSFVDSYRLFQSLWLSPCTADIVLLKLWRMSTYKITVTLFKGKKMELEYNYDPFRTEDARILINLDTLPPVFGASAA-PSVEKFI------TLTNLRNILKIHVHSDRC--------S----------------------------------------------------------------------------------------------------------------------
>scaffold_223:92910-93429(+):Venturia_canescens
----------------LV----PSVWSKLPIELIL--YEAKYLPFHDFRSLVEALWPNKNAPKIIREELWKKSTHRFSTDFLNGKPLNVEYNFDDSRHSGTEILFNTNSLLPIFGGVEP-PGPYLFM------SASELENFISVHVNLNKC--------SNYRYASCPCPLPQADYP-Q---------R-ETFIPPR-VDNCKYGHLHH-YCSEHVIFWLIAF-------------------------------------------------------
>scaffold_23228:1-466(+):Cremastinae_A
----------------------------------------------------------------------------ITTKFINGEQIEVEYNYDPGRIEEDRILINTEDLLPVFGGIPA-PGPKKFT------SLTKINNFVQSAVKLNVC--------SGYQYACCPCHLTNFDRY-S---------A-TAFVKPS-ATACASRHFHH-SCSSHVNHWFELFLYPTIRNLEEEMSFDDNA-AEEVLIFLDNM-IYFGGN--K---------------
>scaffold_24218:73-541(+):Cremastinae_B
-----------------------------PLDVIV--YMFKFLSFVDSYRLFQSLWLSPCTADIVLLKLWRMSTYKITVTLFKGKKMELEYNYDPFRTEDARILINLDTLPPVFGASAA-PSVEKFI------TLTNLRNILKIHVHSDRC--------SRRPEASCQCRWMDVNSQ-----------DDGAFLKPS-TDPCQCGYVHY-YCSLH---------------------------------------------------------------
>scaffold_243551:1-208(-):Platygaster_orseoliae
--------------------------------------------------------PQHDEDDSVRQKLWQLSTRRISIDFCNVDIIQVEYNYDRERKRRDRILINVENLLPIFPGAAP-PASWKF--------------------------------------------------------------------------------------------------------------------------------------------------------
>scaffold_24810:506-923(-):Trichopria_sp_970989
--------------------------------------------------------PQHDEDDSVRQKLWQLSTRRISIDFCNVDIIQVEYNYDRERKRRDRILINVENLLPIFPGAAP-PASWKFV------SVSQLKGFVKWQTFLSKY----PLARCAFQNEEAISHTC----------IWYPH------------ISRERRHSHF-FFWKHVYWWVNEPLQSMIQ-------------------------------------------------
>scaffold_250:51864-52269(-):Campopleginae
--------------------------------------------------------PNGGEGDGVHQKLWQLSTYTFRIEFCNRKAFPIVFNYDPTRKSNDRILINMESLLPTFEGYVP-PEDVKFI------SISELNKFIIQQIRSTRT---LQEQHNAATNAQYTCYQC----------IWYSH------------TLKERSHSHH-LMWKHVDWWVNEHL------------------------------------------------------
>scaffold_25327:12-252(-):Leptomastidea_abnormis
--------------------------------------------------------PQHDEDDSVRQKLWQLSTRRISIDFCNVDIIQVEYNYDRERKRRDRRLINVENLLPIFPGAAP-PASWKFV------RVSQLKGFVK---------------------------------------------------------------------------------------------------------------------------------------
>scaffold_280:40760-41396(+):Campopleginae
--------KSEDTAALPPALPFTSKGIHLPLGMIF--KIGEFLEYRHYCNFLQALWPFNNPNEIDPRRVWKVTTKKTMIRFRSGKNLRVEYNLDFWRKKHEQLLINVNDVLPLFNGALP-PDGSDFM------SISELANFARTSVHLNSC--------SDYRYASCKCHLHDDEEELL---------RDVPFMGRSAGSDCEHGHFHH-YCSKHLAKWFEMLLGIMMLIIRTGECRDDAT-FRAFCN------------------------------
>scaffold_29151:0-291(-):Platygaster_equestris
-----NSRAKMLQ-HPSTSTPITPLPVELPLQVIV--YMARCLSVADYRSFVKSIWPDKIPSKTVRTTLWRMSTRKITTKFINGEQIEVEYNYDPGRIEEDRILI-----------------------------------------------------------------------------------------------------------------------------------------------------------------------------
>scaffold_3567:175-592(-):Trissolcus_brochymenae
--------------------------------------------------------PQHDEDDSVRQKLWQLSTRRISIDFCNVDIIQVEYNYDRERKRRDRILINVENLLPIFPGAAP-PASWKFV------SVSQLKGFVKWQTFLSKY----PLARCAFQNEEAISHTC----------IWYPH------------ISRERRHSHF-FFWKHVYWWVNEPLQSMIQ-------------------------------------------------
>scaffold_39689:252-813(+):Platygaster_equestris
-----------------------------PLDVIV--YMFKFLSFVDSYRLFQSLWLSPCTADIVLLKLWRMSTYKITVTLFKGKKMELEYNYDPFRTEDARILINLDTLPPVFGASAA-PSVEKFI------TLTNLRNILKIHVHSDRC--------SRRPEASCQCRWMDVNSQ-----------DDGAFLKPS-TDPCQCGYVHY-YCSLHARYWLDFYSAVSVLLREMRHLSDIDS-TQCLL-------------------------------
>scaffold_41900:689-1001(-):Platygaster_equestris
--------------------------------------------------------------------------------------------------------------------------------------LTKINNFVQSAVKLNVC--------SGYQYACCPCHLTNFDRY-S---------A-TAFVKPS-ATACASRHFHH-YCSSHVNHWFELFLYPTIRNLEEEMSFDDNA-AEEVLIFLDNM-IYFGGN--K---------------
>scaffold_44418:3230-3611(-):Copidosoma_sp
-------------------------------------------------------------------------------------------NYDPFRTEDARILINLDTLPPVFGASAA-PSVEKFI------TLTNLRNILKIHVHSDRC--------SRRPEASCQCRWMDVNSQ-----------DDGAFLKPS-TDPCQCGYVHY-YCSLHARYWLDFYSAVSVLLREMRHLSDIDS-TQCLL-------------------------------
>scaffold_44418:757-1426(-):Copidosoma_sp
-----NSRAKMLQ-HPSTSTPITPLPVELPLQVIV--YMARCLSVADYRSFVKSIWPDKIPSKTVRTTLWRMSTRKITTKFINGEQIEVEYNYDPGRIEEDRILINTEDLLPVFGGIPA-PGPKKFT------SLTKINNFVQSAVKLNVC--------SGYQYACCPCHLTNFDRY-S---------A-TAFVKPS-ATACASRHFHH-YCSSHVNHWFELFLYPTIRNLEEEMSFDDNA-AEEVLIFLDNM-IYFGGN--K---------------
>scaffold_4704:149-389(+):Campopleginae
--------------------------------------------------------PQHDEDDSVRQKLWQLSTRRVSIDFCNVDIIQVEYNYDRERKRRDRILINVESLLPIFPGAAP-PASWKFV------SVSQLKGFVK---------------------------------------------------------------------------------------------------------------------------------------
>scaffold_52533:621-1038(-):Copidosoma_sp
--------------------------------------------------------PQHDEDDSVRQKLWQLSTRRISIDFCNVDIIQVEYNYDRERKRRDRILINVENLLPIFPGAAP-PASWKFV------SVSQLKGFVKWQTFLSKY----PLARCAFQNEEAISHTC----------IWYPH------------ISRERRHSHF-FFWKHVYWWVNEPLQSMIQ-------------------------------------------------
>scaffold_5634:243-660(-):Trissolcus_japonicus
--------------------------------------------------------PQHDEDDSVRQKLWQLSTRRISIDFCNVDIIQVEYNYDRERKRRDRILINVENLLPIFPGAAP-PASWKFV------SVSQLKGFVKWQTFLSKY----PLARCAFQNEEAISHTC----------IWYPH------------ISRERRHSHF-FFWKHVYWWVNEPLQSMIQ-------------------------------------------------
>scaffold_629:44066-44330(-):Campopleginae
----MNAEEHAESGGPSEQQPIYLIKKILPVGLLA--YIGKFLKFKDYDSFIRGLWPDNDQDDVIREELWKKSTASSPYSSGRSYLLFVLYDVE----------------------------------------------------------------------------------------------------------------------------------------------------------------------------------------
>scaffold_783:42702-43247(-):Campopleginae
----------------------------------------------DFKSFIRSLWPADNESDFIQQTLWRLSTYKCETTFINGEQLEIEYNFDPTRTKENRILINTESLLPVLGGIVS-SKMDKFA------SVSKLSLSE--CTFM*ICARTVGMPHARVT*STTVA-----RVAKSLPSLWSIPAKTNIFTITAQNTLKAG*KFSRIIPFSYITWGRCSTLKK--------------TLKVPFLLWMT*SSC-----------------------
>scaffold_91036:1-328(-):Anagyrus_pseudococci
-------------------------------------------------------------------------------------------------------------LLPVFGGIPA-PGPKKFT------SLTKINNFVQSAVKLNVC--------SGYQYACCPCHLTNFDRY-S---------A-TAFVKPS-ATACASRHFHH-YCSSHVNHWFELFLYPTIRNLEEEMSFDDNA-AEEVL-------------------------------
>scaffold_924:17233-17875(+):Campopleginae
-------TKVLRT-SMAMRSLPLEEEVFITIDIIL--YMAQFMRFEDYRNFISAFSPTFDYCDVVRDKLWQLSTHTIAIPFLNEKRLKIVYNFDASRTKENRILFNIETLLPIFGRVSP-AGSEEYL------NAASLYNFISMHVHLNMC---SG---CQY--TACLCHQLRSRDNNGRQMVKPRD------------VACKYGHFHH-YCSQHVRNWFDFVLMRDVMLHEMPSLLLDQEMSERLLQFMSN--------------------------
>scaffold_924:19461-20130(+):Campopleginae
-----NSRAKMLQ-HPSTSTPITPLPVELPLQVIV--YMARCLSVADYRSFVKSIWPDKIPSKTVRTTLWRMSTRKITTKFINGEQIEVEYNYDPGRIEEDRILINTEDLLPVFGGIPA-PGPKKFT------SLTKINNFVQSAVKLNVC--------SGYQYACCPCHLTNFDRY-S---------A-TAFVKPS-ATACASRHFHH-YCSSHVNHWFELFLYPTIRNLEEEMSFDDNA-AEEVLIFLDNM-IYFGGN--K---------------
>scaffold_924:21014-21575(+):Campopleginae
-----------------------------PLDVIV--YMFKFLSFVDSYRLFQSLWLSPCTADIVLLKLWRMSTYKITVTLFKGKKMELEYNYDPFRTEDARILINLDTLPPVFGASAA-PSVEKFI------TLTNLRNILKIHVHSDRC--------SRRPEASCQCRWMDVNSQ-----------DDGAFLKPS-TDPCQCGYVHY-YCSLHARYWLDFYSAVSVLLREMRHLSDIDS-TQCLL-------------------------------
>LGIB01000648.1:2-HSPs(+):Neodiprion_lecontei
--------------------------------------------------------------------------------------------------------------------LLP-PGTETFV------DVEKLVTFVETYLHLNKC--------NDQRYTSCPCHLDVDPETA------------AKLEP-SPDNACAAGHVHH-FCFQHVNYWLSDVLEPSIKLSGEGGS-HI---------------------------------------
----VNPEEHIKSAGPWE-LPYLLKKEVLPVDLII--YLGNFTESEDSASSIRGLGPNHDEDASTPHELWKKSTHRLRIEFINGKHLEVE--------------------------------------------------------------------------------------------------------------------------------------------------------------------------------------------
>SSWZ01000153.1:2-HSPs(+):Neodiprion_pinetum
--------------------PYFLKKEVLPVDLII--YLGNFTESEDSASSIQGLGPNHDEDASTPHELWKKSTHRLRIEFINGKHLEVE--------------------------------------------------------------------------------------------------------------------------------------------------------------------------------------------
--------------------------------------------------------------------------------------------------------------------LLP-PGTETFV------DVEKLVTFVETYLHLNKC--------NDQRYASCPCHLDVDPETA------------AKLEP-SPDNACAAGHVHH-FCFQHVNYWLSDVLEPSIKLSGEGGS-HI---------------------------------------
>scaffold_7:3-HSPs(-):Campopleginae
---------------------------------------------------------------------------------------------------------------PIFGGIVS-PAMKKFA------GVSELTNFIKIPTHLNQC--------SGGRFASCPCHLVDTNVR-----------DFGAFQKPRMAACCPYEHYQH-YCAHHVASWLNLLGSTLMLLRQESQCCTEDI-ARNFIPAGDNT-IY----------------------
-------RRVSRETGALAVPSLTSKRIVLPLEIVL--YMAEFMSFLDYRRFIISLYPDNVVSELILKKLWELSTYRTETKLIDGMEMTIEYNFNPLRMEEDRILINVESL------------------------------------------------------------------------------------------------------------------------------------------------------------------------
----MNSQKR----KKLRPRKLRAEDIVLQEKIMLCLCSSEFLGFADFRSLVRTVWSNNEEDHMIRARLWELSTHVAQIPFINGKRLNIEYNYNPWRKSLNCLLINVEALTPVF--------------------------------------------------------------------------------------------------------------------------------------------------------------------
