# Supplementary material for: Endoparasitoid lifestyle promotes endogenization and domestication of dsDNA viruses
Source: eLife. 2023 Jun 6;12:e85993. doi: 10.7554/eLife.85993 (PMC10259472; doi:10.7554/eLife.85993)
Supplement: Figure 1—source data 1. [file elife-85993-fig1-data1.zip › All_clusters/Cluster16868.aa.aln]

>DF939327.1:15485-16373(-):Vollenhovia_emeryi
-----------------------------------------------------------------------------------------------------------------------------------------------------------------------------------------------------------------------------------------------------------------------------------------------------------------------------------------------------------------------------------P----KSTHPLYRSKG--------------------------------------E---------D-------TFLPSLHS-----EDEPEI----PMRNTL---------TTVSK-----------AQAVQLLTSQLSSFGGVFLMMYFAS-GLRVPARQLAIENITTAYCALSKRGTVS--D----EFC------TKIQNSVRDELGINVN-LNPGVINALY-KGYMQGVNETNAAEVFRLL-DNLIPDIALRLKLT--------LSQASGSGLTLYTIIGRAIRMYRDFPWGRINTLTSGELTNWRAAVEVVGQNPFYGFKRDL-GVVKSTLYKSLGYVAKKLLVRINGE--RTLTRYAGLA-GN-IKSKNALDRLILMYVERYQEEREE--------ETEAERQ-----VIPLQTDLDR-NEL---------------------------------------------------------------------------------------------------------------------------------------------------------------------------------------
>KB465587.1_2:35974-37045(+):Cephus_cinctus
-------------------------------------------------------------------------------------------------------------------------------------------------------------------------------------------------------------------------------------------YG----------------AGNS-KRILDKYC-AVDPLVQYVRLVNT-EFFPFTGRYDNPI-IPPM---------AYVFSHLKCRISNNN--------------------------------QSSMRLAVAIGEAYAP----AIPDSMRQSRDI-S-REI--------------------------VRGIIK--SSLETINI---------INQVSR----PADDTYQ----EFKGDE---------RVALLYPRAVDF--VVWPPTPQEIDGMAEISSMKILYYLAS-HTIQPAQTIALTMIANSYCALAKRGNVS--E----EAG------DKIARGVMDDLAVQIR-IDEEGCKLAY-NHFLKGVNEVNAARIFGTI-YSMIPDHAVRLRIT--------LEQAAFSGLTCLTIIGRALRMYPTMNWAEVNRVGNNAIVNFAIARAAVKGNPYFGFSRHL-GVVRSTLYKAATYTSIQLLTTIAGE--QSLRGYAGIN-RN-TGYRS--------------------------------------------------------------------------------------------------------------------------------------------------------------------------------------------------------------------------------------------
>KQ976769.1:120672-121218(+):Cyphomyrmex_costatus
----------------------------------------------------------------------------------------------------------------------------------------------------------------------------------------------------------------------------------------------------------------------------------------------------------------------------------IN--------------------------------NPALKRAMIAGETLSP----AIPNTKFSTEQN-A-RES--------------------------LVKWFQ---------R-------GLTDNIFDHFGEHNNVTYL----ETQALP----------EIIGQHMTIDLIPDNYPYTVEQIAMINYQTCVFLMYYFAQ-FFRRDNRLLAIENIAIAYCALAKRGQVT--E----EFC------TKVQTSVREELGTQIV-LSAGTLTAVY-KGYIVNVNENNTQGAVPK-------------------------------------------------------------------------------------------------------------------------------------------------------------------------------------------------------------------------------------------------------------------------------------------------------------------------------------------------------------------------------
>LBMM01006287.1:3218-3575(-):Lasius_niger
--------------------------------------------------------------------------------------------------------------------------------------------------------------------------------------------------------------------ASEVEP----PPAGLY-----GDLG----------------ICNNQFF-LRHYI-AGSPVTAALKFAPL-QRWPILPPYDDKF-LLSL---------AHVFAK---ARYHAA-NIPN-------------------------PP---LRKAIAVGKALSP----MIPNHKFETTLN-S-RTS--------------------------FVEWIK---------R-------GFLDNI---------------------------------------------------------------------------------------------------------------------------------------------------------------------------------------------------------------------------------------------------------------------------------------------------------------------------------------------------------------------------------------------------------------------------------------------------------------------------------------------------------------------------------------------------
>LBMM01008154.1:1126-1291(-):Lasius_niger
------------------------------------------------------------------------------------------------------------------------------------------------------------------------------------------------------------------------------------------------------------------------------------------------------------------------------------------------------------------------------------------------------------------------------------------------------------------------------------------------------------------------------------------------------------------------------------------------------------------------------------------------------------------------------------------------------NVALRAVGDNFYYGFKRDL-GVARSTQYKILGYVARELLIKINGE--ITLKRYNS----K-IS-----------------------------------------------------------------------------------------------------------------------------------------------------------------------------------------------------------------------------------------------
>LBMM01010770.1:1018-1509(-):Lasius_niger
------------------------------------------------------------------------------------------------------------------------------------------------------------------------------------------------------------------------------------------------------------------------------------------------------------------------------------------------------------------------------------------------------------------------------------------------------------FPTNIFYVLGEYNEANYA----QFIRTR---------PVTTHWDNAEIP--PNYPPTAEQIGNLTFPEAFLYCYYFTQ-GLRVPARHFAIGFIPNAYCALSKRGQVT--V----EFC------NKINAAVRDELGVVVN-LHSGTLNAIY-KGYMQGINKTNAAMFLLALMS*YLTLLYVSS*LS--------CKQ-----------VGQDS------------------------------------------------------------------------------------------------------------------------------------------------------------------------------------------------------------------------------------------------------------------------------------------------------------------------------------
>NJRL01001042.1:49466-50474(+):Aphaenogaster_rudis
-----------------------------------------------------------------------------------------------------------------------------------------------------------------------------------------------------------------------------------------------------------------------------------------------------------------------------------A--------------------------------NLALRKAVAIGETLSP----MIPDAKYSTREE-S-RAS--------------------------LSVWFK---------G-------GMINQFQDQIGDYNQENYA----AFKLLP----------DFIEH-YNNLALPDIYPFNEQTINNLTATQIVAMMYYFGL-HLRVQPRLLAIESFAYAYSALAKRGQAT--E----EFC------TKIQNSVRDELGVNIH-LNTAVINMIY-KGYMGGVDETNAHHVLDRI-DALIPQIALRLKLT--------LQQAAGSGLTVYMIIGRAIRKYYDFPWGRVNTLTGGELVSWNAAVATIDNNMYYGFKKDL-GQCRSTLYKSLGWVARELLVKINGE--RSLLGYAGIT-GN-VKNKAALEQLIKIYIGEYEAVAGNETE--------AERELIL----PR-VRLEE------LEM----------------------------------------------------------------------------------------------------------------------------------------------------------------------------------
>NJRL01002087.1:23079-23904(-):Aphaenogaster_rudis
---------------------------------------------------------------------------------------------------------------------------------------------------------------------------------------------------------------------------------MAR------DL-----------------GVLNNVEFISSWL-VESPLTVKLKFSPL-NLWPIVAPYNHMH-LLSM---------ATVFAEFRYNSSGVA--------------------------------NLALRKAVAIGETLAP----KIPDVKYSSAIE-S-RVS--------------------------LELWFK---------V-------GMSNRFEDQIGDYNPENYQ----AFKLLP----------DFIAH-YSNLGLPEIYPFNEETINNLTAPQIVAMMYYYGL-HLRVQPRLLAIEAFSYAYSALAKRGQAT--E----EFC------TKIQNSIRDELGVNIH-LNTAVINMVY-KDYMGGVNENNAQDVLGHI-DALIPQIALRLKLT--------LQQAAGSGLTVYMIIGR--------------------------------------------------------------------------------------------------------------------------------------------------------------------------------------------------------------------------------------------------------------------------------------------------------------------------------------
>NJRM01000830.1:54456-55464(-):Aphaenogaster_picea
-----------------------------------------------------------------------------------------------------------------------------------------------------------------------------------------------------------------------------------------------------------------------------------------------------------------------------------A--------------------------------NLALRKAVAIGETLSP----MIPDAKYSTREE-S-RAS--------------------------LSVWFK---------G-------GMINQFQDQIGDYNQENYA----AFKLLP----------DFIEH-YNNLALPDIYPFNEQTINNLTATQIVAMMYYFGL-HLRVQPRLLAIESFAYAYSALAKRGQAT--E----EFC------TKIQNSVRDELGVNIH-LNTAVINMIY-KGYMGGVDETNAHHVLDRI-DALIPQIALRLKLT--------LQQAAGSGLTVYMIIGRAIRKYYDFPWGRVNTLTGGELVSWNAAVATIDNNMYYGFKKDL-GQCRSTLYKSLGWVARELLVKINGE--RSLLGYAGIT-GN-VKNKAALEQLIKIYIEEYEAVAGNETE--------AERELIL----PR-VRLEE------LEM----------------------------------------------------------------------------------------------------------------------------------------------------------------------------------
>NJRM01001050.1:56438-57263(-):Aphaenogaster_picea
---------------------------------------------------------------------------------------------------------------------------------------------------------------------------------------------------------------------------------MAR------DL-----------------GVLNNVEFISSWL-VESPLTVKLKFSPL-NLWPIVAPYNHMH-LLSM---------ATVFAEFRYNSSGVA--------------------------------NLALRKAVAIGETLAP----KIPDVKYSSAIE-S-RVS--------------------------LELWFK---------V-------GMSNRFEDQIGDYNPENYQ----AFKLLP----------DFIAH-YSNLGLPEIYPFNEETINNLTAPQIVAMMYYYGL-HLRVQPRLLAIEAFSYAYSALAKRGQAT--E----EFC------TKIQNSIRDELGVNIH-LNTAVINMVY-KDYMGGVNENNAQDVLGHI-DALIPQIALRLKLT--------LQQAAGSGLTVYMIIGR--------------------------------------------------------------------------------------------------------------------------------------------------------------------------------------------------------------------------------------------------------------------------------------------------------------------------------------
>NJRO01001063.1:31746-32712(+):Aphaenogaster_fulva
---------------------------------------------------------------------------------------------------------------------------------------------------------------------------------------------------------------------------------------------------------------------------------------------------------------------------------------------------------------------------------LSP----MIPDAKYSTREE-S-RAS--------------------------LSVWFK---------G-------GMINQFQDQIGDYNQENYA----AFKLLP----------DFIEH-YNNLALPDIYPFNEQTINNLTATQIVAMMYYFGL-HLRVQPRLLAIESFAYAYSALAKRGQAT--E----EFC------TKIQNSVRDELGVNIH-LNTAVINMIY-KGYMGGVDETNAHHVLDRI-DALIPQIALRLKLT--------LQQAAGSGLTVYMIIGRAIRKYYDFPWGRVNTLTGGELVSWNAAVATIDNNMYYGFKKDL-GQCRSTLYKSLGWVARELLVKINGE--RSLLGYAGIT-GN-VKNKAALEQLIKIYIGEYEAVAGNETE--------AERELIL----PR-VRLEE------LEM----------------------------------------------------------------------------------------------------------------------------------------------------------------------------------
>NJRO01001646.1:30855-31692(+):Aphaenogaster_fulva
---------------------------------------------------------------------------------------------------------------------------------------------------------------------------------------------------------------------------------MAR------EL-----------------GILNNEGFINSWL-VESPLTAKLKFSPL-GIWPIVAPYNHPH-LLSM---------ATVFGEFRYHSSGVA--------------------------------NLALRKAVAIGETLSP----MIPNAKYATLEE-S-RAS--------------------------LIVWFR---------G-------GMLNQFQDQIGDYNQENYA----EFKALP----------DFIEH-YNNLNLPDVYPFNEQIINNLNAYHIVAMIYYFAL-HLRVQPRLLAIESFAYAYSSLAKRGQAT--E----EFC------TKIQNSVRDELGINIH-LNTAVINMIY-KGYMGGVDETNAEGVLGRI-DALIPQIALRLKLT--------LQQAAGSGLTVYMIIGRAIRA----------------------------------------------------------------------------------------------------------------------------------------------------------------------------------------------------------------------------------------------------------------------------------------------------------------------------------
>NJRO01003282.1:1388-2213(-):Aphaenogaster_fulva
---------------------------------------------------------------------------------------------------------------------------------------------------------------------------------------------------------------------------------MVR------DL-----------------GVLNNVEFISSWL-VESPLTAKLKFSPL-NLWPIVAPYNHMH-LLSM---------ATVFAEFRYNSSGVA--------------------------------NLALRKAVAIGETLAP----KIPDVKYSSAIE-S-RVS--------------------------LELWFK---------V-------GMSNRFEDQIGDYNPENYQ----AFKLLP----------DFIAH-YSNLGLPEIYPFNEETINNLTAPQIVAMMYYYGL-HLRVQPRLLAIEAFSYAYSALAKRGQAT--E----EFC------TKIQNSIRDELGVNIH-LNTAVINMVY-KDYMGGVNENNAQDVLGHI-DALIPQIALRLKLT--------LQQAAGSGLTVYMIIGR--------------------------------------------------------------------------------------------------------------------------------------------------------------------------------------------------------------------------------------------------------------------------------------------------------------------------------------
>NJRQ01000936.1:18826-19678(-):Aphaenogaster_ashmeadi
---------------------------------------------------------------------------------------------------------------------------------------------------------------------------------------------------------------------------------MAR------EL-----------------GVLNNRNFISSWL-VESPLTAKLKFAPL-ELWPIIEPYEHMH-LLSM---------ANVFAEFRYNSSGVA--------------------------------NLALRKAVAIGETLAP----KIPEAKFSDRNE-S-RAS--------------------------VELWFR---------V-------GMINRFEDQIGDYNDEKYQ----AFKLLP----------DYMNH-FAVLNLPNIYPFDNDTIETLNAPQIVAIMYFFGL-HLRTQPRLLAIESFSYAYSALAKRGQAT--E----EFC------TKIQNSIRDELGVNIH-LNTAVINMIY-KGYMSGVDETNAENVLGRL-DAMIPQIALRLKLT--------LQQAAGSGLTVYMIIGRAIRKYRDYN-----------------------------------------------------------------------------------------------------------------------------------------------------------------------------------------------------------------------------------------------------------------------------------------------------------------------------
>NW_017303868.1:107-1031(+):Trachymyrmex_septentrionalis
--------------------------------------------------------------------------------------------------------------------------------------------------------------------------------------------------------------------------------MANN------DL-----------------GVLNNVGFLGHYL-AENPLTAKVKFPSI-NVWPIEEPWDHKL-LINL---------CAIYCEARYHYSSIA--------------------------------NPALKRAMLIGETLSP----KIPNAKFDTIVQ-A-RDS--------------------------IVAYMK---------R-------SMPDNIFDNMGEYNNALYQ----VHRTDP----------EIFEH-FVVAEMPAQYPWTTNQINALTPESAVFMMYFYAR-NMRQEPRHYAIEAITNAYCALSKRGQVT--E----EFC------VKIQTSVRDELGINVT-LNPIVLTAVY-KSYMMGVDHLNAQIVLNAI-DNMVPDIALRLKLT--------LQQAAGSGLTLYVIIGRAYIKYNDFPWGRANTLTGGVDSQFIEE---IDNEV---------------------------------------------------------------------------------------------------------------------------------------------------------------------------------------------------------------------------------------------------------------------------------------------------
>QKQZ01003528.1:73-943(-):Solenopsis_fugax
-----------------------------------------------------------------------------------------------------------------------------------------------------------------------------------------------------------------------------PPELDYK------VL-----------------GACNNQGFINYYI-SESPLTRLLKFTPI-NRWPIEIPFTHPL-TIAM---------CTIYVEARYYYSEIA--------------------------------NIPLKKAMVCGEVLSP----MVSPNKYTTHEN-A-RAS--------------------------VISYMK---------R-------GLINDIFSNLGTYDNNSYL----NFLQRE----------EVRQH-FEVEHLFLSYPPTIEMINAMNLHQAVAMIMYFAC-YMNQPLRNNAIDHFVMAYCALAKRGNITTRD----EFC------NKIQNTIRDKLGVNTT-LQQTPINALY-KGYLQGVNEITAQRIFTWL-DSMIPDIALRLKLT--------LQQASGSGLTLYTIIGRAVRKYPTFP-----------------------------------------------------------------------------------------------------------------------------------------------------------------------------------------------------------------------------------------------------------------------------------------------------------------------------
>QKQZ01076349.1:137-491(-):Solenopsis_fugax
----------------------------------------------------------------------------------------------------------------------------------------------------------------------------------------------------------------------------------------------------------------------------------------------------------------------------------------------------------------------------------------------------------------------------------------------------------------------------------------------------------------------------------------------------------------------------------------------------------------------------------------------------------------------------------------GRCDTLTSRELMAWRNATRIIGNNMYYGFKRDL-GKARSTLYKSIGYVAKELLVKINGE--RTLLRYAGLA-GN-IKNKAALDRLIANFINIYTAEDVE--------ETPEERA-----RIPPLSLEIT-AVVTSSR-----------------------------------------------------------------------------------------------------------------------------------------------------------------------------------
>UELV01170677.1:412-1216(-):Megastigmus_stigmatizans
----------------------------------------------------------------------------------------------------------------------------------------------------------------------------------------------------------------------------------------------------------------------------------------------------------------------------------------------------------------------------------------------------------------------------------------------------------------------------------AFIANDE---------VQELFPDAED--FPAWPPTAELCANMTMVSVGKIIFYLAH-HTVLSAKRIHVELVCHAYLGLAKRGTVS--D----DCI------AKVSQGVLDEVQVQVR-FDAGAMSMLY-KHFMVGVTEQNAGRIFGTY-LNNIPEIALRLRLI--------LEQAAYGGLTCFTLIGRAMRKYLSFYWGMLETYLPGQLENFARARVAVAGNPYYGFAKNL-GPVKSTRHKGLAYVAMRLLMELAGE--QSLRQYQGVNRNTPVPSRARIDALIDEYINHYYDETVEDEPVP----RRLL------------------------------------------------------------------------------------------------------------------------------------------------------------------------------------------------------------
>UELV01179396.1:1856-2660(-):Megastigmus_stigmatizans
----------------------------------------------------------------------------------------------------------------------------------------------------------------------------------------------------------------------------------------------------------------------------------------------------------------------------------------------------------------------------------------------------------------------------------------------------------------------------------AFIANDE---------VQELFPDAED--FPAWPPTAELCANMTMVSVGKIIFYLAH-HTVLSAKRIHVELVCHAYLGLAKRGTVS--D----DCI------AKVSQGVLDEVQVQVR-FDAGAMSMLY-KHFMVGVTEQNAGRIFGTY-LNNIPEIALRLRLI--------LEQAAYGGLTCFTLIGRAMRKYLSFYWGMLETYLPGQLENFARARVAVAGNPYYGFAKNL-GPVKSTRHKGLAYVAMRLLMELAGE--QSLRQYQGVNRNTPVPSRARIDALIDEYINHYYDETVEDEPVP----RRLL------------------------------------------------------------------------------------------------------------------------------------------------------------------------------------------------------------
>YP_009177220
-------------------------------------------------------------------------------------------------------------------------------------------------------------------------------------------------------------------MGDPVVQ----PVVVE--------AGARAQLQAAPPGFW---NPRDTEYQRRKAF-GGIVATDQLTGANC-DFLAGTSDD----AIFPR---------ITIMARGEAYLKAIT-DIE------------------------------KATLTIAIANAIAP----NMTALA-LPPAEAS-ARGRTQVVEFLRQEVG--KNV--------KDLCVIT------------------PQLWASARAAEGP-----------------------LHRIPWLCDFNGLPTLVRPADG---TDTVGHYNSILAFLLT-YPTPYISNIGTRLYAILYVSLAKQGTIS--R----GKL------EKINQDLAVNMGFEVN-MTEEVITYTY-QQIGTKIPHNALEIMFNTM-RDHMQNLSLRMQVT--------LQQAAGTGLTGLQIIKRAILEHPAFPWGKLAQMLPAEGPKVIAAFEAVGNDPFYGFLPDL-GPAKSTNYARYVWVCQRLLRKFNAEDERTLRNYKGGV-RG-IPNQPLFEELIDSYSPPAPEAAVSADFV-------ALGVNITALARSC----------RALQS----------------------------------------------------------------------------------------------------------------------------------------------------------------------------------
>YP_009177703
-------------------------------------------------------------------------------------------------------------------------------------------------------------------------------------------------------------------------------------------------MAAAPQRVAYQRNAHDSREVLSQYF-RTTRLVERLFT-NS-TILARCERD-K----MKA---------IWIVARGDVDRRGG----------------------------------MENPSEAAIALAIAN----GIAPNMTLLPAEDADRHVCSCLAAFMRRQCT--RREYVHLSEDDYTALMRPAADQQP------------AGIWAGIGLPDRM------------------------A--ELPGMV-------------ELGLNDAQAIALLKGLID-HESPVLRRGGQYLYTVAFVSFSKRGEIT--N----RKL------QSICQQLQEQFNTQIE-LEQSLIRYVY-QQVGMLIPEEVMPHMFETW-ANDMKDLSMRLRVT--------LEQAAESGLTQYHTIRKAMLEFTNFDWATVAGLLPQDFQNFRAALVAVGSDRYYGFKKDL-GVAAATKFPSLAWLARGLFVKKGGPEAVAVQQFRGWI-GA-PLHERKLQALIDGYDQSAGVEVDRNVEAAAA-LLERVRVNALELAEAAATPIVQ-----------QEAPPAQAPVPAPAPD-AQVPGAAPEAPRLPPRPGP-------RDDGHPPGGAPGQGE----------------------------------------------------------------------------------------------------------------------
>YP_009177706
--------------------------------------------------------------------------------------------------------------------------------------------------------MHLLNRLF----------------------QDRLRLTMALNQAGGGGRGLQ-PQGARRRQAR-------------------PVEGIA-AADLAFARIR---NRWDREDIVARGF-TPVTILDKLYT-ES-DYLSEDEEGVQAH---------------LLVARGDAWLR-----------------------------------KAEDPQTMTICLAVANAVTPGLNTLP--I-DE-ANDRVRACLREFFRKEIT--RRELVNVTEEVWNSWMRPQEGVREAGV-------LSPLAWLP----------------RTR---------EGLAEFEWPENVQP--TQVRL--------------LIEQLLTV-ATERVKNLAITSLFTIAYISFAKKGDIT--T----RKL------EAILNQVQQEIGWQVE-VTPHLIQELW-RQVGVHIPYASIPDMFRHW-EGLMAGRCLRLRVT--------LEQAAWVGLTQYTTIVKMFSEHPGFPWDRVAAILPADWQNFQAAIEAVGNQPYYGFQANL-GAAAGTKFPSLGYVAKEMMIKVGGREGDAIRRYKGWI-ET-PRAKAALDALINAWDPVGLVEGQDRDPGSVAATRAALR----RALEPA-------------Q------PAAG---------------------QGAEG-----------------------------------------------------------------------------------------------------------------------------------------------
>YP_009177708
-------------------------------------------------------------------------------------------------------------------------------------------------------------------------------------------------------------------MAQQQQR----GAFQAPGEL--VPEGQAADLSLV--------GHACYRRVLQNAF-DARTLLDGLFARNAGQYLPVTSHR----SYLSY---------LAVLCAGDVHNFRHIQSS----------------------------DHLHAVDALVVANALAG----FLEH---LLPQE-AELRAKKALLLFLKHWVGTGKTTFVRLTDTEYDELRGPNGTWRN--L-------AFLPATRA---------------ELRNLDV------------------GS----VVA----TAAYNLEAYQVIMAQLMT-LEAPRTIQTPPRVFATFFISMAKRGTIT--V----DKL------NRVTEELNDTLGITLD-LDTASIRLTY-KTIGSRVPDEKIKELFPHL-SRMVSDISLRMKIT--------LDQAVGTGLTALTTIKRARSKFPTFPWGRAARLLATDFQNAAAAAREVGDDSYYGFRREL-GVVKGTLYRSLSWLCKELLVRYGGPEHAPLARYQGWN-NN-PEHKAVLQQMVEEFQPGAIAPNEVNQAA-VDSLVAALE---------SASGLAAS------------------------------------------------------------------------------------------------------------------------------------------------------------------------------------------
>YP_009177715
----------------------------------------------------------------------------------------------------------------------------------------------------------MTEQAAIDLRDHPSVYRRTIIVGAEERAVRRFATQNPA-----PGSAPS-PQQQ---------------------------Y----------------------KDLHSGDL-VNADTVTRLYVTDT-D----NPERNKTIRVGPMMFERNIEHAFDFYSEGMKFAMPRA-SYP------------------------PYDRISSQHLEIVWAAAVAA----NMGQEV---PDD----Q---------FNWMVVGQAFAVGLPDHVFYETIRANEIVLAGARTMLQKMQEPARTWLL-----------------RR-----------SGNADWAVLNSQ----VEM---PPEGI-----PMVLEANAL-HLSLGGRARMMEAYMGIFLAYTQQGNIT--V----QKL------DKIIKQIA-EVQINVA-LTPANINTLW-AKFGPFFNEEAAAYFFPRW-ADLFADRHIRFRLI--------FVQAANAGLTGLTLVRDMLALYPKFPWHKLAAQYPAEWQAFLKADATVGTNVYYGYTRDL-GIVSVRNYVPIVYCAKQLREKVHGD--QNMQRLMTISTFT-VQHAPVIDNLVDDFRRHITTRIGPGDRE--------LA---------CQYYTQK---GEAIPEGFAMDPPAPQPGAGEADMVQRLVEAMRGVPQQ--------------------------------------------------------------------------------------------------------------------------------------------------
>YP_009177718
-------------------------------------------------------------------------------------------------------------------------------------------------------------------------------------------------------------------MAQEQQI----GAFHVPAEE--IPAAEAANLDLV--------GHACIRPVIANAF-ETHTLTDGLFAREAGDYLPEVTRK----SYLAH---------LTILCAGDVMTFPHITTT----------------------------EHLIATDSLVIANALAG----FLTH---LEPVP-AVDRARKALLLFLKHWIGPGKTTFVKLTDTEYADLKGANGSWRN--I-------AFLPENRG---------------DLRNLDV------------------GG----IIH----NPAYTLAVYRQILTDLVR-LEAPRTTQAAPRVFATFFISMAKRGTIT--P----DKL------NKITEELAETLGISME-LEASSIRLAF-KTVGGKVPDNKIQPVFEHL-SALVADISLRMKIT--------LDQAVGTGLTALSTIKRAREKFPNFPWGRAARLLNTDFQRAAAAAREVQGDAYYGFRKTL-GPVRSTLYRSLAWLCKELLVKYGGPEHGPLARYQGWN-NN-PEHKHVLIQMIDEFRPDVVGEGEEDAAG-AADLAEALR---------GATGLTA-------------------------------------------------------------------------------------------------------------------------------------------------------------------------------------------
>YP_009177721
MITKEDFGCLRDCDSYTREFQRRLESQGVIFWTEKTVRIPSLKLVLTKHNLGEEARKRYSQIFQGHQIRVIWYFDYSDLKECYQREGIIGGKQKKKSGAVKQKEKLEVRRRSLTKLLDTTGQTDEAGPSGTQVVDLSPIKSEPHKDSSDTDTDSEEEQLTLGLE-QPGDDSDTDSSGSDPESSESDEEEDPEVVAMAD---PPVPAANVVVAAA-NVI----PAGNSLEENRRALLGNDYNQVAAVEDLRRQSSMYWMADLVNKHL-VGASVYRELIFKNN-EYVAALSLEDKTRYLPML---------INVICQSRMAAINENGRIP--------------------------------LQVLMIAEMTGL------YQDAKTADAATSADRMNAA-----------------------CLAILEDPDLITCCAM-------QSARRLAPLVAPAAGA----------------------NAEAPDNNQQGE--NNLIPRDDPA-VL-F---GEVVNRIRL-DVDSRPMITPLAAYTCAVTAMAKKGMVS--Q----HCL------DKIIDGVKSDLGRQIA-LSTELIRRYH-DRFPITLTRENVARRMKAI-EDIIPEENMRLKII--------IRQAALSGLTCITTIKKAMDTRPDFPWARVCALFPGEAQAATEAFRVIGDNPYYGFTSTM-EGVASIRYKNLAYVAKEVLIRYLGE--SDLKNYAGFP-RT-PMYPDRVAAIFDAYRADEEPAGAPAENQ-------ALL--------------TA------MR-------EAAVPFG------Y--------------------------------------------------------------------------------------------------------------------------------------------------------------
>YP_009177724
-------------------------------------------------------------------------------------------------------------------------------------------------------------------------------------------------------------------MANPRIT----PAWRAR-------MG----------------HANISAGQVNLAF-GGVSFTKYLWGENS-GLLPMKEQRDASTSLMPS---------LLILSRGEAHLLKTD-----------------------------------NVVQASWCIAVANSVSRSLGEQMAEAEAT-D-RGR--------------------------RQLWAF----LKYEIG-------N------------GNEDLV----HVRDADIT--NPGFDPAIPVWPGSRMD--MKNMPVD-PPADLTIAQCSRIMEFLFN-KAQPLAIMGGTYIYSLAFISLAKRGTIE--P----SKL------AKITEGIKSQTTRTIT-LDVNLVKFCY-ATVLQRLPEAEIGLCLEYW-ASLVGDSCLQLRLV--------LEQAKNSGMVVLQCVRKAMLMFPGFNWATIARNYPNDIVNLRLAIQAVGDNKYYGFRANL-GPVRSTQYKSLAYVAKSLLIKHGGPEYATLGSYKGWP-AT-ISSQQEVDAMILEFNPTANDNPQA--------EAALTEL---LAALPAATGLDP-------------------------------------------------------------------------------------------------------------------------------------------------------------------------------------------
>YP_009182179
MICREDFEHLRDCDNYSRDFKRRLEKEGYIFWTDKTVVIPELGLVLTKHDLDTEARRKYDQVFKGYKVRVFWYFDYSDLRREIQSAGTIGGKQKKKTGATKQKEKLEERRKSLSKVTLQPQDNEVAGPSGTQSTSKLIGEPEALSDSEYSDFGSEISRLFIDHDEEYGPDSEDSSSSSEEE-EEVLEQEEDNHADMADGQNQGIPGGGA---VD-NAR----GAFGSLEANRANMLGEDYDRDVAIGGLRDASSIYWMEDLVNRHL-VGASVYRELIFKNN-PRVAEMSQDDKANYLPML---------INVICQSRMQAINENGRIP--------------------------------LQVLMIAEMTGL------YQSEKTANEETSILRMNAA-----------------------CLAILTTPEMITCCNL-------EGMRRLAPIPQAAGAA----------------------GAGQQGNNDQGN--NNYIARDNYQ-GM-F---DEIMARIRA-DLEARPMVTPLAAYTCAITAIAKKGMVS--Q----MCL------EKILDGVRTDLGRQIT-LSTDLIRRYH-DRFPITLTRENVASRMKAI-EDIIPEDNLRLKII--------IRQAALSGLTCITTIKKAMDTRPDFPWARVCALYPNEVQAATNAFTLIGDNPYYGFTSTM-EGVASNRYKNLAYVAKEVLIRYLGD--SDLRQYAGFP-RT-PLYPDRVAAIFDDYERREEPEINGNENQ-------ALL--------------DA------MR-------AAAVPYG------Y--------------------------------------------------------------------------------------------------------------------------------------------------------------
>YP_009254002
-----------------------------------------------------------------------------------------------------------------------------------------------------------------------------------------MAE-----QNQPAVQNPPAVDAVQAAVAGVHIT----PPLTDAERQRLAPLV---------------NHVNMSRAQLVRAY-GGLNIIGNLWGTNT-DLLPAAATRAGAESLMPY---------IMILSKGEAYLLQVDAG---------------------------------RMRVHTRCIAVANSMVKSVGDQMPRV--E-ATNRGVQQVVAFLKNDIARGVEDMVSISPEVLQADFE------------------GRPEWLPR----------------TRDE--------------------------LAALAVTEAMTVDSVVRVMNWLYD-HIKPSAKSSGAIIYTLGFLALAKRGTIS--D----RKL------STVMSQMTEQGLRVVMDISAEEVKMCY-TQVMSKVPHEHVAYVFDHW-LTLLGDNCLRMQLI--------LSQAKNSGITILACIKQALMMFPTFPLGQNLCDVPK-------------------------------------------------------------------------------------------------------------------------------------------------------------------------------------------------------------------------------------------------------------------------------------------------------------------
>YP_009254003
---------------------------------------------------------------------------------------------------------------------------------------------------------------------------------------------------------------------------------------------------------------------------------------------------------------------------------------------------------------------------------------------------------------------------------------------------------------------------------------------------------------------------------------------------------------------------------------------------------------------------------------------------------------------------------------------MYPSDAANVVTAMQTVGTDKYYGFKRDL-GVVRSTQYKSFAFVAKMLLQKYGGAAYSNIGQYEGWP-KD-IAGRSTIEEAINEFNPLSTEADDA----------AVTRVNILRGVAQAATGLDS-------------------------------------------------------------------------------------------------------------------------------------------------------------------------------------------
>YP_009336948
-------------------------------------------------------------------------------------------------------------------------------------------------------------------------------------------MQNPAMEVDNVRPGPS---GAQRPVVPEHQI----LTLGVR----EPRYA----------------EIAALAGKPDSGF-RTSPSFSQQLFHNL-V----------------T---------PNIMYRGFLLTHTSA-NFPRVMYQTGAYLAGAVVAIGFAKMKVPQSATVDDIKLRIIGEVTAI----NIAPELLLQTQE-A-DAL--------------------------FLEIMN--FILRS------------DPAIFRGGLEYTSDEFVSAYSDPRNVDVYPIGAGFKIP-LPWSNDVEL--RQNS----------MADATRICLWLTT-KLANNYKNCKPELSFSYLIAICRRGSVT--T----QFL------TKVSDDINTELGRTVS-FDEDLIRKIY-RIYGIFINENNAENVLRNI-LTWIPEEGLRLRLM--------LQHAEGSGLTPHYTVKEALLKYPDFPWGRVDGLLSGEIRSFIRAWALIKGNLYYGFKRDL-KEASSQSFKGLAYVAKELLIKAAGK--GGLKAYRGWT-RT-PPSKGLLDEIIENYLASMGEEAAA--------LDQTTL--------------DQ-L-RFIANS-TR-------------------------------------------------------------------------------------------------------------------------------------------------------------------------------
>YP_009337091
---------------------------------------------------------------------------------------------------------------------------------------------------------------------------------------------------------------------------------MAR-----RIYG----------------PADCRTY-YDKWL-QPNPLFSDMFVNTC-GLDPFQAPWDDTN-LISM---------ATILWYGRAITLNPG-QAPD-------------------------MV---KVHVAVWGDLFAP----GLDEDRILTEEE-S-RAM--------------------------VVTSTE--SLLAYNNL-------ASISDIVD------ARSFA----EVEDDN---------ATEQLWNNAAKT----AEE------------CLIIIRAMAN-SARGGFRIGGVTPLASVYVSIIKRGQVT--P----EFV------GKIARGIAEDLGINEP-IINPDCCQLFQKVFGDGITDTTMPALVNRW-LEMLPQHALRLRLT--------VQQASGSGLTALMIAGKAMRLYHDFPWAAVQRMYPEEFSNFRDAVAAVGDNMWYGYRSDL-GVVRSTRYPNITYIGKQLLIKINGE--VGLRNYKGGL-SR-AKFQARVDTLISEYENLVTERRGG--------GEEV--A-----ADPIVGEVLQ-NVRRHADV-YQ-------------------------------------------------------------------------------------------------------------------------------------------------------------------------------
>YP_009337430
---------------------------------------------------------------------------------------------------------------------------------------------------------------------------------------------MNFFRSKPSGTGVRNRGHAFTGAVAPL-------VVTHR----VHQRG----------------ICENAET-FGVLG-GGLSSLSQLVFRNI-DVPPFTTARRDAEEFGLK---------EFYAIVLFC----TS-RAP----------------------------SRPSRLLLSIAEGLMP----NMPQDRFLITAE-S-RRV--------------------------FVQIMR--DTWPEHKA-------N-ARAWLA---DAKANRFA------ANDHI--INGTYDLG--------------ARVTPDFL--------MEVLMVEAS-LIDEGERRKCSSIIVLLIVSMAWRGNCT--PARLNKFMGEMD-------VV--APGLGAL-IDRDNIRLVF-SNFGPYLTDGNVEEVVNRW-MTFIPGSAVRCRVI--------LQQSAGSGMTSLDVIAKAIHEHPSFPWTNLGRLYPGEWINALTALEAVGANHWYGFRSDL-GPVRSTQYRNISWVCKELLIRSGSD--PHLQNKAGWI-TT-PKNHIQVEGMIVDHLKKGDTLVDLVTPP----TDEEDRE--------ITTLLQR-VSIYPVNAGWTHVPVAGRGRG------RQMGGAGGGGGQGGGGGGGGNQGGGGGGGGNQGGGGGGQGGQGGPGGQGRGNGGGGSGQGGSSGPGAGSQSGAGGSGSGSSGAGGRGRGSGRGRGRGRGAPYGGGEGDDDQVQVGAYGGRGDDDDQGGDGDDNGEDDSDSSDGNGGGVSDADTIQEGGD
>YP_009337858
------------------------------------------------------------------------------------------------------------------------------------------------------------------------------------------MYPHPV------------FNANLKHDDTPLKYLQ--TNLLLF-----SMMA-------A--PAVLVDGILDKPGFWTQVL-RKSDPYVKLCLRHC-SARPWTQTDNVVNYGKAM------EV-AWLLATRIVAKHRIT--------------------------------SPASTTVWTMMETLAP----KVHNTRYLAQQQ-ADEQI----IE----------AVYVS---RSLGEIMT----------------------------NYTAQQYQDDLAALAID-----------QDFEVPQNNEGLPATVDDALDQVQNK-AATAAMAILWIQA-RRAANLSTRPSQVLVTTLCALAKQGMAT--P----GFV------DKITNGFMQDTGKQIE-LDTEAISACW-DLIVHHVDDGNVENVVRKW-LARLPHEALRLRIT--------LQQIPGEGLTCITSIIKAVGDYPMFNWAWVTLNFPIEARAVATAVTEINGKPYYGYKKDL-SIVKAANYRTVGYIAQQLLVKVGGE--GPLKAARCFT-RT-PKLKVVIDEMINDFMLNSITLEPAPGAM-------A-----------GDWFLGP-------IHGF-VQFAAPLPAQQQQP----NPQGGAGANPAPPPNPPQAGPGAGRGRGQPGGAPQAA---PGP----------------------------------------AGRGAAAGRGQQAGQP----------------------------------------------------------
>YP_009337862
-------------------------------------------------------------------------------------------------------------------------------------------------------------------------------------------------------------------MKIPQILLKHPPVLYVV-----VVMA-------Q--HVHLVNGLLDKAGFWREVL-KQEDPYMKLCLRHC-NARPWVAPDGIRKWGRAM------EV-AWLLSTRIVATLRVT--------------------------------TPHSILVWTMMETLAP----QVHDERYIPRLE-ANALI----VR----------SVYND---SSFQSLVS----------------------------NYTDANLAQDLHDLSQD-----------PDFERPANDDGVPTTIAIQFSAVANK-SAEGAMAILWVLA-KRSVNLHTRPAQVLVHTLCALAKQGNAT--Q----AFV------EKITQGFVTDTGKPLN-LDAEGIEACW-RLIVHHVDDSNVEAIVSDW-LAKLPHEALRLRIT--------LQQIPGEGLTCITSIIKAIQDFPGFNWTWVYKNFPGEMTAAGTASIAITNRGFYGYKKDL-SLVKAANFRTVGYIAQQLLVRAGGE--GPLRAAKCFT-RT-PKLKALIDQMIDDFIINAVTIPVNPGDE-------V-----------PAGIWAS-------IMGY-SVPPAPQPVLMAGP----QPGGGHGGGQLPPGGPG---------PGAPPAPPQPQ---AGP----------------------------------------NVQGGNRP------------------------------------------------------------------
>YP_009337906
-----------------------------------------------------------------------------------------------------------------------------------------------------------------------------------------------MTDNGNNGQGPSNPDGNQAGGVQPRHR----PPITVY-----PPYG----------------ICNNRVF-LGHFL-GESPLIATLKFAPL-NRWPVLNPYTHKH-ILSM---------AYVY--G-EVRYNSS-DAPN-------------------------PS---LRRAIPIGETLAP----LIDQTKFASTDE-S-RAS--------------------------FLLWMK---------K-------AFLDDIFDAMGDYNQQTYT----ELRESH---------DAISHWDPDEML--RTYPPTEVQIETMTFPQAWFYAYYISK-HLRSPNRQLALEYITHAYCALGKRGQVT--D----EFC------TKITNAVRDELGVNVV-LHSGTLNSLY-KSYMQGVNENNAAGMFNYL-QMLVPAVALRLQLT--------LMQASGSGLTLYSIIGRAIRLYNNFPWGLVNTLTSGELVNWNGARVLIGDNMYYGFKRDL-GAARSTLYKSLGYVARELLVRINGE--NTLRRFMGLT-GN-VKNKRQLDQLIEAYVAGVHVERQV--------DDAAERA-----LVPLPEILQG-NVLFV-------------------------------------------------------------------------------------------------------------------------------------------------------------------------------------
>YP_009666254
-----------------------------------------------------------------------------------------------------------------------------------------------------------------------------------------MAQ----------RE--------Q---AQARQAPAAQPAAGPA-----RMFHVQRGPAQDGLPNWY--NDLDLPTNREYLF-GGIDLFGKTYLCNVAEYYDLRPATRCAL--------------VAVIAIAEAHLAPRSAD------------------------------AMMVMVSRMIAETIVV-------HRTAATPDETQ-QQ---------------------------LCTWAR--AIWRNQER-------QVEG-M-----RLRLQDYV----GDR--------------------ANGGRLAGIPLPDPGAEFLDTHNCWAYLVWVAERGVSDEMRRFPILAYVYTYVALAKRGTIT--I----EKM------RKIAQAVTLECGIDVA-LDRSLIGHIW-GALASRLTDEEYQAVFERW-EQDMMNVSLRMRIT--------LMQAACSGLTSLVTCRNALRTFPDFPWSRVAALLPGDTARVVAAAAEVDGNRYYGFKKDY-GAAASSGYRSFTWVAKELLLHYGGPDYVGLREYRGWT-TN-PLHKTQLQELIDNYTPQLEAEWTD----E------EMR-----PLLNAMTRVDNLA-----------------------------------------------------------------------------------------------------------------------------------------------------------------------------------------
>YP_009666258
-------------------------------------------------------------------------------------------------------------------------------------------------------------------------------------------------------------------MAAPL-I---------------HPLG----------------VA-DQAGFYTEWL-RRDKLYDQLILRNL-TYFPFDGQWNHQA-IPAC---------AYFLGVGYALHLDEN-IVI----------------------------NSDRFYTRSMAELLGP----SLPHDLFLDQDP-A-RER--------------------------FVTCVT--NLLEWDNL-------SNMTDWTP-------ASTTRA---QGDTD-----ATLATLITK------L--QGIVEGEENIADLTFPEAVRVLLDIVE-NGQNRFKLSGLVLLTHVYVSVLKRGTVT--A----RFL------EKISQGMTADFGRGIDNWKEGSIQQFY-NHFGTHITDVTIRDTTAHW-SGLLPPQAIRLRNT--------VQQAANSGLTSLIIIGRAVRLFPTFSWARIQRLFDVEWENVIAAMNEVGNNQWYGFKKDL-GNAKSTKFKSIAYVSKELLVKLNGE--GSLNQYRGWA-NT-VANQGVVDTLIAQYETRRTQAMLDPNNHDMPEDDQNDRV------DAAREIIMNNAILYA-------------------------------------------------------------------------------------------------------------------------------------------------------------------------------------
>YP_009666264
-----------------------------------------------------------------------------------------------------------------------------------------------------------------------------------------MAE----------PRQPAANRGAQ---APARGQPATPP-NGE-------IVGFTPPGPNNPQHPWY--NQSDSVERKRLAY-AGKDPFGKTCLVVIDEFRNLPDARKNAV--------------TAVVGFAQALLADRTED------------------------------PTLVMMGRLIAETTLP-------HPTYASPEEVA-VM---------------------------IRRWAR--ALWTKQDR-------QIEG-M-----RLRMQDYV----ADR--------------------DAGNIITTATSPAAGGQFSHEHNSWAFILWVAERGMTDEMRHLLAISYSYAYIALSRKGTIT--A----EKA------RSIGQALTREVGIPIS-FDRTIIPILA-TAMAARVGDDEYADVFQTW-EREITGISLRMQIT--------LAQAAGTGMTALNTIKNALQSFKDFDWAGLAAILPQDADRVTAAFKLVGTDKYFGFRKSY-GIAASTGYRSFAWVAKELLIRYGGPEYAGLRDFRGWT-NS-PLHKDRLRDMVESYKPASDPATLPPYELA------EMY-----AACAAATGV---------------------------------------------------------------------------------------------------------------------------------------------------------------------------------------------
>jcf7180001983227:1592-2213(-):Synergus_japonicus
------------------------------------------------------------------------------------------------------------------------------------------------------------------------------------------------------------------------------------------------------------------------------------------------------------------------------------------------------------------------------------------------------------------------------------IENW-------RE-----------FRS-D-----RVVVATY------------------------------PGLTEEFPLGENVANLITAGN-CVVKLWHMSRYTIFTQLKTVIQMVTLSYVAFAKRGNIA--D----QSR------QKIIDSIKDELGETMM-IPEDTVKAVW-NFYMKGVNAQNAERAANNL-SNEIPEIAMHLRLT--------VHQAAWSGMAFFGMIKQALNLYPDSDWAHLDLLTDEELGTWFRAARVVGHNAYYGFNKDL-GAARSITY----------------------------------------------------------------------------------------------------------------------------------------------------------------------------------------------------------------------------------------------------------------------------------
>jcf7180001986094:2567-3212(+):Synergus_japonicus
---------------------------------------------------------------------------------------------------------------------------------------------------------------------------------------------------------------------------------------------------------------------------------------------------------------------------------------------------------------------------------------------------------------------------------------------------------------------------------------------------------------------------------------------------------------LYYRNTIV--TNRYPELHQPFPFGADGAAGITTETCVAVL-------------WYLASIADQCRQNIVDSIREELGEEIVLRLRLI--------LDQAVWSGLAIFNMVKTALVLYPDFPWAKVNTLIDGELAAWNNATRIVRRNGFYDFNKNL-DEARSIKYKAIRYAAKELLVKLHGE--VALKHYAGFA-SR-IMNKAAIDNLVARYVDDRLEQRTTGESPAVNQEAHDLT------VTIATSLLA--------------------------------------------------------------------------------------------------------------------------------------------------------------------------------------------
>scaffold_113036:132-756(+):Eretmocerus_eremicus
------------------------------------------------------------------------------------------------------------------------------------------------------------------------------------------------------------------------------------------------------------------------------------------------------------------------------------------------------------------------------------------------------------------------------------------------------------------------------------------------------KEDEAT--GRLW------TNGLTSESLMRIPSYLGH-RTIETARPIGNEMWAHAFASLEKRGNGF--E----TYL------DKVARARQSKFQVKIR-LDATVLRLIY-DFLLEGVTEGNAARILGTL-ERNLPEPAPRFRSM--------CHRCGFAGLTLFQLIGKGMDEYKNLSWEEMGMVLRGEIRNFAVARMAVAGNPYYGFRKEL-ASVESTKYKSLGYVAKELVLKIDGG--VPSR-----------------------------------------------------------------------------------------------------------------------------------------------------------------------------------------------------------------------------------------------------------
>scaffold_14984:5167-5668(+):Copidosoma_sp
----------------------------------------------------------------------------------------------------------------------------------------------------------------------------------------------------------------------------------------------------------------------------------------------------------------------------------------------------------------------------------------------------------------------------------------------------------------------------------------------------------------------DFSAMGRERK-IMYLLWLSH-RIRYPSYLPAMQLYATTYIAVAKRGQIS--E----QFA------VKIMRAFEAEFNTELN-LDVQLVSRIY-TTFGQYINETNAHDILGRC-LDDLPASALRLRLS--------LQQAAGSGLTSLVVVLRGMKLYPTFPWGRLDQFLTEIISES-----YKIVHEFYNFLTSS-PP----------------------------------------------------------------------------------------------------------------------------------------------------------------------------------------------------------------------------------------------------------------------------------------
>scaffold_15070_0:4096-4648(+):Eretmocerus_eremicus
---------------------------------------------------------------------------------------------------------------------------------------------------------------------------------------------------------------------------------------------------------------------------------------------------------------------------------------------------------------------------------------------------------------------------------------------------------------------------------------------------------------------------------------DNV-QLKPQDLCIGNEMWAHAFALLKKQGNGS--E----TYL------DKVAKACQSKFQVKIR-LDETVFRLIY-EFSLEGVTEENAALVLGSL-RRNLPDSAPRFRSI--------CHQSGFTGLTLFQPIGKAVDKYKNSNWEEIGMILPGETRNFAVARMAVAGNPYYGSRKEL-GSVESTKYKSLGYVVKELLLKIDGE--VPLRE----------------------------------------------------------------------------------------------------------------------------------------------------------------------------------------------------------------------------------------------------------
>scaffold_1529:12625-13117(+):Eretmocerus_eremicus
----------------------------------------------------------------------------------------------------------------------------------------------------------------------------------------------------------------------------------------------------------------------------------------------------------------------------------------------------------------------------------------------------------------------------------------------------------------------------------------------------------------------------------------------------------------------------------------------SHQPGTRIR-IDATVLRLIY-DRFFEGVAEEDAARVLGSL-IRNLPHSALRFLLI--------CDECGFASLTLFQLIGKAMDEYENFSWEEIGMIPPGEIRNLAVARMAVAGTLYYGFKIEL-GPVESTRYKSLGYVAKELLLKIYEE--IPVRKYMGIIGRTAIKRKGDPDVLIRN------------------------------------------------------------------------------------------------------------------------------------------------------------------------------------------------------------------------------------
>scaffold_164508:140-506(-):Eretmocerus_eremicus
--------------------------------------------------------------------------------------------------------------------------------------------------------------------------------------------------------------------------------------------------------------------------------------------------------------------------------------------------------------------------------------------------------------------------------------------------------------------------------------------------------------------------------------------LRRDRSVTGVEIYTHAYVTLSKIGQIT--E----RFQ------NKIQDSILANLAIRIR-INIEACKLLM-DQYMKGVDEQNIANLLCTC-YDHLPDIALRLRLT--------LIQADFHNLTCFVSKGKAMRMFHTFNWSGMFP-----------------------------------------------------------------------------------------------------------------------------------------------------------------------------------------------------------------------------------------------------------------------------------------------------------------------
>scaffold_16451:4598-5039(-):Eretmocerus_eremicus
------------------------------------------------------------------------------------------------------------------------------------------------------------------------------------------------------------------------------------------------------------------------------------------------------------------------------------------------------------------------------------------------------------------------------------------------------------------------SNKSYQ----DLITDVL---------IVHHFPQARY--PEQWPPNANDVSALNFQGSHVVLYHLMT-TLTKKKLLNGVEIYVHDYVALAMTGQIS--D----GFV------TKIQDSSVTNLSLSIK-LLSKACRYIM-DQYMKGANEENVSDLLAIY-YFNSPTIALRLRLT--------LLQAD--------------------------------------------------------------------------------------------------------------------------------------------------------------------------------------------------------------------------------------------------------------------------------------------------------------------------------------------------
>scaffold_2331:7578-8271(+):Eretmocerus_eremicus
---------------------------------------------------------------------------------------------------------------------------------------------------------------------------------------------------------------------------------------------------------------------------------------------------------------------------------------------------------------------------------------------------------------------------------------------------------------------------TYA----AFKADNT---------VTAGYPNAED--FATWPATEEEINNMTSVSSMKVLYYVGH-HPIKTTRTIGVEMWAHAFAALQKQGNGS--E----TYL------DKVGAACQNEFQERIR-IDAAALSIIY-DFFLKGVTEENAATVLGSL-RKNLPHSQLFDLG*SAINVDLQALPCSN*LERPWQSTRTSFGKW*R*SCQEK*EI--------LP*QRCIAENLYYGFRIEL-GPVNSPKYESLGYVAKELLLKLDGE--VDILHKK--------------------------------------------------------------------------------------------------------------------------------------------------------------------------------------------------------------------------------------------------------
>scaffold_27587:2925-3528(+):Copidosoma_sp
---------------------------------------------------------------------------------------------------------------------------------------------------------------------------------------------------------------------------------------------------------------------------------------------------------------------------------------------------------------------------------------------------------------------------------------------------------------------------------------------------------------------------------------------------------------------------------------DVNVRKLL--HLIVKI-ISSETCNAIY-KNFLKGVDQNNACEIFATY-LHRLPDMALRLRLT--------LQQTAFGGLTCFICIGKALGKYANFYWRTIDHLMPGQLEAFMRAGVTVGDNPFYGFANDL-GPVKSTHFKGLARVASILLIGIAGD--RYIRQHAGLNNNTPVPSKRCAEELINLYIDAWSRGVKQDENVGEV--RPMMRRDDL----PICVI----------------------------------------------------------------------------------------------------------------------------------------------------------------------------------------------
>scaffold_32348_1:3246-4008(-):Copidosoma_sp
--------------------------------------------------------------------------------------------------------------------------------------------------------------------------------------------------------------------------------------------------------------------------------------------------------------------------------------------------------------------------------------------------------------------------------------------------------------------------------------------------------------------------------------YLSL-NTIRPQRELTVEMMVHAFISLAKRGTMT--E----AFE------QKIVQGMMNDIGVTVM-ISSDACSVIY-KPFLKGVDETNARTVFATY-LHRIPDIALRLQLS--------LQQAAFGGLTCFICIGRAMHKYPTFYSYAIDALMPGQIEAFFRARTHVGGNLYFGIAKDL-GPVKSTHFKGLAWVSAQLLVRIERD--RFLRHYAGLSNTTPVPAKERVKDLINTYKEEWTEGTEDIDNERVV--RPMASINDL----PERER--R----------FNTVAASC---TEEIV----M------------------------------------------------------------------------------------------------------------------------------------------------------------
>scaffold_385627:7-331(+):Eretmocerus_eremicus
---------------------------------------------------------------------------------------------------------------------------------------------------------------------------------------------------------------------------------------------------------------------------------------------------------------------------------------------------------------------------------------------------------------------------------------------------------------------------------------------------------------------------------------------------------------------------------------------------------------------------------------------------------------------MRLLQIIGKAMFKHETFYWEGVASILPGEIENFAIARMAVAGNPCYGYRREL-GPVKSTLYKSLGYVIRELLTKPDGE--VSLREYLGISGNTTAKRKVDLDQWIRRYIEN--------------------------------------------------------------------------------------------------------------------------------------------------------------------------------------------------------------------------------
>scaffold_385863:2-326(-):Eretmocerus_eremicus
---------------------------------------------------------------------------------------------------------------------------------------------------------------------------------------------------------------------------------------------------------------------------------------------------------------------------------------------------------------------------------------------------------------------------------------------------------------------------------------------------------------------------------------------------------------------------------------------------------------------------------------------------------------------MRLLQIIGKAMFKHETFYWEGVASILPGEIENFAIARMAVAGNPYYGYRREL-GPVKSTLYKSLGYVIRELLTKPDEE--VSLREYLGISGNTTAKRKVDLDQWIRRYIEN--------------------------------------------------------------------------------------------------------------------------------------------------------------------------------------------------------------------------------
>scaffold_40883:1999-2419(+):Copidosoma_sp
--------------------------------------------------------------------------------------------------------------------------------------------------------------------------------------------------------------------------------------------------------------------------------------------------------------------------------------------------------------------------------------------------------------------------------------------------------------------------------------------------------------------------------------------------TSALQIFATSYISVAKRGNIS--D----HFS------DKLSRAFELEFSEPLN-FDRLVVQKVI-QSFGGYINEISAAMVFDRW-LADIPEHALWLGLT--------LEQTAGSRLTGLLVTARALHIYRNFPWARSDLLTNGEVQSVRVALTVVGTNQYYGF-----------------------------------------------------------------------------------------------------------------------------------------------------------------------------------------------------------------------------------------------------------------------------------------------
>scaffold_4901:9256-9691(-):Eretmocerus_eremicus
-----------------------------------------------------------------------------------------------------------------------------------------------------------------------------------------------------------------------------------------------------------------------------------------------------------------------------------------------------------------------------------------------------------------------------------------------------------------------------------------------------------N--LAAWPPKQAEVNAMNPISAMKISYYLSR-LTMTKPRTIGIEMWAHAFSSLQKQGNAS--E----AYL------EKVSTACQTEFQVRIR-IDATAFRIIY-DYFLKGVTEANAARVLGSL-HINLPQSALRFRLM--------CNQAGYSGLTLLQIIDKAMFRHKNF------------------------------------------------------------------------------------------------------------------------------------------------------------------------------------------------------------------------------------------------------------------------------------------------------------------------------
>scaffold_5669:8053-9220(-):Trichopria_sp_970989
----------------------------------------------------------------------------------------------------------------------------------------------------------------------------------------------------------------------------------------------------------YDLGIANNSALIRYYFLGEDYEIRDVVLRSL-GIWPFQAPFSDPAFLSTA----------AVASIALARLSGFT--------------------------------EVDKQRGILIGEILPP----VIIPKDRIRNQVVARREIVSAVSKFVHQGLV---NELLEVSPADFQAFWT------------------------V----------------ERRGH-FSEGEDPANPIGEWPMNAAQ-------------EITAQRAVAICYMVAS-MMFPLTTSLAIEMYVTAYVGTSQKGHTT--D----AVV------AKIKSVLDEELGININ-ISSGMCNFVY-KQYLTGINENNAEDVFREL-VNMIPEIAPRLQCL--------LIQLTWLA--LLSFIRNALIDFKDFNWKHVDRLTGGEVVSAITGMGIVGRNAYYGFSRISDAKVKKKQFYSAGWVATQLLIKAGGK--NYVRRFRGFP-RN-LKSRPALECMIQAYVKARANQEPIDVDE-------DLKVVA--------------------------------------------------------------------------------------------------------------------------------------------------------------------------------------------------------
>scaffold_9926:1184-1718(+):Ganaspis_ganaspis
----------------------------------------------------------------------------------------------------------------------------------------------------------------------------------------------------------------------------------------------------------------------------------------------------------------------------------------------------------------------------------------------------------------------------------------------------------------------------------------------------------------------------------------------------------------------------------------------------------------------MIGISDNNVQALSDRL-LGMIPQHAIRLRLT--------LMQTSRSGMTTYYCILNAITFYPTFPWGRVNTLTSGEVNAFIAATQVVGNNEYYGFRREL-GLAKSTNYKSVGFVAFQLLERIHGD--ISLRSYGGRP-RN-VANKAALLGMIEEFIANQAAEGPM---------------------IPDEILVGQ-NLFNAVQA-VNQLPPAAVP-----------------------------------------------------------------------------------------------------------------------------------------------------------------------
>QKQZ01030067.1:2-HSPs(-):Solenopsis_fugax
---------------------------------------------------------------------------------------------------------------------------------------------------------------------------------------------------------------------------------------------------------------------------------------------------------------------------------------------------------------------------------------------------------------------------------------------------------------------------------------------------------------------------------------------------------EEKDSVMSLVGKHT--E----RF-----------YLPGERLGVNTT-LQQAPINALY-QGYLQCVNELTAQRIFTWL-DSMIPDIALRLKLT--------LQQASGSGLTLCKIIGRAIRKYPNFPWGRCDTLTSGELMAWRNAMRIIGNNMYYGFKRDL-GDARSTLYKSIGYVAKELLVKINGE--RTLLRYAE----N-IKNKAALNRIITNYINTYTAE----------------------------------------------------------------------------------------------------------------------------------------------------------------------------------------------------------------------------
-----------------------------------------------------------------------------------------------------------------------------------------------------------------------------------------------------------------------------PPDLDYK------VL-----------------GACNNQEFRNYYI-SESPLTRLLKFTPI-NRWPIVVPFTHLL-MIAM---------CTIYVEARYHYTEIA--------------------------------NIPLKKAMVCGEVLSP----MINPRKYTNNED-A-RAS--------------------------VVSYMK---------R-------GLIDDIFGNLGTYDNNTYG----VFLHRE----------EVVRH-FEVNHLFQAYPPTGEQIMALTLDQAVAMIMYFAS-YMNQP--------------------------------------------------------------------------------------------------------------------------------------------------------------------------------------------------------------------------------------------------------------------------------------------------------------------------------------------------------------------------------------------------------------------------------------------------------------------
