# Supplementary material for: Endoparasitoid lifestyle promotes endogenization and domestication of dsDNA viruses
Source: eLife. 2023 Jun 6;12:e85993. doi: 10.7554/eLife.85993 (PMC10259472; doi:10.7554/eLife.85993)
Supplement: Figure 1—source data 1. [file elife-85993-fig1-data1.zip › All_clusters/Cluster20863.aa.aln]

>scaffold_187:2957-3884(+):Encarsia_formosa
--------------------------------RKFPDIFYTHEFFKDDLKKNKVFVSYEK
-NENYILGNVDTSDLEY---LKKEFKI-EKKDNGLSDIVRYDFNKDNIYECCITNIN---
----------NFSNNNHYFRCNDDFLNV-NKKQCDDIFNIMCIINN---DFNHRVCKTWI
NSLIKKNNKDKNFE-------YFLLFSKS-EKNIDHGITKFFLNNLRNSGSDENNKIVDD
IINSYSDEIKKKKFKCIFPPKDILDFEKKNPGVPRECWYNECVFADLNKLLKKNIDNRNK
CIFTICDIDIKNINKIK-NNIKIICLNRYTKGYI------DEYFIKIFKENEYINFFIPT
FKNTILPFLLLFSLIFYS----
>YP_008003859
--------------------MGGSVNIEAKYW----GSSNFQETFLSFSNLINTIYVLTR
-NERIPIGIYSNNHND--YNNYKGYNPI-FKPGGYKELIKVNDIGPDDLCCV-YNWRYAW
VDQ-DNKLSQNASLFKDLYTCDPRTLQVGTNNICDDSMYKVCINNFNEYRFLESKCGVWL
DGLMKRFTTAS----DIINNINNILSTSC-SENIKNDLCSYWLSAIRNSGNPNYFSIADN
VLYAQQDK---TDLKCAFPPNYILETQ-RRLNVPKECWYRECAFSPNYLLLTDNITLKNN
CSLSECNINIGNLDIVAETEITITCNNNSTEIITS-----REKFDIILKESEDYRFLLTN
NILIL--IILFIFLIFLIIRND
>NP_048192
--------------------MGQSIEIHPKYW----GVNVSQEMQISYADILNTLYTAEI
-DDRVAIGQYATDPNS--YTNVPEFNPI-IKPGGYTELHRKSYLGPDEICCL-NDIRYGW
VDA-NGNVTSNANLNKTLLSCDPTTIKVGSSNICDVPLYNTCIVDKNQ--EYKGKCGVWL
NGLFKRWQIDF----SIIASINKIMSEHC-SQNYKNDNCDIWLAAIRNSTNSEYYNIADN
VLYAQTDK---SELSCAFPPEYIVRQS-NKINTPKECWYRPCAFSPNYLLLSSNIDNKNN
CLLSECNININNLNIISNTELSIICKNQVIYR-SS-----KEQSNIIQEEAEFNRFLIPN
YTVYF--ILILIFLIMIIFSKN
>YP_001293250
--------------------MGSSFTVPEKIKISNRPKKETMEMRLNVDNMYNQIKALNQ
INDELYIGIINEEKKKQLIKQFPEFLFIESGPGNLHKVIRSKYNNDKKYCCKSMNLFSYW
KDN-NGNITDFYKPNSILSSCDPDI---QNSGFCDDTLLSWCNT-D--TQSNSKICYDWI
NSALNRNNSS---SEKLMNEL----ITTC-SNNANTPICNIFLHCLRVKNTDAFDNVIDY
ILYSQSDDFKLTYMKCSYPSNKIIKES-LKFFEARECWDPNCSESNLNFLLTKNYKNLGL
CKIDRCNISINNLFFDEGSSVRMSCNDK--FTKSN----FPINKEKVILHNVDNSFQLKI
HLLTILSLFVIWVLIVAI----
>AGZ95374
--------------------MGSSFTVPEKIKISNRPKKETMEMRLNVDNMYNQIKALNQ
INDELYIGIINEEKKKQLIKQFPEFLFIESGPGNLHKVIRSKYNNDKKYCCKSMNLFSYW
KDN-NGNITDFYKPNSILSSCDPDI---QNSGFCDDTLLSWCNT-D--SQSNSKICYDWI
NSALNRNNSS---SEKLINEL----ITTC-SNNANTPICNIFLHCLRVKNTDAFDNVIDY
ILYSQSDDFKLTYMKCSYPSNKIIKES-LKFFEARECWDPNCSESNLNFLLTKNYKNLGL
CKIDRCNISINNLFFDEGSSVRMSCNDE--FTKSN----FPINKEKVILHNVDNSFQLKI
HLLTILSLFVIWVLIVAI----
>NP_955195
--------------------MGSSIVLPT---KDPPKDNDTYETSTSVPKLLESIPGIKL
-GENIRIGYKPG-SET--YDAFPEFTITEVVH-GLYEISRKSYQGDQKKCCAVPSLNHYW
EDK-DGKIFQKYDTGRKLKTCDPFTKTISGSTMCDNILTDLCIDAN--SGIDRTICNEWM
GYALTRPNTSIT---DS---INDRYIRLC-SKNVNNSVCEDWLHHLRIIGGKKNDDIIDE
VLLQQSPEFKSKYMKCSFPSHDTVFLS-DRVIEPRECWDQECINSNVHFLLSKNYHNLSL
CHIYRCNVSINNLLIDSKSSVKISCHDE--TSTK-GKY-NTNDRKNFVNDILNSSFTIKG
GIFFVLFILLALLLIVLL----
>ARE67396
--------------------MGSSIVLPT---KDPPKDNDTYETSTSVPKLLESIPGIKL
-GENIRIGYKPG-SET--YDAFPEFTITEVVH-GLYEISRKSYQGDQKKCCAVPSLNHYW
EDK-DGKIFQKYDTGRKLKTCDPFTKTISGSTMCDNILTDLCIDAN--SGIDRTICDEWM
GYALTRPNTSIT---DS---INDRYIRLC-SKNVNNSVCEDWLHHLRIIGGKKNDDIIDE
VLLQQSPEFKSKYMKCSFPSHDTVFLS-DRVIEPRECWDQECINSNVHFLLSKNYHNLSL
CHIYRCNVSINNLLIDNKSSVKISCHDE--TSTK-GKY-NTNDRKNFVNDILNSSFTIKG
GIFFVLFILLALLLIVLL----
>NP_659631
--------------------MGSSFTVPEKIKISNVPKKETMEMRLNVDNMYEQIKTLNQ
INDELYIGIINEEKKKQLIKQFPEFLFIESGPGNLHKVIRSKYNNDKKYCCKSMNLFSYW
QDN-NGNITDFYKPNSILSSCDPDI---QNSGICDDTLLSWCNNDA--TQSNSKICYDWI
NSALNRNNSS---SEKLINEL----ITTC-SNNANTKICNIFLHCLRVKNTETFDNVIDY
ILYSQSDDFKQTYMKCSYPSNKIINES-LKFFEARECWDPNCSESNLNFLLTKNYKNLGL
CKIDRCNISINNLFFDERSSVRMSCNDE--FTKSN----FPINKEKIILHNVDNSFQLKI
HLLTILSLFVVWVLIVAI----
>ARF02732
--------------------MGSSIVLPT---KDPPKDIDTYETSTSIPKLLESIPGVKL
-GENIRIGYKPG-KEA--EHAFPEFNISEVTH-GLYEISRKDYKGDIIKCCSIPQLSYYW
EDK-DGKVFDKYDSGRFLKTCDPLTKTISGSTMCDTILTDLCINSN--SGIDRSICNEWM
SYALDRPDASIT---NS---INERYIKLC-SKDVNNTVCEDWLHHLRIIGGKKNDDIIDE
VLLQQSPEFKSKYMKCSFPSHDTVFLS-DRVIEPRECWDQECINSNVHFLLSKNYHNLSL
CYIYRCNVSINNLLIDNKSNIRISCHDE--TLTDKGRYNSHNK-KNSVYDILNSSFIIKT
EIFFILFILLALLLIVLL----
>AXA19953
--------------------MGSSFTVPEKIKISNRPKKETMEMRLNVDNMYNQIKALNQ
INDELYIGIINEEKKKQLIKQFPEFLFIESGPGNLHKVIRSKYNNDKKYCCKSMNLFSYW
KDN-NGNITDFYKPNSILSSCDPDI---QNSGFCDDTLLSWCNT-D--SQSNSKICYDWI
NSALNRNNSS---SEKLINEL----ITTC-SNNANTPICNIFLHCLRVKNTDAFDNVIDY
ILYSQSDDFKLTYMKCSYPSNKIIKES-LKFFEARECWDPNCSEYNLNFLLTKNYKNLGL
CKIDRCNISINNLFFDEGSSVRMSCNDE--FTKSN----FPINKEKVILHNVDNSFQLKI
HLLTILSLFVIWVLIVAI----
>AOE46569
--------------------MGSSFTVPEKIKISNVQKKETMEMRLNVDNMYEQIKTLNQ
INDELYIGIINEEKKKQLIKQFPEFLFIESGPGNLHKVIRSKYNNDKKYCCKSMNLFSYW
QDN-NGNITDFYKPNSILSSCDPDI---QNSGICDDTLLSWCNNDA--TQSNSKLCYDWI
NSALNRNNSS---SEKLINEL----ITTC-SNNANTKICNIFLHCLRVKNTETFDNVIDY
ILYSQSDDFKQTYMKCSYPSNKIINES-LKFFEARECWDPNCSESNLNFLLTKNYKNLGL
CKIDRCNISINNLFFDERSSVRMSCNDE--FTKSN----FPINKEKIILHNVDNSFQLKI
HLLTILSLFVVWVLIVAI----
>YP_009001529
--------------------MGGGINLQTRYW----GTSNFQESYISFSNLLETIYTMEI
-NERIPIGIFSNKPDE--YTNFHGYSPI-FKPGGYVELSKESDVAPDDVCCI-SDLRYSW
VDE-YGNLFQDANITYDLFTCDPRTIQVGRSNICDNSMYKFCIQNMDP--NLKNKCNVWL
RGLFNRQLLES----GLISTINNIMIPHC-SENINNLNCDIWLSAIRQSGNEVYFNIADN
VIRAQVDK---SNLKCAFPPKYIIDAQ-SDLGVSRECWYRECAFTPNYLLLTENIIIKNN
CHLTECNINIRNLDIVSTTEMAILCNNHIVAK-TS-----KDDSNTLIQQAENNIFLLTE
HNILF--ILIMIFMSFIFLKSS
>NP_064817
--------------------MGGSVDIEARYT----GSSNFQETYLSFSNLINTIYILTR
-DERIPIGIFSNNPDD--YRNYRGYTAI-FKPGGYKELLKVNDLGPDDLCCI-YDWRYAW
VDE-NNILSQNASVNKNLFTCDPRTIQVGTNNICDNSMYRACILDFNNHRYLEAKCGVWL
DGLFKRFATAS----NIINNTNNILLQSC-SNNINNDLCIKWLIAIRNSGNPTFFSLADN
VLNAQTDK---TNLKCAFSPSYITDTQ-NRLNVPKECWYRECAFSPNYLLLTDNITLKNN
CSLSECNINIGNLDIVSASEVTITCNNNKSNTVSS-----RQKLDILLRESEDYRFLLTN
NILIL--ILLFIFLIFLIIRHN
>AYP74172
--------------------MGSSIVLPT---KDPPKENDTYETNAKIPKLLESIPGIKL
-GENIRIGYKPG-NEA--YNAFPEFTISEVTH-GLYQISRKDYRGDQKKCCTIPSLNHYW
EDK-DGKIFQKYDTGRKLKTCDPFTKTISGSTMCDNILTNLCIDAN--SGIDRTICDEWM
GYALTRPDTSIT---DS---INDRYIRLC-SKDVNNSVCEDWLHHLRIIGGKKNDDIIDE
VLLQQSPEFKSKYMKCSFPSHDTVFLS-DRVIEPRECWDQECINSNVHFLLSKNYHNLSL
CHIYRCNVSINNLLIDNKSSVKISCHDE--TLTNKGKHNTQNRRKNFVNNILSSSFIVKT
EIFFVLFILLALLLIVLL----
>NP_150493
--------------------MGSSFTVPEKIKISNRPKKETMEMRLNVDNMYEQIKTLNQ
INDELYIGIINEEKKKQLIKQFPEFLFIESGPGNLHKVIRSKYNNDKKYCCKSMNLFSYW
QDN-NGNITDFYKPNSILSSCDPDI---QNSGFCDDTLLSWCDT-A--TQSNSKLCYDWI
NSALNRNNSS---SEKLINGL----ITTC-SNNANTPICNIFLHCLRVKNTETFDNVIDY
ILYSQSDDFKRTYMKCSYPSNKIIKES-LKFFEARECWDPNCSESNLNFLLTKNYKNLGL
CKIDRCNISINNLFFDEGSSVRMSCNDE--SIKSK----FPINKEKVILHNVDNSFQLKI
HLLTILSLFVIWVLIVAI----
>QBF55536
--------------------MGSSFTVPEKIKISNRPKKETMEMRLNVDNMYEQIKTLNQ
INDELYIGIINEEKKKQLIKQFPEFLFIESGPGNLHKVIRSKYNNDKKYCCKSMNLFSYW
QDN-NGNITDFYKPNSILSSCDPDI---KNSGFCDDTLLSWCDT-A--TQSNSKLCYDWI
NSALNRNNSS---SEKLINGL----ITTC-SNNANTPICNIFLHCLRVKNTETFDNVIDY
ILYSQSDDFKRTYMKCSYPSNKIIKES-LKFFEARECWDPNCSESNLNFLLTKNYKNLGL
CKIDRCNISINNLFFDEGSSVRMSCNDE--SIKSK----FPINKEKVILHNVDNSFQLKI
HLLTILSLFVIWVLIVAI----
>AAN02627
--------------------MGSSFTVPEKIKISNRPKKETMEMRLNVDNMYEQIKTLNQ
INDELYIGIINEEKKKQLIKQFPEFLFIESGPGNLHKVIRSKYNNDKKYCCKSMNLFSYW
QDN-NGNITDFYKPNSILSSCDPDI---QNSGFCDDTLLSWCDT-A--TQSNSKLCYDWI
NSALNRNNSS---SEKLINGL----ITTC-SNNANTPICNIFLHCLRVKNTETFDNVIDY
ILYSQSDDFKRTYMKCSYPSNKIIKES-LKFFEARECWDPNCSESNLNFLLTKNYKNLGL
CKIDRCNISINNLFFDEGSSVRMSCNDE--SIKSK----CPINKEKVILHNVDNSFQLKI
HLLTILSLFVIWVLIVAI----
>NP_938314
--------------------MGSTFTIPEDVKQNPPNKKPTREMNLNVDDMYSIISYLTQ
ISDTLYVGSVSKEKKRQLEYIFPEFMFLESGPGNLTKVIRSRYNNDVNVCCKSFSLTSYW
KNN-D-DISLLYKPNFILNSCDPDL---KTSGYCDNTLFEWCQTNK----YDKNVCNDWM
KSLFIRRDGD-----LVVNKF----ISMC-SNYVNTDICKDFLHTLRVQNTETTDNIIDY
ILYQQSDDFKNNFMKCSFPSEDKINES-LKSLEPRECWDPECENANVNFLLTENYNNLGL
CTINRCNVSINHLDVDSVSSVHMSCNGN--NLISP----SPVNREKVILDNINSSFNLKI
NLITILSLLIIWILIVAI----
>ABQ43534
--------------------MGSTFTIPENVKRNPPNKNPTSEMKLNVDNMYKLISYLTQ
ISDTLYVGSVSEEKKNQLKTIFPEFLFLESGPGNLTKVIRSKYNNDVNLCCKSFNLTSYW
KNN-D-KISLSYKPNFILNSCDPDL---KNSGYCDNTLFNWCQKDK----YDKNICNDWM
KSLLNRGNGN---SEEFIYKL----ISLC-SSNADTPICENFLHTLRVQNTENTDNIIDY
ILYQQSNNFKSKFMKCSFPTEDKLQES-LKYLELRECWDPECANANVNFLLTENYNNLGL
CTINRCNVSINHLDMDSTSNISMSCNGN--NLMNP----FPINREKVILHNINSSLNLKI
HLITILSILIIWILIVAI----
>YP_009408265
--------------------MGGGSSVEL-PKRDPLPPIPTTEMKLDVDKMHDVIAPAKL
-LETVFIGKINKDIENKIKNRYPEFRLVNTGPGGLSALIREQYKGTAPNCCRMFDRTHYW
KKD--GNIFDKFEEGSVLESCWPDS---HDAGKCDTDLFNWCQG-N---TFNKDVCHQWI
GSAFNRSDRTEE-GEKSVRELFGKLIALC-SKDASIPICESFLYHLRAANRETSDDMIDY
ILRSQSAEFKQKYMRCSYPTRDKLEES-LKYSEPRECWDPECINANVNFLLTRNYNNLGL
CNIVRCNASVNNLQMDDSSSLRLSCGLN-STRFST----SPVNREKVVQHNVKNSFDLKL
HVLSLLSILVIWLLIVAI----
>ABQ43689
--------------------MGSTFTIPENVKRNPPNKNPTSEMKLNVDNMYKLISYLTQ
ISDTLYVGSVSEEKKNQLKTIFPEFLFLESGPGNLTKVIRSKYNNDVNLCCKSFNLTSYW
KNN-D-KISLSYKPNFILNSCDPDL---KNSGYCDNTLFNWCQKDK----YDKNICNDWM
KSLLNRGNGN---SEEFIYKL----ISLC-SSNADTPICENFLHTLRVQNTETTDNIIDY
ILYQQSNNFKSKFMKCSFPTEDKLQES-LKYLELRECWDPECANANVNFLLTENYNNLGL
CTINRCNVSINHLDMDSTSNISMSCNGN--NLMNP----FPINREKVILHNINSSLNLKI
HLITILSILIIWILIVAI----
>YP_009046358
--------------------MGGGLVLPT---RDPPKEQETSETTTNIPKLLKSIPGVKL
-GEQIRIGYKPG-SXT--AKAFPEFDIKEVSN-GLYELSRKSYLGDTQMCCINPSLSYYW
EDS-KNKIFNEYSTGRSLKTCDPLTKTISGSTLCDNILTNLCMDAK--YGIDRTVCNEWM
GYALNRPDLSIP---KS---INDRYTKLC-SKGADNIVCEDWLHHLRIIGGKENDEVIDN
VLMQQTPEFKEKYMKCSFPSHNTIFLS-DRVIEPRECWDQECITSNVHFLLSKNYHNLSL
CHIYRCNISINNLLIDGKSSVKISCHDE--NITNKDKPKSRNK-VKFIDDILTYSFSINF
GFFFVIFILIALILIVLL----
>YP_008004471
--------------------MGGGIDIDARYT----GSSNFQETFLSFSNFINTIYILTR
-NERIPIGIYSNNPND--YFNYRGYNAI-FKPGGYKELLKVTDVGPDDLCCI-YDWRYAW
LDQ-NGELSQNASLSKDLYTCDPRTIQVGTNNICDESMYRACILQFNDHRYLESKCGIWL
DGMYKRFNTAS----DTINNTNNRLLPSC-SNSINNDLCIKWLIALRNSGNPNYYSIADN
VLNAQPDK---TNLKCAFSPEYITETQ-NRLNTPKECWYRECAFSPNYLLLTNNITLKNN
CSLSECNINIANLDIVSASEVTITCNNNRTTTITS-----REKFNILLKESEDYRFLLTN
NILIL--ILLFIFLIFLILRRN
>NP_073444
--------------------MGSTFTIPENVKRNPPNKNPTSEMKLNVDNMYKLISYLTQ
ISDTLYVGSVSEEKKNQLKTIFPEFLFLESGPGNLTKVIRSKYNNDADLCCKSFNLTSYW
KNN-D-KISLSYKPNFILNSCDPDL---KNSGYCDNTLFNWCQKDK----YDKNICNDWM
KSLLNRGNGN---SEEFIYKL----ISLC-SSNANTPICENFLHTLRVQNTEKTDNIIDY
ILYQQSNNFKSKFMKCSFPTEDKLQES-LKYLELRECWDPECANANVNFLLTENYNNLGL
CTINRCNVSINHLDMDSTSNISMSCNGN--NLMNP----FPINREKVILHNINSSLNLKI
HLITILSILIIWILIVAI----
>NP_039090
--------------------MGGGLVLPT---RDPPKEQDTSETATNIPKLLKSIPGVKL
-GQQIRIGYKPG-PET--AKAFPEFDIKEVSN-GLYELSRKSYLGDTKTCCINPSLSYYW
EDS-KNKIFDEYATGRSLKTCDPLTKTISGSTLCDNILTSLCLDEK--SGVDRTMCNEWM
GYALNRPDLSIP---KS---INDRYTKLC-SKGANNIVCEDWLHHLRIIGGKENDEVIDN
VLMQQTPEFKEKYMKCSFPSHNTVFLA-DRVIEPRECWDQECITSNVHFLLSKNYHNLTL
CHIYRCNISINNLLIDGKSSVKISCHDE--NISNKDKPKARNK-AKFIDDILGSSFNINF
GFFFVIFIMIALILIVLL----
>YP_009448046
--------------------MGGGLVLPT---RDPPKEQETSETTTNIPKLLKSIPGVKL
-GEQIRIGYKPG-SET--AKAFPEFDIKEVSN-GLYELSRKSYLGDTQMCCINPSLSYYW
EDS-KNKIFNEYGTGRSLKTCDPLTKTISGSTLCDNILTTLCMHAK--SGVDRTVCNEWM
GYALNRPDLSIP---KS---INDRYTKLC-SKGADNRVCEDWLHHLRIIGGKENDGVIDN
VLMQQTPEFKEKYMKCSFPSHNTVFLA-DRVIEPRECWDQECITSNVHFLLSKNYHNLSL
CHIYRCNISINNLLIDGKSSVKISCHDE--NISNKDKPKSRNK-AKFIDDILTYSFSINF
GFFFVIFILIALILIVLL----
>CAE52666
--------------------MGGGLVLPT---RDPPKEQDTSETATNIPKLLKSIPGVKL
-GQQIRIGYKPG-PET--AKAFPEFDIKEVSN-GLYELSRKSYLGDTKTCCINPSLSYYW
EDS-KNKIFDEYATGRSLKTCDPLTKTISGSTLCDNILTSLCLDEK--SGVDRTMCNEWM
GYALNRPDLSIP---KS---INDRYTKLC-SKGANNIVCEDWLHHLRIIGGKENDEVIDN
VLMQQTPEFKEKYMKCSFPSHNTVFLA-YRVIEPRECWDQECITSNVHFLLSKNYHNLTL
CHIYRCNISINNLLIDGKSSVKISCHDE--NISNKDKPKARNK-AKFIDDILGSSFNINF
GFFFVIFIMIALILIVLL----
>YP_009046121
--------------------MGGGLVLPT---RDPPKEQETSETTTNIPKLLKSIPGVKL
-GEQIRIGYKPG-SET--AKAFPEFDIKEVSN-GLYELSRKSYLGDTQMCCINPSLSYYW
EDS-KNKIFNEYGTGRSLKTCDPLTKTISGSTLCDNILTTLCMDAK--SGVDRTVCNEWM
GYALNRPDLSIP---KS---INDRYTKLC-SKGADNRVCEDWLHHLRIIGGKENDEVIDN
VLMQQTPEFKEKYMKCSFPSHNTVFLA-DRVIEPRECWDQECITSNVHFLLSKNYHNLSL
CHIYRCNISINNLLIDGNSSVKISCHDE--NISNKDKPKSRNK-AKFIDDILTYSFSINF
GFFFVIFILIALILIVLL----
>YP_008004158
--------------------MGGSIDIDARYT----GSSNFQETFLSFSNFINTIYILTR
-DERIPIGIYSNNPND--YFNYRGYNAI-FKPGGYKELLKVTDVGPDDLCCI-YDWRYAW
LDQ-NGELSQNASLSKDLYTCDPRTIQVGTNNICDESMYRACILQFNDHRYLESKCGIWL
DGMYKRFNTAS----DTINNTNNRLLPSC-SNSINNDLCIKWLIALRNSGNPNYYSIADN
VLNAQPDK---TNLKCAFSPTYITETQ-NRLNTPKECWYRECAFSPNYLLLTNNITLKNN
CSLSECNINIANLDIVSASEVTITCNNNRTNTISS-----REKFNILIRESEDYRFLLTN
NIIIL--ILLFIFLIFLLLRRN
>YP_009408467
--------------------MGGGSSVVL-PKSDPLPPIPTAEMKLDVDKMHDVIVPAKL
-LETVFIGKIDKDRENKIKNRYPEFRLVTTGPGGLSALIREQYKGTAPNCCRMFDRTHYW
KKD--GNIFDKFEEGSVLESCWPDS---HDAGKCDTDLFNWCQG-N---TFNKDICHQWI
GSAFNRSDRTEE-GEKSVRELFGKLIALC-IKDASIPICESFLYHLRAANRETSDDMIDY
ILRSQSADFKQKYMRCSYPTRDKLEES-LKYSEPRECWDPECINANVNFLLTRNYNNLGL
CNIVRCNASVNNLQMDDSSSLRLSCGLN-STRFST----SPVNREKVVQHNVKNSFDLKL
HVLSLLSILVIWLLIVAI----
>ABI99052
--------------------MGASFTIPDNVKRPPIPPKKTSEMNLNVDNMYELIGSLNQ
ISDVLHIGVITDDKKKQLEKRFPEFMFMRSGPGNLYNVIRSTYTNDTKYCCKNLKLKSYW
KDS-DGNISILYRPNTILNSCDPDL---QNSGKCDSDLFSWCQSNT----SDKNICNDWM
YTMLSRDNTA---AETLINKF----ISLC-SKNADAPICEMFLHNLRAKNTESYDNVIDY
ILYLQSDDFKNTYMRCSYPSTKTLEES-LRYSEARECWDPECANANVNFLLTRNYKNLGL
CTINRCNVSINHLNIDNKSKLRMACNNL--DLTSP----YPVNREKVILHNIDNSFELKI
HCITILSILVIWLLIVAI----
>YP_227443
--------------------MGASFTIPDNVKRPPTPPKKTSEMNLNVDNMYELIGSLNQ
ISDVLHIGIITDDKKKQLERRFPEFLFMKSGPGNLYNVIRSTYTNDTKYCCKNLKLKSYW
KDS-DGNISILYRPNTILNSCDPDL---QNSGKCDSDLFSWCQSNT----SDKNICNDWM
YTMLSRDNTA---TETLINKF----ISLC-SKNADVPICEMFLHNLRAKNTESYDNVIDY
ILYLQSDDFKNTYMRCSYPSTKTLEES-LRYSEARECWDPECANANVNFLLTRNYKNLGL
CTINRCNVSINHLNIDNKSKLRMACNNL--DLTSP----YPINREKVILHNIDNSFELKI
HCITILSILVIWLLIVAI----
>YP_009177111
--------------------MGSGLILPE---KPRPIGIDTAETLSSIPKLLHAIPGSKL
-GESLRIGYASG-KEDEIRKTFPEFDIAHVVH-GLYEIRRRTYLGDTVKCCTSPQLAYYW
ENN-D-KTSPVYTTGSSLKTCDPLTKNFSSSTVCDNIMTNLCSNFN--SKIDRKICNEWL
GSALTRPDPKMV---EN---INNHYINIC-SKGADNYVCEDWIHHLRVVGGKENDDLIDN
ILMQQRVEFKERYMKCSFPNQDTILLS-NRIIEPRECWDKECISSNIHFVLSKNYHNLSL
CHIYRCNVSINNLILDSSSSIRISCHDE--TLLIKVLII---------------------
----------------------
>YP_008003577
--------------------MGGSVDIDTRYG----GSSAFQETFLSFSNLINTIYILTR
-NERIPIGIYSNNIND--YTNYRGYNPI-FKPGGYVELSKNNDVGPDDLCCI-YDWRYAW
VDG-NEQLSQNASLFKQLYTCDPRTIQVGTNNICDESMYKACILNFNTYRYLKPKCGVWL
DGLYRRYQTSI----SIINNINNILIESC-SNSINNDLCDIWLMAIRNSGNPVFFRFADN
VLIAQKDK---TNLKCAFPPNYIIETQ-NRLSTPKECWYRECAFSPNYLLLTDNIILKNN
CSLSECNINIGNLDVVNATEISITCNNNTNNTVTS-----KQKYDILLKESEDYRFLLTN
NILIL--ILLFILFIFIIIRHN
>YP_009329691
--------------------MGTTYTVPDRLKRNPLPPKNTDEMKLNADKMYELISSLTQ
ISDELFIGRVSDDKKKQLMKIFPEFALSNTGPGMLHSITRLKYTNNMFHCCRNNTLRSYW
VDN-YNNITNVYKPGYILNSCDPDM---HNTNYCDEDLFNWCKDS----KSDKNLCNNWM
YSLLNRETSV-----NTLNKL----VDLC-SKNAATPLCESFINSLRSHSTEVADNIIDY
ILYLQTDDFKNNNMKCSYPSEEKIEES-LKYSEIRECWDPECENANINFLLSKNYRNLGM
CTIDRCNVSINKLNIDNASRLRMGCVRK--DNIIT----RPVNKEKIIKHNIDNSFNLRL
HEITLLSILIIWLLIVAI----
>AAF33947
--------------------MGGGVSVEL-PKRDPPPGVPTDEMLLNVDKMHDVIAPAKL
-LEYVHIGPLAKDKEDKVKKRYPEFRLVNTGPGGLSALLRQSYNGTAPNCCRTFNRTHYW
KKD--GKISDKYEEGAVLESCWPDV---HDTGKCDVDLFDWCQG-D---TFDRNICHQWI
GSAFNRSNRTVE-GQQSLINLYNKMQTLC-SKDASVPICESFLHHLRAHNTEDSKEMIDY
ILRQQSADFKQKYMRCSYPTRDKLEES-LKYAEPRECWDPECSNANVNFLLTRNYNNLGL
CNIVRCNTSVNNLQMDKTSSLRLSCGLSNSDKFST----VPVNRAKVVQHNIKHSFDLKL
HLISLLSLLVIWILIVAI----
>YP_232969
--------------------MGGGVSVEL-PKRDPPPGVPTDEMLLNVDKMHDVIAPAKL
-LEYVHIGPLAKDKEDKVKKRYPEFRLVNTGPGGLSALLRQSYNGTAPNCCRTFNRTHYW
KKD--GKISDKYEEGAVLESCWPDV---HDTGKCDVDLFDWCQG-D---TFDRNICHQWI
GSAFNRSNRTVE-GQQSLINLYNKMQTLC-SKDASVPICESFLHHLRAHNTEDSKEMIDY
ILRQQSADFKQKYMRCSYPTRDKLEES-LKYAEPRECWDPECSNANVNFLLTRNYNNLGL
CNIVRCNTSVNNLQMDKTSSLRLSCGLSNSDRFST----VPVNRAKVVQHNIKHSFDLKL
HLISLLSLLVIWILIVAI----
>YP_004821420
--------------------MGGGSSVEL-PARDPPPPAPTVEMLLNVDKMYDIIPSVKL
-LDNLFIGKVLN-RTQKINQTYPEFTLMPSGPGGLSVLTRHSYNGTPVNCCRVFDRTHYW
KKD--GKIIDKYMPGSVLESCWPNI---HDTGKCDVDLYDWCQG-N---AYDRNVCHQWI
GSAFNRSDRTIQ-GERSTRELFAKLIVLC-SKNANIPICESFLYHLRVANKETSDDMIDY
ILRSQSNEFKQKYMKCSYPTRNKLEES-LKYSEPRECWDPECINTNVNFLLTRNYNNLGL
CNIVKCNASVNNLQMDDSSSLRLSCGVD-NNRFSI----APVNKEKVVQHNVENSFDLKI
HIISLLTLLVIWLLIVAI----
>AGZ00507
--------------------MGGGVSVEL-PKRDPPPGVPTDEMLLNVDKMHDVIAPAKL
-LEYVHIGPLAKDKEDKVKKRYPEFRLVNTGPGGLSALLRQSYNGTAPNCCRTFNRTHYW
KKD--GKISDKYEEGAVLESCWPDV---HDTGKCDVDLFDWCQG-D---TFDRNICHQWI
GSAFNRSDRTVE-GQQSLINLYNKMQTLC-SKDASVPICESFLHHLRAHNTEDSKEMIDS
ILRQQSADFKQKYMRCSYPTRDKLEES-LKYAEPRECWDPECSNANVNFLLTRNYNNLGL
CNIVRCNTSVNNLQMDKTSSLRLSCGLSNSDRFST----VPVNRAKVVQHNIKHSFDLKL
HLISLLSLLVIWILIVAI----
>AVO21101
--------------------MGGGVSVEL-PKRDPPPGVPTDEMLLNVDKMHDVIAPAKL
-LEYVHIGPLAKDKEDKVKKRYPEFRLVNTGPGGLSALLRQSYNGTAPNCCRTFNRTHYW
KKD--GKISDKYEEGAVLESCWPDV---HDTGKCDVDLFNWCQG-D---TFDRNICHQWI
GSAFNRSDRTVE-GQQSLINLYNKMQTLC-SKDASVPICESFLHHLRAHNTEDSKEMIDY
ILRQQSADFKQKYMRCSYPTRDKLEES-LKYAEPRECWDPECSNANVNFLLTRNYNNLGL
CNIVRCNTSVNNLQMDKTSSLRLSCGLSNSDRFST----VPVNRAKVVQHNIKHSFDLKL
HLISLLSLLVIWILIVAI----
>ABG45268
--------------------MGGGVSVEL-PKRDPPPGVPTDEMLLNVDKMHDVIAPAKL
-LEYVHIGPLAKDKEDKVKKRYPEFRLVNTGPGGLSALLRQSYNGTAPNCCHTFNRTHYW
KKD--GKISDKYEEGAVLESCWPDV---HDTGKCDVNLFDWCQG-N---TFDRNICHQWI
GSAFNRSDRTVE-GQQSLINLYNKMQTLC-SKDASVPICESFLHHLRAHNTEDSKEMIDY
ILRQQSANFKQKYMRCSYPTRDKLEES-LKYAEPRECWDPECSNANVNFLLTRNYNNLGL
CNIVRCNTNVNNLQMDKTSSLRLSCGLSNSDRFST----VPVNRAKVVQHNIKHSFDLKL
HLISLLSLLVIWILIVAI----
>AUD55250
--------------------MGGGVSVEL-PKRDPPPGVPTNEMLLNVDKMHDVIAPAKL
-LEYVHIGPLAKDKEDKVKKRYPEFRLVNTGPGGLSALLRQSYNGTAPNCCRTFNRTHYW
KKD--GKISDKYEEGAILESCWPDV---HDTGKCDVDLFDWCQG-D---TFDRNICHQWI
GSAFNRSNRTVE-GQQSLINLYNKMQTLC-SKDASVPICESFLHYLRAHNTEDSKEMIDY
ILRQQSADFKQKYMRCSYPTRDKLEES-LKYAEPRECWDPECSNANVNFLLTRNYNNLGL
CNIVRCNTSVNNLQMDKTSSLRLSCGLSNSDRFST----VPVNRAKVVQHNIKHSFDLKL
HLISLLSLLVIWILIVAI----
>NP_570475
--------------------MGGGVSVEL-PKRDPPPGVPTDEMLLNVDKMHDVIAPAKL
-LEYVHIGPLAKDKEDKVKKRYPEFRLVNTGPGGLSALLRQSYNGTTHNCCRTFNRTHYW
KKD--GKISDKYEEGAVLESCWPDV---HDTGKCDVDLFDWCQG-D---TFDRNICHQWI
GSVFNRSDRTVE-GQQSLINLYNKMQTLC-SKDASVPICESFLHHLRAHNTEDSKEMIDY
ILRQQSADFKQKYMRCSYPTRDKLEES-LKYAEPRECWDPECSNANVNFLLTRNYNNLGL
CNIVRCNTSVNNLQMDKTSSLRLSCGLSNSDRFST----VPVNRAKVVQHNIKHSFELKL
YLISLLSLLVIWILIVAI----
>SOU90099
--------------------MGGGVSVEL-PKRDPPPGVPTDEMLLNVDKMHDVIAPAKL
-LEYVHIGPLAKDKEDKVKKRYPEFRLVNTGPGGLSALLRQSYNGTAPNCCRTFNRTHYW
KKD--GKISDKYEEGAVLESCWPDV---HDTGKCDVDLFDWCQG-D---TFDRNICHQWI
GSAFNRSNRTVE-GQQSLINLYNKMQTLC-SKDASVPICESFLHYLRAHNTEDSKEMIDY
ILRQQSADFKQKYMRCSYPTRDKLEES-LKYAEPRECWDPECSNANVNFLLTRNYNNLGL
CNIVRCNTSVNNLQMDKTSSLRLSCGLSNSDRFST----VPVNRAKVVQHNIKHSFDLKL
HLISLLSLLVIWILIVAI----
>YP_009480597
--------------------MGSSVAVPK---RDPPPPKQTAESVLSYNDLYMIIPKIKL
-GEMVRIGNVDTHMKPYVKKTFPEFEFVDIGVGKLSGLVRQRYIADMEFCCTSFINLYYW
LLP-NNKKSQSHSYGSILHTCDPNN---FDNGDCDIFLFDWCRKK-----GNMGICTEWI
VESFNRHEVGKK---TSFDKLSNMFNDIC-SKDASTEVCNTWLHVLRSKRSDSNDLLIDK
ILLSQSQDFKNKFMKCSFPSADTEYNA-LKIAEPRECWDPNCAVENINFMLTKNYDNLGL
CQINRCNINVHNLDIDNVSKLHMTCNNK-SDSLSM----RPVNQTTVVETNISKSFDIKY
GLMSVMFIIIVWIIIVIL----
>AAW23498
--------------------MGGRVSVEL-PKRDPPPGVPTDEMLLNVDKMHDVIAPAKL
-LEYVHIGPLAKDKEDKVKKRYPEFRLVNTGPGGLSALLRQSYNGTAPNCCRTFNRTHYW
KKD--GKISDKYEEGAVLESCWPDV---HDTGKCDVDLFDWCQG-D---TFDRNICHQWI
GSAFNRSNRTVE-GQQSLINLYNKMQTLC-SKDASVPICESFLHYLRAHNTEDSKEMIDY
ILRQQSADFKQKYMRCSYPTRDKLEES-LKYAEPRECWDPECSNANVNFLLTRNYNNLGL
CNIVRCNTSVNNLQMDKTSSLRLSCGLSNSDRFST----VPVNRAKVVQHNIKHSFDLKL
HLISLLSLLVIWILIVAI----
>NP_671589
--------------------MGGGVSVAL-PKRDPPPGVPTDEMLLNVDKMHDVIAPAKL
-LEYVHIGPLTKDKDDKVKKRYPEFRLVSTGPGNLSALLRQSYNGTAPNCCRTFNRTHYW
KKD--GKISDKYEDGAELESCWPDA---HDTGKCDVDLFDWCQG-D---TFDRNICHQWI
GSAFNRSDRTVD-GQQSLINLYNKMQTLC-SKDASVPICESFLHHLRAHNTEDSKEMIDY
ILRQQSTDFKQKYMRCSYPTRDKLEES-LKYAEPRECWDPECSNANVNFLLTRNYNNLGL
CNIVRCNTSVNNLQMDKTSSLRLSCGLSNSDRFST----VPVNRAKVVQHNIKHSFDLKL
HLISLLSLLVIWILIVAI----
>ABD97439
--------------------MGGGVSVAL-PKRDPPPGVPTDEMLLNVDKMHDVIAPAKL
-LEYVHIGPLAKDKEDKVKKRYPEFRLVSTGPGNLSALLRQSYNGTAPNCCRTFNRTHYW
KKD--GKISDKYEEGAVLESCWPDV---HDTGKCDVDLFDWCQG-D---TFDRNICHQWI
GSAFNRSDRTAE-GQQSLINLYNKMQTLC-TKDASVPICESFLHHLRAHNTEDSKEMIDY
ILRQQSADFKQKYMRCSYPTRDKLEES-LKYAEPRECWDPECSNANVNFLLTRNYNNLGL
CNIVRCNTSVNNLQMDKTSSLRLSCGLSNSDRFST----VPVNRAKVVQHNIKHSFDIKL
HLISLLSLLVIWILIVAI----
>SNB49263
--------------------MGGGVSVAL-PKRDPPPGVPTDEMLLNVDKMHDVIAPAKL
-LEYVHIGPLAKDKEDKVKKRYPEFRLVSTGPGNLSALLRQSYNGTAPNCCRTFNRTHYW
KKD--GKISDKYEEGAVLESCWPDV---HDTGKCDVDLFDWCQG-D---TFDRNICHQWI
GSAFNRSDRTAE-GQQSLINLYNKMQTLC-NKDASVPICESFLHHLRAHNTEDSKEMIDY
ILRQQSADFKQKYMRCSYPTRDKLEES-LKYAEPRECWDPECSNANVNFLLTRNYNNLGL
CNIVRCNTSVNNLQMDKTSSLRLSCGLSNSDRFST----VPVNRAKVVQHNIKHSFDIKL
HLISLLSLLVIWILIVAI----
>ATB55576
--------------------MGGGVSVAL-PKRDPPPGVPTDEMLLNVDKMHDVIAPAKL
-LEYVHIGPLAKDKEDKVKKRYPEFRLVSTGPGNLSALLRQSYNGTAPNCCRTFNRTHYW
KKD--GKISDKYEEGAVLESCWPDV---HDTGKCDVDLFDWCQG-D---TFDRNICHQWI
GSAFNRSDRTAE-GQQSLINLYNKMQTLC-TKDASIPICESFLHHLRAHNTEDSKEMIDY
ILRQQSADFKQKYMRCSYPTRDKLEES-LKYAEPRECWDPECSNANVNFLLTRNYNNLGL
CNIVRCNTSVNNLQMDKTSSLRLSCGLSNSDRFST----VPVNRAKVVQHNIKHSFDLKL
HLISLLSLLVIWILIVAI----
>SNB57668
--------------------MGGGVSVEL-PKRDPPPGVPTDEMLLNVDKMHDVIAPAKL
-LEYVHIGPLAKDKEDKVKKRYPEFRLVNTGPGGLSALLRQSYNGNAPNCCRTFNRTHYW
KKD--GKISDKYEEGAVLESCWPDV---HDTGKCDVDLFDWCQG-D---TFDRNICHQWI
GSAFNRSDRTAE-GQQSLINLYNKMQTLC-SKDASVPICESFLHHLRAHNTEDSKEMIDY
ILRQQSADFKQKYMRCSYPTRDKLEES-LKYAEPRECWDPECSNANVNFLLTRNYNNLGL
CNIVRCNTSVNNLQMDKTSSLRLSCGLSNSDRFST----VPVNRAKVVQHNIKHSFDLKL
HLISLLSLLVIWILIVAI----
>ADZ29637
--------------------MGGGVSVEL-PKRDPPPGVPTDEMLLNVDKMHDVIAPAKL
-LEYVHIGPLAKDKEDKVKKRYPEFRLVNTGPGGLSALLRQSYNGTAPNCCRTFNRTHYW
KKD--GKISYKYEEGAVLESCWPDV---HDTGKCDVNLFDWCQG-D---TFDRNICHQWI
GSAFNRSDRTAE-GQQSLINLYNKMQTLC-SKDASVPICESFLHHLRAHNTEDSKEMIDY
ILRQQSADFKQKYMRCSYPTRDKLEES-LKYAEPRECWDPECSNANVNFLLTRNYNNLGL
CNIVRCNTSVNNLQMDKTSSLRLSCGLSNSDRFST----VPVNRAKVVQHNIKHSFDLKL
HLISLLSLLVIWILIVAI----
>ADZ29850
--------------------MGGGVSVAL-PKRDPPPGVPTDEMLLNVDKMHDVIAPAKL
-LEYVHIGPLAKDKEDKVKKRYPEFRLVSTGPGNLSALLRQSYNGTAPNCCRTFNRTHYW
KKD--GKISDKYEEGAVLESCWPDV---HDTGKCDVDLFDWCQG-D---TFDRNICHQWI
GSAFNRSDRTTE-GQQSLINLYNKMQTLC-TKDASVPICESFLHHLRAHNTEDSQEMIDY
ILRQQSADFKQKYMRCSYPTRDKLEES-LKYAEPRECWDPECSNANVNFLLTRNYNNLGL
CNIVRCNTSVNNLQMDKTSSLRLSCGLSNSDRFST----VPVNRAKVVQHNIKHSFDLKL
HLISLLSLLVIWILIVAI----
>NP_619884
--------------------MGGGVSVAL-PKRDPPPGVPTDEMLLNVDKMHDVIAPAKL
-LEYVHIGPLAKDKEDKVKKRYPEFRLVSTGPGNLSALLRQSYNGTAPNCCRTFNRTHYW
KKD--GKISDKYEDGAVLESCWPDV---HDTGKCDVDLFDWCQG-D---TFDRNICHQWI
GSAFNRSDRTAE-GQQSLINLYNKMQTLC-TKDASVPICESFLHHLRAHNTEDSQEMIDY
ILRQQSADFKQKYMRCSYPTRDKLEES-LKYAEPRECWDPECSNANVNFLLTRNYNNLGL
CNIVRCNTSVNNLQMDKTSSLRLSCGLSNSDRFST----VPVNRAKVVQHNIKHSFDLKL
HLISLLSLLVIWILIVAI----
>SNB53954
--------------------MGGGVSVAL-PKLDPPPGVPTDEMLLNVDKMHDVIAPAKL
-LEYVHIGPLAKDKEDKVKKRYPEFRLVNTGPGGLSALLRQSYNGTAPNCCRTFNRTHYW
KKD--GKISDKYEEGAVLESCWPDV---HDTGKCDVDLFDWCQG-D---TFDRNICHQWI
GSAFNRSDRTAE-GQQSLINLYNKMQTLC-NKDASVPICESFLHHLRAHNTEDSKEMIDY
ILRQQSADFKQKYMRCSYPTRDKLEES-LKYAEPRECWDPECSNANVNFLLTRNYNNLGL
CNIVRCNTSVNNLQMDKTSSLRLSCGLSNSDRFST----VPVNRAKVVQHNIKHSFDIKL
HLISLLSLLVIWILIVAI----
>AGZ00925
--------------------MGGGVSVEL-PKRDPPPGVPTDEMLLNVDKMHDVIAPAKL
-LEYVHIGPLAKDKEDKVKKRYPEFRLVSTGPGNLSALLRQSYNGTAPNCCRTFNRTHYW
KKD--GKISDKYEEGAVLESCWPDV---HDTGKCDVDLFDWCQG-D---TFDRNICHQWI
GSAFNRSDRTAE-GQQSLINLYNKMQTLC-SKDASVPICESFLHHLRAHNTEDSKEMIDY
ILRQQSADFKQKYMRCSYPTRDKLEES-LKYAEPRECWDPECSNANVNFLLTRNYNNLGL
CNIVRCNTSVNNLQMDKTSSLRLSCGLSNSDRFST----VPVNRAKVVQHNIKHSFDLKL
HLISLLSLLVIWILIVAI----
>ARR31014
--------------------MGGGVSVAL-PKRDPPPGVPTDEMLLNVDKMHDVIAPAKL
-LEYVHIGPLAKDKEDKVKKRYPEFRLVSTGPGNLSALLRQSYNGTAPNCCRTFNRTHYW
KKD--GKISDKYEEGAVLESCWPDV---HDTGKCDVDLFDWCQG-D---TFDRNICHQWI
GSAFNRSDRTAE-GQQSLINLYNKMQTLC-TKDASVPICESFLHHLRAHNTEDSQEMIDY
ILRQQSADFKQKYMRCSYPTRDKLEES-LKYAEPRECWDPECSNANVNFLLTRNYNNLGL
CNIVRCNTSVNNLQMDKTSSLRLSCGLSNSDRFST----VPVNRAKVVQHNIKHSFDLKL
HLISLLSLLVIWILIVAI----
>CRL86858
--------------------MGGGVSVEL-PKRDPPPGVPTDEMLLNVDKMHDVIAPAKL
-LEYVHIGPLAKDKEDKVKKRYPEFRLVSTGPGNLSALLRQSYNGTAPNCCRTFNRTHYW
KKD--GKISDKYEEGAVLESCWPDV---HDTGKCDVDLFDWCQG-D---TFDRNICHQWI
GSAFNRSDRTAE-GQQSLINLYNKMQTLC-NKDASVPICESFLHHLRAHNTEDSKEMIDY
ILRQQSADFKQKYMRCSYPTRDKLEES-LKYAEPRECWDPECSNANVNFLLTRNYNNLGL
CNIVRCNTSVNNLQMDKTSSLRLSCGLSNSDRFST----VPVNRAKVVQHNIKHSFDIKL
HLISLLSLLVIWILIVAI----
>QCW07398
--------------------MGGGVSVEL-PKRDPPPGVPTDEMLLNVDKMHDVIAPAKL
-LEYVHIGPLAKDKEDKVKKRYPEFRLVNTGPGGLSALLRQSYNGTTHNCCRTFNRTHYW
KKD--GKISDKYEEGAVLESCWPDV---HDTGKCDVDLFDWCQG-D---TFDRNICHQWI
GSVFNRSDRTVE-GQQSLINLYNKMQTLC-SKDASVPICESFLHHLRAHNTEDSKEMIDY
ILRQQSVDFKQKYMRCSYPTRDKLEES-LKYAEPRECWDPECSNANVNFLLTRNYNNLGL
CNIVRCNTSVNNLQMDKTSSLRLSCGLSNSDRFST----VPVNRAKVVQHNIKHSFELKL
YLISLLSLLVIWILIVAI----
>AZY91216
--------------------MGGGVSVEL-PKRDPPPGVPTDEMLLNVDKMHDVIAPAKL
-LEYVHIGPLAKDKEDKVKKRYPEFRLVNTGPGGLSALLRQSYNGTAPNCCRTFNRTHYW
KKD--GKISDKYEEGAVLESCWPDV---HDTGKCDVNLFDWCQG-D---TFDRNICHQWI
GSAFNRSDRTAE-GQQSLINLYNKMQTLC-SKDASVPICESFLHHLRAHNTEDSKEMIDY
ILRQQSADFKQKYMRCSYPTRDKLEES-LKYAEPRECWDPECSNANVNFLLTRNYNNLGL
CNIVRCNTSVNNLQMDKTSSLRLSCGLSNSDRFST----VPVNRAKVVQHNIKHSFDLKL
HLISLLSLLVIWILIVAI----
>AGY97085
--------------------MGGGVSVEL-PKRDPPPGVPTDEMLLNVDKMHDVIAPAKL
-LEYVHIGPLAKDKEDKVKKRYPEFRLVNTGPGNLSALLRQSYNGTAPNCCRTFNRTHYW
KKD--GKISDKYEEGAVLESCWPDV---HDTGKCDVDLFDWCQG-D---TFDRNICHQWI
GSAFNRSDRTAE-GQQSLINLYNKMQTLC-SKDASVPICESFLHHLRAHNTEDSKEMIDY
ILRQQSADFKQKYMRCSYPTRDKLEES-LKYAEPRECWDPECSNANVNFLLTRNYNNLGL
CNIVRCNTSVNNLQMDKTSSLRLSCGLSNSDRFST----VPVNRAKVVQHNIKHSFDLKL
HLISLLSLLVIWILIVAI----
>AGY97516
--------------------MGGGVSVEL-PKRDPPPGVPTDEMLLNVDKMHDVIAPAKL
-LEYVHIGPLAKDKEDKVKKRYPEFRLVNTGPGGLSALLRQSYNGTAPNCCRTFNRTHYW
KKD--GKISDKYEEGAVLESCWPDV---HDTGKCDVDLFDWCQG-D---TFDRNICHQWI
GSAFNRSDRTAE-GQQSLINLYNKMQTLC-SKDASVPICESFLHHLRAHNTEDSKEMIDY
ILRQQSADFKQKYMRCSYPTRDKLEES-LKYAEPRECWDPECSNANVNFLLTRNYNNLGL
CNIVRCNTSVNNLQMDKTSSLRLSCGLSNSDRFST----VPVNRAKVVQHNIKHSFDLKL
HLISLLSLLVIWILIVAI----
>AGJ92070
--------------------MGGGVSVEL-PKRDPPPGVPTDEMLLNVDKMHDVIAPAKL
-LEYVHIGPLAKDKEDKVKKRYPEFRLVNTGPGGLSALLRQSYNGTAPNCCRTFNRTHYW
KKD--GKISDKYEEGAVLESCWPDV---HDTGKCDVDLFDWCQG-D---TFDRNICHQWI
GSAFNRSDRTVE-GQQSLINLYNKMQTLC-SKDASVPICESFLHHLRAHNTEDSKEMIDY
ILRQQSADFKQKYMRCSYPTRDKLEES-LKYAEPRECWDPECSNANVNFLLTRNYNNLGL
CNIVRCNTSVNNLQMDKTSSLRLSCGLSNSDKFST----VPVNRAKVVQHNIKHSFDLKL
HLISLLSLLVIWILIVAI----
>AIX99206
--------------------MGGGVSVEL-PKRDPPPGVPTDEMLLNVDKMHDVIAPAKL
-LEYVHIGPLAKDKEDKVKKKYPEFRLVNTGPGGLSALLRQSYNGTAPNCCRTFNRTHYW
KKD--GKISDKYEEGAVLESCWPDV---HDTGKCDVDLFDWCQG-D---TFDRNICHQWI
GSAFNRSDRTVE-GQQSLINLYNKMQTLC-SKDASVPICESFLHHLRAHNTEDSKEMIDY
ILRQQSADFKQKYMRCSYPTRDKLEES-LKYAEPRECWDPECSNANVNFLLTRNYNNLGL
CNIVRCNTSVNNLQMDKTSSLRLSCGLSNSDRFST----VPVNRAKVVQHNIKHSFDLKL
HLISLLSLLVIWILIVAI----
>ADZ29209
--------------------MGGGVSVEL-PKRDPPPGVPTDEMLLNVDKMHDVIAPAKL
-LEYVHIGPLAKDKEDKVKKRYPEFRLVNTGPGGLSALLRQSYNGTAPNCCRTFNRTHYW
KKD--GKISDKYEEGAVLESCWSDV---HDTGKCDVDLFDWCQG-D---TFDRNICHQWI
GSAFNRSDRTVE-GQQSLINLYNKMQTLC-SKDASVPICESFLHHLRAHNTEDSKEMIDY
ILRQQSADFKQKYMRCSYPTRDKLEES-LKYAEPRECWDPECSNANVNFLLTRNYNNLGL
CNIVRCNTSVNNLQMDKTSSLRLSCGLSNSDRFST----VPVNRAKVVQHNIKHSFDLKL
HLISLLSLLVIWILIVAI----
>ALF36244
--------------------MGGGVSVEL-PKRDPPPGVPTNEMLLNVDKMHDVIAPAKL
-LEYVHIGPLAKDKEDKVKKRYPEFRLVNTGPGGLSALLRQSYNGTAPNCCRTFNRTHYW
KKD--GKISDKYEEGAVLESCWPDV---HDTGKCDVDLFNWCQG-D---TFDRNICHQWI
GSAFNRSDRTVE-GQQSLINLYNKMQTLC-SKDASVPICESFLHYLRAHNTEDSKEMIDY
ILRQQSADFKQKYMRCSYPTRDKLEES-LKYAEPRECWDPECSNANVNFLLTRNYNNLGL
CNIVRCNTSVNNLQMDKTSSLRLSCGLSNSDRFST----VPVNRAKVVQHNIKHSFDLKL
HLISLLSLLVIWILIVAI----
>SNB53332
--------------------MGGGVSVEL-PKRDPPPGVPTDEMLLNVDKMHDVIAPAKL
-LEYVHIGPLAKDKEDKVKKRYPEFRLVNTGPGNLSALLRQSYNGTAPNCCRTFNRTHYW
KKD--GKISDKYEEGAVLESCWPDV---HDTGKCDVDLFDWCQG-D---TFDRNICHQWI
GSAFNRSDRTVE-GQQSLINLYNKMQTLC-SKDASVPICESFLHHLRAHNTEDSKEMIDY
ILRQQSADFKQKYMRCSYPTRDKLEES-LKYAEPRECWDPECSNANVNFLLTRNYNNLGL
CNIVRCNTSVNNLQMDKTSSLRLSCGLSNSDRFST----VPVNRAKVVQHNIKHSFDLKL
HLISLLSLLVIWILIVAI----
>CUI02336
--------------------MGGGVSVEL-PKRDPPPGVPTDEMLLNVDKMHDVIAPAKL
-LEYVHIGPLAKDKEDKVKKRYPEFRLVNTGPGGLSALLRQSYNGTAPNCCRTFNRTHYW
KKD--GKISDKYEEGAVLESCWPDV---HDTGKCDVDLFDWCQG-D---TFDRNICHQWI
GSAFNRSDRTVE-GQQSLINLYNKMQTLC-SKDASVPICESFLHHLRAHNTEDSKEMIDY
ILRQQSADFKQKYMRCSYPTRDKLEES-LKYAEPRECWDPECSNANVNFLLTRNYNNLGL
CNIVRCNTSVNNLQMDKTSSLRLSCGLSNSDRFST----VPVNRAKVVQHNIKHSFDLKL
HLISLLSLLVIWILIVAI----
>AAB96497
--------------------MGGRVSVEL-PKRDPPPGVPTDEMLLNVDKMHDVIAPAKL
-LEYVHIGPLAKDKEDKVKKRYPEFRLVNTGPGGLSALLRQSYNGTAPNCCRTFNRTHYW
KKD--GKISDKYEEGAVLESCWPDV---HDTGKCDVDLFDWCQG-D---TFDRNICHQWI
GSAFNRSDRTVE-GQQSLINLYNKMQTLC-SKDASVPICESFLHHLRAHNTEDSKEMIDY
ILRQQSADFKQKYMRCSYPTRDKLEES-LKYAEPRECWDPECSNANVNFLLTRNYNNLGL
CNIVRCNTSVNNLQMDKTSSLRLSCGLSNSDRFST----VPVNRAKVVQHNIKHSFDLKL
HLISLLSLLVIWILIVAI----
>SNB48243
--------------------MGGGVSVEL-PKRDPPPGVPTDEMLLNVDKMHDVIAPAKL
-LEYVHIGPLAKDKEDKVKKRYPEFRLVNTGPGGLSALLRQSYNGNAPNCCRTFNRTHYW
KKD--GKISDKYEEGAVLESCWPDV---HDTGKCDVDLFDWCQG-D---TFDRNICHQWI
GSAFNRSDRTVE-GQQSLINLYNKMQTLC-SKDASVPICESFLHHLRAHNTEDSKEMIDY
ILRQQSADFKQKYMRCSYPTRDKLEES-LKYAEPRECWDPECSNANVNFLLTRNYNNLGL
CNIVRCNTSVNNLQMDKTSSLRLSCGLSNSDRFST----VPVNRAKVVQHNIKHSFDLKL
HLISLLSLLVIWILIVAI----
>YP_717397
--------------------MGGGVSVEL-PKRYPPPGVPTDEMLLNVDKMHDVIAPAKL
-LEYVHIGPLAKDKEDKVKKRYPEFRLVNTGPGGLSALLRQSYNGTAPNCCRTFNRTHYW
KKD--GKISDKYEEGAVLESCWPDV---HDTGKCDVDLFDWCQG-D---TFDRNICHQWI
GSAFNRSDRTVE-GQQSLINLYNKMQTLC-SKDASVPICESFLHHLRAHNTEDSKEMIDY
ILRQQSADFKQKYMRCSYPTRDKLEES-LKYAEPRECWDPECSNANVNFLLTRNYNNLGL
CNIVRCNTSVNNLQMDKTSSLRLSCGLSNSDRFST----VPVNRAKVVQHNIKHSFDLKL
HLISLLSLLVIWILIVAI----
>SNB56534
--------------------MGGGVSVEL-PKRDPPPGVPTDEMLLNVDKMHDVIAPAKL
-LEYVHIGPLAKDKEDKVKKRYPEFRLVNTGPGGLSALLRQSYNGTAPNCCRTFNRTHYW
KKD--GKISDKYEEGAVLESCWPDV---HDTGKCDVDLFDWCQG-D---TFDRNICHQWI
GSAFNRSDRTVE-GQQSLINLYNKMQTLC-SKDASVPICESFLHHLRAHNTEDSKEMIDY
ILRQQSVDFKQKYMRCSYPTRDKLEES-LKYAEPRECWDPECSNANVNFLLTRNYNNLGL
CNIVRCNTSVNNLQMDKTSSLRLSCGLSNSDRFST----VPVNRAKVVQHNIKHSFDLKL
HLISLLSLLVIWILIVAI----
>YP_005296263
--------------------MGSTYTVPDKLIRHPLPPKNTEEMKLNVDKMYDLISRLTE
ISDELYIGRVSDDKKKELIKIFPEFALNNTGPDMLHSITRLGYTNNIFHCCRNNKLKSYW
VDD-NGIISDVFKPGFVLNSCDPDI---HNTNYCDNDLFNWCKDT---NKSDKNICNNWL
YSLLNRKTSV-----TTINKL----VDLC-SKNAATPLCESFIYSLRSHSTEVADNIIDY
ILYLQTDEFKNNNMKCSYPSEEKLVES-LKYSEFRECWDPECENANINFLLSKNYKNLGL
CTIDRCNVSINKLNIDNVSHLRMGCVRK--DNTIN----KPVNKEKIIKHNIDNSLNLRL
HEITLLSILIIWLLIVAI----
>YP_009268779
--------------------MGGGITLPE---RTPPPPVPTGESKLKVTDVLMAIPNLKI
-GDFLRIGNKEN--SPNVTAMLPEFALHDVGIGTLSEITRIKYNASNQFCCSSFKNKYYW
LLP-DKSISLNYKDNAVLYTCDPDT---FDKGNCDMFLFNLCKTTT----DNSDLCSQWI
VESFNRHELPSRISITSFDKLKKMLIDSC-SKDATTQLCKSWLQALRNHRSEANDLLVDQ
ILLSQSVDFKQKYMKCSFPSIETEEKA-LKINEPRECWDPECAQGEIHYMLTKNFNNLGL
CQLTRCNISINQLSMDDNSKLRMACKTN-SENFSS----APVNQAEVIYKNVQDSFSINF
ELMIVMFFLIICITIVMF----
>ABF24239
--------------------MGGGVSVEL-PKRDPPPGVPTDEMLLNVDKMHDVIAPAKL
-LEYVHIGPLAKDKEDKVKKRYPEFRLVNTGPGGLSALLRQSYNGTAPNCCHTFNRTHYW
KKD--GKISDKYEEGAVLESCWPDV---HDTGKCDVNLFDWCQG-D---TFDRNICHQWI
GSAFNRSDRTVE-GQQSLINLYNKMQTLC-SKDASVPICESFLHHLRAHNTEDSKEMIDY
ILRQQSANFKQKYMRCSYPTRDKLEES-LKYAEPRECWDPECSNANVNFLLTRNYNNLGL
CNIVRCNTNVNNLQMDKTSSLRLSCGLSNSDRFST----VPVNRAKVVQHNIKHSFDLKL
HLISLLSLLVIWILIVAI----
>AIE40692
--------------------MGGGVSVEL-PKRDPPPGVPTDEMLLNVDKMHDVIAPAKL
-LEYVHIGPLTKDKEDKVKKRYPEFRLVNTGPGGLSALLRQSYNGTAPNCCRTFNRTHYW
KKD--GKISDKYEEGAVLESCWPDV---HDTGKCDVDLFDWCQG-D---TFDMNICHQWI
GSAFNRSDRTVE-GRQSLINLYNKMQRLC-SKDASVPICELFLHHLRAHNTEDSKEMIDY
ILRQQSADFKQKYMRCSYPTRDKLEES-LKYAEPRECWDPECSNANVNFLLTRNYNNLGL
CNIVRCNTSVNNLQMDKTSSLRLSCGLSNSDRFST----VPVNRAKVVQHNIKHSFDLKL
HLISLLSLLVIWILIVAI----
>APR62810
--------------------MXXXXXXXX-XXXXXXXXXXXXXXLLNVDKMHDVIAPAKL
-LEYVHIGPLAKDKEDKVKKRYPEFRLVNTGPGGLSALLRQSYNGTAPNCCHTFNRTHYW
KKD--GKISDKYEEGAVLESCWPDV---HDTGKCDVNLFDXXXG-D---TFDRNICHQWI
GSAFNRSDRTVE-GQQSLINLYNKMQTLC-SKDASVPICESFLHHLRAHNTEDSKEMIDY
ILRQQSANFKQKYMRCSYPTRDKLEES-LKYAEPRECWDPECSNANVNFLLTRNYNNLGL
CNIVRCNTSVNNLQMDKTSSLRLSCGLSNSDRFST----VPVNRAKVVQHNIKHSFDLKL
HLISLLSLLVIWILIVAI----
>NP_042116
--------------------MGGGVSVEL-PKRDPPPGVPTDEMLLNVDKMHDVIAPAKL
-LEYVHIGPLAKDKEDKVKKRYPEFRLVNTGPGGLSALLRQSYNGTAPNCCHTFNRTHYW
KKD--GKISDKYEEGAVLESCWPDV---HDTGKCDVNLFDWCQG-D---TFDRNICHQWI
GSAFNRSDRTVE-GQQSLINLYNKMQTLC-SKDASVPICESFLHHLRAHNTEDSKEMIDY
ILRQQSANFKQKYMRCSYPTRDKLEES-LKYAEPRECWDPECSNANVNFLLTRNYNNLGL
CNIVRCNTSVNNLQMDKTSSLRLSCGLSNSDRFST----VPVNRAKVVQHNIKHSFDLKL
HLISLLSLLVIWILIVAI----
>DAA80578
--------------------MGGGVSVEL-PKRDXXXGVPTDEMLLNVDKMHDVIAPAKL
-LEYVHIGPLAKDKEDKVKKRYPEFRLVNTGPGGLSALLRQSYNGTAPNCCHTFNRTHYW
KKD--GKISDKYEEGAVLESCWPDV---HDTGKCDVNLFDWCQG-D---TFDRNICHQWI
GSAFNRSDRTVE-GQQSLINLYNKMQTLC-SKDASVPICESFLHHLRAHNTEDSKEMIDY
ILRQQSANFKQKYMRCSYPTRDKLEES-LKYAEPRECWDPECSNANVNFLLTRNYNNLGL
CNIVRCNTSVNNLQMDKTSSLRLSCGLSNSDRFST----VPVNRAKVVQHNIKHSFDLKL
HLISLLSLLVIWILIVAI----
>NP_536506
--------------------MGGGVSVEL-PKRDPPPGVPTDEMLLNVDKMHDVIAPAKL
-LEYVHIGPLTKDKEDKVKKRYPEFRLVNTGPGGLSALLRQSYNGTAPNCCRTFNRTHYW
KKD--GKISDKYEEGAVLESCWPDV---HDTGKCDVDLFDWCQG-D---TFDMNICHQWI
GSAFNRSDRTVE-GRQSLINLYNKMQTLC-SKDASVPICELFLHHLRAHNTEDSKEMIDY
ILRQQSADFKQKYMRCSYPTRDKLEES-LKYAEPRECWDPECSNANVNFLLTRNYNNLGL
CNIVRCNTSVNNLQMDKTSSLRLSCGLSNSDRFST----VPVNRAKVVQHNIKHSFDLKL
HLISLLSLLVIWILIVAI----
>ALF05083
--------------------MGGGVSVEL-PKRDPPPGVPTNEMLLNVDKMHDVIAPAKL
-LEYVHIGPLAKDKEDKVKKRYPEFRLVNTGPGGLSALLRQSYNGTAPNCCRTFNRTHYW
KKD--GKISDKYEEGAVLESCWPDV---HDTGKCDVDLFDWCQG-D---TFDRNICHQWI
GSAFNRSDRTVE-GQQSLINLYNKMQTLC-SKDASVPICESFLHYLRAHNTEDSKEMIDY
ILRQQSADFKQKYMRCSYPTRDKLEES-LKYAEPRECWDPECSNANVNFLLTRNYNNLGL
CNIVRCNTSVNNLQMDKTSSLRLSCGLSNSDRFST----VPVNRAKVVQHNIKHSFDLKL
HLISLLSLLVIWILIVAI----
>AXN56140
--------------------MGGGVSVEL-PKRDPPPGVPTDEMLLNVDKMHDVIAPAKL
-LEYVHIGPLAKDKEDKVKKRYPEFRLVNTGPGGLSALLRQSYNGTAPNCCRTFNRTHYW
KKD--GKISDKYEEGAVLESCWPDV---HDTGKCDVDLFDWCQG-D---TFDRNICHQWI
GSAFNRSDRTVE-GQQSLINLYNKMQTLC-SKDASVPICESFLHYLRAHNTEDSKEMIDY
ILRQQSADFKQKYMRCSYPTRDKLEES-LKYAEPRECWDPECSNANVNFLLTRNYNNLGL
CNIVRCNTSVNNLQMDKTSSLRLSCGLSNSDRFST----VPVNRAKVVQHNIKHSFDLKL
HLISLLSLLVIWILIVAI----
>ADK63694
--------------------MGASFVVPENVKRAP-PKHNTSEMALNVDHMYELISILNK
G-EELYLGKLTKEKKAVLEQRFPEFKFVESGPGSLFKAVRVSYKNDINYCCKDLQIHGYW
IDK-NGDISLFYRPNTVLNSCEPNM---QSSGVCDTFMFKRCEDR-----LDTNACHDWI
SSMLNREDDI---GARFVNNF----VEKC-SRDASTPLCETFLHNLRAKNKKEYDNLIDY
ILMAQKDDFKSKYMRCSFPTKEKAEEA-LKYSETRECWDPECANANVNFLLTENYKNLGL
CTINRCNVDINHLNITPRSKLRMTCGTE--ALYSP----LPVNKEKVIKHNVDNSFQLHV
YEITILFVLVIWILIVAI----
>ADX22726
--------------------MGGGVSVEL-PKRDPPPGVPTDEMLLNVDKMHDVIAPAKL
-LEYVHIGPLTKDKEDKVKKRYPEFRLVNTGPGGLSALLRQSYNGTAPNCCRTFNRTHYW
KKD--GKISDKYEEGAVLESCWPDV---HDTGKCDVDLFDWCQG-D---TFDMNICHQWI
GSAFNRSDRTVE-GRQSLINLYNKMQTLC-SKDASVPICELFLHHLRAHNTEDSKEMIDY
ILRQQSAXFKQKYMRCSYPTRDKLEES-LKYAEPRECWDPECSNANVNFLLTRNYNNLGL
CNIVRCNTSVNNLQMDKTSSLRLSCGLSNSDRFST----VPVNRAKVVQHNIKHSFDLKL
HLISLLSLLVIWILIVAI----
>AGR36540
--------------------MGGGVSVEL-PKRDPPPGVPTDEMLLNVDKMHDVIAPAKL
-LEYVHIGPLTKDKEDKVKKRYPEFRLVNTGPGGLSALLRQSYNGTAPNCCRTFNRTHYW
KKD--GKISDKYEEGAVLESCWPDV---HDTGKCDVDLFDWCQG-D---TFDMNICHQWI
GSAFNRSDRTVE-GRQSLINLYNKMQTLC-SKDASVPICELFLHHLHAHNTEDSKEMIDY
ILRQQSADFKQKYMRCSYPTRDKLEES-LKYAEPRECWDPECSNANVNFLLTRNYNNLGL
CNIVRCNTSVNNLQMDKTSSLRLSCGLSNSDRFST----VPVNRAKVVQHNIKHSFDLKL
HLISLLSLLVIWILIVAI----
>YP_009408014
--------------------MGGSISVPDYVKRPIPTPKPTSEMLLDVDKMYNIIGGLRQ
ISDILYIGKVSPEKLKILKHRFPEFIFTPSGPDNLTYVMRNIFTNDLPTCCKSFALTYYW
LHETDKTISKDFKNNSVLNSCDPDL---HNSGKCDKILTEWCQSPN----ADKDICNHWM
GSAFNRIEIS---SRSTLIELIKSLTKLCIDKGANQPICEQWLHNLRVRKTNTADTLIDM
ILNSQKQEFKNKYMKCSFPTEEKKQEA-LKYNEARECWDIECANANINFLLTENYNNLGL
CSISRCNASINNLNIDKTSNVRMSCGIK--NLLSP----TPVNRFKVIAHNIENSFKIRY
HLITILSLLVIWLLIVAL----
>NP_051943
--------------------MGASFVVPENVKRSP-PKRNTSEMTLNVDHMYELISVLNK
W-EELYLGKLTKKKKAVLEQRFPEFTFVESGPGSLFKAVRMNYKNDINYCCKDLQIHGYW
IDK-NGDISLFYRPNTVLNSCEPNM---QSSGICDTFMFKRCEDR-----LDTNACHDWI
SSMLNREDDI---GTRFVNNF----VEKC-SGNAATPLCETFLHNLRAKNKKEYDNLIDY
LLMAQKDDFKSKYMRCSFPTKEKMEES-LKYSETRECWDPECANSNVNFLLTENYRNMGL
CTINRCNVDINHLNMTPASKLRMTCGTE--SLYNP----LPVNKEKVIKHNVDNSFQLHV
YEITILFVLVIWILIVAI----
>AUL80208
--------------------MGGGVSVEL-LKRDPPPGVPTNEMLLNVDKLYDVIAPAKL
-LEYVYIGPLAKDKEDKVNKRYPEFRLVDTGPGGLSALLRQSYNGTAPNCCRTFNRTHYW
KKD--GKISDKYEERAVLVSCWPDV---HDIGKCDVDLFNWCQG-D---TFDRNICHQWI
GSAFNRSDRTVE-GQQSLINLYNKMQTLC-SKDASVPICELFLHYLRALNTEASKEMIDY
ILSQQSADLKHKYMRCSYPTRDNLEEL-LKYAEPRECWDPECSNANVNFLLPRNYNNLGL
CNIVRCNTSLNN------------------------------------------------
----------------------
>AGU99737
--------------------MGASFAVPENVKRAP-PKRNTSEMALNVDHMYELISVLNK
G-EELYLGKLTKEKKAVLEQRFPEFKFVESGPGSLFKAVRVNYKNDINYCCKDLQIHGYW
IDK-NGDISLFYRPNTVLNSCEPNM---QNTGVCDAFMFKRCEDR-----LDTNACHDWI
SSMLNREDAI---GTRFVNNF----VEKC-SGDASTPLCETFLHNLRAKNKKEYDNLIDY
ILMAQKDDFKSKYMRCSFPTKEKAEEA-LKYSETRECWDPECANANVNFLLTENYKNLGL
CTINRCNVDINHLNITPESKLRMTCGTE--SLYSP----LPVNKEKVIKHNIDNSFQLHV
YEITILFVLVIWILIVAI----
>QAV42310
--------------------MGASFVVPENVKRTP-PKHNTSEMALNVDHMYELISILNK
G-EELYLGKLTKEKKAVLEQRFPEFKFVESGPGSLFKAVRVSYKNDINYCCKDLQIHGYW
IDK-NGDISLFYRPNTVLNSCEPNM---QSSGVCDTFMFKRCEDR-----LDTNACHDWI
SSMLNREDDI---GARFVNNF----VEKC-SRDASTPLCETFLHNLRAKNTQPYDNLIDY
LLMAQKDDFKSKYMRCSFPTKEKKEES-LKYSETRECWDPECANANVNFLLTENYRNLGL
CTINRCNVDINHLNITPRSKLRMTCGTE--ALYSP----LPVNKEKVIKHNVDNSFQLHV
YEITILFVLVIWILIVAI----
>ACB28677
--------------------MGASFVVPENVKRAP-PKHNTSEMALNVDHMYELISILNK
G-EELYLGKLTKEKKAVLEQRFPEFKFVESGPGSLFKAVRVSYKNDINYCCKDLQIHGYW
IDK-NGDISLFYRPNTVLNSCEPNM---QSSGVCDTFMFKRCEDR-----LDTNACHDWI
SSMLNREDDI---GTRFVNNF----VEKC-SRDASTPLCETFLHNLRAKNTQPYDNLIDY
LLMAQKDDFKSKYMRCSFPTKEKKEES-LKYSETRECWDPECANANVNFLLTENYRNLGL
CTINRCNVDINHLNITPRSKLRMTCGTE--ALYSP----LPVNKEKVIKHNVDNSFQLHV
YEITILFVLVIWILIVAI----
>AFU79824
--------------------MGASFVVPENVKRAP-PKHNTSEMALNVDHMYELISILNK
G-EELYLGKLTKEKKAVLEQRFPEFKFVESGPGSLFKAVRVSYKNDINYCCKDLQIHGYW
IDK-NGDISLFYRPNTVLNSCEPNM---QSSGVCDTFMFKRCEDR-----LDTNTCHDWI
SSMLNREDDI---GARFVNNF----VEKC-SRDASTPLCETFLHNLRAKNTQPYDNLIDY
LLMAQKDDFKSKYMRCSFPTKEKKEES-LKYSETRECWDPECANANVNFLLTENYRNLGL
CTINRCNVDINHLNITPRSKLRMTCGTE--ALYSP----LPVNKEKVIKHNVDNSFQLHV
YEITILFVLVIWILIVAI----
>NP_051768
--------------------MGASFVVPENVKRAP-PKHNTSEMALNVDHMYELISILNK
G-EELYLGKLTKEKKAVLEQRFPEFKFVESGPGSLFKAVRVSYKNDINYCCKDLQIHGYW
IDK-NGDISLFYRPNTVLNSCEPNM---QSSGVCDTFMFKRCEDR-----LDTNACHDWI
SSMLNREDDI---GARFVNNF----VEKC-SRDASTPLCETFLHNLRAKNTQPYDNLIDY
LLMAQKDDFKSKYMRCSFPTKEKKEES-LKYSETRECWDPECANANVNFLLTENYRNLGL
CTINRCNVDINHLNITPRSKLRMTCGTE--ALYSP----LPVNKEKVIKHNVDNSFQLHV
YEITILFVLVIWILIVAI----
>AQT37434
--------------------MGASFVVPENVKRAP-PKHNTSEMALNVDHMYELISILNK
G-EELYLGKLTKEKKAVLEQRFPEFKFVESGPGSLFKAVRVSYKNDINYCCKDLQIHGYW
IDK-NGDISLFYRPNTVLNSCEPNM---QSSGVCDTFMFKRCEDR-----LDTNACHDWI
SSMLNREDDI---GARFVNNF----VEKC-SRDASTPLCETFLHNLRAKNTQPYDNLIDY
LLMAQKDDFKSKYMRCSFPTKEKKEES-LKYSETRECWDPECANANVNFLLTENYRNLGL
CTINRCNVDINHLNITPRSKLRMTCGTE--ALYSP----LPVNKEKVITHNVDNSFQLHV
YEITILFVLVIWILIVAI----
>NP_570216
MTDYIIGNNSIITFLQIENNMGSSFAVPEDAKRQPLPRKPTYEMNLDVNKMYELIASISR
INDEIYIGKVDDYTLNQLRYRFPEFLFIESGPGKLYKAVRSKYTNDERYCCKNLKLQSYW
KDD-NGVISILYRPNTILNSCDPDL---LTSTLCDNLLLSLCNDAY-KSVSESNLCDHWI
STLLERYNIS----SNLIDTI----INIC-SKNANLDICQSFIRTLRIRNTEKFDNIIDY
ILYSQSDIFKQKYMKCSYPTQNKIDES-LKYVEKRECWDPECATGNINLLLTNNYRNLGL
CNINRCNIGINYLNLDNKSKLRMSCGK---DTVIN----KPINREKVIKHNMDHSFKLRI
HELTILSILVMWILIVAI----
>YP_009281834
--------------------MGGGVSAPL-PKRDPPPGIPTDEMLLNVDKMHDVIAPAKL
-LEYVHIGPLAKNKEDKVKKTYPEFRIVNTGPGGLSALLRERYNGTAPNCCRTFNRTHYW
KKD--GKIFDKYVDDAVLESCWPDM---HDTSKCDVDLFDWCRG-D---TFDTNICHQWI
GSAFNRSDKTAE-GQQSLINLYNKMQQLC-IADASTPICESFLHHLRAHNTEDSKDMLDF
ILRQQSAEFKQRYMRCSYPNRTKLEEA-LKHAEPRECWDPECSNANVNFLLTRNYNNLGL
CNIVRCNTSVNNLQMDKTSSLRLSCGLSGSNRFST----VPVNRTKVVQHNIKHSFDIKL
HLISLLSLLVIWILIVAI----
>AMB17559
--------------------MGASFVVPENVKRAP-PKHNTSEMALNVDHMYELISILNK
G-EELYLGKLTKEKKAVLEQRFPEFKFVESGPGSLFKAVRVSYKNDINYCCKDLQIHGYW
IDK-NGDISLFYRPNTVLNSCEPNM---QSSGVCDTFMFKRCEDR-----LDTNACHDWI
SSMLNREDDI---GARFVNNF----VEKC-SRDASTPLCETFLHNLRAKNTQPYDNLIDY
LLMAQKDDFKSKYMRCSFPTKEKKEES-LKYSETRECWDPECANANVNFLLTENYRNLGL
CTINRCNVDINYLNITPRSKLRMTCGTE--ALYSP----LPVNKEKVIKHNVDNSFQLHV
YEITILFVLVIWILIVAI----
>YP_009143395
--------------------MGGGVSVPL-PKQDPPPGIPTDEMLLNVDKMHDVIAPAKL
-LEYVHIGPLTKDRESKVKKTYPEFRIVNTGPGGLSALLRERYNGTAPNCCRTFNRTHYW
KKD--GKILDKYEADAVLESCWPDV---HDTSKCDVDLFDWCRGED---TFETNICHQWI
GSAFNRSDRTAE-GQQSLMNLYNKMQQLC-IADASIPICESFLHHLRAHDTEGSKEMLDY
ILRQQSADFKQRYMKCSYPNRSKLEEA-LKHSEPRECWDPECSNANVNFLLTRNYNNLGL
CNIVRCNTSVNNLQMDKTSSLRLSCGLSGSNRFST----VPVNRAKVVQHNIKHSFDIKI
HLISLLSLLVIWILIVAI----
>YP_009282780
--------------------MGGGVSAPL-PKRDPPPGIPTDEMLLNVDKMHDVIAPAKL
-LEYVHIGPLTKDREDKVKKRYPEFRLVNTGPGGLSALLRERYNGTAPNCCRTFNRTHYW
KKD--GKIFDKYVDDAVLESCWPDM---HDTSKCDVDLFDWCRG-D---TFETNICHQWI
GSAFNRSDRTAE-GQQSLINLYNKMQQLC-VKDASIPICESFLHHLRAHNTEDSKDMLDY
ILRQQSADFKQQYMRCSYPNRSKLEEA-LKHAEPRECWDPECSNANVNFLLTRNYNNLGL
CNIVRCNTSVNNLQMDKTSSLRLSCGLSGSNRFST----VPVNRAKVVQHNIKHSFDIKI
HLISLLSLLVIWILIVAI----
