# Supplementary material for: Endoparasitoid lifestyle promotes endogenization and domestication of dsDNA viruses
Source: eLife. 2023 Jun 6;12:e85993. doi: 10.7554/eLife.85993 (PMC10259472; doi:10.7554/eLife.85993)
Supplement: Figure 1—source data 1. [file elife-85993-fig1-data1.zip › All_clusters/Cluster13892.aa.aln]

>UXGC01018884.1:3-1104(+):Eurytoma_adleriae
------------------------------------------------------------
---------------------------------------------SIYDYFGIPTG-VGK
IKVNALHFRAYNLIFNEWFRDENLQNSVTFFTGDGDEGWSQYDLLRRNKRHDYFTSCLPW
PQKGPGVELPLGGIAPVVASDRYPRVNVGANS-KDAVLTVSADGNVQTDKLYSG-QPIKF
ATETGLQADLSHATATTINSLRQAFQLQKLYERDARGGTRYTEIIRSHFRVVSPDARLQR
PEYLGGSSQRININPVQQTSAQKDQPT--PQGNLAAFGLVSDVHHGFSKSFTEHGVIIGL
VNVRADLTYQRALNRMWSRQTRWDYYWPALAHLGEQAVLNKEIYVQGDEEIDDKVFGYQE
RYAEYRYKPSLITGRMNSHVVSSLHNWHLSQKFESLPALNDRFIQDRPPIKRVVAVQ---
-------------------------
>UXGB01011990.1:1481-2897(-):Eurytoma_brunniventris
IQRSSFNRSHGYKTTFDSGYLVPFFCDEVLPGDTFKLKTALFARLATPIVPFMDNLFLET
FYFFVPNRLLWDHWKEFNGEQKNPGDSTDYLIPQIEAPSQGFDVGSIYDYFGIPTG-VGK
IKVNALHFRAYNLIFNEWFRDENLQNSVTFFTGDGDEGWSQYDLLRRNKRHDYFTSCLPW
PQKGPGVELPLGGIAPVVASDRYPRVNVGANS-KDAVLTVSADGNVQTDKLYSG-QPIKF
ATETGLQADLSHATATTINSLRQAFQLQKLYERDARGGTRYTEIIRSHFRVVSPDARLQR
PEYLGGSSQRININPVQQTSAQKDQPT--PQGNLAAFGLVSDVHHGFSKSFTEHGVIIGL
VNVRADLTYQRALNRMWSRQTRWDYYWPALAHLGEQAVLNKEIYVQGDEEIDDKVFGYQE
RYAEYRYKPSLITGRMNSHVVSSLHNWHLSQKFESLPALNDRFIQDRPPIKRVVAVQ---
-------------------------
>YP_006908226
MKRTKHSLSHYLLSTFDMGQLVPVGHFEVLPGDSIRMSTSSLLRVSPLLTPVMHPVQVRI
HHWFVPFRVLWPEWEDFITGADPEA-----ELPLMGP---TTNALSLADYFGLPPGGMAS
QEVVAWPWMAYNLIWNEFYRDQDLQTPVDNDPTT----AINNGVLNVAWEKDYFTAARPW
TQKGPEVTLPLGGTAPVQPSSGLPPTFLLGTSTPQALAYANAQQGVDWEGPTPGSSGSAT
WADPRLEADLSAATAVGVNDVRLAFALQRYQEARAQYGSRYTEYLRY-LGVRSSDARLQR
PEYLGGGKSTIAFSEVLRTGNSDDEVTEGVVGEMKGHGISAVRTRRWVRFFEEHGIVMAL
ASIRPRSMYESGTARSWHRKTKEDYWQRELEQIGQQEVYRKEVYAQGGS--LDTVFGYQD
RYAEYRHHQSYVTGEFR----DVLNDWHLARIFGSAPALNSDFVTCVPSKR-IHAAQENN
TIWSMFSHSIQARRMVGKRTIGRIF
