# Supplementary material for: Endoparasitoid lifestyle promotes endogenization and domestication of dsDNA viruses
Source: eLife. 2023 Jun 6;12:e85993. doi: 10.7554/eLife.85993 (PMC10259472; doi:10.7554/eLife.85993)
Supplement: Figure 1—source data 1. [file elife-85993-fig1-data1.zip › All_clusters/Cluster23952.aa.aln]

>scf7180005162336:3490-5239(-):Leptopilina_clavipes
------------------------------------------------------------
ILTSSRAGGESLIRITVVESVCPILYARKLDYSDNIWLSVVRDLSIKP--NYKLHSSILA
YSKSIKFDPSSIFLDTCRVLED--SPLHNFIFARAQKETLSYGTMPLYKWYIFFASISGG
KHI---ELQYIAGIVEKIAKSDVKSPPPFVVKRRDNSYLADVRFVYNLHNIFECLLNICE
LRMGLN--VRHVVL------DGVSFDFYSICDELAEVISVSPKVRIKAIRSSLMQYVRRA
GSLSENPAFLQHANVDI------TVPR---VTDNYI--------ITPIPKERMRKFSETT
IAINSINSADEILRSFGLDKLATLGSAYLKCSLLDGTSPDDFIRVGSFFQSVMRVSGFGR
AQKWAA-APRSYPSKPSYGDFPSEVYRLTKLFHYKAVDAGY----TPTNDDTWIPRCINL
WKSTSSGDPAVK-VDVVIDGS------IKKTVSGRKKLLVGCVKGISNFTREAMTKTLS-
MATPGTTGSRDVPYKASRCIYVIPSSTLNAQVAVAHQIVQYVSGTDRTLAAADEDPGRDH
VSSGTSSMMGVRILDNLQTIVSSGVEDCIVLAIDFDAFDSSNVYGNSREPFMRALKEVDD
-GRVFGPDKLTWSELVDAAYGSGRVCNTY-------------------------------
------------------------------------------------------------
------------------------------------------------------------
------------------------------------------------------------
------------------------------------------------------------
------------------------------------------------------------
------------------------------------------------------------
------------------------------------------------------------
------------------------------------------------------------
------------------------------------------------------------
------------------------------------------------------------
---------------------------------
>AOX23930
--MVAITVQGAQLIKRVVERFYPGIVFDLNEGACYIYKFSDHIRRIRMKHGTKYRRQAEE
IIRNVSLRKERLYGIPV--------------LDEVEWKYVFDG-QTFQ--SYAFEVYVNS
ILPWSELDPEEEFLRNYRVSREM-TEVEKFIEFRAKNEMQIYGDIPIKVWCCFINELSAE
LKHIPLGMQVMAD-------FVNRFDSPFHQGNRDLSNLEDFRVAYTTPLLFEMCCMESI
LEFNIKMRMREEDITA-LEFGDMKIDPVGLLREFFILCLPHPKKINNVLRAPYSWFVKMW
GVGADPIVVLQSTAGDDRNSKDVFYDKFRTEPNRYKALFR-SSFYNESRRMNEEKILEAV
KYSQKLGSHDHRLPLFEKMLRTVYTTPFYPH-------KSSNMILASFLLSIQTITGYGR
AWVKNVSTEFDKQSKPNPSNLVQDVSDLTREFFKQAYVEAKERREEIVKPEDLYTSMLRL
ARNTSSGFSTEIYVKKRFGPRLK--DKDLIKINSRIKALVIFTKGHTVFTDEELHKKYNS
VELYQTKGSRDVPIKATRTIYSINLSVLVPQLIVTLPLNEYFSRVGGITSPDYKKI-GGK
VIVGDLEATGSRVMDAADCFRNSADRDIFTIAIDYSEYDTHLTRHNFRTGMLQGIREAMA
PYRDLRYEGYTLEQIIDFGYGEGRVANTLWNGKRRLFKTTFDAYIRLDESERDKGSF---
-KVPKGVLPVSSIDVANRIAVD---KGFDTLIAATDGSDLALIDTHLSGENSTLIANSMH
NMAIGTLIQREVGREQPGILTFLSEQYVGDDTLFYTKLHTTDTKTFDKVATSIFNTVAKC
GHEASPSKTMMTPYSVEKTQTHAKQGCYVPQDRMMIISSERRKDIEDVQGYVRSQVQTMI
TKVSRGFCHDLAQLILMLKTTFIGAWKMKRTIKEDAMYRDRKFDSNDEDGFTLIQIRNPL
ALYVPIGWNGYGAHPAALNIVMTEEMYVDSIMISKLDEIMAPIRRIVHDIPPCWNETQGD
KRGLISATKMSFFSKMARPAVQAALSDPQIMNLVEELPLGEFSPGRISRTMMHSALLKES
SARTLLSSGYELEYQKALNSWIAQVS---MRLG-EESGVISTSYTKLFDVYFEGELDSAP
YMFPDQNLSPQFYIQKMMIGPRVSSRVRNSYVDRIDVILRKDVVMRGFITANTILNVIEK
LGTNHSVGDLVTVFTLMNIETRVAEELAEYMTSEKIRFDALKLLKKGIAGDEFTMSLNVA
TQDFVDTYLAYPYQLTKTEVDAISLYCTQMVMLRAALGLPKKKMKIVVTDDAKKRYKIRL
QRFRTHVPKIKVLKKLIDPNRM-TVRNLENQFV
>AGZ92013
---MAATVQGACLVRRIIEQYFKGLQITEKHGTYFAYKFSGFTRELRMKRGTKYRRTIQE
IEDSINKGNEILHGRKI--------------IVECNWIDLLRV-TVDY--DVGLQIYEGS
MLPIESIEPEEEFLRNYKRNLEVHEPMEKFVEMRAKNETQVYGDLPLKVWYGFIEEYSTY
LNHTPAGLKMIRC-------FLTKYGSPFSQSSRDLAKFENINVCYTTPLIFEMCLMESI
LEFNLIHRMREENLKN-LEFGDEPVNGINLIREFFYVCIPHPKKINNMLRSPYTWFVKMW
GVGANQLQVLRSYGSDDRNSKDIFYEKFITVNNKYEHLIKNSLFYKKSKLENIDKIKESV
KYSQDIGKHCEDIKTFLKLINKVYFTPFIPS-------KISNVILASLLLSIQTMTGYGR
AWVKNVGTDEAALMKPSKENLINEVSDYTKNNFIKAYDEAKKRGEEIVKPENLYTSMLRL
ARNTSSGFSTEIMINKMFGPTVKR-QKELIKIHSRIKALVIFTKGHTVFTPEELHKKYNT
VLDYQTKGSRDVPIKSTRTIYSINLSVLIPQLVLTLPLNEYFSRVGGSTHPDYPMI-GGK
IIVGDLEATGSRVVDAADTFRNSSDGDILTIAIDYSDYDTHLTQYNFRGGMLSGLKEVVK
QYENYRYEGFTLEQLIEFGYGEGRVARTLWNGKRKVVKVSSEAYMMLDDIDREVREF---
-KPPIGVHPVSTGEVLNTLIKKTNDSHNCILVSPTDGSDLALVSTHLSGENSTLVANSMH
NMAIGTLIQDNINKQFTGKLSFLSEQYVGDDTLFYCKLHTYNAEEFNNMITNIFDTVKKC
GHVASESKTMITPYSVEKTQTHAKQGIYIPQDRMMIISSERRKDIEDVQGYMRSQIHTMV
TKVSRGFSHELATNILMLKTSFIGAWKMKRTVLDE-KFRDRIFDSDEEDGFTLIQIRDPL
TLFIPVAWNGYGAHPAALNIVMSEDIFIDSQIMPHLDNVMKELLLIANSCSPHWNETEAD
SRQVMPETKMSFFSKMARPVVQLALNNAEIMSEVEKLPLGDFSPNRISRTMMHSALLKEQ
SARTLLTGGYELEYQNKLNGWLQNNECGDFIVN-NQTGEITTNFSKLFNITYGNIIIEEP
KKFPDQNLSPAFFLQKASIGQRMSTRLRMSYIDRIDSILRKDVVMRGFITANTIINVLEK
VGNTHTAIDLTTLFCLMNIEFKVAEELAMYLTSEKVRFDALKLLKRGMCGDEFSMSLNVA
TQHMIDTYVQMPHEFTKTEGDVMSLYISQLIMLRCALGLQKRKIQIHADENMKQRYKLRV
QRFKIHAPRLRLIKKLIDINRL-SVRQLENQFT
>AIT40285
--MVAITVQGAQLIKRVVERFYPGIEFRDDEGACYIYKFSDHIRRIRMKHGTKYQRQAEE
IMRNISLRKEKLHGVPV--------------LDEVMWKHIFDG-QTFQ--SFAFEVYINS
ILPWSELDPEEEFLRNYRVSREM-TEVEKFIEFRAKNEMQIYGDIPIKVWCCFINELSAE
ISHIPLGMQVMAD-------FVNRFDSPFHQGNRDLSNLEDFRVAYTTPLLFEMCCMESI
LEFNIKMRMREEDISA-LEFGDMKVDPIGLLREFFILCLPHPKKINNVLRAPYSWFVKMW
GVGADPIVVLQSAAGDDRNSKDVFYDKFHTEANRYKGLFR-SSFYSESKRMNEEKILEAV
KYSQELGSHDRRLPIFEKMLKTVYTTPFYPH-------KSSNMILASFLLSIQTITGYGR
AWVKNVSTEFDKQLKPNPNNLVQDVSDLTREFFKLAYVEAKERREEIVKPEDLYTSMLRL
ARNTSSGFSTEIFVKKKFGPRLK--EKDLIKINSRIKALVIFTKGHTVFTDEELRKKYNS
VELYQTKGSRDVPIKATRTIYSINLSVLVPQLIVTLPLNEYFSRVGGITSPDYRKI-GGK
VIVGDLEATGSRVMDAADCFRNSADRDIFTIAIDYSEYDTHLTRYNFRTGMLQGIREAMT
PYRDLRYEGYTLEQIIDFGYGEGRVANTLWNGKRRLFRTTFDAYLRLDESERDKGTF---
-KIPKGVLPVSSIDVAKRIAVD---KGFDTLIAATDGSDLALIDTHLSGENSTLIANSMH
NMAIGTLIQREVGKGEPGVLTFLSEQYVGDDTLFYTKLHTTDTKAFDKVATSIFNTVTKC
GHEASPSKTMMTPYSVEKTQTHAKQGCYVPQDRMMIISSERRKDIEDVQGYVRSQVQTMI
TKVSRGFCHDLAQLILMLKTAFIGAWKMKRTIKEDAVYRDRKFDSNDEDGFTLIQIRNPL
ALYVPIGWNGYGAHPAALNIVMTEEMYVDSIMISKLDEIMAPIRKIVHDIPPCWNETQGD
KRGLISATKMSFFSKMARPAVRAALGDPQVMNLVEELPLGEFSPGRISRTMMHSALLKES
SARTLLSSGYELEYQKALNNWISQVS---MRLG-EESGVISTSYAKLFDVYFEGELDSAP
YMFPDQNLSPQFYIQKMMIGPRVSSRVRNSYVDRIDVILRKDVVMRGFITANTILNVIEK
LGTNHSVSDLVTVFTLMNIETRVAEELAEYMTSEKIRFDALKLLKKGIAGDEFTMSLNVA
TQDFIDTYLAYPYQLTKTEVDAVSLYCTQMIMLRAAIGLPKRKMRIVVTDDAKKRYKIRL
QRFRTHVPKIKVLKKLIDPNRM-TVRNLENQFV
>AFK91732
--MVAITVQGAQLIKRVVERFYPGIEFRDDEGACYIYKFSDHIRRIRMKHGTKYQRQAEE
IMRNISLRKEKLHGVPV--------------LDEVMWKHVFDG-QTFQ--SFAFEVYINS
ILPWSELDPEEEFLRNYRVSREM-TEVEKFIEFRAKSEMQIYGDIPIKVWCCFINELSAE
ISHIPLGMQVMAD-------FVNRFDSPFHQGNRDLSNLEDFRVAYTTPLLFEMCCMESI
LEFNIKMRMREEDISA-LEFGDMKVDPIGLLREFFILCLPHPKKINNVLRAPYSWFVKMW
GVGADPIVVLQSAAGDDRNSKDVFYDKFHTEANRYKGLFR-SSFYSESKRMNEEKILEAV
KYSQELGSHDRRLPIFEKMLKTVYTTPFYPH-------KSSNMILASFLLSIQTITGYGR
AWVKNVSTEFDKQLKPNPNNLVQDVSDLTREFFKLAYVEAKERREEIVKPEDLYTSMLRL
ARNTSSGFSTEIFVKKKFGPRLK--EKDLIKINSRIKALVIFTKGHTVFTDEELRKKYNS
VELYQTKGSRDVPIKATRTIYSINLSVLVPQLIVTLPLNEYFSRVGGITSPDYRKI-GGK
VIVGDLEATGSRVMDAADCFRNSADRDIFTIAIDYSEYDTHLTRYNFRTGMLQGIREAMT
PYRDLRYEGYTLEQIIDFGYGEGRVANTLWNGKRRLFRTTFDAYLRLDESERDKGTF---
-KIPKGVLPVSSIDVAKRIAVD---KGFDTLIAATDGSDLALIDTHLSGENSTLIANSMH
NMAIGTLIQREVGKGEPGVLTFLSEQYVGDDTLFYTKLHTTDTKAFDKVATSIFNTVTKC
GHEASPSKTMMTPYSVEKTQTHAKQGCYVPQDRMMIISSERRKDIEDVQGYVRSQVQTMI
TKVSRGFCHDLAQLILMLKTAFIGAWKMKRTIKEDAVYRDRKFDSNDEDGFTLIQIRNPL
ALYVPIGWNGYGAHPAALNIVMTEEMYVDSIMISKLDEIMAPIRKIVHDIPPCWNETQGD
KRGLISATKMSFFSKMARPAVRAALGDPQVMNLVEELPLGEFSPGRISRTMMHSALLKES
SARTLLSSGYELEYQKALNNWISQVS---MRLG-EESGVISTSYAKLFDVYFEGELDSAP
YMFPDQNLSPQFYIQKMMIGPRVSSRVRNSYVDRIDVILRKDVVMRGFITANTILNVIEK
LGTNHSVSDLVTVFTLMNIETRVAEELAEYMTSEKIRFDALKLLKKGIAGDEFTMSLNVA
TQDFIDTYLAYPYQLTKTEVDAVSLYCTQMIMLRAAIGLPKRKMRIVVTDDAKKRYKGRL
QRFRTHVPKIKVLKKLIDPNRM-TVRNLENQFV
>AFK91708
--MVAITVQGAQLIKRVVERFYPGIEFRDDEGACYIYKFSDHIRRIRMKHGTKYQRQAEE
IMRNIGLRKEKLHGVPV--------------LDEVMWKHVFDG-QTFQ--SFAFEVYINS
ILPWNELDPEEEFLRNYRVSREM-TEVEKFIEFRAKSEMQIYGDIPIKVWCCFINELSAE
INHIPLGMQVMAD-------FVNRFDSPFHQGNRDLSNLEDFRVAYTTPLLFEMCCMESI
LEFNIKMRMREEDISA-LEFGDMKVDPIGLLREFFILCLPHPKKINNVLRAPYSWFVKMW
GVGADPIVVLQSAAGDDRNSKDVFYDKFHTEANRYKGLFR-SSFYSESKRMNEEKILEAV
KYSQELGSHDRRLPIFEKMLKTVYTTPFYPH-------KSSNMILASFLLSIQTITGYGR
AWVKNVSTEFDKQLKPNPNNLVQDVSDLTREFFKLAYVEAKERREEIVKPEDLYTSMLRL
ARNTSSGFSTEIFVKKKFGPKLK--EKDLIKINSRIKALVIFTKGHTVFTDEELRKKYNS
VELYQTKGSRDVPIKATRTIYSINLSVLVPQLIVTLPLNEYFSRVGGITSPDYRKI-GGK
VIVGDLEATGSRVMDAADCFRNSADRDIFTIAIDYSEYDTHLTRYNFRTGMLQGIREAMT
PYRDLRYEGYTLEQIIDFGYGEGRVANTLWNGKRRLFRTTFDAYLRLDESERDKGTF---
-KIPKGVLPVSNIDVAKRIAVD---KGFDTLIAATDGSDLALIDTHLSGENSTLIANSMH
NMAIGTLIQREVGKGEPGVLTFLSEQYVGDDTLFYTKLHTTDTKAFDKVATSIFNTVAKC
GHEASPSKTMMTPYSVEKTQTHAKQGCYVPQDRMMIISSERRKDIEDVQGYVRSQVQTMI
TKVSRGFCHDLAQLILMLKTAFIGAWKMKRTIKEGAVYRDRKFDSNDEDGFTLIQIRNPL
ALYVPIGWNGYGAHPAALNIVMTEEMYVDSIMISKLDEIMAPIRKIVHDIPPCWNETQGD
KRGLISATKMSFFSKMARPAVRAALGDPQVMNLVEELPLGEFSPGRISRTMMHSALLKES
SARTLLSSGYELEYQKALNNWISQVS---MRLG-EESGVISTSYAKLFDVYFEGELDSAP
YMFPDQNLSPQFYIQKMTIGPRVSSRVRNSYVDRIDVILRKDVVMRGFITANTILNVIEK
LGTNHSVSDLVTVFTLMNIETRVAEELAEYMTSEKIRFDALKLLKKGIAGDEFTMSLNVA
TQDFSDTYLAYPYQLTKTEVDAVSLYCTQMIMLRAAIGLPKRKMRIVVTDDAKKRYKIRL
QRFRTHVPKIKVLKKLIDPNRM-TVRNLENQFV
>AHM82384
--MVAITVQGAQLIKRVVERFYPGIVFDLNEGACYIYKFSDHIRRIRMKHGTKYRRQAEE
IMRNVSLRKERLYGIPV--------------LDEVEWRHVFDG-QTFQ--SYAFEVYVNS
ILPWSELDPEEEFLRNYRVSREM-TEVEKFIEFRAKNEMQIYGDIPIKVWCCFINELSVE
LKHIPLGMQVMAD-------FVNRFDSPFHQGNRDLSNLEDFQVAYTTPLLFEMCCMESI
LEFNIKMRMREEDITA-LEFGDMKIDPVGLLREFFILCLPHPKKINNVLRAPYSWFVKMW
GVGADPIVVLQSTAGDDRNSKDVFYDKFRTEPNRYKALFR-SSFYNESRRMNEEKILEAV
KYSQKLGSHDHRLPLFEKMLRTVYTTPFYPH-------KSSNMILASFLLSIQTITGYGR
AWVKNVSTEFDKQLKPNPGNLVQDVSDLTREFFKQAYVEAKERREEIVKPEDLYTSMLRL
ARNTSSGFSTEIYVKKRFGPRLK--DKDLIKINSRIKALVIFTKGHTVFTDEELHKKYNS
VELYQTKGSRDVPIKATRTIYSINLSVLVPQLIVTLPLNEYFSRVGGITSPDYKKI-GGK
VIVGDLEATGSRVMDAADCFRNSADRDIFTIAIDYSEYDTHLTRHNFRTGMLQGIREAMA
PYRDLRYEGYTLEQIIDFGYGEGRVANTLWNGKRRLFKTTFDAYIRLDESERDKGSF---
-KVPKGVLPVSSIDVANRIAVD---KGFDTLIAATDGSDLALIDTHLSGENSTLIANSMH
NMAIGTLIQREVGREQPGILTFLSEQYVGDDTLFYTKLHTTDTKIFDKVATSIFNTVAKC
GHEASPSKTMMTPYSVEKTQTHAKQGCYVPQDRMMIISSERRKDIEDVQGYVRSQVQTMI
TKVSRGFCHDLAQLILMLKTTFIGAWKMKRTIKEDATYRDRKFDSNDEDGFTLIQIRNPL
ALYVPIGWNGYGAHPAALNIVMTEEMYVDSIMISKLDEIMAPIRRIVHDIPPCWNETQGD
KRGLISATKMSFFSKMARPAVQAALSDPQIMNLVEELPLGEFSPGRISRTMMHSALLKES
SARTLLSSGYELEYQKALNSWIAQVS---MRLG-EESGVISTSYAKLFDVYFEGELDSAP
YMFPDQNLSPQFYIQKMIIGPRVSSRVRNSYVDRIDVILRKDVVMRGFITANTILNVIEK
LGTNHSVGDLVTVFTLMNIETRVAEELAEYMTSEKIRFDALKLLKKGIAGDEFTMSLNVA
TQDFIDTYLAYPYQLTKTEVDAISLYCTQMVMLRAALGLPKRKMKIVVTDDAKKRYKIRL
QRFRTHVPKIKVLKKLIDPNRM-TVRNLENQFV
>AKM21124
--MVAITVQGAQLIKRVVERFYPGIVFDINEGACYIYKFSDHIRRIRMKHGTRYRRQAEE
IMRNINLRKERLYGIPV--------------LDEVEWKYVFDG-QTFQ--SYAFEVYVNS
ILPWSELDPEEEFLRNYRVSREM-TEVEKFIEFRAKNEMQIYGDIPIKVWCCFINELSIE
LNHIPLGMQVMAD-------FVNRFNSPFHQGNRDLSNLEDFQVAYTTPLLFEMCCMESI
LEFNIKMRMREEDISA-LEFGDMKIDPVGLLREFFILCLPHPKKINNVLRAPYSWFVKMW
GVGADPIVVLQSAAGDDRNSKDVFYDKFRTEPNRYKTLFR-SSFYNESRRMNEEKILEAV
KYSQNLGSHDRRLPLFEKMLKMVYTTPFYPH-------KSSNMILASFLLSIQTITGYGR
AWVKNVSTEFDKQLKPNPSNLVQDVSDLTREFFKQAYVEAKERREEIVKPEDLYTSMLRL
ARNTSSGFSTEIYVKKRFGPRLR--DKDLIKINSRIKALVIFTKGHTVFTDEELHKKYNS
VELYQTKGSRDVPIKATRTIYSINLSVLVPQLIVTLPLNEYFSRVGGITSPDYKKI-GGK
VIVGDLEATGSRVMDAADCFRNSADRDIFTIAIDYSEYDTHLTRHNFRTGMLQGIREAMA
PYRDLRYEGYTLEQIIDFGYGEGRVANTLWNGKRRLFKTTFDAYIPLDESERDKGSF---
-KVPKGVLPVSSVDVASRIAVD---KGFDTLIAATDGSDLALIDTHLSGENSTLIANSMH
NMAIGTLIQREVGREQPGILTFLSEQYVGDDTLFYTKLHTTDTKVFDKVAASIFDTVAKC
GHEASPSKTMMTPYSVEKTQTHAKQGCYVPQDRMMIISSERRKDIEDVQGYVRSQVQTMI
TKVSRGFCHDLAQLILMLKTTFIGAWKMKRTIKENAMYRDRKFDSNDEDGFTLIQIRNPL
ALYVPIGWNGYGAHPAALNIVMTEEMYVDSIMISKLDEIMAPIRRIVHDIPPCWNETQGD
KRGLISATKMSFFSKMARPAVQAALSDPQIMNLVEELPLGEFSPGRISRTMMHSALLKES
SARTLLSSGYELEYQKALNSWIAQVS---MRLG-EESGVISTSYAKLFDVYFEGELDGVP
YMFPDQNLSPQFYIQKMMIGPRVSSRVRNSYVDRIDVILRKDVVMRGFITANTILNVIEK
LGTNHSVGDLVTVFTLMNIETRVAEELAEYMTSEKIRFDALKLLKKGIAGDEFTMSLNVA
TQDFIDTYLAYPYQLTKTEVDAISLYCTQMVMLRAALGLPKKKMKIVVTDDAKKRYKIRL
QRFRTHVPKIKVLKKLIDPNRM-TVRNLENQFV
>AIT40283
--MVAITVQGAQLIKRVVERFYPGIEFRDDEGACYIYKFSDHIRRIRMKHGTKYQRQAEE
IMRNISLRKEKLHGVPV--------------LDEVMWKHVFDG-QTFQ--SFAFEVYINS
ILPWSELDPEEEFLRNYRVSREM-TEVEKFIEFRAKSEMQIYGDIPIKVWCCFINELSAE
ISHIPLGMQVMAD-------FVNRFDSPFHQGNRDLSNLEDFRVAYTTPLLFEMCCMESI
LEFNIKMRMREEDISV-LEFGDMKVDPIGLLREFFILCLPHPKKINNVLRAPYSWFVKMW
GVGADPIVVLQSAAGDDRNSKDVFYDKFHTEANRYKGLFR-SSFYSESKRMNEEKILEAV
KYSQELGSHDRRLPIFEKMLKTVYTTPFYPH-------KSSNMILASFLLSIQTITGYGR
AWVKNVSTEFDKQLKPNPNNLVQDVSDLTREFFKLAYVEAKERREEIVKPEDLYTSMLRL
ARNTSSGFSTEIFVKKKFGPRLK--EKDLIKINSRIKALVIFTKGHTVFTDEELRKKYNS
VELYQTKGSRDVPIKATRTIYSINLSVLVPQLIVTLPLNEYFSRVGGITSPDYRKI-GGK
VIVGDLEATGSRVMDAADCFRNSADRDIFTIAIDYSEYDTHLTRYNFRTGMLQGIREAMT
PYRDLRYEGYTLEQIIDFGYGEGRVANTLWNGKRRLFRTTFDAYLRLDESERDKGTF---
-KIPKGVLPVSSIDVAKRITVD---KGFDTLIAATDGSDLALIDTHLSGENSTLIANSMH
NMAIGTLIQREVGKGEPGVLTFLSEQYVGDDTLFYTKLHTTDTKALDKVATSIFNTVAKC
GHEASPSKTMMTPYSVEKTQTHAKQGCYVPQDRMMIISSERRKDIEDVQGYVRSQVQTMI
TKVSRGFCHDLAQLILMLKTAFIGAWKMKRTIKEDAVYRDRKFDSNDEDGFTLIQIRNPL
ALYVPIGWNGYGAHPAALNIVMTEEMYVDSIMISKLDEIMAPIRKIVHDIPPCWNETQGD
KRGLISATKMSFFSKMARPAVRAALGDPQVMNLVEELPLGEFSPGRISRTMMHSALLKES
SARTLLSSGYELEYQKALNNWISQVS---MRLG-EESGVISTSYAKLFDVYFEGELDSAP
YMFPDQNLSPQFYIQKMMIGPRISSRVRNSYVDRIDVILRKDVVMRGFITANTILNVIEK
LGTNHSVSDLVTVFTLMNIETRVAEELAEYMTSEKIRFDALKLLKKGIAGDEFTMSLNVA
TQDFIDTYLAYPYQLTKTEVDAVSLYCTQMIMLRAAIGLPKRKMRIVVTDDAKKRYKIRL
QRFRTHVPKIKVLKKLIDPNRM-TVRNLENQFV
>AOX24020
--MVAITVQGAQLIKRVVERFYPGIVFDLNEGACHIYKFSDHIRRIRMKHGTRYRRQAEE
IMRNVSLRKERLYGIPV--------------LDEVEWKHVFDG-QTFQ--SYAFEVYVNS
ILPWSELDPEEEFLRNYRVSREM-TEVEKFIEFRAKNEMQIYGDIPIKVWCCFINELSVE
LKHIPLGMQVMAD-------FVNRFDSPFHQGNRDLSNLEDFQVAYTTPLLFEMCCMESI
LEFNIKMRMREEDITA-LEFGDMKIDPVGLLREFFILCLPHPKKINNVLRAPYSWFVKMW
GVGADPIVVLQSTAGDDRNSKDVFYDKFRTEPNRYKALFR-SSFYNESRRMNEEKILEAV
KYSQKLGSHDHRLPLFEKMLRTVYTTPFYPH-------KSSNMILASFLLSIQTITGYGR
AWVKNVSTEFDKQLKPNPSNLVQDVSDLTREFFKQAYVEAKERREEIVKPEDLYTSMLRL
ARNTSSGFSTEIYVKKRFGPRLK--DKDLIKISSRIKALVIFTKGHTVFTDEELHKKYNS
VELYQTKGSRDVPIKATRTIYSINLSVLVPQLIVTLPLNEYFSRVGGITSPDYKKI-GGK
VIVGDLEATGSRVMDAADCFRNSADRDIFTIAIDYSEYDTHLTRHNFRTGMLQGIREAMA
PYRDLRYEGYTLEQIIDFGYGEGRVANTLWNGKRRLFKTTFDAYIRLDESERDKGSF---
-KVPKGVLPVSSIDVANRIAVD---KGFDTLIAATDGSDLALIDTHLSGENSTLIANSMH
NMAIGTLIQREVGREQPGILTFLSEQYVGDDTLFYTKLHTTDTKIFDKVATSIFNTVAKC
GHEASPSKTMMTPYSVEKTQTHAKQGCYVPQDRMMIISSERRKDIEDVQGYVRSQVQTMI
TKVSRGFCHDLAQLILMLKTTFIGAWKMKRTIKEDATYRDRKFDSNDEDGFTLIQIRNPL
ALYVPIGWNGYGAHPAALNIVMTEEMYVDSIMISKLDEIMAPIRRIVHDIPPCWNETQGD
KRGLISATKMSFFSKMARPAVQAALSDPQIMNLVEELPLGEFSPGRISRTMMHSALLKES
SARTLLSSGYELEYQKALNSWIAQVS---MRLG-EESGVISTSYAKLFDVYFEGELDSAP
YMFPDQNLSPQFYIQKMIIGPRVSSRVRNSYVDRIDVILRKDVVMRGFITANTILNVIEK
LGTNHSVGDLVTVFTLMNIETRVAEELAEYMTSEKIRFDALKLLKKGIAGDEFTMSLNVA
TQDFIDTYLAYPYQLTKTEVDAISLYCTQMVMLRAALGLPKKKMKIVVTDDAKKRYKIRL
QRFRTHVPKIKVLKKLIDPNRM-TVRNLENQFV
>AOX23960
--MVAITVQGAQLIKRVVERFYPGIAFDINEGACYIYKFSDHIRRIRMKHGTKYRRQAEE
IMRNINLRKERLYGIPV--------------LDEVEWKYVFDG-QTFQ--SYAFEVYVNS
ILPWSELDPEEEFLRNYRVSREM-TEVEKFIEFRAKNEMQIYGDIPIKVWCCFINELSIE
LNHIPLGMQVMAD-------FVNRFNSPFHQGNRDLSNLEDFQVAYTTPLLFEMCCMESI
LEFNIKMRMREEDISA-LEFGDMKVDPVGLLREFFILCLPHPKKINNVLRAPYSWFVKMW
GVGADPIVVLQSTAGDDRNSKDVFYDKFRTEPNRYKALFR-SSFYNESRRMNEEKILEAV
KYSQNLGSHDRRLPLFEKMLKMVYTTPFYPH-------KSSNMILASFLLSIQTITGYGR
AWVKNVSTEFDKQLKPNPSNLVQDVSDLTREFFKQAYVEAKERREEIVKPEDLYTSMLRL
ARNTSSGFSTEIYVKKRFGPRLK--DKDLIKINSRIKALVIFTKGHTVFTDEELHKKYNS
AELYQTKGSRDVPIKATRTIYSINLSVLVPQLIVTLPLNEYFSRVGGITSPDYKKI-GGK
VIVGDLEATGSRVMDAADCFRNSADRDIFTIAIDYSEYDTHLTRHNFRTGMLQGIREAMA
PYRDLRYEGYTLEQIIDFGYGEGRVANTLWNGKRRLFKTTFDAYIRLDESERDKGDF---
-KVPKGVLPVSSVDVANRIAVD---KGFDTLIAATDGSDLALIDTHLSGENSTLIANSMH
NMAIGTLIQREVGREQPGTLTFLSEQYVGDDTLFYTKLHTVDTKVFDKVAASIFDTVAKC
GHEASPSKTMMTPYSVEKTQTHAKQGCYVPQDRMMIISSERRKDIEDVQGYVRSQVQTMI
TKVSRGFCHDLAQLILMLKTTFIGAWKMKRTIKENAMYRDRKFDSNDEDGFTLIQIRNPL
ALYVPIGWNGYGAHPAALNIVMTEEMYVDSIMISKLDEIMAPIRRIVHDIPPCWNETQGD
KRGLISATKMSFFSKMARPAVQAALSDPQIMNLVEELPLGEFSPGRISRTMMHSALLKES
SARTLLSSGYELEYQKALNSWIAQVS---MRLG-EESGVISTSYAKLFDVYFEGELDGAP
YMFPDQNLSPQFYIQKMMIGPRVSSRVRNSYVDRIDVILRKDVVMRGFITANTILNVIEK
LGTNHSVGDLVTVFTLMNIETRVAEELAEYMTSEKIRFDALKLLKKGIAGDEFTMSLNVA
TQDFIDTYLAYPYQLTKTEVDAISLYCTQMVMLRAALGLPKKKMKIVVTDDAKKRYKIRL
QRFRTHVPKIKVLKKLIDPNRM-TVRNLENQFV
>AKP24203
--MVAITVQGAQLIKRVVERFYPGIAFNINEGACYIYKFSDHIRRIRMKHGTKYRRQAEE
ITRNISLRKERLYGIPV--------------LDEVEWKYVFDG-QTFQ--SYAFEVYVNS
ILPWSELDPEEEFLRNYRVSREM-TEVEKFIESRAKNEMQIYGDIPIKVWCCFINELSVE
LKHIPLGMQVMAD-------FVNRFDSPFHQGNRDLSNLEDFQVAYTTPLLFEMCCMESI
LEFNIKMRMREEDISA-LEFGDMKVDPVGLLREFFILCLPHPKKINNVLRAPYSWFVKMW
GVGADPIVVLQSTAGDDRNSKDVFYDKFRTEPNRYKALFR-SSFYNESRRMNEEKILEAV
KYSQKLGSHDRRLPLFEKMLKTVYTTPFYPH-------KSSNMILASFLLSIQTITGYGR
AWVKNVSTEFDKQLKPNPSNLVRDVSDLTREFFKQAYVEAKERREEIVKPEDLYTSMLRL
ARNTSSGFSTEIYVKKRFGPRLR--DKDLIKINSRIKALVIFTKGHTVFTDEELHKKYNS
VELYQTKGSRDVPIKATRTIYSINLSVLVPQLIVTLPLNEYFSRVGGITSPDYKKI-GGK
VIVGDLEATGSRVMDAADCFRNSADRDIFTIAIDYSEYDTHLTRHNFRTGMLQGIREAMA
PYRDLRYEGYTLEQIIDFGYGEGRVANTLWNGKRRLFKTTFDAYIRLDENERDKGSF---
-KVPKGVLPVSSVDVANRIAVD---KGFDTLIAATDGSDLALIDTHLSGENSTLIANSMH
NMAIGTLIQREVGRVQPGILTFLSEQYVGDDTLFYTXLHTTDTKVFDKVAASIFDTVAKC
GHEASPSKTMMTPYSVEKTQTHAKQGCYVPQDRMMIISSERRKDIEDVQGYVRSQVQTMI
TKVSRGFCHDLAQLILMLKTTFIGAWKMKRXIKEDAMYRDRKFDSNDEDGFTLIQIRNPL
ALYVPIGWNGYGAHPAALNIVMTEEMYVDSIMISKLDEIMAPIRRIVHDIPPCWNETQGD
KRGLISATKMSFFSKMARPAVQAALSDPQIMNLVEELPLGEFSPGRISRTMMHSALLKES
SARTLLSSGYELEYQKALNSWIAQVS---MRLG-EESGVISTSYAKLFDVYFEGELDGAP
YMFPDQNLSPQFYIQKMMIGPRVSSRVRNSYVDRIDVILRKDVVMRGFITANTILNVIEK
LGTNHXVGDLVTVFTLMNIETRVAEELAEYMTSEKIRFDALKLLKKGIAGDEFTMSLNVA
TQDFIDTYLAYPYQLTKTEVDAISLYCAQMVMLRAALGLPKKKMKIVVTDDAKKRYKIRL
QRFRTHVPKIKVLKKLIDPNRM-TVRNLENQFV
>ATY47046
--MVAITVQGAQLIKRVVERFYPGIVFDLNEGACYIYKFSDHIRRIRMKHGTKYRRQAEE
IMRNISLRKERLYGIPV--------------LDEVEWKYVFDG-QAFQ--SYAFEVYVNS
ILPWSELDPEEEFLRNYRVSREM-TEVEKFIEFRAKNEMQIYGDIPIKVWCCFINELSVE
LKHIPLGMQVMAD-------FVNRFDSPFHQGNRDLSNLEDFQVAYTTPLLFEMCCMESI
LEFNIKMRMREEDITA-LEFGDMKIDPIGLLREFFVLCLPHPKKINNVLRAPYSWFVKMW
GVGADPIVVLQSTAGDDRNSKDVFYDKFRTEPNRYKALFR-SSFYNESRRMNEEKILEAV
KYSQKLGSHDRRLPLFEKMLRTVYTTPFYPH-------KSSNMILASFLLSIQTITGYGR
AWVKNVSTEFDKQLKPNPSNLVQDVSDLTREFFKQAYVEAKERREEIVKPEDLYTSMLRL
ARNTSSGFSTEIYVKKRFGPRLK--DKDLIKINSRIKALVIFTKGHTVFTDEELHKKYNS
VELYQTKGSRDVPIKATRTIYSINLSVLVPQLIVTLPLNEYFSRVGGITSPDYKKI-GGK
VIVGDLEATGSRVMDAADCFRNSADRDIFTIAIDYSEYDTHLTRHNFRTGMLQGIREAMA
PYRDLRYEGYTLEQIIDFGYGEGRVANTLWNGKRRLFKTTFDAYIRLDESERDKGSF---
-KVPKGVLPVSSVDVANRIAVD---KGFDTLIAATDGSDLALIDTHLSGENSTLIANSMH
NMAIGTLIQREVGKEQPGILTFLSEQYVGDDTLFYTKLHTTDTKIFDKVATSIFDTVAKC
GHEASPSKTMMTPYSVEKTQTHAKQGCYVPQDRMMIISSERRKDIEDVQGYVRSQVQTMI
TKVSRGFCHDLAQLILMLKTTFIGAWKMKRTIKEDATYRDRKFDSNDEDGFTLIQIRNPL
ALYVPIGWNGYGAHPAALNIVMTEEMYVDSIMISKLDEIMAPIRRIVHDVPPCWNETQGD
KRGLISATKMSFFSKMARPAVQAALSDPQIMNLVEELPLGEFSPGRISRTMMHSALLKES
SARTLLSSGYELEYQRALNSWIAQVS---MRLG-EESGVISTSYAKLFDVYFEGELDSAP
YMFPDQNLSPQFYIQKMMIGPRVSSRVRNSYVDRIDVILRKDVVMRGFITANTILNVIEK
LGTNHSVGDLVTVFTLMNIETRVAEELAEYMTSEKIRFDALKLLKKGIAGDEFTMSLNVA
TQDFTDTYLAYPYQLTKTEVDAISLYCTQMVMLRAALGLPKKKMKIVVTDDAKKRYKIRL
QRFRTHVPKIKVLKKLIDPNRM-TVRNLENQFV
>ATY47724
--MVAITVQGAQLIKRVVERFYPGIEFRDDEGACYIYKFSDHIRRIRIKHGTKYQRQAEE
IMRNIGLRKEKLHGVPV--------------LDEVKWKHVFDG-QTFQ--SFAFEVYINS
ILPWSELDPEEEFLRNYRVSREM-TEVEKFIEFRAKSEMQIYGDIPIKVWCCFINELSAE
INHIPLGMQVMAD-------FVNRFDSPFHQGNRDLSNLEDFRVAYTTPLLFEMCCMESI
LEFNIKMRMREEDISA-LEFGDMEINPIGLLREFFILCLPHPKKINNVLRAPYSWFVKMW
GVGADPIVVLQSAAGDDRNSKDVFYDKFHTEANRYKGLFR-SSFYSESKRMNEEKILEAV
KYSQELGSHDRRLPIFEKMLKTVYTTPFYPH-------KSSNMILASFLLSIQTITGYGR
AWVKNVSTEFDKQLKPNPNNLVQDVSDLTREFFKQAYAEAKERREEIVKPEDLYTSMLRL
ARNTSSGFSTEIFVKKKFGPRLK--DKDLIKINSRIKALVIFTKGHTVFTDEELRKKYNS
VELYQTKGSRDVPIKATRTIYSINLSVLVPQLIVTLPLNEYFSRVGGITSPDYRKI-GGK
VIVGDLEATGSRVMDAADCFRNSADRDIFTIAIDYSEYDTHLTRYNFRTGMLQGIREAMT
PYRDLRYEGYTLEQIIDFGYGEGRVANTLWNGKRRLFRTTFDAYLRLDESERDKGTF---
-KIPKGVLPVSSIDVAKRIAVD---KGFDTLIAATDGSDLALIDTHLSGENSTLIANSMH
NMAIGTLIQREVGKGEPGVLTFLSEQYVGDDTLFYTKLHTTDTKAFDKVATSIFNTVAKC
GHEASPSKTMMTPYSVEKTQTHAKQGCYVPQDRMMIISSERRKDIEDVQGYVRSQVQTMI
TKVSRGFCHDLAQLILMLKTAFIGAWKMKRTIKEGAIYRDRKFDSNDEDGFTLIQIRNPL
ALYVPIGWNGYGAHPAALNIIMTEEMYVDSIMISKLDEIMTPIRKIVHDIPPCWNETQGD
KRGLISATKMSFFSKMARPAVQAALGDPQVMNLVEELPLGEFSPGRISRTMMHSALLKES
SARTLLSSGYELEYQKALNNWISQVS---MRLG-EESGVISTSYAKLFDVYFEGELDNAP
YMFPDQNLSPQFYIQKMMIGPRVSSRVRNSYVDRIDVILRKDVVMRGFITANTILNVIEK
LGTSHSVSDLVTVFTLMNIETRVAEELAEYMTSEKIRFDALKLLKKGIAGDEFTMSLNVA
TQDFIDAYLAYPYQLTKTEVDAVSLYCTQMIMLRAAIGLPKRKMRIVVTDDAKKRYKIRL
QRFRTHVPKIKVLKKLIDPNRM-TVRNLEPIRL
>ATY47720
--MVAITVQGAQLIKRVVERFYPGIEFRDDEGACYIYKFSDHIRRIRMKHGTKYQRQAEE
IMRNIGLRKEKLHGVPV--------------LDEVKWKHVFDG-QTFQ--SFAFEVYINS
ILPWSELDPEEEFLRNYRVSREM-TEVEKFIEFRAKSEMQIYGDIPIKVWCCFINELSAE
INHIPLGMQVMAD-------FVNRFDSPFHQGNRDLSNLEDFRVAYTTPLLFEMCCMESI
LEFNIKMRMREEDISA-LEFGDMEVNPIGLLREFFILCLPHPKKINNVLRAPYSWFVKMW
GVGADPIVVLQSAAGDDRNSKDVFYDKFRTEANRYKGLFR-SSFYSESKRMNEEKILEAV
KYSQELGSHDRRLPIFEKMLKTVYTTPFYPH-------KSSNMILASFLLSIQTITGYGR
AWVKNVSTEFDKQLKPNPNNLVQDVSDLTREFFKQAYAEAKERREEIVKPEDLYTSMLRL
ARNTSSGFSTEIFVKKKFGPRLK--DKDLIKINSRIKALVIFTKGHTVFTDEELRKKYNS
VELYQTKGSRDVPIKATRTIYSINLSVLVPQLIVTLPLNEYFSRVGGITSPDYRKI-GGK
VIVGDLEATGSRVMDAADCFRNSADRDIFTIAIDYSEYDTHLTRYNFRTGMLQGIREAMT
PYRDLRYEGYTLEQIIDFGYGEGRVANTLWNGKRRLFRTTFDAYLRLDESERDKGTF---
-KIPKGVLPVSSIDVAKRIAVD---KGFDTLIAATDGSDLALIDTHLSGENSTLIANSMH
NMAIGTLIQREVGKGEPGVLTFLSEQYVGDDTLFYTKLHTTDTKAFDKVATTIFNTVAKC
GHEASPSKTMMTPYSVEKTQTHAKQGCYVPQDRMMIISSERRKDIEDVQGYVRSQVQTMI
TKVSRGFCHDLAQLILMLKTAFIGAWKMKRTIKEGTIYRDRKFDSNDEDGFTLIQIRNPL
ALYVPIGWNGYGAHPAALNIIMTEEMYVDSIMISKLDEIMTPIRKIVHDIPPCWNETQGD
KRGLISATKMSFFSKMARPAVQAALGDPQVMSLVEELPLGEFSPGRISRTMMHSALLKES
SARTLLSSGYELEYQKALNNWISQVS---MRLG-EESGVISTSYAKLFDVYFEGELDNAP
YMFPDQNLSPQFYIQKMMIGPRVSSRVRNSYVDRIDVILRKDVVMRGFITANTILNVIEK
LGTSHSVSDLVTVFTLMNIETRVAEELAEYMTSEKIRFDALKLLKKGIAGDEFTMSLNVA
TQDFIDAYLAYPYQLTKTEVDAVSLYCTQMIMLRAAIGLPKRKMRIVVTDDAKKRYRIRL
QRFRTHVPKIKVLKKLIDPNRM-TVRNLENQFV
>AOX23970
--MVAITVQGAQLIKRVVERFYPGIVFDLNEGACYIYKFSDHIRRIRMKHGTKYRRQAEE
IMRNVSLRKERLYGIPV--------------LDEVEWKHVFDG-QTFQ--SYAFEVYVNS
ILPWSELDPEEEFLRNYRVSREM-TEVEKFIEFRAKNEMQIYGDIPIKVWCCFINELSVE
LKHIPLGMQVMAD-------FVNRFDSPFHQGNRDLSNLEDFQVAYTTPLLFEMCCMESI
LEFNIKMRMREEDITA-LEFGDMKIDPVGLLREFFILCLPHPKKINNVLRAPYSWFVKMW
GVGADPIVVLQSTAGDDRNSKDVFYDKFRTEPNRYKALFR-SSFYNESRRMNEEKILEAV
KYSQKLGSHDHRLPLFEKMLRTVYTTPFYPH-------KSSNMILASFLLSIQTITGYGR
AWVKNVSTEFDKQLKPNPSNLVQDVSDLTREFFKQAYVEAKERREEIVKPEDLYTSMLRL
ARNTSSGFSTEIYVKKRFGPRLK--DKDLIKINSRIKALVIFTKGHTVFTNEELHKKYNS
VELYQTKGSRDVPIKATRTIYSINLSVLVPQLIVTLPLNEYFSRVGGITSPDYKKI-GGK
VIVGDLEATGSRVMDAADCFRNSADRDIFTIAIDYSEYDTHLTRHNFRTGMLQGIREAMA
PYRDLRYEGYTLEQIIDFGYGEGRVANTLWNGKRRLFKTTFDAYIRLDESERDKGNF---
-KVPKGVLPVSSIDVANRIAVD---KGFDTLIAATDGSDLALIDTHLSGENSTLIANSMH
NMAIGTLIQREVGREQPGILTFLSEQYVGDDTLFYTKLHTTDTKIFDKVATSIFNTVAKC
GHEASPSKTMMTPYSVEKTQTHAKQGCYVPQDRMMIISSERRKDIEDVQGYVRSQVQTMI
TKVSRGFCHDLAQLILMLKTTFIGAWKMKRTIKEDVTYRDRKFDSNDEDGFTLIQIRNPL
ALYVPIGWNGYGAHPAALNIVMTEEMYVDSIMISKLDEIMAPIRRIVHDIPPCWNETQGD
KRGLISATKMSFFSKMARPAVQAALSDPQIMNLVEELPLGEFSPGRISRTMMHSALLKES
SARTLLSSGYELEYQKALNSWIAQVS---MRLG-EESGVISTSYAKLFDVYFEGELDSMP
YMFPDQNLSPQFYIQKMIIGPRVSSRVRNSYVDRIDVILRKDVVMRGFITANTILNVIEK
LGTNHSVGDLVTVFTLMNIETRVAEELAEYMTSEKIRFDALKLLKKGIAGDEFTMSLNVA
TQDFIDTYLAYPYQLTKTEVDAISLYCTQMVMLRAALGLPKKKMKIVVTDDAKKRYKIRL
QRFRTHVPKIKVLKKLIDPNRM-TVRNLENQFV
>AGJ83611
--MVAITVQGAQLIKRVVERFYPGIEFRDDEGACYIYKFSDHIRRIRMKHGTKYQRQAEE
IMRNISLRKEKLHGVPV--------------LDEVMWKHVFDG-QTFQ--SFAFEVYINS
ILPWSELDPEEEFLRNYRVSREM-TEVEKFIEFRAKSEMQIYGDIPIKVWCCFINELSAE
INHIPLGMQVMAD-------FVNRFDSPFHQGNRDLSNLEDFRVAYTTPLLFEMCCMESI
LEFNIKMRMREEDISA-LEFGDMEINPIGLLREFFILCLPHPKKINNVLRAPYSWFVKMW
GVGADPIVVLQSAAGDDRNSKDVFYDKFHTEANRYKGLFR-SSFYSESKRMNEEKILEAV
KYSQELGSHDRRLPIFEKMLKTVYTTPFYPH-------KSSNMILASFLLSIQTITGYGR
AWVKNVSTEFDKQLKPNPNNLVQDVSDLTREFFKQAYVEAKERREEIVKPEDLYTSMLRL
ARNTSSGFSTEIFVKKKFGPRLK--DKDLIKINSRIKALVIFTKGHTVFTDEELRKKYNS
VELYQTKGSRDVPIKATRTIYSINLSVLVPQLIVTLPLNEYFSRVGGITSPDYRKI-GGK
VIVGDLEATGSRVMDAADCFRNSADRDIFTIAIDYSEYDTHLTRYNFRTGMLQGIREAMT
PYRDLRYEGYTLEQIIDFGYGEGRVANTLWNGKRRLFRTTFDAYLRLDESERDKGTF---
-KIPKGVLPVSSIDVAKRIAVD---KGFDTLIAATDGSDLALIDTHLSGENSTLIANSMH
NMAIGTLIQREVGKGEPGVLTFLSEQYVGDDTLFYTKLHTTDTKAFDKVATSIFNTVAKC
GHEASPSKTMMTPYSVEKTQTHAKQGCYVPQDRMMIISSERRKDIEDVQGYVRSQVQTMI
TKVSRGFCHDLAQLILMLKTAFIGAWKMKRTIKEGAIYRDRKFDSNDEDGFTLIQIRNPL
ALYVPIGWNGYGAHPAALNIVMTEEMYVDSIMISKLDEIMTPIRKIVHDIPPCWNETQGD
KRGLISATKMSFFSKMARPAVQAALGDPQVMNLVEELPLGEFSPGRISRTMMHSALLKES
SARTLLSSGYELEYQKALNNWISQVS---MRLG-EESGVISTSYAKLFDVYFEGELDNAP
YMFPDQNLSPQFYIQKMMIGPRVSSRVRNSYVDRIDVILRKDVVMRGFITANTILNVIEK
LGTSHSVSDLVTVFTLMNIETRVAEELAEYMTSEKIRFDALKLLKKGIAGDEFTMSLNVA
TQDFIDAYLAYPYQLTKTEVDAVSLYCTQMIMLRAAIGLPKRKMRIVVTDDAKKRYKIRL
QRFRTHVPKIKVLKKLIDPNRM-TVRNLENQFV
>AGZ92011
---MAATVQGACLVRRIIEQYFKGFQITEKHGTYFTYKFSGFTRELRMKRGTKYRRTIQE
IEDSVNQGKEILHGRKI--------------IVECSWIDLLRV-TVDY--DIGLQIYEGS
MLPIESIEPEEEFLRNYKRNLEVHEPMEKFVEMRAKNETQVFGDLPLKVWYGFIEEYSTY
LNHTPAGLKMIRC-------FLTKYGSPFSQSSRDLAKFENINICYTTPLIFEMCLMESI
LEFNLIHRMREENLKN-LEFGNEPVNGINLIREFFYVCIPHPKKINNMLRSPYTWFVKMW
GVGANQLQVLRSYGSDDRNSKDIFYEKFITVNNKYEHLIKNSLFYKKSKLENIDKIKESV
KYSQDIGKHCEDIKTFLKLISKVYFTPFIPS-------KISNVILASLLLSIQTMTGYGR
AWVKNVGTDEAALMKPSKENLINEVSDYTKNNFIKAYDEAKKKGEEIVKPENLYTSMLRL
ARNTSSGFSTEIMINKMFGPTVKR-QKELIKIHSRIKALVIFTKGHTVFTPEELHKKYNT
VLDYQTKGSRDVPIKSTRTIYSINLSVLIPQLVLTLPLNEYFSRVGGSTHPDYPMI-GGK
IIVGDLEATGSRVVDAADTFRNSSDGDILTIAIDYSDYDTHLTQYNFRGGMLSGLKEVVK
QYENYRYEGFTLEQLIEFGYGEGRVARTLWNGKRKVVKVSSEAYMMLDDTDREVREF---
-KPPIGVHPVSTGEVLNALIKKTNDSHNCILVSPTDGSDLALVSTHLSGENSTLVANSMH
NMAIGTLIQDNINKKFTGKLSFLSEQYVGDDTLFYCKLHTYNAEEFNNMITDIFDTVKKC
GHVASESKTMITPYSVEKTQTHAKQGIYIPQDRMMIISSERRKDIEDVQGYMRSQIHTMV
TKVSRGFSHELATNILMLKTSFIGAWKMKRTVLDE-KFRDRIFDSDEEDGFTLIQIRDPL
TLFIPVAWNGYGAHPAALNIVMSEDIFIDSQIMPHLDSIMKELLLIANSCSPHWNETEAD
SRQVMPETKMSFFSKMARPVVQLALNNADIMNEVEKLPLGDFSPNRISRTMMHSALLKEQ
SARTLLTGGYELEYQNKLNGWLQNNECGDFIVN-NQTGEITTNFSKLFNITYGNIIIDEP
KKFPDQNLSPAFFLQKSSIGQRMSTRLRMSYIDRIDSILRKDVVMRGFITANTIINILEK
VGNTHTAIDLTTLFCLMNIEFKVAEELAMYLTSEKVRFDALKLLKRGMCGDEFSMSLNVA
TQHMVDTYVQMPHEFTKTEGDVMSLYISQLIMLRCALGLQKRKIQIHADENMKQRYKLRV
QRFKIHAPRLRLIKKLIDINRL-SVRQLENQFT
>ADI49541
--MVAITVQGAQLIKRVVERFYPGIAFNINEGACYIYKFSDHIRRIRMKHGTKYRRQAEE
IMRNISLRKERLYGIPV--------------LDEIEWKYVFDS-QTFQ--SYAFEVYVNS
ILPWSELDPEEEFLRNYRVSREM-TEVEKFIEFRAKNEMQIYGDIPIKVWCCFINELSAE
LKHVPLGMQVMAD-------FVNRFGSPFHQGNRDLSNLEDFQVAYTTPLLFEMCCMESI
LEFNIKMRMREEDISA-LEFGDMKVDPVELLREFFILCLPHPKKINNVLRAPYSWFVKMW
GVGADPIVVLQSTAGDDRNSKDVFYDKFRTESNRYKALFR-SSFYNESRRMNEEKIQEAV
KYSQKLGSHDRRLPLFERMLKTVYTTPFYPH-------KSSNMILASFLLSIQTITGYGR
AWVKNVSTEFDKQLKPNPSNLVQDVSDLTREFFKQAYVEAKERREEIVKPEDLYTSMLRL
ARNTSSGFSTEIYVKKRFGPRLR--DKDLIKINSRIKALVIFTKGHTVFTDEELHKKYNS
VELYQTKGSRDVPIKATRTIYSINLSVLVPQLIVTLPLNEYFSRVGGITSPDYKKI-GGK
VIVGDLEATGSRVMDAADCFRNSADRDIFTIAIDYSEYDTHLTRHNFRTGMLQGIREAMA
PYRDLRYEGYTLEQIIDFGYGEGRVANTLWNGKRRLFKTTFDAYIRLDESERDKGSF---
-KVPKGVLPVSSVDVANRIAVD---KGFDTLIAATDGSDLALIDTHLSGENSTLIANSMH
NMAIGTLIQREVGREQPGILTFLSEQYVGDDTLFYTKLHTTDTKVFDKVAASIFDTVAKC
GHEASPSKTMMTPYSVEKTQTHAKQGCYVPQDRMMIISSERRKDIEDVQGYVRSQVQTMI
TKVSRGFCHDLAQLILMLKTTFIGAWKMKRTIKEDAMYRDRKFDSNDEDGFTLIQIRNPL
ALYVPIGWNGYGAHPAALNIVMTEEMYVDSIMISKLDEIMAPIRRIVHDIPPCWNETQGD
KRGLISATKMSFFSKMARPAVQAALSDPQIMNLVEELPLGEFSPGRISRTMMHSALLKES
SARTLLSSGYELEYQKTLNSWIAQVS---MRLG-EESGVISTSYAKLFDVYFEGELDGAP
YMFPDQNLSPQFYIQKMMIGPRVSSRVRNSYVDRIDVILRKDVVMRGFITANTILNVIEK
LGTNHSVGDLVTVFTLMNIETRVAEELAEYMTSEKIRFDALKLLKKGIAGDEFTMSLNVA
TQDFIDTYLAYPYQLTKTEVDAISLYCTQMIMLRAALGLPKKKMKIVVTDDAKKRYKIRL
QRFRTHVPKIKVLKKLIDPNRM-TVRNLENQFV
>AAA87362
--MVAITVQGAQLIKRVVERFYPGIAFDINEGACYIYKFSDHIRRIRMKHGTKYRRQAEE
IMRNINLRKERLYGIPV--------------LDEVEWKYVFDG-QTFQ--SYAFEVYVNS
ILPWSELDPEEEFLRNYRVSREM-TEVEKFIEFRAKNEMQIYGDIPIKVWCCFINELSIE
LNHIPLGMQVMAD-------FVNRFNSPFHQGNRDLSNLEDFQVAYTTPLLFEMCCMESI
LEFNIKMRMREEDISA-LEFGDVRIDPVGLLREFFILCLPHPKKINNVLRAPYSWFVKMW
GVGADPIVVLQSTAGDDRNSKDVFYDKFRTEPNRYKALFR-SSFYNESRRMNEEKILEAV
KYSQNLGSHDRRLPLFEKMLKMVYTTPFYPH-------KSSNMILASFLLSIQTITGYGR
AWVKNVSTEFDKQLKPNPSNLVQDVSDLTREFFKQAYVEAKERREEIVKPEDLYTSMLRL
ARNTSSGFSTEIYVKKRFGPRLR--DKDLIKINSRIKALVIFTKGHTVFTDEELHKKYNS
VELYQTKGSRDVPIKATRTIYSINLSVLVPQLIVTLPLNEYFSRVGGITSPDYKKI-GGK
VIVGDLEATGSRVMDAADCFRNSADRDIFTIAIDYSEYDTHLTRHNFRTGMLQGIREAMA
PYRDLRYEGYTLEQIIDFGYGEGRVANTLWNGKRRLFKTTFDAYIRLDESERDKGGF---
-KVPKGVLPVSSVDVANRIAVD---KGFDTLIAATDGSDLALIDTHLSGENSTLIANSMH
NMAIGTLIQREVGREQPGILTFLSEQYVGDDTLFYTKLHTTDAKVFDKVAASIFDTVAKC
GHEASPSKTMMTPYSVEKTQTHAKQGCYVLQDRMMIISSERRKDIEDVQGYVRSQVQTMI
TKVSRGFCHDLAQLILMLKTTFIGAWKMKRTIKENAMYRDRKFDSNDEDGFTLIQIRNPL
ALYVPIGWNGYGAHPAALNIVMTEEMYVDSIMISKLDEIMAPIRRIVHDIPPCWNETQGD
KRGLISATKMSFFSKMARPAVQAALSDPQIMNLVEELPLGEFSPGRISRTMMHSALLKES
SARTLLSSGYELEYQKALNGWIAQVS---MRLG-EESGVISTSYAKLFDVYFEGELDGAP
NVFPDQNLSPQFYIQKMMIGPRVSSRVRNSYVDRIDVILRKDVVMRGFTTANTILNVIEK
LGTNHSVGDLVTVFTLMNIETRVAEELAGYMTSEKIRFDALKLLKKGIAGDEFTMSLNVA
TQDFIDTYLAYPYQLTKTEVDAISLYCTQMVMLRAALGLPKKKMKIVVTDDAKKRYKIRL
QRFRTHVPKIKVLKKLIDPNRM-TVRNLENQFV
>ATY47045
--MVAITVQGAQLIKRVVERFYPGIAFNINEGACYIYKFSDHIRRIRMKHGTKYRRQAEE
IMRNINLRKERLYGIPV--------------LDEVEWKYVFDG-QTFQ--SYAFEVYVNS
ILPWSELDPEEEFLRNYRVSREM-TEVEKFIEFRAKNEMQIYGDIPIKVWCCFINELSIE
LNHIPLGMQVMAD-------FVNRFNSPFHQGNRDLSNLEDFQVAYTTPLLFEMCCMESI
LEFNIKMRMREEDISA-LEFGDMKIDPVGLLREFFILCLPHPKKINNVLRAPYSWFVKMW
GVGADPIVVLQSTAGDDRNSKDVFYDKFRTEPNRYKALFR-SSFYNESRRMNEEKILEAV
KYSQNLGSHDRRLPLFEKMLKMVYTTPFYPH-------KSSNMILASFLLSIQTITGYGR
AWVKNVSTEFDKQLKPNPSNLVQDVSDLTREFFKQAYVEAKERREEIVKPEDLYTSMLRL
ARNTSSGFSTEIYVKKRFGPRLR--DKDLIKINSRIKALVIFTKGHTVFTDEELHKKYNS
VELYQTKGSRDVPIKATRTIYSINLSVLVPQLIVTLPLNEYFSRVGGITSPDYKKI-GGK
VIVGDLEATGSRVMDAADCFRNSADRDIFTIAIDYSEYDTHLTRHNFRTGMLQGIREAMA
PYRDLRYEGYTLEQIIDFGYGEGRVANTLWNGKRRLFKTTFDAYIRLDESERDKGSF---
-KVPKGVLPVSSVDVANRIAVD---KRFDTLIAATDGSDLALIDTHLSGENSTLIANSMH
NMAIGTLIQREVGREQPGILTFLSEQYVGDDTLFYTKLHTVDTKVFDKVAASIFDTVAKC
GHEASPSKTMMTPYSVEKTQTHAKQGCYVPQDRMMIISSERRKDIEDVQGYVRSQVQTMI
TKVSRGFCHDLAQLILMLKTTFIGAWKMKRTIKENAMYRDRKFDSNDEDGFTLIQIRNPL
ALYVPIGWNGYGAHPAALNIVMTEEMYVDSIMISKLDEIMAPIRRIVHDIPPCWNETQGD
KRGLISATKMSFFSKMARPAVQAALSDPQVMNLVEELPLGEFSPGRISRTMMHSALLKES
SARTLLSSGYELEYQKALNSWIAQVS---MRLG-EESGVISTSYAKLFDVYFEGELDGAP
YMFPDQNLSPQFYIQKMMIGPRVSSRVRNSYVDRIDVILRKDVVMRGFITANTILNVIEK
LGTNHSVGDLVTVFTLMNIETRVAEELAEYMTSEKIRFDALKLLKKGIAGDEFTMSLNVA
TQDFIDTYLAYPYQLTKTEVDAISLYCTQMVMLRAALGLPKKKMKIVVTDDAKKRYKIRL
QRFRTHVPKIKVLKKLIDPNRM-TVRNLENQFV
>AIT40287
--MVAITVQGAQLIKRVVERFYPGIEFRDDEGACYIYKFSDHIRRIRMKHGTKYQRQAEE
IMRNIGLRKEKLHGVPV--------------LDEVKWKHVFDG-QTFQ--SFAFEVYINS
ILPWSELDPEEEFLRNYRVSREM-TEVEKFIEFRAKSEMQIYGDIPIKVWCCFINELSAE
INHIPLGMQVMAD-------FVNRFDSPFHQGNRDLSNLEDFRVAYTTPLLFEMCCMESI
LEFNIKMRMREEDISA-LEFGDMEVNPIGLLREFFILCLPHPKKINNVLRAPYSWFVKMW
GVGADPIVVLQSAAGDDRNSKDVFYDKFRTEANRYKGLFR-SSFYSESKRMNEEKILEAV
KYSQELGSHDRRLPIFEKMLKTVYTTPFYPH-------KSSNMILASFLLSIQTITGYGR
AWVKNVSTEFDKQLKPNPNNLVQDVSDLTREFFKQAYVEAKERREEIVKPEDLYTSMLRL
ARNTSSGFSTEIFVKKKFGPRLK--DKDLIKINSRIKALVIFTKGHTVFTDEELRKKYNS
VELYQTKGSRDVPIKATRTIYSINLSVLVPQLIVTLPLNEYFSRVGGITSPDYRKI-GGK
VIVGDLEATGSRVMDAADCFRNSADRDIFTIAIDYSEYDTHLTRYNFRTGMLQGIREAMT
PYRDLRYEGYTLEQIIDFGYGEGRVANTLWNGKRRLFRTTFDAYLRLDESERDKGTF---
-KIPKGVLPVSSIDVAKRIAVD---KGFDTLIAATDGSDLALIDTHLSGENSTLIANSMH
NMAIGTLIQREVGKGEPGVLTFLSEQYVGDDTLFYTKLHTTDTKAFDKVATSIFNTVAKC
GHEASPSKTMMTPYSVEKTQTHAKQGCYVPQDRMMIISSERRKDIEDVQGYVRSQVQTMI
TKVSRGFCHDLAQLILMLKTAFIGAWKMKRTIKEGAIYRDRKFDSNDEDGFTLIQIRNPL
ALYVPIGWNGYGAHPAALNIIMTEEMYVDSIMISKLDEIMTPIRKIVHDIPPCWNETQGD
KRGLISATKMSFFSKMARPAVQAALGDPQVMSLVEELPLGEFSPGRISRTMMHSALLKES
SARTLLSSGYELEYQKALNNWISQVS---MRLG-EESGVISTSYAKLFDVYFEGELDNAP
YMFPDQNLSPQFYIQKMMIGPRVSSRVRNSYVDRIDVILRKDVVMRGFITANTILNVIEK
LGTSHSVSDLVTVFTLMNIETRVAEELAEYMTSEKIRFDALKLLKKGIAGDEFTMSLNVA
TQDFIDAYLAYPYQLTKTEVDAVSLYCTQMIMLRAAIGLPKRKMRIVVTDDAKKRYKIRL
QRFRTHVPKIKVLKKLIDPNRM-TVRNLENQFV
>ATY47760
--MVAITVQGAQLIKRVVERFYPGIEFRDDEGACYIYKFSDHIRRIRMKHGTKYQRQAEE
ITRNIGLRKEKLHGVPV--------------LDEVMWKHVFDG-QTFQ--SFAFEVYINS
ILPWSELDPEEEFLRNYRVSREM-TEVEKFIEFRAKSEMQIYGDIPIKVWCCFINELSTE
MNHIPLGMQVMAD-------FVNRFDSPFHQGNRDLSNLEDFRVAYTTPLLFEMCCMESI
LEFNIKMRMREEDISA-LEFGDMEVNPIGLLREFFILCLPHPKKINNVLRAPYSWFVKMW
GVGADPIVVLQSAAGDDRNSKDVFYDKFHTEANRYKGLFR-SSFYSESKRMNEEKILEAV
KYSQELGSHDRRLPIFEKMLKAVYTTPFYPH-------KSSNMILASFLLSIQTITGYGR
AWVKNVSTEFDKQLKPNPNNLVQDVSDLTREFFKQAYVEAKERREEIVKPEDLYTSMLRL
ARNTSSGFSTEIFVKKKFGPRLK--DKDLIKINSRIKALVIFTKGHTVFTDEELRKKYNS
VELYQTKGSRDVPIKATRTIYSINLSVLVPQLIVTLPLNEYFSRVGGITSPDYRKI-GGK
VIVGDLEATGSRVMDAADCFRNSADRDIFTIAIDYSEYDTHLTRYNFRTGMLQGIREAMT
PYRDLRYEGYTLEQIIDFGYGEGRVANTLWNGKRRLFRTTFDAYLRLDESERDKGTF---
-KIPKGVLPVSSIDVAKRIAVD---KGFDTLIAATDGSDLALIDTHLSGENSTLIANSMH
NMAIGTLIQREVGKGEPGVLTFLSEQYVGDDTLFYTKLHTTDTKAFDRVATSIFNTVAKC
GHEASPSKTMMTPYSVEKTQTHAKQGCYVPQDRMMIISSERRKDIEDVQGYVRSQVQTMI
TKVSRGFCHDLAQLILMLKTAFIGAWKMKRTIKEGAIYRDRKFDSNDEDGFTLIQIRNPL
ALYVPIGWNGYGAHPAALNIVMTEEMYVDSIMISKLDEIMTPIRKIVHDIPPCWNETQGD
KRGLISATKMSFFSKMARPAVQAALGDPQVMNLVEELPLGEFSPGRISRTMMHSALLKES
SARTLLSSGYELEYQKALNNWISQVS---MRLG-EESGVISTSYAKLFDVYFEGELDNAP
YMFPDQNLSPQFYIQKMMIGPRVSSRVRNSYVDRIDVILRKDVVMRGFITANTILNVIEK
LGTSHSVSDLVTVFTLMNIETRVAEELAEYMTSEKIRFDALKLLKKGIAGDEFTMSLNVA
TQDFIDAYLAYPYQLTKTEVDAVSLYCTQMIMLRAAIGLPKRKMRIVVTDDAKKRYKIRL
QRFRTHVPKIKVLKKLIDPNRM-TVRNLENQFV
>AKM21102
--MVAITVQGAQLIKRVVERFYPGIAFDINEGACYIYKFSDHIRRIRMKHGTKYRRQAEE
IMRNINLRKERLYGIPV--------------LDEVEWKYVFDG-QTFQ--SYAFEVYVNS
ILPWSELDPEEEFLRNYRVSREM-TEVEKFIEFRAKNEMQIYGDIPIKVWCCFISELSIE
LNHTPLGMQVMAD-------FVNRFNSPFHQGNRDLSNLEDFQVAYTTPLLFEMCCMESI
LEFNIKMRMREEDISA-LEFGDMKIDPVELLREFFILCLPHPKKINNVLRAPYSWFVKMW
GVGADPIVVLQSAAGDDRNSKDVFYDKFRTEPNRYKALFR-SSFYNESRRMNEEKILEAV
KYSQNLGSHDRRLPLFEKMLKMVYTTPFYPH-------KSSNMILASFLLSIQTITGYGR
AWVKNVSTEFDKQLKPNPSNLVQDVSDLTREFFKQAYVEAKERREEIVKPEDLYTSMLRL
ARNTSSGFSTEIYVKKRFGPRLR--DKDLIKINSRIKALVIFTKGHIVFTDEELHKKYNS
VELYQTKGSRDVPIKATRTIYSINLSVLVPQLIVTLPLNEYFSRVGGITSPDYKKI-GGK
VIVGDLEATGSRVMDAADCFRNSADRDIFTIAIDYSEYDTHLTRHNFRTGMLQGIREAMA
PYRDLRYEGYTLEQIIDFGYGEGRVANTLWNGKRRLFKTTFDAYIRLDESERDKGSF---
-KVPKGVLPVSSVDVANRIAVD---KGFDTLIAATDGSDLALIDTHLSGENSTLIANSMH
NMAIGTLIQREVGREQPGILTFLSEQYVGDDTLFYTKLHTTDIKVFDKVAASIFDTVAKC
GHEASPSKTMMTPYSVEKTQTHAKQGCYVPQDRMMIISSERRKDIEDVQGYVRSQVQTMI
TKVSRGFCHDLAQLILMLKTTFIGAWKMKRTIKENAMYRDRKFDSNDEDGFTLIQIRNPL
ALYVPIGWNGYGAHPAALNIVMTEEMYVDSIMISKLDEIMAPIRRIVHDIPPCWNETQGD
KRGLISATKMSFFSKMARPAVQAALSDPQIMNLVEELPLGEFSPGRISRTMMHSALLKES
SARTLLSSGYELEYQKALNGWIAQVS---MRLG-EESGVISTSYAKLFDVYFEGELDGAP
YMFPDQNLSPQFYIQKMMIGPRVSSRVRNSYVDRIDVILRKDVVMRGFITANTILNVIEK
LGTNHSVGDLVTVFTLMNIETRVAEELAEYITSEKIRFDALKLLKKGIAGDEFTMSLNVA
TQDFIDTYLAYPYQLTKTEVDAISLYCTQMVMLRAALGLPKRKMKIVVTDDAKRRYKIRL
QRFRTHVPKIKVLKKLIDPNRM-TVRNLENQFV
>AKV60447
--MVAITVQGAQLIKRVVERFYPGIEFRNDEGACYIYKFSDHIRRIRMKHGTKYQRQAEE
IMHNISLRKERLHGIPV--------------LDEVEWKYVFDG-QTFQ--SYAFEVYINS
ILPWSELDPEEEFLRNYRVSRET-TEVEKFIEFRAKNEMQIYGDIPIKVWCCFINELSAE
VNHTPLGMQVMAD-------FVNRFGSPFHQGNRDLSNLEDFQVAYSTPLLFEMCCMESI
LEFNIKMRMREEEISA-LEFGDTRIDPIGLLREFFVLCLPHPKKINNVLRAPYSWFVKMW
GVGADPIVVLQSAAGDDRNSKDVFYDKFRTEANRYKGLFR-SSFYSESRRMNEEKVLEAV
KYSQELGSHDHRLPIFEKMLKTVYTTPFYPH-------KSSNMILASFLLSIQTITGYGR
AWVKNVSTEFDKQLKPNPNNLVQDVSDLTREFFKQAYVEAKERREEIVKPEDLYTSMLRL
ARNTSSGFSTEIFVKKKFGPRLK--DKDLIKINSRIKALVIFTKGHTVFTDEELRKKYNS
VELYQTKGSRDVPIKATRTIYSINLSVLVPQLIVTLPLNEYFSRVGGITSPDYRKI-GGK
VIVGDLEATGSRVMDAADCFRNSADRDIFTIAIDYSEYDTHLTRYNFRTGMLQGIREAMT
PYRDLRYEGYTLEQIIDFGYGEGRVANTLWNGKRRLFRTTFDAYLRLDESERDKGTF---
-KIPKGVLPVSNVDVAKRIAVD---KGFDTLVAATDGSDLALIDTHLSGENSTLIANSMH
NMAIGTLIQREVGKEEPGVLTFLSEQYVGDDTLFYAKLHTTDTKVFDRIATSIFNTVAKC
GHEASPSKTMMTPYSVEKTQTHAKQGCYVPQDRMMIISSERRKDIEDVQGYVRSQVQTMI
TKVSRGFCHDLAQLILMLKAAFIGAWKMKRTIKEDATYRDRKFDSNDEDGFTLIQIRNPL
ALYVPIGWNGYGAHPAALNIVMTEEMYVDSIMISKLDEIMAPIRKIVHDIPPCWNETQGD
KRGLISATKMSFFSKMARPAVQAALSDPQVMNLVEELPLGEFSPGRISRTMMHSALLKES
SARTLLSSGYELEYQKVLNNWISQVS---MRLG-EESGVISTSYAKLFDVYFEGELDSAP
YMFPDQNLSPQFYIQKMMIGPRVSSRVRSSYVDRIDVILRKDVVMRGFITANTILNVIEK
LGTNHSVGDLVTVFTLMNIETRVAEELAEYMTSEKIRFDALKLLKKGIAGDEFTMSLNVA
TQDFIDTYLAYPYQLTKTEADAVSLYCTQMIMLRAAIGLPKRKMRIAVTDDAKKRYKIRL
QRFRTHVPKIKVLKKLIDPNRM-TVRNLENQFV
>AYA21662
--MVAITVQGAQLIKRVVERFYPGITFNINEGACYIYKFSDHIRRIRMKHGTKYRRQAEE
IIRNIGLRKERLYGIPV--------------LDEVEWKYVFDG-QTFQ--SYAFEVYVNS
ILPWSELDPEEEFLRNYRVSREM-TEVEKFIEFRAKNEMQIYGDIPIKVWCCFINELSAE
LKHIPLGMQVMAD-------FVNRFDSPFHQGNRDLSNLEDFQVAYTTPLLFEMCCMESI
LEFNIKMRMREEDISA-LEFGDMKVDPVGLLREFFVLCLPHPKKINNVLRAPYSWFVKMW
GVGADPIVVLQSTAGDDRNSKDVFYDKFRTEPNRYKALFR-SSFYNESRRMNEEKILEAV
KYSQKLGSHDRRLPLFEKMLKTVYTTPFYPH-------KSSNMILASFLLSIQTITGYGR
AWVKNVSTEFDKQLKPNPSNLVQDVSDLTREFFKQAYVEAKERREEIVKPEDLYTSMLRL
ARNTSSGFSTEIYVKKRFGPRLR--DKDLIKINSRIKALVIFTKGHTVFTDEELHKKYNS
VELYQTKGSRDVPIKATRTIYSINLSVLVPQLIVTLPLNEYFSRVGGITSPDYKKI-GGK
VIVGDLEATGSRVMDAADCFRNSADRDIFTIAIDYSEYDTHLTRHNFRTGMLQGIREAMA
PYRDLRYEGYTLEQIIDFGYGEGRVANTLWNGKRRLFKTTFDAYIRLDESERDKGSF---
-KVPKGVLPVSSVDVANRIAVD---KGFDTLIAATDGSDLALIDTHLSGENSTLIANSMH
NMAIGTLIQREVGREQPGILTFLSEQYVGDDTLFYTKLHTTDTKVFDKVAASIFDTVAKC
GHEASPSKTMMTPYSVEKTQTHAKQGCYVPQDRMMIISSERRKDIEDVQGYVRSQVQTMI
TKVSRGFCHDLAQLILMLKTTFIGAWKMKRTIKEDATYRDRKFDSNDEDGFTLIQIRNPL
ALYVPIGWNGYGAHPAALNIVMTEEMYVDSIMISKLDEIMAPIRRVVHDIPPCWNETQGD
KRGLISATKMSFFSKMARPAVQAALSDPQIMNLVEELPLGEFSPGRISRTMMHSALLKES
SARTLLSSGYELEYQKALNSWIAQVS---MRLG-EESGVISTSYAKLFDVYFEGELDGAP
YMFPDQNLSPQFYIQKMMIGPRVSSRVRNSYVDRIDVILRKDVVMRGFITANTILNVIEK
LGTNHSVGDLVTVFTLMNIETRVAEELAEYMTSEKIRFDALKLLKKGIAGDEFTMSLNVA
TQDFIDTYLAYPYQLTKTEVDAISLYCAQMVMLRAALGLPKKKMKIVVTDDAKKRYKIRL
QRFRTHVPKIKVLKKLIDPNRM-TVRNLENQFV
>ATY47762
--MVAITVQGAQLIKRVVERFYPGIEFRDDEGACYIYKFSDHIRRIRMKHGTKYQRQAEE
IMRNIGLRKEKLHGVPV--------------LDEVMWKDVFDG-QTFQ--SFAFEVYINS
ILPWSELDPEEEFLRNYRVSREI-TEVEKFIEFRAKSEMQIYGDIPIKVWCCFINELSTE
INHIPLGMQVMAD-------FVNRFDSPFHQGNRDLSNLEDFRVAYTTPLLFEMCCMESI
LEFNIKMRMREEDISA-LEFGDMEVNPIGLLREFFILCLPHPKKINNVLRAPYSWFVKMW
GVGADPIVVLQSAAGDDRNSKDVFYDKFHTEANRYKGLFR-SSFYSESKRMNEEKILEAV
KYSQELGSHDRRLPIFEKMLKAVYTTPFYPH-------KSSNMILASFLLSIQTITGYGR
AWVKNVSTEFDKQLKPNPNNLVQDVSDLTREFFKQAYVEAKERREEIVKPEDLYTSMLRL
ARNTSSGFSTEIFVKKKFGPRLK--DKDLIKINSRIKALVIFTKGHTVFTDEELRKKYNS
VELYQTKGSRDVPIKATRTIYSINLSVLVPQLIVTLPLNEYFSRVGGITSPDYRKI-GGK
VIVGDLEATGSRVMDAADCFRNSADRDIFTIAIDYSEYDTHLTRYNFRTGMLQGIREAMT
PYRDLRYEGYTLEQIIDFGYGEGRVANTLWNGKRRLFRTTFDAYLRLDESERDKGTF---
-KIPKGVLPVSSIDVAKRIAVD---KGFDTLIAATDGSDLALIDTHLSGENSTLIANSMH
NMAIGTLIQREVGKGEPGVLTFLSEQYVGDDTLFYTKLHTTDTKAFDRVATSIFNTVAKC
GHEASPSKTMMTPYSVEKTQTHAKQGCYVPQDRMMIISSERRKDIEDVQGYVRSQVQTMI
TKVSRGFCHDLAQLILMLKTAFIGAWKMKRTIKEGAIYRDRKFDSNDEDGFTLIQIRNPL
ALYVPIGWNGYGAHPAALNIVMTEEMYVDSIMISKLDEIMTPIRKIVHDIPPCWNETQGD
KRGLISATKMSFFSKMARPAVQAALGDPQVMNLVEELPLGEFSPGRISRTMMHSALLKES
SARTLLSSGYELEYQKALNNWISQVS---MRLG-EESGVISTSYAKLFDVYFEGELDNAP
YMFPDQNLSPQFYIQKMMIGPRVSSRVRNSYVDRIDVILRKDVVMRGFITANTILNVIEK
LGTSHSVSDLVTVFTLMNIETRVAEELAEYMTSEKIRFDALKLLKKGIAGDEFTMSLNVA
TQDFIDAYLAYPYQLTKTEVDAVSLYCTQMIMLRAAIGLPKRKMRIVVTDDAKKRYKIRL
QRFRTHVPKIKVLKKLIDPNRM-TVRNLENQFV
>AKV60453
--MVAITVQGAQLIKRVVERFYPGIAFNINEGACYIYKFSDHIRRIRMKHGTKYRRQAEE
IIRNISLRKERLYGIPV--------------LDEVEWKYVFDG-QTFQ--SYAFEVYVNS
ILPWSELDPEEEFLRNYRVSREM-TEVEKFIEFRAKNEMQIYGDIPIKVWCCFINELSAE
LKHVPLGMQVMAD-------FVNRFDSPFHQGNRDLSNLEDFQVAYTTPLLFEMCCMESI
LEFNIKMRMREEEISA-LEFGDMKVDPVGLLREFFILCLPHPKKINNVLRAPYSWFVKMW
GVGADPIVVLQSTAGDDRNSKDVFYDKFRTEPNRYKALFR-SSFYNESRRMNEEKILEAV
KYSQKLGSHDRRLPLFEKMLKTVYTTPFYPH-------KSSNMILASFLLSIQTITGYGR
AWVKNVSTEFDKQLKPNPSNLVQDVSDLTREFFKQAYVEAKERREEIVKPEDLYTSMLRL
ARNTSSGFSTEIYVKKRFGPRLR--DKDLIKINSRIKALVIFTKGHTVFTDEELHKKYNS
VELYQTKGSRDVPIKATRTIYSINLSVLVPQLIVTLPLNEYFSRVGGITSPDYKKI-GGK
VIVGDLEATGSRVMDAADCFRNSADRDIFTIAIDYSEYDTHLTRHNFRTGMLQGIREAMA
PYRDLRYEGYTLEQIIDFGYGEGRVANTLWNGKRRLFKTTFDAYIRLDESERDKGSF---
-KVPKGVLPVSSVDVANRIAVD---KGFDTLIAATDGSDLALIDTHLSGENSTLIANSMH
NMAIGTLIQREVGREQPGVLTFLSEQYVGDDTLFYTKLHTTDTKVFDKVAASIFDTVAKC
GHEASPSKTMMTPYSVEKTQTHAKQGCYVPQDRMMIISSERRKDIEDVQGYVRSQVQTMI
TKVSRGFCHDLAQLILMLKTTFIGAWKMKRTIKEDAMYRDRKFDSNDEDGFTLIQIRNPL
ALYVPIGWNGYGAHPAALNIVMTEEMYVDSIMISKLDEIMAPIRRIVHDIPPCWNETQGD
KRGLISATKMSFFSKMARPAVQAALSDPQIMNLVEELPLGEFSPGRISRTMMHSALLKES
SARTLLSSGYELEYQKALNSWIAQVS---MRLG-EESGVISTSYAKLFDVYFEGELDGAP
YMFPDQNLSPQFYIQKMMIGPRVSSRVRNSYVDRIDVILRKDVVMRGFITANTILNVIEK
LGTNHSVGDLVTVFTLMNIETRVAEELAEYMTSEKIRFDALKLLKKGIAGDEFTMSLNVA
TQDFVDTYLAYPYQLTKTEVDAISLYCTQMIMLRAALGLPKKKMKIVVTDDAKKRYKIRL
QRFRTHVPKIKVLKKLIDPNRM-TVRNLENQFV
>ALW82954
--MVAITVQGAQLIKRVVERFYPGIAFNINEGACYIYKFSDHIRRIRMKHGTKYRRQAEE
IMRNISLRKERLYGIPV--------------LDEVEWKYVFDG-QTFQ--SYAFEVYVNS
ILPWSELDPEEEFLRNYRVSREM-TEVEKFIEFRAKNEMQIYGDIPIKVWCCFINELSAE
LKHIPLGMQVMAD-------FVNRFDSPFHQGNRDLSNLEDFQVAYTTPLLFEMCCMESI
LEFNIKMRMREEDIST-LEFGDMKVDPVGLLREFFILCLPHPKKINNVLRAPYSWFVKMW
GVGADPIVVLQSTAGDDRNSKDVFYDKFRTEPNRYKALFR-SSFYNESRRMNEEKILEAV
KYSQKLGSHDRRLPLFEKMLKTVYTTPFYPH-------KSSNMILASFLLSIQTITGYGR
AWVKNVSTEFDKQLKPNPSNLVQDVSDLTREFFKQAYVEAKERREEIVKPEDLYTSMLRL
ARNTSSGFSTEIYVKKRFGPRLK--DKDLIKINSRIKALVIFTKGHTVFTDEELHKKYNS
VELYQTKGSRDVPIKATRTIYSINLSVLVPQLIVTLPLNEYFSRVGGITSPDYKKI-GGK
VIVGDLEATGSRVMDAADCFRNSADRDIFTIAIDYSEYDTHLTRHNFRTGMLQGIREAMA
PYRDLRYEGYTLEQIIDFGYGEGRVANTLWNGKRRLFKTTFDAYIRLDESDRDKGSF---
-KVPKGVLPVSSIDVANRIAVD---KGFDTLIAATDGSDLALIDTHLSGENSTLIANSMH
NMAIGTLIQREVGREQPGILTFLSEQYVGDDTLFYTKLHTTDTKVFDRVAASIFDTVAKC
GHEASPSKTMMTPYSVEKTQTHAKQGCYVPQDRMMIISSERRKDIEDVQGYVRSQVQTMI
TKVSRGFCHDLAQLILMLKTTFIGAWKMKRTIKEDAMYRDRKFDSNDEDGFTLIQIRNPL
ALYVPIGWNGYGAHPTALNIVMTEEMYVDSIMISKLDEIMAPIRRIVHDIPPCWNETQGD
KRGLISATKMSFFSKMARPAVQAALSDPQIMNLVEELPLGEFSPGRISRTMMHSALLKES
SARTLLSSGYELEYQKALNSWIAQVS---MRLG-EESGVISTSYAKLFDVYFEGELGSAP
YMFPDQNLSPQFYIQKMMIGPRVSSRVRNSYVDRIDVILRKDVVMRGFITANTILNVIEK
LGTNHSVGDLVTVFTLMNIETRVAEELAEYMTSEKIRFDALKLLKKGIAGDEFTMSLNVA
TQDFIDTYLAYPYQLTKTEVDAISLYCTQMVMLRAALGLPKKKMKIVVTDDAKKRHKIRL
QRFRTHVPKIKVLKKLIDPNRM-TVRNLENQFV
>AOX24060
--MVAITVQGAQLIKRVVERFYPGIVFDLNEGACYIYKFSDHIRRIRMKHGTKYRRQAEE
IMRNVSLRKERLYGIPV--------------LDEVEWKYVFDG-QTFQ--SYAFEVYVNS
ILPWSELDPEEEFLRNYRVSREM-TEVEKFIEFRAKNEMQIYGDIPIKVWCCFINELSAE
LKHIPLGMQVMAD-------FVNRFDSPFHQGNRDLSNLEDFQVAYTTPLLFEMCCMESI
LEFNIKMRMREEDITA-LEFGDMKIDPVGLLREFFILCLPHPKKINNVLRAPYSWFVKMW
GVGADPIVVLQSTAGDDRNSKDVFYDKFRTEPNRYKALFR-SSFYNESRRMNEEKILEAV
KYSQKLGSHDHRLPLFEKMLRTVYTTPFYPH-------KSSNMILASFLLSIQTITGYGR
AWVKNVSTEFDKQLKPNPSNLVQDVSDLTREFFKQAYVEAKERREEIVKPEDLYTSMLRL
ARNTSSGFSTEIYVKKRFGPRLK--DKDLIKINSRIKALVIFTKGHTVFTDEELHKKYNS
VELYQTKGSRDVPIKATRTIYSINLSVLVPQLIVTLPLNEYFSRVGGITSPDYKKI-GGK
VIVGDLEATGSRVMDAADCFRNSADRDIFTIAIDYSEYDTHLTRHNFRTGMLQGIREAMA
PYRDLRYEGYTLEQIIDFGYGEGRVANTLWNGKRRLFKTTFDAYIRLDESERDKGSF---
-KVPKGVLPVSSVDVASRIAVD---KGFDTLIAATDGSDLALIDTHLSGENSTLIANSMH
NMAIGTLIQREVGKEQPGILTFLSEQYVGDDTLFYTKLHTTDTKIFDKVATSIFNTVAKC
GHEASPSKTMMTPYSVEKTQTHAKQGCYVPQDRMMIISSERRKDIEDVQGYVRSQVQTMI
TKVSRGFCHDLAQLILMLKTTFIGAWKMKRTIKEDAMYRDRKFDSNDEDGFTLIQIRNPL
ALYVPIGWNGYGAHPAALNIVMTEEMYVDSIMISKLDEIMAPIRRIVHDIPPCWNETQGD
KRGLISATKMSFFSKMARPAVQAALSDPQIMNLVEGLPLGEFSPGRISRTMMHSALLKES
SARTLLSSGYELEYQKALNGWIAQVS---MRLG-EESGVISTSYAKLFDVYFEGELDSAP
YMFPDQNLSPQFYIQKMMIGPRVSSRVRNSYVDRIDVILRKDVVMRGFITANTILNVIEK
LGTNHSVGDLVTVFTLMNIETRVAEELAEYMTSEKIRFDALKLLKKGIAGDEFTMSLNVA
TQDFVDTYLAYPYQLTKTEVDAISLYCTQMVMLRAALGLPKKKMKIVVTDDAKKRYKIRL
QRFRTHVPKIKVLKKLIDPNRM-TVRNLENQFV
>AFN71110
--MVAITVQGAQLIKRVVECFYPGIAFNINEGACYIYKFSDHIRRIRMKHGTKYRRQAEE
IMRNISLRKERLYGIPV--------------LDEVEWKYVFDG-QTFQ--SYAFEVYVNS
ILPWSELDPEEEFLRNYRVSREM-TEVEKFIEFRAKNEMQIYGDIPIKVWCCFINELSAE
LKHIPLGMQVMAD-------FVNRFDSPFHQGNRDLSNLEDFQVAYTTPLLFEMCCMESI
LEFNIKMRMREEDISA-LEFGDMKVDPVGLLREFFILCLPHPKKINNVLRAPYSWFVKMW
GVGADPIVVLQSTAGDDRNSKDVFYDKFRTEPNRYKALFR-SSFYNESRRMNEEKILEAV
KYSQKLGSHDRRLPLFEKMLKTVYTTPFYPH-------KSSNMILASFLLSIQTITGYGR
AWVKNVSTEFDKQLKPNPSNLVQDVSDLTREFFKQAYVEAKERREEIVKPEDLYTSMLRL
ARNTSSGFSTEIYVKKRFGPRLR--DKDLIKINSRIKALVIFTKGHTVFTDEELHKKYNS
VELYQTKGSRDVPIKATRTIYSINLSVLVPQLIVTLPLNEYFSRVGGITSPDYKKI-GGK
VIVGDLEATGSRVMDAADCFRNSADRDIFTIAIDYSEYDTHLTRHNFRTGMLQGIREAMA
PYRDLRYEGYTLEQIIDFGYGEGRVANTLWNGKRRLFKTTFDAYIRLDESERDKGSF---
-KVPKGVLPVSSVDVANRIAVD---KGFDTLIAATDGSDLALIDTHLSGENSTLIANSMH
NMAIGTLIQREVGKEQPGILTFLSEQYVGDDTLFYTKLHTTDTKVFDKVAASIFDTVAKC
GHEASPSKTMMTPYSVEKTQTHAKQGCYVPQDRMMIISSERRKDIEDVQGYVRSQVQTMI
TKVSRGFCHDLAQLILMLKTTFIGAWKMKRTIKEDAMYRDRKFDSNDEDGFTLIQIRNPL
ALYVPIGWNGYGAHPAALNIVMTEEMYVDSIMISKLDEIMAPIRKIVHDIPPCWNETQGD
KRGLISATKMSFFSKMARPAVQAALSDPQIMNLVEELPLGEFSPGRISRTMMHSALLKES
SARTLLSSGYELEYQKALNSWIAQVS---MRLG-EESGVISTSYAKLFDVYFEGELDGAP
YMFPDQNLSPQFYIQKMMIGPRVSSRVRNSYVDRIDVILRKDVVMRGFITANTILSVIEK
LGTNHSVGDLVTVFTLMNIETRVAEELAEYMTSEKIRFDALKLLKKGIAGDEFTMSLNVA
TQDFIDTYLAYPYQLTKTEVDAISLYCTQMVMLRAALGLPKKKMKIVVTDDAKKRYKIRL
QRFRTHVPKIKVLKKLIDPNRM-TVRNLENQFV
>ATY47712
--MVAITVQGAQLIKRVVERFYPGIEFRDDEGACYIYKFSDHIRRIRMKHGTKYQRQAEE
IMRNIGLRKEKLHGVPV--------------LDEVKWKHVFDG-QTFQ--SFAFEVYINS
ILPWSELDPEEEFLRNYRVSREM-TEVEKFIEFRAKSEMQIYGDIPIKVWCCFINELSAE
INHIPLGMQVMAD-------FVNRFDSPFHQGNRDLSNLEDFRVAYTTPLLFEMCCMESI
LEFNIKMRMREEDISA-LEFGDMEVNPIGLLREFFILCLPHPKKINNVLRAPYSWFVKMW
GVGADPIVVLQSAAGDDRNSKDVFYDKFCTEANRYKGLFR-SSFYSESKRMNEEKILEAV
KYSQELGSHDHRLPIFEKMLKTVYTTPFYPH-------KSSNMILASFLLSIQTITGYGR
AWVKNVSTEFDKQLKPNPNNLVQDVSDLTREFFKQAYVEAKERREEIVKPEDLYTSMLRL
ARNTSSGFSTEIFVKKKFGPRLK--DKDLIKINSRIKALVIFTKGHTVFTDEELRKKYNS
VELYQTKGSRDVPIKATRTIYSINLSVLVPQLIVTLPLNEYFSRVGGITSPDYRKI-GGK
VIVGDLEATGSRVMDAADCFRNSADRDIFTIAIDYSEYDTHLTRYNFRTGMLQGIREAMT
PYRDLRYEGYTLEQIIDFGYGEGRVANTLWNGKRRLFRTTFDAYLRLDESERDKGTF---
-KIPKGVLPVSSIDVAKRIAVD---KGFDTLIAATDGSDLALIDTHLSGENSTLIANSMH
NMAIGTLIQREVGKGEPGVLTFLSEQYVGDDTLFYTKLHTTDTKAFDKVATSIFNTVAKC
GHEASPSKTMMTPYSVEKTQTHAKQGCYVPQDRMMIISSERRKDIEDVQGYVRSQVQTMI
TKVSRGFCHDLAQLILMLKTAFIGAWKMKRTIKEGAIYRDRKFDSNDEDGFTLIQIRNPL
ALYVPIGWNGYGAHPAALNIIMTEEMYVDSIMISKLDEIMTPIRKIVHDIPPCWNETQGD
KRGLISATKMSFFSKMARPAVQAALGDPQVMSLVEELPLGEFSPGRISRTMMHSALLKES
SARTLLSSGYELEYQKALNNWISQVS---MRLG-EESGVISTSYAKLFDVYFEGELDNAP
YMFPDQNLSPQFYIQKMMIGPRVSSRVRNSYVDRIDVILRKDVVMRGFITANTILNVIEK
LGTSHSVSDLVTVFTLMNIETRVAEELAEYMTSEKIRFDALKLLKKGIAGDEFTMSLNVA
TQDFIDAYLAYPYQLTKTEVDAVSLYCTQMIMLRAAIGLPKRKMRIVVTDDAKKRYKIRL
QRFRTHVPKIKVLKKLIDPNRM-TVRNLENQFV
>AGJ83471
--MVAITVQGAQLIKRVVERFYPGIAFNINEGACYIYKFSDHIRRIRMKHGTKYRRQAEE
IIRNISLRKERLYGIPV--------------LDEVEWKYVFDG-QTFQ--SYAFEVYVNS
ILPWSELDPEEEFLRNYRVSREM-TEVEKFIEFRAKNEMQIYGDIPIKVWCCFINELSAE
LKHIPLGMQVMAD-------FVNRFDSPFHQGNRDLSNLEDFQVAYTTPLLFEMCCMESI
LEFNIKMRMREEDISA-LEFGDMKVDPVGLLREFFILCLPHPKKINNVLRAPYSWFVKMW
GVGADPIVVLQSTAGDDRNSKDVFYDKFRTEPNRYKALFR-SSFYNESRRMNEEKILEAV
KYSQKLGSHDRRLPLFEKMLKTVYTTPFYPH-------KSSNMILASFLLSIQTITGYGR
AWVKNVSTEFDKQLKPNPSNLVQDVSDLTREFFKQAYVEAKERREEIVKPEDLYTSMLRL
ARNTSSGFSTEIYVKKRFGPRLR--DKDLIKINSRIKALVIFTKGHTVFTDEELHKKYNS
VELYQTKGSRDVPIKATRTIYSINLSVLVPQLIVTLPLNEYFSRVGGITSPDYKKI-GGK
VIVGDLEATGSRVMDAADCFRNSADRDIFTIAIDYSEYDTHLTRHNFRTGMLQGIREAMA
PYRDLRYEGYTLEQIIDFGYGEGRVANTLWNGKRRLFKTTFDAYIRLDESERDKGSF---
-KVPKGVLPVSSIDVANRIAVD---KGFDTLIAATDGSDLALIDTHLSGENSTLIANSMH
NMAIGTLIQREVGREQPGILTFLSEQYVGDDTLFYTKLHTTDTKVFDKVAASIFDTVAKC
GHEASPSKTMMTPYSVEKTQTHAKQGCYVPQDRMMIISSERRKDIEDVQGYVRSQVQTMI
TKVSRGFCHDLAQLILMLKTTFIGAWKMKRTIKEDAMYRDRKFDSNDEDGFTLIQIRNPL
ALYVPIGWNGYGAHPAALNIVMTEEMYVDSIMISKLDEIMAPIRRIVHDIPPCWNETQGD
KRGLISATKMSFFSKMARPAVQAALSDPQIMNLVEELPLGEFSPGRISRTMMHSALLKES
SARTLLSSGYELEYQKALNSWIAQVS---MRLG-EESGVISTSYAKLFDVYFEGELDGAP
YMFPDQNLSPQFYIQKMMIGPRVSSRVRNSYVDRIDVILRKDVVMRGFITANTILNVIEK
LGTNHSVGDLVTVFTLMNIETRVAEELAEYMTSEKIRFDALKLLKKGIAGDEFTMSLNVA
TQDFIDTYLAYPYQLTKTEVDAISLYCTQMVMLRAALGLPKKKMKIVVTDDAKKRYKIRL
QRFRTHVPKIKVLKKLIDPNRM-TVRNLENQFV
>AOG59217
--MVAITVQGAQLIKRVVERFYPGIAFNVNEGACYIYKFSDHIRRIRMKHGTKYRRQAEE
IIRNISLRKERLYGVPV--------------LDEVEWKYVFDG-QTFQ--SYAFEVYVNS
ILPWSELDPEEEFLRNYRVSREM-TEVEKFIEFRAKNEMQIYGDIPIKVWCCFINELSAE
LKHIPLGMQVMAD-------FVNRFDSPFHQGNRDLSNLEDFQVAYTTPLLFEMCCMESI
LEFNIKMRMREEDISA-LEFGDMKIDPVGLLREFFILCLPHPKKINNVLRAPYSWFVKMW
GVGADPIVVLQSTAGDDRNSKDVFYDKFRTEPNRYKALFR-SSFYNESRRMNEEKILEAV
KYSQKLGSHDRRLPLFEKMLKTVYTTPFYPH-------KSSNMILASFLLSIQTITGYGR
AWVKNVSTEFDKQLKPNPSNLVQDVSDLTREFFKQAYVEAKERREEIVKPEDLYTSMLRL
ARNTSSGFSTEIYVKKKFGPRLR--DKDLIKINSRIKALVIFTKGHTVFTDEELHKKYNS
VELYQTKGSRDVPIKATRTIYSINLSVLVPQLIVTLPLNEYFSRVGGITSPDYKKI-GGK
VIVGDLEATGSRVMDAADCFRNSADRDIFTIAIDYSEYDTHLTRHNFRTGMLQGIREAMA
PYRDLRYEGYTLEQIIDFGYGEGRVANTLWNGKRRLFKTTFDAYIRLDESERDKGSF---
-KIPKGVLPVSSVDVANRIAVD---KGFDTLIAATDGSDLALIDTHLSGENSTLIANSMH
NMAIGTLIQREVGKEQPGILTFLSEQYVGDDTLFYAKLHTTDTKVFDKVAASIFDTVAKC
GHEASPSKTMMTPYSVEKTQTHAKQGCYVPQDRMMIISSERRKDIEDVQGYVRSQVQTMI
TKVSRGFCHDLAQLILMLKXTFIGAWKMKRTIKEDATYRDRKFDSNDEDGFTLIQIRNPL
ALYVPIGWNGYGAHPAALNIVMTEEMYVDSIMISKLDEIMAPIRRIVHDIPPCWNETQGD
KRGLISATKMSFFSKMARPAVQAALSDPQIMNLVEELPLGEFSPGRISRTMMHSALLKES
SARTLLSSGYELEYQRALNSWIAQVS---MRLG-EESGVISASYAKLFDVYFEGELDGAP
YMFPDQNLSPQFYIQKMMIGPRVSSRVRNSYVDRIDVILRKDVVMRGFITANTILNVIEK
LGTNHSVGDLVTVFTLMNIETRVAEELAEYMTSEKIRFDALKLLKKGIAGDEFTMSLNVA
TQDFVDTYLAYPYQLTKTEVDAISLYCTQMVMLRAALGLPKKKMKIVVTDDAKKRYKIRL
QRFRTHVPKIKVLKKLIDPNRM-TVRNLENQFV
>AKV60521
--MVAITVQGAQLIKRVVERFYPGIAFNINEGACYIYKFSDHIRRIRMKHGTKYRRQAEE
IIRNISLRKERLYGIPV--------------LDEVEWKYVFDG-QTFQ--SYAFEVYVNS
ILPWSELDPEEEFLRNYRVSREM-TEVEKFIEFRAKNEMQIYGDIPIKVWCCFINELSAE
LKHVPLGMQXMAD-------FVNRFDSPFHQGNRDLSNLEDFQVAYTTPLLFEMCCMESI
LEFNIKMRMREEEISA-LEFGDMKVDPVGLLREFFILCLPHPKKINNVLRAPYSWFVKMW
GVGADPIVVLQSTAGDDRNSKDVFYDKFRTEPNRYKALFR-SSFYNESRRMNEEKILEAV
KYSQKLGSHDRRLPLFEKMLKTVYTTPFYPH-------KSSNMILASFLLSIQTITGYGR
AWVKNVSTEFDKQLKPNPSNLVQDVSDLTREFFKQAYVEAKERREEIVKPEDLYTSMLRL
ARNTSSGFSTEIYVKKRFGPRLR--DKDLIKINSRIKALVIFTKGHTVFTDEELHKKYNS
VELYQTKGSRDVPIKATRTIYSINLSVLVPQLIVTLPLNEYFSRVGGITSPDYKKI-GGK
VIVGDLEATGSRVMDAADCFRNSADRDIFTIAIDYSEYDTHLTRHNFRTGMLQGIREAMA
PYRDLRYEGYTLEQIIDFGYGEGRVANTLWNGKRRLFKTTFDAYIRLDESERDKGSF---
-KVPKGVLPVSSVDVANRIAVD---KGFDTLIAATDGSDLALIDTHLSGENSTLIANSMH
NMAIGTLIQREVGREQPGVLTFLSEQYVGDDTLFYTKLHTTDTKVFDKVAASIFDTVAKC
GHEASPSKTMMTPYSVEKTQTHAKQGCYVPQDRMMIISSERRKDIEDVQGYVRSQVQTMI
TKVSRGFCHDLAQLILMLKTTFIGAWKMKRTIKEDAMYRDRKFDSNDEDGFTLIQIRNPL
ALYVPIGWNGYGAHPAALNIVMTEEMYVDSIMISKLDEIMAPIRRIVHDIPPCWNETQGD
KRGLISATKMSFFSKMARPAVQAALSDPQIMNLVEELPLGEFSPGRISRTMMHSALLKES
SARTLLSSGYELEYQKALNSWIAQVS---MRLG-EESGVISTSYAKLFDVYFEGELDGAP
YMFPDQNLSPQFYIQKMMIGPRVSSRVRNSYVDRIDVILRKDVVMRGFITANTILNVIEK
LGTNHSVGDLVTVFTLMNIETRVAEELAEYMTSEKIRFDALKLLKKGIAGDEFTMSLNVA
TQDFIDTYLAYPYQLTKTEVDAISLYCTQMIMLRVALGLPKKKMKIVVTDDAKKRYKIRL
QRFRTHVPKIKVLKKLIDPNRM-TVRNLENQFV
>AKV60481
--MVAITVQGAQLIKRVVERFYPGIAFNINEGACYIYKFSDHIRRIRMKHGTKYRRQAEE
IIRNISLRKERLYGIPV--------------LDEVEWKYVFDG-QTFQ--SYAFEVYVNS
ILPWSELDPEEEFLRNYRVSREM-TEVEKFIEFRAKNEMQIYGDIPIKVWCCFINELSAE
LKHVPLGMQVMAD-------FVNRFNSPFHQGNRDLSNLEDFQVAYTTPLLFEMCCMESI
LEFNIKMRMREEEISA-LEFGDMKVDPVGLLREFFILCLPHPKKINNVLRAPYSWFVKMW
GVGADPIVVLQSTAGDDRNSKDVFYDKFRTEPNRYKALFR-SSFYNESRRMNEEKILEAV
KYSQKLGSHDRRLPLFEKMLKTVYTTPFYPH-------KSSNMILASFLLSIQTITGYGR
AWVKNVSTEFDKQLKPNPSNLVQDVSDLTREFFKQAYVEAKERREEIVKPEDLYTSMLRL
ARNTSSGFSTEIYVKKRFGPRLR--DKDLIKINSRIKALVIFTKGHTVFTDEELHKKYNS
VELYQTKGSRDVPIKATRTIYSINLSVLVPQLIVTLPLNEYFSRVGGITSPDYKKI-GGK
VIVGDLEATGSRVMDAADCFRNSADRDIFTIAIDYSEYDTHLTRHNFRTGMLQGIREAMA
PYRDLRYEGYTLEQIIDFGYGEGRVANTLWNGKRRLFKTTFDAYIRLDESERDKGSF---
-KVPKGVLPVSSVDVANRIAVD---KGFDTLIAATDGSDLALIDTHLSGENSTLIANSMH
NMAIGTLIQREVGREQPGVLTFLSEQYVGDDTLFYTKLHTTDTKVFDKVAASIFDTVAKC
GHEASPSKTMMTPYSVEKTQTHAKQGCYVPQDRMMIISSERRKDIEDVQGYVRSQVQTMI
TKVSRGFCHDLAQLILMLKTTFIGAWKMKRTIKEDAMYRDRKFDSNDEDGFTLIQIRNPL
ALYVPIGWNGYGAHPAALNIVMTEEMYVDSIMISKLDEIMAPIRRIVHDIPPCWNETQGD
KRGLISATKMSFFSKMARPAVQAALSDPQIMNLVEELPLGEFSPGRISRTMMHSALLKES
SARTLLSSGYELEYQKALNSWIAQVS---MRLG-EESGVISTSYAKLFDVYFEGELDGAP
YMFPDQNLSPQFYIQKMMIGPRVSSRVRNSYVDRIDVILRKDVVMRGFITANTILNVIEK
LGTNHSVGDLVTVFTLMNIETRVAEELAEYMTSEKIRFDALKLLKKGIAGDEFTMSLNVA
TQDFIDSYLAYPYQLTKTEVDAISLYCTQMIMLRAALGLPKKKMKIVVTDDAKKRYKIRL
QRFRTHVPKIKVLKKLIDPNRM-TVRNLENQFV
>AKV60439
--MVAITVQGAQLIKRVVERFYPGITFNINEGACYIYKFSDHIRRIRMKHGTKYRRQAEE
IIRNISLRKERLYGIPV--------------LDEVEWKYVFDG-QTFQ--SYAFEVYVNS
ILPWSELDPEEEFLRNYRVSREM-TEVEKFIEFRAKNEMQIYGDIPIKVWCCFINELSAE
LKHIPLGMQVMAD-------FVNRFDSPFHQGNRDLSNLEDFQVAYTTPLLFEMCCMESI
LEFNIKMRMREEDISA-LEFGDMKVDPVGLLREFFILCLPHPKKINNVLRAPYSWFVKMW
GVGADPIVVLQSTAGDDRNSKDVFYDKFRTEPNRYKALFR-SSFYNESRRMNEEKILEAV
KYSQKLGSHDRRLPLFEKMLKTVYTTPFYPH-------KSSNMILASFLLSIQTITGYGR
AWVKNVSTEFDKQLKPNPSNLVQDVSDLTREFFKQAYVEAKERREEIVKPEDLYTSMLRL
ARNTSSGFSTEIYVKKRFGPRLR--DKDLIKINSRIKALVIFTKGHTVFTDEELHKKYNS
VELYQTKGSRDVPIKATRTIYSINLSVLVPQLIVTLPLNEYFSRVGGITSPDYKKI-GGK
VIVGDLEATGSRVMDAADCFRNSADRDIFTIAIDYSEYDTHLTRHNFRTGMLQGIREAMA
PYRDLRYEGYTLEQIIDFGYGEGRVANTLWNGKRRLFKTTFDAYIRLDESERDKGSF---
-KVPKGVLPVSSVDVANRIAVD---KGFDTLIAATDGSDLALIDTHLSGENSTLIANSMH
NMAIGTLIQREVGREQPGILTFLSEQYVGDDTLFYTKLHTTDTKVFDKVAASIFDTVAKC
GHEASPSKTMMTPYSVEKTQTHAKQGCYVPQDRMMIISSERRKDIEDVQGYVRSQVQTMI
TKVSRGFCHDLAQLILMLKTTFIGAWKMKRTIKEDAMYRDRKFDSNDEDGFTLIQIRNPL
ALYVPIGWNGYGAHPAALNVVMTEEMYVDSIMISKLDEIMAPIRRIVHDIPPCWNEAQGD
KRGLISATKMSFFSKMARPAVQAALSDPQIMNLVEELPLGEFSPGRISRTMMHSALLKES
SARTLLSSGYELEYQKTLNSWIAQVS---MRLG-EESGVISTSYAKLFDVYFEGELDGAP
YMFPDQNLSPQFYIQKMMIGPRVSSRVRNSYVDRIDVILRKDVVMRGFITANTILNVIEK
LGTNHSVGDLVTVFTLMNIETRVAEELAEYMTSEKIRFDALKLLKKGIAGDEFTMSLNVA
TQDFIDTYLAYPYQLTKTEVDAISLYCTQMVMLRAALGLPKKKMKIVVTDDAKKRYKIRL
QRFRTHVPKIKVLKKLIDPNRM-TVRNLENQFV
>ADI49561
--MVAITVQGAQLIKRVVERFYPGIVFDLNEGACYIYKFSDHIRRIRMKHGTKYRRQAEE
IMRNVSLRKERLYGIPV--------------LDEVEWKYVFDG-QTFQ--SYAFEVYVNS
ILPWSELDPEEEFLRNYRVSREM-TEVEKFIEFRAKNEMQIYGDIPIKVWCCFINELSAE
LKHIPLGMQVMAD-------FVNRFDSPFHQGNRDLSNLEDFQVAYTTPLLFEMCCMESI
LEFNIKMRMREEDITA-LEFGDMKIDPVGLLREFFILCLPHPKKINNVLRAPYSWFVKMW
GVGADPIVVLQSTAGDDRNSKDVFYDKFRTEPNRYKALFR-SSFYNESRRMNEEKILEAV
KYSQKLGSHDHRLPLFEKMLRTVYTTPFYPH-------KSSNMILASFLLSIQTITGYGR
AWVKNVSTEFDKQLKPNPSNLVQDVSDLTREFFKQAYVEAKERREEIVKPEDLYTSMLRL
ARNTSSGFSTEIYVKKRFGPRLK--DKDLIKINSRIKALVIFTKGHTVFTDEELHKKYNS
VELYQTKGSRDVPIKATRTIYSINLSVLVPQLIVTLPLNEYFSRVGGITSPDYKKI-GGK
VIVGDLEATGSRVMDAADCFRNSADRDIFTIAIDYSEYDTHLTRHNFRTGMLQGIREAMA
PYRDLRYEGYTLEQIIDFGYGEGRVANTLWNGKRRLFKTTFDAYIRLDESERDKGSF---
-KVPKGVLPVSSVDVANRIAVD---KGFDTLIAATDGSDLALIDTHLSGENSTLIANSMH
NMAIGTLIQREVGKEQPGILTFLSEQYVGDDTLFYTKLHTTDTKIFDKVATSIFNTVAKC
GHEASPSKTMMTPYSVEKTQTHAKQGCYVPQDRMMIISSERRKDIEDVQGYVRSQVQTMI
TKVSRGFCHDLAQLILMLKTTFIGAWKMKRTIKEDAMYRDRKFDSNDEDGFTLIQIRNPL
ALYVPIGWNGYGAHPAALNIVMTEEMYVDSIMISKLDEIMAPIRRIVHDIPPCWNETQGD
KRGLISATKMSFFSKMARPAVQAALSDPQIMNLVEELPLGEFSPGRISRTMMHSALLKES
SARTLLSSGYELEYQKALNSWIAQVS---MRLG-EESGVISTSYAKLFDVYFEGELDSAP
YMFPDQNLSPQFYIQKMMIGPRVSSRVRNSYVDRIDVILRKDVVMRGFITANTILNVIEK
LGTNHSVGDLVTVFTLMNIETRVAEELAEYMTSEKIRFDALKLLKKGIAGDEFTMSLNVA
TQDFVDTYLAYPYQLTKTEVDAISLYCTQMVMLRAALGLPKKKMKIVVTDDAKKRYKIRL
QRFRTHVPKIKVLKKLIDPNRM-TVRNLENQFV
>ATY47766
--MVAITVQGAQLIKRVVERFYPGIEFRNDEGACYIYKFSDHIRRIRMKHGTKYRRQAEE
IMRNISLRKERLYGIPV--------------LNEVEWKYVFDG-QTFQ--SYAFEVYINS
ILPWSELDPEEEFLRNYRVSREM-TEVEKFIEFRAKNEMQIYGDIPIKVWCCFINELSAE
VNHIPLGMQVMAD-------FVNRFDSPFHQGNRDLSNLEDFRVAYTTPLLFEMCCMESI
LEFNIKMRMREEDISA-LEFGDMRIDPIGLLREFFILCLPHPKKINNVLRAPYSWFVKMW
GVGADPIVVLQSAAGDDRNSKDVFYDKFHTEANRYKGLFR-SSFYSESRRMNEEKILEAV
KYSQELGSHDHRLPIFEKMLKAVYTTPFYPH-------KSSNMILASFLLSIQTITGYGR
AWVKNVSTEFDKQLRPNPNNLVQDVSDLTREFFKQAYVEAKERREEIVKPEDLYTSMLRL
ARNTSSGFSTEIFVKKKFGPRLK--DKDLIKINSRIKALVIFTKGHTVFTDEELRKKYNS
VELYQTKGSRDVPIKATRTIYSINLSVLVPQLIVTLPLNEYFSRVGGITSPDYRKI-GGK
VIVGDLEATGSRVMDAADCFRNSADRDIFTIAIDYSEYDTHLTRYNFRTGMLQGIREAMT
PYRDLRYEGYTLDQIIDFGYGEGRVANTLWNGKRRLFRTTFDAYLRLDESERDKGTF---
-KIPKGVLPVSNVDVARRITVD---KGFDTLVAATDGSDLALIDTHLSGENSTLIANSMH
NMAIGTLIQREVGREEPGVLTFLSEQYVGDDTLFYTKLHTTDTKVFDKVATSIFNTVAKC
GHEASPSKTMMTPYSVEKTQTHAKQGCYVPQDRMMIISSERRKDIEDVQGYVRSQVQTMI
TKVSRGFCHDLAQLILMLKAAFIGAWKMKRTIKEGATYRDRKFDSNDEDGFTLIQIRNPL
ALYVPIGWNGYGAHPAALNIVMTEEMYVDSIMMSKLDEIMAPIRRIVHDIPPCWNETQGD
KRGLISATKMSFFSKMARPAVQAALSDPQVMNLVEELPLGEFSPGRISRTMMHSALLKES
SARTLLSSGYELEYQKALNNWISQVS---MRLG-EESGVISTSYAKLFDVYFESELDGTP
YMFPDQNLSPQFYIQKMVIGPRVSSRVRNSYVDRIDVILRKDVVMRGFITANTILNVIEK
LGTNHSVSDLVTVFTLMNIETRVAEELAEYMTSEKIRFDALKLLKKGIAGDEFTMSLNVA
TQDFVDTYLAYPYQLTKTEVDAVSLYCTQMIMLRAAIGLPKRKMRIAVTDDAKKRYKVRL
QRFRTHVPKIKVLKKLIDPNRM-TVRNLENQFV
>ATY47711
--MLSITVHLAQLIKRVVERFYPGIEFRDDEGACYIYKFSDHIRRIRMKHGTKYQRQAEE
IMRNIGLRKEKLHGVPV--------------LDEVKWKHVFDG-QTFQ--SFAFEVYINS
ILPWSELDPEEEFLRNYRVSREM-TEVEKFIEFRAKSEMQIYGDIPIKVWCCFINELSAE
INHIPLGMQVMAD-------FVNRFDSPFHQGNRDLSNLEDFRVAYTTPLLFEMCCMESI
LEFNIKMRMREEDISA-LEFGDMEVNPIGLLREFFILCLPHPKKINNVLRAPYSWFVKMW
GVGADPIVVLQSAAGDDRNSKDVFYDKFCTEANRYKGLFR-SSFYSESKRMNEEKILEAV
KYSQELGSHDHRLPIFEKMLKTVYTTPFYPH-------KSSNMILASFLLSIQTITGYGR
AWVKNVSTEFDKQLKPNPNNLVQDVSDLTREFFKQAYVEAKERREEIVKPEDLYTSMLRL
ARNTSSGFSTEIFVKKKFGPRLK--DKDLIKINSRIKALVIFTKGHTVFTDEELRKKYNS
VELYQTKGSRDVPIKATRTIYSINLSVLVPQLIVTLPLNEYFSRVGGITSPDYRKI-GGK
VIVGDLEATGSRVMDAADCFRNSADRDIFTIAIDYSEYDTHLTRYNFRTGMLQGIREAMT
PYRDLRYEGYTLEQIIDFGYGEGRVANTLWNGKRRLFRTTFDAYLRLDESERDKGTF---
-KIPKGVLPVSSIDVAKRIAVD---KGFDTLIAATDGSDLALIDTHLSGENSTLIANSMH
NMAIGTLIQREVGKGEPGVLTFLSEQYVGDDTLFYTKLHTTDTKAFDKVATSIFNTVAKC
GHEASPSKTMMTPYSVEKTQTHAKQGCYVPQDRMMIISSERRKDIEDVQGYVRSQVQTMI
TKVSRGFCHDLAQLILMLKTAFIGAWKMKRTIKEGAIYRDRKFDSNDEDGFTLIQIRNPL
ALYVPIGWNGYGAHPAALNIIMTEEMYVDSIMISKLDEIMTPIRKIVHDIPPCWNETQGD
KRGLISATKMSFFSKMARPAVQAALGDPQVMSLVEELPLGEFSPGRISRTMMHSALLKES
SARTLLSSGYELEYQKALNNWISQVS---MRLG-EESGVISTSYAKLFDVYFEGELDNAP
YMFPDQNLSPQFYIQKMMIGPRVSSRVRNSYVDRIDVILRKDVVMRGFITANTILNVIEK
LGTSHSVSDLVTVFTLMNIETRVAEELAEYMTSEKIRFDALKLLKKGIAGDEFTMSLNVA
TQDFIDAYLAYPYQLTKTEVDAVSLYCTQMIMLRAAIGLPKRKMRIVVTDDAKKRYKIRL
QRFRTHVPKIKVLKKLIDPNRM-TVRNLENQFV
>AWL83791
--MVAITVQGAQLIKRVVERFYPGIAFNINEGACYIYKFSDHIRRIRMKHGTKYRRQAEE
IIRNISLRKERLYGIPV--------------LDEVEWKYVFDG-QTFQ--SYAFEVYVNS
ILPWSELDPEEEFLRNYRVSREM-TEVEKFIEFRAKNEMQIYGDIPIKVWCCFINELSAE
LKHVPLGMQVMAD-------FVNRFDSPFHQGNRDLSNLEDFQVAYTTPLLFEMCCMESI
LEFNIKMRMREEEISA-LEFGDMKVDPVGLLREFFILCLPHPKKINNVLRAPYSWFVKMW
GVGADPIVVLQSTAGDDRNSKDVFYDKFRTEPNRYKALFR-SSFYNESRRMNEEKILEAV
KYSQKLGSHDRRLPLFEKMLKTVYTTPFYPH-------KSSNMILASFLLSIQTITGYGR
AWVKNVSTEFDKQLKPNPSNLVQDVSDLTREFFKQAYVEAKERREEIVKPEDLYTSMLRL
ARNTSSGFSTEIYVKKRFGPRLR--DKDLIKINSRIKALVIFTKGHTVFTDEELHKKYNS
VELYQTKGSRDVPIKATRTIYSINLSVLVPQLIVTLPLNEYFSRVGGITSPDYKKI-GGK
VIVGDLEATGSRVMDAADCFRNSADRDIFTIAIDYSEYDTHLTRHNFRTGMLQGIREAMA
PYRDLRYEGYTLEQIIDFGYGEGRVANTLWNGKRRLFKTTFDAYIRLDESERDKGSF---
-KVPKGVLPVSSVDVANRIAVD---KGFDTLIAATDGSDLALIDTHLSGENSTLIANSMH
NMAIGTLIQREVGREQPGILTFLSEQYVGDDTLFYTKLHTTDTKVFDKVATSIFDTVAKC
GHEASPSKTMMTPYSVEKTQTHAKQGCYIPQDRMMIISSERRKDIEDVQGYVRSQVQTMI
TKVSRGFCHDLAQLILMLKTTFIGAWKMKRTIKEDAMYRDRKFDSNDEDGFTLIQIRNPL
ALYVPIGWNGYGAHPAALNIVMTEEMYVDSIMILKLDEIMAPIRRIVHDIPPCWNETQGD
KRGLISATKMSFFSKMARPAVQAALSDPQIMNLVEELPLGEFSPGRISRTMMHSALLKES
SARTLLSSGYELEYQKALNSWIAQVS---MRLG-EESGVISTSYAKLFDVYFEGELDGAP
YTFPDQNLSPQFYIQKMMIGPRVSSRVRNSYVDRIDVILRKDVVMRGFITANTILNVIEK
LGTNHSVGDLVTVFTLMNIETRVAEELAEYMTSEKIRFDALKLLKKGIAGDEFTMSLNVA
TQDFIDTYLAYPYQLTKTEVDAISLYCTQMIMLRAALGLPKKKMKIVVTDDAKKRYKIRL
QRFRTHVPKIKVLKKLIDPNRM-TVRNLENQFV
>ATY47021
--MVAITVQGAQLIKRVVERFYPGIVFDLNEGACYIYKFSDHIRRIRMKHGTKYRRQAEE
IMRNVSLRKERLYGMPV--------------LDEVEWKYVFDG-QTFQ--SYAFEVYVNS
ILPWSELDPEEEFLRNYRVSREM-TEVEKFIEFRAKNEMQIYGDIPIKVWCCFINELSAE
LKHVPLGMQVMAD-------FVNRFDSPFHQGNRDLSNLEDFQVAYTTPLLFEMCCMESI
LEFNIKMRMREEDITA-LEFGDMKIDPVGLLREFFILCLPHPKKINNVLRAPYSWFVKMW
GVGADPIVVLQSTAGDDRNSKDVFYDKFRTEPNRYKALFR-SSFYNESRRMNEEKILEAV
KYSQKLGSHDRRLPLFEKMLRAVYTTPFYPH-------KSSNMILASFLLSIQTITGYGR
AWVKNVSTEFDKQLKPNPSNLVQDVSDLTREFFKQAYVEAKERREEIVKPEDLYTSMLRL
ARNTSSGFSTEIYVKKRFGPRLK--DKDLIKINSRIKALVIFTKGHTVFTDEELHKKYNS
VELYQTKGSRDVPIKATRTIYSINLSVLVPQLIVTLPLNEYFSRVGGITSPDYKKI-GGK
VIVGDLEATGSRVMDAADCFRNSADRDIFTIAIDYSEYDTHLTRHNFRTGMLQGIREAMA
PYRDLRYEGYTLEQIIDFGYGEGRVANTLWNGKRRLFKTTFDAYIRLDESERDKGSF---
-KVPKGVLPVSSVDVANRIAVD---KGFDTLIAATDGSDLALIDTHLSGENSTLIANSMH
NMAIGTLIQREVGREQPGSLTFLSEQYVGDDTLFYTKLHTTDTKIFDKVATSIFDTVAKC
GHEASPSKTMMTPYSVEKTQTHAKQGCYVPQDRMMIISSERRKDIEDVQGYVRSQVQTMI
TKVSRGFCHDLAQLILMLKTTFIGAWKMKRTIKEDATYRDRKFDSNDEDGFTLIQIRNPL
ALYVPIGWNGYGAHPAALNIVMTEEMYVDSIMISKLDEIMAPIRRIVHDVPPCWNETQGD
KRGLISATKMSFFSKMARPAVQAALSDPQIMNLVEELPLGEFSPGRISRTMMHSALLKES
SARTLLSSGYELEYQKALNSWIAQVS---MRLG-EESGVISTSYAKLFDVYFEGELDSAP
YMFPDQNLSPQFYIQKMMIGPRVSSRVRNSYVDRIDVILRKDVVMRGFITANTILNVIEK
LGTNHSVGDLVTVFTLMNIETRVAEELAEYMTSEKIRFDALKLLKKGIAGDEFTMSLNVA
TQDFIDTYLAYPYQLTKTEVDAISLYCTQMVMLRAALGLPKKKMKIVVTDDAKKRYKIRL
QRFRTHVPKIKVLKKLIDPNRM-TVRNLENQFV
>AKV60550
--MVAITVQGAQLIKRVVERFYPGIEFRNDEGACYIYKFSDHIRRIRMKHGTKYQRQAEE
IMHNISLRKERLHGIPV--------------LDEVEWKYVFDG-QTFQ--SYAFEVYINS
ILPWSELDPEEEFLRNYRVSREM-TEVEKFIEFRAKNEMQIYGDIPIKVWCCFINELSAE
VNHTPLGMQVMAD-------FVNRFGSPFHQGNRDLSNLEDFQVAYSTPLLFEMCCMESI
LEFNIKMRMREEEISA-LEFGDTRIDPIGLLREFFVLCLPHPKKINNVLRAPYSWFVKMW
GVGADPIVVLQSAAGDDRNSKDVFYDKFRTEANRYKGLFR-SSFYSESRRMNEEKILEAV
KYSQELGSHDHRLPIFEKMLKTVYTTPFYPH-------KSSNMILASFLLSIQTITGYGR
AWVKNVSTEFDKQLKPNPNNLVQDVSDLTREFFKQAYVEAKERREEIVKPEDLYTSMLRL
ARNTSSGFSTEIFVKKKFGPRLK--DKDLIKINSRIKALVIFTKGHTVFTDEELRKKYNS
VELYQTKGSRDVPIKATRTIYSINLSVLVPQLIVTLPLNEYFSRVGGITSPDYRKI-GGK
VIVGDLEATGSRVMDAADCFRNSADRDIFTIAIDYSEYDTHLTRYNFRTGMLQGIREAMT
PYRDLRYEGYTLEQIIDFGYGEGRVANTLWNGKRRLFRTTFDAYLRLDESERDKGTF---
-KIPKGVLPVSNVDVAKRIAVD---KGFDTLVAATDGSDLALIDTHLSGENSTLIANSMH
NMAIGTLIQREVGKEEPGVLTFLSEQYVGDDTLFYAKLHTTDTKVFDRIATSIFNTVAKC
GHEASPSKTMMTPYSVEKTQTHAKQGCYVPQDRMMIISSERRKDIEDVQGYVRSQVQTMI
TKVSRGFCHDLAQLILMLKAAFIGAWKMKRTIKEDATYRDRKFDSNDEDGFTLIQIRNPL
ALYVPIGWNGYGAHPAALNIVMTEEMYVDSIMISKLDEIMAPIRKIVHDIPPCWNETQGD
KRGLISATKMSFFSKMARPAVQAALSDPQVMNLVEELPLGEFSPGRISRTMMHSALLKES
SARTLLSSGYELEYQKALNNWISQVS---MRLG-EESGVISTSYAKLFDVYFEGELDSAP
YMFPDQNLSPQFYIQKMMIGPRVSSRVRNSYVDRIDVILRKDVVMRGFITANTILNVIEK
LGTNHSVGDLVTVFTLMNIETRVAEELAEYMTSEKIRFDALKLLKKGIAGDEFTMSLNVA
TQDFIDTYLAYPYQLTKTEVDAVSLYCTQMIMLRAAIGLPKRKMRIAVTDDAKKRYKIRL
QRFRTHVPKIKVLKKLIDPNRM-TVRNLENQFV
>AKV60519
--MVAITVQGAQLIKRVVERFYPGIAFNINEGACYIYKFSDHIRRIRMKHGTKYRRQAEE
IIRNISLRKERLYGIPV--------------LDEVEWKYVFDG-QTFQ--SYAFEVYVNS
ILPWSELDPEEEFLRNYRVSREM-TEVEKFIEFRAKNEMQIYGDIPIKVWCCFINELSAE
LKHVPLGMQVMAD-------FVNRFDSPFHQGNRDLSNLEDFQVAYTTPLLFEMCCMESI
LEFNIKMRMREEEISA-LEFGDMKVDPVGLLREFFILCLPHPKKINNVLRAPYSWFVKMW
GVGADPIVVLQSTAGDDRNSKDVFYDKFRTEPNRYKALFR-SSFYNESRRMNEEKILEAV
KYSQKLGSHDRRLPLFEKMLKTVYTTPFYPH-------KSSNMILASFLLSIQTITGYGR
AWVKNVSTEFDKQLKPNPSNLVQDVSDLTREFFKQAYVEAKERREEIVKPEDLYTSMLRL
ARNTSSGFSTEIYVKKRFGPRLR--DKDLIKINSRIKALVIFTKGHTVFTDEELHKKYBS
VELYQTKGSRDVPIKATRTIYSINLSVLVPQLIVTLPLNEYFSRVGGITSPDYKKI-GGK
VIVGDLEATGSRVMDAADCFRNSADRDIFTIAIDYSEYDTHLTRHNFRTGMLQGIREAMA
PYRDLRYEGYTLEQIIDFGYGEGRVANTLWNGKRRLFKTTFDAYIRLDESERDKGSF---
-KVPKGVLPVSSVDVANRIAVD---KGFDTLIAATDGSDLALIDTHLSGENSTLIANSMH
NMAIGTLIQREVGREQPGVLTFLSEQYVGDDTLFYTKLHTTDTKVFDKVAASIFDTVAKC
GHEASPSKTMMTPYSVEKTQTHAKQGCYVPQDRMMIISSERRKDIEDVQGYVRSQVQTMI
TKVSRGFCHDLAQLILMLKTTFIGAWKMKRTIKEDAMYRDRKFDSNDEDGFTLIQIRNPL
ALYVPIGWNGYGAHPAALNIVMTEEMYVDSIMISKLDEIMAPIRRIVHDIPPCWNETQGD
KRGLISATKMSFFSKMARPAVQAALSDPQIMNLVEELPLGEFSPGRISRTMMHSALLKES
SARTLLSSGYELEYQKALNSWIAQVS---MRLG-EESGVISTSYAKLFDVYFEGELDGAP
YMFPDQNLSPQFYIQKMMIGPRVSSRVRNSYVDRIDVILRKDVVMRGFITANTILNVIEK
LGTNHSVGDLVTVFTLMNIETRVAEELAEYMTSEKIRFDALKLLKKGIAGDEFTMSLNVA
TQDFIDTYLAYPYQLTKTEVDAISLYCTQMIMLRVALGLPKKKMKIVVTDDAKKRYKIRL
QRFRTHVPKIKVLKKLIDPNRM-TVRNLENQFV
>AKV60440
--MVAITVQGAQLIKRVVERFYPGIAFNINEGACYIYKFSDHIRRIRMKHGTKYRRQAEE
IMRNISLRKERLYGIPV--------------LDEIEWKYVFDG-QTFQ--SYAFEVYVNS
ILPWSELDPEEEFLRNYRVSREM-TEVEKFIEFRAKNEMQIYGDIPIKVWCCFINELSAE
LKHIPLGMQVMAD-------FVNRFDSPFHQGNRDLSNLEDFQVAYTTPLLFEMCCMESI
LEFNIKMRMREEDISA-LEFGDMKIDPVGLLREFFILCLPHPKKINNVLRAPYSWFVKMW
GVGADPIVVLQSTAGDDRNSKDVFYDKFRTESNRYKALFR-SSFYNESRRMNEEKILEAV
KYSQKLGSHDRRLPLFEKMLKTVYNTPFYPH-------KSSNMILASFLLSIQTITGYGR
AWVKNVSTEFDKQLKPNPSNLVQDVSDLTREFFKQAYVEAKERREEIVKPEDXYXXXPRL
ARNTSSGFSTEIYVKKRFGPRLR--DKDLIKINSRIKALVIFTKGHTVFTDEELHKKYNS
VELYQTKGSRDVPIKATRTIYSINLSVLVPQLIVTLPLNEYFSRVGGITSPDYKKI-GGK
VIVGDLEATGSRVMDAADCFRNSADRDIFTIAIDYSEYDTHLTRHNFRTGMLQGIREAMA
PYRDLRYEGYTLEQIIDFGYGEGRVANTLWNGKRRLFKTTFDAYIRLDESERDKGSF---
-KVPKGVLPVSSIDVANRIAVD---KGFDTLIAATDGSDLALIDTHLSGENSTLIANSMH
NMAIGTLIQREVGREQPGILTFLSEQYVGDDTLFYTKLHTTDTKVFDKVAASIFDTVAKC
GHEASPSKTMMTPYSVEKTQTHAKQGCYVPQDRMMIISSERRKDIEDVQGYVRSQVQTMI
TKVSRGFCHDLAQLILMLKTTFIGAWKMKRTIKEDAMYRDRKFDSNDEDGFTLIQIRNPL
ALYVPIGWNGYGAHPAALNIVMTEEMYVDSIMISKLDEIMAPIRRIVHDIPPCWNETQGD
KRGLISATKMSFFSKMARPAVQAALSDPQIMNLVEELPLGEFSPGRISRTMMHSALLKES
SARTLLSSGYELEYQKALNSWIAQVS---MRLG-EESGVISTSYAKLFDVYFEGELDGAP
YMFPDQNLSPQFYIQKMMIGPRVSSRVRNSYVDRIDVILRKDVVMRGFITANTILNVIEK
LGTNHSVGDLVTVFTLMNIETRVAEELAEYMTSEKIRFDALKLLKKGIAGDEFTMSLNVA
TQDFIDTYLAYPYQLTKTEVDAISLYCTQMVMLRAALGLPKKKMKIVVTDDAKKRYKIRL
QRFRTHVPKIKVLKKLIDPNRM-TVRNLENQFV
>AKV60527
--MVAITVQGAQLIKRVVERFYPGIAFNINEGACYIYKFSDHIRRIRMKHGTKYRRQAEE
IIRNISLRKERLYGIPV--------------LDEVEWKYVFDG-QTFQ--SYAFEVYVNS
ILPWSELDPEEEFLRNYRVSREM-TEVEKFIEFRAKNEMQIYGDIPIKIWCCFINELSAE
LKHVPLGMQVMAD-------FVNRFDSPFHQGNRDLSNLEDFQVAYTTPLLFEMCCMESI
LEFNIKMRMREEEISA-LEFGDMKVDPVGLLREFFILCLPHPKKINNVLRAPYSWFVKMW
GVGADPIVVLQSTAGDDRNSKDVFYDKFRTEPNRYKALFR-SSFYNESRRMNEEKILEAV
KYSQKLGSHDRRLPLFEKMLKTVYTTPFYPH-------KSSNMILASFLLSIQTITGYGR
AWVKNVSTEFDKQLKPNPSNLVQDVSDLTREFFKQAYVEAKERREEIVKPEDLYTSMLRL
ARNTSSGFSTEIYVKKRFGPRLR--DKDLIKINSRIKALVIFTKGHTVFTDEELHKKYNS
VELYQTKGSRDVPIKATRTIYSINLSVLVPQLIVTLPLNEYFSRVGGITSPDYKKI-GGK
VIVGDLEATGSRVMDAADCFRNSADRDIFTIAIDYSEYDTHLTRHNFRTGMLQGIREAMA
PYRDLRYEGYTLEQIIDFGYGEGRVANTLWNGKRRLFKTTFDAYIRLDESERDKGSF---
-KVPKGVLPVSSVDVANRIAVD---KGFDTLIAATDGSDLALIDTHLSGENSTLIANSMH
NMAIGTLIQREVGREQPGVLTFLSEQYVGDDTLFYTKLHTTDTKVFDKVAASIFDTVAKC
GHEASPSKTMMTPYSVEKTQTHAKQGCYVPQDRMMIISSERRKDIEDVQGYVRSQVQTMI
TKVSRGFCHDLAQLILMLKTTFIGAWKMKRTIKEDAMYRDRKFDSNDEDGFTLIQIRNPL
ALYVPIGWNGYGAHPAALNIVMTEEMYVDSIMISKLDEIMAPIRRIVHDIPPCWNETQGD
KRGLISATKMSFFSKMARPAVQAALSDPQIMNLVEELPLGEFSPGRISRTMMHSALLKES
SARTLLSSGYELEYQKALNSWIAQVS---MRLG-EESGVISTSYAKLFDVYFEGELDGAP
YMFPDQNLSPQFYIQKMMIGPRVSSRVRNSYVDRIDVILRKDVVMRGFITANTILNVIEK
LGTNHSVGDLVTVFTLMNIETRVAEELAEYMTSEKIRFDALKLLKKGIAGDEFTMSLNVA
TQDFIDTYLAYPYQLTKTEVDAISLYCTQMIMLRVALGLPKKKMKIVVTDDAKKRYKIRL
QRFRTHVPKIKVLKKLIDPNRM-TVRNLENQFV
>ALU65935
--MVAITVQGAQLIKRVVERFYPGIVFDINEGACYIYKFSDHIRRIRMKHGTKYRRQAEE
IMRNISLRKERLYGIPV--------------LDEIEWKYVFDG-QTFQ--SYAFEVYVNS
ILPWSELDPEEEFLRNYRVSREM-TEVEKFIEFRAKNEMQIYGDIPIKVWCCFINELSAE
LKHVPLGMQVMAD-------FVNRFDSPFHQGNRDLSNLEDFQVAYTTPLLFEMCCMESI
LEFNIKMRMREEDISA-LEFGDMKIDPVGLLREFFILCLPHPKKINNVLRAPYSWFVKMW
GVGADPIVVLQSTAGDDRNSKDVFYDKFRTEPNRYKALFR-SSFYNESRRMNEEKILEAV
KYSQKLGSHDRRLPLFEKMLKTVYTTPFYPH-------KSSNMILASFLLSIQTITGYGR
AWVKNVSTEFDKQLKPNPSNLVQDVSDLTREFFKQAYVEAKERREEIVKPEDLYTSMLRL
ARNTSSGFSTEIYVKKRFGPRLR--DKDLIKINSRIKALVIFTKGHTVFTDEELHKKYNS
VELYQTKGSRDVPIKATRTIYSINLSVLVPQLIVTLPLNEYFSRVGGITSPDYKKI-GGK
VIVGDLEATGSRVMDAADCFRNSADRDIFTIAIDYSEYDTHLTRHNFRTGMLQGIREAMA
PYRDLRYEGYTLEQIIDFGYGEGRVANTLWNGKRRLFKTTFGTYIRLDESERDKGSF---
-KIPKGVLPVSSIDVANRIAVD---KGFDTLVAATDGSDLALIDTHLSGENSTLIANSMH
NMAIGTLIQREVGREQPGILTFLSEQYVGDDTLFYTKLHTTDTKVFDKVAASIFDTVAKC
GHEASPSKTMMTPYSVEKTQTHAKQGCYVPQDRMMIISSERRKDIEDVQGYVRSQVQTMI
TKVSRGFCHDLAQLILMLKTTFIGAWKMKRTIKEDATYRDRKFDSNDEDGFTLIQIRNPL
ALYVPIGWNGYGAHPAALNIVMTEEMYVDSIMISKLDEIMAPIRRIVHDIPPCWNETQGD
KRGLISATKMSFFSKMARPAVQAALSDPQIMNLVEELPLGEFSPGRISRTMMHSALLKES
SARTLLSSGYELEYQKTLNSWIAQVS---MRLG-EESGVISTSYAKLFDVYFEGELDGAP
YMFPDQNLSPQFYIQKMMIGPRVSSRVRNSYVDRIDVILRKDVVMRGFITANTILNVIEK
LGTNHSVGDLVTVFTLMNIETRVAEELAEYMTSEKIRFDALKLLKKGIAGDEFTMSLNVA
TQDFIDTYLAYPYQLTKTEVDAISLYCTQMVMLRAALGLPKKKMKIVVTDDAKKRYKIRL
QRFRTHVPKIKVLKKLIDPNRM-TVRNLENQFV
>AKV60444
--MVAITVQGAQLIKRVVERFYPGIEFRSDEGACYIYKFSDHIRRIRMKHGTKYQRQAEE
IMRNISLRKEKLHGIPV--------------LDEVEWKYVFDG-QTFQ--SYAFEVYINS
ILPWSELDPEEEFLRNYRVSREM-TEVEKFIEFRAKNEMQIYGDIPIKVWCCFINELSAE
VNHTPLGMQVMAD-------FVNRFGSPFHQGNRDLSNLEDFQVAYSTPLLFEMCCMESI
LEFNIKMRMREEDISA-LEFGDTRIDPIGLLREFFVLCLPHPKKINNVLRAPYSWFVKMW
GVGADPIVVLQSAAGDDRNSKDVFYDKFRTEANRYKGLFR-SSFYSESRRMNEEKILEAV
KYSQELGSHDHRLPIFEKMLKTVYTTPFYPH-------KSSNMILASFLLSIQTITGYGR
AWVKNVSTEFDKQLKPNPNNLVQDVSDLTREFFKQAYVEAKERREEIVKPEDLYTSMLRL
ARNTSSGFSTEIFVKKKFGPRLK--DKDLIKINSRIKALVIFTKGHTVFTDEELRKKYNS
VELYQTKGSRDVPIKATRTIYSINLSVLVPQLIVTLPLNEYFSRVGGITSPDYRKI-GGK
VIVGDLEATGSRVMDAADCFRNSADRDIFTIAIDYSEYDTHLTRYNFRTGMLQGIREAMT
PYRDLRYEGYTLEQIIDFGYGEGRVANTLWNGKRRLFRTTFDAYLRLDEGERDKGTF---
-KIPKGVLPVSNVDVAKRIAVD---KGFDTLVAATDGSDLALIDTHLSGENSTLIANSMH
NMAIGTLIQREVGREEPGVLTFLSEQYVGDDTLFYAKLHTTDTKVFDRIATSIFNTVVKC
GHEASPSKTMMTPYSVEKTQTHAKQGCYVPQDRMMIISSERRKDIEDVQGYVRSQVQTMI
TKVSRGFCHDLAQLILMLKAAFIGAWKMKRTIKEDATYRDRKFDSNDEDGFTLIQIRNPL
ALYVPIGWNGYGAHPAALNIVMTEEMYVDSIMISKLDEIMAPIRKIVHDIPPCWNETQGD
KRGLISATKMSFFSKMARPAVQAALSDPQVMNLVEELPLGEFSPGRISRTMMHSALLKES
SARTLLSSGYELEYQKALNNWISQVS---MRLG-EESGVISTSYAKLFDVYFEGELDSAP
YMFPDQNLSPQFYIQKMMIGPRVSSRVRNSYVDRIDVILRKDVVMRGFITANTILNVIEK
LGTNHSVGDLVTVFTLMNIETRVAEELAEYMTSEKIRFDALKLLKKGIAGDEFTMSLNVA
TQDFIDTYLAYPYQLTKTEVDAVSLYCTQMIMLRAAIGLPKRKMRIAVTDDAKKRYKVRL
QRFRTHVPKIKVLKKLIDPNRM-TVRNLENQXV
>AKP24150
--MVAITVQGAQLIKRVVERFYPGIEFRSDEGACYIYKFSDHIRRIRMKHGTKYQRQAEE
IMRNISLRKEKLHGIPV--------------LDEVEWKYVFDG-QTFQ--SYAFEVYINS
ILPWSELDPEEEFLRNYRVSREM-TEVEKFIECRAKNEMQIYGDIPIKVWCCFINELSAE
VNHTPLGMQVMAD-------FVNRFGSPFHQGNRDLSNLEDFQVAYTTPLLFEMCCMESI
LEFNIKMRMREEDISA-LEFGDTRIDPIGLLREFFVLCLPHPKKINNVLRAPYSWFVKMW
GVGADPIVVLQSAAGDDRNSKDVFYDKFHTEANRYKGLFR-SSFYSESRRMNEEKILEAV
KYSQELGSHDHRLPIFEKMLKTVYTTPFYPH-------KSSNMILASFLLSIQTITGYGR
AWVKNVSTEFDKQLKPNPNNLVQDVSDLTREFFKQAYIEAKERREEIVKPEDLYTSMLRL
ARNTSSGFSTEIFVKKRFGPRLK--DKDLIKINSRIKALVIFTKGHTVFTDEELRKKYNS
VELYQTKGSRDVPIKATRTIYSINLSVLVPQLIVTLPLNEYFSRVGGITSPDYRKI-GGK
VIVGDLEATGSRVMDAADCFRNSADRDIFTIAIDYSEYDTHLTRYNFRTGMLQGIREAMT
PYRDLRYEGYTLEQIIDFGYGEGRVANTLWNGKRRLFRTTFDAYLRLDESERDKGTF---
-KIPKGVLPVSNVDVAKRIAVD---KGFDTLVAATDGSDLALIDTHLSGENSTLIANSMH
NMAIGTLIQREVGKEEPGVLTFLSEQYVGDDTLFYAKLHTTDTKVFDRIATSIFNTVAKC
GHEASPSKTMMTPYSVEKTQTHAKQGCYVPQDRMMIISSERRKDIEDVQGYVRSQVQTMI
TKVSRGFCHDLAQLILMLKAAFIGAWKMKRTIKEDATYRDRKFDSNAEDGFTLIQIRNPL
ALYVPIGWNGYGAHPAALNIVMTEEMYVDSIMISKLDEIMAPIRRIVHDIPPCWNETQGD
KRGLISATKMSFFSKMARPAVQAALSDPQVMNLVEELPLGEFSPGRISRTMMHSALLKES
SARTLLSSGYELEYQKALNNWISQVS---MRLG-EESGVISTSYAKLFDVYFEGELDSAP
YMFPDQNLSPQFYIQKMMIGPRVSSRVRNSYVDRIDVILRKDVAMRGFITANTILNVIEK
LGTNHSVSDLVTVFTLMNIETRVAEELAEYMTSEKIRFDALKLLKKGIAGDEFTMSLNVA
TLDFIDTYLAYPYQLTKTEVDAVSLYCTQMIMLRAAIGLPKRKMRIAVTDDAKKRYKVRL
QRFRTHVPKIKVLKKLIDPNRM-AVRNLENQFV
>ATY47042
--MVAITVQGAQLIKRVVERFYPGIVFDLNEGACYIYKFSDHIRRIRMKHGTKYRRQAEE
IMRNISLRKERLYGMPV--------------LDEVAWKYVFDG-QTFQ--SYAFEVYVNS
ILPWSELDPEEEFLRNYRVSREM-TEVEKFIEFRAKNEMQIYGDIPIKVWCCFINELSAE
LKHVPLGMQVMAD-------FVNRFDSPFHQGNRDLSNLEDFQVAYTTPLLFEMCCMESI
LEFNIKMRMREEDITA-LEFGDMKVDPVGLLREFFILCLPHPKKINNVLRAPYSWFVKMW
GVGADPIVVLQSTAGDDRNSKDVFYDKFRTEPNRYKALFR-SSFYNESRRMNEEKILEAV
KYSQKLGSHDRRLPLFEKMLKAVYTTPFYPH-------KSSNMILASFLLSIQTITGYGR
AWVKNVSTEFDKQLKPNPSNLVQDVSDLTREFFKQAYVEAKERREEIVKPEDLYTSMLRL
ARNTSSGFSTEIYVKKRFGPRLR--DKDLIKINSRIKALVIFTKGHTVFTDEELHKKYNS
VELYQTKGSRDVPIKATRTIYSINLSVLVPQLIVTLPLNEYFSRVGGITSPDYKKI-GGK
VIVGDLEATGSRVMDAADCFRNSADRDIFTIAIDYSEYDTHLTRHNFRTGMLQGIREAMA
PYRDLRYEGYTLEQIIDFGYGEGRVANTLWNGKRRLFKTTFDAYIRLDESERDKGSF---
-KVPKGVLPVSSVDVANRIAVD---NGFDTLIAATDGSDLALIDTHLSGENSTLIANSMH
NMAIGTLIQREVGKEQPGIITFLSEQYVGDDTLFYTKLHTTDTKIFDKVATSIFDTVAKC
GHEASPSKTMMTPYSVEKTQTHAKQGCYVPQDRMMIISSERRKDIEDVQGYVRSQVQTMI
TKVSRGFCHDLAQLILMLKTTFIGAWKMKRTIKEDATYRDRRFDSNDEDGFTLIQIRNPL
ALYVPIGWNGYGAHPAALNIVMTEEMYVDSIMISKLDEIMAPIRRIVHDIPPCWNETQGD
KRGLISATKMSFFSKMARPAVQAALSDPQIMNLVEELPLGEFSPGRISRTMMHSALLKES
SARTLLSSGYELEYQKALNSWIAQVS---MRLG-EESGVISTSYAKLFDVYFEGELDSAP
YMFPDQNLSPQFYIQKMMIGPRVSSRVRNSYVDRIDVILRKDVVMRGFITANTILNVIEK
LGTNHSVGDLVTVFTLMNIETRVAEELAEYMTSEKIRFDALKLLKKGIAGDEFTMSLNVA
TQDFIDTYLAYPFQLTKTEVDAISLYCTQMVMLRAALGLPKKKMKIVVTDDAKKRYKIRL
QRFRTHVPKIKVLKKLIDPNRM-TVRNLENQFV
>ALU65925
--MVAITVQGAQLIKRVVERFYPEIAFNINEGACYIYKFSDHIRRIRMKHGTKYRRQAEE
IIRNVSMRKERLYGIPV--------------LDEVEWKYVFDG-QTFQ--SYAFEVYVNS
ILPWSELDPEEEFLRNYRVSREM-TEVEKFIEFRAKNEMQIYGDIPIKVWCCFINELSAE
LKHIPLGMQVMAD-------FVNRFDSPFHQGNRDLSNLEDFQVAYTTPLLFEMCCMESI
LEFNIKMRMREEDISA-LEFGDMKVDPVGLLREFFILCLPHPKKINNVLRAPYSWFVKMW
GVGADPIVVLQSTAGDDRNSKDVFYDKFRTEPNRYKALFR-SSFYNESRRMNEEKILEAV
KYSQKLGSHDRRLPLFEKMLKTVYTTPFYPH-------KSSNMILASFLLSIQTITGYGR
AWVKNVSTEFDKQLKPNPSNLVRDVSDLTREFFKQAYVEAKERREEIVKPEDLYTSMLRL
ARNTSSGFSTEIYVKKRFGPKLR--DKDLIKINSRIKALVIFTKGHTVFTDEELHKKYNS
VELYQTKGSRDVPIKATRTIYSINLSVLVPQLIVTLPLNEYFSRVGGITSPDYKKI-GGK
VIVGDLEATGSRVMDAADCFRNSADRDIFTIAIDYSEYDTHLTRHNFRTGMLQGIREAMA
PYRDLRYEGYTLEQIIDFGYGEGRVANTLWNGKRRLFKTTFDAYIRLDESERDKGSF---
-KVPKGVLPVSSVDVANRIAVD---KGFDTLIAATDGSDLALIDTHLSGENSTLIANSMH
NMAIGTLIQREVGREQPGILTFLSEQYVGDDTLFYTKLHTTDTRVFDKVAASIFDTVAKC
GHEASPSKTMMTPYSVEKTQTHAKQGCYVPQDRMMIISSERRKDIEDVQGYVRSQVQTMI
TKVSRGFCHDLAQLILMLKTTFIGAWKMKRTIKEDAMYRDRKFDSNDEDGFTLIQIRNPL
ALYVPIGWNGYGAHPAALNIVMTEEMYVDSIMISKLDEIMAPIRRIVHDIPPCWNETQGD
KRGLISATKMSFFSKMARPAVQAALSDPQIMNLVEELPLGEFSPGRISRTMMHSALLKES
SARTLLSSGYELEYQKALNSWIAQVS---MRLG-EESGVISTSYAKLFDVYFEGELDGAP
YMFPDQNLSPQFYIQKMIIGPRVSSRVRNSYVDRIDVILRKDVVMRGFITANTILNVIEK
LGTNHSVGDLVTVFTLMNIETRVAEELAEYMTSEKIRFDALKLLKKGIAGDEFTMSLNVA
TQDFIDTYLAYPYQLTKTEVDAISLYCTQMVMLRAALGLPKKKMKIVVTDDAKKRYKIRL
QRFRTHVPKIKVLKKLIDPNRM-TVRNLENQFV
>AGJ83481
--MVAITVQGAQLIKRVVERFYPGIVFDINEGACYIYKFSDHIRRIRMKHGTKYRRQAEE
IMRNISLRKERLYGIPV--------------LDEIEWKYVFDG-QTFQ--SYAFEVYVNS
ILPWSELDPEEEFLRNYRVSREM-TEVEKFIEFRAKNEMQIYGDIPIKVWCCFINELSAE
LKHVPLGMQVMAD-------FVNRFDSPFHQGNRDLSNLEDFQVAYTTPLLFEMCCMESI
LEFNIKMRMREEDISA-LEFGDMKIDPVGLLREFFILCLPHPKKINNVLRAPYSWFVKMW
GVGADPIVVLQSTAGDDRNSKDVFYDKFRTEPNRYKALFR-SSFYNESRRMNEEKILEAV
KYSQKLGSHDRRLPLFEKMLKTVYTTPFYPH-------KSSNMILASFLLSIQTITGYGR
AWVKNVSTEFDKQLKPNPSNLVQDVSDLTREFFKQAYVEAKERREEIVKPEDLYTSMLRL
ARNTSSGFSTEIYVKKRFGPRLR--DKDLIKINSRIKALVIFTKGHTVFTDEELHKKYNS
VELYQTKGSRDVPIKATRTIYSINLSVLVPQLIVTLPLNEYFSRVGGITSPDYKKI-GGK
VIVGDLEATGSRVMDAADCFRNSADRDIFTIAIDYSEYDTHLTRHNFRTGMLQGIREAMA
PYRDLRYEGYTLEQIIDFGYGEGRVANTLWNGKRRLFKTTFDTYIRLDESERDKGSF---
-KIPKGVLPVSSIDVANRIAVD---KGFDTLVAATDGSDLALIDTHLSGENSTLIANSMH
NMAIGTLIQREVGREQPGILTFLSEQYVGDDTLFYTKLHTTDTKVFDKVAASIFDTVAKC
GHEASPSKTMMTPYSVEKTQTHAKQGCYVPQDRMMIISSERRKDIEDVQGYVRSQVQTMI
TKVSRGFCHDLAQLILMLKTTFIGAWKMKRTIKEDATYRDRKFDSNDEDGFTLIQIRNPL
ALYVPIGWNGYGAHPAALNIVMTEEMYVDSIMISKLDEIMAPIRRIVHDIPPCWNETQGD
KRGLISATKMSFFSKMARPAVQAALSDPQIMNLVEELPLGEFSPGRISRTMMHSALLKES
SARTLLSSGYELEYQKTLNSWIAQVS---MRLG-EESGVISTSYAKLFDVYFEGELDGAP
YMFPDQNLSPQFYIQKMMIGPRVSSRVRNSYVDRIDVILRKDVVMRGFITANTILNVIEK
LGTNHSVGDLVTVFTLMNIETRVAEELAEYMTSEKIRFDALKLLKKGIAGDEFTMSLNVA
TQDFIDTYLAYPYQLTKTEVDAISLYCTQMVMLRAALGLPKKKMKIVVTDDAKKRYKIRL
QRFRTHVPKIKVLKKLIDPNRM-TVRNLENQFV
>AFI73116
--MVAITVQGAQLIKRVVERFYPGIEFRSDEGACYIYKFSDHIRRIRMKHGTKYQRQAEE
IMRNISLRKEKLHGIPV--------------LDEVEWKYVFDG-QTFQ--SYAFEVYINS
ILPWSELDPEEEFLRNYRVSREM-TEVEKFIEFRAKNEMQIYGDIPIKVWCCFINELSAE
VNHTPLGMQVMAD-------FVSRFGSPFHQGNRDLSNLEDFQVAYSTPLLFEMCCMESI
LEFNIKMRMREEDISA-LEFGDTRIDPIGLLREFFVLCLPHPKKINNVLRAPYSWFVKMW
GVGADPIVVLQSAAGDDRNSKDVFYDKFRTEANRYKGLFR-SSFYSESRRMNEEKILEAV
KYSQELGSHDHRLPIFEKMLKTVYTTPFYPH-------KSSNMILASFLLSIQTITGYGR
AWVKNVSTEFDKQLKPNPNNLVQDVSDLTREFFKQAYVEAKERREEIVKPEDLYTSMLRL
ARNTSSGFSTEIFVKKKFGPRLK--DKDLIKINSRIKALVIFTKGHTVFTDEELRKKYNS
VELYQTKGSRDVPIKATRTIYSINLSVLVPQLIVTLPLNEYFSRVGGITSPDYRKI-GGK
VIVGDLEATGSRVMDAADCFRNSADRDIFTIAIDYSEYDTHLTRYNFRTGMLQGIREAMT
PYRDLRYEGYTLEQIIDFGYGEGRVANTLWNGKRRLFRTTFDAYLRLDXSERDKGTF---
-KIPKGVLPVSNVDVAKRIAVD---KGFDTLVAATDGSDLALIDTHLSGENSTLIANSMH
NMAIGTLIQREVGKEEPGVLTFLSEQYVGDDTLFYAKLHTTDTKVFDRIATSIFNTVAKC
GHEASPSKTMMTPYSVEKTQTHAKQGCYVPQDRMMIISSERRKDIEDVQGYVRSQVQTMI
TKVSRGFCHDLAQLILMLKAAFIGAWKMKRTIKEDTTYRDRKFDSNDEDGFTLIQIRNPL
ALYVPIGWNGYGAHPAALNIVMTEEMYVDSIMISKLDEIMAPIRKIVHDIPPCWNETQGD
KRGLISATKMSFFSKMARPAVQAALSDPQVMNLVEELPLGEFSPGRISRTMMHSALLKES
SARTLLSSGYELEYQKALNNWISQVS---MRLG-EESGVISTSYAKLFDVYFEGELDSAP
YMFPDQNLSPQFYIQKMMIGPRVSSRVRHSYVDRIDVILRKDVVMRGFITANTILNVIEK
LGTNHSVGDLVTVFTLMNIETRVAEELAEYMTSEKIRFDALKLLKKGIAGDEFTMSLNVA
TQDFIDTYLAYPYQLTKTEVDAVSLYCTQMIMLRAAIGLPKRKMRIAVTDDAKKRYKVRL
QRFRTHVPKIKVLKKLIDPNRM-TVRNLENQFV
>ANK78265
MAMVAITVQGAQLIKRVVERFYPGIEFRSDEGACYIYKFSDHIRRIRMKHGTKYQRQAEE
IMRNISLRKEKLHGIPV--------------LDEVEWKYVFDG-QTFQ--SYAFEVYINS
ILPWSELDPEEEFLRNYRVSREM-TEVEKFIEFRAKNEMQIYGDIPIKVWCCFINELSAE
VNHTPLGMQVMAD-------FVSRFGSPFHQGNRDLSNLEDFQVAYSTPLLFEMCCMESI
LEFNIKMRMREEEISA-LEFGDTRIDPIGLLREFFVLCLPHPKKINNVLRAPYSWFVKMW
GVGADPIVVLQSAAGDDRNSKDVFYDKFRTEANRYKGLFR-SSFYSESRRMNEEKILEAV
KYSQELGSHDHRLPIFEKMLKTVYTTPFYPH-------KSSNMILASFLLSIQTITGYGR
AWVKNVSTEFDKQLKPNPNNLVQDVSDLTREFFKQAYVEAKERREEIVKPEDLYTSMLRL
ARNTSSGFSTEIFVKKKFGPRLK--DKDLIKINSRIKALVIFTKGHTVFTDEELRKKYNS
VELYQTKGSRDVPIKATRTIYSINLSVLVPQLIVTLPLNEYFSRVGGITSPDYRKI-GGK
VIVGDLEATGSRVMDAADCFRNSADRDIFTIAIDYSEYDTHLTRYNFRTGMLQGIREAMA
PYRDLRYEGYTLEQIIDFGYGEGRVANTLWNGKRRLFRTTFDAYLRLDESERDKGTF---
-KIPKGVLPVSNVDVAKRIAVD---KGFDTLVAATDGSDLALIDTHLSGENSTLIANSMH
NMAIGTLIQREVGKEEPGVLTFLSEQYVGDDTLFYAKLHTTDTKVFDRIATSIFNTVAKC
GHEASPSKTMMTPYSVEKTQTHAKQGCYVPQDRMMIISSERRKDIEDVQGYVRSQVQTMI
TKVSRGFCHDLAQLILMLKAAFIGAWKMKRTIKEDATYRDRKFDSNDEDGFTLIQIRNPL
ALYVPIGWNGYGAHPAALNIVMTEEMYVDSIMISKLDEIMAPIRKIVHDIPPCWNETQGD
KRGLISATKMSFFSKMARPAVQAALSDPQVMNLVEELPLGEFSPGRISRTMMHSALLKES
SARTLLSSGYELEYQKALNNWLSQVS---MRLG-EESGVISTSYAKLFDVYFEGELDSAP
YMFPDQNLSPQFYIQKMMIGPRVSSRVRNSYVDRIDVILRKDVVMRGFITANTILNVIEK
LGTNHSVGDLVTVFTLMNIETRVAEELAEYMTSEKIRFDALKLLKKGIAGDEFTMSLNVA
TQDFIDTYLAYPYQLTKTEVDAVSLYCTQMIMLRAAIGLPRRKMRIVVTDDAKKRYKIRL
QRFRTHVPKIKVLKKLIDPNRM-TVRNLENQFV
>AKV60463
--MVAITVQGAQLIKRVVERFYPGIEFRSDEGACYIYKFSDHIRRIRMKHGTKYQRQAEE
IMRNISLRKEKLHGIPV--------------LDEVEWKYVFDG-QTFQ--SYAFEVYINS
ILPWSELDPEEEFLRNYRVSREM-TEVEKFIEFRAKNEMQIYGDIPIKVWCCFINELSAE
VNHTPLGMQVMAD-------FVNRFGSPFHQGNRDLSNLEDFQVAYSTPLLFEMCCMESI
LEFNIKMRMREEDISA-LEFGDTRIDPIGLLREFFVLCLPHPKKINNVLRAPYSWFVKMW
GVGADPIVVLQSAAGDDRNSKDVFYDKFRTEANRYKGLFR-SSFYSESRRMNEEKILEAV
KYSQELGSHDHRLPIFEKMLKTVYTTPFYPH-------KSSNMILASFLLSIQTITGYGR
AWVKNVSTEFDKQLKPNPNNLVQDVSDLTREFFKQAYVEAKERREEIVKPEDLYTSMLRL
ARNTSSGFSTEIFVKKKFGPRLK--DKDLIKINSRIKALVIFTKGHTVFTDEELRKKYNS
VELYQTKGSRDVPIKATRTIYSINLSVLVPQLIVTLPLNEYFSRVGGITSPDYRKI-GGK
VIVGDLEATGSRVMDAADCFRNSADRDIFTIAIDYSEYDTHLTRYNFRTGMLQGIREAMT
PYRNLRYEGYTLEQIIDFGYGEGRVANTLWNGKRRLFRTTFDAYLRLDESERDKGTF---
-KIPKGVLPVSNVDVAKRIAVD---KGFDTLVAATDGSDLALIDTHLSGENSTLIANSMH
NMAIGTLIQREVGREEPGVLTFLSEQYVGDDTLFYAKLHTTDTKVFDRIATSIFNTVAKC
GHEASPSKTMMTPYSVEKTQTHAKQGCYVPQDRMMIISSERRKDIEDVQGYVRSQVQTMI
TKVSRGFCHDLAQLILMLKAAFIGAWKMKRTIKEDATYRDRKFDSNDEDGFTLIQIRNPL
ALYVPIGWNGYGAHPAALNIVMTEEMYVDSIMISKLDEIMAPIRKIVHDIPPCWNETQGD
KRGLISATKMSFFSKMARPAVQAALSDPQVMNLVEELPLGEFSPGRISRTMMHSALLKES
SARTLLSSGYELEYQKALNNWISQVS---MRLG-EESGVISTSYAKLFDVYFEGELDSAP
YMFPDQNLSPQFYIQKMMIGPRVSSRVRNSYVDRIDVILRKDVVMRGFITANTILNVIEK
LGTNHSVGDLVTVFTLMNIETRVAEELAEYMTSEKIRFDALKLLKKGIAGDEFTMSLNVA
TQDFIDTYLAYPYQLTKTEVDAVSLYCTQMIMLRAAIGLPKRKMRIAVTDDAKKRYKVRL
QRFRTHVPKIKVLKKLIDPNRM-TVRNLENQFV
>AKP24140
--MVAITVQGAQLIKRVVERFYPGIEFRSDEGACYIYKFSDHIRRIRMKHGTKYQRQAEE
IMRNISLRKEKLHGIPV--------------LDEVEWKYVFDG-QTFQ--SYAFEVYINS
ILPWSELDPEEEFLRNYRVSREM-TEVEKFIECRAKNEMQIYGDIPIKVWCCFINELSAE
VNHTPLGMQVMAD-------FVNRFGSPFHQGNRDLSNLEDFQVAYTTPLLFEMCCMESI
LEFNIKMRMREEDISA-LEFGDTRIDPIGLLREFFVLCLPHPKKINNVLRAPYSWFVKMW
GVGADPIVVLQSAAGDDRNSKDVFYDKFHTEANRYKGLFR-SSFYSESRRMNEEKILEAV
KYSQELGSHDHRLPIFEKMLKTVYTTPFYPH-------KSSNMILASFLLSIQTITGYGR
AWVKNVSTEFDKQLKPNPNNLVQDVSDLTREFFKQAYIEAKERREEIVKPEDLYTSMLRL
ARNTSSGFSTEIFVKKRFGPRLK--DKDLIKINSRIKALVIFTKGHTVFTDEELRKKYNS
VELYQTKGSRDVPIKATRTIYSINLSVLVPQLIVTLPLNEYFSRVGGITSPDYRKI-GGK
VIVGDLEATGSRVMDAADCFRNSADRDIFTIAIDYSEYDTHLTRYNFRTGMLQGIREAMT
PYRDLRYEGYTLEQIIDFGYGEGRVANTLWNGKRRLFRTTFDAYLRLDESERDKGTF---
-KIPKGVLPVSNVDVAKRIAVD---KGFDTLVAATDGSDLALIDTHLSGENSTLIANSMH
NMAIGTLIQREVGKEEPGVLTFLSEQYVGDDTLFYAKLHTTDTKVFDRIATSIFNTVAKC
GHEASPSKTMMTPYSVEKTQTHAKQGCYVPQDRMMIISSERRKDIEDVQGYVRSQVQTMI
TKVSRGFCHDLAQLILMLKAAFIGAWKMKRTIKEDATYRDRKFDSNAEDGFTLIQIRNPL
ALYVPIGWNGYGAHPAALNIVMTEEMYVDSIMISKLDEIMAPIRRIVHDIPPCWNETQGD
KRGLISATKMSFFSKMARPAVQAALSDPQVMNLVEELPLGEFSPGRISRTMMHSALLKES
SARTLLSSGYELEYQKALNNWISQVS---MRLG-EESGVISTSYAKLFDVYFEGELDSAP
YMFPDQNLSPQFYIQKMMIGPRVSSRVRNSYVDRIDVILRKDVVMRGFITANTILNVIEK
LGTNHSVSDLVTVFTLMNIETRVAEELAEYMTSEXIRFDALKLLKKGIAGDEFTMSLNVA
TQDFIDTYLAYPYQLTKTEVDAVSLYCTQMIMLRAAIGLPKRKVRIAVTDDAKKRYKVRL
QRFRTHVPKIKVLKKLIDPNRM-AVRNLENQFV
>ATY47749
--MVAITVQGAQLIKRVVERFYPGIEFRDDEGACYIYKFSDHIRRIRMKHGTKYRRQAEE
ITRNISLRKEKLYGIPV--------------LDEVEWKHVFDG-QTFQ--CFAFEVYINS
ILPWSELDPEEEFLRNYRVSREM-TEVEKFIEFRAKNEMQIYGDIPIKVWCCFINELSAE
VNHTPLGMQVMAD-------FVNRFDSPFHQGNRDLSNLEDFRVAYTTPLLFEMCCMESI
LEFNIKMRMREEDISA-LEFGDTRVDPIGLLREFFILCLPHPKKINNVLRAPYSWFVKMW
GVGADPIVVLQSAAGDDRNSKDVFYDKFHTEANRYKGLFR-SSFYSESRRMNEEKILEAV
KYSQELGSHDHRLPIFEKMLKEVYTTPFYPH-------KSSNMILASFLLSIQTITGYGR
AWVKNVSTEFDKQLKPNPNNLVQDVSDLTREFFKQAYVEAKERREEIVKPEDLYTSMLRL
ARNTSSGFSTEIFVKKKFGPRLK--DKDLIKINSRIKALVIFTKGHTVFTDEELRKKYNS
VELYQTKGSRDVPIKATRTIYSINLSVLVPQLIVTLPLNEYFSRVGGITSPDYRKI-GGK
VIVGDLEATGSRVMDAADCFRNSADRDIFTIAIDYSEYDTHLTRYNFRAGMLQGIREAMT
PYRDLRYEGYTLEQIIDFGYGEGRVANTLWNGKRRLFRTTFDAYLRLDECERSKGTF---
-KIPKGVLPVSNIDVARRIAVD---KGFDTLIAATDGSDLALIDTHLSGENSTLIANSMH
NMAIGTLIQREVGKEGPGVLTFLSEQYVGDDTLFYAKLHTTDTKAFDKIATSIFNTVAKC
GHEASPSKTMMTPYSVEKTQTHAKQGCYVPQDRMMIISSERRKDIEDVQGYVRSQVQTMI
TKVSRGFCHDLAQLILMLKAAFIGAWKMKRTIKEGATYRDRKFDSNDEDGFTLIQIRNPL
ALYVPIGWNGYGAHPAALNIVMTEEMYVDSIMISKLDEIMAPIRKVVHDIPPCWNETQGD
KRGLISATKMSFFSKMARPAVQAALSDPQVMNLVEELPLGEFSPGRISRTMMHSALLKES
SARTLLSSGYELEYQKALNNWISQVS---MRLG-EESGIISTSYAKLFDVYFEGELDSTP
YMFPDQNLSPQFYIQKMVIGPRVSSRVRNSYVDRIDIILRKDVVMRGFITANTILNVIEK
LGTNHSVSDLVTVFTLLNIETRVAEELAEYMTSEKIRFDALKLLKKGIAGDEFTMSLNVA
TQDFIDTYLAYPYQLTKTEVDAVSLYCTQMIMLRAAIGLPKRKMRIAVTDDAKKRYKVRL
QRFRTHVPKIKVLKKLIDPNRM-TVRNLENQFV
>AGM38080
--MVAITVQGAQLIKRVVERFYPGIEFRNDEGACYIYKFSDHIRRIRMKHGTKYQRQAEE
IMRNISLRKERLHGIPV--------------LNEVEWKHVFDG-QTFQ--SYAFEVYINS
ILPWSELDPEEEFLRNYRVSREM-TEVEKFIEFRAKNEMQIYGDIPIKVWCCFINELSAE
VNHTPLGMQVMAD-------FVNRFDSPFHQGNRDLSNLEDFRVAYTTPLLFEMCCMESI
LEFNIKMRMREEDISA-LEFGDMRIDPIGLLREFFILCLPHPKKINNVLRAPYSWFVKMW
GVGADPIVVLQSAAGDDRNSKDVFYDKFHTEANRYKGLFR-SSFYSESRRMNEEKILEAV
KYSQELGSHDHRLPIFEKMLKTVYTTPFYPH-------KNSNMILASFLLSIQTITGYGR
AWVKNVSTEFDKQLKPNPNNLVQDVSDLTREFFKQAYVEAKERREEIVKPEDLYTSMLRL
ARNTSSGFSTEIFVKKKFGPRLK--DKDLIKINSRIKALVIFTKGHTVFTDEELRKKYNS
VELYQTKGSRDVPIKATRTIYSINLSVLVPQLIVTLPLNEYFSRVGGITSPDYRKI-GGK
VIVGDLEATGSRVMDAADCFRNSADRDIFTIAIDYSEYDTHLTRYNFRTGMLQGIREAMI
PYRDLRYEGYTLEQIIDFGYGEGRVANTLWNGKRRLFRTTFDAYLRLDESERDKGTF---
-KIPKGVLPVSNVDVAKRIAID---KGFDTLVAATDGSDLALIDTHLSGENSTLIANSMH
NMAIGTLIQREVGKEEPGVLTFLSEQYVGDDTLFYTKLHTTNTKVFDKIATSIFNTVAKC
GHEASPSKTMMTPYSVEKTQTHAKQGCYVPQDRMMIISSERRKDIEDVQGYVRSQVQTMI
TKVSRGFCHDLAQLILMLKAAFIGAWKMKRTIKEGATYRDRKFDSNDEDGFTLIQIRNPL
ALYVPIGWNGYGAHPAALNIVMTEEMYVDSIMISKLDEIMAPIRKIVHDIPPCWNETQGD
KRGLISATKMSFFSKMARPAVQAALSDPQVMNLVEELPLGEFSPGRISRTMMHSALLKES
SARTLLSSGYELEYQKALNNWISQVS---MRLG-EESGVISTSYAKLFDVYFEGELDSTP
YMFPDQNLSPQFYIQKMMIGPRVSSRVRNSYVDRIDVILRKDVVMRGFITANTILNVIEK
LGTNHSVSDLVTVFTLMNIETRVAEELAEYMTSEKIRFDALKLLKKGIAGDEFTMSLNVA
TQDFVDTYLAYPYQLTKTEVDAVSLYCTQMIMLRAAIGLPKRKMRIAVTDDAKKRYKVRL
QRFRTHVPKIKVLKKLIDLNRM-TVRNLENQFV
>AGJ83541
--MVAITVQGAQLIKRVVERFYPGIAFNINEGACYIYKFSDHIRRIRMKHGTKYRRQAEE
IMRNISLRKERLYGIPV--------------LDEIEWKYVFDG-QTFQ--SYAFEVYVNS
ILPWSELDPEEEFLRNYRVSREM-TEVEKFIEFRAKNEMQIYGDIPIKVWCCFINELSAE
LKHIPLGMQVMAD-------FVNRFDSPFHQGNRDLSNLEDFQVAYTTPLLFEMCCMESI
LEFNIKMRMREEDISA-LEFGDMKIDPVGLLREFFILCLPHPKKINNVLRAPYSWFVKMW
GVGADPIVVLQSTAGDDRNSKDVFYDKFRTESNRYKALFR-SSFYNESRRMNEEKILEAV
KYSQKLGSHDRRLPLFEKMLKTVYNTPFYPH-------KSSNMILASFLLSIQTITGYGR
AWVKNVSTEFDKQLKPNPSNLVQDVSDLTREFFKQAYVEAKERREEIVKPEDLYTSMLRL
ARNTSSGFSTEIYVKKRFGPRLR--DKDLIKINSRIKALVIFTKGHTVFTDEELHKKYNS
VELYQTKGSRDVPIKATRTIYSINLSVLVPQLIVTLPLNEYFSRVGGITSPDYKKI-GGK
VIVGDLEATGSRVMDAADCFRNSADRDIFTIAIDYSEYDTHLTRHNFRTGMLQGIREAMA
PYRDLRYEGYTLEQIIDFGYGEGRVANTLWNGKRRLFKTTFDAYIRLDESERDKGSF---
-KVPKGVLPVSSIDVANRIAVD---KGFDTLIAATDGSDLALIDTHLSGENSTLIANSMH
NMAIGTLIQREVGREQPGILTFLSEQYVGDDTLFYTKLHTTDTKVFDKVAASIFDTVAKC
GHEASPSKTMMTPYSVEKTQTHAKQGCYVPQDRMMIISSERRKDIEDVQGYVRSQVQTMI
TKVSRGFCHDLAQLILMLKTTFIGAWKMKRTIKEDAMYRDRKFDSNDEDGFTLIQIRNPL
ALYVPIGWNGYGAHPAALNIVMTEEMYVDSIMISKLDEIMAPIRRIVHDIPPCWNETQGD
KRGLISATKMSFFSKMARPAVQAALSDPQIMNLVEELPLGEFSPGRISRTMMHSALLKES
SARTLLSSGYELEYQKALNSWIAQVS---MRLG-EESGVISTSYAKLFDVYFEGELDGAP
YMFPDQNLSPQFYIQKMMIGPRVSSRVRNSYVDRIDVILRKDVVMRGFITANTILNVIEK
LGTNHSVGDLVTVFTLMNIETRVAEELAEYMTSEKIRFDALKLLKKGIAGDEFTMSLNVA
TQDFIDTYLAYPYQLTKTEVDAISLYCTQMVMLRAALGLPKKKMKIVVTDDAKKRYKIRL
QRFRTHVPKIKVLKKLIDPNRM-TVRNLENQFV
>ATY47717
--MXAITVQGAQLIKRVVERFYPGIEFRNDEGACYIYKFSDHIRRIRMKHGTKYQRQAEE
IMRNIGLRKEKLYGVPV--------------LDEVKWKHVFDG-QTFQ--SFAFEVYINS
ILPWSELDPEEEFLRNYRVSREM-TEVEKFIEFRAKSEMQIYGDIPIKVWCCFINELSAE
IDHIPLGMQVMAD-------FVNRFDSPFHQGNRDLSNLEDFRVAYTTPLLFEMCCMESI
LEFNIKMRMREEDISA-LEFGDMEVNPIGLLREFFILCLPHPKKINNVLRAPYSWFVKMW
GVGADPIVVLQSTAGDDRNSKDVFYDKFRTEANRYKGLFR-SSFYSESKRMNEEKILEAV
KYSQELGSHDRRLPIFEKMLKTVYTTPFYPH-------KSSNMILASFLLSIQTITGYGR
AWVKNVSTEFDKQLKPNPNNLVQDVSDLTREFFKQAYVEAKERREEIVKPEDLYTSMLRL
ARNTSSGFSTEIFVKKKFGPRLK--DKDLIKINSRIKALVIFTKGHTVFTDEELRKKYNS
VELYQTKGSRDVPIKATRTIYSINLSVLVPQLIVTLPLNEYFSRVGGITSPDYRKI-GGK
VIVGDLEATGSRVMDAADCFRNSADRDIFTIAIDYSEYDTHLTRYNFRTGMLQGIREAMT
PYRDLRYEGYTLEQIIDFGYGEGRVANTLWNGKRRLFRTTFDAYLRLDESERDKGTF---
-KIPKGVLPVSSIDVAKRIAVD---KGFDTLIAATDGSDLALIDTHLSGENSTLIANSMH
NMAIGTLIQREVGKGEPGVLTFLSEQYVGDDTLFYTKLHTTDTKAFDKVATSIFNTVAKC
GHEASPSKTMMTPYSVEKTQTHAKQGCYVPQDRMMIISSERRKDIEDVQGYVRSQVQTMI
TKVSRGFCHDLAQLILMLKTAFIGAWKMKRTIKEGAIYRDRKFDSNDEDGFTLIQIRNPL
ALYVPIGWNGYGAHPAALNIIMTEEMYVDSIMISKLDEIMTPIRKIVHDIPPCWNETQGD
KRGLISATKMSFFSKMARPAVQAALGDPQVMNLVEELPLGEFSPGRISRTMMHSALLKES
SARTLLSSGYELEYQKALNNWISQVS---MRLG-EESGVISTSYAKLFDVYFEGELDNAP
YMFPDQNLSPQFYIQKMMIGPRVSSRVRNSYVDRIDVILRKDVVMRGFITANTILNVIEK
LGTSHSVSDLVTVFTLMNIETRVAEELAEYMTSEKIRFDALKLLKKGIAGDEFTMSLNVA
TQDFIDAYLAYPYQLTKTEVDAVSLYCTQMIMLRAAIGLPKRKMRIVVTDDAKKRYKIRL
QRFRTHVPKIKVLKKLIDPNRM-TVRNLENQFV
>ALI51254
--MVAITVQGAQLIKRVVERFYPGIEFRSDEGACYIYKFSDHIRRIRMKHGTKYLRQAEE
IMRNISLRKEKLHGIPV--------------LDEVEWKYVFDG-RTFQ--SYAFEVYINS
ILPWSELDPEEEFLRNYRVSREM-TEVEKFIEFRAXNEMQIYGDIPIKVWCCFINELSAE
VNHTPLGMQVMAD-------FVSRFGSPFHQGNRDLSNLEDFQVAYSTPLLFEMCCMESI
LEFNIKMRMREEDISA-LEFGDTRIDPIGLLREFFVLCLPHPKKINNVLRAPYSWFVKMW
GVGADPIVVLQSAAGDDRNSKDVFYDKFRTEANRYKGLFR-SSFYSESRRMNEEKILEAV
KYSQELGSHDHRLPIFEKMLKTVYTTPFYPH-------KSSNMILASFLLSIQTITGYGR
AWVKNVSTEFDKQLKPNPNNLVQDVSDLTREFFKQAYVEAKERREEIVKPEDLYTSMLRL
ARNTSSGFSTEIFVKKKFGPRLK--DKDLIKINSRIKALVIFTKGHTVFTDEELRKKYNS
VELYQTKGSRDVPIKATRTIYSINLSVLVPQLIVTLPLNEYFSRVGGITSPDYRKI-GGK
VIVGDLEATGSRVMDAADCFRNSADRDIFTIAIDYSEYDTHLTRYNFRTGMLQGIREAMT
PYRDLRYEGYTLEQIIDFGYGEGRVANTLWNGKRRLFRTTFDAYLRLDESERDKGTF---
-KIPKGVLPVSNVDVAKRIAVD---RGFDTLVAATDGSDLALIDTHLSGENSTLIANSMH
NMAIGTLIQREVGKEEPGVLTFLSEQYVGDDTLFYAKLHTTDTKVFDRIATSIFNTVAKC
GHEASPSKTMMTPYSVEKTQTHAKQGCYVPQDRMMIISSERRKDIEDVQGYVRSQVQTMI
TKVSRGFCHDLAQLILMLKATFIGAWKMKRTIKEGATYRDRKFDSNDEDGFTLIQIRNPL
ALYVPIGWNGYGAHPAALNIVMTEEMYVDSIMISKLDEIMAPIRKIVHDIPPCWNETQGD
KRGLISATKMSFFSKMARPAVQAALSDPQVMNLVEELPLGEYSPGRISRTMMHSALLKES
SARTLLSSGYELEYQKALNNWISQVS---MRLG-EESGVISTSYAKLFDVYFEGELDSAP
YMFPDQNLSPQFYIQKMMIGPRVSSRVRNSYVDRIDVILRKDVVMRGFITANTILNVIEK
LGTNHSVGDLVTVFTLMNIETRVAEELAEYMTSEKIRFDALKLLKKGIAGDEFTMSLNVA
TQDFIDTYLAYPYQLTKTEVDAVSLYCTQMIMLRAAIGLPKRKMRIAVTDDAKKRYKIRL
QRFRTHVPKIKVLKKLIDPNRM-TVRNLENQFV
>AKV60493
--MVAITVQGAQLIKRVVERFYPGITFNINEGACYIYKFSDHIRRIRMKHGTKYRRQAEE
IMRNISLRKERLYGIPV--------------LDEIEWKYVFDG-QTFQ--SYAFEVYVNS
ILPWSELDPEEEFLRNYRVSREM-TEVEKFIEFRAKNEMQIYGDIPIKVWCCFINELSTE
LKHIPLGMQVMAD-------FVNRFDSPFHQGNRDLSNLEDFQVAYTTPLLFEMCCMESI
LEFNIKMRMREEDISA-LEFGDMKVDPVGLLREFFILCLPHPKKINNVLRAPYSWFVKMW
GVGADPIVVLQSTAGDDRNSKDVFYDKFRTEPNRYKALFR-SSFYNESRRMNEEKILEAV
KYSQKLGSHDRRLPLFEKMLKTVYTTPFYPH-------KSSNMILASFLLSIQTITGYGR
AWVKNVSTEFDKQLKPNPSNLVQDVSDLTREFFKQAYVEAKERREEIVKPEDLYTSMLRL
ARNTSSGFSTEIYVKKRFGPRLR--DKDLIKINSRIKALVIFTKGHTVFTDEELHKKYNS
VELYQTKGSRDVPIKATRTIYSINLSVLVPQLIVTLPLNEYFSRVGGITSPDYRKI-GGK
VIVGDLEATGSRVMDAADCFRNSADRDIFTIAIDYSEYDTHLTRHNFRTGMLQGIREAMA
PYRDLRYEGYTLEQIIDFGYGEGRVANTLWNGKRRLFKTTFDAYIRLDESERDKGSF---
-KVPKGVLPVSSVDVANRIAVD---KGFDTLVAATDGSDLALIDTHLSGENSTLIANSMH
NMAIGTLIQREVGREQPGILTFLSEQYVGDDTLFYTKLHTTDTKVFDKVAASIFDTVAKC
GHEASPSKTMMTPYSVEKTQTHAKQGCYVPQDRMMIISSERRKDIEDVQGYVRSQVQTMI
TKVSRGFCHDLAQLILMLKTTFIGAWKMKRTIKEDAMYRDRKFDSNDEDGFTLIQIRNPL
ALYVPIGWNGYGAHPAALNIVMTEEMYVDSIMISKLDEIMAPIRRIVHDIPPCWNETQGD
KRGLISATKMSFFSKMARPAVQAALSDPQIMNLVEELPLGEFSPGRISRTMMHSALLKES
SARTLLSSGYELEYQKTLNSWIAQVS---MRLG-EESGVISTSYAKLFDVYFEGELDGAP
YMFPDQNLSPQFYIQKMMIGPRVSSRVRNSYVDRIDVILRKDVVMRGFITANTILNVIEK
LGTNHSVGDLVTVFTLMNIETRVAEELAEYMTSEKIRFDALKLLKKGIAGDEFTMSLNVA
TQDFIDTYLAYPYQLTKTEVDAISLYCTQMIMLRAALGLPKKKMKIVVTDDAKKRYKIRL
QRFRTHVPKIKVLKKLIDPNRM-TVRNLENQFV
>ALX36925
--MVAITVQGAQLIKRVVERFYPGIAFNINEGACYIYKFSDHIRCIRMKHGTKYRRQAEE
IMRNISLRKERLYGIPV--------------LDEVEWKYVFDG-RTFQ--SYAFEVYVNS
ILPWSELNPEEEFLRNYRVSREM-TEVEKFIEFRAKNEMQIYGDIPIKVWCCFINELSAE
LKHIPLGMQVMAD-------FVNRFDSPFHQGNRDLSDLEDFQVAYTTPLLFEMCCMESI
LEFNIKMRMREEDISA-LEFGDMKVDPVGLLREFFILCLPHPKKINNVLRAPYSWFVKMW
GVGADPIVVLQSTAGDDRNSKDVFYDKFRTEPNRYKALFR-SSFYNESRRMNEEKILEAV
KYSQKLGSHDRRLPLFEKMLKTVYTTPFYPH-------KSSNMILASFLLSIQTITGYGR
AWVKNVSTEFDKQLKPNPSNLVQDVSDLTREFFKQAYVEAKERREEIVKPEDLYTSMLRL
ARNTSSGFSTEIYVKKRFGPRLR--DKDLIKINSRIKALVIFTKGHTVFTDEELHKKYNS
VELYQTKGSRDVPIKATRTIYSINLSVLVPQLIVTSPLNEYFSRVGGITSPDYKKI-GGK
VIVGDLEATGSRVMDAADCFRNSADRDIFTIAIDYSEYDAHLTRHNFRTGMLQGIREAMA
PYRDLRYEGYTLEQIIDFGYGEGRVANTLWNGKRRLFKTTFDAYIRLDESERDKGSF---
-KVPKGVLPVSSVDVANRIAVD---KGFDTLVAATDGSDLALIDTHLSGENSTLIANSMH
NMAIGTLIQREVGKEQPGILTFLSEQYVGDDTLFYTKLHTTDTKVFDKVAASIFDTVAKC
GHEASPSKTMMTPYSVEKTQTHAKQGCYVPQDRMMIISSERRKDIEDVQGYVRSQVQTMI
TKVSRGFCHDLAQLILMLKTTFIGAWKMKRTIKEDAVYRDRKFDSNDEDGFTLIQIRNPL
ALYVPIGWNGYGAHPAALNIVMTEEMYVDSIMISKLDEIMAPIRRIVHDIPPCWNETQGD
KRGLISATKMSFFSKMARPAVQAALSDPQIMNLVEELPLGEFSPGRISRTMMHSALLKES
SARTLLSSGYELEYQKALNSWIAQVS---MRLG-EESGVISTSYAKLFDVYFEGELDGAP
YMFPDQNLSPQFYIQKMMIGPRVSSRVRNSYVDRIDVILRKDIVMRGFITANTILNVIEK
LGTNHSVGDLVTVFTLMNIETRVAEELAEYMTSEKIRFDALKLLKKGIAGDEFTMSLNVA
TQDFIDTYLAYPYQLTKTEVDAISLYCTQMVMLRAALGLPKKKMKIVVTDDAKKRYKIRL
QRFRTHVPKIKVLKKLIDPNRM-TVRNLENQFV
>AAA87364
--MVAITVQGAQLIKRVVERFYPGIAFDINEGACYIYKFSDHIRRIRMKHGTKYRRQAEE
IIRNINLRKERLYGIPV--------------LDEVEWKYVFDG-QTFQ--SYAFEVYVNS
ILPWSELDPEEEFLRNYRVSREM-TEVEKFIEFRAKNEMQIYGDIPIKVWCCFINELSIE
LNHIPLGMQVMAD-------FVNRFNSPFHQGNRDLSNLEDFQVAYTTPLLFEMCCMESI
LEFNIKMRMREEDISA-LEFGDIKIDPVGLLREFFILCLPHPKKINNVLRAPYSWFVKMW
GVGADPIVVLQSTAGDDRNSKDVFYDKFRTEPNRYKALFR-SSFYNESRRMNEEKILEAV
KYSQNLGSHDRRLPLFEKMLKMVYTTPFYPH-------KSSNMILASFLLSIQTITGYGR
AWVKNVSTEFDKQLKPNPSNLVQDVSDLTREFFKQAYVEAKERREEIVKPEDLYTSMLRL
ARNTSSGFSTEIYVKKRFGPRLR--DKDLIKINSRIKALVIFTKGHTVFTDEELHKKYNS
VELYQTKGSRDVPIKATRTIYSINLSVLVPQLIVTLPLNEYFSRVGGVTSPDYKKI-GGK
VIVGDLEATGSRVMDAADCFRNSADRNIFTIAIDYSEYDTHLTRHNFRTGMLQGIREAMA
PYRDLRYEGYTLEQIIDFGYGEGRVANTLWNGKRRLFKTTFDAYIRLDESERDKGSF---
-KVPKGVLPVSSVDVANRIAVD---KGFDTLIAATDGSDLALIDTHLSGENSTLIANSMH
NMAIGTLIQREVGKEQPGILTFLSEQYVGDDTLFYTKLHTTDITVFDKVAASIFDTVAKC
GHEASPSKTMMTPYSVEKTQTHAKQGCYVPQDRLMIISSERRKDIEDVQGYVRPQVQTMI
TKVSRGFCHDLAQLILMLKTTFIGAWKMKRTIKENAMYRDRKFDSNDEDGFTLIQIRNPL
ALYVPIGWNGYGAHPAALNIVMTEEMYVDSIMISKLDEIMAPIRRIVHDIPPCWNETQGD
KRGLISATKMSFFSKMARPAVQPALSDPQIMNLVEELPLGEFSPGRISRTMMHSALLKES
SARTLLSSGYELEYQKALNGWIAQVS---MRLG-EESGVISTSYAKLFDVYFEGELDGAP
YMFPDQNLSPQFYIQKMMIGPRVSSRVRNSYVDRIDVILRKDVVMRGFITANTILDVIEK
LGTNHSVGDLVTVFTLMNIETRVAGELAEYMTSEEIRFDALKLLKKGIAGDEFTMSLNVA
TQDFIDTYLAYPYQLTKTEVDAISLYCTQMVMLRAALGLPQKKMKIVVTDDAKKRYKIRL
QRFRTHVPKIKVLKKLIDPNRM-TVRNLENQFV
>AYA21648
--MVAITVQGAQLIKRVVEHFYPGITFNINEGACYIYKFSDHIRRIRMKHGTKYRRQAEE
IIRNVSLRKERLYGIPV--------------LDEVEWKNVFDG-QTFQ--SYAFEVYVNS
ILPWSELDPEEEFLRNYRVSREM-TEVEKFIEFRAKNEMQIYGDIPIKVWCCFINELSAE
LKHIPLGMQVMAD-------FVNRFDSPFHQGNRDLSNLEDFQVAYTTPLLFEMCCMESI
LEFNIKMRMREEDISA-LEYGDMRIDPVGLLREFFILCLPHPKKINNVLRAPYSWFVKMW
GVGADPIVVLQSTAGDDRNSKDVFYDKFRTEPNRYKALFR-SSFYNESRRMNEEKILEAV
KYSQKLGSHDRRLPLFEKMLKTVYTTPFYPH-------KSSNMILASFLLSIQTITGYGR
AWVKNVSTEFDKQLRPNPSNLVQDVSDLTREFFKQAYVEAKERREEIVKPEDLYTSMLRL
ARNTSSGFSTEIYVKKRFGPRLK--DKDLIKINSRIKALVIFTKGHTVFTDEELHKKYNS
VELYQTKGSRDVPIKATRTIYSINLSVLVPQLIVTLPLNEYFSRVGGITSPDYKKI-GGK
VIVGDLEATGSRVMDAADCFRNSADRDIFTIAIDYSEYDTHLTRHNFRTGMLQGIREAMA
PYRDLRYEGYTLEQIIDFGYGEGRVANTLWNGKRRLFKTTFDAYIRLDESERDKGSF---
-KVPKGVLPVSSVDVANRIAVD---KGFDTLIAATDGSDLALIDTHLSGENSTLIANSMH
NMAIGTLIQREVGREQPGALTFLSEQYVGDDTLFYTKLHTTDTKVFDKVAASIFDTVAKC
GHEASPSKTMMTPYSVEKTQTHAKQGCYVPQDRMMIISSERRKDIEDVQGYVRSQVQTMI
TKVSRGFCHDLAQLILMLKTTFIGAWKMKRTIKEDATYRDRKFDSNDEDGFTLIQIRNPL
ALYVPIGWNGYGAHPAALNIVMTEEMYVDSIMISKLDEIMAPIRRIVHDIPPCWNETQGD
KRGLISATKMSFFSKMARPAVQAALSDPQIMNLVEELPLGEFSPGRISRTMMHSALLKES
SARTLLSSGYELEYQKALNSWIAQVS---MRLG-EESGVISTSYAKLFDVYFEGELDGAP
YMFPDQNLSPQFYIQKMMIGPRVSSRVRNSYVDRIDVILRKDVVMRGFITANTILNVIEK
LGTNHSVGDLVTVFTLMNIETRVAEELAEYMTSEKIRFDALKLLKKGIAGDEFTMSLNVA
TQDFIDTYLAYPYQLTKTEVDAISLYCAQMVMLRTTLGLPKKKMKIVVTDDAKKRYKIRL
QRFRTHVPKIKVLKKLIDPNRM-TVRNLENQFV
>AFM31250
--MVAITVQGAQLIKRVVERFYPGIVFDLNEGACYIYKFSDHIRRIRMKHGTKYRRQAEE
IMRNVSLRKERLYGIPV--------------LDEVEWKYVFDG-QTFQ--SYAFEVYVNS
ILPWSELDPEEEFLRNYRVSREM-TEVEKFIEFRAKNEMQIYGDIPIKVWCCFINELSAE
LKHIPLGMQVMAD-------FVNRFDSPFHQGNRDLSNLEDFQVAYTTPLLFEMCCMESI
LEFNIKMRMHEEDITA-LEFGDMKIDPVGLLREFFILCLPHPKKINNVLRAPYSWFVKMW
GVGADPIVVLQSTAGDDRNSKDVFYDKFRTEPNRYKALFR-SSFYNESRRMNEEKILEAV
KYSQKLGSHDHRLPLFEKMLRTVYTTPFYPH-------KSSNMILASFLLSIQTITGYGR
AWVKNVSTEFDKQLKPNPSNLVQDVSDLTREFFKQAYVEAKERREEIVKPEDLYTSMLRL
ARNTSSGFSTEIYVKKRFGPRLK--DKDLIKINSRIKALVIFTKGHTVFTDEELHKKYNS
VELYQTKGSRDVPIKATRTIYSINLSVLVPQLIVTLPLNEYFSRVGGITSPDYKKI-GGK
VIVGDLEATGSRVMDAADCFRNSADRDIFTIAIDYSEYDTHLTRHNFRTGMLQGIREAMA
PYRDLRYEGYTLEQIIDFGYGEGRVANTLWNGKRRLFKTTFDAYIRLDESERDKGSF---
-KVPKGVLPVSSIDVANRIAVD---RGFDTLIAATDGSDLALIDTHLSGENSTLIANSMH
NMAIGTLIQREVGREQPGILTFLSEQYVGDDTLFYTKLHTTDTKIFDKVATSIFNTVAKC
GHEASPSKTMMTPYSVEKTQTHAKQGCYVPQDRMMIISSERRKDIEDVQGYVRSQVQTMI
TKVSRGFCHDLAQLILMLKTTFIGAWKMKRTIKEDATYRDRKFDSNDEDGFTLIQIRNPL
ALYVPIGWNGYGAHPAALNVVMTEEMYVDSIMISKLDEIMAPIRRIVHDIPPCWNETQGD
KRGLISATKMSFFSKMARPAVQAALSDPQIMNLVEELPLGEFSPGRISRTMMHSALLKES
SARTLLSSGYELEYQKALNSWIAQVS---MRLG-EESGVISTSYAKLFDVYFEGELDSAP
YMFPDQNLSPQFYIQKMMIGPRVSSRVRNSYVDRIDVILRKDVVMRGFITANTILNVIEK
LGTNHSVGDLVTVFTLMNIETRVAEELAEYMTSEKIRFDALKLLKKGIAGDEFTMSLNVA
TQDFIDTYLAYPYQLTKTEVDAISLYCTQMVMLRAALGLPKKKMKIVVTDDAKKRYKIRL
QRFRTHVPKIKVLKKLIDPNRM-TVRNLENQFV
>ATY47722
--MVAITVQGAQLIKRVVERFYPGIEFRSDEGACYIYKFSDHIRRIRMKHGTKYQRQAEE
IMRNISLRKEKLHGIPV--------------LDEVEWKYVFDG-QTFQ--SYAFEVYINS
ILPWSELDPEEEFLRNYRVSREM-TEVEKFIEFRAKNEMQIYGDIPIKVWCCFINELSAE
VNHTPLGMQVMAD-------FVNRFGSPFHQGNRDLSNLEDFQVAYTTPLLFEMCCMESI
LEFNIRMRMREEDISA-LEYGDTRVDPIGLLREFFILCLPHPKKINNVLRAPYSWFVKMW
GVGADPIVVLQSAAGDDRNSKDVFYDKFHTEANRYKGLFR-SSFYSESRRMNEEKILEAV
KYSQELGSHDHRLPIFEKMLKAVYTTPFYPH-------KSSNMILASFLLSIQTITGYGR
AWVKNVSTEFDKQLKPNPNNLVQDVSDLTREFFKQAYVEAKERREEIVKPEDLYTSMLRL
ARNTSSGFSTEIFVKKKFGPRLK--DKDLIKINSRIKALVIFTKGHTVFTDEELRKKYNS
VELYQTKGSRDVPIKATRTIYSINLSVLVPQLIVTLPLNEYFSRVGGITSPDYRKI-GGK
VIVGDLEATGSRVMDAADCFRNSADRDIFTIAIDYSEYDTHLTRYNFRTGMLQGIREAMT
PYRDLRYEGYTLEQIIDFGYGEGRVANTLWNGKRRLFRTTFDAYLRLDESERDKGTF---
-KIPKGVLPVSNVDVAKRIAVD---KGFDTLVAATDGSDLALIDTHLSGENSTLIANSMH
NMAIGTLIQREVGKEEPGVLTFLSEQYVGDDTLFYAKLHTTDTKVFDRIATSIFDTVAKC
GHEASPSKTMMTPYSVEKTQTHAKQGCYVPQDRMMIISSERRKDIEDVQGYVRSQVQTMI
TKVSRGFCHDLAQLILMLKAAFIGAWKMKRTIKEDATYRDRKFDSNDEDGFTLIQIRNPL
ALYVPIGWNGYGAHPAALNIVMTEEMYVDSIMISKLDEIMAPIRKIVHDIPPCWNETQGD
KRGLISATKMSFFSKMARPAVQAALSDPQVMNLVEELPLGEFSPGRISRTMMHSALLKES
SARTLLSSGYELEYQKALNNWISQVS---MRLG-EESGVISTSYAKLFDVYFEGELDSAP
YMFPDQNLSPQFYIQKMMIGPRVSSRVRNSYVDRIDVILRKDVVMRGFITANTILNVIEK
LGTNHSVSDLATVFTLMNIETRVAEELAEYMTSEKIRFDALKLLKKGIAGDEFTMSLNVA
TQDFIDTYLAYPYQLTKTEVDAVSLYCTQMIMLRAAIGLPKRKMRIAVTDDAKKRYKVRL
QRFRTHVPKIKVLKKLIDPNRM-TVRNLENQFV
>AGZ92010
---MAASVQGACLVRHIIERYFKGFTITEKKGTYFTYKFSGFTRDLRMKRGTVYKRTIEE
IEQAVRNRKEYVHGRLV--------------ISEADWTDLLTE-PVDY--DVGVDIYSGS
MLAIEEIEPEEEFLRNYKRNLETSSPMEKFVEMRSKNETQVFGDLPLKVWFCFVDEYSKY
LHHVPAGLKMMRC-------FITKYGSPFSQSSRDLAKFEKINVCYTTPLIFEMCLMESL
LEFNLIHRMREEQISY-LEFGNEKINGINIIREFFYVCIPHPKKINNMLRSPYTWFVKMW
GVGANPIQVLKSYASDDRNSKDVFYERFTTVNNKYEHLIKNTQFYKRSKTENIDKIKEAV
VYSQKSGHHNEDITIFKNMLGKVYNTPFTPS-------KISNVMLASLLLSIQTMTGYGR
AWVKNVGTDESNLMKPASDNLIQEVADYTRNNFIKAYDEARRKGEEIVKPENLYTSMLRL
ARNTSSGFSTEIMIHKMFGPTVKR-QKELIKIHSRIKALVIFTKGHTVFTPEELHKKYNT
VTDYQTKGSRDVPIKSTRTIYSINLSVLIPQLVLTLPLNEYFSRIGGSTHPDYPTM-GGK
IIVGDLEATGSRVVDAADTFRNSSDSDILTIAIDYSDYDTHLTQYNFRSGMLSGLREVVK
RYASYRYEGFTLEQLIDFGYGEGRVARTLWNGKRRVSKVSAEAYMKLDDVDREIREF---
-KPPIGVHPVSTGVILNKLEKDTCIGAHCILVSPTDGSDLALVSTHLSGENSTLVANSMH
NMAIGTLIQDNVNKNFTGKLTFLSEQYVGDDTLFYCRLHTYESNDFNRIITTIFDTVKQC
GHVASESKTMITPFSVEKTQTHAKQGIYIPQDRMMIISSERRKDIEDVQGYMRSQVHTMI
TKVSRGFSHEFAINILMLKTSFIGAWKLKRTVLDE-VFRDRKFDSDEEDGYTLLQIRDPL
TLFIPVAWNGYGAHPAALNVVMSEDIFIDSQTMPQLDTIMRELVQITKTCSPHWNETEAD
SRQVMPETKMSFFSKMARPAVQIALTNKEVMDEVEKLPLGDFSPNRISRTMMHSALLKEQ
SARTLLTSGYELEYQTKLNKWLNSSISGEYVAN-GESGEITTNFAKLFNIQFGNVIEESP
KHFPDQNLSPPFYLQKSAIGQRMSTRLRMSYIDRIDSILRKDVVMRGFITANTIINVLEK
VGNTHTAIDLTTLFSLMNIEFKVAEELAMYLTSEKVRFDALKLLKRGMCGDEFSMSLDVA
TQQMVDKYVSMPYEFTKTETDVISLYISQLVMLRSAMGMPKRKIYVAPDEEMKNRYKLRV
QRFKVHAPRLRLIKKLIDINRL-SVRQLENQFI
>APC23688
--MVAITVRGAQLIYRVVERFYPGIDFRSHEGACYIYKFSDHIRNVRAKHGTKYLRKADE
IVHNIKMRKERLYGIDV--------------LEEAEWKDLFDG-MTYQ--SYALEVYINS
VLTWSALDPEEEFLRNYRVSREK-NEVEKFIEFRAKNEMQIYGDIPIKVWCCFVKELSVE
FQHTPLGVQVMAD-------FVDRFGMPFHQGNRDLSNLEDFRVAYTTPLLFEMCCMESI
LEFNIKMRMHEENITT-LEYGDYQVDPIGLLREFFTLCLPHPKKINNILRAPYSWFVKMW
GVGADPIVILRSVAGDDRNSKDVFYEKYHTEQNRYKNLFR-SSFYNESKRMNEEKVREAV
RYSRELGSHNQGLPIFEKMLKTVYTTPFYPC-------KSSNMILASFLLSIQTITGYGR
AWVKNLSTDFEKQLKPSRDNLVQDVSDLTREFFKQAYIEARERKEEIVKPEDLYTSMLRL
ARNTSSGFSTEVYVKKRFGPRLD--NKDLVKINSRIKALVIFTKGHVVFTDEELRKKYNS
VELYQTKGSRDVPIKATRTIYSINLSVLVPQLIVTLPLNEYFSKVGGVTSPDYRKL-GGK
IIVGDLEATGSRVMDAADCFRNSADRDIFTIAIDYSEYDTHLTRYNFRAGMIQGIKEAMI
PYKDLRYEGHTLEQIIEFGYGEGRVAKTLWNGKRRLFRTTFDAYLHLDESERAQGAF---
-KIPKGVLPVSSVAVAERIAVN---KGFDILVAATDGSDLALIDTHLSGENSTLIANSMH
NMAIGTLIQREVNRALPGVLTFLSEQYVGDDTLFYTRLHTNDVKIFDKIANLVFEIVAKC
GHEASPSKTMMTPYSVEKTQTHAKQGCYIPQDRMMIISSERRKDIEDVQGYVRSQVQTMT
TKISRGFCHDLAQFILMLKASFIGAWKMKRTIKDRTSFRDRKFDSNDEDGYTLIQIRNPL
ALYVPIGWNGYGAHPAALNIVMTEEMYVDSIMISKLDEIMAPIRKIVHDIPPCWNETQGD
KRGIMSTTKMSFFSKMARPAVQVALNNPQIMSLVEELPLGEYSPGKISRTMMHSALLKES
NARTLLSSGYELEYQRSLNNWVSQVS---LRLG-EESGIISTSYAKLFDVYFEKDIDSTP
YMFPDQNLSPQFYIQKMLIGPRVSTRVRNSYVDRIDVILRKDIVMRGFITANTILNVVER
LGTNHAVGDLVTVFTLMNIETRVAEELAEYITSEKIRFDALKLLKKGIAGDEFTMSLNVA
TQDFIDTYLSYPYQLTKTEIDAVSLYCAQMVMLRAAIGLPKKQMKIVVTDDARKRFRIRL
QRFRTHVPKIKVLKKLIDPNRM-IVRNLENQFV
>AMQ36817
--MIAITVRGAQLIKRVVERFYPGINFRDGEGACYIYKFSDHIRRIRAKHGTKYHRSADE
IMRNIRARKERLYGIDV--------------LEEVEWRDIFGG-ASFQ--SYALEIYLNS
ILTWDALEPEEEFLRNYRVSREK-TEVEEFIEFRAKSEMQIFGDVPIKVWCCFVKELSDE
LRHTPLGVQVMAD-------FVNRFGVPFHQGNRDLSNLENFRVAYTTPLLFEMCCMESI
LEFNIKMRMDEENITA-LEYGNAKIDPIGLLREFFILCLPHPKKINNILRAPYSWFVKMW
GVGADPIVVLRSVGGDDRNSKDVFYDRFQTEPNRYKSLFR-SSFYNESKRMNEEKVHEAV
MYSQKLGSHDQGLPIFERMLKAVYTTPFYPF-------KGSNMMLASFLLSIQTITGYGR
AWVKNVSTDFEKQLKPGPNNLVQDVSDFTREFFKQAYVEARERREEIVKPEDLYTSMLRL
ARNTSSGFSTEIYVKKRFGPRLS--GKSLIKINSRIKALVIFTKGHTVFTDEELRKKYNS
VELYQTKGSRDVPIKATRTIYSINLSVLVPQLIVTLPLNEYFSRIGGVTSPDYRRL-GGK
VIVGDLEATGSRVMDAADCFRNSADRDIFAIAIDYSEYDTHLTRYNFRSGMIQGIREAMI
PYKNLRYEGYTLEQIIEFGYGEGRVANTLWNGKRRLFKTTFDAYLRLDEGDRTQGAF---
-KIPKGVFPVSTVAVAQRIATE---INFDILIAATDGSDLALIDTHLSGENSTLIANSMH
NMAIGTLIQREVGRVFPGVLTFLSEQYVGDDTLFYAKLHTVEAKMLDGVAALIFETVAKC
GHEASPSKTMMTPYSVEKTQTHAKQGCYIPQDRMMIISSERRKDIEDVQGYVRSQVQTMT
TKVSRGFCHDLAQLILMLKASFIGAWKMKRTVMDGTTFRDRRFDSSDEDGFTLIQIRNPL
ALYVPVSWNGYGAHPAALNIVMTEEMYVDSIMISKLDEMMAPIRKIVHDIPPCWNETRGD
TRDLISATKMSFFSKMARPAVQVALNNPQIMSLVEELPLGEYSPGRISRTMMHSALLKES
NARTLLSSGYELEYQKELNSWMSQVS---LRLG-EESGVISTSYAKLFDVYFEGDLKTSP
YMFPDQNLSPQFYIQKMEIGPRVSTRIRNSYVDRIDVILRKDVVMRGFITANTILNVIEK
LGTNHAVSDLVTVFTLMNIETRVAEELAEYITSEKIRFDALKLLKKGIAGDEFTMSLNVA
TQEFIDTYLAYPYQLTKTEVDAISLYCTQMIMLRAAIGLPKKQMRIVVTDDAKKRFKVRL
QRFRTHVPKIKVLKRLIDLNRM-TVRNLENQFV
>ADU57376
---MVITVDGAEVVREALNRIFKYGAFQGDTPVYEYYRYSSRIRQLRRKHGAKYSTSDAE
MERRRDRGELSLYGLQV--------------ITENEVTQILKL-PTHDQGVEIVDIFYNS
VLPCDELEPDEEFLRNYRVEEN--HGLQTFISYRASQEMQVFGDLPLNFWCAFIESASSY
FEHEPLGLTVLRQ-------ITSDKGVLFHQNSRDLSQIEDISYTYSGPLLFEMCITESI
LEYNMVCRMREEKISD-LQYGHDSIDPFEIIREFFIMCLPHPKKINNMLRSPYSWMVKTW
GICCAEQVILDSRGGPDRNSKDVFYTGYRKVVNQYGPILLKTRFFKDSLKLNREKVEEAI
KYSQCLGGHRRSLNIFRSMLKKPYTTEFDPS-------NVRHVMLASLLLSIQTITGYGR
AWVKNVSSDVESQMKPNDSNLISRVSEYTGRNFYNAYAEAKEAGEEIVKPEDMHTSLLRL
AKNTSSGFSTEIVVNKRFGPGISASSFEKIKISSRIKALVIFTKGHEVFTPSNLVQKYNT
VEYYQTKGSRDVPIKSTRTIYAINLSILMPQLLLTLPLNEYFAKVGGSTLPDYKRL-GGK
VIVGDLEATGSRTMDAADCFRNSSDPMILTIAIDYSDYDQHLTPYNFRSGMLKGIRDWVK
HYEHYNYDGQTVYDLIEYGYGEGRVQNSFWRGKSAVKKVDLDEYMGLNDDERFVGSF---
-RPPRGSLPVRDRAVFDRLKCTP--GKEHVVISPTDGSDLARVNTHLSGENSTLVANSLH
NMAIGRIMQEEIHKYCYGKIEFLSEQYVGDDTLFYTKPHCQAPEDFDAIFDVIFNTIKKC
GHEASPSKTLIAPFSVEKTQTHAKAGIYVGQDRMMIVSSERKKDIEDVGGYLASQIQTLT
TKVSRGFSHELAQLVFMMKSTVIGFRKLKRTIKDTHGYRDRSFDHQEEDGFTLMMIKDPL
VAFLPREWGGAGMNPLAINVVNTEEVFLDMAADPFFREIMDPLLKILQPMPPVWNETRGD
KRSLSSDTAMGFFSKMARPMVRLAFDNPIVGDLVKNLPLGDYSPFNLSHTMMRSALLKEQ
RARALLAPGYELEYQRELSKKWKEPS---FTLGGKKDMEIDSGYAKIFDVVPFGREAVES
HFFPDVNISPEFYIQKVKLGHRNASRQRMSYIDRIDGILRGDVVMRGFLTSGTIMSILDD
IGPVHDASDLSMLFQMLNLSSIVADRLATYISSERVKFDSLQIAKRGIGGDEFTMSLNVL
TGEFMDRYLRVPPQFTKTEVDACLLYVAQLCMINCFKEGSLKRLDINVSNNERRRIRQRI
ARYRTFVPPMRILRRAARSERI-AARMVGNQFT
>AIV43180
---MAAAVQGACLVRRIIEAYFKGFKITEKCGTYFTYKFSGFTRELRMKRGTKYKRTIQE
IEQSVQKQREYLFGRMV--------------TIECEWIDLVRK-PLDY--DIGLQIYEGS
MLNAEELEPEEEFLRNYKRNLETIGPLEKFIEMRAKNEMQVFGDLPLKVWYGFIEEYSDF
LNHTPAGLRMMRC-------FLTKYGSPFSQSSRDLAKFENINICYTTPLIFEMCLMESL
LEYNLIHRMREENLHN-LEFGDDKINGIDIIREFFYVCLSHPKKINNMLRSPYTWFVKMW
GVGVDQIQVLRSYGSDDRNSKDVFYERFITVKNKYCVLIKESHFYKKSKTENIDKVKEAV
QYSQEIGKHCEDIIIFRKMLNKVYFTPFYPS-------RISNVILASLLLSIQTXTGYGR
AWVKNIGTDEGSLMKPSKDNLIQEVSDYTKNNFIKAYDEARRKGEEIVKPENLYTSMLRL
ARNTSSGFSTEIMIHKMFGPTIKR-QKELIKIHSRIKALVIFTKGHTVFTPEELHKKYNT
VIDYQTKGSRDVPIKSTRTIYSINLSVLIPQLVLTLPLNEYFSRIGGSTHPDYPII-GGK
IIVGDLEATGSRVVDAADTFRNSCDGDILTIAIDYSDYDTHLTQYNFRGGMLSGLKEVVK
QYENYRYEGFTLDQLIEFGYGEGRVARTLWNGKRKVAKVSSEAYMMLDDADREIREF---
-KPPIGVHPVSTGEVLNTLIKKTSNDHNCILVSPTDGSDLALVSTHLSGENSTLVANSMH
NMAIGTLIQDNINKKYTGKLSFLSEQYVGDDTLFYCKLHTYNAEEFNDMITNIFDTVKKC
GHVASESKTMITPYSVEKTQTHAKQGIYVPQDRMMIISSERRKDIEDVQGYMRSQIHTMV
TKTSRGFSHDLAMNILMLKTAFIGAWKLKRTLFDN-VFRDRIFDSDQEDGYTLIQIRDPL
TLFIPVAWNGYGAHPSALNVVMSEDIFLDSQMIVQLDEIMKELVVIGKSCTPHWNETEAD
SRQVMPETKMSFFSKMARPAVQIALNNKEIMSEVEKLPLGDFSPNRLSRTMMHSALLKEQ
SARTLLTGGYELEYQNKLNDWLKNNMCGNFIAS-SKSGEITTNFAKLFNVTYGNIITENP
MQFPDQNLSPPFFLQKISIGQRMSNRLRMSYIDRIDSILRKDVVMRGFITANTIINILEK
IGNTHTAVDLTTLFSLMNIEFKVAEELAIYLTSEKVRFDALKLLKRGMCGDEFSMSLDIA
TQHMIDKYVQMPFEFTKTEGDVISLYISQLIMLRSALGLQKRKINIHADEDLKQRYKLRV
QRFKIHAPRLRLIKKLIDINRL-SVRQLENQFL
>AXB87376
---MVITVDGAEVVREALNRIFKYGAFQGDTPVYEYYRYSSRIRQLRRKHGAKYSISDAE
MERRRDRGELNLYGLQV--------------ITENEVTQILKL-PTHDQGVEIVDIFYNS
VLPCDELEPDEEFLRNYRVEEN--HGLQTFISYRASQEMQVFGDLPLNFWCAFIESASSY
FEHEPLGLTVLRQ-------ITSDKGVLFHQNSRDLSQIEDISYTYSGPLLFEMCITESI
LEYNMVCRMREEKISD-LQYGHDSIDPFEIIREFFIMCLPHPKKINNMLRSPYSWMVKTW
GICCAEQVILDSRGGPDRNSKDVFYTGYRKVVNQYGPILLKTRFFKDSLKLNREKVEEAI
KYSQCLGGHRRSLNIFRSMLKKPYTTEFDPS-------NVRHVMLASLLLSIQTITGYGR
AWVKNESSDVENQMKPNDNNLISRVSEYTGRNFYNAYAEAKEAGEEIVKPEDMHTSLLRL
AKNTSSGFSTEIVVNKRFGPGISASSFEKIKISSRIKALVIFTKGHEVFTPSNLVQKYNT
VEYYQTKGSRDVPIKSTRTIYAINLSILMPQLLLTLPLNEYFAKVGGSTLPDYKRL-GGK
VIVGDLEATGSRTMDAADCFRNSSDPMILTIAIDYSDYDQHLTPYNFRSGMLKGIRDWVK
HYEHYNYDGQTVYDLIEYGYGEGRVQNSFWRGKSAVKKIDLDEYMGLNDDERFMGSF---
-RPPRGSLPVRDRAVFDRLKCTP--GKEHVVVSPTDGSDLAKVNTHLSGENSTLVANSLH
NMAIGRIMQEEIHKYCYGKIEFLSEQYVGDDTLFYTKPHCRAPEDFDAIFDVIFNTIKKC
GHEASPSKTLIAPFSVEKTQTHAKAGIYVGQDRMMIVSSERKKDIEDVGGYLASQIQTLT
TKVSRGFSHELAQLVFMMKSTVIGFRKLKRTIKDTHGYRDRSFDHQEEDGFTLMMIKDPL
VAFLPREWGGAGMNPLAINVVNTEEVFLDMAADPFFREIMDPLLKILQPMPPVWNETKGD
KRSLSSDTAMGFFSKMARPMVRLAFDNPIVGDLVKNLPLGDYSPFNLSHTMMRSALLKEQ
RARALLAPGYELEYQRELSKKWKEPS---FTLGGKKDMEINSGYAKIFDVVPFGREVVEN
HFFPDVNISPEFYIQKVKLGHRNASRQRMSYIDRIDGILRGDVVMRGFLTSGTIMSILDD
IGPVHDASDLSMLFQMLNLSSIVADRLATYISSERVKFDSLQIAKRGIGGDEFTMSLNVL
TGEFMDRYLRVPPQFTKTEVDACLLYVAQLCMINCFKEGSLKRLDINVSNNERRRIRQRI
ARYRTFVPPMRILRRAARSERI-AARMVGNQFT
>ADU57374
---MVITVDGAEVVREALNRIFKYGAFQGDTPVYEYYRYSSRIRQLRRKHGAKYSISDAE
MERRRDRGELSLYGLQV--------------ITENEVTQILKL-PTHDQGVEIVDIFYNS
VLPCDELEPDEEFLRNYRVEEN--HGLQTFISYRASQEMQVFGDLPLNFWCAFIESASSY
FEHEPLGLTVLRQ-------ITSDKGVLFHQNSRDLSQIEDISYTYSGPLLFEMCITESI
LEYNMVCRMREEKISD-LQYGHDSIDPFEIIREFFIMCLPHPKKINNMLRSPYSWMVKTW
GICCAEQVILDSRGGPDRNSKDVFYTGYRKVVNQYGPILLKTRFFKDSLKLNREKVEEAI
KYSQCLGGHRRSLNIFRSMLKKPYTTEFDPS-------NVRHVMLASLLLSIQTITGYGR
AWVKNESSDVESQMKPDDNNLISRVSEYTGRNFYNAYAEAKEAGEEIVKPEDMHTSLLRL
AKNTSSGFSTEIVVNKRFGPGISASSFEKIKISSRIKALVIFTKGHEVFTPSNLVQKYNT
VEYYQTKGSRDVPIKSTRTIYAINLSILMPQLLLTLPLNEYFAKVGGSTLPDYKRL-GGK
VIVGDLEATGSRTMDAADCFRNSSDPMILTIAIDYSDYDQHLTPYNFRSGMLKGIRDWVK
HYEHYNYDGQTVYDLIEYGYGEGRVQNSFWRGKSAVKKVDLDGYMGLSDDERFVGSF---
-RPPRGSLPVRDRAVFDRLRCTP--GKEHVVISPTDGSDLARVNTHLSGENSTLVANSLH
NMAIGRIMQEEIHKYCYGKIEFLSEQYVGDDTLFYTKPHCRAPEDFDAVFDVIFNTIKKC
GHEASPSKTLIAPFSVEKTQTHAKAGVYVGQDRMMIVSSERKKDIEDVGGYLASQIQTLT
TKVSRGFSHELAQLVFMMKSTVIGFRKLKRTIKDTHGYRDRSFDHQEEDGFTLMMIKDPL
VAFLPREWGGAGMNPLAINVVNTEEMFLDMAADPFFREIMDPLLKILQPMPPVWNETRGD
KRSLSSDTAMGFFSKMARPMVKLAFDNPIVGDLVKNLPLGDYSPFNLSHTMMRSALLKEQ
RARALLAPGYELEYQRELSKKWKEPS---FTLGSKKDMEIDSGYAKIFDVVPFGREVVES
HFFPDVNISPEFYIQKVKLGHRNASRQRMSYIDRIDGILRGDVVMRGFLTSGTIMSILDD
IGPVHDASDLSMLFQMLNLSSIVADRLATYISSERVKFDSLQIAKRGIGGDEFTMSLNVL
TGEFMDRYLRVPPQFTKTEVDACLLYVAQLCMINCFKEGSLKRLDINVSNNERRRIRQRI
ARYRTFVPPMRILRRAARSERI-AARMVGNQFT
>YP_009507687
---MVITVDGAEVVREALNRIFKYGAFQGDTPVYEYYRYSSRIRQLRRKHGAKYSISDAE
MERRRDRGELSLYGLQV--------------ITENEVTQILKL-PTHDQGVEIVDIFYNS
VLPCDELEPDEEFLRNYRVEEN--HGLQTFISYRASQEMQVFGDLPLNFWCAFIESASSY
FEHEPLGLTVLRQ-------ITCDKGVLFHQNSRDLSQIEDISYTYSGPLLFEMCITESI
LEYNMVCRMREEKISD-LQYGHDSIDPFEIIREFFIMCLPHPKKINNMLRSPYSWMVKTW
GICCAEQVILDSRGGPDRNSKDVFYTGYRKVVNQYGPILLKTRFFKDSLKLNREKVEEAI
KYSQCLGGHRRSLNIFRSMLKKPYTTEFDPS-------NVRHVMLASLLLSIQTITGYGR
AWVKNESSDVESQMKPNDNNLISRVSEYTGRNFYNAYAEAKEAGEEIVKPEDMHTSLLRL
AKNTSSGFSTEIVVNKRFGPGISASSFEKIKISSRIKALVIFTKGHEVFTPSNLVQKYNT
VEYYQTKGSRDVPIKSTRTIYAINLSILMPQLLLTLPLNEYFAKVGGSTLPDYKRL-GGK
VIVGDLEATGSRTMDAADCFRNSSDPMILTIAIDYSDYDQHLTPYNFRSGMLKGIRDWVK
HYEHYNYDGQTVYDLIEYGYGEGRVQNSFWKGKSAVKKVDLDEYMDLNDDERFVGSF---
-RPPRGSLPVRDRAVYDRLKCTP--GKEHVVISPTDGSDLARVNTHLSGENSTLVANSLH
NMAIGRIMQEEIHKYCYGKIEFLSEQYVGDDTLFYTKPHCRSPEDFDAIFDVIFNTIKKC
GHEASPSKTLIAPFSVEKTQTHAKAGIYVGQDRMMIVSSERKKDIEDVGGYLASQIQTLT
TKVSRGFSHELAQLVFMMKSTVIGFRKLKRTIKDTHGYRDRSFDHQEEDGFTLMMIKDPL
VAFLPREWGGAGMNPLAINVVNTEEVFLDMAADPFFREIMDPLLKILQPMPPVWNETRGD
KRSLSSDTAMGFFSKMARPMVRLAFDNPIVGDLVKNLPLGDYSPFNLSHTMMRSALLKEQ
RARALLAPGYELEYQRELSKKWKEPS---FTLGSKKDMEIDSGYAKIFDVVPFGREVVES
HFFPDVNISPEFYIQKVKLGHRNASRQRMSYIDRIDGILRGDVVMRGFLTSGTIMSILDD
IGPVHDASDLSMLFQMLNLSSIVADRLATYISSERVKFDSLQIAKRGIGGDEFTMSLNVL
TGEFMDRYLRVPPQFTKTEVDACLLYVAQLCMINCFKEGSLKRLDINVSNNERRRIRQRI
ARYRTFVPPMRILRRAARSERI-AARMVGNQFT
>ADU57375
---MVITVDGAGVVREALNRIFKYGAFQGDTPVYEYYRYSSRIRQLRRKHGAKYSISDAE
MERRRDRGELSXYGIQV--------------ITENEITQILKL-PTHDQGVEIVDIFYNS
VLPCDELEPDEEFLRNYRVEEN--HGLQTFISYRASQEMQVFGDLPLNFWCAFIESASSY
FEHEPLGLTVLRQ-------ITSDKGILFHQNSRDLSQIEDISYTYSGPLLFEMCITESM
LEYNMVCRMREEKISD-LQYGHDSINPFEIIREFFIMCLPHPKKINNMLRSPYSWMVKIW
GICCAEQVILDSRGGPDRNSKDVFYTGYRKVVNQYGPILLKTRFFKDSLKLNREKVEEAI
KYSQCLGGHRRGLNIFRSMLKKPYTTEFDPS-------NVRHVMLASLLLSIQTITGYGR
AWVKNESSDVENQMKPNDDNLISRVSEYTGRNFYNAYAEAKEAGEEIVKPEDMHTSLLRL
AKNTSSGFSTEIVVNKRFGPGISASSFEKIKISSRIKALVIFTKGHEVFTPGNLVQKYNT
VDYYQTKGSRDVPIKSTRTIYAINLSILMPQLLLTLPLNEYFAKVGGSTLPDYKRL-GGK
VIVGDLEATGSRTMDAADCFRNSSDPMILTIAIDYSDYDQHLTPYNFRSGMLKGIRDWVK
HYEHYNYDGQTVYDLIEYGYGEGRVQNSFWRGKSAVKKVDLDDYMGLNDDERFMGSF---
-RPPRGSLPVRDHAVFDRLRCTP--GKEHVVISPTDGSDLARVNTHLSGENSTLVANSLH
NMAIGRIMQEEIHKYCYGKIEFLSEQYVGDDTLFYTKPHCRTPEDFDAIFDVIFNTIKKC
GHEASPSKTLIAPFSVEKTQTHAKAGVYVGQDRMMIVSSERKKDIEDVGGYLASQIQTLT
TKVSRGFSHELAQLVFMMKSTVIGFRKLKRTIKDTHGYRDRSFDHQEEDGFTLMMIKDPL
VAFLPREWGGAGMNPLAINVVNTEEVFLDMAADPFFRDIMDPLLKILQPMPPVWNETRGD
KRSLSSDTAMGFFSKMARPMVRLAFDNPTVGDLVKNLPLGDYSPFNLSHTMMRSALLKEQ
RARALLAPGYELEYQRELNKRWKEPS---FALGSKKDMEIDSGYAKIFDVVPFGREVVEN
HFFPDVNISPEFYIQKVKLGHRNASRQRMSYIDRIDGILRGDVVMRGFLTSGTIMSILDD
IGPVHDASDLSMLFQMLNLSSIVADRLATYISSERVRFDSLQIAKRGIGGDEFTMSLNVL
TGEFMDRYLRVPPQFTRTEVDACLLYVAQLCMINCFKEGSLKRLDINVSNSERRRIRQRI
ARYRTFVPPMRILRRAARSERI-AARMVGNQFT
>YP_009158877
---MAAVERHVRAPLRALGLLLPGIRY--DEPVFEYYKYSPWKKKDRKTEPNDQNDTRTD
AKSAYHPPPRSHRGLPV--------------ITEATWQDLAEHVPTSPRAQFALQIYTDS
WLPHDKLEPEEEFLRNYIVEKS---HLSDFILHRSRAESAVYGDLPLRHWFALCIALSES
YNHWPLGVTTLAA-------FIRDYGAPLHQNTRNLGQIREETGNVQVALFIEMCVNESI
QEFNIVARTMESRCEDKLTDFGFPVSCVDVLRELFLMMLPHPKCICNRLRATYSWFVKCW
GVASPTVQLLTSSASDDRNAKDVVYERFCTIENPYAETITQMDFFAKSLKANLEKLDETV
TYAQSLSPHVPGLTLFRRMLTRVYTTPFFPC-------SPQHMLMASVMLAMQTMSGYGR
AWVKNAGDDPAKMLAPTSTNYVSRVAAMTANYFVRAYEEASAHGFDIIPPEEMYTSLLRL
AKNTSSGYLTEVSVEKRYGPRAQA-KKEIVRLTSRQKALYLLAHGDKIYSPAMMLKKYNT
PSSFQTRGSRDVPIKATRTIYAINVEVLAAQHLLTLPLNEYFAKGRGSTHPSDSTL-GGK
VIIGDLEATGSRVIDAADTFRNTGDPMIWTLALDYSEYDSHMTWHNFRSGMLRGMRDYLS
KFSYYRYGEWTIEDMIESGYGEGRVRATLWNGKRAVRKMSRDAYNRLSSHDTDPPDDAPI
KSRPPGTFPIRTLA----LALEPSEGQPFILVAPWDGSDLALVTTHLSGENSTLVANSLH
NLAMGRIIQEEVARRNPGAFEVLSEMYVGDDTLHYTRPLTRDPAILDGALTTIFETIERC
GHVASPAKTTYLPFSAEKTQTHSKQGVYIPQDRMMIISSERPKNIEDVQGYMRSQASTFT
TKVSRGFSHDLAMIIYCFKASLVGYRKLKATVKTGGMYVQREFFG-VDDGFTLVRVPHPS
IAFAPLEWGGYGVSPYSMNVVNTPELHSDMLMAVPDYVRWTRSDHCFIAFPPSWNETTAD
DSILRAQTPAGLFSRLARRTVRAVLTDQHLSEEIRRIPLGELGPHGLSRKMMHQAMMKES
RARALISPAYEAQYRADLNAWRPVAAI-----GGARKREIGSEFVKMFRIDVSALPTPPS
RAHPDLNLSPSFLVQKQLLGPRASSRLRMNYAERIDSILRGDLVMRGVVTSNYIMSLLER
IGADHNPDDLACVFELLNLTPKVSRALAEYVTKDRVRFDTLLLHKGGAGGDEFSMSLNVG
TESSAEECYTFPSEFRPVERDASILHCDQLRMTLAASLGFHSALTLSVSPE--HREKVRK
ARIKARTASARLVRSVARSARSASLALVEAQFT
