# Supplementary material for: Endoparasitoid lifestyle promotes endogenization and domestication of dsDNA viruses
Source: eLife. 2023 Jun 6;12:e85993. doi: 10.7554/eLife.85993 (PMC10259472; doi:10.7554/eLife.85993)
Supplement: Figure 1—source data 1. [file elife-85993-fig1-data1.zip › All_clusters/Cluster469.aa.aln]

>NW_011887765.1_0:913335-913587(+):Fopius_arisanus
----------------MAEVIGTIIVNPFILNSTSCELYVLYLIALDIDRRCRSFLLDSG
ADKKFVEVADLQVFIHDGAFTSIEYRATQGHGYRLPRIEN-----
>ACH96149
MHSINSISVYVDVCETMPSIENSIIVPPFVIHNSSCNEFILYLISLDLHINFLKHLT--P
VDARFVEIQSLQIYIHDGPYKSIKYKAVSGLGYRLPLIKNYFASA
>YP_009553390
----------------MPSIENSIVVESFVLHNSSAPEFILYLISLDLHINFLKHLTICP
VDDKFVEIESLELHIHDGPYKSIKYKATSGCGYRLPRIKNYYSSQ
>YP_009345960
----------------MTSITNYIIVDDFIIHSVNCNEFITYLISLDLHKHFAQHLII-S
EDSRFVEIESLCVIIHNGIYKSIEYRATSGRGYKMPRITYTPSDV
>YP_009553167
----------------MTYITHYIIVDEFLIHSINCNQYIAYMISLDLHKHFAEHLYL-S
EDPRFVELKSLNVAIHNGVYKSIEYKATSGRGYKLPRIMYSESDE
