# Supplementary material for: Endoparasitoid lifestyle promotes endogenization and domestication of dsDNA viruses
Source: eLife. 2023 Jun 6;12:e85993. doi: 10.7554/eLife.85993 (PMC10259472; doi:10.7554/eLife.85993)
Supplement: Figure 1—source data 1. [file elife-85993-fig1-data1.zip › All_clusters/Cluster20826.aa.aln]

>QANH01000316.1:61825-61999(+):Harpegnathos_saltator
MNQLNQFLLIFLLLIVIMFIFFLIPKKEPEIKTFAYEVPIR-----PLYSLPKWKTFYGR
NWL
>QANH01000787.1:12975-13149(+):Harpegnathos_saltator
MNQLNQFLLIFLLLIVIMFIFFLIPKKEPEIKTFAYEVPIR-----PLYSLPKWKTFYGR
NWL
>QANH01000488.1:13384-13558(+):Harpegnathos_saltator
MNQLNQFLLIFLLLIVIMFIFFLIPKKEPEIKTFAYEVPIR-----PLYSLPKWKTFYGR
NWL
>NP_149690
MNQLNQFILIFLLLIVILFIFFLIPKKEPEIKTFAYEVPIRYSNPRSLYSLPKWKTFYGR
NWL
