# Supplementary material for: Endoparasitoid lifestyle promotes endogenization and domestication of dsDNA viruses
Source: eLife. 2023 Jun 6;12:e85993. doi: 10.7554/eLife.85993 (PMC10259472; doi:10.7554/eLife.85993)
Supplement: Figure 1—source data 1. [file elife-85993-fig1-data1.zip › All_clusters/Cluster21204.aa.aln]

>NW_011887825.1:469594-470107(-):Fopius_arisanus
-ISSLQ-RFVASRTNKPQISNKRKLRSTDIGQMFIPLRAKSKKLDSLIFHKHMEGFVMIS
LNEKHEPLRAWTNQKAFMPIRCTFVNDVSQFRSLLVTLKPRIIHLNDGEPLAPLAGYNI-
--SLYSNISLSDK-LSLLRKQQN-ETNQP-V---------GIKTKIPSYKSIKSLDPSIT
FA-------------------DYKYIY---------------------------------
------------------------------------------------------------
------------------------------------------------------------
------------------------------------------------------------
------------------------------------------------------------
-------------------------------------------
>scaffold_969:21277-21796(-):Venturia_canescens
--MAPASLPTKTILKSVNVPIKRNKHSIEIAQTAIPLSSGA--TVNVCFHKHMCGHIMIE
LNDRNEPTKAWRDVAGVFPIRSKLIN-PEQFREKLAACRPRILYLNDAVLLSPLDKSWNT
RVVR-HTCGL----YELLTSIKRKQKKKNSQSNSS------NGETPISYRKAKALDPT--
---------MN-------------F----REYQQ-----IFC------------------
------------------------------------------------------------
------------------------------------------------------------
------------------------------------------------------------
------------------------------------------------------------
-------------------------------------------
>AJZ73137.1_CP_Burke-fopius
--MAPASLPTKTILKSVNVPIKRNKHSIEIAQTAIPLSSGA--TVNVCFHKHMCGHIMIE
LNDRNEPTKAWRDVAGVFPIRSKLIN-PEQFREKLAACRPRILYLNDAVLLSPLDKSWNT
RVVR-HTCGL----YELLTSIKRKQKKKNSQSNSS------NGETPISYRKAKALDPT--
---------MN-------------F----REYQQ-----IFC------------------
------------------------------------------------------------
------------------------------------------------------------
------------------------------------------------------------
------------------------------------------------------------
-------------------------------------------
>YP_009345991
--MSHHNY----RKLKTELTNQRNIRNINIAQTIIPLSKTDRVSVNAVMHKSLNGNILIG
LNKSNMPTQAWRDIDGILPIRSKLIK-SDKIRSVVASIRPRHLYLNDGELLRPISTLDIG
QLHLYTDKTL----MDVLHDIKMDALATL---IPT------TSPSPSSSYITKVLTPL--
---------SN-------------F----HLPST-----SVEIVLNGDGYDNGSGGSS--
--------------------------------------------------------GDGD
GGN---NDTDVA------------------KSLQKISPEESLPTLLTTSQLSMPVQSRAS
SSPSVDIISQNLTIPNVIRHTKTVDDDGNG-----------------------HCRCSSN
GTTNNKIDEKRKSKVDLEHTEPSNDEKQQDRPPTYKDFCIMQPNLTKREYNAFCKQFHRQ
LAIREKQQQQQKQQQQRRQSNNNT-----VGAKSNLRIKKNNL
>YP_009551736
------MITTREV--KKSISTSRRVRPFNIATSTIAFAKTDRQCMNMLFHKSVLGHILIA
LNKYNQPVNAWRDIDGIVPIRSAVVA-SSRFRELLLQYKPKCLYLNDGSLLKPLPFQPI-
--ISMNTNTNNNKSLNILNDNQTLKLHKNPLIIDKLSSSSSPLSTTQTFDSQKITSSNNN
TI--IKTSNMKSKSKIPKSTIDNDYILKLHLYTNRALHDILKDVQNIDNFDGSCISTAKN
PTTTKDVSELKKATNCNRVNFNIKVDINAGHRLNGVFGKNPIDLGVKSEKLNINNCGVAN
GGRDCDSNDNVAAGYDVDANDKNKHYNVSISNLQYLEPTKPLKKCKSKKKKNIMNSSSSS
SSSS-S--SIDDNTPHIINNTHQLPNNSTNIQKKKKNKLTHKHANVEKVKNNTHELITSN
N-SNNTMKN-----HNNNNNSIIPTTNTIENPPTFNDMQIMDPTINQMEYKQFCKEFKRQ
QLINMKIKKIF--------------------------------
>YP_009553094
------MMVVKKI--KQELSVERNARNINIAISAIPLCKLDTKCVNAIFHKSLTGNILIG
LNSNNLPVIAWRDINGIVPIRAKIVK-SSAFREIINRLHPKCLYLNDGEALRPLSTLKYD
SLKMYTDKNL----LEILKDLKI-EIATT----------SRGHDLKEIYESNKITGTFAV
INNNNNNTTMTTNTDSMKLINSNNV------VAD-DDNGNNIDNNDNDTIDGGCINTNTT
N-----------------------------------------------------------
------------------------------------------------------------
------------------------------------------------------------
--------N-----TNNNDSTNDCKNDIVDKPPTFNELRSMEPSLTRREYFKFCKEFELQ
LSIKTTHEQYKNNPLEYYNMDSDQQPSQKKRARRHRRRRRRC-
>YP_009553426
-MNCVKTMDHKMVRQTLD-PRVRNKRQINVVYWQMSFSKNDRRAVSALYFKSNDGHRLFS
LNRNNVPIQCWSDISGISTIKSSLVA-TDRFNQLLEKIKPKILYLNDGEHLDTSKY-AI-
--HLFHEHSL----LDFLKSI---EIVDPQANV--------SKCTRPTFKTLKELDP---
--------TMSKKE-------YRKI---------------------IEAWD---------
------------------------------------------------------------
------------------------------------------------------------
------------------------------------------------------------
------------------------------------------------------------
-------------------------------------------
>YP_002321370.1_CP_Pichon-venturia
-----------MIRTTLKVSKDRNKRAIDVAHLQNPFDRNDRTVVNALYHKSNDGHRLLL
LNKNNRPVKCWSNITGISAIKSVIVS-PERFNTLLHDAKPNTIYLNDGEHIKVASIPNV-
--KVYFDETL----PEILKKI---ETHTPTVVH--------RDETLPTYDDMLILDS---
--------TMTRKS-------YNAF---------------------IAKLKRVCHTQTTR
V-----------------------------------------------------------
------------------------------------------------------------
------------------------------------------------------------
------------------------------------------------------------
-------------------------------------------
>YP_001111353
MIKSSSVIKTK-IINTLDPNTQTKRKNLRILKN---VSNVQGPIKYVFLVKTFGCYLLLC
VNEHYEIIKTYISEKCINVFNGTYIH-KNQFGKRIMKYKPEIIYTNSGEIIKDIITLFK-
--VVVCENPI--RMHEIMRNESKEKIEKT-----------KKIYNKPSFDNIRELDNTIT
YKEYIKIFEK--------------------------------------------------
------------------------------------------------------------
------------------------------------------------------------
------------------------------------------------------------
------------------------------------------------------------
-------------------------------------------
