# Supplementary material for: Endoparasitoid lifestyle promotes endogenization and domestication of dsDNA viruses
Source: eLife. 2023 Jun 6;12:e85993. doi: 10.7554/eLife.85993 (PMC10259472; doi:10.7554/eLife.85993)
Supplement: Figure 1—source data 1. [file elife-85993-fig1-data1.zip › All_clusters/Cluster21304.aa.aln]

>scaffold_8654:1055-3200(-):Platygaster_orseoliae
------------------------------------------------------------
------------------------------------------------------------
------------------------------------------------------------
------------------------------------------------------------
------------------------------------------------------------
------------------------------------------------------------
------------------------------------------------------------
------------------------------------------------------------
---------TAKQLVDS-----------HHISGKFGDNSVEWNGGLYPTTSDK---IPPP
ENEKPN-------------------------------LFQYIKSVFRLGPSGIAW-----
SSASNGYLIETTTCRGNYCGINGKEVTFQMVESQSVRSTAMFHTCKV--ELNGNKQISTL
-----------S-------ESSTISRDSFAD----------ILESFIFQS--CRQNRAMI
KDFSIRWNEKL--------V----VNDMMALYGKIAFHAFLAQRFADEGIIPAV-TQL-H
DEDHPLWFDCSDKNAV-T--CTSLNTIMMFEYVVLVD-------------KKFWRPGDNR
MLRVIHTDQHWMKNDTSTQFRRVPSAAFHIPEIKICIFSNRPNPEP--WVQPPSGITSQE
WWSLAERIAYARDEESDLIRGIYAAMEIAFAHGIARSKVAPPIPQLVEVPVDEKCT----
----SAYQATVSSNVQVTEAEKDW-HVAAT-SYWEIGGVKWCHPTDHNFVYGLANYRYKS
RQA---CSDQI--YASSDPELIQLT-----AA---LGSALIRTMTSTYLYTASITGKFIQ
QWINGA----PPTGSFTVVNDFFRQTPRAPIGSEWDRAGIYV-HVPNMLAVFTG-MVIET
SNNVKNWNSN--IAPHLRGDVDTYFASSWPSHPPISGSV---LAIDQWVHLRPREWAIGN
PNPSINFEKDILLCG--SSRGWYAHYGDAEYDDRVNGLLPYQPCLYGPAAMTVLAQVFYK
PNVA---NTPMPVTWCIKGWHPLGGTRGWI--NTPHFQPPQPTWDANLCAFAPLTVMSFD
WQTGTIISPHVALDSL----KLLL--TS--------SHMRNAL---------------FA
GLLKWSRT-------------------------------------------
>scaffold_1241:16618-17503(-):Encarsia_formosa
------------------------------------------------------------
------------------------------------------------------------
------------------------------------------------------------
------------------------------------------------------------
------------------------------------------------------------
------------------------------------------------------------
------------------------------------------------------------
------------------------------------------------------------
------------------------------------------------------------
------------------------------------------------------------
------------------------------------------------------------
------------------------------------------------------------
------------------------------------------------------------
------------------------------------------------------------
------------------------------------------------------------
------------------------------------------------------------
------------------------------------------------------------
-------------------------------------ALYNSIMMTTSLHTYNITSTLIH
NAASNALAPPALFNNLIKRNGYFQNIS----GRPETRAVVFH-YMLQAIHRHCGGISPKW
CFAYRNYNLP--TNPWGF-DGPLALS--SPLHPPRIGNP---MAMLGWLDIIPAEWGIIS
HDASVDFSKETRAFGGAMDYAWFSSRRNPAYYSNQTNLEPYSLIVYGGLAMNAISQAYFN
FHPR---AGHTVFNWEIRLWSQMLSDT--V--KNVDVHPLPPNWLAPYHIFEPCTIMTYH
WPLRQIIAPRADVGHN----SMAV--LGALANALCSPSMGRGFY--------------FA
ATVTDAAEMPI------F---------------------------------
>UELU01116388.1:12145-14374(+):Megastigmus_dorsalis
------------------------------------------------------------
------------------------------------------------------------
------------------------------------------------------------
------------------------------------------------------------
------------------------------------------------------------
------------------------------------------------------------
------------------------------------------------------------
---------------------------APASPHAQSSPDGRDQLDPPRPSTV--------
GG-IYPSLDRCRADIRD-----------TRQPIKFGDHSVTTPDVLPEVVAATPPTSTQF
DIG----------------------------------MVGLCNYIIRSKPDAISW-----
VTADHTWRVNSDVSRPF--GKVRVQNV----------AADVSHMRLI--DTDESI-----
-HVSCVRWGESVTVEDHIAGVPLVPDTALNAF-----ARARTMQPLITQYFRCHRAAASI
AS------------SYIYR-PFTYRVSNVGLYAKLAYNVLMSCIQQDSQYALAA-LPT-A
YADPPDRVNLAVTEEV-TDSARRITS-LGNSEFIFVEHMDFYR---GEEAYIYQMASTTR
MYAAA--LGNWTPAG----------SGWAWPRVPVLIVYDDPEQVLLPPEPVPARLDASC
LRRWLFDLARRRGELDAAHAGWYAACHIVGGEWVQ-----YTYPATDEVAPEGDREAIPA
-------------------RPRRVLNVPTTTFQEGNGSHELPRPGDYDLIARYKTADT--
RPA---TSDSI----WLDKQCMRQPDALVTCRSTLLMAALTQVACTTVWYSNSVTATMQQ
DALMGH-YPFPHFHYFCMRF-----LY-----RSKTLPIIFI-KANQLCHDIYGATHPSS
AFDTRGWCSSSPTIPAGY--EPDTAGFRWLLDPNRTYQPIQCLAITKWLQAIPAEWGLTG
LQPTYNFSSEVRRFGPVERQGWESYAGDRTYDERAKMGMPHACVPYGMMALNVITQHFAL
GEAP-------PIDMQTFTVTEHGLFPFQAPHPIPIPVDEQPEYNIEMNWFNPCRFVTYR
WSHQEIRAIGIHGSAVE--GIMHQ--LS-YSRSMMSSTAGVVLR--------------F-
---------------------------------------------------
>UELV01135335.1:4891-7099(-):Megastigmus_stigmatizans
------------------------------------------------------------
------------------------------------------------------------
------------------------------------------------------------
------------------------------------------------------------
------------------------------------------------------------
------------------------------------------------------------
------------------------------------------------------------
---------------------------APASPHAQSSPDGRVQLDPRRPSTV--------
GG-IYPSLDRCRANIRD-----------RRQPIRFGDHSVTTPNVLPEVVAVTPLTSTKF
DIG----------------------------------MAGLCYEIARGTPNAISW-----
VTTENTWRVNSCVSGSAYRDRIKTQTV----------AADVSHMRLI--DADENI-----
-HVSCIKWREAVIINDHINHASLVPDPLN-----------------QASYFRCHEVNACI
AE------------NDLCKFPTQRVYNNMGLYAKLAYNVLMSCIQQDSQYALAD-LPV-A
YADPPDRVNLAVSEQV-TASAQRISRASDNGEFIFVEHTDFIR---GEEAFIYQLASTTR
MYAAA--LGNWTPAG----------SGWAWPSVPVLIVYDDPKQVLLPPEPVPARLNQSQ
LRIWLFKLAWRRGETYAAHAGWYAACHIVGGEWVQ-----YTYPAADEVVSEGDRKAIPA
-------------------RPRRVLNVPTTTFQEGNGSHELPRPRDYGSYARYKPAYE--
VPP---LSWPI----SSDLSDIQQADALITSRGTLLMAALTQVACTTVWYSYSVTATMQQ
DAVMGN-YPLPRFDYFCRTTRFIHFNS-----ATQTPPIIFT-KANQLCHEIYGATHSSS
AFGTRDWGSSSPTIPQGY--ESDTAGLRWLLDSNRTYQPIQCLAITVYLQAIPAEWGLTG
VQPSYNFSSEVIISGPVECQGWESHRGDRMYDERVKMGTPYAYVPYGMIALNVITQQFGL
MEAP-------PIDMQLFEASGRDT--PYLANRIPIPVDEQPDYNIVLHWFNPCRFVTYS
WFGHHVRAIAIHGSKVE--GIMHL--LS-HSGSVMSPMSGVSL-----------------
---------------------------------------------------
>UXGD01007991.1:6028-8134(+):Torymus_auratus
------------------------------------------------------------
------------------------------------------------------------
------------------------------------------------------------
------------------------------------------------------------
------------------------------------------------------------
------------------------------------------------------------
------------------------------------------------------------
-------------------LGVDVEMHCPDTPSKNT------------------------
------RSKKSQPTAKT-----------SKLSSKYGDNTIIDINVLPPLSSGLLEKGIPF
SNETDN-------------------------------LLQKSGS-------RVFY-----
SAKHHAVRLTSNPT-------------------RQVVGGGTYPTGEINLDIGGYNAQVML
TRRFSIQWGMSY-------EESYVPDTAFA--------------PFLWNG--IVTDETAD
MTFNVLRNQTLSRNLASLLLVSPQRYNNVGLYAKGAFYALQVAQATRDGVEVQQ-VPW-G
DNPPVQFIDISVQDAA-T--TTTMSNILTSGAFVLIEDEDMVF---IDLLVVYWLACGGR
RLAP-------------AAAPNLSSFAVHWPPISFAIL-RRGGPAP--KPPQPAAINPTA
MWVFLQCLSRARAEKDMFILGCYEASTLVN--GIL-----VPLNAEVDEPPEGQRPDTDE
NMLLHDYVNP--AAMPVGVRAMRW-YIYVTATLETFDGYKFPHPYEYNPLQRWAAIR---
RQD---NSDGFTDYMSWGLNIMQDK-----LIYGAVFAGFISVWITTSLHSYSVNCSLIQ
KLVTYS-DASARFRSLAIINGLMTNPT----QTPATRAGIFN-DAVLAHQLYIGSYVPPN
FAGFRSWNQP--LSVWQY-KNFPFNSGTWLHHAPRLGNP---LALYDWLGSIPSEWGIVS
IEAKINFMKEISINGTGASKGWYGIMGDSSFQRARKSQDPYKIVPYAGLSCNAISQACEL
FLP----AGQPGFRWQPLPWDYTGLTG--V--GEAIVHPHPPIWMAAQRCFEPCTVASFD
WAEELILAPVLL------------------------------------------------
---------------------------------------------------
>YP_009025165
MAQKTMATKAEL-DPPVGS--GEGAQTLAMQAGAMLGPSSEGPSPAAQSQGQQSGAHFEA
STCSPTDRTNSLSPGHPLLP-----RGVPVPAGGIQPHLAFMPHHAERPQE-VVRIRRRH
GRSLSPPSSGRFGGEPA-------------------------------------------
-------------------------------PGPSPRAPQGTAPR---------------
RGPKSRAHYAARPQGSPSREGGEGGVDASVVGVGQIRADTVNGARANLLPPEDVPRNEAS
PVLTPLHESPPRTPSPPVLSESQQYAIHEGFVWVRDLSPSSGSDSDVLLVSESDLPKYEG
ELRSRLEQACRVAT-----------IYRRNVLGMTEESERQKIDIPYL------------
-PCPHGRVALPL-------HSEGQEELPPCAPSSPPAPSSSDSENSSEEERR--------
SARSARRLNPSTPRSGL------IDQ---RYTVKFGDHSIHTSDVSPDPIYSIRT-----
IDGVSD-------------------------------FFSRGLQFVETMYDSFDVD----
---AHSIRVTSQLVCADQPLCVSQA---------FPVRGEAFHSHNRNFTIA----D---
TTMAVVNFGPTR-------VKGRIDDALLTPYMIGGVPNSRSVSSAITPELRPAN-----
------RNL--ILESASVMQSNLTYYDNSMLYAKLIWNALLIDVYAHVGLVPAV-IPF-E
AERSVSWINLDDANLA----VPALTVEFAKGSIMLLQDRDFTT---AELQEVQWLSVFGR
RFLAP------------ANGPTPVSSYVNWPRVPICLLAHGAQPAA---LPACAMLTSAR
LLSFCAKLAASRGEWEDCLKGAYLAMDVLGTDYNITDNHAYP------------------
-----------------------------MNVFLGLENLRVPAPSDYNFFCRLLGLCPPA
DVA---RRDEFFSLMAA--------SSANRVRGVSLYVASMRTFSTTTLHSLSIGTGNLV
DWCTGA-IPQGGVNMVLQ-SGIVN-PQ----GDYNTESAMFE-KPKAAFERFLGFRIEKG
FYAGSNWMPACGSLAAALSYYSPLIS--EADAPPRKHSC---LAIDDFLLMRPQEWGVLG
GTTQIDFHQDLVAFSTPENRGVFSDRGDATYRQRLTSPTPYLFVPYGIQLLNAVCQHFEV
AEHV-PYY-RG-AV--YNG----GAESSFS--TTP-ARFPSSAWIEDLSMFEPCALTSFS
WIDHTVRAPCMVGAVRMTASMLRA--LQ-MWRGATIPKTGCPLARIPGFALQGLAPPPFA
GMGGLGAIGGV------VGGGAAD-GADTPNQPS-------------GNG-
>YP_003800002
-----MTPPPSVPQPPAHSRPEEGAKAP--------QTAPLGATPPLQPQGPLAGGA---
----PSPLMGEHEPGTPSIEPNPTSRGLQLGALDDAPVPNLLEH-NDLD------QPTQS
GESAEPPHQGALGVEPPLQAP-----PPQEEGEVRVVRHPSPSRSQSPDQPPPQPL----
----PPLTQSDPITPPQSQPPSSPQPSRPPTPPPPSQPTQQELPHPPLPQQPHPLA--SR
SAPHEKLLFRLIPTGSENWIHAVAGV-------AEKVAPALVAIGIGYAAPELLPF----
--L-------------PALSS----------------------EAEAAVLESAEAASAWA
ALRPSLIEQV---NAQPPQTLGEALRQFQDQVGRPNL--VRAPDQ-PLRLPTQAA---EM
R---RKDVLASAPKYIQLMRQRHPYLFSNQVRHNNLHSAGAD-HHLRRREMP--------
GARR------VKPTHAS------PHRSLWAGEAQIGDHSIHGAGVSEELLVDMVF----E
GSATPN-------------------------------FFSRFGTTLRNQDGNFQNIAAAA
GVANSGFQIGSGISLAANGGGLEPA---------HNIWGTVFPSHFGPRAAGAAPQG---
RHDIVVHAGGPR-------EIGRFTASAISSFIQGGVPSERAVMSALSPYLRIPA-----
------ANVNVARALVPLILSGWEYYDNSYLYAKLWFYVFLRDVYVAVGGNPPAVVPFPP
NVHAPAWINLNGVN-N----VHTIPNAIDGKSICLVNDKDVFTGNPTDLQIIYWLTAAGS
RLDGN------------AGQPTPDATYIQWEAINVTILAHADEAG----APQAALVSQSS
IIDFIHRLATNRAEWSSALKGMYLALDILGIRYSDHDNEQWA------------------
-----------------------------VRSNLSPHNPWVPGPADYNFLLRWLLIFPDD
PAE---SRYECNVAAQM--------APQTRARVAALYNAAVSTFTTTLLFDLNLTKQHLL
QWTTGD-AELPPMAQTLFMEALNQYDQ----STSPVEAFAMR-QVHNAMGTFLGVHACSN
LYPEDTWLGNFGQNPGAAVIYQDYGA---QTVTLALLNP---LVLTEWLTMFPFEWGVIG
TQPTLNLAADVKNIGPPALQGWYAYRGSKFYNERVVGDFPVKIVVYGAQVINIISQHNRF
GAAAVPAVQRQAA--DYYGQDASGTTPSWG--PAQAIPDLAGFYDANIHIFRPCTVMSYD
YVNGQVWSPALLNDNIG-PGEAAR--LK-YWTGQRVDNGGIFLPKVGGETA----PVRLP
AQLNLMRIGGM------KSRKANEDAKATPNQDKAGEKPAAEASGAAVNP-
>YP_003800000
----------------------------------------------------MSGGD---
----------LSGPGEPLIQPPPVPIPLQEDGAGSEAVPVAPPTRASMEASPGEGSPPSS
PQGQVQLTGGALGGGDPPQAPLWGAQSPKGENPTSRGRSPPPRASPPPESPASQPLAPPP
SEPNPSIQPPPPSPPPALQPPHDPQP------GPSRLPPQHPEPRPPRSAGPPPSARQQQ
WYTGQTLLYNSVPTGRESWWGAVARV-------GEDLGPAVVAIGLGFLQPELLPI----
--L-------------PALTA----------------------EAEAEIAAATDAAAAWA
ALRSHLARQEAEASVPPPENLVDALAWYRERVGRPSQ--HPRLAIPPHRLAVEAA---TR
VPTPTNALGLAITRWASHLFHSHPEKFTKVVVGRNMFGSSVEPHHTDPQDTR--------
FGRRDKQSQPTTVTLGD------GSESLWM---KLGEHSIHSANLTANLLVDETD----I
SQGVPD-------------------------------FCSKYGTALRNNDTNFQHV----
--ANVGLQVGSGVALSTSGGGYDAP---------VNVWGTVLCTHNGPIPLG-DPVA---
RHGLHVHGGPAR-------EMGRFTQTAIASLLQSGVPSERFVGSAINPNLAITS-----
--------LPALKNLTASIMEGWEYYDNSLLYAKLWHYVMLNDFFSTFGIAPEA-QAF-P
QGQGPTWINVTDANLD----IYSIPNAISRRDLVFIEGQDIFEV-ASDLQLIYWIVTSAF
RYDGP------------VGAQTPHQCYTEWPQIGVTVLARRAAPA----APAAAVVPSPT
IVSFLTRMATRRNEWDSALKGLYLAMELFGVRLNMNEDEYWP------------------
-----------------------------IRTCLSAHNPWVPKVADYNFMFRLLKIFPDI
QGD---HKPEVGAFISL--------SASTRTRVVALYNAIMGAAATTVLYDLNITRSLLV
SWCTGD-VDTPPTFVQIMTEGLNQPQS----GNDPQECTFFC-QARAAFPKWIGANAASN
LFPEDTWNGDFNNNAGAEHAYEVYNA---A-ITPANFTP---LIILEWLKVLPFEWGICS
ARPTLNLREEIRLRGLAAAVGWYANRGSDLYRERAVGDFPMKVVAYGVQVVNALAQGIRL
A--AVPGVGRQATIWEPYGS-ESGANPPWG--PSAAVPAGDISYAADIHTLRPCSLMSFD
YATDSVWAPTLLGAALG-PGEVQR--LT-CWTGQTAEMSGVILPMVGIQAP----PLRLP
GRLNLLRIGGV------RARVPGVDNVPQGAVEVV--APDALAANPAGNPQ
>YP_009336492
------------------------------------------------------------
------------------------------------------------------------
------------------------------------------------------------
------------------------------------------------------------
-------MVITRQQAKTKE---MNGQ-------QDMALTPKVGRGRG--VPKALTT----
PVP--------------KQAS---------------GHPNGVSDAEAKMQ----------
---EKVMES----T----TAKVGELVLIAPCVGV-----------PPGDVAVVDASSSTL
APTASGP---SNTGGEEMLVGTVVEPMD-VSGTVNDMPVDADSQAAGPSSVRGPVSSASL
GGASG-GSVPSTSATGSVLSIAANAVVSGAPAVRYPGNSASRPRVAPLAMSGVPVPATPF
TGEYHQVDDLQKIGRSSVVPNNVVAFPVGSCPEQTQTILAGLRKLLTAQPERIDV-----
--QEREIVITGIVSMPPLRGDAPMAR---------------VTTHFN-RT---YPED-AP
TRRTQLTFAPPV-------IIGEVDPAIQAQYIKNNLAEFRPTSSALRGQ----------
----VIMEMTMANRITTLLSEAAQDFDLMGLFTIIHLMVDYLYFLQRLGINAVV--AA-N
QPDYIAFINVNPPAGDIAAATNEVTNAVMQGKLCFDNRWVSVQ----DMRCMMAV-SAGP
AYFNI---GAPANVPIHHNIRTPPIYWALWDNAP----------IV---NPGPGMVSISD
LLAFAEKVVKHYSCRHAYVRGFIRASMLINGMVEV--------------IGV--------
-------------------G-----NHIYMSSCLEFERFSVPRPRGRNMVWMLLQAVWTS
TINPLFFEAEFFALAGLQ--------VAGMVQLGAAVAAMVSLATSTVFHHFNITGRELT
MWAGRD----PALST-HVINQLFYPAS----GRE---CTLLHMSTTLVVAAFSGMSIHWR
CFSTTSWSNGFEHRVMELND---GWQHIWHRHVPYPVLV---LSMEWAVYSWILEWGYSG
PNPVYNMGNEMFVAGPAASRGVYVHEGDIKYVQATQSQSTFVYQVYGALFINTVRGDWRC
GDAM-------PISFQTISRSDSGHVIYG--RELLREDDLQPLYNVDIFAILPGTLISYD
WVRNCTLGPVLLASDMD--GDVFQNWLR-NSRTDVVSAAGFST--------------RFA
PQLGEIAITQFDMSSLLFGAGGNKQAAGASMDDSA----------QEGN--
