# Supplementary material for: Endoparasitoid lifestyle promotes endogenization and domestication of dsDNA viruses
Source: eLife. 2023 Jun 6;12:e85993. doi: 10.7554/eLife.85993 (PMC10259472; doi:10.7554/eLife.85993)
Supplement: Figure 1—source data 1. [file elife-85993-fig1-data1.zip › All_clusters/Cluster2653.aa.aln]

>scaffold_1446:976-2563(+):Encarsia_formosa
------------------------KNIIEKIWKNGVISNVIIHLDL----SVAIHICMLS
SENMSIAIKKLENIIKNIKKENHILIYIDPEKINKKKNLRIKRKKNKDSEINKLKLKIND
KINDIKILYDDLKINQNFIDILQL-ENEKKIETFEEYKKNLNLFNNNGIIDEINNDDYED
DFEDDFNLFKDIKNLNNLVENENENNYIQIFSNYIINIIYSEDFLENIKNIIFKKTECKN
LYLFYFSDQDLIEESYESILVNSVNKSIIEEKFYNYLLSFSNYKQISI-NKNDEYIQCIF
NKISDTEIKNKIQEKVNDFFDKLEKQKKEEDLLNEENNMFFKLFTYLHNMKFHQ-KYILD
NLIKSNTINEKELIFSKVIDAELEIIKNIKNNF--KENINIIFSKDQDIILFSLLFLENK
IL--FYKENLTLKTIDTNIFYNNNYTRNIALLSFIFNESDYFKGISGISIDEPKLKIIKN
NEI--NIKILSVDYEKKYLTLIATFLKIIKKEYS-----IKKKMINKIEDIDLYFKDMNR
YFDIEESFFLEEHKIIQINLIDLILYLEYKN
>YP_008003732
MGIKYLYKNLLALKLIKEF--------DKKIYKN------EIFIDFDCLYYTYVHVSSSD
NELINKIM---NVLHEYLNKHNNITVFYDSGLIKKSIEN-NKRNTASKKYYGNIKEKLKC
EYN----MNDSFEIEKVIY------INDISTQTIYNYKNI--------------------
--------------------------------KYNGNND---------------------
---------------------------DIEYIIYNNEESNDKCCQTDDDFIIEEYNICEY
DVIK--------------NYTETTQLINPYYIIEDKKQLYSVIFNLDKDKKINLKNYII-
KFIKS---KGFNVISKEGVDAELYMVYKCIKLHNKINVWPLCSSKDQDIIALSIVNIPYN
VFSIIYDNKY-------YLIKKNILSISVVLLSLIFNESDYFGGIIGYSFNGEKIKKLKD
IISENNYNNDTDYRNIEYIKNLCKNLILKTINQNIINNILKTEIILNDDRIEKYLSEIYM
YLNCDKTFYNTEY-NNQIDKNEFIKYLFK--
>YP_009001582
MGIYNLKTNLESIESLKKVDEYSLEKLKDYIKYN------YIFLDFNCLFYTYAHVSISD
ADLYNKLLKALNYLLKYISNKNKLYIFYDSGYIKKKVKENEKRKIHSTSYYDNLKQKIIK
DNN----MNNDFKIKVIEPMILCVSMDNKSTQTLESSKNY--------------------
--------------------------------NDIGNVYY----------------ECTT
DNN-SVSTQIIIR-------------ESIQYYIYEDDLVYSECSVLTKTYNIEYYKNCDE
N--------------------------------LIQKKIYSIQFNLESNKKTNALKQIL-
HILKE---NKFNLLTEKNIDAEVYMIKKAVELYNTEKEWPIFHTKDQDVIALLVFNSPCD
TYILFND-SK-------YKISIHDITKKIVLLNLIFNYSDYFGGINGYSLDINKCKQIIS
N--KEFIEFIIDYYSIEDIKKICSLAINITKNKSI------KLTNVNTEVITKYLNEIIL
YLHFDGEFYKTTY-NNSIKLYDFINYLRDS-
>NP_064961
MGIKYLYNNLLSLDLIKIH--------NKQISKQ------YLYIDLDCIFYTYAHICESD
NELINKIV---NIIEEYINNDNHVTVFYDSGIINKKINENNKRTASSLKHYNNIKDVFKQ
KYN----MNDSYEFEYKTT------INNISTQTKYTYNNN--------------------
--------------------------------NILIDNV---------------------
---------------------------EEDFTD-NYTDDNIKSTQTCFIFDQNEYNICED
NVNV--------------YKNEVINILDSSTIIENKKQFYSMRFNLEKDKKKILKQELL-
NNIKK---TGVNIVTKEGIDAELYMIYKCIKIHKKNKIWPLCLSKDQDTIALSIINIPYN
IFNIVYDNKL-------YKIKKNSLSINLVILSLIFNESDYFGGIYGYSFSGEKIKYLID
IIEDYDINNLLDYFNIEYIKNLCKKLFLKTINEVKLNNILKIHMAINNFQIEKYLYEISL
YLLCNENFYNTGY-NNQIDKNEFIKYIFLK-
