# Supplementary material for: Endoparasitoid lifestyle promotes endogenization and domestication of dsDNA viruses
Source: eLife. 2023 Jun 6;12:e85993. doi: 10.7554/eLife.85993 (PMC10259472; doi:10.7554/eLife.85993)
Supplement: Figure 1—source data 1. [file elife-85993-fig1-data1.zip › All_clusters/Cluster257.aa.aln]

>QANH01000316.1:50564-51062(+):Harpegnathos_saltator
VVKTLIFKTIKDYSYIKGKLQEVINEHNSGPFSESGNIILVNNPKLHLFTSTFKEDDVRF
LEVIKLFNKIDELQYLNGKIKASENNYGDIVIYFTPTKEQKQYIDQILKLEGLKKNPVAL
TIGTIKENFNISMEKREAGLKVLMRKVYSFFRGKKIAFDEAQSITF
>QANH01000787.1:1685-2183(+):Harpegnathos_saltator
VVKTLIFKTIKDYSYIKGKLQEIINEHNSGPFSESGNIILVNNPKLHLFTSTFKEDDVRF
LEVIKLFNKIDELQYLNGKIKASENNYGDIIIYFTPTKEQKQYIDQILKLEGLKKNPVAL
TIGTIKENFNISMEKREAGLKVLMRKVYSFFRGKKIAFDEAQSITF
>QANH01000488.1:2111-2607(+):Harpegnathos_saltator
VVKTLIFKTIKDYSYIKGKLQEVINEHNSGPFSESGNIILVNNPKLHLFTSTFKEDDVRF
LEVIKLFNKIDELQYLNGKIKASENNYGDISYILLQQKNKNNI-*INFKT*RIKKKSCCF
NNWNHKRKF*HFNGKKRSWIKSINEKGLFFF*R*KNCI**STKYYF
>NP_149716
MVKTLIFKTIKDYSFIKGKLQEIINEHDSGPLSESGNIILVNNPKLHLFTSTFKEDDVRF
LEVIKLFNKIDELQYLNGKIKSSENNYGDIVIYFTPTKEQKQYIDQILKLEGLKKNPVAL
TIGTIKENFNISMEKREAGLKVLMRKVYSFFRGKKITFDEAQSITF
>YP_009046731
MVKTFLYKTVKDFYLIKMELEKIIEQHTLGPLKESGHILLSQEPKLHLFTLAFKDGSDKF
GTTINLFNEIKSMKVHNARLKSSEGNYGDIVIYFLPTSEQKTLIEKIISIGDIKRNPISI
TIGTIKENYNVSMDIRKEGLKILLRKIYAFLKGVILEFEEAKSISF
