# Supplementary material for: Endoparasitoid lifestyle promotes endogenization and domestication of dsDNA viruses
Source: eLife. 2023 Jun 6;12:e85993. doi: 10.7554/eLife.85993 (PMC10259472; doi:10.7554/eLife.85993)
Supplement: Figure 1—source data 1. [file elife-85993-fig1-data1.zip › All_clusters/Cluster3544.aa.aln]

>scaffold_15:28637-29681(+):Encarsia_formosa
------VSYIEL---E-----------------------KFNFKDLENEKNEIRKKKNKI
YNYCLTDKSSLTTLKNCSSIFSND-----ENLMDEFRILKSNEKCKTYFYRPGGVIDKEE
DL-------KYTHIIKNNILEGKKCMVEYIDYDFDDKK-LSECCFNGKG-EKCNLNLIND
YKTKHCDIVMSDLCKNKEE---NPRCILWLEGTKYRNTDTALKFYHDFCSNRYNSRACSY
F------SKISRELETENRYSDSALENFCSQNKNLKECHCLYPPEKVN--NKNFKNYLGP
KECWFSPCSRQ-TDSKWLLTEQIETRSKCNYNLCYITIENLTIGNKSEIELINDCTSGLK
ISAERINQLQNQYFIDNDDLKKKYIPGICYS-----NEALLIILSSIILLI---------
--------------------------
>NP_048161
MGGSVAINFLGT---SNDNANGNKDLIIGLTDGSRIRLKMYEQINT-INPSEYAGKDEYE
IEYCMA--SPYNGLGECAKLFNTDSSTTYAKELDNYIITNEGSSCMSLAFRPGSVLYETS
------------DWIKDRIFNGNKCKIIYNGPPIYEND-LLECCTGKRT-ENCNEKLINN
FTTSHCNVTMQSYCENNPN---DIYCYRWLESQTKLNNDIALKLYANLCSKNHIEEYCTY
F------CINSRNSDY-PGYCDIALENYCKNNYYNESCYCYNPPSNII---PNVESVLGP
KECWLDPCTTNYTNQKWLTTDQLSIKKSCAIQSCIITIAALNASGNSTINLINNCVEGAS
SSTEVQ----SQYIS-NKTIPVIQTWGSLFD-----PSLFIIFLALLFLILLMLLNYKPV
LSL-----------------------
>YP_008004537
MGGKVSLSYLRP---EN-NNNGRKNLLIGLSDNNVIRVPMFEQINR-IPRSSYENLDEYE
IEYCIG--TPYNSLAECALIFNNNILSNYTNELDNYVITNEGASCTSLTFRPGSVLYGNS
------------EWLEGRTFVGNKCKIKYRGYPIYEND-LYECCTGKRS-EGCHETLINN
FTTSHCNVTMQNFCYENPE---EIYCYRWLDSQSK-TYDVALKLYSDLCSNDHTKLYCDY
M------CKYARDYGF-SGYCDKSLESWCSDNKNNSLCFCYNPPADII---PDVEDVLGP
KECWLAPCTVSYSSQKWLTTDQLNIKQNCNIQSCIITIGSLVTRGNNKIDLINNCINNLN
ASTVIE----SNNLSNTVNDEIKQTWGVFFD-----PIILILIIFLFLLIILYFYNNKPI
YNIKINERYL----------------
>YP_008004235
MGGKVSLSYLRP---EN-NNNGRKNLLIGLSDNNVIRVPMFEQINR-IPRSSYENLDEYE
IEYCIG--TPYNSLAECALIFNNNILSNYTNELDNYVITNEGASCTSLTFRPGSVLYGNS
------------EWLEGRTFVGNKCKIKYRGYPIYEND-LYECCTGKRI-EGCHETLINN
FTTSHCNVTMQNFCYENPE---EIYCYRWLDSQSK-TYDVALKLYSDLCSNDHTKLYCDY
M------CKYARDYGF-SGYCDKSLESWCSDNKNNSLCFCYNPPADII---PDVEEVLGP
KECWLAPCTVSYRSQKWLTTDQLNIKQNCNIQSCIITIGSLVTRGNNKIDLINNCINNLN
ASTIIE----SNNLSNTVNDEIKQTWGVFFD-----PIILILIIFLFLLIILYFYNNKPI
YNIKINERYL----------------
>YP_009001539
MGGSVSLNSITT---SNNNANGNKQLIVGLSNGEDIRLNMYEQINT-IPKSEYIGKDEFE
IEYCIA--SPFNGLGECSKLFNSDPSSNYTYELDNYVITNEGTPCTSLTFRPGSILYETS
------------NWINDRTFQGNRCKILYRGPPIYKND-LFECCTGKRT-TNCHETLINN
FETSHCNVTMQNFCTENPN---DIYCYRWLDTQSKAGYDIALKLYSDICSRDHQPEYCTY
M------CMYARDYGY-PGYCDKALSNWCNNNKNNNLCYCYNPPAEII---PDVEEVLGP
KECWIDSCTSSYTNQKWLTTDQMEIKRNCGIRSCIITVGSLMARGSNIIELINNCVAGAI
SSSQSY----QNYIG-NSSIKIDQTWGSFFD-----PVIFLIIMCFIFLCVIYLINNKPI
YTIDINE-------------------
>NP_150542
MGGSVSVTNLNV--SKDLADYNKKYMFINFNYPEYNKIITFLEEQK--IYND-DKKSEIL
PNFCLT---DNLKISHCGNFVSDEISKK--------YILVKGDSCRSFSFRPGSMILYTN
DITEDYLDNKIPESAKEYILKGTQCKFIKKDYFINDDD-IIKCCTNPSI-GNCPKKLNNE
YQTSHCDNSMSFFCKSNPD---NVQCLKWLRTKRK----IALSTYTDICSNNMDKRYCSE
F------IRVVRPNFF--TFGDIALLSYCNKNKGNRNCWCVSPPN-NI----TFDRYLGP
RVCLLHECTDKTRDRKWLLYDQDIQRSRCKYIGCNININSLTLE-NSKIDLISDCSKNKN
-IIGDLDP--GIPKAKKKRDL-----PNIIGF----PFIFICLAVLFYFLVI--YNRKKI
KTNNINVRRR----------------
>YP_008003922
MGGKVSISYIRP---EN-NNNGNKNLLIGLSNNNVINVPMFEQINR-INKSLYEDKKEYE
VDYCIG--TPYNSLAECALLFNNDLTSNYTRELDNYVITNEGSPCTSLTFRPGSILLGTS
------------EWLDGRTFLGNKCKIIYRGYPIYEND-LNDCCTGKRT-IGCHETLINN
FTTSHCNVTMQSYCIENPE---DVYCYRWLENQSK-YYDVALKLYSDLCSEDHTKLYCDY
M------CGYARDNGF-SGYCDKSLINWCAENKNNPACFCYNPPSNII---PDVESVLGP
KECWLSPCTVSYDGQKWLTTDQLNIKKNCTIQSCIITIASLLARGNNKIDLINNCINNLN
ANTISS-------MSTSSNNEINQTWGVYFN-----PVIFILLIFIFLLVILYTYTIKPI
YTINVNEKYL----------------
>AOO78668
MGGSVSVTNLNV--SKDLADYNKKYMFINFNYPEYNKIITFLEEQK--IYND-DKKSEIL
PNFCLT---DNLKISHCGNFVSDEISKK--------YILVKGDSCRSFSFRPGSMILYTN
DITEDYLDNKIPESAKEYILKGTQCKFIKKDYFINDDD-IIKCCTNPSI-GNCPKKLNNE
YQTSHCDNAMSFFCKSNPD---NVQCLKWLRTKRK----IALSTYTDICSNNMDKRYCSE
F------IRVVRPNFF--TFGDISLLSYCNKNKGNRNCWCVSPPN-NI----TFDKYLGP
RVCLLHECTDKTRDRKWLLYDQDIQRSRCKYIGCNININSLTLE-NSKIDLISDCSKNKN
-IIGDLDP--GIPKAKKKRDL-----PNIIGF----PFIFICLAVLFYFLVI--YNRKKI
KTNNINVRRR----------------
>YP_001293299
MGGSVSVTNLNV--SKDLADYNKKYMFINFNYPEYNKIITFLEEQK--IYND-DKKSEIL
PNFCLT---NNLKISHCGNFVSDEISKK--------YILVKGNSCRSFSFRPGSMILYTN
DITEDYLDNKIPESAKEYILKGTQCKFIKKDYFINDDD-IIKCCTNPSI-GNCPKKLNNE
YQTSHCDNTMSFFCKSNPD---NVQCLKWLRTKRK----IALSTYTDICSNNMDKRYCSE
F------IRVVRPNFF--TFGDIALLSYCNKNKGNRNCWCVLPPN-NI----TFDRYLGP
RVCLLHECTDKTRDRKWLLYDQDIQRSRCKYIGCNININSLTLE-NSKIDLISDCSKNKN
-IIGDLDP--GIPKAKKKRDL-----PNIIGF----PFIFICLAVLFYFLVI--YNRKKI
KTNNINVRRR----------------
>AXA19867
MGGSVSVTNLNV--SKDLADYNKKYMFINFNYPEYNKIITFLEEQK--IYND-DKKSEIL
PNFCLT---NNLKISHCGNFVSDEISKK--------YILVKGDSCRSFSFRPGSMILYTN
DITEDYLDNKIPESAKEYILKGTQCKFIKKDYFINDDD-IIKCCTNPSI-GNCPKKLNNE
YQTSHCDNTMSFFCKSNPD---NVQCLKWLRTKRK----IALSTYTDICSNNMDKRYCSE
F------IRVVRPNFF--TFGDIALLSYCNKNKGNRNCWCVLPPN-NI----TFDRYLGP
RVCLLHECTDKTRDRKWLLYDQDIQRSRCKYIGCNININSLTLE-NSKIDLISDCSKNKN
-IIGDLDP--GIPKAKKKRDL-----PNIIGF----PFIFICLAVLFYFLVI--YNRKKI
KTNNINVRRR----------------
>NP_659680
MGGSVSVTNLNV--SKDLADYNKKYMFINFNYPEYNKIITFLEEQK--IYNN-DKKSEIL
PNFCLT---DNLKISHCGNFLSDEISKK--------YILVKGDSCRSFSFRPGSMILYTN
DITEDYLDNKIPESAKEYILKGTQCKFIKKDYFINDDN-IIKCCTNPSI-GNCPKKLNNE
YQTSHCDNAMSFFCKSNPD---NVQCLKWLRTKRK----IALSTYTDICSNNMDKRYCSE
F------IRVVRPNFF--TFGDIALLSYCDKNKGNRNCWCVSHPN-NI----TFDRYLGP
RVCLLHECTDKTRDRKWLLYDQDIQRSRCKYIGCNININSLTLE-NSKIDLISDCSKNKN
-IIGDLDP--GIPKAKKKRYL-----PNIIGF----PFIFICLAVLFYFLVI--YNRKKI
KTNNINVRRR----------------
>AYV61241
MGGSVSVTNLNV--SKDLADYNKKYMFINFNYPEYNKIITFLEEQK--IYND-DKKSEIL
PNFCLT---DNLKISHCGNFVSDEISKK--------YILVKGDSCRSFSFRPGSMILYTN
DITEDYLDNKIPESAKEYILKGTQCKFIKKDYFINDDD-IIKCCTNPSI-GNCPKKLNNE
YQTSHCDNSMSFFCKSNPD---NVQCLKWLRTKRK----IALSTYTDICSNNMDKRYCSE
F------IRVVRPNFF--TFGDISLLSYCNKNKGNRNCWCVSPPN-NI----TFDKYLGP
RVCLLHECTDKTRDRKWLLYDQDIQRSRCKYIGCNININSLTLE-NSKIDLISDCSKNKN
-IIGDLDP--GIPKAKKKRDL-----PNIIGF----PFIFICLAVLFYFLVI--YNRKKI
KTNNINVRRR----------------
>ABI99101
MGSSVSVTGLKV--SQDPVNYNKKYMFINFNYPEYDTIVTFYEDLD--KYNK-E-ENEIT
PKFCLT---DNVNIAHCGTFLSDELAKK--------YILVNGNPCRSFNFRPGSMIEYTK
TITEDYIDNKIPESARTYISKGYQCKFIKKDFMVMDKK-SHDCCINPTN-NDCPKILNNE
YNTSNCDIIMSEFCKKNPG---NSNCLKWLRTKRK----IALETYSNICSDDMDQRYCSE
F------IRVVRPDYY--TFGDSALINFCNKHRGNRNCWCVYPPNGNI----TLEKYLGP
RVCWLHECTDETRDRKWLLYDQDVQRSRCKYTGCNININSLTLE-NATADLLADCYGNRT
-IIGDIDP--GIPKENKSKNDRNQS-FILFGF----PIVFISLAVIFYFVIV--YNQKRI
KTRIINVRRK----------------
>NP_073493
MGSSVSITSLKV--APNLADQNEKYMFINFNYPEYNKLVSFYEEMK--NYNN-DTLTEIT
PRFCLT---DDLSIDYCGSFISPTIAEK--------YILVKGNECRSFNFRPGSMIIFKD
EITKDYIDTKLPAITHKFISKGYQCKFLKKDFIIDDSS-LVSCCTNLTNTQKCPSVLNNG
YETSHCDLIMSNFCKRNPD---SFQCLKWLRKKRK----IALQTYSEICSDHMDQRFCSE
F------IRVVRPEFY--TFGDTALINFCKKHTANRNCWCVFPPN-NT----LQQRFLGP
KVCWLHECTDKTRDRKWLLFDQDVQRSRCKYTGCTININSLTME-NSKADLIANCYNNNS
-VIGDIDP--GKPKKNNHNKQ--NF-PFIFWYGI---ITFVSLFILFYFIVI--YSKKKI
KTRDINVRRR----------------
>ABQ43738
MGSSVSITSLKV--APNLADQNEKYMFINFNYPEYNKLVSFYEEMK--NYNN-DSLTEIT
PRFCLT---DDLSIDYCGSFISPTIAEK--------YILVKGDECRSFNFRPGSMIIFKD
EITKDYIDTKLPAITHKFISKGYQCKFLKKDFIIDDSS-LMSCCTNLTNTQKCPSVLNNG
YETSHCDLIMSNFCKHNPD---SFQCLKWLRKKRK----IALQTYSEICSDHMDQRFCSE
F------IRVVRPEFY--TFGDTALINFCKKHTANRNCWCVFPPN-NT----LQQRFLGP
KVCWLHECTDKTRDRKWLLFDQDVQRSRCKYTGCTININSLTME-NSKADLIANCYNNNS
-VIGDIDP--GKPKKNNHNKQ--NF-PFIFWYGI---IIFVSLFILFYFIVI--YSKKKI
KTRDINVRRR----------------
>YP_227492
MGSSVSVTGLKV--SQDPVNYNQKYMFINFNYPEYDTIVTFYEDLD--KYNK-E-ENEIT
PKFCLT---DNVDIAHCGTFLSDELAKK--------YVLVNGNPCRSFNFRPGSMIEYTK
TITEDYIDNKIPESARAYISKGNQCKFIKKDFMVMDKK-SHDCCTNPT--NDCPKILNNE
YNTSNCDIIMSEFCKKNPG---NSNCLKWLRTKRK----IALETYSNICSDDMDQRYCSE
F------IRVVRPDYY--TFGDSALINFCNKHRGNRNCWCVYPPNGNI----TLEKYLGP
RVCWLHECTDETRDRKWLLYDQDVQRSRCKYTGCNININSLTLE-NATADLLADCYGNRT
-IIGDIDP--GIPKENKSKNDRNQS-FILFGF----PIVFISLAVIFYFVIV--YNQKRI
KTRIINVRRK----------------
>NP_570265
MGSYLSITNLKV--EKDPVNYNKKYMFISFNYPEYDKTIGFYEELD--TYTD-ENVNDIN
PKFCLT---DNIDVSYCGTFLSNDLAKK--------YVLTKGNSCRSFTFRPGSMIIYDN
DITEDYIDNKLPDAAKEYISKGFQCRFIKKDYMVMDNK-LGECCSKPS--DICPEILNNG
YKTNHCDTFMVNFCKTNPD---NSQCLIWLRQKRQ----IALSTYLDICSENMDQRYCSE
F------IRVVRPDFY--TFGDAALINFCNKFKGNRNCWCVFPPNQTI----TSEKYLGP
RVCYLHECTDRTRDRKWLLYDQDIQRSRCKYTGCNININSLILE-NSKVDLISNCG-YKN
-INRDSDP--GEPKNT-SKYNNIQT-PNILEA----VIIFIGISILFYCISV--YHRKKI
NTNIINVRRR----------------
>NP_064900
MGGRVSISFIRP---EN-NNNGNKNLLIGLSDNNIVRVPMFEQINR-IPRSAYENLDEYE
INYCIG--TPFNSLAECALLFNNNILSNYTSELDNYVITNEGSPCTSLTFRPGSILYGNS
------------EWLEGRTFVGNKCKIRYRGYPIYEND-LRECCTGKRT-SGCHETLINN
FTTPHCNVTMQNFCRQNPE---DLYCYRWMYSQSK-TFDIALKLYSELCSIDHTKLYCDY
M------CVYARENGY-PGYCDDSLSNWCKNNSNNSLCFCYNPPTEFI---PDVEEVLGP
KECWLAPCTVSYSGQKWLTTNQMNIKKNCNIQSCIITIGSLLTRGNNKIDLINNCINNLN
ASTVIN----SENLSNVTDIKINQTWGVFFD-----PVIFILIIFIFILIILYFYNKKPI
YTINISETNL----------------
>NP_938363
MGSSVSITSLKV--APNLADQNEKYMFINFNYPEHNKLVSFYEEIR--NYND-DSLTEIT
PRFCLT---ENTSIDHCGSFISSTIADK--------YILVKGDECRSFNFRPGSMIIFND
EITKDYIDNKLPKSANEFISNGYQCKFIKKDFIIDDGS-LIPCCTNPRDTSKCPEITNNG
YITPHCDLIMSKFCKKNPN---SSQCIKWLRQKRK----IALQTYSDICSDHMDQRFCSE
F------IMVARPDFY--TFGDTALINFCKKHKFNRNCWCVFPPN-NI----KQNNFLGP
KVCWLHECTDKTKDRKWLLFDQDVQRSRCKYTGCTININSLIME-NSSASLIANCYNNNA
-VIGDVDP--GNPKKQTIKNS--P----IFGGGITLLVVLSVLAVLFYFVLI--YSKKKI
KTQDINVRRR----------------
>YP_008003648
MGGKVSLSYIRA---EN-NNSGSKNLLIGLSDDNIIRVSMFEQINR-IPKSEYLNKEEYE
INYCIG--SPYNSLEECALLFNTSNIQGYTSELNNYVVTNEGSPCTSLTFRPGSILYGDS
------------EWLDGRTFTGNRCKIIYRGFPIYEND-LYECCTGKRI-TGCHETLINN
FTTSHCNVTMQSYCASNPE---DVYCYRWLNSQSK-SYDVALKLYSDLCSIDHTKLYCDY
M------CIYARENGF-AGYCDKSLINWCSRNSNNPLCYCYIPPSSII---PDVEEVLGP
KECWLAPCTVSYNGQKWLTTEQMNIKKNCSIQSCIITIGSLIARGNNKIDLINNCINNLN
ANTTSG----SD-TTDITNINIQQTWGVFFD-----PIILLLLICLFVLLILYNYNTKPI
HTVKINEDKL----------------
>YP_005296313
MGNAVSVD-TID--IYKTDRSDIKYMQIKFNYPEYNTGVKFYEDPN--LYTI-E-NDVIE
PKFCLL---NDMDISFCGRFLSPELSKK--------YVLVKSKPCRSINFRPGSVILYSK
DITEQYLDNDIPDAAKKYISKGMLCKFVKKDYIIEDDK-IKDCCTN-PS-KICPSILNNE
YSTTHCDKTMVDFCKLYPD---NTNCIKWLRTKRL----IALSTYSDICSNYMDERYCSE
F------IRVCRPEYY--TFGDTALLNFCKKHTANKNCWCVFPPRQE-----SYTKYLGP
RACWTDDCTDKSKDRKWLLYDQDVQRTRCKYTGCGININSLNVL-KSNIDLIADCRGNKT
-QIGDSDP--GKPRINKSVTK--ST-PTLFNF----IIIFIIISIIFYFLLI--YSRKRI
KTKDINVSRG----------------
>YP_009408064
MGNAVVTG-INI--ATYTADKSIKYMYLDFNYPQYNKRISFYEENK--VYND-ESQTVIE
PKFCLE---KGQPIEQCGLFLSDMLSKK--------YVLTNGLPCRTFKFRPGSLIIYDK
NITEKYLDSSLPSSASQYIGKGHRCKFVKRDFMAMDSD-VIRCCTTSNK-QNCPNILNNN
YETENCDNIMSKFCKSNPD---NINCLEWLRTNRK----IALSTYADICSKHMDQRYCSE
F------IRVVRPDNY--TFGDTALLNFCKNHRGNRNCWCVFQPNSQL-DTDINGRYLGP
KVCWLHECTDETRDRKWLLFDQDVQRSRCKYIGCSININSLILK-NSNANLIADCSGNKV
-NMGDINP--GTPMFKTQL----NI-PELPSF----LIVFFILSILFYFISI--YGRNKI
KTNVINVHRR----------------
>AGU99789
MGGYVSVTDIKV--RNDPGDYNKKQMFINFNYPEYNKVVSFYEDET--IYKQ-E-ESEIH
PKFCLT---EAMDPSYCGTFLSEDLSKK--------YVLTRGESCRSFTFRPGSFIIYNG
DINERYIDSQIPESAREYIAKGYRCRFVKKDYMIMDKE-IEGCCTNPH--AGCPGHLNNG
YTTSHCDTYMDPFCTTNPG---NSQCLTWLRTKRK----IALDTYSQICATEMEERHCSE
F------VRVARPDYF--TFADNALIKFCNRNKGNKNCWCVTSPNKTI----TDEKYLGP
RVCWLHECTDKTKDRKWLLFDQDVQRSRCKYTGCSINVNELTLE-NANADLVAECKGLKT
-VTGDIDP--GVPKKPPPP----KR-PFFFSF----AIAFVCIAVLFYFIAV--FYRKKI
KTRDINVRRR----------------
>NP_051995
MGGYVSVSDIKV--RNDPGDYNKKHMFINFNYPEYNKMVSFYEDEN--IYKN-E-ESEIH
PKFCLT---EAMDPSYCGTFLSDELSKK--------YVLTRGEPCRSFTFRPGSFIIYNG
DINERYIDNQIPESAKEYITKGYRCRFVKKDYMIMDKE-IEGCCTNPH--AGCPERLNNE
YATSHCDTYMNTFCTTNPG---NSRCLTWLRKKRK----IALDTYSQICATDMEERHCSE
F------VRVARPDYF--TFTDNALIEFCNRNKGNKNCWCVTSTNKTI----TDEKYLGP
RVCWLHECTDKTKDRKWLLFDQDVQRSRCKYTGCSININELTLQ-NANADLVAECKGLKT
-VTGDIDP--GVPKKPPPP----KR-PFFFSF----VIAFICIAVLFYFIAV--FYRKKI
KTRDINVRRR----------------
>AFU78040
MGGYVSVTDIKV--RNDPGDYNKKQMFINFNYPEYNKVVSFYEDEN--IYRK-E-ESEIH
PKFCLT---ETMDPSHCGTFLSDELSKK--------YVLTRGEPCRSFTFRPGSFIIYNG
DINERYIDNQIPDSVKAYIAKGYRCRFVKKDYMIMDKE-IEGCCTSPH--AGCPGHLNNG
YVTSHCDTYMDPFCTANPG---NSQCLTWLRTKRK----IALETYSQICATEMEERHCSE
F------VRVARPDYF--TFADNALIKFCDRNKANKNCWCVTSPSKTI----TDEKYLGP
RVCWLHECTDKSKDRKWLLFDQDVQRSRCKYTGCSINVNELTLE-NSNADLVAECKGLKT
-VTGDIDP--GVPKKPPPP----KR-PFFFSF----VISFICIAVLFYFVAV--FYRKKI
KTRDINVRRR----------------
>QAV39996
MGGYVSVTDIKV--RNDPGDYNKKQMFINFNYPEYNKVVSFYEDEN--IYRK-E-ESEIH
PKFCLT---ETMDPSHCGTFLSDELSKK--------YVLTRGEPCRSFTFRPGSFIIYNG
DINERYIDNQIPDSAKAYIAKGYRCRFVKKDYMIMDKE-IEGCCASPH--AGCPGHLNNG
YVTSHCDTYMDPFCTTNPG---NSQCLTWLRTKRK----IALETYSQICATEMEERHCSE
F------VRVARPDYF--TFADNALIKFCDRNKANKNCWCVTSPSKTI----TDEKYLGP
RVCWLHECTDKSKDRKWLLFDQDVQRSRCKYTGCSINVNELTLE-NSNADLVAECKGLKT
-VTGDIDP--GVPKKPPPP----KR-PFFFSF----VISFICIAVLFYFVAV--FYRKKI
KTRDINVRRR----------------
>AQT36976
MGGYVSVTDIKV--RNDPGDYNKKQMFINFNYPEYNKVVSFYEDEN--IYRK-E-ESEIH
PKFCLT---ETMDPSHCGTFLSDELSKK--------YVLTRGEPCRSFTFRPGSFIIYNG
DINERYIDNQIPDSAKAYIAKGYRCRFVKKDYMIMDKE-IEGCCTSPH--AGCPRHLNNG
YVTSHCDTYMDPFCTANPG---NSQCLTWLRTKRK----IALETYSQICATEMEERHCSE
F------VRVARPDYF--TFADNALIKFCDRNKANKNCWCVTSPSKTI----TDEKYLGP
RVCWLHECTDKSKDRKWLLFDQDVQRSRCKYTGCSINVNELTLE-NSNADLVAECKGLKT
-VTGDIDP--GVPKKPPPP----KR-PFFFSF----VISFICIAVLFYFVAV--FYRKKI
KTRDINVRRR----------------
>AFU77370
MGGYVSVTDIKV--RNDPGDYNKKQMFINFNYPEYNKVVSFYEDEN--IYRK-E-ESEIH
PKFCLT---ETMDPSHCGTFLSDELSKK--------YVLTRGEPCRSFTFRPGSFIIYNG
DINERYIDNQIPDSAKAYIAKGYRCRFVKKDYIIMDKE-IEGCCTSPH--AGCPGHLNNG
YVTSHCDTYMDPFCTANPG---NSQCLTWLRTKRK----IALETYSQICATEMEERHCSE
F------VRVARPDYF--TFADNALIKFCDRNKANKNCWCVTSPSKTI----TDEKYLGP
RVCWLHECTDKSKDRKWLLFDQDVQRSRCKYTGCSINVNELTLE-NSNADLVAECKGLKT
-VTGDIDP--GVPKKPPPP----KR-PFFFSF----VISFICIAVLFYFVAV--FYRKKI
KTRDINVRRR----------------
>AQT35106
MGGYVSVTDIKV--RNDPGDYNKKQMFINFNYPEYNKVVSFYEDEN--IYRK-E-ESEIH
PKFCLT---ETMDPSHCGTFLSDELSKK--------YVLTRGEPCRSFTFRPGSFIIYNG
DINERYIDNQIPDSAKAYIAKGYRCRFVKKDYMIMDKE-IEGCCTSPH--AGCPGHLNNG
YVTSHCDTYMDPFCTANPG---NSQCLTWLRTKRK----IALETYSQICATEMEERYCSE
F------VRVARPDYF--TFADNALIKFCDRNKANKNCWCVTSPSKTI----TDEKYLGP
RVCWLHECTDKSKDRKWLLFDQDVQRSRCKYTGCSINVNELTLE-NSNADLVAECKGLKT
-VTGDIDP--GVPKKPPPP----KR-PFFFSF----VISFICIAVLFYFVAV--FYRKKI
KTRDINVRRR----------------
>ARE67736
MG--QRVSGIIV--E-TTKNPEIKYLKVSYTGGYNDEYIKFLEAEK--IRDVVDSIRELS
IPFCIT---QDTTVKQCASFLSSEAKKK--------FVIVPGEPCKSLSFRPGSIIDLA-
---------KIPYGTDSYVLEGTTCKFINKDFLYTDPD-IKRCCTKKST-EDCPKIFSNN
YETDHCDTIMSSVCLKTPE---SIPCREWLATKRE----IALDTYMKVCSDHLHMNYCSD
F------VDYTRPDNF--GYSDTAILSYCSKHKNNPNCWCVTTPQNDK--LFSLELALGP
KVCWLHECTDKSRDRKYLLFDQDVQRSKCKYIGCNINVETLRLT-NSVAELIANCGGSIS
EDSG-AIE--DSYKDK-------TI-PSFFSI-FPISIVIILLFILFYFLKV--YNSKVI
NSNTINVYRK----------------
>NP_051820
MGGYVSVTDIKV--RNDPGDYNKKQMFINFNYPEYNKVVSFYEDEN--IYRK-E-ESEIH
PKFCLT---ETMDPSHCGTFLSDELSKK--------YVLTRGEPCRSFTFRPGSFIIYNG
DINERYIDNQIPDSAKAYIAKGYRCRFVKKDYMIMDKE-IEGCCTSPH--AGCPGHLNNG
YVTSHCDTYMDPFCTANPG---NSQCLTWLRTKRK----IALETYSQICATEMEERHCSE
F------VRVARPDYF--TFADNALIKFCDRNKANKNCWCVTSPSKTI----TDEKYLGP
RVCWLHECTDKSKDRKWLLFDQDVQRSRCKYTGCSINVNELTLE-NSNADLVAECKGLKT
-VTGDIDP--GVPKKPPPP----KR-PFFFSF----VISFICIAVLFYFVAV--FYRKKI
KTRDINVRRR----------------
>QAV43038
MGGYVSVTDIKV--RNDPGNYNKKQMFINFNYPEYNKVVSFYEDEN--IYRK-E-ESEIH
PKFCLT---ETMDPSHCGTFLSDELSKK--------YVLTRGEPCRSFTFRPGSFIIYNG
DINERYIDNQIPDSAKAYIAKGYRCRFVKKDYMIMDKE-IEGCCTSPH--AGCPGHLNNG
YVTSHCDTYMDPFCTANPG---NSQCLTWLRTKRK----IALETYSQICATEMEERHCSE
F------VRVARPDYF--TFADNALIKFCDRNKANKNCWCVTSPSKTI----TDEKYLGP
RVCWLHECTDKSKDRKWLLFDQDVQRSRCKYTGCSINVNELTLE-NSNADLVAECKGLKT
-VTGDIDP--GVPKKPPPP----KR-PFFFSF----VISFICIAVLFYFVAV--FYRKKI
KTRDINVRRR----------------
>YP_009143444
MGASLTITGVRI--DRGIADIRDKYMALEFNKSQYNRAVKFAEESY--KYYYETSPGEIK
PKFCLI---DGMSVDHCSSFLVPEFAKQ--------YVLIHGEPCSSFKFRPGSLIYYQN
DVTPEYINSL--EHSTDYIASGQRCHFIKKDYLLGDSDSVARCCSKTNT-KYCPQIFNNN
YKTEHCDDFMTGFCKNDPG---NPNCLEWLREKRK----PALSTYSDICSKHMDERYCSE
F------TRIIRPDYF--TFGDTALYVFCNDHKGNMNCWCANYPKSD-----SGDKYLGP
RVCWLHECTDESRDRKWLYYNQDVQRTRCKYIGCTINVNSLTLK-NSQAELNSNCTRTTS
-VVGDIDP--GEPIVK-DKM---KL-PTWMGV----AVTVVVISVIFYFISI--YSRPKI
KTNVINVRRR----------------
>QAV42362
MGGYVSVTDIKV--RNDPGDYNKKQMFINFNYPEYNKVVSFYEDEN--IYRK-E-ESEIH
PKFCLT---ETMDPSHCGTFLSDELSKK--------YVLTRGEPCRSFTFRPGSFIIYNG
DINERYIDNQIPNSAKAYIAKGYRCRFVKKDYMIMDKE-IEGCCTSPH--AGCPGHLNNG
YVTSHCDTYMDPFCTANPG---NSQCLTWLRTKRK----IALETYSQICATEMEERHCSE
F------VRVARPDYF--TFADNALIKFCDRNKANKNCWCVTSPSKTI----TDEKYLGP
RVCWLHECTDKSKDRKWLLFDQDVQRSRCKYTGCSINVNELTLE-NSNADLVAECKGLKT
-VTGDIDP--GVPKKPPPP----KR-PFFFSF----VISFICIAVLFYFVAV--FYRKKI
KTRDINVRRR----------------
>QAV34588
MGGYVSVTDIKV--RNDPGDYNKKQMFINFNYPKYNKVVSFYEDEN--IYRK-E-ESEIH
PKFCLT---ETMDPSHCGTFLSDELSKK--------YVLTRGEPCRSFTFRPGSFIIYNG
DINERYIDNQIPDSAKAYIAKGYRCRFVKKDYMIMDKE-IEGCCTSPH--AGCPGHLNNG
YVTSHCDTYMDPFCTANPG---NSQCLTWLRTKRK----IALETYSQICATEMEERHCSE
F------VRVARPDYF--TFADNALIKFCDRNKANKNCWCVTSPSKTI----TDEKYLGP
RVCWLHECTDKSKDRKWLLFDQDVQRSRCKYTGCSINVNELTLE-NSNADLVAECKGLKT
-VTGDIDP--GVPKKPPPP----KR-PFFFSF----VISFICIAVLFYFVAV--FYRKKI
KTRDINVRRR----------------
>YP_009268826
MGAGSSITSVFV---QKTDVRGELEMVIDEDSAGVRYIIPFSEESE--VISD-NSKDVIN
PRFCLQ---DNMDPNYCGTYLSPSISKE--------YIQVKGDPCKSFSFRPGSVIKYNE
P---------VSDSVKAYVKTGYLCKFVKSPLSA-DDK-YKSCCTNPT--PLCPNRLNNN
FETDDCDLVMSSACKDDPN---NILCLDWLRKKRK----IALSTYSDICAKNMDSRYCSE
F------IRIVRPENY--AFGDSSLINYCNDHSSNKNCWCVNPPKVFA--DDKKNRFLGP
RVCWKHECTDNTRDRKWLLYNQDVQRTRCRYVGCSINIDSLTME-KSNVSLISNCHAGIP
-ILGDVDP--GNYTDKNKSKE--AN-YALIS----IPVVFVVIMVIVYFICV--YSRSRL
KTNIINVTR-----------------
>QDP38572
MGGYVSVTDIKV--RNDPGDYNKKQMFINFNYPEYNKVVSFYEDEN--IYRK-E-ESEIH
PKFCLT---ETMDPSHCGTFLSDELSKK--------YVLTWGEPCRSFTFRPGSFIIYNG
DINERYIDNQIPDSAKAYIAKGYRCRFVKKDYMIMDKE-IEGCCTSPH--AGCPGHLNNG
YVTSHCDTYMDPFCTANPG---NSQCLTWLRTKRK----IALETYSQICATEMEERHCSE
F------VRVARPDYF--TFADNALIKFCDRNKANKNCWCVTSPSKTI----TDEKYLGP
RVCWLHECTDKSKDRKWLLFDQDVQRSRCKYTGCSINVNELTLE-NSNADLVAECKGLKT
-VTGDIDP--GVPKKPPPP----KR-PFFFSF----VISFICIAVLFYFVAV--FYRKKI
KTRDINVRRR----------------
>YP_009282829
MGASLTITGVRI--DRGIADIRDKYMVLEFNYPKYNRAVKFAEESY--KYYYETSPGEIK
PKFCLI---DGMSVDHCSSFLVPEFAKQ--------YVLIHGEPCSSFKFRPGSLIYYQN
EVTPEYIKNL--QNSTKYIASGQRCHFIKKDYLLGDSDSVAKCCSKTNT-KYCPKIFNND
YKTEHCDDFMTGFCKNDPG---NPNCLEWLRQKRK----PALSTYSDICAKHMDERYCSE
F------IRIIRPDYF--TFGDTALHVFCNDHKGNINCWCANYPKAD-----SGDKYLGP
RVCWLHECTDESRDRKWLYYNQDVQRTRCKYVGCTINVNSLTLK-NSQAELNSNCTRTTS
-VVGDVDP--GEPIVK-DKI---KL-PTWLGV----AITIVVISVIFYFISI--YSRPKI
KTNDINVRRR----------------
>CAB54720
MGAAVTLNRINI--APGIADIRDKYMELGFNYPKYNRTVKFAEESY--MYYYETSPGEIK
PKFCLI---DGMSIDHCSSFIVPEFAKQ--------YVLIHGEPCSSFKFRPGTLIYYQN
EVTPEYIKDL--KHATDYIASGQRCHFIKKDYLLGDSDSVAKCCSKTNT-KHCPKIFNNN
YKTEHCDDFMTGFCRNDPG---NPNCLEWLRAKRK----PAMSTYSDICSKHMDARYCSE
F------IRIIRPDYF--TFGDTALYVFCNDHKGNRNCWCANYPKSN-----SGDKYLGP
RVCWLHECTDESRDRKWLYYNQDVQRTRCKYVGCTINVNSLTLK-NSQAELTSNCTRTTS
-TVGDI-H--PGEPVVKDKI---KL-PTWLGA----AITLVVISVIFYFISI--YSRPKI
KTNDINVRRR----------------
>NP_570524
MGAAVTLNRIKI--APGIADIRDKYMELGFNYPEYNRAVKFAEESY--TYYYETSPGEIK
PKFCLI---DGMSIDHCSSFIVPEFAKQ--------YVLIHGEPCSSFKFRPGTLIYYQN
EVTPEYIKDL--KHATDYIASGQRCHFIKKDYLLGDSDSVAKCCYKTNT-KHCPKIFNNN
YKTEHCDDFMTGFCRNDPG---NPNCLEWLRAKRK----PAMSTYSDICSKHMDARYCSE
F------IRIIRPDYF--TFGDTALYVFCNDHKGNRNCWCANYPKSN-----SGDKYLGP
RVCWLHECTDESRDRKWLYYNQDVQRTRCKYVGCTINVNSLALK-NSQAELTSNCTRTTS
-AVGDV-H--PGEPVVKDKI---KL-PTWLGA----AITLVVISVIFYFISI--YSRPKI
KTNDINVRRR----------------
>SNB54117
MGAAVTLNRIKI--EPGIADIRDKYMELGFNYPEYNRAVKFAEESY--TYYYETSPGEIK
PKFCLI---DGMSIDHCSSFIVPEFAKQ--------YVLIHGEPCSSFKFRPGSLIYYQN
EVTPEYIKNL--KYATNYIASGQRCHFIKKDYLLGDSDSVAKCCSKTNT-KHCPKIFNNN
YKTEHCDDFMTGFCRNDPG---NPNCLEWLREKRK----PAMSTYSDICSKHMDARYCSE
F------IRIIRPDYF--TFGDTALYVFCNDHKGNRNCWCANYPNSN-----SGDKYLGP
RVCWLHECTDESRDRKWLYYNQDVQRTRCKYVGCTINVNSLALK-NSQAELTSNCTRTTS
-AVGDV-D--PGEPVVKDKI---KL-PTWLGA----AITLVVISVIFYFISI--YSRPKI
KTNDINVRRR----------------
>YP_784329
MG--QALTGLKVYSDE-KNARGEKTL--SVEYASSREYVYFKEEDR--TFDD-LTLPRLD
LDFCLP---AALSPDFCAGFLSPRARAL--------YVMQDGGPCLSLSFRPGSLITTPG
D--------RLPAALTPYVSPGRRCAFVNRDYQYDDAL-AARCCTTDDA-LNCPAELRDG
YRSDRCDRFMVDFCRRDPA---HRKCAAWLSGRRE----IAMATYSELCADALDQNYCSY
F------VLYSRPEHF--RYSDVAIERFCGARRDDPRCWCVFPPAAAAARVREIERYLGP
KVCWLHYCTDRSRDPKYLLFDQTVQRAKCRYVGCGVTVDQMDLR-NSTVSIVSDCLTTGE
-IRDAGVE--GGYRREAPALVVHHL-PA-------IPLIALAAVALFYLLRL--YSAPLN
AGSSPHGRPGHADRPPRARHAPGAAG
>NP_671638
MGAAVTLNSIKI--ETGIADIRDKYMVLGFNYPEYNRAVRFAEESY--MYYYETSPGEIK
PKFCLI---DGMSIDHCSSFIVPEFAKQ--------YVLIRGEPCSSFKFRPGSLIYYQN
EVTPEYIKDL--KHATDYIASGQRCHFIKKDYLLGDSDSVAKCCSKTNT-KHCPKIFNNN
YKTEHCDDFMTGFCRNDPG---NPNCLEWLRAKRK----PAMSTYSDICSKHMDARYCSE
F------IRIVRPDYF--TFGDTALYVFCNDHKGNRNCWCANYPKSN-----SGDKYLGP
RVCWLHECTDESRDRKWLYYNQDVQRTRCKYVGCTVNVNSLALK-NSQAELMSNCTRTTS
-AVGDV-H--PGEPVVKDKI---KL-PTWLGA----AITLVVISVIFYFISI--YSRPKI
KTNDINVRRR----------------
>SNB53436
MGAAVTLNRIKI--APGIADIRDKYMELGFNYPEYNRAVKFAEESY--MYYYETSPGEIK
PKFCLI---DGMSIDHCSSFIVPEFAKQ--------YVLIRGEPCSSFKFRPGSLIYYQN
EVTPEYIKDL--KHATDYIASGQRCHFIKKDYLLGDSDSVAKCCSKTNT-KHCPKIFNNN
YKTEHCDDFMTGFCRNDPG---NPNCLEWLRAKRK----PAMSTYSDICSKHMDARYCSE
F------IRIIRPDYF--TFGDTALYVFCNDHKGNRNCWCANYPKSN-----SGDKYLGP
RVCWLHECTDESRDRKWLYYNQDVQRTRCKYVGCTINVNSLALK-NSQAELTSNCTRTTS
-AVGDV-H--PGEPVVKDKI---KL-PTWLGA----AITLVVISVIFYFISI--YSRPKI
KTNDINVRRR----------------
>AAR17979
MGAAVTLNRIKI--APGIADIRDKYMELGFNYPEYNRAVKFAEESY--MYYYETSPGEIK
PKFCLI---DGMSIDHCSSFIVPEFAKQ--------YVLIHGEPCSSFKFRPGSLIYYQN
EVTPEYIKDL--KHATDYIASGQRCHFIKKDYLLGDSDSVAKCCSKTNT-KHCPKIFNNN
YKTEHCDDFMTGFCRNDPG---NPNCLEWLRAKRK----PAMSTYSDICSKHMDARYCSE
F------IRIIRPDYF--TFGDTALYVFCNDHKGNRNCWCANYPKSN-----SGDKYLGP
RVCWLHECTDESRDRKWLYYNQDVQRTRCKYVGCTINVNSLALK-NSQAELTSNCTRTTS
-AVGNVHH--PGEPVVKDKI---KL-PTWLGA----AITLVVISVIFYFISI--YSRPKI
KTNDINVRRR----------------
>AIE40213
MGAAVTLNRIKI--ETGIADIRDKYMVLDFNYPEYNRAVRFAEESY--MYYYETSPGEIK
PKFCLI---DGMSIDHCSSFIVPEFAKQ--------YVLIHGEPCSSFKFRPGSLIYYQN
EVTPEYIKDL--KYATDYIASGQRCHFIKKDYLLGDSDSVAKCCSKTNT-KHCPKIFNNN
YKTEHCDDFMTGFCRNDPG---NPNCLEWLRVKRK----PAMSTYSDICSKHMDARYCSE
F------IRIIRPDYF--TFGDTALYVFCNDHKGNRNCWCANYPKSN-----SGDKYLGP
RVCWLHECTDESRDRKWLYYNQDVQRTRCKYVGCTINVNSLVLK-NSQAELTSNCTRTTS
-AVGDV-H--PGEPVVNDKI---KL-PTWLGA----SITLVVISVIFYFISI--YSRPKI
KTNDINVRRR----------------
>AGR36970
MGAAVTLNRIKI--ETGIADIRDKYMVLDFNYPEYNRAVRFAEESY--MYYYETSPGEIK
PKFCLI---DGMSIDHCSSFIVPEFAKQ--------YVLIHGEPCSSFKFRPGSLIYYQN
EVTPEYIKDL--KYATDYIASGQRCHFIKKDYLLGDSDSVAKCCSKTNT-KHCPKIFNNN
YKTEHCDDFMTGFCRNDPG---NPNCLEWLRVKRK----PAMSTYSDICSKHMDARYCSE
F------IRIIRPDYF--TFGDTALYVFCNDHKGNRNCWCANYPKSN-----SGDKYLGP
RVCWLHECTDESRDRKWLYYNQDVQRTRCKYVGCTINVNSLVLK-NSQAELTSNCTRTTS
-VVGDV-H--PGEPVVNDKI---KL-PTWLGA----SITLVVISVIFYFISI--YSRPKI
KTNDINVRRR----------------
>SPN69100
MGAAVTLNRIKI--APGIADIRDKYMELGFNYPEYNRAVKFAEESY--MYYYETSPGEIK
PKFCLI---DGMSIDHCSSFIVPEFAKQ--------YVLIRGEPCSSFKFRPGSLIYYQN
EVTPEYIKDL--KHATDYIASGQRCHFIKKDYLLGDSDSVAKCCSKTNT-KHCPKIFNNN
YKTEHCDDFMTGFCRNDPG---NPNCLEWLRAKRK----PAMSTYSDICSKHMDARYCSE
F------IRIIRPDYF--TFGDTALYVFCNDHKGNRNCWCANYPKSN-----SGDKYLGP
RVCWLHECTDESRDRKWLYYNQDVQRTRCKYVGCTINVNSLALK-NSQAELTSNCTRTTS
-AVGDV-H--PGEPEVKDKI---KL-PTWLGA----AITLVVISVIFYFISI--YSRPKI
KTNDINVRRR----------------
>AVO21144
MGAAVTLNRIKI--APGIADIRDKYMELGFNYPEYNRAVKFAEESY--TYYYETSPGEIK
PKFCLI---DGMSIDHCSSFIVPEFAKQ--------YVLIHGEPCSSFKFRPGSLIYYQN
EVTPEYIKDL--KHATDYIASGQRCHFIKKDYLLGDSDSVAKCCSKTNT-KHCPKIFNNN
YKTEHCDDFMTGFCRNDPG---NPNCLEWLRAKRK----PAMSTYSDICSKHMDARYCSE
F------IRIIRPDYF--TFGDTALYVFCNDHKGNRNCWCANYPKSN-----SGDKYLGP
RVCWLHECTDESRDRKWLYYNQDVQRTRCKYVGCTINVNSLALK-NSQAELTSNCTRTTS
-AVGNV-H--PGEPVVKDKI---KL-PTWLGA----AITLVVISVIFYFISI--YSRPKI
KTNDINVRRR----------------
>ADX22971
MGAAVTLNRIKI--ETGIADIRDKYMVLDFNYPEYNRAVRFAEESY--MYYYETSPGEIK
PKFCLI---DGMSIDHCSSFIVPEFAKQ--------YVLIHGEPCSSFKFRPGSLIYYQN
EVTPEYIKDL--KYATDYIASGQRCHFIKKDYLLGDSDSVAKCCSKTNT-KHCPKIFNNN
YKTEHCDDFMTGFCRNDPG---NPNCLEWLRVKRK----PAMSTYSDICSKHMDARYCSE
F------IRIIRPDYF--TFGDTALYVFCNDHKGNRNCWCANYPKSN-----SGDKYLGP
RVCWLHXCTDESRDRKWLYYNQDVQRTRCKYVGCTINVNSLALK-NSQAELTSNCTRTTS
-AVGDV-H--PGEPVVNDKX---XL-PTWLGA----SITLVVISVIFYFISI--YSRPKI
KTNDINVRRR----------------
>YP_233018
MGAAVTLNRIKI--APGIADIRDKYMELGFNYPEYNRAVKFAEESY--TYYYETSPGEIK
PKFCLI---DGMSIDHCSSFIVPEFAKQ--------YVLIHGEPCSSFKFRPGSLIYYQN
EVTPEYIKDL--KHATDYIASGQRCHFIKKDYLLGDSDSVAKCCSKTNT-KHCPKIFNNN
YKTEHCDDFMTGFCRNDPG---NPNCLEWLRAKRK----PAMSTYSDICSKHMDARYCSE
F------IRIIRPDYF--TFGDTALYVFCNDHKGNRNCWCANYPKSN-----SGDKYLGP
RVCWLHECTDESRDRKWLYYNQDVQRTRCKYVGCTINVNSLALK-NSQAELTSNCTRTTS
-AVGDV-H--PGEPVVKDKI---KL-PTWLGA----AITLVVISVIFYFISI--YSRPKI
KTNDINVRRR----------------
>AAB96467
MGAAVTLNRIKI--APGIADIRDKYMELGFNYPEYNRAVKFAEESY--TYYYETSPGEIK
PKFCLI---DGMSIDHCSSFIVPEFAKQ--------YVLIHGEPCSSFKFRPGSLIYYQN
EVTPEYIKDL--KHATDYIASGQRCHFIKKDYLLGDSDSVAKCCSKTNT-KHCPKIFNNN
YKTEHCDDFMTGFCRNDPG---NPNCLEWLRAKRK----PAMSTYSDICSKHMDARYCSE
F------IRIIRPDYF--TFGDTALYVFCNDHKGNRNCWCANYPKSN-----SGDKYLGP
RVCWLHECTDESRDRKWLYYNQDVQRTRCKYVGCTINVNSLALK-NSQAELTSNCTRTTS
-AVGDV-H--PGEPVVKDKI---KL-PTWLGA----AITLVVISVIFYFISI--YSRTKI
KTNDINVRRR----------------
>AHB35774
MGAAVTLNRIKI--APGIADIRDKYMELGFNYPEYNKAVKFAEESY--MYYYETSPGEIK
PKFCLI---DGMSIDHCSSFIVPEFAKQ--------YVLIHGEPCSSFKFRPGSLIYYQN
EVTPEYIKDL--KHATDYIASGQRCHFIKKDYLLGDSDSVAKCCSKTNT-KHCPKIFNNN
YKTEHCDDFMTGFCRNDPG---NPNCLEWLRAKRK----PAMSTYSDICSKHMDARYCSE
F------IRIIRPDYF--TFGDTALYVFCNDHKGNRNCWCANYPKSN-----SGDKYLGP
RVCWLHECTDESRDRKWLYYNQDVQRTRCKYVGCTINVNSLALK-NSQAELTSNCTRTTS
-AVGNVHH--PGEPVVKDKI---KL-PTWLGA----AITLVVISVIFYFISI--YSRPKI
KTNDINVRRR----------------
>YP_009281883
MGASLTITGVRI--DRGIADIRDKYMALEFNYPKYNRAVKFAEESY--KYYYETSPGEIK
PKFCLI---DGMSIDHCSSFLVPEFAKQ--------YVLIHGEPCSSFKFRPGSMIYYQN
EVTPEYIQSL--EHSTEYIASGRRCHFIKKDYLLGDSDSVAKCCSKTNT-KYCPKIFNNN
YKTEHCDDFMTGFCKNDPG---NPNCLEWVRQKRK----PALSTYSDICAKHMDERYCSE
F------IRIIRPDYF--TFGDTALHVFCNDHKGNMNCWCANYPKSA-----SGDKYLGP
RVCWLHECTDESRDRKWLYYNQDVQRTRCKYVGCTINVNSLTLK-NSQAELNSNCTRNTT
-AIGDIDP--GEPKVKNNKL---KL-PTWLGA----AITVVVISVIFYFISI--YSRPKI
KTNDINVRRR----------------
>AEY74375
MGAAVTLNRIKI--APGIADIRDKYMELGFNYPEYNRAVKFAEESY--TYYYETSPGEIK
PKFCLI---DGMSIDHCSSFIVPEFAKQ--------YVLIHGEPCSSFKFRPGSLIYYQN
EVTPEYIKDL--KHATDYIASGQRCHFIKKDYLLGDSDSVAKCCSKTNT-KHCPKIFNNN
YKTEHCDDFMTGFCRNDPG---NPNCLEWLRAKRK----PAMSTYSDICSKHMDARYCSE
F------IRIIRPDYF--TFGDTALYVFCNDHKGNRNCWCANYPKSN-----SGDKYLGP
RVCWLHECTDESRDRKWLYYNQDVQRTRCKYVGCTINVNSLALK-NSQAELTSNCTRTTS
-AVGNVHH--PGEPVVKDKI---KL-PTWLGA----AITLVVISVIFYFISI--YSRPKI
KTNDINVRRR----------------
>AGR38304
MGAAVTLNRIKI--ETGIADIRDKYMVLDFNYPEYNRAVRFAEESY--MYYYETSPGEIK
PKFCLI---DGMSIDHCSSFIVPEFAKQ--------YVLIHGEPCSSFKFRPGSLIYYQN
EVTPEYIKDL--KYATDYIASGQRCHFIKKDYLLGDSDSVAKCCSKTNT-KHCPKIFNNN
YKTEHCDDFMTGFCRNDPG---NPNCLEWLRVKRK----PAMSTYSDICSKHMDARYCSE
F------IRIIRPDYF--TFGDTALYVFCNDHKGNRNCWCANYPKSN-----SGDKYLGP
RVCWLHECTDESRDRKWLYYNQDVQRTRCKYVGCTINVNSLALK-NSQAELTSNCTRTTS
-AVGDV-H--PGEPVVNDKI---KL-PTWLGA----SITLVVISVIFYFISI--YSRPKI
KTNDINVRRR----------------
>AEY73424
MGAAVTLNRIKI--APGIADIRDKYMELGFNYPEYNRAVKFAEESY--TYYYETSPGEIK
PKFCLI---DGMSIDHCSSFIVPEFAKQ--------YVLIHGEPCSSFKFRPGSLIYYQN
EVTPEYIKDL--KHATDYIASGQRCHFIKKDYLLGDSDSVAKCCSKTNT-KHCPKIFNNN
YKTEHCDDFMTGFCRNDPG---NPNCLEWLRAKRK----PAMSTYSDICSKHMDARYCSE
F------IRIIRPDYF--TFGDTALYVFCNDHKGNRNCWCANYPKSN-----SGDKYLGP
RVCWLHECTDESRDRKWLYYNQDVQRTRCKYVGCTINVNSLALK-NSQAELTSNCTRTTS
-AVGNVHH--PGEPVVKDKI---KL-PTWLGA----AITLVVISVIFYFISI--YSRTKI
KTNDINVRRR----------------
>AGJ91595
MGAAVTLNRIKI--APGIADIRDKYMELGFNYPEYNRAVKFAEESY--TYYYETSPGEIK
PKFCLI---DGMSIDHCSSFIVPEFAKQ--------YVLIHGEPCSSFKFRPGSLIYYQN
EVTPEYIKDL--KHATDYIASGQRCHFIKKDYLLGDSDSVAKCCSKTNT-KHCPKIFNNN
YKTEHCDDFMTGFCRNDPG---NPNCLEWLRAKRK----PAMSTYSDICSKHMDARYCSE
F------IRIIRPDYF--TFGDTALYVFCNDHKGNRNCWCANYPKSN-----SGDKYLGP
RVCWLHECTDESRDRKWLYYNQDVQRTRCKYVGCTINVNSLALK-NSQAELTSNCTRTTS
-AVGDVHH--PGEPVVKDKI---KL-PTWLGA----AITLVVISVIFYFISI--YSRPKI
KTNDINVRRR----------------
>ABG43898
MGAAVTLNRINI--ASGIADIRDKYMELGFNYPKYNRTVKFAEESY--MYYYETSPGEIK
PKFCLI---DGMSIDHCSSFIVPEFAKQ--------YVLIHGEPCSSFKFRPGTLIYYQN
EVTPEYIKDL--KHATDYIASGQRCHFIKKDYLLGDSDSVAKCCSKTNT-KHCPKIFNNN
YKTEHCDDFMTGFCRNDPG---NPNCLEWLRAKRK----PAMSTYSDICSKHMDARYCSE
F------IRIIRPDYF--TFGDTALYVFCNDHKGNRNCWCVNYPKSN-----SGDKYLGP
RVCWLHECTDESRDRKWLYYNQDVQRTRCKYVGCTINVNSLALK-NSQAELTSNCTRTTS
-TVGDI-H--PGEPVVKDKI---KL-PTWLGA----AITLVVISVIFYFISI--YSRPKI
KTNDINVRRR----------------
>ABD98606
MGAAVTLNRIKI--APGIADIRDKYMELGFNYPEYNRAVKFAEESY--TYYYETSPGEIK
PKFCLI---DGMSIDHCSSFIVPEFAKQ--------YVLIHGEPCSSFKFRPGSLIYYQN
EVTPEYIKDL--KHATDYIASGQRCHFIKKDYLLGDSDSVAKCCSKTNT-KHCPKIFNNN
YKTEHCDDFMTGFCRNDPG---NPNCLEWLRAKRK----PAMSTYSDICSKHMDARYCSE
F------IRIIRPDYF--TFGDTALYVFCNDHKGNRNCWCANYPKSN-----SGDKYLGP
RVCWLHECTDESRDRKWLYYNQDVQRTRCKYVGCTINVNSLALK-NSQAELTSNCTRTTS
-AVGNV-H--PGEPVVKDKI---KL-PTWLGA----AITLVVISVIFYFISI--YSRTKI
KTNDINVRRR----------------
>ALF05383
MGAAVTLNRIKI--APGIADIRDKYMELGFNYPEYNKAVKFAEESY--TYYYETSPGEIK
PKFCLI---DGMSIDHCSSFIVPEFAKQ--------YVLIHGEPCSSFKFRPGSLIYYQN
EVTPEYIKDL--KHATDYIASGQRCHFIKKDYLLGDSDSVAKCCSKTNT-KHCPKIFNNN
YKTEHCDDFMTGFCRNDPG---NPNCLEWLRAKRK----PAMSTYSDICSKHMDARYCSE
F------IRIIRPDYF--TFGDTALYVFCNDHKGNRNCWCANYPKSN-----SGDKYLGP
RVCWLHECTDESRDRKWLYYNQDVQRTRCKYVGCTINVNSLALK-NSQAELTSNCTRTTS
-AVGNVHH--PGEPVVKDKI---KL-PTWLGA----AITLVVISVIFYFISI--YSRPKI
KTNDINVRRR----------------
>ADX22775
MGAAVTLNRIKI--ETGIADIRDKYMVLDFNYPEYNRAVRFAEESY--MYYYETSPGEIK
PKFCLI---DGMSIDHCSSFIVPEFAKQ--------YVLIHGEPCSSFKFRPGSLIYYQN
EVTPEYIKDL--KYATDYIASGQRCHFIKKDYLLGDSDSVAKCCSKTNT-KHCPKIFNNN
YKTEHCDDFMTGFCRNDPG---NPNCLEWLRVKRK----PAMSTYSDICSKHMDARYCSE
F------IRIIRPDYF--TFGDTALYVFCNDHKGNRNCWCANYPKSN-----SGDKYLGP
RVCWLHECTDESRDRKWLYYNQDVQRTRCKYVGCTINVNSLALK-NSQAELTSNCTRTTS
-AVGDV-H--PGEPVVNXKX---XL-PTWLGA----SITLVVISVIFYFISI--YSRPKI
KTNDINVRRR----------------
>AUD55299
MGAAVTLNRIKI--APGIADIRDKYMELGFNYPEYNRAVKFAEESY--MYYYETSPGEIK
PKFCLI---DGMSIDHCSSFIVPEFAKQ--------YVLIHGEPCSSFKFRPGSLIYYQN
EVTPEYIKDL--KHATDYIASGQRCHFIKKDYLLGDSDSVAKCCSKTNT-KHCPKIFNNN
YKTEHCDDFMTGFCRNDPG---NPNCLEWLRAKRK----PAMSTYSDICSKHMDARYCSE
F------IRIIRPDYF--TFGDTALYVFCNDHKGNRNCWCANYPKSN-----SGDKYLGP
RVCWLHECTDESRDRKWLYYNQDVQRTRCKYVGCTINVNSLALK-NSQAELTSNCTRTTS
-AVGNVHH--PGEPVVKDKI---KL-PTWLGA----AITLVVISVIFYFISI--YSRTKI
KTNDINVRRR----------------
>NP_536554
MGAAVTLNRIKI--ETGIADIRDKYMVLDFNYPEYNRAVRFAEESY--MYYYETSPGEIK
PKFCLI---DGMSIDHCSSFIVPEFAKQ--------YVLIHGEPCSSFKFRPGSLIYYQN
EVTPEYIKDL--KYATDYIASGQRCHFIKKDYLLGDSDSVAKCCSKTNT-KHCPKIFNNN
YKTEHCDDFMTGFCRNDPG---NPNCLEWLRVKRK----PAMSTYSDICSKHMDARYCSE
F------IRIIRPDYF--TFGDTALYVFCNDHKGNRNCWCANYPKSN-----SGDKYLGP
RVCWLHECTDESRDRKWLYYNQDVQRARCKYVGCTINVNSLVLK-NSQAELTSNCTRTTS
-VVGDV-H--PGEPVVNDKI---KL-PTWLGA----SITLVVISVIFYFISI--YSRPKI
KTNDINVRRR----------------
>ARR29788
MGAAVTLNRIKI--APGIADIRDKYMELGFNYPEYNRAVKFAEESY--MYYYETSPGEIK
PKFCLI---DGMSIDHCSSFIVPEFAKQ--------YVLIRGEPCSSFKFRPGSLIYYQN
EVTPEYIKDL--KHATDYIASGQRCHFIKKDYLLGDSDSVAKCCSKTNT-KHCPKIFNNN
YKTEHCDDFMTGFCRNDPG---NPNCLEWLRAKRK----PAMSTYSDICSKHMDERYCSE
F------IRIIRPDYF--TFGDTALYVFCNDHKGNRNCWCANYPKSN-----SGDKYLGP
RVCWLHECTDESRDRKWLYYNQDVQRTRCKYVGCTINVNSLALK-NSQAELTSNCTRTTS
-AVGDV-H--PGEPVVKDKI---KL-PTWLGA----AITLVVISVIFYFISI--YSRPKI
KTNDINVRRR----------------
>AYP74114
MG--QRVSTITV--E-QTKNPEIKYLKVSYTGGYNDEYIKFFEADR--VRDA-GSANELS
IPFCIT---QNTTVKQCASFLSPEAKKK--------FVIVPGEPCKSFSFRPGSIVDIA-
---------KIPYGTESYILQGTTCKFINKDFLYTDPD-IKRCCNKEST-EDCPKIFSNN
YETDHCDTIMSSICLQTPE---SIPCREWLATKRE----IALDTYMKVCSDHLDMNYCSD
F------VDYTRPDNF--GYSDTAILSYCAKHKSNPNCWCVTTPQNDK--LFSLELALGP
KVCWLHECTDKSRDRKYLLFDQDIQRAECKYIGCNINVETLRLT-NSVAELIANCGGSIS
DTIG-ETD--DDYKDK-------SI-PAFFSI-FPISIVIILLFILFYFLKV--YNSKII
NSNTINVYRK----------------
>ADZ29258
MGAAVTLNRIKI--APGIADIRDKYMELGFNYPEYNRAVKFAEESY--TYYYETSPGEIK
PKFCLI---DGMSIDHCSSFIVPEFAKQ--------YVLIHGEPCSSFKFRPGSLIYYQN
EVTPEYIKDL--KHATDYIASGQRCHFIKKDYLLGDSDSVAKCCSKTNT-KYCPKIFNNN
YKTEHCDDFMTGFCRNDPG---NPNCLEWLRAKRK----PAMSTYSDICSKHMDARYCSE
F------IRIIRPDYF--TFGDTALYVFCNDHKGNRNCWCANYPKSN-----SGDKYLGP
RVCWLHECTDESRDRKWLYYNQDVQRTRCKYVGCTINVNSLALK-NSQAELTSNCTRTTS
-AVGDV-H--PGEPVVKDKI---KL-PTWLGA----AITLVVISVIFYFISI--YSRPKI
KTNDINVRRR----------------
>NP_619932
MGAAVTLNRIKI--APGIADIRDKYMELGFNYPEYNRAVKFAEESY--MYYYETSPGEIK
PKFCLI---DGMSIDHCSSFIVPEFAKQ--------YVLIRGEPCSSFKFRPGSLIYYQN
EVTPEYIKDL--KHATDYIASGQRCHFIKKDYLLGDSDSVAKCCSKTNT-KHCPKIFNNN
YKTEHCDDFMTGFCRNDPG---NPNCLEWLRAKRK----PAMSTYSDICSKHMDERYCSE
F------IRIIRPDYF--TFGDTALYVFCNDHKGNRNCWCANYPKSN-----SGDKYLGP
RVCWLHECTDESRDRKWLYYNQDVQRTRCKYVGCTINVNSLALK-NSQAELTSNCTRTTS
-AVGDV-H--PGEPIVKDKI---KL-PTWLGA----AITLVVISVIFYFISI--YSRPKI
KTNDINVRRR----------------
>YP_717445
MGAAVTLNRIKI--APGIADIRDKYMELGFNYPEYNRVVKFAEESY--MYYYETSPGEIK
PKFCLI---DGMSIDHCSSFIVPEFAKQ--------YVLIHGEPCSSFKFRPGTLIYYQN
EVTPEYIKDL--KHATDYIASGQRCHFIKKDYLLGDSDSVAKCCSKTNT-KHCPKIFNNN
YKTEHCDDFMTGFCRNDPG---NPNCLEWLRAKRK----PAMSTYSDICSKHMDARYCSE
F------IRIIRPDYF--TFGDTALYVFCNDHKGNRNCWCANYPKSN-----SGDKYLGP
RVCWLHECTDESRDRKWLYYNQDVQRTRCKYVGCTINVNSLALK-NSQAELTSNCTRTTS
-AVGDV-H--PGEPVVKDKI---KL-PTWLGA----AITLVVISVIFYFISI--YSRPKI
KTNDINVRRR----------------
>AIX99460
MGAAVTLNRIKI--APGIADIRDKYMELGFNYPEYNRAVKFAEESY--TYYYETSPGEIK
PKFCLI---DGMSIDHCSSFIVPEFAKQ--------YVLIHGEPCSSFKFRPGSLIYYQN
EVTPEYIKDL--KHATDYIASGQRCHFIKKDYLLGDSDSVATCCSKTNT-KHCPKIFNNN
YKTEHCDDFMTGFCRNDPG---NPNCLEWLRAKRK----PAMSTYSDICSKHMDARYCSE
F------IRIIRPDYF--TFGDTALYVFCNDHKGNRNCWCANYPKSN-----SGDKYLGP
RVCWLHECTDESRDRKWLYYNQDVQRTRCKYVGCTINVNSLALK-NSQAELTSNCTRTTS
-AVGDV-H--PGEPVVKDKI---KL-PTWLGA----AITLVVISVIFYFISI--YSRPKI
KTNDINVRRR----------------
>AAA60868
MGAAVTLNRINI--ASGIADIRDKYMELGFNYPKYNRTVKFAEESY--MYYYETSPGEIK
PKFCLI---DGMSIDHCSSFIVPEFAKQ--------YVLIHGEPCSSFKFRPGTLIYYQN
EVTPEYIKDL--KHATDYIASGQRCHFIKKDYLLGDSDSVAKCCSKTNT-KHCPKIFNNN
YKTEHCDDFMTGFCRNDPG---NPNCLEWLRAKRK----PAMSTYSDICSKHMDARYCSE
F------IRIIRPDYF--TFGDTALYVFCNDHKGNRNCWCANYPKSN-----SGDKYLGP
RVCWLHECTDESRDRKWLYYNQDVQRTRCKYVGCTINVNSLALK-NSQAELTSNCTRTTS
-TVGDI-H--PGEPVVKDKI---KL-PTWLGA----AITLVVISVIFYFISI--YSRPKI
KTNDINVRRR----------------
>ABF24691
MGAAVTLNRINI--ASGIADIRDKYMELGFNYPKYNRTVKFAEESY--MYYYETSPGEIK
PKFCLI---DGMSIDHCSSFIVPEFAKQ--------YVLIHGEPCSSFKFRPGTLIYYQN
EVTPEYIKDL--KHATDYIASGQRCHFIKKDYLLGDSDSVAKCCSKTNT-KHCPKIFNNN
YKTEHCDDFMTGFCRNDPG---NPNCLEWLRTKRK----PAMSTYSDICSKHMDARYCSE
F------IRIIRPDYF--TFGDTALYVFCNDHKGNRNCWCANYPKSN-----SGDKYLGP
RVCWLHECTDESRDRKWLYYNQDVQRTRCKYVGCTINVNSLALK-NSQAELTSNCTRTTS
-TVGDI-H--PGEPVVKDKI---KL-PTWLGA----AITLVVISVIFYFISI--YSRPKI
KTNDINVRRR----------------
>AGY98579
MGAAVTLNRIKI--APGIADIRDKYMELGFNYPEYNRAVKFAEESY--MYYYETSPGEIK
PKFCLI---DGMSIDHCSSFIVPEFAKQ--------YVLIHGEPCSSFKFRPGTLIYYQN
EVTPEYIKDL--KHATDYIASGQRCHFIKKDYLLGDSDSVAKCCSKTNT-KHCPKIFNNN
YKTEHCDDFMTGFCRNDPG---NPNCLEWLRAKRK----PAMSTYSDICSKHMDARYCSE
F------IRIIRPDYF--TFGDTALYVFCNDHKGNRNCWCANYPKSN-----SGDKYLGP
RVCWLHECTDESRDRKWLYYNQDVQRTRCKYVGCTINVNSLALK-NSQAELTSNCTRTTS
-AVGDV-H--PGEPVVKDKI---KL-PTWLGA----AITLVVISVIFYFISI--YSRPKI
KTNDINVRRR----------------
>ABF26504
MGAAVTLNRINI--APGIADIRDKYMELGFNYPKYNRTVKFAEESY--MYYYETSPGEIK
PKFCLI---DGMSIDHCSSFIVPEFAKQ--------YVLIHGEPCSSFKFRPGTLIYYQN
EVTPEYIKDL--KHATDYIASGQRCHFIKKDYLLGDSDSVAKCCSKTNT-KHCPKIFNNN
YKTEHCDDFMTGFCRNDPG---NPNCLEWLRAKRK----PAMSTYSDICSKHMDARYCSE
F------IRIIRPDYF--TFGDTALYVFCNDHKGNRNCWCANYPKSN-----SGDKYLGP
RVCWLHECTDESRDRKWLYYNQDVQRTRCKYVGCTINVNSLALK-NSQAELTSNCTRTTS
-TVGDI-H--PGEPVVKDKI---KL-PTWLGA----AITLVVISVIFYFISI--YSRPKI
KTNDINVRRR----------------
>ABG45519
MGAAVTLNRINI--ASGIADIRDKYMELGFNYPKYNRTVKFAEESY--MYYYETSPGEIK
PKFCLI---DGMSIDHCSSFIVPEFAKQ--------YVLIHGEPCSSFKFRPGTLIYYQN
EVTPEYIKDL--KHATDYIASGQRCHFIKKDYLLGDSDSVAKCCSKTNT-KHCPKIFNNN
YKTEHCDDFMTGFCRNDPG---NPNCLEWLRAKRK----PAMSTYSDICSKHMDARYCSE
F------IRIIRPDYF--TFGDTALYVFCNDHKGNRNCWCANYPKSN-----SGDKYLGP
RVCWLHECTDESRDRKWLYYNQDVQRTRCKYVGCTINVNSLALK-NSQAELTSNCTRTTS
-TVGDI-H--PGEPVVKDKI---KL-PTWLGA----TITLVVISVIFYFISI--YSRPKI
KTNDINVRRR----------------
>CAD90684
MGAAVTLNRIKI--APGIADIRDKYMELGFNYPEYNRAVKFAEESY--TYYYETSPGEIK
PKFCLI---DGMSIDHCSSFIVPEFAKQ--------YVLIHGEPCSSFKFRPGSLIYYQN
EVTPEYIKDL--KHATDYIASGQRCHFIKKDYLLGDSDGVAKCCSKTNT-KYCPKIFNNN
YKTEHCDDFMTGFCRNDPG---NPNCLEWLRAKRK----PAMSTYSDICSKHMDARYCSE
F------IRIIRPDYF--TFGDTALYVFCNDHKGNRNCWCANYPKSN-----SGDKYLGP
RVCWLHECTDESRDRKWLYYNQDVQRTRCKYVGCTINVNSLALK-NSQAELTSNCTRTTS
-AVGDV-H--PGEPVVKDKI---KL-PTWLGA----AITLVVISVIFYFISI--YSRPKI
KTNDINVRRR----------------
>NP_955278
MG--QRVSSITV--E-NTRNPEIKYLKVSYSGGYQDEFIKFQEANR--IRESV-FANEVS
IPFCLT---QDTTVKQCASFLSPDARKK--------FVIAPGVPCKSLSFRPGSIVDVT-
---------KIPYGAESYILEGTTCRFINKDFLYTDPD-IKRCCNKESS-IDCPKIFSNN
YETDHCDTIMSSICRQTPE---SIPCREWLATKRE----IPLDTYMKVCSDHLDENYCSD
F------VDYTRPDNF--GYSDTAILSYCAKHKSNPNCWCVTTPQNDK--LFSLELALGP
KVCWLHECTDKSRDRKYLLFDQDIQRARCKYIGCNINVETLRLT-NSVAELIANCGGAIS
DTLVTSND--DDYKDK-------TI-PNFFSI-LPISIVIILLFILFYFLKV--YNSKLI
NSNTINVYRK----------------
>ABF27110
MGAAVTLNRINI--APGIADIRDKYMELGFNYPKYNRTVKFAEESY--MYYYETSPGEIK
PKFCLI---DGMSIDYCSSFIVPEFAKQ--------YVLIHGEPCSSFKFRPGTLIYYQN
EVTPEYIKDL--KHATDYIASGQRCHFIKKDYLLGDSDSVAKCCSKTNT-KHCPKIFNNN
YKTEHCDDFMTGFCRNDPG---NPNCLEWLRAKRK----PAMSTYSDICSKHMDARYCSE
F------IRIIRPDYF--TFGDTALYVFCNDHKGNRNCWCANYPKSN-----SGDKYLGP
RVCWLHECTDESRDRKWLYYNQDVQRTRCKYVGCTINVNSLALK-NSQAELTSNCTRTTS
-TVGDI-H--PGEPVVKDKI---KL-PTWLGA----AITLVVISVIFYFISI--YSRPKI
KTNDINVRRR----------------
>CUI02405
MGAAVTLNRIKI--APGIADIRDKYMELGFNYPEYNRAVKFAEESY--MYYYETSPGEIK
PKFCLI---DGMSIDHCSSFIVPEFAKQ--------YVLIRGEPCSSFKFRPGSLIYYQN
EVTPEYIKDL--KHATDYIASGQRCHFIKKDYLLGNSDSVAKCCSKTNT-KHCPKIFNNN
YKTEHCDDFMTGFCRNDPG---NPNCLEWLRAKRK----PAMSTYSDICSKHMDARYCSE
F------IRIIRPDYF--TFGDTALYVFCNDHKGNRNCWCANYPKSN-----SGDKYLGP
RVCWLHECTDESRDRKWLYYNQDVQRTRCKYVGCTINVNSLALK-NSQAELTSNCTRTTS
-AVGDV-H--PGEPVVKDKI---KL-PTWLGA----AITLVVISVIFYFISI--YSRPKI
KTNDINVRRR----------------
>NP_042164
MGAAVTLNRINI--ASGIADIRDKYMELGFNYPKYNRTVKFAEESY--MYYYETSPGEIK
PKFCLI---DGMSIDHCSSFIVPEFAKQ--------YVLIHGEPCSSFKFRPGTLIYYQN
EVTPEYIKDL--KHATDYIASGQRCHFIKKDYLLGDSDSVAKCCSKTNT-KHCPKIFNNN
YKTEHCDDFMTGFCRNDPG---NPNCLEWLRVKRK----PAMSTYSDICSKHMDARYCSE
F------IRIIRPDYF--TFGDTALYVFCNDHKGNRNCWCANYPKSN-----SGDKYLGP
RVCWLHECTDESRDRKWLYYNQDVQRTRCKYVGCTINVNSLALK-NSQAELTSNCTRTTS
-TVGDI-H--PGEPVVKDKI---KL-PTWLGA----AITLVVISVIFYFISI--YSRPKI
KTNDINVRRR----------------
>YP_009046412
MG--QRVSNITV--ITTPQVPESKYLRVEYTGGYNDEYIKFFEAET--IHSG-DIASEIS
PPFCLT---KDTTVKQCASFLSSEAKKK--------FVIVPGEPCKSLSFRPGSILDLQ-
---------KIPYGTESYVLEGTRCRFINKDYLYTDPD-IKRCCNQESN-KDCPEIFSNN
YETDHCDTIMSSICLQTPG---SLPCREWLATKRE----VAFDTYTKVCSDHLDANYCSD
F------VDYTRPDNF--GYSDTAILSYCSKHRNNPNCWCVTTPKNDK--LFSLELALGP
KVCWLHECTDKSKDRKYLLFDQDFQRTKCKYIGCDINVDTLRLR-NSVAELIANCGGSID
EDTELGDD--SYNKEA-------KL-PSFFSV-IPICIVLLCISVLFYFLRI--YNSKVI
NSNTINVYRK----------------
>NP_039144
MG--QHVSNITV--IATPQAPETKYLRVEYTGGYDDEYIRFFEAEN--IHSG-DIGSEIS
PPFCLT---RDTTVKQCASFLSPEAKKK--------FVIVPGEPCKSLSFRPGSILDLQ-
---------KIPYGTESYVLDGTRCRFINIDYLYTDPD-IKRCCNKESD-KDCPEIFSNN
YETDHCDTIMSSICLQTPG---SLPCREWLEKKRE----VAFDTYMKVCSDHLDANYCSD
F------VDYTRPDNF--GYSDAAILSYCSKHRNNPNCWCVTTPKNDK--LFSLELALGP
KVCWLHECTDKSKDRKYLLFDQDVQRTNCKYIGCNINVDTLRLR-NSVAELIAKCGGSIA
EDTVLGDD--SYNKEA-------KL-PSFFSI-IPVCIVLLCLFVLFYFLRI--YDAKVI
NSNTINVYRK----------------
>ARR29594
MGAAVTLNRIKI--APGIADIRDKYMELGFNYPEYNRAVKFAEESY--MYYYETSPGEIK
PKFCLI---DGMSIDHCSSFIVPEFAKQ--------YVLIRGEPCSSFKFRPGSLIYYQN
EVTPEYIKDL--KHATDYIASGQRCHFIKKDYLLGDSDSVAKCCSKTNT-KHCPKIFNNN
YKTEHCDDFMTGFCRKDPG---NPNCLEWLRAKRK----PAMSTYSDICSKHMDERYCSE
F------IRIIRPDYF--TFGDTALYVFCNDHKGNRNCWCANYPKSN-----SGDKYLGP
RVCWLHECTDESRDRKWLYYNQDVQRTRCKYVGCTINVNSLALK-NSQAELTSNCTRTTS
-AVGDV-D--PGEPVVKDKI---KL-PTWLGA----AITLVVISVIFYFISI--YSRPKI
KTNDINVRRR----------------
>AZY91205
MGAAVTLNRIKI--APGIADIRDKYMELGFNYPEYNRAVKFAEESY--MYYYETSPGEIK
PKFCLI---DGMSIDHCSSFIVPEFAKQ--------YVLIRGEPCSSFKFRPGSLIYYQN
EVTPEYIKDL--KHATDYIASGQRCHFIKKDYLLGDSDSVAKCCSKTNT-KHCPKIFNNN
YKTEHCDDFMTGFCRKDPG---NPNCLEWLRAKRK----PAMSTYSDICSKHMDERYCSE
F------IRIIRPDYF--TFGDTALYVFCNDHKGNRNCWCANYPKSN-----SGDKYLGP
RVCWLHECTDESRDRKWLYYNQDVQRTRCKYVGCTINVNSLALK-NSQAELTSNCTRTTS
-AVGDV-H--PGEPVVKDKI---KL-PTWLGA----AITLVVISVIFYFISI--YSRPKI
KTNDINVRRR----------------
>SPN67977
MGAAVTLNRIKI--APGIADIRDKYMELGFNYPEYNRAVKFAEESY--MYYYETSPGEIK
PKFCLI---DGMSIDHCSSFIVPEFAKQ--------YVLIRGEPCSSFKFRPGSLIYYQN
EVTPEYIKDL--KHATDYIASGQRCHFIKKDYLLGDSDSVAKCCSKTNT-KHCPKIFNNN
YKTEHCDDFMTGFCRKDPG---NPNCLEWLRAKRK----PAMSTYSDVCSKHMDERYCSE
F------IRIIRPDYF--TFGDTALYVFCNDHKGNRNCWCANYPKSN-----SGDKYLGP
RVCWLHECTDESRDRKWLYYNQDVQRTRCKYVGCTINVNSLALK-NSQAELTSNCTRTTS
-AVGDV-H--PGEPVVKDKI---KL-PTWLGA----AITLVVISVIFYFIYI--YSRPKI
KTNDINVRRR----------------
>ARE67492
MG--QRVSSITV--E-NTRNPEIKYLKVSYSGGYQDEFIKFQEANR--IRESV-FANEVS
IPFCLT---QDTTVKQCASFLSPDARKK--------FVIAPGVPCKSLSFRPGSIVDVT-
---------KIPYGAESYILEGTTCRFINKDFLYTDPD-IKRCCNKESS-IDCPKIFSNN
YETDHCDTIMSSICLQTPE---SIPCREWLATKRE----IPLDTYMKVCSDHLDENYCSD
F------VDYTRPDNF--GYSDTAILSYCAKHKSNPNCWCVTTPQNDK--LFSLELALGP
KVCWLHECTDKSRDRKYLLFDQDIQRARCKYIGCNINVETLRLT-NSVAELIANCGGAIS
DTLVTSND--DDYKDK-------TI-PNFFSI-LPISIVIILLFILFYFLKV--YNSKLI
NSNTINVYRK----------------
>ADZ30329
MGAAVTLNRIKI--APGIADIRDKYMELGFNYPEYNRAVKFAEESY--MYYYETSPGEIK
PKFCLI---DGMSIDHCSSFIVPEFAKQ--------YVLIHGEPCSSFKFRPGTLIYYQN
EVTPEYIKDL--KHATDYIASGQRCHFIKKDYLLGDSDSVAKCCSKTNT-KHCPKIFNNN
YKTEHCDDFMTGFCRKDPG---NPNCLEWLRAKRK----PAMSTYSDICSKHMDERYCSE
F------IRIIRPDYF--TFGDTALYVFCNDHKGNRNCWCANYPKSN-----SGDKYLGP
RVCWLHECTDESRDRKWLYYNQDVQRTRCKYVGCTINVNSLALK-NSQAELTSNCTRTTS
-AVGDV-H--PGEPVVKDKI---KL-PTWLGA----AITLVVISVIFYFISI--YSRPKI
KTNDINVRRR----------------
>YP_009046178
MG--QRVSNITV--MATPQTPETKYLRVEYTGGYNDEYIKFFEAET--IHSG-DITSEIS
PPFCLT---KDTTVKQCASFLSSEAKKK--------FVIVPGEPCKSLSFRPGSILDLQ-
---------KIPYGTERYVLEGTRCRFIDKDYLYTDPD-IKRCCNQESN-KDCPEIFSNN
YETDHCDTIMSSICLQTPG---SLPCREWLATKRE----VAFDTYTKVCSDHLDANYCSD
F------VDYTRPDNF--GYSDTAILSYCSKHSNNPNCWCVTTPKNDK--LFSLELALGP
KVCWLHECTDKSKDRKYLLFDQDIQRTKCKYIGCNINVDTLRLR-NSVAELIANCGGSIA
EDTVLGDN--SYNKEA-------KL-PSFFSV-IPICIVLLCLFVLFYFLRI--YNYKVI
NSNTINVYRK----------------
>SNB50372
MGAAVTLNRIKI--APGIADIRDKYMELGFNYPEYNRAVKFAEESY--MYYYETSPGEIK
PKFCLI---DGMSIDHCSSFIVPEFAKQ--------YVLIHGEPCSSFKFRPGTLIYYQN
EVTPEYIKDL--KHATDYIASGQRCHFIKKDYLLGDSDSVAKCCSKTNT-KHCPKIFNNN
YKTEHCDDFMTGFCRKDPG---NPNCLEWLRAKRK----PAMSTYSDICSKHMDERYCSE
F------IRIIRPDYF--TFGDTALYVFCNDHKGNRNCWCANYPKSN-----SGDKYLGP
RVCWLHECTDESRDRKWLYYNQDVQRTRCKYVGCTINVNSLALK-NSQAELTSNCTRTTS
-AVGNV-H--PGEPVVKDKI---KL-PTWLGA----AITLVVISVIFYFISI--YSRPKI
KTNDINVRRR----------------
>YP_009177152
MG--QRVSSITV--I-NTDQPETKYLKVTYSGGYGDELIRFFEAEK--IHDDT-TVAEIA
PPFCLT---KDTSVTQCASFLSPEARKK--------FVITAGEPCRSLTFRPGSILDIA-
---------KIPYGTESYVSNGIRCRFINNDFLYTDND-IKRCCNKESS-RDCPEIFKNN
YTTDHCDTVMSSICLEAPG---SIPCREWLNSKRD----IAFDTYMRICSNHLDENYCSD
F------VDYTRPENF--GYSDAAILSYCSKHRNNPKCWCVTTPNSDK--LFSLELALGP
KVCWLHECTDKSRDRKFLLFDQDVQRTKCKYIGCNINVEKLSLN-NSIVELLANCGGSLE
ENRTLGND--YDDTDT-------LL-PSFFSI-VPICVVIICIFIVFYFLKI--YNSKII
NSKIINVYRK----------------
>YP_009448104
MG--QRVSNITV--VNT-KQPETKYLRVEYTGGYNDEYIKFFESET--IHSG-NIASEIS
PPFCLT---KDTTVKQCASFLSPEAKKK--------FVIAPGGPCKSLSFRPGSILDLQ-
---------KIPYGTESYVLEGTRCRFINKDYLYTDQD-IKRCCNQESN-KDCPEIFSNN
YETDHCDTIMSSICLQTPG---SLPCREWLATKRE----VAFDTYMKVCSDHLDANYCSD
F------VDYTRPDNF--GYSDAAILSYCSKHRNNPNCWCVTTPKNDK--IFSLELALGP
KVCWLHECTDKSKDRKYLLFDQDVQRTKCKYIGCNINVDTLRLR-NSVAELIANCGGNIA
EDTVLGDD--SYDKEA-------KL-PSFFSV-IPICIVLLCLFVLFYFLRI--YNAKVI
NSNTINVYRK----------------
>YP_009480644
--MGQVISDIYI---SHTFKPGEYDMIIDLVNPFTSYDIPFSEESE--TFTD-SSVLEIN
PRFCLL---DNMDPGYCASYLSTDVAKK--------FVHVKGDPCISFSFRPGSVINYTD
P---------IPSLAKPYIRNGYKCKFVRDDVQATDNI-FKRCCTNPT--KDCPKRLSNE
YTTNDCDGVMATFCNMYPY---NTNCLQWLRNKGK----VAMSTYSKICASNLDSRYCSE
F------ISIVRPDNF--AFGDNSILQYCKTHTGNMNCWCVRPPIFDI--VDKSNRFLGP
RVCWRHECTDITRDRKWLLFNQDVQRTRCKYVGCTVSIDSLSMS-KSTVDIVSDCSRGIP
-VMGDKDP--GINNTINKSNI---P-HILFS----IPLTMLFVSIIIYFICI--YSHSRI
KTNIINVSR-----------------
>AYO87756
MG--QTLTALRV---EDTAVPGEKLLRVEYSRAADNTSVPFSEETQ--HFAD-DSLPEIR
PRFCLL---PEMAPAFCGGFLTPALRKR--------YLLARGEQCRSLSFRPGSLITDTR
P---------PPKGMEQYVALGERCRFVRGDFLAQDRD-LARCCTQPDA-QDCPERLRNG
YRTPDCDAAMASFCAAQPG---SAQCLAWLDTRRA----PALAAYADICARDLDSSYCSQ
F------VNVSRPEFF--AYSDSAILRYCRTHRARRECWCVAPPTPRV---RNAEVFLGP
RVCWLHECTDQSRDRKYLLFDQDVQRKKCQYVGCDITVDMLQLE-NASATLVSDCVGT-D
-APGDESP--GTRSAHVPS-----L-PVLP-----VTSALLAAAVLFYFLAL--YARRRV
PDRPVRTRRR----------------
>NP_044072
MG--QTLTALRV---EDTAVPGEKMLRVEYSRAADNTSVPFSEETQ--HFAD-DSLPEIR
PRFCLL---PEMAPAFCGGFLTPALRKR--------YLLARGEQCRSLSFRPGSLITDTR
P---------PPKGVEQYVALGERCRFVRGDFLAQDRD-LARCCTQPNA-QDCPERLRNG
YSTPDCDAAMASFCAAQPG---SAPCLAWLDTRRA----PALAAYADICARDLDRSYCSQ
F------VNVSRPEFF--AYSDAAILQYCRTHRARRECWCVAPPTPRV---RNAEVFLGP
RVCWLHECTDQSRDRKYLLFDQDVQRKKCQYVGCNITVDMLQLE-NASATLVSDCVGT-D
-APGDESP--GTRSAHVPA-----L-PVLP-----VTSALLAAAVLFYFLAL--YARRRV
PDRPVRTRRR----------------
>AYO88616
MG--QTLTALRV---EDTAVPGEKMLRVEYSRATDNTSVPFSEETQ--HFAD-DSLPEIR
PRFCLL---PEMAPAFCGGFLTPALRKR--------YLLARGEQCRSLSFRPGSLITDTR
P---------PPKGVEQYVALGERCRFVRGDFLAQDRD-LARCCTQPNA-QDCPERLRNG
YSTPDCDAAMASFCAAQPG---SAPCLAWLDTRRA----PALAAYADICARDLDRSYCSQ
F------VNVSRPEFF--AYSDAAILQYCRTHRARRECWCVAPPTPRV---RNAEVFLGP
RVCWLHECTDQSRDRKYLLFDQDVQRKKCQYVGCNITVDMLQLE-NASATLVSDCVGT-D
-APGDESP--GTRSAHVPA-----L-PVLP-----VTYALLAAAVLFYFLAL--YARRRV
PDRPVRTRRR----------------
>AYO88440
MG--QTLTALRV---EDTAVPGEKMLRVEYSRATDNTSVPFSEETQ--HFAD-DSLPEIR
PRFCLL---PEMAPAFCGGFLTPALRKR--------YLLARGEQCRSLSFRPGSLITDTR
P---------PPKGVEQYVALGERCRFVRGDFLAQDRD-LARCCTQPNA-QDCPERLRNG
YSTPDCDAAMASFCAAQPG---SAPCLAWLDTRRA----PALAAYADICARDLDRSYCSQ
F------VNVSRPEFF--AYSDAAILQYCRTHRARRECWCVAPPTPRV---RNAEVFLGP
RVCWLHECTDQSRDRKYLLFDQDVQRKKCQYVGCNITVDMLQLE-NASATLVSDCVGT-D
-APGDESP--GTRSAHVPA-----L-PVLP-----VTSALLAAAVLFYFLAL--YARRRV
PDRPVRTRRR----------------
>ADY76720
MGDTV--SKVEV--LDTPT-PGEYALRVTHT--SATDTFAFAEETE--TFSD-PKLKTVR
PRFCLL---PTMDPGQCGRFLSPELASR--------ARLVRGPPCDSLFFRPGSLLRAE-
---------YVPEIAKPYLRQGTMCVFEIGASAPPTDAAMARCCTNPG--PGCPSVFANG
YKTAHCDGVMASRCAVEPD---APECMAWLRTGRY----AALDTYAALCAKHMDARFCSE
F------VRVARPASF--AFGDSALRRYCDAHRAAPECACVAGT--------TLGKYLGP
RVCRAHECTDQSRDRKWLFFSQDEQRSRCRYVGCRIDVDSLVMQ-NSRAHMIADCGKAVG
AGYADPDP--GVRDNASA-----NL-PAVPPF----LVAALAAGVIFYFVAV--YSRRSV
ETKTINVSR-----------------
>NP_957870
MGDTV--SKVEV--LDTPT-PGEYALRVTHT--SATDTFAFAEETE--TFSD-PKLKTVR
PRFCLL---PTMDPGQCGRFLSPELASR--------ARLVRGPPCDSLFFRPGSLLRAD-
---------YVPEIAKPYLRQGTMCVFEIGASAPPTDAAMARCCTNPG--PGCPSVFANG
YKTAHCDGVMASRCAVEPD---APECMAWLRTGRY----AALDTYAALCAKHMDARFCSE
F------VRVARPASF--AFGDSALRRYCDAHRAAPECACVAGT--------TLGKYLGP
RVCRAHECTDQSRDRKWLFFSQDEQRSRCRYVGCRIDVDSLVMQ-NSRAHMIADCGKAVG
AGYADPDP--GVRDNASA-----NL-PAVPPF----LVAALAAGVIFYFVAV--YSRRSV
ETKTINVSR-----------------
>YP_009408314
MGAGLSITSITF--ENNIGDPRDKTYYVTFSDRRYNQYITFSEDWK--YNYF-LATNEIK
PKFCLL---PNMPIEHCGTFLTPKIADQ--------YVLINGEPCNSFKFRPGSLIKYKD
TLTPELINK---LKANNYIDYGRRCHFVKKDYLIGTSSEIAKCCLKKD--SNCPKRFS-D
YENEHCDNFMSKFCSLDPG---YPNCLEWLRTKRK----IALSTYSKICSKHMDERYCSE
F------IRVIRPDYF--TFGDTALLVFCDNHKGNSNCWCVNHPNEE-----SSDKYLGP
RVCLSHECTDESRDRKWLYYNQDVQRTRCKYVGCSINVNSLTLN-NSHADIISDCTRHTS
-VVGDVDP--GKPVTKN-EP---RL-PSWIG----IVASVVILSVIFYFISI--YSRPIV
KTKHINVRRR----------------
>AKU76714
MGDTV--SKVEV--LDTPT-PGEYALRVTHT--SATDTFAFAEETE--TFSD-PKLKTVR
PRFCLL---PTMDPGQCGRFLSPELASR--------ARLVRGPPCDSLFFRPGSLLRAD-
---------YVPDIAKPYLRQGTMCVFEIGASAPPTDAAMARCCTNPG--PGCPSVFANG
YKTAHCDGVMASRCAVEPD---APECMAWLRTGRY----AALDTYAALCAKHMDARFCSE
F------VRVARPASF--AFGDSALRRYCDAHRAAPECACVAGT--------TLGKYLGP
RVCRAHECTDQSRDRKWLFFSQDEQRSRCRYVGCRIDVDSLVMQ-NSRAHMIADCGKAVG
TGYADPDP--GVRDNASV-----NL-PAVPPF----LVAALAAGVIFYFVAV--YSRRSV
ETKTINVSR-----------------
>AKU76582
MGDTV--SKVEV--LDTPT-PGEYALRVTHT--SATDTFAFAEETE--TFSD-PKLKTVR
PRFCLL---PTMDPGQCGRFLSPELASR--------ARLVRGPPCDSLFFRPGSLLRAD-
---------YVPDIAKPYLRQGTMCVFEIGASAPPTDAAMARCCTNPG--PGCPSVFANG
YKTAHCDGVMASRCAVEPD---APECMAWLRTGRY----AALDTYAALCAKHMDARFCSE
F------VRVARPASF--AFGDSALRRYCDAHRAAPECACVAGT--------TLGKYLGP
RVCRAHECTDQSRDRKWLFFSQDEQRSRCRYVGCRIDVDSLVMQ-NSRAHMIADCGKAVG
AGYADPDP--GVRDNASV-----NL-PAVPPF----LVAALAAGVIFYFVAV--YSRRSV
ETKTINVSR-----------------
>ADC53864
MGDTI--SKVEV--IETPT-PGEYALRITHT--SATDTFNFAEENQ--VFSD-PKLKTVR
PRFCLL---PTMDPGQCGRFLSPELAKR--------ARLVQGPPCDSLFFRPGSLLRAD-
---------YIPDIAKPYLRQGTMCVFEIGATEPPTDAAMVRCCTNPG--PGCPGVFANG
YKTAHCDGVMASRCAVEPD---APECMAWLRSGRY----AALDTYANLCAKHMDARFCSE
F------VRVARPASF--AFGDSALRRYCDAHRAAPECACVTSA--------ALGKYLGP
RVCRAHECTDQSRDRKWLFFSQDEQRSRCRYVGCRIDVDSLVMQ-NSRAHMIADCGKAVG
AGYADPDP--GVCDNAFA-----NL-LSVPPF----LVAALAAGVIFYFVAV--YSRRSV
ETRPINVSR-----------------
>YP_009389379
MGDVV--SKVEV--IDTPT-PGEYALRITHT--SATDTFNFAEETE--TFSD-TTAKVIR
PRFCLL---PTMDPGQCGRFLSPEVAAR--------ARLVQGPPCNSLFFRPGSMLRAS-
---------YIPDIAKQYLRKGTACVFKLAASPVPTDALMAQCCANPK--PSCPPAFANG
YKTTHCDAIMASRCAAKPD---APECVNWLRAGRY----VALDTYASLCAKDMGARHCSE
F------VRVARPSMF--AFGDSALRRYCEAHQSSPDCACVTGT--------ALGKYLGP
RVCRAHECTDQSRDRKWLFFSQDVQRSRCKYVGCRINVDSLVME-NSRAEMIADCGKAVT
ASYADPDP--GRRGNAEM-----YL-PAVPPF----ILAALAAAVIFYFVAV--YARRSV
ETKVINVSR-----------------
>YP_003457399
MGDVV--SKVEV--IETPT-PGEYALRITHT--SATDTFNFAEENQ--VFSD-PKLKTVR
PRFCLL---PTMDPGQCGRFLSPELAKR--------ARLVQGPPCDSLFFRPGSLLRAD-
---------YIPDIAKPYLRQGTMCVFEIGATEPPTDAAMVRCCTNPG--PGCPGVFANG
YKTAHCDGVMASRCAVEPD---APECMAWLRSGRY----AALDTYANLCAKHMDARFCSE
F------VRVARPASF--AFGDSALRRYCDAHRAAPECACVTSA--------ALGKYLGP
RVCRAHECTDQSRDRKWLFFSQDEQRSRCRYVGCRIDVDSLVMQ-NSRAHMIADCGKAVG
AGYADPDP--GVRDNAFA-----NP-PSVPPF----LVAALAAGVIFYFVAV--YSRRSV
ETRPINVSR-----------------
>ASY92389
MGDTV--SKVEV--LDTPT-PGEYALRVTHT--SATDTFAFAEESE--TFSD-PKLKTVR
PRFCLL---PTMDPGQCGRFLSPELASR--------ARLVRGPPCNSLFFRPGSLLRAD-
---------YVPDIAKPYLRQGTMCAFEIGASAPPTDAAMARCCTNPG--PGCPPVFANG
YKTAHCDGVMASRCAVEPD---APECMAWLRTGRY----AALDTYAALCAKHMDARFCSE
F------VRVARPASF--AFGDSALRRYCDAHRAAPECACVADT--------TLGKYLGP
RVCRAHECTDQSRDRKWLFFSQDEQRSRCRYVGCRIDVDSLVMQ-NSRAHMIADCGKAVG
AGYADPDP--GVRDNASV-----NL-PAVPPF----LVAALAAGVIFYFVAV--YSRRSV
ETKTINVSR-----------------
>AAR98188
MGDTV--SKVEV--LDTPT-PGEYALRVTHT--SATDTFAFAEESE--TFSD-PKLKTVR
PRFCLL---PTMDPGQCGRFLSPELASR--------ARLVRGPPCDSLFFRPGSLLRAD-
---------YVPEIAKPYLRQGTMCAFEIGASAPPTDAAMARCCTNPG--PGCPSVFANG
YKTAHCDGVMASRCAVEPD---APECMAWLRTGRY----AALDTYAALCAKHMDARFCSE
F------VRVARPASF--AFGDSALRRYCDAHRAAPECACVAGT--------TLGKYLGP
RVCRAHECTDQSRDRKWLFFSQDEQRSRCRYVGCRIDVDSLVMQ-NSRAHMIADCGKAVG
AGYADPDP--GVRDNASA-----NL-PAVPPF----LVAALAAGVIFYFVAV--YSRRSV
ETKTINVSR-----------------
>AYM26033
MGDTV--SKVEV--LDTPT-PGEYALRVTHT--SATDTFVFAEETE--TFSD-PKLKTVR
PRFCLL---PTMDPGQCGRFLSPELASR--------ARLVRGPPCDSLFFRPGSLLRAD-
---------YVPEIAKPYLRQGTMCAFEIGASAPPTDTAMARCCTNPG--PGCPSVFANG
YKTAHCDGVMASRCAVEPD---APECMAWLRTGRY----AALDTYAALCAKHMDARFCSE
F------VRVARPASF--AFGDSALRRYCDAHRAAPECACVAGT--------TLGKYLGP
RVCRAHECTDQSRDRKWLFFSQDEQRSRCRYVGCRIDVDSLVMQ-NSRAHMIADCGKAVG
AGYADPDP--GVRDNASV-----NL-PAVPPF----LVAALAAGVIFYFVAV--YSRRSV
ETKTINVSR-----------------
>YP_008658530
MGAGPSNLPVESVSVVSAAVPWEKFMVFRLGGQDSPEFVRFYEESD--VFKD-GTQAEIV
PHFCLT---PDMDPSSCGSFVDPSIAGK--------YTLTLGAPCHSITFRPGSYVLFRD
F---------LPPNAQQYLADGRLCRFVRDDDLGTDAD-RVPCCTGART-AGCPKMLCND
YATTDCDEVMSTFCRANPG---SGNCLKWLRTARP----QALATYAAVCAGDMEARHCSE
F------VRVARPREY--AFADTALEAFCARNPGNRNCWCVRHPGSEA---VESEKFLGP
RVCWLHECTDDTRDRKWLRFDQDVQRTRCQYVGCTINVDSLYMK-NSRAELMTSCGSGLA
-ARGDTHP--GEPDRPWRVAA--AL-PA----AVYVPVALLLSCVVVYFLTV--YARRRI
KTRDINARRR----------------
>AHZ33790
MGDTV--SKVEV--LDTPT-PGEYALRVTHT--SATDTFAFAEESE--TFSD-PKLKTVR
PRFCLL---PTMDPGQCGRFLSPELASR--------ARLVRGPPCDSLFFRPGSLLRAD-
---------YVPDIAKPYLRQGTMCAFEIGASAPPTDAAMARCCTNPG--PGCPPVFANG
YKTAHCDGVMASRCAVEPD---APECMAWLRTGRY----AALDTYAALCAKHMDARFCSE
F------VRVARPASF--AFGDSALRRYCDAHRAAPECACVADT--------TLGKYLGP
RVCRAHECTDQSRDRKWLFFSQDEQRSRCRYVGCRIDVDSLVMQ-NSRAHMIADCGKAVG
AGYADPDP--GVRDNASV-----NL-PAVPPF----LVAALAAGVIFYFVAV--YSRRSV
ETKTINVSR-----------------
>YP_009408516
MGAGLSITSIEF--IRNLGDPRDKTYYVTFSDSRYNQNITFSEDWK--HYYF-IDTNEIK
PKFCLL---PNMPIEHCGTFLAPKIADK--------YVLINGEPCNSFKFRPGSLIKYKD
TLTPELINK---LKANNYIDYGMRCHFVKKDYLIGTSSEIAKCCLKKD--SNCPKRFS-D
YENEHCDNFMSKFCSLDPG---YPNCLEWLRTKRK----IALSTYSKVCSKHMDERYCSE
F------IRVIRPDYF--TFGDTALFVFCDNHKGNSNCWCVNHPNEE-----SSDKYLGP
RVCLSHECTDESRDRKWLYYNQDVQRTRCKYVGCSINVNSLTLN-NSHADIISDCTRNTS
-VVGDVDP--GKPVTKN-EP---RL-PSWIG----IVASVVILSVIFYFISI--YSRPIV
KTKHINVRRR----------------
>AYN61040
MGDTV--SKVEV--LDTPT-PGEYALRVTHT--SATDTFAFAEESE--TFSD-PKLKTVR
PRFCLL---PTMDPGQCGRFLSPELASR--------ARLVRGPPCDSLFFRPGSLLRAD-
---------YVPEIAKPYLRQGTMCAFEIGASAPPTDAAMARCCTNPG--PGCPPVFANG
YKTAHCDGVMASRCAVEPD---APECMAWMRTGRY----AALDTYAALCAKHMDARFCSE
F------VRVARPASF--AFGDSALRRYCDAHRAAPECACVADT--------TLGKYLGP
RVCRAHECTDQSRDRKWLFFSQDEQRSRCRYVGCRIDVDSLVMQ-NSRAHMIADCGKAVG
AGYADPDP--GVRDNASV-----NL-PAVPPF----LVAALAAGVIFYFVAV--YSRRSV
ETKTINVSR-----------------
>ABA00610
MGDTV--SKVEV--LDTPT-PGEYALRVTHT--SATDTFAFAEESE--TFSD-PKLKTVR
PRFCLL---PTMDPGQCGRFLSPELASR--------ARLVRGPPCDSLFFRPGSLLRAD-
---------YVPEIAKPYLRQGTMCAFEIGASAPPTDAAMARCCTNPE--PGCPSVFANG
YKTAHCDGVMASRCAVEPD---APECMAWLRTGRY----AALDTYAALCAKHMDARFCSE
F------VRVARPASF--AFGDSALRRYCDAHRAAPECACVAGT--------TLGKYLGP
RVCRAHECTDQSRDRKWLFFSQDEQRSRCRYVGCRIDVDSLVMQ-NSRAHMIADCGKAVG
AGYADPDP--GVRDNASA-----NL-PAVPPF----LVAALAAGVIFYFVAV--YSRRSV
ETKTINVSR-----------------
>YP_009329740
------------------------------------------------------------
------------------------------------------------------------
------------------------------------------------------------
---------MVEFCKTNPD---NTNCIKWLRTKRL----IALSTYSDICSNDMDKRYCSE
F------IRVCRPEYY--TFGDTALLNFCKKHKANQNCWCVFPPRQD-----SYTKYLGP
RACWTDDCTDKSRDRKWLLYDQDVQRTRCKYTGCGININSLNVN-KSNVDLIADCRGNKT
-QIGDIDP--GKPKINKCVSK--ST-PIFFSF----MIIFIVIFILFYFLLI--YSRKRI
KTKVINVSRG----------------
>YP_004821473
MGAGISITSIKR--EGNIGDPRDITYYVTFNESKYNQYITFSEDWE--NYYF-TARDEIK
PKFCLL---PNMPIEHCGTFLSPHIRDK--------YTLTYGKPCNSFTFRPGSLIKHKN
TLTPDLIKK---LEASNYIGYGRQCNFIKKDFLISTSDDVSNCCLKKK--KNCPEIYNGS
YETEHCDNFMKDFCIKDPG---NPNCLEWLRKKRK----ISMALYSVICAKHMDKRFCSE
F------IRVIRPDYF--TFGDVSLSVFCSNHIGNSNCWCVNHPNDE-----YKNKYLGP
RVCLSPECTSESKDRKWLYYNQDVQRTRCKYIGCSINVNSLTLN-NSHADIISDCNKRNT
-IVGDIDP--GKPTIKAKEQ---IL-PSWVG----IVISVIVLSVIFYFISI--YSRNII
KTKPINVRRR----------------
>AKC03391
MGDTV--SKVEV--IDTPA-PGEYALRITHT--TGVDTFNFAEESE--TFSD-VRAKEIR
PRFCLL---PDMDPGQCGRFLSKEVAAR--------ARLVQGPPCDSLFFRPGSLLRAD-
---------YIPDSAKPYLRKGSMCVFKMASGPAPTDAAMARCCTRPT--PDCPSVLANG
YKTAHCDLVMASRCAVEPD---APECMDWLRTGRY----AALDAYAGLCAKHMDARFCSE
F------ARVARPSLF--AFGDSALRRYCDAHRSAPECACVTGR--------ALGKYLGP
RVCRAHECTDQSRDRKWLFFSQDVQRSRCKYVGCRIDVDSLVMQ-NSRADMIADCGKAVA
AGYADPDP--GVRDNAQA-----FL-PAVPPF----AVAALAAAVIFYFVAV--YSRRSL
ETKVINVYRR----------------
>YP_009112832
MGDTV--SKVEV--LESPFSRGDYALRITHT--SGVDTFNFSEESE--TFAD-PEAKEVR
PRFCLL---PDMDPGHCGTFLSREVAAR--------ARLVQGPPCQSIAFRPGSLLRAN-
---------FVPESAKPYLRQGVQCVFRLE-GPVPDDAAMVRCCTNPC--AGCPSVFSNG
YRTAHCDLVMAGRCAAEPD---APACLDWLRAGRY----AALELYSNLCASSMDARFCSE
F------VRVARPALF--AFGDSALRRFCAAHAAAPECACVTGR--------ALGKYLGP
RVCRAHECTDQSRDSKWLFFAQAVQRSRCRYVGCRIDVDSLVMR-NSCADMVADCGKAVS
ESFADPDP--GVRDNAPP-----AL-PAVPPL----AAALLVGAVIFYFAAV--YARRSV
ETKTINVSRR----------------
>NP_958002
MGDSV--SKVEV--IDTPA-PGEYALRITHT--TGVDTFNFAEESE--TFSD-VRAKEIR
PRFCLL---PDMDPGQCGRFLSKEVAAR--------ARLVQGPPCDSLFFRPGSLLRAD-
---------YIPDSAKPYLRKGSMCVFKMASGPAPTDAAMARCCTRPT--PDCPSVLANG
YKTAHCDLVMASRCAVEPD---APECMDWLRTGRY----AALDAYAGLCAKHMDARFCSE
F------ARVARPSLF--AFGDSALRRYCDAHRSAPECACVTGR--------ALGKYLGP
RVCRAHECTDQSRDRKWLFFSQDVQRSRCKYVGCRIDVDSLVMQ-NSRADMIADCGKAVA
AGYADPDP--GVRDNAQA-----FL-PAVPPF----AVAALAAAVIFYFVAV--YSRRSL
ETKVINVYRR----------------
>AKC03519
MGDSV--SKVEV--IDTPA-PGEYALRITHT--TGVDTFNFAEESE--TFSD-VRAKEIR
PRFCLL---PDMDPGQCGRFLSKEVAAR--------ARLVQGPPCDSLFFRPGSLLRAD-
---------YIPDSAKPYLRKGSMCVFKMASGPAPTDAAMARCCTRPT--PDCPSVLANG
YKTAHCDLVMASRCAVEPD---APECMDWLRTGRY----AALDAYAGLCAKHMDARFCSE
F------ARVARPSLF--AFGDAALRRYCDAHRSAPECACVTGR--------ALGKYLGP
RVCRAHECTDQSRDRKWLFFSQDVQRSRCKYVGCRIDVDSLVMQ-NSRADMIADCGKAVA
AGYADPDP--GVRDNAQA-----FL-PTVPPF----AVAALAAAVIFYFVAV--YSRRSL
ETKVINVYRR----------------
>AUL80590
------------------------------------------------------------
------------------------------------------------------------
------------------------------------------------------------
---------MTGLCRNDPG---NPNCLEWLCAKRK----QAMSTYSDICSKHMDARYCSE
F------IRIIRPDYF--TFGDTAVYVFCNDQKGNRNCWCAYDPKSN-----SGDKYLRS
RVCWLHECTDESRDRKWLYYDQHFQRTRCKYVGCTINVNSLALK-NSQAELTSNCTRTRS
-ADSD-VQ--PGAPVVKDKI---KL-PTWLGA----AITLVLISVIFYFISI--------
--------------------------
>AUL80282
------------------------------------------------------------
------------------------------------------------------------
------------------------------------------------------------
---------MTGFCRNDPG---NPNCLEWLRAKRK----PAMSTYSDICTNHMDARYCSE
F------IRIIRPDYF--TFGYTALYVFCNDHKGNRNCWCANYPKSN-----SGDKYLGP
RVCWLHECTDGSRDRKWLNYNQDVQRTRCKYVGCTINVNS--------------------
------------------------------------------------------------
--------------------------
>YP_009162490
MGVTVTLKKTEN-----FTDN--VNLSFLENGTNE---KQFCTIDRGNGRRK-FLNYEFL
PDYITNSGVFIPGITNEALCYENGLGDHDKSKYDLYEFDNSGWWANEIKLFPGWKAFNF-
--------KTIPDYGNEYIRQGQECLWKRIDHIPTPDN-IYKCCTRNS--SYCRSNLVNN
YQSSTCDHTMLNKCIVNNDIWNDSNCKDWMEQQVRRPNK---AFYDAVLAK-AKSDFTGI
WGRFIWDLGIYDPHFY--LLHDLILEQHCSEER--PECVCKNKKGFGT-ISKNLATLPAP
IECMAVECKS--THPRFLGKYGREILNSCKSVNCEINIKKLTGNMDGELILINNCLSGKN
-TVKTIAP-----KT---FIPSRFI-PGYIT-------SAILILILLTLICL--FFR---
--------------------------
