# Supplementary material for: Endoparasitoid lifestyle promotes endogenization and domestication of dsDNA viruses
Source: eLife. 2023 Jun 6;12:e85993. doi: 10.7554/eLife.85993 (PMC10259472; doi:10.7554/eLife.85993)
Supplement: Figure 1—source data 1. [file elife-85993-fig1-data1.zip › All_clusters/Cluster11630.aa.aln]

>QANH01000488.1:61995-62241(-):Harpegnathos_saltator
MYYRRQGEPQEMYGN--NSVSSSAVNTYQPYYKEDFNILDPALSDSQRYIIYAIVAAILL
LLFWLLYKKYGHKIGRKGSVSMFY
>QANH01000736.1:34679-34925(-):Harpegnathos_saltator
MYYRRQGEPQEMYGN--NSVSSSAVNTYQPYYKEDFNILDPALSDSQRYIIYAIVAAILL
LLFWLLYKKYGHKIGRKGSVSMFY
>QANH01000809.1:7259-7505(-):Harpegnathos_saltator
MYYRRQGEPQEMYGN--NSVSSSAVNTYQPYYKEDFNILDPALSDSQRYIIYAIVAAILL
LLFWLLYKKYGHKIGRKGSVSMFY
>NP_149604
MYYRRQGEPQEMYGNGNNSVSSSAVNTYQPYYKEDFNILDPALSDSQRYIIYAIVAAILL
LLFWLLYKKYGHKIGRKGSVSMFY
>YP_009046689
MYYRRQGEPTQMSASA-----SGVSGPMQPYYKEDFTLLDPSMTQTNRYIVYAVMAAILI
LLLWLLWGKYGKKLSRKSSVSMFY
