# Supplementary material for: Endoparasitoid lifestyle promotes endogenization and domestication of dsDNA viruses
Source: eLife. 2023 Jun 6;12:e85993. doi: 10.7554/eLife.85993 (PMC10259472; doi:10.7554/eLife.85993)
Supplement: Figure 1—source data 1. [file elife-85993-fig1-data1.zip › All_clusters/Cluster11161.aa.aln]

>scaffold_28862:11524-11716(+):Ganaspis_ganaspis
-------------------LPRDYLTRDYLPRDYLTRDYLTRDYLPRDNLPRDYLPRDYL
PKDYL-----PKDYLPKDYLPKDYSPKD--------------------------------
----------------------------------
>DF962855.1:1379-1544(+):Monomorium_pharaonis
------------------LVTRDLPAR-----VLLARDSLARDSLARDSLARDSVERDSL
ERDSLERDSLERDSLARD------------------------------------------
----------------------------------
>UCOJ01002493.1:6602-6770(-):Cecidostiba_fungosa
---------------------RNVLRR-----DVLQRDVLRRNVLRRDVLQRNVLRRDVL
RRDVFQRDVLRRDVLRRDLLLR--------------------------------------
----------------------------------
>YP_009506747
-------------------MPKDFLARDSLPKDFLARDSLPKDFLARDSLPKDFLARDSL
PKDFLARDSLPKDFLARDCLSDKTSPTDGTQSSD---------RYLLKIVTAVDSVHLT-
----------------------------------
>AWU46939
-----------------------------MVVRLAVRANIPKDSLTRDSFPKDSLTRDSF
PKDSLTRDSFPKDSLTRDFLSDNTSPTDVTQSSD---------RYLLKIVTAVDYVHLT-
----------------------------------
>ASQ42881
-----------------------------MVVRLAVRANIPKDSLTRDSFPK--------
--DSLTRDSFPKDSLTRDFLSDNTSPTDVAQSSD---------RYLLKIVTAVDSVHLT-
----------------------------------
>YP_009272729
MFATKMLVTRKPFISHKIFMVVRLAVRVKMPKDSLARDSLPKDSLARDSLPKDSLARDSL
PKDSLARDSLPKDSLARDSLSDKTSSTDGTQSSD---------RLSSENSYSRRLCASNV
VSRRVLSQKIFAILKGSVLKYFASLDYSEMRRRC
>YP_001497677
------------------MIIRVLLRR-----VLLHRDSLRRDLLRRDSLHRNLLRRDSL
HRNLLHRNLLRRDLLRRDLLLRNHLPAKHRERCHSVMTKNHSIMYVSQGE----------
----------------------------------
>YP_001498505
------------------MIIRKLLRR-----DLLRRKLLLRKLLRRDLLRRKLLLRKLL
RRDLLLRKLLLRKLLLRKLLLRNLLLAKHRECCHSAMIKTRSIIYVSRGEQNLRKCHVLV
VL------------FGIRL---------------
