# Supplementary material for: Endoparasitoid lifestyle promotes endogenization and domestication of dsDNA viruses
Source: eLife. 2023 Jun 6;12:e85993. doi: 10.7554/eLife.85993 (PMC10259472; doi:10.7554/eLife.85993)
Supplement: Figure 1—source data 1. [file elife-85993-fig1-data1.zip › All_clusters/Cluster6802.aa.aln]

>GL985847.1_1:17676-17997(+):Megachile_rotundata
--------------------------KKRPDRASRKRTTEAFRERVGVKQQQERRQKIFRKYDLLNAD-ALELERTLTNMSLTVQSYAVLLIVSTWGVRFAATIEYSRMRTTWNLRAIVEICTIHQYYRVCLYL--------------------------------------------------------------------------------------------------------------------------------------------------------------------------------------------------------------------------------------------------------------------------------------------------------------
>GL986107.1_2:237443-238496(+):Megachile_rotundata
--------------------------------------------------------------------------KSSHRLSLTVQPYAVPLTVFTRGVGFSATLEYSRITTTWNLAAIVEICTVHQYYRVCLYLVFYKVYESRLAQCEMQSYRL-RNMMYFSEEVRQILAGVSQVPIAISSVLGAIGKIET-SSEWHSY-L-PNADFSDPVSV-ALYLSPANVRQALEFINADDTPPAYRQEFRRMCAIPGVHWS---QDDRVSNIDAVWPVAYSINTLRGDVHCFMNLLTRVSGRLPKSFITSFPPGGSAAKSGLVSMYSVGM-YISSRFVT--VAEARTVTSKRRGPDGQSTSVECQIPAPADFLGADICNGSSVVEVWSPDVDIGALELSVGAASLVGECHGPSSTARLQINCKKGAHVSPGTVMMMLTDAPR
>KB466062.1_1:194-704(-):Cephus_cinctus
------------------------------------------------------------------------------------------------------------------------------------------------------------------------------------------------------------------------------------------------------------------EGWFLNNADDIWPQEYTPAMLKEDVHCYQNLLTRVAGRLPKSFICNFKWTGMASKSGTVSFDSLPL-RLHASFEY--LPG--VRRAPRRDACGRMITQAAAAERVRTYHGDNLQGRTFVALVWSPDSDTTPIEMISGSASFVGEHFMQA--TRLQINGRKQAHIAPGTMLYKLVDAP-
>KB640331.1_1:14594-15038(+):Lasioglossum_albipes
--------------------------KKQSGKASRKRTSEAFRKKVGTKQNQELRDRIAKKYGLFDAD-AAELEKSLTNMSLTVQSYAVPLTISTRGVGFAATIEYSRVITTWNLHAITEICTVYQYYRVGLYLAYYRVCESRFSQSEIQSYPL-RNMVYFSEEVRQILVTVSQVP--------------------------------------------------------------------------------------------------------------------------------------------------------------------------------------------------------------------------------------------------------------------
>KQ414593.1:218940-219390(-):Habropoda_laboriosa
---------------------------------------EAFRVKTGTKQLAEARA--AKRLSLFCDE-EAELEKSFSNLNLNVQSISVPLPVATRGVGIATALEYNRMCTTWSYTVIWPICTVYQAYRVNLFLFSFRVYQARYSQQQMESFPI-ESGVIFSEEIRQVLSVVTQVPVAMASILRAIGRVDA-ND--------------------------------------------------------------------------------------------------------------------------------------------------------------------------------------------------------------------------------------------------
>KQ414681.1_6:466828-467440(-):Habropoda_laboriosa
---------------------------------------------------------------------------------------------------------------------------------------------------------------------------------------------------------------------STLLISKTSLRLCITPQPKER-------------SVMDLG-QDTADGSVLANINEIWPADYSTDSLQVEVHAYNNLVARVSSRLPKSFVSTMPTEGLASKAGVISMDSHPM-RIESNFILSQTT--PVRKSKRTMA-G-TTEVVETVQSEYRFLGEVVRNLTQLASVWSPDSSITGVRLTVGAAVMVGERAGGEAYVRLQVNAKRLAHISPGVALNATVDTPR
>KQ414691.1_0:6451-6871(+):Habropoda_laboriosa
----------LNQVNEEPKIPATSGPKKRTGKGARQRRSDAFRERLGSKKRGELREEEMRHLGIFDDS-CAELEKSLKSLSVMVQPRDIPMPVATRGVGFATVDEFSRLCTTWNQQQIEEICSIHQYYRVSLSLTYYKLFLSRYDQGEMVS---------------------------------------------------------------------------------------------------------------------------------------------------------------------------------------------------------------------------------------------------------------------------------------------
>KQ414707.1_7:32304-32934(-):Habropoda_laboriosa
---------------------ITSAKKKRPGRGSRKRTTEAYREKVGMKQLAERNNKIFEKYGLLDAD-AAELEKSLTNMSLTVQSYAVPLTVSTRGVGFSAALEYSRMITTWNLQAIVEICTVYQYYRVCLYLAYFRVYEVRFSQAEMQSYPL-RNDLYFSEEVRQVMSAVSQVPVLTSTVLGATARAST-EPGGRHRFSHPARKSKCHESI-RRLISPTRTTAVKTCIRADIV---------------------------------------------------------------------------------------------------------------------------------------------------------------------------------------------------------
>KQ414836.1_0:1324-1774(+):Habropoda_laboriosa
---------------------------------------EAFRVKTGTKQLAEARA--AKRLSLFCDE-EAELEKSLSNLNLNVQSISVPLPVATREVGIATALEYNRICTTWSYTVIWPICTVYQAYRVNLFLFSFRVYQARYSQQQMESFPI-ESGVIFSEEIRQVLSVITQVPVAMASILRAIGRVDA-ND--------------------------------------------------------------------------------------------------------------------------------------------------------------------------------------------------------------------------------------------------
>KQ435129.1:24554-25031(-):Dufourea_novaeangliae
---------------------------------------------------------------------------------------AVPLPVATRGVGLSSVVEYSRMCTTWNFEAIVEICTIYQYYRVVMHLVYYKLYLARYEQGESVSFDV-VDPFVMNEETSQVLGPVTQVPISTYNILCCVGKVDG-PTIWHSV---PFQGEPNDGEQMALYFYATNIRRTLEFMSNPLSDRDHREQFFALNPLPG-----------------------------------------------------------------------------------------------------------------------------------------------------------------------------------------
>KQ770951.1_0:3072-3399(-):Eufriesea_mexicana
-------------------------SAKKTGKQARFRNTDKFRRIIGTQQLQERRAQIASKWDLPISSNIEEVSRSLDTMHISPIVQRCRVPVATRDVGVARVINYNKMITPWNLSAISEICTVHQCYRVAFYL--------------------------------------------------------------------------------------------------------------------------------------------------------------------------------------------------------------------------------------------------------------------------------------------------------------
>LSNX01005248.1:664-1084(-):Ceratina_calcarata
--------------------------------------------------------------------------------------------------------------TTWNFTAIVEICTIYQYYRVTLYLIFYKLYHARYEQQKQVSEDI-VAPFIVNENLRRVLQLVDQVPIATRNILCAIGKVDG-KRLWHSV---PFSGAPENGVQCTLYLYPNTIRAQLVRLQNVDTPRAFRDSFYEFNPLSGARWE-------------------------------------------------------------------------------------------------------------------------------------------------------------------------------------
>LSNX01029881.1:3333-3714(+):Ceratina_calcarata
---MRKMNDKLVSTTKTSATNAKPRTPHRQGKGARQRRSDAFRFSVGSRQMAADRKAVMQRLGVFDEQTTAELEAAVKSLSITVTPSATPLPIATRSAGFASVIEYSRMITTWNFAAIVEICTICQYYRV------------------------------------------------------------------------------------------------------------------------------------------------------------------------------------------------------------------------------------------------------------------------------------------------------------------
>LSNX01033499.1:1652-2225(+):Ceratina_calcarata
----------------------------RQGKGSRQRRTDAFRFSVGSKQMAADRKTVMQRLGVFDDQTTLELEATIKKLNITVTPTATPLPVATRGAGFATVFEYSRMVTTWNYAAMCEICIIFQYYRVTLYLVFFKLYHARYEQRELVSEDI-VTPFIVSKELRRLLQLVDQVPISTYNILCAVDKVEG-KRVWHSV---PFSDAPVNGVQGALYLFPNTIR--------------------------------------------------------------------------------------------------------------------------------------------------------------------------------------------------------------------
>LSNX01037994.1:1106-1475(-):Ceratina_calcarata
----------------------------RQGKGSRQRRTDAFRFSVGSRQMAADRKAVLQRLGVFDDQTTQELESAIKKLNISAVPVAKPLTVTTRGVGFAAIVEYSRMITTWNYTAICEIYTIFQYYRVTLYLVFFKLYHSRYEQRELVS---------------------------------------------------------------------------------------------------------------------------------------------------------------------------------------------------------------------------------------------------------------------------------------------
>LSNX01047752.1:133-553(+):Ceratina_calcarata
--------------------------------------------------------------------------------------------------------------TTWNFTAIVEICTIYQYYRVTLYLIFYKLYHARYEQQKQVSEDI-VAPFIVNENLRRVLQLVDQVPIATRNILCAIGKVDG-KRLWHSV---PFSGAPENGVQCTLYLYPNTIRAQLVRLQNVDTPRAFRDSFYEFNPLSGARWE-------------------------------------------------------------------------------------------------------------------------------------------------------------------------------------
>LSNX01048312.1:5-617(+):Ceratina_calcarata
-----------------------------------------FRFSVGSRQMAADRKAVLQRLGVFDDQTTQELESAIKKLNISAVPVAKPLTVATRGVGFAMIVEYSRMITTWSYTAICEICTIFQYYRVTLYLVFFKLYHSRYEQRELVSLDN-VKPFVVNEDLRRLLQLVDQVPISTYNILCAIGKVEG-KRIWHSV---PHSGAAENGVQSALYLYPNTIRAELNRLKSVDTPRDFRDAFHRYNPIP------------------------------------------------------------------------------------------------------------------------------------------------------------------------------------------
>LSNX01048931.1:272-593(+):Ceratina_calcarata
--------------------------------------------------------------------------------------------------------------------------------------------------------------------------------------------KFG-TRIWHSV---PLVGEPENGTQGALYLYPNTIRPRLVALANVQFNRQFRDEFHDHNPLPGARWDNTANGWVFRNVDEIWPENNSTNDLIDDVHCYKYLLTRMTGRLPK-----------------------------------------------------------------------------------------------------------------------------------------
>MPJT01009729.1:332-941(+):Osmia_bicornis
--------------------------KKRPGKGSRKRTTEAFREKVGMKQLAERRNKIFEKYGLLDAD-AVELEQSLNNMSLTVQTYAVPLTVSTRGVGFSATIEYSRMITTWNLAAIAEICTIFQYYRVSLYLVYYKVYEMRFAQSEMQSYPL-RNMLYFSEEVRQILAGVSQVPIALSTVLGAVGKIEG-STVWH-SYL-PDVVITDPVSC-ALFLSPANIREVLDHINGDAS---------------------------------------------------------------------------------------------------------------------------------------------------------------------------------------------------------
>REGV01000199.1:62997-63348(+):Nomia_melanderi
------------------------------GRAAGQKHQDKFRTKVGARQMKERHDQIDKRWGLS-SAEMDEVTRSLDSIQLTSTNRSRPIPVSTRRVSFGCVAEYNKMCTTWNFGVIFEIYSVHQYYRVCLYLIWKRLYEARHTQVD------------------------------------------------------------------------------------------------------------------------------------------------------------------------------------------------------------------------------------------------------------------------------------------------
>REGV01001125.1:43840-44152(+):Nomia_melanderi
----------------------GSARKKPPGKGAKTRSSENFRRKVGAKQMQDRRGEVAARWSLTSSSDMEEVSRCLDCRHIPIVQRARPIPVVTRGIGIAYAIEYAKMTTTWNFSSIAEICTVHQ----------------------------------------------------------------------------------------------------------------------------------------------------------------------------------------------------------------------------------------------------------------------------------------------------------------------
>REGV01003187.1:16243-16621(-):Nomia_melanderi
---------------------------KSREKQAKARTTDKFRLNVGSKQQAKIRSDIAAKWGLPISSDLEEVTRSLGAIHIPITQRCRPVPVASRGVGIACVIEYNKMVTTWNFQAINEIYSIHAYYRVALHLFYACCVEARLTQTGVETYP-------------------------------------------------------------------------------------------------------------------------------------------------------------------------------------------------------------------------------------------------------------------------------------------
>REGV01014086.1:92012-92891(+):Nomia_melanderi
-----KVNDSIPEEASAGEPSRRPIPRKRPGKASKKASEEAFRKRVGAKITKDAHDAAKKRLGTFADA-HEVLEEQFRNLQLSRQACARPLTVATRGAGVVASITYSKMITTWQLSQIEMICTIHQFYRVTLWLVHYKMYLAQQSQREILSYEY-GARFEISEEYREALAVRRQMPSALAALLGCIGKVDVDDEVWHSVYP-MLDELP-DPEVAAQFLTPYNIRAVLERFSNPQTPIEDRQVFRGHCCVPGVFFD---AEALIINADQVYPAHYTEVNLCADLHAFSNLMQRVGHRLAPHFMGEV-----------------------------------------------------------------------------------------------------------------------------------
>REGV01019755.1:377-1376(-):Nomia_melanderi
-------------------GSTQVKPKVSRGKGSKARNTEKFRRTVGRKKNGDRRDKEIKEWGFSLGDDMEEVSKTLEAIHLPIVERARPIPVATRGIGVTACIEYMKMTTTWTFTAINEICSIHQYYRVSLHLFYAQCANARSTQVSPESFMV-SKPYYIEEQLRFFLDPILKMPICTASILSSIGKISTGGYEWHCFLPEPNSETNRDTEFCSLYFQPRNARAIVEMLTDVEHNAAFVAAFQENCPIPGMQWDVV--TGALINRNDVWPEQYGSDQLRDDISCVQALIMRLANRLPKSFVQTISKDGNGNRGCLVSMDPLEGLKVITTFSAPTTVTSRVAARKRRGADGEPIE---------------------------------------------------------------------------------
>YP_009329883
MNNLREIEDQLPA--QAARGPIGAKSKKRQGKGSSKRAIERFRERIGTQELDEFRQGILDSM-MFSRD-EGQLSKAVNSVQLTQQERAIPLTVATRGVGFITAIVYRRTCTTWDLGAISVIATIYQIYRVHLWLVHLKVYLAQQCQVEPVTTPGALERITVRDDIRELLYTVTRVPSTLAMILDNIGKIKI-NDRIYH----MGYAANCPENFASLVITPTTIRQILVSLTQEA-NPDIRADFIAHNSIPGLNVE---A-GFAVNIDSVWPAD-AENLLAGDVHAYKSWVTRVESRLPRHSFSDITWSGQATSGGLWSTERLSL-CLTSQFTP--GR---ARTVRRRDAAGELV--EEREQREAVYNGFTLT--DERTTFWSRENT-PHVAIVAGIAGLVGEVCHLS--TRHEIHSARSVVHSPIALMYALTDAPR
>scaffold_8135:21-651(-):Trissolcus_brochymenae
-------------------------NKKTSGKASKQRRTDEFRRKVGAKQLQERRDIVMKRLGIFDNS-CNELERSLSDLHVTVQPTAIPVPVATRGVGFAVATEYNRMCSTWNLAAIAQICTIYQYYRVALHLAYYKLYLARFDQGEMPSYNV-VVPFVMNEELRQVLAPITQMPLSTYNILSAIGKIEG-SCVWHSV---PYQGEDPSAEESALYLYPTNIRATIARLADLHTPEEARD---------------------------------------------------------------------------------------------------------------------------------------------------------------------------------------------------
>scaffold_950:64542-64917(+):Ceratosolen_corneri
----------------------------------------------------------------------------------------------------------------------------------------------------------------------------------------------------------------------SLSIYPANIRFVLERLPNEETPVAFRNRFRELNPIPRANWIEHDGEWILMNPDQIWPPTY------------CNVLTRVSGQLPPSFLSSFTWNGHASKSGLVCMDPVPI-SLVANFDIRV---PRTRNSRGRDVHGRAID---------------------------------------------------------------------------------
>REGV01004661.1:2-HSPs(+):Nomia_melanderi
----------------------------RPGKASKKASEEAFRKRIGNMVTEEAQNAAKKRLGTFANA-HEVLEEQFKNLQLAKQACARPLTVATRGAGIVASISYSKMVTTWQLSQIEIICNIHQYYRVTLWLIHYKLYLAQQAQHELLSFEY-GTRFEIPEEYREVLAVRRQVPSILVALLGCVGKVDVDGDVWHSVYS-------------------------------------------------------------------------------------------------------------------------------------------------------------------------------------------------------------------------------------------
-------------------------------------------------------------------------------------------------------------------------------------------------------------------------------------------------------------------------LTPNNIRGVLEHYANA-----DTMVFRDHCCIPGIQFD---AGDLVMNADQVYPAEYTDAELRADFHAYSNLMQRVGHRLAPHFMSEISWSGYATKSALACTNPSPI-RLVSQFSTIA---PPVVQQKKRNVAGSCVD---------------------------------------------------------------------------------
