# Supplementary material for: Endoparasitoid lifestyle promotes endogenization and domestication of dsDNA viruses
Source: eLife. 2023 Jun 6;12:e85993. doi: 10.7554/eLife.85993 (PMC10259472; doi:10.7554/eLife.85993)
Supplement: Figure 1—source data 1. [file elife-85993-fig1-data1.zip › All_clusters/Cluster11825.aa.aln]

>NW_011887829.1:140125-140284(-):Fopius_arisanus
-MLKFLAILTFAVTAFCMIFAKDSYINRELETYQRTLHEPWMHRLVLLKYKPRK------
----
>UCOL01004067.1:14708-14855(+):Ormyrus_nitidulus
--YYFLGVVFFFYGLIVLLFAKDSYINREFNAYIACLKQPWISRLVALFYK---------
----
>scaffold_969:31430-31583(-):Venturia_canescens
-MLFMLALLVFVLTLCGLFFAKDSFINREMQVYQKQLQEPWLMRRPLMAYNG--------
----
>YP_009553104
-MLFIVLLLIFAIALFALIFAKDSYINMELDAYQQTLREPWLERIVALTYK---------
----
>ACH96206
-MWYVILLLTFAIVLFLMVFAKDGYMNMELTAYQKTIVEPWIHRVVALKYAG--------
----
>YP_009346001
-MLFIIVLLVFAMSLFGLIFAKDSYINRELDAYQKTLAEPWLDRVVALLHNTRE------
----
>YP_001111325
MIFYSLLILVLFISAILMLFASNSYANKELSTYQICLRNPWLNRNVYLAYDYDNNKNVIE
FVER
