# Supplementary material for: Endoparasitoid lifestyle promotes endogenization and domestication of dsDNA viruses
Source: eLife. 2023 Jun 6;12:e85993. doi: 10.7554/eLife.85993 (PMC10259472; doi:10.7554/eLife.85993)
Supplement: Figure 1—source data 1. [file elife-85993-fig1-data1.zip › All_clusters/Cluster11858.aa.aln]

>QKQZ01036403.1:7342-7561(+):Solenopsis_fugax
------------------------------------------------------------
------------------------------------------------------------
------------------------------------------------------------
------------------------------------------------------------
------------------------------------------------------------
------------------------------------------------------------
-----------------------CRAPPQLQ------NGQWKL-QSQCSSG-----Q---
---EC------------------------------------YVAEGT-ELGLGSHLVYSC
NSGYEIKGSSDVFCS-GGQ-----WR-N-IPVCKGINII---------------------
------------------------------------------------------------
------------------------------------------------------------
------------------------------------------------------------
------------------------------------------------------------
------------------------------------------------------------
--------------------------------
>AEAQ02065228.1_3:39005-39215(+):Solenopsis_invicta
------------------------------------------------------------
------------------------------------------------------------
------------------------------------------------------------
------------------------------------------------------------
------------------------------------------------------------
------------------------------------------------------------
-----------------------CRAPPQLQ------NGQWKL-RSQCSSG-----Q---
---EC------------------------------------YVVEGT-QLGLGSHLVYSC
NSGYEIIGPPDVFCS-GGQ-----WI-N-IPGCRGI------------------------
------------------------------------------------------------
------------------------------------------------------------
------------------------------------------------------------
------------------------------------------------------------
------------------------------------------------------------
--------------------------------
>LSNX01002009.1:157530-158274(+):Ceratina_calcarata
------------------------------------------------------------
------------------------------------------------------------
------------------------------------------------------------
------------------------------------------------------------
------------------------------------------------------------
-------ISIKS------------NNLH------------------ESSANNVTIDKNYD
FNDVVGYSCQSGHKFQDSHVLLSEFKLQCTE------NGTWTGFVPDCVPLRCPWPRI-V
NNGKLSLITQENNTFELPNEQTIINDTNIKIALNVNNNDSKQYQNLEDQFIVGTQILIQC
NIGYKLIGDSVKICESNEK-----WL-STPTSCEPQECPIVEHPFF---KIINRTQNQNK
K------------LNDVESYGGFYKNLRYFVQGYTYMKNIVLICKDNNKM-KLSN--EDL
TFSNLTWICNEHGQWQ--------------------------------------------
------------------------------------------------------------
------------------------------------------------------------
------------------------------------------------------------
--------------------------------
>UCOM01001103.1:3935-4115(+):Ormyrus_pomaceus
------------------------------------------------------------
------------------------------------------------------------
------------------------------------------------------------
------------------------------------------------------------
------------------------------------------------------------
------------------------------------------------------------
----------------------------------------WRLHRSQCDLN-----R---
---EC------------------------------------NAPPNVSSMDPGSYLVYSC
DSGFKLIGNHDVLCGPGGQ-----WI-H-EPRCE--------------------------
------------------------------------------------------------
------------------------------------------------------------
------------------------------------------------------------
------------------------------------------------------------
------------------------------------------------------------
--------------------------------
>IDBA_scaffold_5160:21607-21973(+):Leptopilina_boulardi
------------------------------------------------------------
------------------------------------------------------------
------------------------------------------------------------
------------------------------------------------------------
------------------------------------------------------------
------------------------------------------------------------
----------------------------------------------TCLKT-SETYYY-I
DNGMA------------------------------------ED--RKIGVDGQVFIAYSC
NKNYTLIGKNWAVCIDG------EWS-NLPPQCKLSENLKCPKISF---EY---------
----------------------------GQIELNDEGDIATLTCD----L-NYS------
LSGNSTIICS-NGKWEQKN-----------------YPQCIGK-C---------------
------------------------------------------------------------
------------------------------------------------------------
------------------------------------------------------------
--------------------------------
>IDBA_scaffold_2781:646-1447(-):Leptopilina_boulardi
------------------------------------------------------------
------------------------------------------------------------
------------------------------------------------------------
------------------------------------------------------------
------------------------------------------------------------
-------------------------------------------------KKNLTNDTIFN
HGDILGISCEPGFKFHKNHNLLAEFRLQCISKNSNNNNNNWLGFVPNCIPRKCSFPKI-P
KNGKIRFQLKNNTNIEISFENSSIFNELLK-----------KQNEIENLFSPGQRISLNC
EKNYKIIGNNSRICTFNET-----WT-NNESFCQLKKCPIELH---LIWNFFAKFPTNI-
-----IPLNW--QKKREIFFTNIIENLSIFFEGNFYNDKIIFSCQNKTAF-SGE----NL
GIFQIQWKCNENGDWIFENWEIIDENEIIDLFLKNGGKICETVKCKRPKV----------
------------------------------------------------------------
------------------------------------------------------------
------------------------------------------------------------
--------------------------------
>QBEX01012857.1:27761-27986(-):Temnothorax_curvispinosus
------------------------------------------------------------
------------------------------------------------------------
------------------------------------------------------------
------------------------------------------------------------
------------------------------------------------------------
------------------------------------------------------------
-----------------------CKAPPQPQ------NGRWKLHRSQCSDG-----Q---
---DC------------------------------------NVPEGT-ELGLGSYLVYSC
DSGYKIRGSPDVSCSIGGK-----WL-N-IPVCRGIKLV---------------------
------------------------------------------------------------
------------------------------------------------------------
------------------------------------------------------------
------------------------------------------------------------
------------------------------------------------------------
--------------------------------
>QBEX01013578.1:7270-7495(+):Temnothorax_curvispinosus
------------------------------------------------------------
------------------------------------------------------------
------------------------------------------------------------
------------------------------------------------------------
------------------------------------------------------------
------------------------------------------------------------
-----------------------CKAPPQPQ------NGRWKLHRSQCSDG-----Q---
---NC------------------------------------NVPEGT-ELGLGSYLVYSC
DSGYKIRGSPDVSCSIGGK-----WL-N-IPVCRGIKLV---------------------
------------------------------------------------------------
------------------------------------------------------------
------------------------------------------------------------
------------------------------------------------------------
------------------------------------------------------------
--------------------------------
>QBLH01002183.1:132345-132570(-):Temnothorax_longispinosus
------------------------------------------------------------
------------------------------------------------------------
------------------------------------------------------------
------------------------------------------------------------
------------------------------------------------------------
------------------------------------------------------------
-----------------------CKAPPQPQ------NGRWKLHRSQCSDG-----Q---
---NC------------------------------------NVPEGT-ELGLGSYLVYSC
DSGYKIRGSPDVSCSIGGK-----WL-N-IPVCRGIKLV---------------------
------------------------------------------------------------
------------------------------------------------------------
------------------------------------------------------------
------------------------------------------------------------
------------------------------------------------------------
--------------------------------
>CABEGB010000002.1:628020-628245(-):Crematogaster_levior
------------------------------------------------------------
------------------------------------------------------------
------------------------------------------------------------
------------------------------------------------------------
------------------------------------------------------------
------------------------------------------------------------
-----------------------CRAPPQPQ------NGRWKLHRSQCSDG-----Q---
---EC------------------------------------DVPEGT-ELGLGSHLVYSC
NSGYKIRGSTDVSCSIGGK-----WL-N-VPVCTGIKLI---------------------
------------------------------------------------------------
------------------------------------------------------------
------------------------------------------------------------
------------------------------------------------------------
------------------------------------------------------------
--------------------------------
>scaffold_1323_2:41719-42508(+):Leptopilina_clavipes
------------------------------------------------------------
------------------------------------------------------------
------------------------------------------------------------
------------------------------------------------------------
------------------------------------------------------------
----------------------------------------------NNTIRNENDTKIFF
PNDIVGISCSPGFKFQGNHNLLVEFRLQCQN------SNKWYGFVPNCIQRICPSPFNNF
QNGKILLNFTNSTSIEIPYKKNSP---NLE-----------EIRKIENLLTPGTRITINC
ENGFRINGNNSGICTLNET-----WT-NGGSFCEIQKCPLPPTDNNQIGRIFDKFHEKI-
-----LIHWW--KEG--GNFSKIWNNFSILLEGNFYGDEIIFSCLNQTIF-GGG----KL
GIFEIRWKCNESGIWNFENSKIVEEKEIVRSILESGDKICERVQCSRPKV----------
------------------------------------------------------------
------------------------------------------------------------
------------------------------------------------------------
--------------------------------
>scaffold_567:29932-30451(+):Leptomastidea_abnormis
------------------------------------------------------------
------------------------------------------------------------
------------------------------------------------------------
------------------------------------------------------------
------------------------------------------------------------
------------------------------------------------------------
-------------------------------------HGRWRLHRSQCESG-----R---
---EC------------------------------------DAPSLTRTMDPGTYLVYTC
NDGYALNGNRDVLCGPGGN-----WV-K-EPICEGKITGIPIFLTD---CF---------
--------------------------FRGFNNLFFLVAEVKCRFL---------------
SDTATEAICMLNGLVVS---------------------------CEIPS-----------
----SINTSATLKCRDGFVEEVAFNPGHKNVTCQSDGNWSPDPIHCVRKPKKVTLVLKG-
------------------------------------------------------------
------------------------------------------------------------
--------------------------------
>SHCU01000208.1:191460-192207(-):Ceratina_australensis
------------------------------------------------------------
------------------------------------------------------------
------------------------------------------------------------
------------------------------------------------------------
------------------------------------------------------------
-ILNGYITSIKS------------NNLH------------------KTS-SNVTVGENYN
FNDIVGYSCQPGHKFQDGHILLSEFKLQCTE------NGTWTGFVPDCVPLKCSWPAN-V
NNGKLLLITQENETFEVPNEQTIINDTNIKIAL--NNDDPRQYPNLEDKFLVGSRILIQC
NVGYKSVGNSIRICESHEE-----WL-PTSSSCEPQECSIAEHPFF---KVINNKIQD-R
D------------KKSNESYDGTYKNLRYFVQGYSYMKNIVVICKDNGKM-KLNN--EDL
IISNLTWICNEHGQW---------------------------------------------
------------------------------------------------------------
------------------------------------------------------------
------------------------------------------------------------
--------------------------------
>NPMM01011702.1:10418-11129(+):Formica_exsecta
------------------------------------------------------------
------------------------------------------------------------
------------------------------------------------------------
------------------------------------------------------------
------------------------------------------------------------
-----------------------------------------------ENTIDDLSKRTYH
YDDVVGFFCHHGYKFRGSYSLLTEFKLQCAA------NGSWIGFVPDCVPRVCPWPDR-M
KNARIFLRKQDNITVEIPVERNAMSESIDRITRDN------EEEISPEMFVSGVEIVIVC
DSGYELIGDKIRMCT-NET-----WS-STFASCVPHNCSIEDHPLF---KIFKKLENEND
VMSRRISFEFDEKWHGTDNVTGTYKQFEIFVEGKAYGQRIILACQNDTRM-NLNKLVTNE
IVSNITWT----------------------------------------------------
------------------------------------------------------------
------------------------------------------------------------
------------------------------------------------------------
--------------------------------
>NP_671535
------------------------------------------------------------
------------------------------------------------------------
------------------------------------------------------------
------------------------------------------------------------
-------------------------------------------------MKVESVTFLTL
LGI-GCVLS-----------CCTIPSRPINMKFKNNVGT----------------DDTYK
VGDTIEYVCLPGYRKQK----MGSIYVKCTG-------NGWT-LFNQCIKRRCPSPRD-I
DNGQL----------------------------------------DIGGTDFGSSITYSC
NSGYQLIGESKSYCELGST-GSMVWN-PEAPICESVKCQSPPSISN---GR---------
--------------------------HNGYEDFYTEGSVVTYSCNS-----GYS------
LVGNSGVLCS-GGEWSD-------------------PPTCQIVKCPHPTISNGYLS-SGF
KRSYSYNDNVDFKCKYGYKL----SGSS-SSTCSPENTWQPKLPKCVRE-----------
------------------------------------------------------------
------------------------------------------------------------
--------------------------------
>AIF30099
------------------------------------------------------------
------------------------------------------------------------
------------------------------------------------------------
------------------------------------------------------------
-------------------------------------------------MKVESVTFLTL
LGI-GCVLS-----------CCTIPSRPINMKFKNNVGT----------------DDTYK
VGDTIEYVCLPGYRKQK----MGSIYVKCTG-------NGWT-LFNQCIKRRCPSPRD-I
DNGQL----------------------------------------DIGGTDFGSSITYSC
NSGYQLIGESKSYCELGST-GSMVWN-PEAPICESVKCQSPPSISN---GR---------
--------------------------HNGYEDFYTEGSVVTYSCNS-----GYS------
LVGNSGVLCS-GGEWSD-------------------PPTCQIVKCPHPTISNGYLS-SGF
KRSYSYNDNVYFKCKYGYKL----SGSS-SSTCSPENTWQPELPKCVRE-----------
------------------------------------------------------------
------------------------------------------------------------
--------------------------------
>NP_536444
------------------------------------------------------------
------------------------------------------------------------
------------------------------------------------------------
------------------------------------------------------------
-------------------------------------------------MKVESVTFLTL
LGI-GCVLS-----------YCTIPSRPINMKFKNSVET----------------DANYN
IGDTIEYLCLPGYRKQK----MGPIYAKCTG-------TGWT-LFNQCIKRRCPSPRD-I
DNGQL----------------------------------------DIGGVDFGSSITYSC
NSGYHLIGESKSYCELGST-GSMVWN-PEAPICESVKCQSPPSISN---GR---------
--------------------------HNGYEDFYIDGSIVTYSCNS-----GYS------
LIGNSGVMCS-GGEWSN-------------------PPTCQIVKCPHPISNGKLLA-A--
------------------------------------------------------------
------------------------------------------------------------
------------------------------------------------------------
--------------------------------
>AUL80414
------------------------------------------------------------
------------------------------------------------------------
------------------------------------------------------------
------------------------------------------------------------
------------------------------------------------------------
------------------------------------------------------------
------------------------------------------------------------
------------------------------------------------------------
----------------------MVWN-PEAPVCESVKCQSPPSISN---GR---------
--------------------------HNGYEDYYTDGSVVTYSCNS-----GYS------
LIGNSGVLCS-GGEWSD-------------------PPTCQIVKCPHATKTKGHLS-SGF
KRSHSYHDNVNFKCKYGYKL----SGSS-SSTCSPGNTWKPELPTCVR------------
------------------------------------------------------------
------------------------------------------------------------
--------------------------------
>ADX22667
------------------------------------------------------------
------------------------------------------------------------
------------------------------------------------------------
------------------------------------------------------------
-------------------------------------------------MKVESVTFLTL
LGI-GCVLS-----------YCTIPSRPINMKFKNSVET----------------DANYN
IGDTIEYLCLPGYRKQK----MGPIYAKCTG-------TGWT-LFNQCIKRRCPSPRD-I
DNGQL----------------------------------------DIGGXDFGSSITYSC
NSGYHLIGESKSYCELGST-GSMVWN-PEAPICESVKCQSPPSIXN---GR---------
--------------------------HNGYEDFYIDGSIVTYSCNS-----GYS------
LIGNSGVMCS-GGEWSN-------------------PPTCQIVKCPHPISNGKLLA-A--
------------------------------------------------------------
------------------------------------------------------------
------------------------------------------------------------
--------------------------------
>ARR30451
------------------------------------------------------------
------------------------------------------------------------
------------------------------------------------------------
------------------------------------------------------------
-------------------------------------------------MKVESVTFLTL
LGI-GCVLS-----------CCTIPSRPINMKFKNSVGTDA--------------NANYN
IGDTIEYLCLPGYRKQK----MGPIYAKCTG-------TGWT-LFNQCIKRKCPSPRD-I
DNGQI----------------------------------------DIDGVEFGSSITYSC
NSGYQLIGESKSYCELGYT-GSMVWN-PEAPICESVKCQSPPSISN---GR---------
--------------------------HNGYEDFYTEGSVVTYSCNS-----GYS------
LIGNSGVLCS-GGEWSD-------------------PPTCQIVKCPHPSITNGYLS-SGF
KRSYSHNDNVHFTCRHGYKL----SGSS-SSTCSPGNTWQPELPKCVR------------
------------------------------------------------------------
------------------------------------------------------------
--------------------------------
>AVO21050
------------------------------------------------------------
------------------------------------------------------------
------------------------------------------------------------
------------------------------------------------------------
-------------------------------------------------MKVESVTFLTL
LGI-GCVLS-----------CCTIPSRPINMKFKNSVETDA--------------NANYN
IGDTIEYLCLPGYRKQK----MGPIYAKCTG-------TGWT-LFNQCIKRRCPSPRD-I
DNGQL----------------------------------------DIGGVDFGSSITYSC
NSGYHLIGESKSYCELGST-GSMVWN-PEAPICESVKCQSPPSISN---GR---------
--------------------------HNGYEDFYTDGSVVTYSCNS-----GYS------
LIGNSSVLCS-GGEWSD-------------------PPTCQIVKCPHPTISNGYLS-SGF
KRSYSYNDNVDFKCKYGYKL----SGSS-SSTCSLGNTWKPELPKCVR------------
------------------------------------------------------------
------------------------------------------------------------
--------------------------------
>ALF05265
------------------------------------------------------------
------------------------------------------------------------
------------------------------------------------------------
------------------------------------------------------------
-------------------------------------------------MKVESVTFLTL
LGI-GCVLS-----------YCPIPSRPINMKFKNSVET----------------NANYN
IGDTIEYLCLPGYRKQK----MGPIYAKCTG-------TGWT-LFNQCIKRRCPSPRD-I
DNGQL----------------------------------------DIGGVDFGSSITYSC
NSGYQLIGESKSYCELGFT-GSMVWN-PEAPICESVKCQSPPSISN---GR---------
--------------------------HNGYEDFYTDGSVVTYSCNS-----GYS------
LIGNSSVLCS-GGEWSD-------------------PPTCQIVKCPHPTISNGYLS-SGF
KRSYSYNDNVNFKCKYGYNL----SGSS-SSTCSPGNTWQPELPKCVR------------
------------------------------------------------------------
------------------------------------------------------------
--------------------------------
>AHB23466
------------------------------------------------------------
------------------------------------------------------------
------------------------------------------------------------
------------------------------------------------------------
-------------------------------------------------MKVESVTFLTL
LGI-GCVLS-----------CCTIPSRPINMKFKNSVETDA--------------NANYN
IGDTIEYLCLPGYRKQK----MGPIYAKCTG-------TGWT-LFNQCIKRRCPSPRD-I
DNGQL----------------------------------------DIGGVDFGSSITYSC
NSGYQLIGESKSYCELGST-GSMVWN-PEAPICESVKCQSPPSISN---GR---------
--------------------------HNGYEDFYTDGSVVTYSCNS-----GYS------
LIGNSSVLCS-GGEWSD-------------------PPTCQIVKCPHPTISNGYLS-SGF
KRSYSYNDNVDFKCKYGYKL----SGSS-SSTCSPGNTWKPELPKCVR------------
------------------------------------------------------------
------------------------------------------------------------
--------------------------------
>AXN56073
------------------------------------------------------------
------------------------------------------------------------
------------------------------------------------------------
------------------------------------------------------------
-------------------------------------------------MKVESVTFLTL
LGI-GCVLS-----------CCTIPSRPINMKFKNSVETDA--------------NANYN
IGDTIEYLCLPGYRKQK----MGPIYAKCTG-------TGWT-LFNQCIKRRCPSPRD-I
DNGQL----------------------------------------DIGGVDFGSSITYSC
NSGYQLIGESKSYCELGFT-GSMVWN-PEAPICESVKCQSPPSISN---GR---------
--------------------------HNGYEDFYTDGSVVTYSCNS-----GYS------
LIGNSSVLCS-GGEWSD-------------------PPTCQIVKCPHPTISNGYLS-SGF
KRSYSYNDNVDFKCKYGYKL----SGSS-SSTCSPGNTWKPELPKCVR------------
------------------------------------------------------------
------------------------------------------------------------
--------------------------------
>AND73858
------------------------------------------------------------
------------------------------------------------------------
------------------------------------------------------------
------------------------------------------------------------
-------------------------------------------------MKVESVTFLTL
LGI-GCVLS-----------CCTIPSRPINMKFKNSVETDA--------------NANYN
IGDTIEYLCLPGYRKQK----MGPIYAKCTS-------TGWT-LFNQCIKRRCPSPRD-I
DNGQL----------------------------------------DIGGVDFGSSITYSC
NSGYQLIGESKSYCELGST-GSMVWN-PEAPICESVKCQSPPSISN---GR---------
--------------------------HNGYEDFYTDGSVVTYSCNS-----GYS------
LIGNSSVLCS-GGEWSD-------------------PPTCQIVKCPHPTISNGYLS-SGF
KRSYSYNDNVDFKCKYGYKL----SGSS-SSTCSPGNTWKPELPKCVR------------
------------------------------------------------------------
------------------------------------------------------------
--------------------------------
>AAW23699
------------------------------------------------------------
------------------------------------------------------------
------------------------------------------------------------
------------------------------------------------------------
-------------------------------------------------MKVESVTFLTL
LGI-GCVLS-----------CCTIPSRPINMKFKNSVETDA--------------NANYN
IGDTIEYLCLPGYRKQK----MGPIYAKCTG-------TGWT-LFNQCIKRRCPSPRD-I
DNGQL----------------------------------------DIGGVDFGSSITYSC
NSGYHLIGESKSYCELGST-GSMVWN-PEAPICESVKCQSPPSISN---GR---------
--------------------------HNGYEDFYTDGSVVTYSCNS-----GYS------
LIGNSSVLCS-GGEWSD-------------------PPTCQIVKCPHPTISNGYLS-SGF
KRSYSYNDNVDFKCKYGYKL----SGSS-SSTCSPGNTWKPELPKCVR------------
------------------------------------------------------------
------------------------------------------------------------
--------------------------------
>AQY54797
------------------------------------------------------------
------------------------------------------------------------
------------------------------------------------------------
------------------------------------------------------------
-------------------------------------------------MKVESVTFLTL
LGI-GCVLS-----------CCTIPSRPINMKFKNSVETDA--------------NANYN
IGDTIEYLCLPGYRKQK----MGPIYAKCTG-------TGWT-LFNQCIKRRCPSPRD-I
DNGQL----------------------------------------DIGGVDFGSSITYSC
NSGYQLIGESKSYCELGFT-GSMVWN-PEAPICESVKCQSPPSISN---GR---------
--------------------------HNGYEDFYTDGSVVTYSCNS-----GYS------
LIGNSGVLCS-GGEWSD-------------------PPTCQIVKCPHPTISNGYLS-SGF
KRSYSYNDNVDFKCKYGYKL----SGSS-SSTCSPGNTWKPELPKCVR------------
------------------------------------------------------------
------------------------------------------------------------
--------------------------------
>AGY97545
------------------------------------------------------------
------------------------------------------------------------
------------------------------------------------------------
------------------------------------------------------------
-------------------------------------------------MKVESVTFLTL
LGI-GCVLS-----------CCPIPSRPINMKFKNSVET----------------DANYN
IGDTIEYLCLPGYRKQK----MGPIYAKCTG-------TGWT-LFNQCIKRRCPSPRD-I
DNGQL----------------------------------------DIGGVDFGSSITYSC
NSGYHLIGESKSYCELGST-GSMVWN-PEAPICESVKCQSPPSISN---GR---------
--------------------------HNGYEDFYTDGSVVTYSCNS-----GYS------
LIGNSGVLCS-GGEWSD-------------------PPTCQIVKCPHPTISNGYLS-SGF
KRSYSYNDNVDFKCKYGYKL----SGSS-SSTCSPGNTWKPELPKCVR------------
------------------------------------------------------------
------------------------------------------------------------
--------------------------------
>SNB49164
------------------------------------------------------------
------------------------------------------------------------
------------------------------------------------------------
------------------------------------------------------------
-------------------------------------------------MKVESVTFLTL
LGI-GCVLS-----------CCTIPSRPINMKFKNSVETDA--------------NANYN
IGDTIEYLCLPGYRKQK----MGPIYAKCTG-------TGWT-LFNQCIKRRCPSPRD-I
DNGQL----------------------------------------DIGGVDFGSSITYSC
NSGYHLIGESKSYCELGST-GSMVWN-PETPICESVKCQSPPSISN---GR---------
--------------------------HNGYEDFYTDGSVVTYSCNS-----GYS------
LIGNSGVLCS-GGEWTD-------------------PPTCQIVKCQHPTIPNGYLS-SGF
KRSYSYNDNVDFKCKYGYNL----SGSS-SSTCSPGNTWKPELPKCVR------------
------------------------------------------------------------
------------------------------------------------------------
--------------------------------
>AIX98717
------------------------------------------------------------
------------------------------------------------------------
------------------------------------------------------------
------------------------------------------------------------
-------------------------------------------------MKVESVTFLTL
LGI-GCVLS-----------YCPIPSRPINIKFKNSVET----------------NANYN
IGDTIEYLCLPGYRKQK----MGPIYAKCTG-------TGWT-LFNQCIKRRCPSPRD-I
DNGQL----------------------------------------DIGGVDFGSSITYSC
NSGYHLIGESKSYCELGST-GSMVWN-PEAPICESVKCQSPPSISN---GR---------
--------------------------HNGYEDFYTDGSVVTYSCNS-----GYS------
LIGNSGVLCS-GGEWSD-------------------PPTCQIVKCPHPTISNGYLS-SGF
KRSYSYNDNVNFKCKYGYNL----SGSS-SSTCSPGNTWQPELPKCVR------------
------------------------------------------------------------
------------------------------------------------------------
--------------------------------
>ABD98496
------------------------------------------------------------
------------------------------------------------------------
------------------------------------------------------------
------------------------------------------------------------
-------------------------------------------------MKVESVTFLTL
LGI-GCVLS-----------CCTIPSRPINMKFKNSVETDA--------------NANYN
IGDTIEYLCLPGYRKQK----MGPIYAKCTG-------TGWT-LFNQCIKRRCPSPRD-I
DNGQL----------------------------------------DIGGVDFGSSITYSC
NSGYQLIGESKSYCELGFT-GSMVWN-PEAPICESVKCQSPPSISN---GR---------
--------------------------HNGYEDFYTDGSVVTYSCNS-----GYS------
LIGNSGVLCS-GGEWSD-------------------PPTCQIVKCPHPTISNGYLS-SGF
KRSYSYNDNVDFKCKYGYKL----SGSS-SSTCSPGNTWQPELPKCVR------------
------------------------------------------------------------
------------------------------------------------------------
--------------------------------
>CUI02261
------------------------------------------------------------
------------------------------------------------------------
------------------------------------------------------------
------------------------------------------------------------
-------------------------------------------------MKVESVTFLTL
LGI-GCVLS-----------CCTIPSRPINMKFKNSVGNDA--------------NSNYN
IGDTIEYVCLPGYRKQK----MGPIYAKCTG-------TGWT-LFNQCIKRRCPSPRD-I
DNGQL----------------------------------------DIGGVDFGSSITYSC
NSGYHLIGESKSYCELGST-GSMVWN-PEAPICESVKCQSPPSISN---GR---------
--------------------------HNGYEDFYTDGSVVTYSCNS-----GYS------
LIGNSGVLCS-GGEWSD-------------------PPTCQIVKCPHPTISNGYLS-SGF
KRSYSYNDNVDFKCKYGYKL----SGSS-SSTCSPGNTWKPELPKCVR------------
------------------------------------------------------------
------------------------------------------------------------
--------------------------------
>AEY73550
------------------------------------------------------------
------------------------------------------------------------
------------------------------------------------------------
------------------------------------------------------------
-------------------------------------------------MKVESVTFLTL
LGI-GCVLS-----------YCPIPSRPINIKFKNSVET----------------NANYN
IGDTIEYLCLPGYRKQK----MGPIYAKCTG-------TGWT-LFNQCIKRRCPSPRD-I
DNGQL----------------------------------------DIGGVDFGSSITYSC
NSGYQLIGESKSYCELGST-GSMVWN-PEAPICESVKCQSPPSISN---GR---------
--------------------------HNGYEDFYTDGSVVTYSCNS-----GYS------
LIGNSGVLCS-GGEWSD-------------------PPTCQIVKCPHPTISNGYLS-SGF
KRSYSYNDNVDFKCKYGYNL----SGSS-SSTCSPGNTWQPELPKCVR------------
------------------------------------------------------------
------------------------------------------------------------
--------------------------------
>AGJ91175
------------------------------------------------------------
------------------------------------------------------------
------------------------------------------------------------
------------------------------------------------------------
-------------------------------------------------MKVESVTFLTL
LGI-GCVLS-----------YCTIPSRPINMKFKNSVETDA--------------NANYN
IGDTIEYLCLPGYRKQK----MGPIYAKCTG-------TGWT-LFNQCIKRRCPSPRD-I
DNGQL----------------------------------------DIGGVDFGSSITYSC
NSGYHLIGESKSYCELGST-GSMVWN-PEAPICESVKCQSPPSISN---GR---------
--------------------------HNGYEDFYTDGSVVTYSCNS-----GYS------
LIGNSGVLCS-GGEWSD-------------------PPTCQIVKCPHPTISNGYLS-SGF
KRSYSYNDNVNFKCKYGYNL----SGSS-SSTCSPGNTWQPELPKCVR------------
------------------------------------------------------------
------------------------------------------------------------
--------------------------------
>ABD97379
------------------------------------------------------------
------------------------------------------------------------
------------------------------------------------------------
------------------------------------------------------------
-------------------------------------------------MKVESVTFLTL
LGI-GCVLS-----------CCTIPSRPINMKFKNSVETDA--------------NANYN
IGDTIEYLCLPGYRKQK----MGPIYAKCTG-------TGWT-LFNQCIKRRCPSPRD-I
DNGQL----------------------------------------DIGGVDFGSSITYSC
NSGYHLIGESKSYCELGST-GSMVWN-PEAPICESVKCQSPPSISN---GR---------
--------------------------HNGYEDFYTDGSVVTYSCNS-----GYS------
LIGNSGVLCS-GGEWTD-------------------PPTCQIVKCQHPTIPNGYLS-SGF
KRSYSYNDNVDFKCKYGYNL----SGSS-SSTCSPGNTWKPELPKCVR------------
------------------------------------------------------------
------------------------------------------------------------
--------------------------------
>AEY74259
------------------------------------------------------------
------------------------------------------------------------
------------------------------------------------------------
------------------------------------------------------------
-------------------------------------------------MKVESVTFLTL
LGI-GCVLS-----------YCPIPSRPINMKFKNSVETDA--------------NANYN
IGDTIEYLCLPGYRKQK----MGPIYAKCTG-------TGWT-LFNQCIKRRCPSPRD-I
DNGQL----------------------------------------DIGGVDFGSSITYSC
NSGYHLIGESKSYCELGST-GSMVWN-PEAPICESVKCQSPPSISN---GR---------
--------------------------HNGYEDFYTDGSVVTYSCNS-----GYS------
LIGNSGVLCS-GGEWSD-------------------PPTCQIVKCPHPTISNGYLS-SGF
KRSYSYNDNVNFKCKYGYNL----SGSS-SSTCSPGNTWQPELPKCVR------------
------------------------------------------------------------
------------------------------------------------------------
--------------------------------
>AIX98942
------------------------------------------------------------
------------------------------------------------------------
------------------------------------------------------------
------------------------------------------------------------
-------------------------------------------------MKVESVTFLTL
LGI-GCVLS-----------CCTIPSRPINMKFKNSVETDA--------------NANYN
IGDTIEYLCLPGYRKQK----MGPIYAKCTG-------TGWT-LFNQCIKRRCPSPRD-I
DNGQL----------------------------------------DIGGVDFGSSITYSC
NSGYHLIGESKSYCELGST-GSMVWN-PEAPICESVKCQSPPSISN---GR---------
--------------------------HNGYEDFYTDGSVVTYSCNS-----GYS------
LIGNSGVLCS-GGEWSD-------------------PPTCQIVKCPHPTISNGYLS-SGF
KRSYSYNDNVNFKCKYGYNL----SGSS-SSTCSPGNTWKPELPKCVR------------
------------------------------------------------------------
------------------------------------------------------------
--------------------------------
>AEY74488
------------------------------------------------------------
------------------------------------------------------------
------------------------------------------------------------
------------------------------------------------------------
-------------------------------------------------MKVESVTFLTL
LGI-GCVLS-----------YCPIPSRPINIKFKNSVET----------------NANYN
IGDTIEYLCLPGYRKQK----MGPIYAKCTG-------TGWT-LFNQCIKRRCPSPRD-I
DNGQL----------------------------------------DIGGVDFGSSITYSC
NSGYHLIGESKSYCELGST-GSMVWN-PEAPICESVKCQSPPSISN---GR---------
--------------------------HNGYEDFYTDGSVVTYSCNS-----GYS------
LIGNSGVLCS-GGEWSD-------------------PPTCQIVKCPHPTISNGYLS-SGF
KRSYSYNDNVDFKCKYGYNL----SGSS-SSTCSPGNTWQPELPKCVR------------
------------------------------------------------------------
------------------------------------------------------------
--------------------------------
>ARB50261
------------------------------------------------------------
------------------------------------------------------------
------------------------------------------------------------
------------------------------------------------------------
-------------------------------------------------MKVESVTFLTL
LGI-GCVLS-----------CCTIPSRPINMKFKNSVDTDD--------------NANYN
IGDTIEYLCLPGYRKQK----MGPIYAKCTG-------TGWT-LFNQCIKRRCPSPRD-I
DNGQL----------------------------------------DIGGVDFGSSITYSC
NSGYHLIGESKSYCELGST-GSMVWN-PEAPICESVKCQSPPSISN---GR---------
--------------------------HNGYEDFYTDGSVVTYSCNS-----GYS------
LIGNSGVLCS-GGEWSD-------------------PPTCQIVKCPHPTISNGYLS-SGF
KRSYSYNDNVDFTCKYGYKL----SGSS-SSTCSPGNTWKPELPKCVR------------
------------------------------------------------------------
------------------------------------------------------------
--------------------------------
>AEY74019
------------------------------------------------------------
------------------------------------------------------------
------------------------------------------------------------
------------------------------------------------------------
-------------------------------------------------MKVESVTFLTL
LGI-GCVLS-----------CCTIPSRPINMKFKNSVETDA--------------NANYN
IGDTIEYLCLPGYRKQK----MGPIYAKCTG-------TGWT-LFNQCIKRRCPSPRD-I
DNGQL----------------------------------------DIGGVDFGSSITYSC
NSGYHLIGESKSYCELGST-GSMVWN-PEAPICESVKCQSPPSISN---GR---------
--------------------------HNGYEDFYTDGSVVTYSCNS-----GYS------
LIGNSGVLCS-GGEWSD-------------------PPTCQIVKCPHPTISNGYLS-SGF
KRSYSYNDNVDFKCKYGYKL----SGSS-SSTCSPGNTWQPELPKCVR------------
------------------------------------------------------------
------------------------------------------------------------
--------------------------------
>AGJ92265
------------------------------------------------------------
------------------------------------------------------------
------------------------------------------------------------
------------------------------------------------------------
-------------------------------------------------MKVESVTFLTL
LGI-GCVLS-----------CCTIPSRPINMKFKNSVETDA--------------NANYN
IGDTIEYLCLPGYRKQK----MGPIYAKCTG-------TGWT-LFNQCIKRRCPSPRD-I
DNGQL----------------------------------------DIGGVDFGSSITYSC
NSGYQLIGESKSYCELGFT-GSMVWN-PEAPICESVKCQSPPSISN---GR---------
--------------------------HNGYEDFYTDGSVVTYSCNS-----GYS------
LIGNSGVLCS-GGEWSD-------------------PPTCQIVKCPHPTISNGYLS-SGF
KRSYSYNDNVNFKCKYGYKL----SGSS-SSTCSPGNTWKPELPKCVR------------
------------------------------------------------------------
------------------------------------------------------------
--------------------------------
>AGY98403
------------------------------------------------------------
------------------------------------------------------------
------------------------------------------------------------
------------------------------------------------------------
-------------------------------------------------MKVESVTFLTL
LGI-GCVLS-----------CCTIPSRPINMKFKNSVETDAN------------ANANYN
IGDTIEYLCLPGYRKQK----MGPIYAKCTG-------TGWT-LFNQCIKRRCPSPRD-I
DNGQL----------------------------------------DIGGVDFGSSITYSC
NSGYHLIGESKSYCELGST-GSMVWN-PEAPICESVKCQSPPSISN---GR---------
--------------------------HNGYEDFYTDGSVVTYSCNS-----GYS------
LIGNSGVLCS-GGEWSD-------------------PPTCQIVKCPHPTISNGYLS-SGF
KRSYSYNDNVDFKCKYGYKL----SGSS-SSTCSPGNTWKPELPKCVR------------
------------------------------------------------------------
------------------------------------------------------------
--------------------------------
>ALF05013
------------------------------------------------------------
------------------------------------------------------------
------------------------------------------------------------
------------------------------------------------------------
------------------------------------------------------------
------------------------------------------------------------
------------------------------------------------------------
------------------------------------------------------------
----------------------MVWN-PEAPICESVKCQSPPSISN---GR---------
--------------------------HNGYEDFYTDGSVVTYSCNS-----GYS------
LIGNSGVLCS-GGEWSD-------------------PPTCQIVKCPHPTISNGYLS-SGF
KRSYSYNDNVNFKCKYGYNL----SGSS-SSTCSPGNTWQPELPKCVR------------
------------------------------------------------------------
------------------------------------------------------------
--------------------------------
>AAQ93120
------------------------------------------------------------
------------------------------------------------------------
------------------------------------------------------------
------------------------------------------------------------
-------------------------------------------------MKVESVTFLTL
LGI-GCVLS-----------CCTIPSRPINMKFKNSVET----------------NANYN
IGDTIEYLCLPGYRKQK----MGPIYAKCTG-------TGWT-LFNQCIKRRCPSPRD-I
DNGQL----------------------------------------DIGGVDFGSSITYSC
NSGYHLIGESKSYCELGST-GSMVWN-PEAPICESVKCQSPPSISN---GR---------
--------------------------HNGYEDFYTDGSVVTYSCNS-----GYS------
LIGNSGVLCS-GGEWSD-------------------PPTCQIVKCPHPTISNGYLS-SGF
KRSYSYNDNVDFKCKYGYKL----SGSS-SSTCSPGNTWQPELPKCVR------------
------------------------------------------------------------
------------------------------------------------------------
--------------------------------
>AAS49730
------------------------------------------------------------
------------------------------------------------------------
------------------------------------------------------------
------------------------------------------------------------
-------------------------------------------------MKVESVTFLTL
LGI-GCVLS-----------CCTIPSRPINMKFKNSVETDA--------------NANYN
IGDTIEYLCLPGYRKQK----MGPIYAKCTG-------TGWT-LFNQCIKRRCPSPRD-I
DNGQL----------------------------------------DIGGVDFGSSITYSC
NSGYHLIGESKSYCELGST-GSMVWN-PEAPICESVKCQSPPSISN---GR---------
--------------------------HNGYEDFYTDGSVVTYSCNS-----GYS------
LIGNSGVLCS-GGEWSD-------------------PPTCQIVKCPHPTISNGYLS-SGF
KRSYSYNDNVNFKCKYGYNL----SGSS-SSTCSPGNTWQPELPKCVR------------
------------------------------------------------------------
------------------------------------------------------------
--------------------------------
>SNB66066
------------------------------------------------------------
------------------------------------------------------------
------------------------------------------------------------
------------------------------------------------------------
-------------------------------------------------MKVESVTFLTL
LGI-GCVLS-----------CCTIPSRPINMKFKNSVETDA--------------NSNYN
IGDTIEYLCLPGYRKQK----MGPIYAKCTG-------TGWT-LFNQCIKRRCPSPRD-I
DNGQL----------------------------------------DIGGVDFGSSITYSC
NSGYHLIGESKSYCELGST-GSMVWN-PEAPICESVKCQSPPSISN---GR---------
--------------------------HNGYEDFYTDGSVVTYSCNS-----GYS------
LIGNSGVLCS-GGEWSD-------------------PPTCQIVKCPHPTISNGYLS-SGF
KRSYSYNDNVDFKCKYGYKL----SGSS-SSTCSPGNTWKPELPKCVR------------
------------------------------------------------------------
------------------------------------------------------------
--------------------------------
>ADZ29149
------------------------------------------------------------
------------------------------------------------------------
------------------------------------------------------------
------------------------------------------------------------
-------------------------------------------------MKVESVTFLTL
LGI-GCVLS-----------CCTIPSRPINMKFKNSVETDA--------------NANYN
IGDTIEYLCLPGYRKQK----MGPIYAKCIG-------TGWT-LFNQCIKRRCPSPRD-I
DNGQL----------------------------------------DIGGVDFGSSITYSC
NSGYHLIGESKSYCELGST-GSMVWN-PEAPICESVKCQSPPSISN---GR---------
--------------------------HNGYEDFYTDGSVVTYSCNS-----GYS------
LIGNSGVLCS-GGEWSD-------------------PPTCQIVKCPHPTISNGYLS-SGF
KRSYSYNDNVDFKCKYGYNL----SGSS-SSTCSPGNTWKPELPKCVR------------
------------------------------------------------------------
------------------------------------------------------------
--------------------------------
>ABD57555
------------------------------------------------------------
------------------------------------------------------------
------------------------------------------------------------
------------------------------------------------------------
-------------------------------------------------MKVESVTFLTL
LGI-GCVLS-----------YCPIPSRPINMKFKNSVET----------------NANYN
IGDTIEYLCLPGYRKQK----MGPIYAKCTG-------TGWT-LFNQCIKRRCPSPRD-I
DNGQL----------------------------------------DIGGVDFGSSITYSC
NSGYHLIGESKSYCELGST-GSMVWN-PEAPICESVKCQSPPSISN---GR---------
--------------------------HNGYEDFYTDGSVVTYSCNS-----GYS------
LIGNSGVLCS-GGEWSD-------------------PPTCQIVKCPHPTISNGYLS-SGF
KRSYSYNDNVDFKCKYGYKL----SGSS-SSTCSPGNTWQPELPKCVR------------
------------------------------------------------------------
------------------------------------------------------------
--------------------------------
>AEY72594
------------------------------------------------------------
------------------------------------------------------------
------------------------------------------------------------
------------------------------------------------------------
-------------------------------------------------MKVESVTFLTL
LGI-GCVLS-----------CCPIPSRPINMKFKNSVET----------------NANYN
IGDTIEYLCLPGYRKQK----MGPIYAKCTG-------TGWT-LFNQCIKRRCPSPRD-I
DNGQL----------------------------------------DIGGVDFGSSITYSC
NSGYHLIGESKSYCELGST-GSMVWN-PEAPICESVKCQSPPSISN---GR---------
--------------------------HNGYEDFYTDGSVVTYSCNS-----GYS------
LIGNSGVLCS-GGEWSD-------------------PPTCQIVKCPHPTISNGYLS-SGF
KRSYSYNDNVDFKCKYGYKL----SGSS-SSTCSPGNTWQPELPKCVR------------
------------------------------------------------------------
------------------------------------------------------------
--------------------------------
>AEY74728
------------------------------------------------------------
------------------------------------------------------------
------------------------------------------------------------
------------------------------------------------------------
-------------------------------------------------MKVESVTFLTL
LGI-GCVLS-----------YCPIPSRPINMKFKNSVET----------------NANYN
IGDTIEYLCLPGYRKQK----MGPIYAKCTG-------TGWT-LFNQCIKRRCPSPRD-I
DNGQL----------------------------------------DIGGVDFGSSITYSC
NSGYQLIGESKSYCELGST-GSMVWN-PEAPICESVKCQSPPSISN---GR---------
--------------------------HNGYEDFYTDGSVVTYSCNS-----GYS------
LIGNSGVLCS-GGEWSD-------------------PPTCQIVKCPHPTISNGYLS-SGF
KRSYSYNDNVDFKCKYGYKL----SGSS-SSTCSPGNTWQPELPKCVR------------
------------------------------------------------------------
------------------------------------------------------------
--------------------------------
>AEY73309
------------------------------------------------------------
------------------------------------------------------------
------------------------------------------------------------
------------------------------------------------------------
-------------------------------------------------MKVESVTFLTL
LGI-GCVLS-----------YCPIPSRPINIKFKNSVET----------------NANYN
IGDTIEYLCLPGYRKQK----MGPIYAKCTG-------TGWT-LFNQCIKRRCPSPRD-I
DNGQL----------------------------------------DIGGVDFGSSITYSC
NSGYHLIGESKSYCELGST-GSMVWN-PEAPICESVKCQSPPSISN---GR---------
--------------------------HNGYEDFYTDGSVVTYSCNS-----GYS------
LIGNSGVLCS-GGEWSD-------------------PPTCQIVKCPHPTISNGYLS-SGF
KRSYSYNDNVDFKCKYGYKL----SGSS-SSTCSPGNTWQPELPKCVR------------
------------------------------------------------------------
------------------------------------------------------------
--------------------------------
>AGK06493
------------------------------------------------------------
------------------------------------------------------------
------------------------------------------------------------
------------------------------------------------------------
-------------------------------------------------MKVESVTFLTL
LGI-GCVLS-----------YCPIPSRPINMKFKNSVETDA--------------NANYN
IGDTIEYLCLPGYRKQK----MGPIYAKCTG-------TGWT-LFNQCIKRRCPSPRD-I
DNGQL----------------------------------------DIGGVDFGSSITYSC
NSGYQLIGESKSYCELGFT-GSMVWN-PEAPICESVKCQSPPSISN---GR---------
--------------------------HNGYEDFYTDGSVVTYSCNS-----GYS------
LIGNSGVLCS-GGEWSD-------------------PPTCQIVKCPHPTISNGYLS-SGF
KRSYSYNDNVNFKCKYGYKL----SGSS-SSTCSPGNTWKPELPKCVR------------
------------------------------------------------------------
------------------------------------------------------------
--------------------------------
>AGJ91990
------------------------------------------------------------
------------------------------------------------------------
------------------------------------------------------------
------------------------------------------------------------
-------------------------------------------------MKVESVTFLTL
LGI-GCVLS-----------CCTIPSRPINMKFKNSVETDA--------------NANYN
IGDTIEYLCLPGYRKQK----MGPIYAKCTG-------TGWT-LFNQCIKRRCPSPRD-I
DNGQL----------------------------------------DIGGVDFGSSITYSC
NSGYHLIGESKSYCELGST-GSMVWN-PEAPICESVKCQSPPSISN---GR---------
--------------------------HNGYEDFYTDGSVVTYSCNS-----GYS------
LIGNSGVLCS-GGEWSD-------------------PPTCQIVKCPHPTISNGYLS-SGF
KRSYSYNDNVNFKCKYGYKL----SGSS-SSTCSPGNTWKPELPKCVR------------
------------------------------------------------------------
------------------------------------------------------------
--------------------------------
>CAA64102
------------------------------------------------------------
------------------------------------------------------------
------------------------------------------------------------
------------------------------------------------------------
-------------------------------------------------MKVESVTFLTL
LGI-GCVLS-----------CCPIPSRPITMKFKGTV------------------DSHYN
IGDTIEYLCLPGYRKQK----MGPIYAKCTG-------TGWT-LFNQCIKRRCPSPRD-I
DNGQL----------------------------------------DIGGVDFGSSITYSC
NSGYHLIGESKSYCELGST-GSMVWN-PEAPICESVKCQSPPSISN---GR---------
--------------------------HNGYEDFYTDGSVVTYSCNS-----GYS------
LIGNSGVLCS-GGEWSD-------------------PPTCQIVKCPHPTISNGYLS-SGF
KRSYSYNDNVDFKCKYGYKL----SGSS-SSTCSPGNTWQPELPKCVR------------
------------------------------------------------------------
------------------------------------------------------------
--------------------------------
>SOU90035
------------------------------------------------------------
------------------------------------------------------------
------------------------------------------------------------
------------------------------------------------------------
-------------------------------------------------MKVESVTFLTL
LGI-GCVLS-----------CCTIPSRPINMKFKNSVETDA--------------NANYN
IGDTIEYLCLPGYRKQK----MGPIYAKCTG-------TGWT-LFNQCIKRRCPSPRD-I
DNGQL----------------------------------------DIGGVDFGSSITYSC
NSGYHLIGESKSYCELGST-GSMVWN-PEAPICESVKCQSPPSISN---GR---------
--------------------------HNGYEDFYTDGSVVTYSCNS-----GYS------
LIGNSGVLCS-GGEWSD-------------------PPTCQIVKCPHPTILNGYLS-SGF
KRSYSYNDNVDFKCKYGYKL----SGSS-SSTCSPGNTWKPELPKCVR------------
------------------------------------------------------------
------------------------------------------------------------
--------------------------------
>AGJ91719
------------------------------------------------------------
------------------------------------------------------------
------------------------------------------------------------
------------------------------------------------------------
-------------------------------------------------MKVESVTFLTL
LGI-GCVLS-----------YCPIPSRPINMKFKNSVET----------------NANYN
IGDTIEYLCLPGYRKQK----MGPIYAKCTG-------TGWT-LFNQCIKRRCPSPRD-I
DNGQL----------------------------------------DIGGVDFGSSITYSC
NSGYHLIGESKSYCELGST-GSMVWN-PEAPICESVKCQSPPSISN---GR---------
--------------------------HNGYEDFYTDGSVVTYSCNS-----GYS------
LIGNSGVLCS-GGEWSD-------------------PPTCQIVKCPHPTISNGYLS-SGF
KRSYSYNDNVNFKCKYGYKL----SGSS-SSTCSPGNTWKPELPKCVR------------
------------------------------------------------------------
------------------------------------------------------------
--------------------------------
>YP_232907
------------------------------------------------------------
------------------------------------------------------------
------------------------------------------------------------
------------------------------------------------------------
-------------------------------------------------MKVESVTFLTL
LGI-GCVLS-----------CCTIPSRPINMKFKNSVETDA--------------NANYN
IGDTIEYLCLPGYRKQK----MGPIYAKCTG-------TGWT-LFNQCIKRRCPSPRD-I
DNGQL----------------------------------------DIGGVDFGSSITYSC
NSGYHLIGESKSYCELGST-GSMVWN-PEAPICESVKCQSPPSISN---GR---------
--------------------------HNGYEDFYTDGSVVTYSCNS-----GYS------
LIGNSGVLCS-GGEWSD-------------------PPTCQIVKCPHPTISNGYLS-SGF
KRSYSYNDNVDFKCKYGYKL----SGSS-SSTCSPGNTWKPELPKCVR------------
------------------------------------------------------------
------------------------------------------------------------
--------------------------------
>ARR30654
------------------------------------------------------------
------------------------------------------------------------
------------------------------------------------------------
------------------------------------------------------------
-------------------------------------------------MKVESVTFLTL
LGI-GCVLS-----------CCTIPSRPINMKFKNSVGTDA--------------NANYN
IGDTIEYLCLPGYRKQK----MGPIYAKCTG-------TGWT-LFNQCIKRKCPSPRD-I
DNGQI----------------------------------------DIDGVEFGSSITYSC
NSGYQLIGESKSYCELGYT-GSMVWN-PEAPICESVKCPSPPSISN---GR---------
--------------------------HNGYEDFYTEGSVVTYSCNS-----GYS------
LIGNSGVLCS-GGEWSD-------------------PPTCQIVKCPHPSITNGYLS-SGF
KRSYSHNDNVHFTCRHGYKL----SGSS-SSTCSPGNTWQPELPKCVR------------
------------------------------------------------------------
------------------------------------------------------------
--------------------------------
>AGJ91448
------------------------------------------------------------
------------------------------------------------------------
------------------------------------------------------------
------------------------------------------------------------
-------------------------------------------------MKVESVTFLTL
LGI-GCVLS-----------YCPIPSRPINMKFKNSVET----------------NANYN
IGDTIEYLCLPGYRKQK----MGPIYAKCTG-------TGWT-LFNQCIKRRCPSPRD-I
DNGQL----------------------------------------DIGGVDFGSSITYSC
NSGYQLIGESKSYCELGFT-GSMVWN-PEAPICESVKCQSPPSISN---GR---------
--------------------------HNGYEDFYTDGSVVTYSCNS-----GYS------
LIGNSGVLCS-GGEWSD-------------------PPTCQIVKCPHPTISNGYLS-SGF
KRSYSYNDNVNFKCKYGYKL----SGSS-SSTCSPGNTWQPELPKCVR------------
------------------------------------------------------------
------------------------------------------------------------
--------------------------------
>ADZ24036
------------------------------------------------------------
------------------------------------------------------------
------------------------------------------------------------
------------------------------------------------------------
-------------------------------------------------MKVESVTFLTL
LGI-GCVLS-----------CCPIPSRPITMKFKGTV------------------DSHYN
IGDTIEYLCLPGYRKQK----MGPIYAKCTG-------TGWT-LFNQCIKRRCPSPRD-I
DNGQL----------------------------------------DIGGVDFGSSITYSC
NSGYQLIGESKSYCELGST-GSMVWN-PEAPICESVKCQSPPSISN---GR---------
--------------------------HNGYEDFYTDGSVVTYSCNS-----GYS------
LIGNSAVLCS-GGEWSD-------------------PPTCQIVKCPHPTISNGYLS-SGF
KRSYSYNDNVDFKCKYGYKL----SGSSSSSTCSPGNTWKPELPKCVR------------
------------------------------------------------------------
------------------------------------------------------------
--------------------------------
>AGZ00114
------------------------------------------------------------
------------------------------------------------------------
------------------------------------------------------------
------------------------------------------------------------
-------------------------------------------------MKVESVTFLTL
LGI-GCVLS-----------CCPIPSRPITMKFKGTV------------------DSHYN
IGDTIEYLCLPGYRKQK----MGPIYAKCTG-------TGWT-LFNQCIKRRCPSPRD-I
DNGQL----------------------------------------DIGGVDFGSSITYSC
NSGYQLIGESKSYCELGST-GSMVWN-PEAPICESVKCQSPPSISN---GR---------
--------------------------HNGYEDFYTDGSVVTYSCNS-----GYS------
LIGNSAVLCS-GGEWSD-------------------PPTCQIVKCPHPTISNGYLS-SGF
KRSYSYNDNVDFKCKYGYKL----SGSS-SSTCSPGNTWKPELPKCVR------------
------------------------------------------------------------
------------------------------------------------------------
--------------------------------
>ARR29636
------------------------------------------------------------
------------------------------------------------------------
------------------------------------------------------------
------------------------------------------------------------
-------------------------------------------------MKVESVTFLTL
LGI-GCVLS-----------CCPIPSRPITMKFKNSVGTDA--------------NANYN
IGDTIEYLCLPGYRKQK----MGPIYAKCTG-------TGWT-LFNQCIKRRCPSPRD-I
DNGQL----------------------------------------DIGGVDFGSSITYSC
NSGYQLIGESKSYCELGST-GSMVWN-PEAPICESVKCQSPPSISN---GR---------
--------------------------HNGYEDFYTDGSVVTYSCNS-----GYS------
LIGNSGILCS-GGEWSD-------------------PPTCQIVKCPHPTISNGYLS-SGF
KRSYSYNDNVDFKCRHGYKL----SGSS-SSTCSPGNTWKPELPKCVR------------
------------------------------------------------------------
------------------------------------------------------------
--------------------------------
>ABF24178
------------------------------------------------------------
------------------------------------------------------------
------------------------------------------------------------
------------------------------------------------------------
-------------------------------------------------MKVERVTFLTL
LGI-GCVLS-----------CCTIPSRPINMKFKNSVETDA--------------NANYN
IGDTIEYLCLPGYRKQK----MGPIYAKCTG-------TGWT-LFNQCIKRRCPSPRD-I
DNGHL----------------------------------------DIGGVDFGSSITYSC
NSGYYLIGEYKSYCKLGST-GSMVWN-PKAPICESVKCQLPPSISN---GR---------
--------------------------HNGYNDFYTDGSVVTYSCNS-----GYS------
LIGNSGVLCS-GGEWSN-------------------PPTCQIVKCPHPTILNGYLS-SGF
KRSYSYNDNVDFTCKYGYKL----SGSL-SSTCSPGNTWQPELPKCVR------------
------------------------------------------------------------
------------------------------------------------------------
--------------------------------
>CAB54612
------------------------------------------------------------
------------------------------------------------------------
------------------------------------------------------------
------------------------------------------------------------
-------------------------------------------------MKVERVTFLTL
LGI-GCVLS-----------CCTIPSRPINMKFKNSVETDA--------------NANYN
IGDTIEYLCLPGYRKQK----MGPIYAKCTG-------TGWT-LFNQCIKRRCPSPRD-I
DNGHL----------------------------------------DIGGVDFGSSITYSC
NSGYYLIGEYKSYCKLGST-GSMVWN-PKAPICESVKCQLPPSISN---GR---------
--------------------------HNGYNDFYTDGSVVTYSCNS-----GYS------
LIGNSGVLCS-GGEWSN-------------------PPTCQIVKCPYPTILNGYLS-SGF
KRSYSYNDNVDFTCKYGYKL----SGSS-SSTCSPGNTWQPELPKCVR------------
------------------------------------------------------------
------------------------------------------------------------
--------------------------------
>NP_042056
------------------------------------------------------------
------------------------------------------------------------
------------------------------------------------------------
------------------------------------------------------------
-------------------------------------------------MKVERVTFLTL
LGI-GCVLS-----------CCTIPSRPINMTFKNSVETDA--------------NANYN
IGDTIEYLCLPGYRKQK----MGPIYAKCTG-------TGWT-LFNQCIKRRCPSPRD-I
DNGHL----------------------------------------DIGGVDFGSSITYSC
NSGYYLIGEYKSYCKLGST-GSMVWN-PKAPICESVKCQLPPSISN---GR---------
--------------------------HNGYNDFYTDGSVVTYSCNS-----GYS------
LIGNSGVLCS-GGEWSN-------------------PPTCQIVKCPHPTILNGYLS-SGF
KRSYSYNDNVDFTCKYGYKL----SGSS-SSTCSPGNTWQPELPKCVR------------
------------------------------------------------------------
------------------------------------------------------------
--------------------------------
>ABF27600
------------------------------------------------------------
------------------------------------------------------------
------------------------------------------------------------
------------------------------------------------------------
-------------------------------------------------MKVERVTFLTL
LGI-GCVLS-----------CCTIPSRPINMKFKNSVETDA--------------NANYN
IGDTIEYLCLPGYRKQK----MGPIYAKCTG-------TGWT-LFNQCIKRRCPSPRD-I
DNGHL----------------------------------------DIGGVDFGSSITYSC
NSGYYLIGEYKSYCKLGST-GSMVWN-PKAPICESVKCQLPPSISN---GR---------
--------------------------HNGYNDFYTDGSVVTYSCNS-----GYS------
LIGNSGVLCS-GGEWSN-------------------PPTCQIVKCPHPTILNGYLS-SGF
KRSYSYNDNVDFTCKYGYKL----SGSS-SSTCSPGNTWQPELPKCVR------------
------------------------------------------------------------
------------------------------------------------------------
--------------------------------
>SNB53768
------------------------------------------------------------
------------------------------------------------------------
------------------------------------------------------------
------------------------------------------------------------
-------------------------------------------------MKVESVTFLTL
LGI-GCVLS-----------CCTIPSRPINMKFKNSVGT----------------DGTYK
VGDTIEYECLPGYRKQK----MGSIYAKCTG-------NGWS-LFNQCIKRRCPSPRD-I
ENGQI----------------------------------------DISGVDFGSSITYSC
NGGYQLIGESKSYCELGST-GSMVWN-PGAPICESLKCQSPPSVTN---GR---------
--------------------------HNGYEDFYTDGSVVTYSCNS-----GYS------
LVGNSGILCS-GGEWTD-------------------PPTCQIVKCQHPTIPNGYLS-SGF
KRSYSYNDYVHFTCKYGYKL----YGSS-SSTCSPGNTWQPELPKCVRE-----------
------------------------------------------------------------
------------------------------------------------------------
--------------------------------
>DAA80517
------------------------------------------------------------
------------------------------------------------------------
------------------------------------------------------------
------------------------------------------------------------
-------------------------------------------------MKVERVTFLTL
LGI-GCVLS-----------CCTIPSRPINMKFKNSVETDA--------------NANYN
IGDTIEYLCLPGYRKQK----MGPIYAKCTG-------TGWT-LFNQCIKRRCPSPRD-I
DNGHL----------------------------------------DIGGVDFGSSITYSC
NSGYYLIGEYKSYCELGST-GSMVWN-PKAPICESVKCQLPPSISN---GR---------
--------------------------HNGYNDFYTDGSVVTYSCNS-----GYS------
LIGNSGVLCS-GGEWSN-------------------PPTCQIVKCPHPTILNGYLS-SGF
KRSYSYNDNVDFTCKYGYKL----SGSS-SSTCSPGNTWQPELPKCVR------------
------------------------------------------------------------
------------------------------------------------------------
--------------------------------
>QCW07330
------------------------------------------------------------
------------------------------------------------------------
------------------------------------------------------------
------------------------------------------------------------
-------------------------------------------------MKVESVTFLTL
LGI-VCVLS-----------CCTIPSRPINMKFKNSVETYAN--------------TNYN
IGDTIEYLCLPGYRKQK----MGPIYAKCTG-------TGWT-LFNQCIKRRCPSPRD-I
DNGQL----------------------------------------DIGGVDFGSSITYSC
NSGYHLIGESKSYCELGST-GSMVWN-PEAPICESVKCQSPPSISN---GR---------
--------------------------HNGYDNFYTDGSVVTYSCNS-----GYS------
LIGNSGVLCS-GGEWSD-------------------PPTCQIVKCPHPTISNGYLS-SGF
KRSYSYNDNVDFTCKYGYKL----SGSS-SSTCSPGNTWQPELPKCVR------------
------------------------------------------------------------
------------------------------------------------------------
--------------------------------
>NP_570413
------------------------------------------------------------
------------------------------------------------------------
------------------------------------------------------------
------------------------------------------------------------
-------------------------------------------------MKVESVTFLTL
LGI-VCVLS-----------CCTIPSRPINMKFKNSVETYAN------------TNTNYN
IGDTIEYLCLPGYRKQK----MGPIYAKCTG-------TGWT-LFNQCIKRRCPSPRD-I
DNGQL----------------------------------------DIGGVDFGSSITYSC
NSGYHLIGESKSYCELGST-GSMVWN-PEAPICESVKCQSPPSISN---GR---------
--------------------------HNGYDNFYTDGSVVTYSCNS-----GYS------
LIGNSGVLCS-GGEWSD-------------------PPTCQIVKCPHPTISNGYLS-SGF
KRSYSYNDNVDFTCKYGYKL----SGSS-SSTCSPGNTWQPELPKCVR------------
------------------------------------------------------------
------------------------------------------------------------
--------------------------------
>ABH08129
------------------------------------------------------------
------------------------------------------------------------
------------------------------------------------------------
------------------------------------------------------------
-------------------------------------------------MKVESVTFLTL
LGI-GCVLS-----------YCPIPSRPINMKFKNSVKTNA--------------NANYN
IGDTIEYLCLPGYRKQK----MGPIYAKCTG-------TGWT-LFNQCIKRRCPSPRD-I
DNGQL----------------------------------------DIGGVDFGSSITYSC
NSGYQLIGESKSYCELGFT-GSMVWN-PEAPICESVKCQFPPSISN---GR---------
--------------------------HNGYEDFYTDGSVVTYSCNS-----GYS------
LIGNSGVLCS-GGEWSD-------------------PPTCQIVKCPHPTISNGYLS-SGF
KRSYSYNDNVNFKCKYGYNL----SGSS-SSTCSPGNTWQPELPKCVR------------
------------------------------------------------------------
------------------------------------------------------------
--------------------------------
>SNB48779
------------------------------------------------------------
------------------------------------------------------------
------------------------------------------------------------
------------------------------------------------------------
-------------------------------------------------MKVESVTFLTL
LGI-GCVLS-----------CCTIPSRPINMKFKNSVETDA--------------NANYN
IGDTIEYLCLPGYRKQK----MGPIYAKCTG-------TGWT-LFNQCIKRRCPSPRD-I
DNGQL----------------------------------------DIGGVDFGSSITYSC
NSGYHLIGESKSYCELGST-GSMVWN-PEAPICESVKCQSPPSISN---GR---------
--------------------------HNGYEDFYTDGSVVTYSCNS-----GYS------
LIGNSGVLCS-GGEWSY-------------------PPTCQIVKCPHPTISNGYLS-SGF
KRSYSYNDNVDFKCKYGYKL----SGSS-SSTCSPGNTWKPELPKCVR------------
------------------------------------------------------------
------------------------------------------------------------
--------------------------------
>AGZ01165
------------------------------------------------------------
------------------------------------------------------------
------------------------------------------------------------
------------------------------------------------------------
-------------------------------------------------MKVESVTFLTL
LGI-GCVLS-----------CCTIPSRPINMKFKNSVGT----------------DGTYK
VGDTIEYECLPGYRKQK----MGSIYAKCTG-------NGWT-LFNQCIKRRCPSPRD-I
ENGQI----------------------------------------DISGVDFGSSITYSC
NSGYQLIGESKSYCELGYT-GSMVWN-PGAPICESLKCPSPPSVTN---GR---------
--------------------------HNGYEDFYTDGSVVTYSCNS-----GYS------
LVGNSGVLCS-GGEWTD-------------------PPTCQIVKCPHPTILNGYLS-SGF
KRSYSYNDNVHFKCKYGYNL----SGSS-SSTCSPGNTWQPELPKCVR------------
------------------------------------------------------------
------------------------------------------------------------
--------------------------------
>ADZ29362
------------------------------------------------------------
------------------------------------------------------------
------------------------------------------------------------
------------------------------------------------------------
-------------------------------------------------MKVESVTFLTL
LGI-GCVLS-----------CCTIPSRPINMKFKNSVGTDA--------------NANYN
IGDTIEYLCLPGYRKQK----MGPIYAKCTG-------TGWT-LFNQCIKRKCPSPRD-I
ENGQI----------------------------------------DIGGVEFGSSITYSC
NSGYQLIGESKSYCELGYT-GSMVWN-PEAPICESVKCPSPPSVTN---GR---------
--------------------------HNGYEDFYTDGSVVTYSCNS-----GYS------
LIGNSGVLCS-GGEWSD-------------------PPTCQIVKCPHPTISNGYLS-SGF
KRSYSYNDNVDFKCKYGYNL----SGSS-SSTCSPGNTWKPELPKCVR------------
------------------------------------------------------------
------------------------------------------------------------
--------------------------------
>ARR29830
------------------------------------------------------------
------------------------------------------------------------
------------------------------------------------------------
------------------------------------------------------------
-------------------------------------------------MKVESVTFLTL
LGI-GCVLS-----------CCTIPSRPINMKFKNSVGTDA--------------NTNYN
IGDTIEYLCLPGYRKQK----MGPIYAKCTG-------TGWT-LFNQCIKRKCPSPRD-I
DNGQI----------------------------------------DIDGVEFGSSITYSC
NSGYQLIGESKSYCELGYT-GSMVWN-PEAPICESVKCPSPPSVTN---GR---------
--------------------------HNGYEDFYTDGSVVTYSCNS-----GYS------
LIGNSGIVCS-GGEWSD-------------------PPTCQIVKCPHPSITNGYLS-SGF
KRSYSHNDNVHFTCRHGYKL----SGSS-SSTCSPGNTWQPELPKCVR------------
------------------------------------------------------------
------------------------------------------------------------
--------------------------------
>NP_619823
------------------------------------------------------------
------------------------------------------------------------
------------------------------------------------------------
------------------------------------------------------------
-------------------------------------------------MKVESVTFLTL
LGI-GCVLS-----------CCTIPSRPINMKFKNSVGTDA--------------NANYN
IGDTIEYLCLPGYRKQK----MGPIYAKCTG-------TGWT-LFNQCIKRKCPSPRD-I
DNGQI----------------------------------------DIGGVEFGSSITYSC
NSGYQLIGESKSYCELGYT-GSMVWN-PEAPICESVKCPSPPSVTN---GR---------
--------------------------HNGYEDFYTDGSVVTYSCNS-----GYS------
LIGNSGIVCS-GGEWSD-------------------PPTCQIVKCPHPSITNGYLS-SGF
KRSYSHNDNVDFKCRHGYKL----SGSS-SSTCSPGNTWQPELPKCVR------------
------------------------------------------------------------
------------------------------------------------------------
--------------------------------
>ADZ29790
------------------------------------------------------------
------------------------------------------------------------
------------------------------------------------------------
------------------------------------------------------------
-------------------------------------------------MKVESVTFLTL
LGI-GCVLS-----------CCTIPSRPINMKFKNSVGT----------------DDTYK
VGDTIEYLCLPGYRKQK----MGPIYAKCTG-------TGWT-LFNQCIKRKCPSPRD-I
ENGQI----------------------------------------DIGGVEFGSSITYSC
NSGYQLIGESKSYCELGYT-GSMVWN-PEAPICESVKCPSPPSVTN---GR---------
--------------------------HNGYEDFYTDGSVVTYSCNK-----GYS------
LIGNSGIVCS-GGEWTD-------------------PPTCQIVKCPHPSITNGYLS-SGF
KRSYSHNDNVDFTCRHGYKL----SGSS-SSTCSPGNTWQPELPKCVRE-----------
------------------------------------------------------------
------------------------------------------------------------
--------------------------------
>AGY98838
------------------------------------------------------------
------------------------------------------------------------
------------------------------------------------------------
------------------------------------------------------------
-------------------------------------------------MKVESVTFLTL
LGI-GCVLS-----------CCTIPSRPINMKFKNSVGTDA--------------NANYN
IGDTIEYLCLPGYRKQK----MGPIYAKCTG-------TGWT-LFNQCIKRKCPSPRD-I
ENGQI----------------------------------------DIGGVEFGSSITYSC
NSGYQLIGESKSYCELGYT-GSMVWN-PEAPICESVKCPSPPSVTN---GR---------
--------------------------HNGYEDFYTDGSVVTYSCNK-----GYS------
LIGNSGIVCS-GGEWTD-------------------PPTCQIVKCPHPSITNGYLS-SGF
KRSYSYNDNVDFKCKYGYNL----SGSS-SSTCSPGNTWKPELPKCVR------------
------------------------------------------------------------
------------------------------------------------------------
--------------------------------
>ADZ30431
------------------------------------------------------------
------------------------------------------------------------
------------------------------------------------------------
------------------------------------------------------------
-------------------------------------------------MKVESVTFLTL
LGI-GCVLS-----------CCTIPSRPINMKFKNSAETNA--------------NSNYN
IGDTIEYLCLPGYRKQK----MGPIYAKCTG-------TGWT-LFNQCIKRKCPSPRD-I
DNGQI----------------------------------------DIGGVDFGSSITYSC
NSGYQLIGESKSYCELGYT-GSMVWN-PEAPICESVKCPSPPSVTN---GR---------
--------------------------HNGYEDFYTDGSVVTYSCNK-----GYS------
LIGNSGIVCS-GGEWSD-------------------PPTCQIVKCPHPSITNGYLS-SGF
KRSYSHNDNVDFTCRHGYKL----SGSS-SSTCSPGNTWQPELPKCVRE-----------
------------------------------------------------------------
------------------------------------------------------------
--------------------------------
>AGY97762
------------------------------------------------------------
------------------------------------------------------------
------------------------------------------------------------
------------------------------------------------------------
-------------------------------------------------MKVESVTFLTL
LGI-GCVLS-----------CCTIPSRPINMKFKNSAETNANSN----------SNSNYN
IGDTIEYLCLPGYRKQK----MGPIYAKCTG-------TGWT-LFNQCIKRKCPSPRD-I
DNGQI----------------------------------------DIGGVEFGSSITYSC
NSGYQLIGESKSYCELGYT-GSMVWN-PEAPICESVKCPSPPSVTN---GR---------
--------------------------HNGYEDFYTDGSVVTYSCNK-----GYS------
LIGNSGIVCS-GGEWTD-------------------PPTCQIVKCPHPSITNGYLS-SGF
KRSYSHNDNVHFTCRHGYKL----SGSS-SSTCSPGNTWQPELPKCVRE-----------
------------------------------------------------------------
------------------------------------------------------------
--------------------------------
>SNB48445
------------------------------------------------------------
------------------------------------------------------------
------------------------------------------------------------
------------------------------------------------------------
-------------------------------------------------MKVESVTFLTL
LGI-GCVLS-----------CCTIPSRPINMKFKNSAETNA--------------NSNYN
IGDTIEYLCLPGYRKQK----MGPIYAKCTG-------TGWT-LFNQCIKRKCPSPRD-I
ENGQI----------------------------------------DIGGVEFGSSITYSC
NSGYQLIGESKSYCELGYT-GSMVWN-PEAPICESVKCPSPPSVTN---GR---------
--------------------------HNGYEDFYTDGSVVTYSCNK-----GYS------
LIGNSGIVCS-GGEWTD-------------------PPTCQIVKCPHPSITNGYLS-SGF
KRSYSHNDNVDFTCRHGYKL----SGSS-SSTCSPGNTWQPELPKCVRE-----------
------------------------------------------------------------
------------------------------------------------------------
--------------------------------
>SPN67815
------------------------------------------------------------
------------------------------------------------------------
------------------------------------------------------------
------------------------------------------------------------
------------------------------------------------------------
------------------------------------------------------------
---------------------MGPIYAKCTG-------TGWT-LFNQCIKRKCPSPRD-I
ENGQI----------------------------------------DIGGVEFGSSITYSC
NSGYQLIGESTSYCELGYT-GSMVWN-PEAPICESVKCPSPPSVTN---GR---------
--------------------------HNGYEDFYTDGSVVTYSCNK-----GYS------
LIGNSGIVCS-GGEWTD-------------------PPTCQIVKCPHPSITNGYLS-SGF
KRSYSHNDNVDFTCRHGYKL----SGSS-SSTCSPGNTWQPELPKCVRE-----------
------------------------------------------------------------
------------------------------------------------------------
--------------------------------
>ATB55939
------------------------------------------------------------
------------------------------------------------------------
------------------------------------------------------------
------------------------------------------------------------
-------------------------------------------------MKVESVTFLTL
LGI-GCVLS-----------CCTIPSRPINMKFKNSAETNAN------------SKSNYN
IGDTIEYLCLPGYRKQK----MGPIYAKCTG-------TGWT-LFNQCIKRKCPSPRD-I
ENGQI----------------------------------------DIGGVEFGSSITYSC
NSGYQLIGESKSYCELGYT-GSMVWN-PEAPICESVKCPSPPSVTN---GR---------
--------------------------HNGYEDFYIDGSVVTYSCNK-----GYS------
LIGNSGIVCS-GGEWSD-------------------PPTCQIVKCPHPSITNGYLS-SGF
KRSYSHNDNVHFTCRHGYKL----SGSS-SSTCSPGNTWQPELPKCVRE-----------
------------------------------------------------------------
------------------------------------------------------------
--------------------------------
>YP_005296214
------------------------------------------------------------
------------------------------------------------------------
------------------------------------------------------------
------------------------------------------------------------
-------------------------------------------------MNVSGVVLITL
LKI-IYVLS-----------CCNVPTSPVNMKFKQEL------------------KSQYN
VGDSVGYECLLGYRKQR----PGSIYAKCTG-------NGWK-LNNQCVKRRCSTPRD-I
DNGQV----------------------------------------DINGVEFGSSIVYSC
NRGYSLIGESTSYCELGYD-GSMVWS-HDAPICESIKCGSPPEVTN---GH---------
--------------------------HSGYDDVYTDGTVLTYSCNS-----GYS------
LIGTTGIVCN-NGQWTD-------------------TPTCMKVKCPYPTVQNAYVT-SVF
KRSYSLNDRVYFTCKDGYTL----SGSY-SSTCSSDNTWKPELPTCVRVKD---------
------------------------------------------------------------
------------------------------------------------------------
--------------------------------
>SMZ64580
------------------------------------------------------------
------------------------------------------------------------
------------------------------------------------------------
------------------------------------------------------------
-------------------------------------------------MKVESVTFLTL
LGI-GCVLS-----------CCTIPSRPINMKFKNSVGTDAN------------ANANYN
IGDTIEYLCLPGYRKQK----MGPIYAKCTG-------TGWT-LFNQCIKRKCPSPRD-I
ENGQI----------------------------------------DIGGVEFGSSITYSC
NSGYQLIGESKSYCELGYT-GSMVWN-PEAPICESVKCPSPPSVTN---GR---------
--------------------------HNGYEDFYIDGSVVTYSCNK-----GYS------
LIGNSGIVCS-GGEWSD-------------------PPTCQIVKCPHPSITNGYLS-SGF
KRSYSHNDNVHFTCKYGYKL----SGSS-SSTCSPGNTWQPELPKCVRE-----------
------------------------------------------------------------
------------------------------------------------------------
--------------------------------
>ATB55073
------------------------------------------------------------
------------------------------------------------------------
------------------------------------------------------------
------------------------------------------------------------
-------------------------------------------------MKVESVTFLTL
LGI-GCVLS-----------CCTIPSRPINMKFKNSAETNAN------------SNSNYN
IGDTIEYLCLPGYRKQK----MGPIYAKCTG-------TGWT-LFNQCIKRKCPSPRD-I
ENGQI----------------------------------------DIGGVEFGSSITYSC
NSGYQLIGESKSYCELGYT-GSMVWN-PEAPICESVKCPSPPSVTN---GR---------
--------------------------HNGYEDFYIDGSVVTYSCNK-----GYS------
LIGNSGIVCS-GGEWSD-------------------PPTCQIVKCPHPSITNGYLS-SGF
KRSYSHNDNVHFTCRHGYKL----SGSS-SSTCSPGNTWQPELPKCVRE-----------
------------------------------------------------------------
------------------------------------------------------------
--------------------------------
>YP_009143334
------------------------------------------------------------
------------------------------------------------------------
------------------------------------------------------------
------------------------------------------------------------
-------------------------------------------------MNAESVAFITL
LGI-GCVLS-----------SCNVPTRPINMKFKNGV------------------NSHYN
IGDRVEYTCLPGYRKGK----VGPIYVKCTT-------NGWSSLFNQCIKRKCPSPRD-I
ENGRL----------------------------------------EVTGTDFGSSITYSC
DSGYKMIGEPISYCELGYT-GSMVWN-PEPPICESVKCVSPPSIDH---GS---------
--------------------------NNGYSDIYTDGTVVTYTCDS-----GYS------
LIGNENILCS-GGEWSD-------------------VPTCKIVKCPHPIIPHGFMS-GGF
KRSYSYNDKVYFTCNNKYKL----IGPS-YSTCSSENEWKPELPKCEQM-----------
------------------------------------------------------------
------------------------------------------------------------
--------------------------------
>YP_009282718
------------------------------------------------------------
------------------------------------------------------------
------------------------------------------------------------
------------------------------------------------------------
-------------------------------------------------MKVETITLVTL
LGI-GCALS------------CTAPTRPINMKFKNTV------------------DTSYN
VGDTVEFTCLPGYRKSK----IGPIYVKCTD-------NGWT-RVNDCIKRKCPSPRD-I
DNGQL----------------------------------------EVTSTDFGSNIVYSC
NSGYKMIGESVSYCELGHT-GSLIWN-PEPPICDSVKCQSPPSIAD---GS---------
--------------------------HNGYSDIYTEGTVVTYTCNT-----GYS------
LIGEANIVCM-DGEWSE-------------------VPTCQIVKCTHPIISHGFMS-SGF
KRHYSYNDEVHFTCKHKYKL----NGSS-RSTCSPGNEWKPALPTCERE-----------
------------------------------------------------------------
------------------------------------------------------------
--------------------------------
>YP_009408407
------------------------------------------------------------
------------------------------------------------------------
------------------------------------------------------------
------------------------------------------------------------
-------------------------------------------------M-KNIY-----
--LLLTLVGYVS-------SCCHKPTLL------------------DHMKFKDDPKDSYI
LGDTVDYVCMPGYRKI-----GKLSTLKCTD------N-GWTRFKSRCVAKKCSNPGD-I
NNGYA----------------------------------------NIEGLNFGAQVTYSC
NSGYKLIGEESIYCIIGDDGNRMVWS-NYPPICTSIQCVSPPSVPN---SV---------
--------------------------QNSYEDSYNDKDAVTYTCN----K-GFS------
MVGDATIVCL-NGEWSD-F-----------------PPSCEDIKCKYPHVPNGYIS-RGF
RSHFSYKDEVQFECNDGYSL----SG-SPTSTCDRGSKWNPELPTCS-------------
------------------------------------------------------------
------------------------------------------------------------
--------------------------------
>YP_009408205
------------------------------------------------------------
------------------------------------------------------------
------------------------------------------------------------
------------------------------------------------------------
-------------------------------------------------M-KNIY-----
--LLLALVGYVS-------SCCHKPTLL------------------DHMKFKDEPKDSYI
LGDTVDYVCMPGYRKI-----GKLSTLKCTD------N-GWTRFKSRCVAKKCSNPGD-I
SNGYA----------------------------------------NIEGLNFGAQVTYSC
NSGYKLIGEESIYCIIGDDGNRMVWS-NDPPICTSIQCVSPPSVPN---SV---------
--------------------------QNSYEDSYNDKDAVTYTCN----K-GFS------
MVGDATIVCL-NGEWSD-S-----------------PPSCENIKCKYPHVPNGYIS-RGF
RTHFSYKDEVQFECNDGYSL----SG-SPTSTCDRGSQWNPELPTCS-------------
------------------------------------------------------------
------------------------------------------------------------
--------------------------------
>AAF59982
------------------------------------------------------------
------------------------------------------------------------
------------------------------------------------------------
------------------------------------------------------------
-----------------------------------------------------MFWIPIT
LCFICQVILVDSKD--GENVTCLKPPFD------------------RFMVKTANQNENYA
VGTRVELICRPGFYKL-----QANVYVECLS------NGTWTTPNAECRRKRCSNPED-I
LNGEV------------------------------------IITDSDNAFKFGSNITYKC
NTGYLLLGATVRTCLLKYDSNLVDWQ-PAAPTCEIEKCKKQPDIEN---GK---------
--------------------------YYPVQEFYNYLETITFTCN----K-DFS------
LIGNTTTTCMTNGTWSS-P-----------------VPKCQQITCSAPNIDHGTLL-VGS
SRVYKHGQSVTIGCEDGFTL----NG-HKMCTC-EYSLWNPPLPTCVPINKTDPTPSEVP
-SP-------GTKEQEMPTPENPKSHESETTTTETPKTQTHKSETPSPKVPNPETHKPTT
PEAG--ISKQTTTNRPSKAPSQNP---PIAPPMSK-WK-RH---VVLVLFASVASLLFVL
----AALYC-CFLK------------------
>NP_570746
MTFKLFPLFLLHAIMYVHCDENCKPPHFTEYRVKSNTEKDLYSVGETAELICRPGYVTNT
KIITTECLQNGTWSTPNFPCDRKRCPTPADLLNGAVHIHGGDNALKFGSNISYECNEGYD
LIGSNVRFCILQDTENVNWDSNEPVCEIQKCIKPPAVEHGDYLPNQDVYNYGDAITFKCS
LSYTLVGSTTLVCTSNKKWSNSFPTCLMLVCESPQIDNGYIDIGLSRRYNHGQSITVKCS
DGYNIVGPETLTCTNTTWVPPLPKCVLVTNNPSTPMPETPMPETPTPDYQKINLSTAKTA
TTPNAFVTTVVSPE--KDDVTCVKPHFE------------------RFMVKAENDKEKYS
VGASVELICRPGFTKM-----QSTVSVECLS------NGTWTAPNAKCHRKKCPTPQE-L
LNGEY------------------------------------IVTSGEDAFKYGTNITYKC
NEGYQLLGSMVRICMLKDDLKTVDWE-PKAPICDIEKCKPPPQITN---GK---------
--------------------------YHPVKDFYQYLDTVTFSCN----R-DFS------
LVGDEMTTCISN-TWNK-P-----------------FPRCEQITCSAPNIAHGKLL-TGS
SSVYKYGQSVTIGCETGFTL----IG-SEISTC-KDSSWDPPLPTCVPAVSMP-------
--------------------------------SDTPKPETKKP-----NTPTPEAPKPNT
PN--------VGTHTPFKPPPQNP---PIAPPMSK-WK-RH---VVLVLFASVASLLFVL
----AALYC-CFLK------------------
>AAS99981
------------------------------------------------------------
------------------------------------------------------------
------------------------------------------------------------
------------------------------------------------------------
---------------------------MR----------------------LIMFWFPVT
VCFVCHFILVNAQN--ETNVTCDKPNFD------------------RFMVAME-KKEKYV
LGDKVELTCRPGY-TL-----QGKVYVQCLQ------SGMWTTPNAECHRKKCTNYGD-I
LNGQV------------------------------------IVPDSDNAFKFGTNITYKC
NTGYLLLGSMVRTCLLTGNSNTVNWQ-PAAPTCEIEKCKKQPDIEN---GK---------
--------------------------YYPVQDFYNYLETITFTCN----K-DFS------
LIGNTTTTCMTNGTWSS-P-----------------VPKCEQITCSAPNIEHGTLL-VGS
SRVYKHGQSITIGCENGFTL----NG-HKMCTC-EYSSWNPPLPTCVPINKTVPTPSEVP
-SP-------GTNKQERPTPENPKSHESETT-TETPKTGTHKSETPSKKIPNPETHKPTT
PKSG--TSEQ-TTNRPSKAPSQNP---PMEPPMSK-WK-RH---VVLVLFASVASLLFVL
----VTLYC-CFLK------------------
>YP_717333
------------------------------------------------------------
------------------------------------------------------------
------------------------------------------------------------
------------------------------------------------------------
-------------------------------------------------MKVESVTFLTL
LGI-GCVLS-----------CCTIPPRPINMKFKNSVETDANANANANANANANANANYN
IGDTIEYLCLPGYRKQK----MGPIYAKCTG-------TGWT-LFNQCIKRRCPSPRD-I
DNGQL----------------------------------------DIGGVDFGSSITYSC
NSGYHLIGETKSYCELGST-GSMVWN-PEAPICESVKCQSPPSISN---GS---------
--------------------------HNGYEDFYTDGSVVTYSCNS-----GY-------
------------------------------------------------------------
------------------------------------------------------------
------------------------------------------------------------
------------------------------------------------------------
--------------------------------
>NP_052030
------------------------------------------------------------
------------------------------------------------------------
------------------------------------------------------------
------------------------------------------------------------
-----------------------------------------------------MYDTLLT
VYVASLLQAYVV-------ADCKNDFKS--------------------NFQAVNRKHTYN
HNEVTELRCTPGYQKK-----V--N-----------------------------------
------------------------------------------------------------
--VT-----VYATCG-----KNNTWSIHNEHVCVRRECPDPPTIEN---GR---------
--------------------------VSNPRIIYHRRDTIRYVCNENHKSIPYS------
LVGEDTIRCLNNTTWYP-F-----------------PPECRMIVCKFPALQNGYVHGVPF
IKRFCYKNRVRFTCNPDFVL----VG-SSYSMCTLNSTWIPEVPKCVRRVHGDSLNIFTF
VE--------------------YDD-------FEDLDNEDAVN---------------EK
LADT----------------NTHP-------DDT-IVDHQTH-FFMVIAILCIILFIFTL
--SVILLFCSCTSSN---ILHYNKLHYNKLNI
>YP_009551812
------------------------------------------------------------
------------------------------------------------------------
------------------------------------------------------------
------------------------------------------------------------
-----------------------------------------------------MYAK---
KGLLTFLWTLVATFVAAVNGDCEYPVLG-----------------TLKIKDRLNSLSSFS
TGTRLQLDCLPGFYYRQSPGRGRSLSTTCLE------SGKWTDLP-NCQKKRCPSFPD-L
LNGKS------------------------------------EL--SEDSLYFGGTVKFAC
DDGFTLVGEPQMFCELQND-KSVNWD-NEVPICERKICRPPDSIDF---GT---------
--------------------------FRTVKEQYEYNEVVTYSCLN---N-SLS------
LIGEPTRRCSGSDKWVP-E-----------------KPICKMIKCTDPHVQNGLVM-RPG
SH--KFGESVTITCDDGYEL----SG-PSIVTCSHDSTWMPMLPKCMRRTNSGPHVEETS
LHDIITLVKRDTSSENTPTPAETSKQEDTTLTASVTT-------T--STVNTNNSKSSET
PKATT-R---PANTTPSEMSHQTPTTSPSKPQLSTFAKFKGYTPIILLAICSLCLIVIGI
-VGGIR-HK-----------------------
>YP_009281772
------------------------------------------------------------
------------------------------------------------------------
------------------------------------------------------------
------------------------------------------------------------
-------------------------------------------------MKVESITLVTL
LGI-GCVLS------------CTAPTRPINMKFKNGV------------------SASYN
VGDTVELTCLPGYRKSK----LGPIYVKCTD-------NGWM-QFNGCIKRKCQLPRD-I
DNGQV----------------------------------------DVTSTDFGSNIVYSC
NSGYTMIGEPVSYCELGYT-GSLFWN-PEPPICESVKCQSPPSITD---GS---------
--------------------------HNGYSDIYTEGTVVTYTCNT-----GYS------
LIGEANIMCM-GGEWSE-------------------APTCQIVKCAHPTIRNGFMI-SGF
KRSYSYNDIVYFTCKNKYKL----NGSS-HSTCSPGNEWRPALPTCVRE-----------
------------------------------------------------------------
------------------------------------------------------------
--------------------------------
>ABI99140
------------------------------------------------------------
------------------------------------------------------------
------------------------------------------------------------
------------------------------------------------------------
-------------------------------------------------MKIILYLFIGV
CYVHGVKSMYC---------DKPDDISN--------------------GFI-TELMEKYE
IGKLIEYTCNTDYALI-----G--D-----------------------------------
------------------------------------------------------------
---------RFRTCIK--DKNNAVWS-NKAPFCMLKECNDPPSIIN---GK---------
--------------------------IYNKREMYKVGDEIYYVCNE-HKGVQYS------
LVGNEKITCTQDKSWKP-D-----------------PPICKMINCRFPALQNGYINGIPS
NKKFYYKTRVGFSCKSGFDL----VG-EKYSTCNINATWFPSIPTCVRNKPIDDIIYL-K
PV--------------------DDN-------FDDLDNEDKIN---------------TI
LHNN----------------DANS-------TRINQEKENGN-IFTVIILLSIISFMFIL
--GVLSLLCSCMLKSSSKTSVYNKL-------
>YP_004821514
------------------------------------------------------------
------------------------------------------------------------
------------------------------------------------------------
------------------------------------------------------------
-----------------------------------------------------MKHIIII
SYMIPVFLT------------CSVPTIP--------------------NAKVLYTKTSFS
NNEVVDFTCNYGYYSD-----N--QHATCNK------NNTWTYTQ--CKLM-CKAPN---
---NY------------------------------------ISHNYQPLFKIGHVLNLQC
G--------KSFTCVE--KDGSVIWN--DTVTCPNIKCNKLPVLEN---GY---------
-------------------------YSASKNEDFSFGEEITANCNN-NGVVNYE------
LIGSLYITCIDNDKWTE-Q------------------PICK-IKCPIPYLSNGIIIGS--
--RYSNDDVINFKCKNSFKI----NG-YSSSTC-ENGKWSNPMPKCIRNIVKHAVSYIDQ
EE-------------------------------DDIDEETDIG---------------QN
KKDI----------------TQYE-------EDV--EILEST-YNFVFVIISISCIFFIV
--SIIILIFSCNCGNKHKY----KISYKPL--
>NP_938395
------------------------------------------------------------
------------------------------------------------------------
------------------------------------------------------------
------------------------------------------------------------
-------------------------------------------------MNINMIKLIII
LSVFSKTCAVCT-------FNKKDAEYS--------------------NVI-SYEDRTYK
DNEKLNYECAYGFNS---------------------------------------------
------------------------------------------------------------
---------VFVIC------NNGSWSTKN-MCIGKRNCKDPVMILN---GN---------
--------------------------IKNKQDKYSLGDSVTYMCKV-NKLERYS------
LVGNETVKCID-GKWVP-D-----------------NPFCKLIRCKYPALQNGILEGS-F
KKKFYYGDVVIFKCKTGFRL----SG-SLTSTCGINFVWVPNLPKCVKDSVVHDEVRSD-
-----------------------YL-------FKYLNDSN--------------------
-----------------------N-------DYDTNYYMQN---IVAVIFLVIICFIFVL
--GLSIL--SCSFASTS-KPSYDKL-------
>YP_227531
------------------------------------------------------------
------------------------------------------------------------
------------------------------------------------------------
------------------------------------------------------------
-------------------------------------------------MKIILYLFIGV
CYVHGVKSIYC---------DKPDDISN--------------------GFI-TELMEKYE
VGKLIEYTCNTGYALI-----G--D-----------------------------------
------------------------------------------------------------
---------RFRTCVK--DKNNAIWS-NKAPFCMLKECNDPPSIIN---GK---------
--------------------------IYNKREMYKVGDEIYYVCNE-HRGVQYS------
LVGNEKITCIQDKSWKP-D-----------------PPICKMINCRFPALQNGYINGIPS
NKKFYYKTRVGFSCKSGFDL----VG-EKYSTCNINATWFPSIPTCVRNKPIDDIIYL-K
PV--------------------DDN-------FDDLDNEDKIN---------------TI
LHNN----------------DANS-------TRINQEKENGN-IFTVIILLSIISFMFIL
--GVLSLLCSCMLKSSSKTSVYNKL-------
>AUL80653
------------------------------------------------------------
------------------------------------------------------------
------------------------------------------------------------
------------------------------------------------------------
------------------------------------------------------------
------------------------------------------------------------
------------------------------------------------------------
-------------------------------------------------------MTVSC
NGQK-----KFFRCEE--KNGNTSWN--DTVTCPYAESHPFLLEHG---A----------
--------------------------CQPVKEKHSFGEYMTFNCD-----VAYE------
VIGASYISCTA-NSWNI-I------------------PSCQ-QKCVMPSLSNGLISGT--
--TFSIGGVIHLSCKSGFTL----TG-SPSSTC-IDGKWNPVLTICVRTKEE-----FYP
VD-------------------------------DGPDDETGLS---------------KL
SKDV----------------VQYE-------PEI--------------------------
--------------------------------
>AAW23632
------------------------------------------------------------
------------------------------------------------------------
------------------------------------------------------------
------------------------------------------------------------
------------------------------------------------------------
------------------------------------------------------------
------------------------------------------------------------
-------------------------------------------------------MTLSC
NGET-----KYFRCEE--KNGNTSWN--DTVTCPNAECQPLQLEHG---S----------
--------------------------CQPVKEKYSFGEYMTINCD-----VGYE------
VIGASYISCTA-NSWNV-I------------------PSCQ-QKCDMPSLSNGLISGS--
--TFSIGGVIHLSCKSGFTL----TG-SPSSTC-IDGKWNPILPTCVRSNEK-----FDP
VD-------------------------------DGPDDETDLS---------------KL
SKDV----------------VQYE-------QEI--ESLEAT-YHIIIVALTIMGVIFLI
--SVIVLVCSCDKNNDQYK----FHKLLP---
>AUL80358
------------------------------------------------------------
------------------------------------------------------------
------------------------------------------------------------
------------------------------------------------------------
------------------------------------------------------------
------------------------------------------------------------
--------------------------------------------------M-CTVSD---
---YS------------------------------------SELYNKPLYDVNSTMTLSC
NAEP-----KYFRCEE--KNGNTSWN--DTVTCPNAEFQPLQLEHG---S----------
--------------------------CQPVKEKYSCGEYMTITCD-----VGYQ------
VIGASYISCTA-NSWNL-I------------------PSCQ-QKCDMPSLTNRLMSGS--
--TFSIGGVIHLSCKSGFTL----TG-SPSSTC-IDGKWNAILPTCVRSNAE-----FDS
VD-------------------------------DGPDDETDMS---------------KL
SKNV----------------VQYE-------QEI--ESLEAT-YHIIIVALTIMGVIFLI
--SVIV--------------------------
>YP_009408125
------------------------------------------------------------
------------------------------------------------------------
------------------------------------------------------------
------------------------------------------------------------
------------------------------------------------MV-KYLF-----
--FLTLVINYVKCT--PCSFCLSNKIVT------------------VHMNPVNKLEEVYF
EGDTVEFKCVLGFSSY-----GKKLTTTCTK------N-KWTPFTTTCKAKLCSRPIE-P
ENGYI------------------------------------N---NYEGCKFGDIISYAC
NDGFILIGYSTNKCIVTSD-NKLNWE-HKTPLCVRSFCKPPKHIEN---GY---------
--------------------------YTPQQEEYIENSVVTYICE----N-KYT------
LVGHKQNVCQ-NAKWLY-N-----------------SPMCKIVKCPYPYINNGIIN-TP-
GTKFTLNDKITYFCKNGYTS----NSKYTSSICNENNKWLPPLPTCL-------------
------------------------------------------------------------
------------------------------------------------------------
--------------------------------
>YP_009229839
------------------------------------------------------------
------------------------------------------------------------
------------------------------------------------------------
------------------------------------------------------------
-------------------------------------------------MASQA---RSI
LCVLGIFAL-LSP---LVYGTCLLRNFT------------------TLKYESQPTKDYLE
AGEELTFTCEDEYINN----NKKELKATCKD------DGTLTEPN-ICDPRKCENLGD-P
VNGVT------------------------------------TYS---DGTFYNSTATFTC
NKGFKIIGTSVITCQGKSG-KGVEWS-DDAPVCTKVLCTPPTKIAG---VT---------
--------------------------YSSEKEEYDSNEVVTCTCTD---S-NYS------
LIGPNMIVCTTEGNWDS-A-----------------GPVCELVKCPRPTVENGKVT-TI-
GTSFTYNNTLNLECNEEYEL----TG-EVKIRCGRNSTWIPGIPTCRKKRAVGDATTPEP
A---------------MTTPKAPDS-------TSVPQ---------------QLQLKSLG
LQTL-----QLCLKLPY-------------------------------------------
--------------------------------
>CAC84298
------------------------------------------------------------
------------------------------------------------------------
------------------------------------------------------------
------------------------------------------------------------
-------------------------------------------------MPSVHYICIAF
LCAICFAWT----------LNCPKPKRYD----------------SVRYVNLTSRSLPYP
TGTILRMTCRKGYTGK-----L--VQSVMCV------NGSWTVPQ-MCNKRRCSTPKE-L
LHGRY------------------------------------DIPG---DLYYGSNITYKC
DKGYMLIGKNTSTCLLNEE-GQMQWI-PKPPLCEIRKCAAPPKILN---GR---------
--------------------------HSNVKDDYSYLDSVKYSCND---KIKLT------
LIGPSSKYCSETGYWFPEE-----------------ETKCEFTFCEKPKVANGNIR-TGN
SAMYLHSQFVSISCNSGYRL----NG-QTPNVC-NKGVWSPAIPTCEEVAPPRGDMPHIN
T-------------S------------------EDPY-------TSSGSECACPCGSYTI
SS----------------------------------------------------------
--------------------------------
>CAC84299
------------------------------------------------------------
------------------------------------------------------------
------------------------------------------------------------
------------------------------------------------------------
-------------------------------------------------MPSVHYICIAF
LCAICFAWT----------LNCPKPKRYD----------------SVRYVNLTSRSLPYP
TGTILRMTCRKGYTGK-----L--VQSVMCV------NGSWTVPQ-MCNKRRCSTPKE-L
LHGRY------------------------------------DIPG---DLYYGSNITYKC
DKGYMLIGKNTSTCLLNEE-GQMQWI-PKPPLCEIRKCAAPPKILN---GR---------
--------------------------HSNVKDDYSYLDSVKYSCND---KIKLT------
LIGPSSKYCSETGYWFPEE-----------------ETKCEFTFCEKPKVANGNIR-TGN
SAMYLHSQFVSISCNSGYRL----NG-QTPNVC-NKGVWSPAIPTCEEVAPPRGDMPHIN
T-------------S------------------EDPY-------TSSGRICNGKCTTSMP
TKIYTII----TT-------RYTS---HIYFPTGKIYELPQ---GALVIIVTTSFIIIGI
ILTGMCLYR-FRMCMSVR--------------
>AJE29643
------------------------------------------------------------
------------------------------------------------------------
------------------------------------------------------------
------------------------------------------------------------
-----------------------------------------------------MFWITIT
LCFICQVILVDSQD--GENVTCVTPHFD------------------RFMVKTKNQNENYA
VGTRVEIICRPGFYNL-----QANVYVECLS------DGMWTTPNAECHRKQCSNPGD-I
LNGEV------------------------------------IITDPDNAFKFGTNITYKC
NTGYLLLGATVRTCLLKYDSNSVDWQ-PAAPICEIEKCKIQPNIEN---GK---------
--------------------------YYPVQEFYRYLETVTFTCDD---K-EFS------
LIGNRTTTCLTNGTWSS-P-----------------FPKCERITCKAPNINHGTLI-VGS
SSVYKHGQSVTVGCDDGFTL----HG-SKMSTC-EYSSWNPPLPTCEPINKPDTTPSNPS
TNP-------GTTKH-------------KTTTTEIPKPNTP-----TPTTPNPKTPTTPN
PKHQKTEPPKQTKPTPSETPQQNP---PISPPSSK-WK-RH---VVLVLFASVASVLFVL
----VSVYC-CFLK------------------
>AJE29642
------------------------------------------------------------
------------------------------------------------------------
------------------------------------------------------------
------------------------------------------------------------
-----------------------MCVLMR----------------------LIMFWITIT
LCFICQVILVDSQD--GENVTCVTPHFD------------------RFMVKTKNQNENYA
VGTRVEIICRPGFYNL-----QANVYVECLS------DGMWTTPNAECHRKQCSNPGD-I
LNGEV------------------------------------IITDPDNAFKFGTNITYKC
NTGYLLLGATVRTCLLKYDSNSVDWQ-PAAPICEIEKCKIQPNIEN---GK---------
--------------------------YYPVQEFYRYLETVTFTCDD---K-EFS------
LIGNRTTTCLTNGTWSS-P-----------------FPKCERITCKAPNINHGTLI-VGS
SSVYKHGQSVTVGCDDGFTL----HG-SKMSTC-EYSSWNPPLPTCEPINKPDTTPSNPS
TNP-------GTTKH-------------KTTTTEIPKPNTP-----TPTTPNPKTPTTPN
PKHQKTEPPKQTKPTPSETPQQNP---PISPPSSK-WK-RH---VVLVLFASVASVLFVL
----VSVYC-CFLK------------------
>NP_047979
------------------------------------------------------------
------------------------------------------------------------
------------------------------------------------------------
------------------------------------------------------------
-------------------------------------------------MHTLHYIFIIL
PCVIYFVWS----------SSCPKRNRYV----------------SLRYVNITNSSGSYP
NGTTLQVTCRKGYIGR-----Q--IQTVTCV------NGNWTVPN-ECQKRRCSTPAD-L
LNGWY------------------------------------TVTG---NLYYGSVITYTC
NTGYQLLGSPTSSCLLGPD-GRVNWT-PRPPICEITKCKPPPTIAN---GT---------
--------------------------HTNIKEYYTYLDAVTYSCND---ETKLT------
LTGPSSKQCSETGRWVPDE-----------------ETKCEFKVCKIPQVANGHVE-VRK
TSNNVQYQYVNIKCDKGFRL----QG-ETPNMC-KNGVWFPALPTCEKPAPPRGDMPHID
S-------------G------------------EDTS-------TPSGRNCNQNCTTSVS
TNIYTII----TT-------GHTS---HIYFPTGKNYKLPQ---GVLVIILTTCSIIIAI
ILTGVCLHR-CRLRMFVP--------------
>NP_073529
------------------------------------------------------------
------------------------------------------------------------
------------------------------------------------------------
------------------------------------------------------------
--------------------------------------------------MINL-TKIII
LLFISKTWCICV-------FNKNDAKYS--------------------NVD-SYENKVYE
ENENLEYKCNNNFDK---------------------------------------------
------------------------------------------------------------
---------VFVTC------NNGSWSTKN-MCIGKNNCKDPVTILN---GY---------
--------------------------IKDKKDQYSFGDLVTYACKV-NKLEKYS------
IVGNATVKCIN-KQWMP-K-----------------YPVCKLIRCKYPALQNGFLN-V-F
EKKFYYGDIVNFKCKKGFIL----LG-SSVSTCDINSIWYPGIPKCVKDKF--NNIQPN-
-----------------------YL-------FDDLDEDF--------------------
-----------------------N-------NSTTNYNTQQN-IITIIILLSIICFIFVL
--GLIALFLSCNKSTLK-PSIYNKF-------
