# Supplementary material for: Endoparasitoid lifestyle promotes endogenization and domestication of dsDNA viruses
Source: eLife. 2023 Jun 6;12:e85993. doi: 10.7554/eLife.85993 (PMC10259472; doi:10.7554/eLife.85993)
Supplement: Figure 1—source data 1. [file elife-85993-fig1-data1.zip › All_clusters/Cluster19019.aa.aln]

>QANH01000316.1:14930-15386(+):Harpegnathos_saltator
------------------------------------------------------------
--------------------------MFAIKIEKISNSNLDIYFATM-SKKYKIPKTKLK
KMWLDRNQSYVYK-------EFNNILRQGKPVLEMLKQLKITEKIVKI-DDNYIH-----
------EQSGFVFDPLSRKVIGRKNNNGEIQNLTEEDLEDCKQWKFDHIIPLNLDAST--
---HLEKELEQI----QLGDD-----DAS--DNE--
>NP_149821
------------------------------------------------------------
--------------------------MFAIKIDKISNSNLDIYFATM-SKKYKIPKTKLK
KMWLDRNQSYVHK-------EFNNILQQGKPVLEMLKQLKITEKIVKI-GDNYIH-----
------QQSGFVFDPLSRKVIGRKNNDGEIQNLTEEDLEDCKQWKFDHIIPLNLDSST--
---HLEKELEQI----QLGDD-----DVS--DNE--
>YP_009046795
MYTHILNHTIYLSLQRCATSQSMRCILRIENATRRYLFFFQKNKSFCFSLYPFYRAYFIT
KVQEVPYFILKMNVLCVVLIIKKETNMLFKKCDKIYTSEINVFLRTV-SDKYSIPKTQLN
HIWKGTPITKFQKYQKEPQTVVKAKVSRTNNVLDMLKNLKIVEHIIKDNNNHYIH-----
------PPTMLVFDPLTKKAVGRKNSNGCISSLGVEEIEICKQYKFDYDLPLNISPIQSS
DIEKIQDEIENI----RVGDS-----DDE--PI---
>YP_008357311
------------------------------------------------------------
---------------------------MENIMQSIVNKNLTFLVDFVLSKNPNANRGQIN
HKI-----NELG--------LFKSKPQNSKTVINSLMANKPVLTVVKTETGNYILQGNNN
PIFKDLKKNKFVLNLTTKKVIGIENPNGEIEPLNKSLIEICHKYKLKYEIPLNLNTSNDP
EEDDIIIN-EM----QEL----KLNYAESEEEYED-
>YP_009010775
------------------------------------------------------------
---------------------------MENIMQSIVNKNLTFLVDFVLSKNPNANRGQIN
HKI-----NELG--------LFKSKPQNSKTVINSLMVNKPVLTVVKTETGNYILQGNNN
PIFKDLKKNKFVLNLTTKKVIGIENLNGEIEPLNKSLIEICHKYKLKYEIPLNLNTSNDP
EEDDIIIN-EM----QEL----KLNYAESEEECED-
>YP_009010306
------------------------------------------------------------
---------------------------MENIIQSIVNKNLTFLVDFVLSKNPNANRGQIN
HKI-----NELG--------LFKSKPQ--KIVINSLIANKPVLTVVKTETGNYILQGNNN
PIFKDLKKNKFVLNLTTKKVIGIENPNGEIEPLNKSLIEICHKYKLKYEIPLNLNTSNDP
EEDDVIIN-EM----QEL----KLNYAESEEECED-
>YP_009021114
------------------------------------------------------------
------------------------------------------------------------
------------------------------------------MKVSKNQNGNYIVQID--
------EDEKLVLDLSTKLIIGFETEKGDVEPLTKSLIEICHKYKLKYVMPLNLCANLHT
NLEPFSGSGEYKTLEEELGLEKACDYSEEESGNEEE
