# Supplementary material for: Endoparasitoid lifestyle promotes endogenization and domestication of dsDNA viruses
Source: eLife. 2023 Jun 6;12:e85993. doi: 10.7554/eLife.85993 (PMC10259472; doi:10.7554/eLife.85993)
Supplement: Figure 1—source data 1. [file elife-85993-fig1-data1.zip › All_clusters/Cluster1758.aa.aln]

>JZSA01001576.1:2705-3128(+):Cotesia_vestalis
-----YMYKWNTMITYLY-DKIVFPIHPCRAYVYN------------SQCKNFC-HKKYQ
YCEAHYSEMKNIVRTYHFYNMRKKY----------G-DCNLWYLIECEIQSRRMYTEKFN
IVSYDNHAHWINYLLQEQQNYNFNSYYYN--LGFNDFIDLDLNDKIISDVKYI-------
------------------------------------------------------------
----------
>JZSA01006656.1:40-454(+):Cotesia_vestalis
--------KWNTMITYLY-DKIVFPIHPCRAYVYN------------SQCKYFC-HKKYQ
YGKAHYSEIKNIVRTYHFYNMRKKY----------G-DCNLWYLIECEIQSRRMYTEKFN
IVSHDNHAHWINYLLQEQQNYNFNSYYYN--LGFNDFIDLDLNDKMISDVKYI-------
------------------------------------------------------------
----------
>JZSA01005874.1:19678-19939(-):Cotesia_vestalis
------------------------------------------------------------
YCEVHYSEIKKIVRNYHFYDMQEKY----------V-DCNLWYLIECEIQSRRMYTEKFN
IVSDDSHVQWINYLLLKQQDYNLDSYYFN--LGFNDFCFF--------------------
------------------------------------------------------------
----------
>JZSA01006053.1:3127-3337(-):Cotesia_vestalis
-----------------------FPIHPCRAYVYN------------SQCKNFC-HKKYQ
YCEAHYSEMKTIVKTYHFYDMRKKY----------A-DCNLWYLIECEIQSRRMYTI---
------------------------------------------------------------
------------------------------------------------------------
----------
>JZSA01003378.1_0:3939-4185(-):Cotesia_vestalis
------MYKWNTMITYVY-KKIVFPIHPCQAYVYN------------SPCKNFC-HKKYQ
YCEVHYSEMKKIVRTYHFYDMREKY----------A-DCNLWYLIECEIQSRR-------
------------------------------------------------------------
------------------------------------------------------------
----------
>JZSA01005429.1:4968-5175(-):Cotesia_vestalis
-----------------------FPIHPCRAYVYN------------SQCKHFC-HKKYQ
YCKAHYSEMKTIVKTYHFYDMRKKY----------A-DCNLWYLIKCEIQSRRMYT----
------------------------------------------------------------
------------------------------------------------------------
----------
>scaffold_67360:1997-2324(+):Copidosoma_sp
---------------------KFQNVYLCEYKKKLNSD---------KSCNKFT--NYSK
LCAEHAKLQAIECEAYHIIRNLVSYDV---------DNLILGQLAFKELQLRQQYIHRYP
VRLDDGHEKWMNSLKSLSRHHTLCDGNMV----------------------Y--------
------------------------------------------------------------
----------
>scaffold_179998:30-300(+):Eupelmus_azureus
-------------------VVQCDALVMGNVHKYGWHAEQCT-----PG-----ALRPNR
YCPAHLRLKQQTCDKYHLIRQADRF----------P-DVPMDILSAVELEMRRQHAITFR
LKSDAGHARW--------------------------------------------------
------------------------------------------------------------
----------
>scaffold_57775:98-416(+):Eupelmus_azureus
--------------------LMVRDLKECPVEVYRHFIDVYV-----CG-----RLTKGP
ICDLHVKIKRQFCRFYHLIDRAIDY------------GLPRGLVAYVELLSRQQFAQMFR
LAYDEGHAKWNRHLDEVSRGYDLD------------------------------------
-R----------SCF---------------------------------------------
----------
>scaffold_165061:1-223(+):Eupelmus_azureus
-----------------------------------------T-----AG-----ALRPDR
YCPAHLRLKQQTCDKYHLIQEADRF----------P-DVPMDILSAVELEMRRQHAISFR
LKSDAGHAKWNDRLQW--------------------------------------------
------------------------------------------------------------
----------
>scaffold_16558:4390-4696(+):Eupelmus_azureus
-------WNLCIM-RFTR-FLTPRRVVKCRANVVTA-ATMYN-----VKCNRLTGHPRDG
WCDYHDRLHSRYCRLYHLEDQRLFF----------P-EMCIHLLQLVELHMRLAFECIFI
IRSDEAYD----------------------------------------------------
------------------------------------------------------------
----------
>scaffold_88329:525-723(-):Eupelmus_azureus
-----------------------------------------------------------R
YCPAHLRLKQQTCDKYHLIRQADRF----------P-DVPMDILSAVELEMRRQYAITFR
LKSDAGHARWNDRLQW--------------------------------------------
------------------------------------------------------------
----------
>UDEW01022209.1:803-1109(+):Eupelmus_annulatus
-------WNLCIM-RFTR-FLTPRRVVKCRANVVTA-ATMYN-----VKCNRLTGHPRDG
WCDYHDRLHSRYCRLYHLEDQRLFF----------P-EMCIHLLQLVELHMRLAFECIFI
IRSDEAYD----------------------------------------------------
------------------------------------------------------------
----------
>scaffold_1254:572-1163(+):Platygaster_orseoliae
--STMYNFKKKWN-NIIQ-KIMFSSVRSCEARNFDAKTQQYT-----TPCTNYTEKSYFK
YCSEHYKLMKLHCKYYHFHDNYDKF----------P-NVANDILAKAELTCRRSYEQRFA
IVSNEAHEFYKSKLFEIANTTQYQFIWS-P--------------RYILSTHYVI------
DKEIMNKLH-LDTCFVPTDDT------SYSDWSINCKVKKSFKKKDIFLSYFENIDTFKW
NYMDQ-----
>scaffold_5629:9871-10237(-):Platygaster_orseoliae
-----LCLKSNWN-AVIR-RLLFSEVKQCEILM-LGN----------YRCS---NSTYFR
YCDEHYALKDKECGKYHMVEKFKLFNIECKKGNEEEKTVDVEIVALVELEQRLNFAKRFG
LKTDKRHQDWNDGLKRSFWQTYY-------------------------------------
------------------------------------------------------------
----------
>scaffold_15159:3215-3560(+):Platygaster_orseoliae
-----LLIQRLWI-YFCE-TLIFDKRKRCQVKIYDGK----------YRCK---NPTSYK
YCDIHRSLQPQECEKYHFTKNSDQQ-------------DDPAIEALVEYHQRKNYAEKYS
IQTDERHENWNKNLYDIFSKEYELYN-----------------------H-Y--------
------------------------------------------------------------
----------
>scaffold_1300:2128-2458(+):Platygaster_orseoliae
---FDFLIPYFWI-FY-E-IVTGQKLKRCLVKIYDGK----------YRCE---NQTYGK
YCAIHKSLLGQECKKYHFYKNSDQE------------DSDPVIEALVEYHQRINYAKKYS
IQSDVGHENCNTKLYNIFSKE---------------------------------------
------------------------------------------------------------
----------
>scaffold_32847:102-483(-):Anagyrus_pseudococci
---FVLKTLFPLQ-ERFN-YFKFLEIKQCSCRVGVQL---Y---LGGYQCSTFTRP-VDG
ICEAHATMKREYCHLYHVTRVIKNLVR---SIRYLLDNTDIGILASVEIQARERYAKTYN
LTTDYGHMQWLQYLSSLASDYY--------------------------------------
------------------------------------------------------------
----------
>scaffold_9437:10-313(+):Anagyrus_pseudococci
-------------------------------RVGAQL---Y---LGGYQCSTFTRR-VDG
ICEAHATIKREFCHLYHVTRVIKNLVR---SIRYLLDNTDIGILASVEIQAQERYARTYN
LTTDYEHMQWLQYLTSLASDYY--------------------------------------
------------------------------------------------------------
----------
>scaffold_302:250904-251249(+):Trissolcus_brochymenae
---------------------SKTNFKMGNCITTPEEEEVITQKCGYKGCNSITPRHYYK
YCDTHYKLQGQFIEMYHYFETD--Y------------GVPLSVVSTVELEMRLKYADLFQ
VPCDDGHMFRNWKLYKKIDKRSKLYR----------------------KSHY--------
------------------------------------------------------------
----------
>scaffold_56463:237-633(+):Platygaster_equestris
---FKLNLKYKWN-SWVQ-KLLFEKVYRCGVLQYQGR----------YQCK---NPTSGK
YCKLHSTLRREECQKYHMYNSFNLL------------GTERELRALVELEQRKEFAQKYN
LNSDWGHEKWNDHLRFEYTHFYRIDY-----------------------CGYVYHV----
DEHIYKNED---------------------------------------------------
----------
>scaffold_40273:649-1027(+):Platygaster_equestris
-----LKLKYKWN-SWVP-KLLFEKVYRCEVLQYKGR----------YQCK---NPTSGK
YCKLHSTLRREECRKYHMYNSFNLL------------GTERQLRALVELEQRKEFAQKYN
LNSDWGHEKWNDHLRFEYTNFYRIDY-----------------------CGYVYHV----
DEHIY-------------------------------------------------------
----------
>scaffold_3268:8088-8565(-):Platygaster_equestris
-----LSLKNKWN-SFIN-NLTFSDVKRCEVFMYLGT----------HQCK---NPTYYK
YCDYHWSLRRQECDKYYMFDKFHLR------------HADKKIVALVELRQRNIYAKKYR
SETDEGHQGWNDKLERDFQYFYAVDC-----------------------CNYIHEV----
PKSVESSPFDYVLGFMDDSDESSDENVDFDD-HNACILE---------------------
----------
>scaffold_40664:743-1040(-):Platygaster_equestris
------------------------------------------------QCK---NPTSGK
YCKLHSTLRREECRKYHMYTSFNLL------------GTERELRALVELEQRKEFAQKYN
LNSDWGHEKWNDHLRFEYTYFYRIDY-----------------------CGYVYHM----
DELIYKNED---------------------------------------------------
----------
>scaffold_38056:626-980(-):Platygaster_equestris
-------------------KLLFEKVYRCEVLQYQGR----------YQCK---NPTSGK
YCKLHSTLRRKECRKYHMYNSFNLL------------GTERELRALVELEQRKEFAQKYN
LNSDWGHEKWNDHLRFEYTYFNRIDY-----------------------CGYVYHV----
DEHIYKNED---------------------------------------------------
----------
>UELX01018365.1:1947-2274(-):Eupelmus_urozonus
-------FGLSWN-KFLE-EIKCTRVKQCKDLSYLAEPGHSS---N-IKCT---APTFGV
ICADHVKLKKHYCEMYHIVHNFADY------------KMPQGLVALAELRMRESFTERFA
LKTDYGHNKWNTYLKRL-------------------------------------------
------------------------------------------------------------
----------
>UELX01042851.1:558-825(+):Eupelmus_urozonus
---------------------------------------MYN-----IKCGRLTSYSH-G
FCDQHERLRNRMCRLYHLMNRAALF----------P-EMCVSLLALVELHMRRTYERMFI
ARPDAAHARRCAYLEMVNRFF-----WR-V--------------N---------------
------------------------------------------------------------
----------
>UELX01044966.1:539-848(-):Eupelmus_urozonus
-----------WN-KFLD-EIKSMRVKRCEAFSYLAEPGHKC---N-IKCG---APTFGV
ICAYHANLKKHYCEVYHMVRHFRDY------------KMLQGLVALVELRVREAFTERFA
MKSDYGHRKWNEYLK---------------------------------------------
------------------------------------------------------------
----------
>UXGB01036239.1:702-1092(-):Eurytoma_brunniventris
-----LYIAVFYN-ELLD-KLKVKSVTRCECMMLTDLYQTL------RPCG-RPASRGSK
VCEQHKKIKRQFCDKYHLISKAVQY------------NIAEEVLALVELCLRSKYKIVYN
IKSDYNHEKWEAMLKTLSSEYKVNSAGI------------------IIHI----------
YEEI--------------------------------------------------------
----------
>UXGB01017510.1:464-848(+):Eurytoma_brunniventris
--DFYISLLIRYN-SVLK-RLCFKDVGLCECQIFSGEVSEFS---G-RTCG---KLRKGK
YCDSHQKQYRLYCSVYHFVQSYVEG------------SEIHAIVAYVELQVRIKYRKMFA
LKHSPGHAHWESELATHSRNYCDLNGII-------------------MTV----------
------------------------------------------------------------
----------
>scaffold_209546:664-886(-):Eupelmus_kiefferi
--------------------------------------VMYN-----IHCGRLTAHPR-G
FCDQHVRLRNRMCRLYHLVDHAGLF----------P-DVCVRLLALVELHMRRTYERMYI
ARPDEAHAR---------------------------------------------------
------------------------------------------------------------
----------
>scaffold_283463:65-377(-):Eupelmus_kiefferi
-----------------------DVVVPCRANVGAG-QVMYN-----IHCGRLTAHPC-G
FCDQHERLRNRMCRLYHLVDHAGLF----------P-DVCVRLLALVELHMRRTYERMFI
ARPDEAHARRRRYLERVANLA-----WR-I--------------N---------------
------------------------------------------------------------
----------
>scaffold_381781:17-287(-):Eupelmus_kiefferi
--------------------------------------VMYN-----IHCGRLTAHPR-G
FCDQHERMRNCMCRLYHLVNHAGLF----------P-DVCVRLLALVELHMRRTYERMFI
ARPDEAHARRRRYLERVANLA-----WR-I--------------N---------------
------------------------------------------------------------
----------
>scaffold_336676:27-264(-):Eupelmus_kiefferi
---------------------------------------VYN-----TRCGRLTAHPR-G
FCDQHERLRNRMCRLYHLVDHAGLF----------P-DVCVRLLALVELRIRRTYERMFI
ARPDEAHARRCRYLE---------------------------------------------
------------------------------------------------------------
----------
>scaffold_302182:66-360(+):Eupelmus_kiefferi
-------------------SITTDVVVPCRANVGAG-EVMYN-----IRCGRLTAHPR-G
FCDQHERLRNCMCRLYHLVDHAGLF----------P-DVCVYLLALVELRMRRTYERMFI
ARPDEAHARRCRYLE---------------------------------------------
------------------------------------------------------------
----------
>NNAY01017433.1:896-1193(-):Trichomalopsis_sarcophagae
--DLHLYLFLYYN-KFLQ-FLTCKQVKKCPVVVYSNFLDVYK-----CN-----RLTTGA
MCKNHKKIQRLYCEAYHMLNDARL-----------S-DVDKRIVALVEIQARQNYTYIFS
IKIVT-------------------------------------------------------
------------------------------------------------------------
----------
>NNAY01017433.1:1619-1916(-):Trichomalopsis_sarcophagae
--DLHLYLFLYYN-KFLQ-FLTCKQVKKCPVVVYSNFLDVYK-----CN-----RLTTGA
MCKDHKKIQRLYCEAYHMLNDARL-----------S-DVDKRIVALVEIQARQNYTYIFS
IKIVT-------------------------------------------------------
------------------------------------------------------------
----------
>NNAY01017433.1:2329-2635(-):Trichomalopsis_sarcophagae
--DLHLYLFLYYN-KFLQ-FLTCKQVKKCPVVVYSNFLDVYK-----CN-----RLTTGA
MCKDHKKIQRLYCEAYHMLNDARL-----------S-DVDKRIVALVEIQARQNYTYIFS
IKIVTPVA----------------------------------------------------
------------------------------------------------------------
----------
>NW_014327571.1:539378-539756(-):Copidosoma_floridanum
----------KWN-NFVSKWLKFKEMKRCDVRVNFPYEDQYCNNL---------SYGSEA
ICSKHNTIRRSLCAAYHLTTKAIEAEV--------P-EDHMGMVAFFELLLRKQYKYKFN
LESDEGHQIWEVDLKKRSRHFRLRDGFIQE-----------------INC---------D
D-----------------------------------------------------------
----------
>NP_064804
MFDFVSKYKFKFN-NFID-NLKFKNIKKCSAIVYN------------KQCNNI---TKYK
YCNAHYNIMKEYCKLYHYWDNQHSY----------P-SVSLIDLIEVEIEMRNKYIYNFN
IISDYAHDKWLNFLQSQKDKYTYKYNYLSYYNILDDILYNKIDNYNLKYIDYLNLEVKID
NNV-------SKI----SEIK-----------------INIPSKYKIYNDYYNNN-IYRY
NYDDKR-KSM
>YP_008004125
MNNIILHMKWQFN-KCID-KIKLQNINQCSAIIYN------------KTCKKL---TKYK
YCDSHYTIYKEYCKLYHYWDNQSKY----------S-DMNLSDLIDVEIHMRNKYVYLFD
IKPDYNHEKWLYFLISKKHNYDYNKYYFSSNSIYNDIMYNKIDKYDLKYIQYLNLSNRII
DNN-------IEDCFLELRNE-----------------IILPTKKNIYNDYYNNN-IYNY
NYIDKR-KSI
>YP_008004440
MNNIILHMKWQFN-KCID-KIKLKNINQCSAIVYN------------KTCKKL---TKHK
YCDSHYTIYNEYCKLYHYWDNQSKY----------S-DMNLSDLIDVEIHMRNKYVYLFD
IKPDYNHEKWLYFLRLQKHNYDYNKYYFSINSIYNDIMYNKIDKYDLKYIQYLNLSNRII
DNN-------I-DYFLELSNE-----------------IILPTKENIYNDYYDNN-IYNH
NYIDKR-KSI
>YP_008003850
-MNFNLYLKWKIN-IFID-IIRPKNVNKCSAIVYN------------KPCNKL---SKYK
YCKSHYKIMKEYCALYHYWDKKYEY----------P-DMNISDLIDVEIEMRYNYTRIFN
IKNDFNHSKWILFLNSEKEKNYYNNIDIEYTDI-------IINSYYLKFVEYLNLETN--
--V-------RDICNFTHDYS-----------------LKLPKKQEIFHDYFYNN-IYNY
NIFTNKRNSI
>YP_008003563
MTNTLLYIKWKYI-KFLE-KIKPKNINKCIAIVYD------------RKCNEL---TKYK
YCYNHYKIMKEYCNLYHYWNNRYKY----------Q-DVELYNLIDTEIKMRKQYEYIFN
LYLDYNHNKWIKFLEYQRDNITYKLND-KYHNLYNEIMYFKIDTYFIKNLDYLNLDINLI
ENT-------LSFDY--IDDK-----------------IYKFKKIDIFTDYFDKY-IYEY
RYIYKRMSVS
>YP_009001502
---MIKRLLYNWN-LLIH-KLTYYDVKRCNAICVINN----------KQCKKITDK-KHK
YCIDHYNIFKQFCNKYHFVDNYNKF----------KDDISLSILAEVEYNMRIQFQLMFC
IESDPEHEQWLNYLRSIIINTLPSTTTNSF-------------NTSTINLDYLNLELNIK
KPEIYDNKH-IDP---------------------------KINRYHINLYYFNNELIPRY
NSYKSI-KSI
