# Supplementary material for: Endoparasitoid lifestyle promotes endogenization and domestication of dsDNA viruses
Source: eLife. 2023 Jun 6;12:e85993. doi: 10.7554/eLife.85993 (PMC10259472; doi:10.7554/eLife.85993)
Supplement: Figure 1—source data 1. [file elife-85993-fig1-data1.zip › All_clusters/Cluster23069.aa.aln]

>scaffold_34362:1597-2197(+):Platygaster_orseoliae
-----------------------------------------DDAEE----KKTFAFKK--
---MLKFPFQPSLDDYLACLLPFRNESVIYIDGMCGLGKTTLATSFK-NR----------
---YYHKINHFIPKVTSGSDYNCSIAHTSTYFFTYMNLQIK-DEFKK--CGIVWDRFMLS
NVIFYFVHYLMDEYKNKIMPMYD--ADEHILAKLNLF-----------------------
-----SIKCN----IQNIINF-FLEKNQLACCFLISSNPKMIDSMLLERG----SLSDVL
NAIDYN------------------------------------------------------
------------------------------------------------------------
------------------------------------------------------------
-----------------------------------------------------------
>scaffold_33491:242-1283(-):Platygaster_orseoliae
---------------------------------------------TNF-------F----
-------------DT----IKESGKSIAITIDGTC-TGKTTLIQRI--IYNINSILAPLK
LKIDYFKPQLLQSFLH----VNTHPLTNLGYMCFGFDYLQNHI--NINRLDLLSDRRYTN
CFEWRFFLFLLDEYISLF---------GNTYPIITILKELPNYDEFVNLLPSYSPEEILK
YYNFFSKFIDTFKDVRDSLPYTIMHDKNIKSLCLINLNNCKVNERLIRRDN----GNDYE
RSQWEPYVPLQNLMYSVLYD-----DENLIDLTMGDTNN--VLFYLADLIT-CKIINRF-
---ISSQPIDNTLHITNHCMIQLPKCIN--------------NRQLVCRYFDELS---NV
SQYEIYLKHTKIVDRLNGDILKNDIVVKNTNTYHYRNCKKTLKALIN-SNEI--------
-----------------------------------------------------------
>scaffold_30278:6-336(+):Trichogramma_brassicae
------------------------------------------------------------
------------VESTNRRLLAFAQERIIVVDGTQGPTKSTLCRDVALKR----------
---AYQKTNTFSPFVTKSPAYNIDPLRSVDCILTHGV---K-ADPSNENGPVGRDRSQYS
NLIFYHVHRLLVKTAAA-----D--S----------------------------------
------------------------------------------------------------
------------------------------------------------------------
------------------------------------------------------------
------------------------------------------------------------
-----------------------------------------------------------
>YP_009345939
-------------MLINSIMNFNIPMPKCNYSIESRRRICKKAHKR----KHNTEFIRQQ
HRIDECDRERPSIQEQLQQLDGWDQFSEIAIDGQNGTTKSSLAKSL--NR----------
---VYLKINELFPKISCGSDYNHRPVKSLDYILFHL-------MVKS--SNSIWDRCMYS
NLIFYYVHHLMFIFANSSIPNDE----TIIWPILNNM-----------------------
-----ALDTG----LLETLDL-AQSIRNVPTLFLVCSNIDLIGESLRNRGIKTNSLNDIW
NSKEYNYQMAQYHVYRWF----------------GKIMKY-PVFDIVDFFK-EGMIVDDI
RILIASKI-DIPNNQ--SCKNNIGQCTCPV----KGVDN-NSQDNPHCT---------NI
PDQTKYDKFDNIIESNNDDVLVYEYS------------RK--------------------
-----------------------------------------------------------
>YP_009553147
-------------------MNYNISMPKCYYSVNSRRKQDLDITST----PRSTLI--AT
TSTSKIRNVGSNIRFQLEQLNGWNKFSEIAIDGQNGTTKSSISKNL--NR----------
---KYLKINEIFPRVSCGSDYNHRPLKSIDYMFIQL-------MIKS--ENSIWDRCVYS
NLIFYYVHHLMYKFSETSIPNDE----SIIWPILNNM-----------------------
-----ALDTC----LLDTLAY-TQNKKSIPTIFLVCSNVDLIGESLRSRGINTNSINDIW
NSKEYNYQMAQYHVYRWF----------------GKILQY-PTFDIVDFFK-EGLTVDDM
HILIASKI-NTPAKN--END-------------------------DNLK---------FI
PNVEKYDAFEDIISMYNNDILIYEHS------------RK--------------------
-----------------------------------------------------------
>YP_009551781
----MKYFQLDVVNTAYSIINYNISIPKCNYVKTSRRYIPNNNCFE----K----IMHI-
-DNNDSQIDTKPIYEQLKQLDGWNNYTEIAIDGQNGTTKSSLAALL--NR----------
---KYIKLNELCPDITCGSDYNHRPLKAFDYITYQL-------LVKS--ENTVWDRCIFS
NMIFYYVHHLMYRFGDTPIPKDD----AIIWPILNTM-----------------------
-----ANDTC----LLDTLKF-VHTLKRVPTLFLVCSNVDLIGESLRIRGIKSKSWNDVW
NSKEYNYQLGQYHVYRWF----------------GKLLGS-PVFDLVDFFK-EQLSIDDM
HLLIASKL-NTRKNV--ESK----------------------------I---------DL
PDSKVFNEFNDIINTFNDDVLIYEYS------------KK--------------------
-----------------------------------------------------------
>YP_001111301
----MTDFQASTSSLKNAVSSIYEN-EEEESSHQDNKRFKMDDGEEEFNFKKHFRINKCT
YNTDSRRNIKPKLWSSLNELNNYNNYKEICIDGPCGIGKTTLCQSM--NR----------
---IYFKINITHKCVTQGLLYNIDPYRVLEYIINSLTINVP-KILGNDDFYIVRDRCPYS
NLIFYYIHYLCAKKINL-----N--SKEKVFDCLDEL-----------------------
-----SKRIA----IHETVAY-CRTIKDVPTIFIVNSNIQLVTLILRKRN----DGSDRI
NSFNTQYIQAQYLVYLYW----------------GKLLNV-PILDVAVLSSNFKYTIKDV
QNSIRNKI-DVHRKQ--NCENFMELYTKF-----------------------------YE
ENYKEHEEFFNILDNLPNNLMFYESK------------K---------------------
-----------------------------------------------------------
>YP_002321428
------------------------------------------------------------
------------------------------------------------MR----------
---HNQKINNICSEITCGPNYNFMPIRSLEYLFMQL-------YTES--HDTVWDRCPYS
NLIFYYVHHLMEHFKNTSIPADF----ETIWPIFNAL-----------------------
-----AYNTN----LSDTIYY-TKSIKHIPTLFFVCSDIDYISKSLCLRAINTGSVNDLW
NSKEYNYQMAQYHAYVWF----------------GKLLDY-PVFDLSDFLK-DGYSIDDI
HTMIASKI-DKRPEN--PS-----------------------------C---------ML
PDREDSQLLNSLLLPLDDDVLVYEYS------------KK--------------------
-----------------------------------------------------------
>YP_002321436
----------------------------------------MSVTEQGV-------F----
---EICV---SRVDV---S-KLTAKNYTLCLDGTSCTKKSSILRGT--KC----------
---LISKTQYIKPNRN----SNTYFPSMIGYITAGINNLTC-------GGPHFEDRSPLN
VLDWHILWKIFDDYLKTF---------GNVSVDTNNPNIRNAM-----------------
-----LKYTSIFKAYKNSYFY-KGFAQKINTIALIDSNTARCDDLRFRRGI----GSDKE
RSLWKFYTALQNMMYAELYP-----DRYIDLAWFGDAESVDVISGIGKFLK-FTL--DV-
---LSSRPNLDFAPL---KNCRLPTVKCDYTLQNISTHVYRSIGRFGCQYLMGNE-DVLR
ARIPSFVNATNIKHP---RGNMDEPIMASTREYLFNNTESDDT----------TDSDLIL
TEDCTMIELFD------------------------------------------------
>YP_001111311
------------------------------------------------------------
----------------------MSKFAALCIDGTSATLKSTIISNL--NM----------
---PGYKISNNYNIEN----INSYGPSMLGYILSGFIALNNF------HTFTIFDRSPLN
CMEWSLLWRMFDKFLTTY---------GNVFFDRKIHED--FL-----------------
-----KDFSYVFKKLQKLPSY-EFFRKQLNVLILIDTNIAKCDYRRRLRNK----GSDFT
RSSFKFYTALQNEMYSILYK-----ECCVDINNYKNEQDAIK--CITDLIK-NKLCPQI-
---MQNRITNEIINVS-RKNIHIPTNSDLFAV------NYSSYIQ---RKMIK-----QE
PIDNKFLNIENVSQS---VP----------YNILFPGLTEQ-------------------
-----------------------------------------------------------
>YP_009051884
MGGHSDYWKSM------GFTSLQTIHSKCEKK--------ESLTVEDI-------I-E--
---DIYF--TNKSFF---ANTNLVKLPIVSIDGTCCTGKTTICNKF--KS----------
-----VKTNQYFNNVG----MNTNPLGALGYFYTSSSILKDFAEANKKESVLISDRTPFN
NYQWSMLWQMIALHKHCKTLNIEKKTDFNAYTIINNINGVSVY----------SDT----
---LLNMWRAILSNIS--TVVLDDFMKTTKIIYIVDSNEQAVKERMRIRNT----GSDFE
RSYWNTYISIQNFAYAYFAEKYPKQVCFIDLNAYNRLPLEDILEAVISVIK-KKC--SN-
---IASNP--DLLKFE-ECKLSISC--INYNK------RYREHERKRP---------YNM
---DRFYSKIKIDYK---AS-LDKHI--------YE------------------------
-----------------------------------------------------------
>YP_009553463
----------------------------------------MPLTEQEI-------I----
---AICT---SRVDI---T-KLTANNYSLCIDGTSCTKKSSILRVS--QR----------
---MVSKNQRLNPNNN----SDTFFPSMIGYITSGIANLTC-------GGPHFEDRSPLN
VLDWHILWKIFDDYLKHF---------GNVLPDENNAEMAKKL-----------------
-----EMYKSIFDSYKEWYIY-KLFAVKINTIALIDSNIARCDNLRFTRGE----SSDCE
RSLWNFYTSLQNLMYRQLYD-----GLYIDLDWFGDSECTDVVNGIAKFLN-STL--DS-
---LAQRPNLDYAPL---VNRQLPTVKCDYTMENITTHAYRSIGRHGCQILIGNTDEVLK
SRLPSYLNVSHICNP---LGGFSERIVSTTRDYLLNCQTKDES--------MVEGDDVVV
DLDCSMDELF-------------------------------------------------
>YP_009345931
-------------------------MEQSTIS--------NCLTEQEV-------F----
---DICL---SRVDY---AGKLKAKTHTLCIDGTSCTMKSSILNAT--GR----------
---LITKVQRNHRIQN----PNTFGPSMLGYICSGINTSLG-------TIPHFNDRSPLN
VLEWHILWKLMDDYLESF---------GNTKPDENDPNMTVAF-----------------
-----QMYRKIFNAHHNRCAV-KVFSSRINGLAIVDSNTDRCDERRSKRNK---TASDIE
RSTWNFYTFLQNLMYKELYD-----GLYIDLAWFLCTDPEVIVSGMAKFFN-FVL--DY-
---ITKTIKPEFAIV---YRHALPTVRHDYNMSNMTVHAYRSIGRWGCKELSGTN-EYLH
ARLPKYLDISNIVCP---NGLMHEPIVPTTRAFMFIQSDQQC------SQKIDEGINTED
NSNCDNDSEFDFLNENFLNSNDGSNTDEKAPFDSNNNDTCNNDIAKKFKIDNDTNVDCA
>YP_009553139
----------------------------------------MGLTEQEI-------F----
---EICM---EKVQY---Q-KLNAPNHTLAIDGTSCTMKSSILNAT--GR----------
---PITKVQRNHRIQN----PDTFGPSMIGYVCAGINDSFG-------TIPHFSDRSPMN
VVDWHILWKFMDRYLTQF---------GNVVPNENNPEMALEF-----------------
-----ETFRKGFRVYREKCEI-KDVVANINSIAIVDTNTMRCDEMRLNRNR---SDSDVE
RSTWKFYTFMQNLMYMELYP-----DLYIDMAWFHNSDADRIVIGVSKFLN-TVL--NY-
---LIKTIEPSTCNL---YKYSLPTIKHDYNLSNITIHTYRSIGRWGCKILTGSD-EELR
PRIPGYLEVDNILHP---NGLKHDRIIPTTRKYMFSTITNGS------NNYY-------H
TDDCDLDNNFI-------TNG---TVDEMFDF---------------------------
>YP_009551789
------------------------------MS--------DLMTIQEI-------V----
---DICT---QRVHY---Q-NLCANNYTLVIDGTSCTKKTSILKAT--GR----------
---LVTKVQQNHNIQN----PNTFGPSMIGYMSAGINDSLC-------DDPHFSDRSPMN
VMDWHILWKIMDDYLTRF---------GNVAPDETNVEMANVL-----------------
-----SSYRNIFRLYKNKCTT-KLFSRHVNGIAIVDTDTQRCDDLRLTRNS---GPTDME
RSTWKFYTYLQNLMYIELYP-----NLYIDLNWFGHADIKIVVDGIAQFCT-FVL--DY-
---LVDNIMPNTPKI---NEFKLPTIKHDYTFSNAQIHTYRSIGRWGCNLLTNSE-DDLN
LRLPTYLNVEKVMYP---NGVLHDIHVAKSRKYLLMPNNLNSITNANDDNYYDVGEETDI
RNSTQ----TKLSNINTSTNITDATINEMFAE---------------------------
