# Supplementary material for: Endoparasitoid lifestyle promotes endogenization and domestication of dsDNA viruses
Source: eLife. 2023 Jun 6;12:e85993. doi: 10.7554/eLife.85993 (PMC10259472; doi:10.7554/eLife.85993)
Supplement: Figure 1—source data 1. [file elife-85993-fig1-data1.zip › All_clusters/Cluster10403.aa.aln]

>QANH01000554.1:32186-33098(-):Harpegnathos_saltator
MNVMDYENSKRFRRNKLEEDDNISDNEMENEEWDEGFGAEEFISFDEEL------PEYDE
NNPTPTCFSRWYDIQK--YYY----HGKIPLPIQ---LP--KEDKKQPKQHPLKWAKFTD
ETEIESTMVVIGKIPLT---------RKRNVTNESQSAAS------NEVIIEGTKKKRNY
AFTTYKNK------SKKITKP--NQLCLSITKGIECPHY-SCTYIHNYSQIEHCQYNNQC
RFALQVDDE--------------LYLR--------N-NNGKCLKRHMYESIESYLLRLEI
PIYNCTSLVLQVNPHVHSDCNILRRVLESAKNCRVAPLIWQKKKILELKTSDSDN--ENN
DDDDWKIDLF--
>QANH01000809.1:27163-28075(+):Harpegnathos_saltator
MNVMDYENSKRFRRNKLEEDDNISDNEMENEEWDEGFGAEEFISFDEEL------PEYDE
NNPTPTCFSRWYDIQK--YYY----HGKIPLPIQ---LP--KEDKKQPKQHPLKWAKFTD
ETEIESTMVVIGKIPLT---------RKRNVTNESQSAAS------NEVIIEGTKKKRNY
AFTTYKNK------SKKITKP--NQLCLSITKGIECPHY-SCTYIHNYSQIEHCQYNNQC
RFALQVDDE--------------LYLR--------N-NNGKCLKRHMYESIESYLLRLEI
PIYNCTSLVLQVNPHVHSDCNILRRVLESAKNCRVAPLIWQKKKILELKTSDSDN--ENN
DDDDWKIDLF--
>NP_149540
MNIMDYENSKRFRRNKLEE-DNISDDEMENEEWDEGFGAEEFISFDEEL------PEYDE
NNPTPTCFSRWFDTQK--YHY----HRKIPLPIQ---LP--KEDKKQPKQHPLKWAKFTD
ETEIESTMVVIGKIPLT---------RKRNVTNENVSFQGVANEIVVSKNIEGTKKKRNY
AFTTYKNK------NKKITKPIQNQLCFSITKGIECPHY-SCTYIHNYSQIEHCQYNNQC
RFALQVDDE--------------LYLQ--------N-NNGKCLKRHMYESIESYLLRLEI
PIYNCTSLVLQVNPHVHSDCNILRRVLQNAKNCRVAPLIWQKKKVLELKTSDDSDSENND
EDDDWKIDLF--
>YP_009046713
MAF-IEINSKRFRQTKVEDISFDVCDDEGDMDFDEGFGAEEAISFHDEIEDDLKFGEYNE
LDPAPTWFEAMQKHRAQKNIFMQPANNRVLRPVQ---ILPSPSPYSSQPKTESKWAFFSE
EKEQKTGMVVIGRIKKR---------KPTPIVEK-----------------IGSAKKRNF
SYGKKPAKQTAKELYGRNMTLSKNHFCVSITKGVECPHY-SCTYIHHFSQLEDCPFKEGC
KFVSKIETGPPCSVYKSTEHDRQIYVAAEGCVEEGV-VVHKCLKKHPGECVESYLLRLQI
KIFDKTQLVLNIQEPALK--DNLKNLLESSKACGLEKLVIKIYKPEPEK--EEEDPSDDD
GDEEWYSSPRRK
>YP_009021098
MTTKMYSE-DSFVGYNKKEISYDYYTDEEEDDFYDRYEPEIW---EE--------EEFDN
GEYQPFVFQEEEER---------KTSPRVMKPISLSKLSPPKSAEKSPTKSPSWWDKTDK
IYDSK--KLINGVLDYSVLLPPKVEVPKREIKEQQVSKKN---KKARTAGTAGTSS----
----QKPNVVKPNLVKEEQHLKPTRMCLSVVKNTKCFHKAQCRFAHDYKDLKECNFGERC
KKIVILKKSPTGE------------------LELGNKNGEVCSFKHTNESKTSYLKRVPQ
QTTSPKNRK---------------------------------------------------
------------
