# Supplementary material for: Endoparasitoid lifestyle promotes endogenization and domestication of dsDNA viruses
Source: eLife. 2023 Jun 6;12:e85993. doi: 10.7554/eLife.85993 (PMC10259472; doi:10.7554/eLife.85993)
Supplement: Figure 1—source data 1. [file elife-85993-fig1-data1.zip › All_clusters/Cluster22423.aa.aln]

>QANH01000316.1:33496-33672(+):Harpegnathos_saltator
--KKMLKKAIKNDKNADRHYEDACNLPYE----SKIQWTKKKI*NV*K--KRKK*LKQLI
KFKKKY-----------
>NP_149764
MYKKMLKKAI---KNADRHYEDACNLPYETVDESKIQWTELKEKDLKRIEEEKKIIETIN
QIQKKYIHTVQQQNTNI
