# Supplementary material for: Endoparasitoid lifestyle promotes endogenization and domestication of dsDNA viruses
Source: eLife. 2023 Jun 6;12:e85993. doi: 10.7554/eLife.85993 (PMC10259472; doi:10.7554/eLife.85993)
Supplement: Figure 1—source data 1. [file elife-85993-fig1-data1.zip › All_clusters/Cluster25376.aa.aln]

>QANH01000429.1:37379-37977(+):Harpegnathos_saltator
------------------------------------------------------------
------------------------------------------------------------
---------------------------------MSAIFKIIHETSSKFMDSILREGKLLT
SNNLNKKFLTDSPKGQGSKNRKLCDSEESIKNREHFWKHCDEADGVYFRILEMDTPLKTY
T-GDIILVFSKDMLYKYSWILNTTENFGFYISSPGFEGESQFSGEIGTTY-TLDTLKDMD
VSSFDPYSSELCVFNNVSLKF-LKEIYVREPAFEDLQRSVRALNKYSNAPIIIF*-----
----
>scaffold_7958:3526-4105(+):Ceratosolen_marchali
------------------------------------------------------------
------------------------------------------------------------
---------------------SVRVRQTMDSEAFVKQHFLYHETSLENLRGILASGKLYK
KSVSD--RLDGIERGQGSRCRRLTTDPFKSLTDKSFWETYDEVDAVYFRFVEKASLENIC
I-DNCALVFKSDILLKCDSVINTEENNGFMVSVSGEKGESQFSGEEGISVYNLENISKLV
DFDFDKSRGEVAVLNSVTLRDNLEYIIIGGYRIK--VKL---------------------
----
>NP_149885
------------------------------------------------------------
------------------------------------------------------------
---------------------------------MSAIFKIIHETSSKFMDSILREGKLLT
SNNLNKKFLTDSPKGQGSKDRKLCDSEESIKNKEHFWKHCDEADGVYFRILEMDTPLKTY
A-GDIILVFSKDMLYKYSWILNTTENFGFYISSPGFEGESQFSGEIGTTY-TLDTLKDMD
VSSFDPYSSELCVFNNVSLKF-LKEIYVREPAFEDLQLSVRALNKYSNAPVIIF------
----
>YP_009010349
------------------------------------------------------------
------------------------------------------------------------
------------------------------------MYLIIHETSISSLLKILKANALFK
SSKIK--ELGL-ETSQGSSNRRLSDNPKISLIDSNFSNKYDEVDGVYFRLLTVNTPIKTN
YGGECVLIFSKDILESYKFVINTEENFGFCIADDGVVSEAQFSGEEGMSITTLKNLDLLT
KYHFNPYSSEILILDNVSLED-LKCIFVKHQLLN--DQLIDQLKDR---NIQLYALENC-
----
>YP_008357351
------------------------------------------------------------
------------------------------------------------------------
------------------------------------MYLIIHETSISSLLKILKANALFK
SSKIK--ELGL-ETSQGSSNRRLSDNPKISLIDSNFSNKYDEVDGVYFRLLTVNTPIKTN
YGGECVLIFSKDILESHKFVINTEENFGFCIADDGVVSEAQFSGEEGMSITTLKNLDLLT
KYHFNPYSSEILILDNVSLED-LKCIFVKQQLLN--EQLIDQLKDK---NIQLYALENC-
----
>YP_009010815
------------------------------------------------------------
------------------------------------------------------------
------------------------------------MYLIIHETSISSLLKILKANALFK
SSKIK--ELGL-ETSQGSSNRRLSDNPKISLIDSNFSNKYDEVDGVYFRLLTVNTPIKTN
YGGECVLIFSKDILESHKFVINTEENFGFCIADDGIVSEAQFSGEEGMSITTLKNLDLLT
KYHFNPYSSEILILDNVSLED-LKCIFVKHQLLN--EQLIDQLKDK---NIQLYALENC-
----
>YP_004732965
------------------------------------------------------------
------------------------------------------------------------
------------------------------------MYLIIHETSIASLLKILKAGMLLK
SSKIQ--ELGL-PTSQGSPTRKLAKDPKVSLVDKNFSDKYDEVDGVYFRLLTINTPIKTN
YGGDCVLIFSKNILEDHSFVINTEENFGFCIAEDGIVSEAQFSGEEGMTITNLNNLNLLS
KYHFNPYSSEILILDNINLTD-LKCIFIKSELLS--EKIIDLIGGE---GIQMYALD---
----
>YP_009010591
------------------------------------------------------------
------------------------------------------------------------
------------------------------------MYLIIHETSISSLLKILKAGMLLK
SSKIQ--ELGL-PTSQGSSSRRLAKDPKISLVDRNFSDKYDEVDGVYFRLLTINTPIKTN
YGGDCVLIFSKNILEDHSFVINTEENFGFCIAEDGVVSEAQFSGEEGMSITNLNNLNFLS
KYHFNPYSSEILILDNINLTD-LKCIFIKSELLS--EKVIDLIGSE---GIQMYALD---
----
>NP_891880
------------------------------------------------------------
------------------------------------------------------------
----------------------------------MDLYYLIHETSFTSLFGILKSGHIFT
SSKTQ--EIME-ARGQGGKNRRLTSDPAMSLKMTNFYELYDEVDGVYMRLCLKTESLRTQ
F-SDCVMLFSSLLLKNYEFVINTEENFGFLISEEGVVGESQFSGEPGFSITSLESMYLLE
-DYPNILGNEVLIRNDVNLKY-LRSVFFNTPPPD---DLVTVLENK---RIPYFNIS---
----
>QBH66905
------------------------------------------------------------
------------------------------------------------------------
----------------------------------MEKFYLIHETSFRSLDNILTSGAIFT
SGKTQ--HMTD-YKGQGSKNRRLAKNPRVSLDMPNFGDVYDEVDGVYFRLHPKTSSVRNK
F-SECVLIFSSSLLRQFNFCINTEENFGFMIDEDGLVNESQFSGEPGMSITSLENIDLIE
-----SEAQEVVVTSDVPIIY-LRHVLFNKDPPI---VLSKKLHQM---KIVQFNIS---
----
>YP_009330162
------------------------------------------------------------
----------------------------------------------------MAT---RL
SSSVRSFI----LI--SNTKINTKHKSTHTLHHIMDRYYLIHETSLSSLLCILKSGYLLT
SSKTQ--KMAN-AAGQGSKNRRLTSDPTVSLTMPDFYEYYDEVDGVYMRLLNKETSLKSV
F-GECTLLFGWCTLNQHSFVINTEENFGFMIGESGI---SQFSGEPGISITSLRDIEMID
-----GNNAEVLIRSDVAVSF-IKYIFFFDRSQK---RTDRRNPKK--------------
----
>QDW81094
------------------------------------------------------------
----------------------------------------------------MFTRRFML
ARSVRNHP----FTNTTMPTMTIKIRKTAHHISTMNVYNLIHETNFYSLGAILKSGLIFT
SSKTQ--KIKE-VLGQGSKNRRLTTDPTVSLYQPDFYLMYDEVDGVYMRLQPKTESVRSQ
Y-SDCVMLFSPHLLRYYDFVINTEENFGFMIAEEGIVGESQFSGEPAFSITSTTNLHLLN
-DIPNVLGSEVLIRSNVDVKY-LRALFFNTPPPS---DVLVSLDNK---RVPFFNIW---
----
>NP_148818
------------------------------------------------------------
----------------------------------------------------MFTRRFML
ARSVRNHP----FTNTTMPTMTIKIRKTAHHISTMNVYNLIHETNFYSLGAILKSGLIFT
SSKTQ--KIKE-VLGQGSKNRRLTTDPTVSLYQPDFYLMYDEVDGVYMRLQPKTESVRSQ
Y-SDCVMLFNPHLLRYYDFVINTEENFGFMIAEEGIVGESQFSGEPGFSITSTTNLHLLN
-DIPNVLGSEVLIRSNVDVKY-LRALFFNTPPPS---DVLVSLDNK---RVPFFNIW---
----
>NP_203270
------------------------------------------------------------
------------------------------------------------------------
------------------------------------MYHLVHETTIANFDKIVDSNVLLI
ASKTK--LLN--VSFQGSKNRKLATDPTESLKDRAFHERFDEVDGVYFRLHATNDPIKLS
YNGDCIMVLNFNILKNYKFVINTEENFGFCLERDGVIGYSPYSGDLGLSISKWDNLHYLN
KMQFDPSRSEVVVLSDIPLTNALLTAFITKRTLS--KNLEQKLITN---GHLYYVLN---
----
>YP_009513062
------------------------------------------------------------
------------------------------------------------------------
----------------------------------MDFFYLIHETSFEALSKILQSGFLLT
SSKTQ--KLK--VRGQGSSNRRLASDPRVSLTDSEFFNKYDEVDGVYMRLQPKMHSIRSK
Y-SDCVLVLRMNLLKYCKFVINSEENFGFYIAEEGVIGTSQFSGEPGFTTTSFEKLALLK
-DTTDYSSTEVLILQDVPVSF-IKFIFLVRDTKA--DTIFKPLARY---NIKCFNIL---
----
>AIU37242
------------------------------------------------------------
----------------------------------------------------MFTRRFML
ARSVRNHP----FTNTTMPTMTIKIRKTAHHISTMNVYNLIHETNFYSLGAILKSGLIFT
SSKTQ--KIKE-VLGQGSKNRRLTTDPTVSLYQPDFYLMYDEVDGVYMRLQPKTESVRSQ
Y-SDCVMLFXPHLLRYYDFVINTEENFGFMIAEEGIVGESQFSGEPXFSITSTTNLHLLN
-DIPNVLGSEVLIRSNVDVKY-LRALFFNTPPPS---DVLVSLDNK---RVPFFNIW---
----
>YP_009220682
------------------------------------------------------------
------------------------------------------------------------
MRRPRRYFRSNFTF---------QINNFRGEVNINMVARLIHETTFENFVSILKSKMLYK
PSENN--LG---NTVQGSRNRRIVSDPFISLKNKNFYDYYDEVDAVYMRLYDEDTFV---
MHDDVMFIFDQTLLYQYKSIVNTEENFGFAIAEDGVEAESQFSGEPGMTVSDMVNLPILN
KYNFDKNRSEVVMLSSIPISA-ARQITIKKKWLIQMDKIQKELKAL---NIHITVV----
----
>NP_663195
------------------------------------------------------------
------------------------------------------------------------
----------------------------------MEKFYLIRETSFRSLDNILTSGAIFT
SGKTQ--HMTD-YKGQGSKNRRLAKNPRVSLDMPNFGDVYDEVDGVYFGLHPKTSSVRNK
F-SECVLIFSSSLLRQFNFCINTEENFGFMIDEDGLVNESQFSGEPGMSITSLENIDLIE
-----SEAQEVVVTSDVPIIY-LRHVLFNKDPPI---VLSKKLHQM---KIVQFNIS---
----
>AAS82710
------------------------------------------------------------
------------------------------------------------------------
----------------------------------MDFFYLIHETSFEALSKILQSGFLLT
SSKTQ--KLK--VRGQGSSNRRLASDPRVSLTDSEFFNKYDEVDGVYMRLQPKMHSIRSK
Y-SDCVLVLRMNLLKYCKFVINSEENFGFYIAEECVIGTSQFSGEPGFTTTSFEKLALLK
-DTTDYSSTEVLILQDVPVSF-IKFIFLVRDTKA--DTIFKPLARY---NIKCFNIL---
----
>YP_003429353
------------------------------------------------------------
------------------------------------------------------------
------------------------------------MYYLIHETSLSSLELILKSGYIFT
SGKTQ--TIKE-TKGQGSKKRRLATNPATSLLDSEFYEHYDEVDGVYMRLQSKTDSVRLK
F-VDCIMLFNMSLLKTNRFVINTEENFGFMIDEEGVVNESQFSGEPGFSITSLSNLYLLN
-DLINAPASEVLLLDDVSILY-LRTIFFNKLPPQ---KIIDYLQKI---RVPFFNIS---
----
>NP_932719
------------------------------------------------------------
------------------------------------------------------------
------------------------------------MYHLVHETSCINLSKIVASNMLLM
ASETQ--QLDV-TPFQGSKNRRLAADPAVSLTDTEFYKRFDEVDGVYFRLHATTDVIKTL
YNGDCVLVFDFNMLKQGKFVINTEENYGFCIARDGVLSNTQMSDDVGLSVTNWDNLHYLN
NVVFEPSRSEVVVLNNVHLTGTLLCVFVAKHCLS--SSLVMQLHQQ---HILYFVLPPHF
SHVV
>AIU36680
------------------------------------------------------------
----------------------------------------------------MFTRRFML
ARSVRNHP----FTNTTMPTMTIKIRKTAHHISTMNVYNLIHETNFYSLGAILKSGLIFT
SSKTQ--KIKE-VLGQGSKNRRLTTDPTVSLYQPDFYLMYDEVDGVYMRLQPKTESVRSQ
Y-SDCVMLFSPHLLRYYDFVINTEENFGFMIAEEGIVGESQFSGEPAFSITSTTNLHLLN
-DIPNVLGSEVLIRSEVLIRS-NVEC----------------------------------
----
>YP_009121811
------------------------------------------------------------
------------------------------------------------------------
----------------------------------MDKFHLIHETNCISVQRILLSRYIFT
SRRTQ--QMVDIITGQGGGNRRLADDPRVSLTDPEFFDKYDEVDGVYFRLHPKLHHISHT
Y-SDCVMVFSPRLLRDFDFVLNTEENFGFFIDEEGVVGTSQFSGEPGMTVSDYRNLELVF
DQMTNYDSTEVLVREDVPVSY-LRYVIFKKTPPD--PNMVSLLEKD---GIEYFVI----
----
>YP_009345750
MEKGLTSRLMCMLPGSQTYGRSSLRSSITSLYRLMHERMTRNESSAVSTMTIPLLMSQSS
TPTYSIGRLYLLQKPCWQRINIPLWQLFSHWASVTQGRASVSQSVTLSRWNSSFTRVGSP
SSSPSLWFHTNRATPSSMARTVSKTIQGICMISLMDKFHLIHETNCVSVQRILASRYIFT
SRKTQ--QMADLISGQGGGNRRLADDPRVSLTDSQFFDKYDEVDGVYFRLYPRLHRVTHI
Y-SDCIMVFSHRVLQDFDFVMNTEENFGFFIDEEGVAGTSQFSGEPGMSVSDYRNLELVF
DQMTNYDSTEVLVRDDVPVGY-LRYVIFKHAPQD---GLVKLLERN---RVEYFVV----
----
>YP_009506097
------------------------------------------------------------
------------------------------------------------------------
----------------------------------MEKFHLIHETSCINVQRMLLSRYLFT
SGKTQ--SMHDVIGGQGGSNRRLAQDPRVSLRDAKFMEKYDEVDGVYFRLHPKLHHITDT
Y-SDCVMVFSHKILQDFDFVLNTEESFGFYIDEEGVVGTSAFTGKPGMTVSDYRNLQLIF
DLMTNYDSTEVLIREDVPINY-LLYVIFKKVPQT---SVVNLLDRD---RIEYFVV----
----
>YP_003422368
------------------------------------------------------------
------------------------------------------------------------
----------------------------------MEKFHLIHETSCINVQRMLLSRYLFT
SGKTQ--SMHDVIGGQGGSNRRLAQDPRVSLRDAKFMEKYDEVDGVYFRLHPKLHHITDT
Y-SDCVMVFSHKILQDFDFVLNTEESFGFYIDEEGVVGTSAFTGKPGMTVSDYRNLQLKF
DLMTNYDSTEVLIREDVPINY-LLYVIFKKVPQT---SVVNLLDRD---RIEYFVV----
----
>YP_001649011
------------------------------------------------------------
------------------------------------------------------------
----------------------------------MEKFHLIHETSCENVQQILLNRYLFT
SSKTQ--NMRSVVGGQGGSNRRIAIDPRVSLHDSKFMEKYDEVDGVYFRLHPKLHHMTDT
Y-FDCIMVFSHKLLQDFDFLLNTEESFGFNIDEEGVVGSSPFTGRPGVTVSDYRNLKAVF
DLMTDYDSTEVLIREDVPVNY-LLCVMFKKIPLS---GVVNLLDRD---GIEYFVL----
----
>NP_059178
------------------------------------------------------------
------------------------------------------------------------
------------------------------------------------------------
----------------------------------------MTKSTVSTLGCTKMHHMTDT
Y-SDCIMVFSHKLLQDFDFLLNTEESFGFNIDEEGVVGTSPFTGKPGVTVSDYRNLKVVF
DLMTDYDSTEVLIREDVPVNY-LLCVMFKKIPLS---GVVNLLDRD---GIEYFVL----
----
>NP_059179
------------------------------------------------------------
------------------------------------------------------------
----------------------------------MEKFHLIHETSCNNVQQILLNRYLFT
SSKTQ--HMLSVVGGQGGSNRRIAIDPRVSLHDSKFMEKYDEVDGVYFRLHQNAPHDRHI
F-----------------------------------------------------------
------------------------------------------------------------
----
