# Supplementary material for: Endoparasitoid lifestyle promotes endogenization and domestication of dsDNA viruses
Source: eLife. 2023 Jun 6;12:e85993. doi: 10.7554/eLife.85993 (PMC10259472; doi:10.7554/eLife.85993)
Supplement: Figure 1—source data 1. [file elife-85993-fig1-data1.zip › All_clusters/Cluster11057.aa.aln]

>QANH01000429.1:12848-13208(-):Harpegnathos_saltator
MNNFNYINGKMVNNKILDSENNVFSKRKRRDENVVIKEDFCGACLALPLAFAGAGTATAT
SGDTSENKSKSSIFFWSVVISIIGLIATVWFLS-GDCTTCVSEGNSRGRRTGSMVCSSSQ
R
>QANH01000554.1:1743-1989(+):Harpegnathos_saltator
MNNFNYINGKMVNNKILDSENNVFSKRKRRDENVVIKEDFCGACLALPLAFAGAGTATAT
SGDTSENKSKSSIFFWSVVISL--------------------------------------
-
>NP_149473
MNNFNYFNGKMVEDILENPDEDILNPDKSKTKDIVIKEDFCGACLALPLAFAGAGTATAT
SGDTSGNKSKSSIFFWSVVISIIGLIATVWFLS-GDCTTCVSEGNSRGKRTGSMVCSSTR
R
>YP_654615
---------------------------------MVVKENFCGACLTIPLAFAGAGTAIGA
-------EKAATIKKWSIVITIISLLLTVWFIYVKKCSTCKLRP----------------
-
>YP_009010421
---------------------------------MVVKENFCGACLTIPLAFAGAGTAIGA
-------EQKANLKKWAVIFTIVSIALTIYFVYIKKCSTCKIR-----------------
-
>YP_004732850
---------------------------------MVVKENFCGACLTIPLAFAGAGTAIGA
-------EKKAQLQKWAIIFTVVSIVLTIYFVYIKKCRECRIK-----------------
-
