# Supplementary material for: Endoparasitoid lifestyle promotes endogenization and domestication of dsDNA viruses
Source: eLife. 2023 Jun 6;12:e85993. doi: 10.7554/eLife.85993 (PMC10259472; doi:10.7554/eLife.85993)
Supplement: Figure 1—source data 1. [file elife-85993-fig1-data1.zip › All_clusters/Cluster18349.aa.aln]

>NW_011887748.1_0:300818-301577(+):Fopius_arisanus
-------------------------------LVINPQPLIPFL-AKYLNLPEW---D---
------------------P-SPEAVVKENYTLYASDGK--QKMIAVFTSDLFVLNDLKTT
YGFTNELYSRVKDDFDVVVLKYPLRMKSSLRDSIVHFGETLCKDF----LHYRYWHAISF
STATLLTGTFMHKERDATFSRQIEVPQV------------GIKFSSFVGICGVYNTQYNN
G-IIDALFKFYILKNSTRGHLYSCYDP-QVPTLLLSSQSDLFISQ-TRQFVAAHSCRI--
---EMYP-RDLPHLFMKLIDQKESQNGMNKIVEFIKQ-----------------------
----
>scaffold_81080:347-1262(+):Platygaster_orseoliae
---------------------------LIIYIILYPTPLQYAI-IKNSTIVEWAIPSTQT
YRHFKSYELSINKRSTNSSNLLNYKDTDCTIFYGSESHNTNKLIVFFNGGGFIYSNRSTR
FGLLENLSSKL-PTYDILTFDYPVRFKHTIKESLIKCFEVIDKARLFTQKSYENLYAMGL
SAGVLLAGSMCRYVKYLKIRKLMNLKLT-NSVNDEDI-EKKFNFCCLISLNGLLSTNFDN
K-FLNNLFKIYIMRGVENAQEYTCYDLPELLKCLISVDTDYLIPI-TTKFLKSGQRYDKS
KIFISNDEEYLPHTFPLLINLKMTQEMINLITEYIQKV----------------------
----
>scaffold_1328:3899-4712(+):Venturia_canescens
-------------WYFVNTILSLLCVILIVLFIISPAPLKKSM-EQYILA-RDS--D---
------------------P-ATNTKVEDLYTLYSRP--NNKKLFVWFQGGAFLLNNRKTS
YGILNALNDAL-IEFDILVFDYPLRFSYSVHDAMLATNK-ILDQF----HGYNEYYAAGY
SAGALLMGSFMQKELNKEIARKMDVPVI------------GIQFKAIIGICGLYQTEFDS
T-LLTSLFQFYIMRGTPNKKLYSCYGL-SVPTLVIGATAEFLYTQ-TKKFTKSTGCKL--
---KVFQDTSLPHEFPLMLEFPETKESVESMIEFLRAN----------------------
----
>scaffold_1328:767-1586(+):Venturia_canescens
-------------WYFVNIILTLILIILSVVFIIIPAPMKTSL-KDFTLAASES--D---
------------------P-ATNAEVKDLYTLYSRP--NNKKLLVWFQGGTFLLNNRKTS
YGILNALNDAL-IEFDVLVFDYPLRFSHSVHDAMLATNK-ILEQF----YAYDEYYAAGF
SVGALLMGAFMQKELNKEIARKVDVPVI------------GIQFKAIISLCGVYSMKFDC
L-LLNLISRLYIMRGTPNPHLYSYHGLLSVPLLVISATSEFLYTE-TYKFTKSTACEL--
---KVFQGALLPHEFPLMLEFPETKESIESVIEFLRAN----------------------
----
>scaffold_159:207811-208645(-):Venturia_canescens
-------TMTNSSLFYVNTILSVLLVLLLAIFIVVPAPLKASF-DRYSID-NNY--D---
------------------P-ATNAEVKYLYTSYKKP--DNKKLLVWFQAGAFVMKNRKTP
YGLLNCLNDAL-VEFDILTFDLPIRSSYTVRDAMLTTNE-LLGRF----KKYDEYYAAGF
STGALLMGSFMKKEMDEETSRKMGVPAI------------GIRFKAIVGLCGLYSTKFDD
S-NLESLFKFYIMRDDSNSHLYSCSDL-DVPMLVIGATSEFLYTDQTRKFHCAGKCEK--
---KLFSETPLPHEFPLMMDLPEAKESAETVIQFLREN----------------------
----
>UXGC01002217.1:8716-9328(-):Eurytoma_adleriae
------------------------------------------------------------
------HESNV----NDTNSGKGRHKDDATLYFGKDSRQNDKLLIWCNGGGFLHSDRRTA
FGTVNEINVKL-PQYDILVFDYPVRFRYTVKRALEQLVKAIIAARKFAGKNYQELDGIGM
SAGVLLLGALQSRELYNDARRQLDIEKIFEKYGTAGISNETFRCRRLVLLCGLYTTNFDN
I-YINALFRAYIMRGTPGLSYYTMYNLREIPKLLVS------------------------
------------------------------------------------------------
----
>YP_009345986
------MGVIRMTWNILSILITVIFVIALIWFVLYPTPIKYVL-QCFVPKTEY---E---
------------------P-NANYTTVKNYILYTNAKSNHTKLIVIIPGGAGLLNSIANI
YGFMNKLNETLGDDYDILTFSYPVRFKHTIRDSMLRVNE-VLSDF----THYEEIHGIGL
SFGSLLLGAFNNKESNILSSQQMQVPQI------------GIKFKTFTGICGMYQPFFNV
K-LLTWLFDFYIMRGTPGIKLYSCYGM-PIPKLIITSNSDFLVSQ-STKFLQSENAES--
---LSYPTANLPHTFPQYINLPEAQQSIVKIVDFIKQNSN--------------------
----
>YP_009551742
--------MTLTIASLFNIIITILIFVGIIYTIIIPWPAKLIC-RYYSPDIVY---E---
------------------K-NENANVTSKYTLYTSTGSKHDKLVIVFPGGAGLFSELNNV
YGLMNTLNTHLGSDYDILTFSYPTRFKSTIQQSMLAINT-ILLEF----IHYTEIHAIGI
SFGCLLAGAFYQKEAHLRISSMMSVPQI------------GMKFNSFVGICGIYDTRFNS
S-IITWLFRTYIMHKTNALKYYSCYNM-NIPKYIVSAKSDFLVAH-AVKFIKSEQSEY--
---QIYDTRLLPHAFPQFLNLNEARETLDKISTFIKKITKSLETSTTPSLITQTHLDSSL
NMNM
>YP_009553086
------MGILKFGWNIFSIVLTIILVIVLIWFIINPIPVKYVF-SYFAPKTIF---Q---
------------------P-NGNHTSTKDYTLYTNINSKHDKLVVIIPGGAGLLNGIDNL
YGFMNMLNENLGDGFDILTFSYPVRFKYTIHDSMLMMNR-VLEQF----LHYDQVHAIGI
SFGALLIGAFYNKEENTQASQQMNLPKI------------GMRFKSFVGVCGMYEPFFNI
D-LISWLFKVYIMRNTLGLKRYTCYGM-SIPRFIISADSDFLVAQ-SSKFIKTEPCES--
---KIYTSHTLPHAFPQYINLSEAKESIANISKFIIKNTSL-------------------
----
>ABO45352
-----------MYWTLFKILFSVIVILIFIIFISYPAPIKNMI-SKMHIAPIYNLNT---
------------------Q-YGKEYEKDGYTLYSSNK-TVSNLLVWFHGGAFLYSDRKTA
YGFLNNLFEYIKDDCDILVFDYPVRFSNTVRDSMLRCNS-IIKKFI---FKYKSFYCGGM
SAGCLLMGTFIKKETVRGVAEKIQVPVI------------GVIFKAMIGLCGVYETNFND
SKLLNVAFDFYIMSGTPYPKLYTCYGI-NLDKLIIGAISEYLYQQ-TYKYANTEPCNK--
---IIYQNKNLTHSFPLLLNTSESKECIKKIAEFLNDKFKFYD-----------------
----
>YP_009553414
MQYIVQHDKMGLISTLFSILFSILVIALIIWIVVYPEPLKPIL-SLFYPLVEY---E---
------------------A-NANATKTGTQTFYTTAGTSNTKLVVIFIGGGGMYSTPSGA
YGFANQLNTLLGQDYDILLFSYPVRFKNTILDTMLAINK-ILKNY----LHYTTIHAVGI
SFGSLLAGAFYQKEMSSTKATAMKVPQI------------GMQFASLGIFSGLLECTFNA
E-LATTLFNYYIMRDTPSTINYTCYGM-SIPKYVVSANSDFLVAQ-TAKFLQQEQCEY--
---KIYSTKNLPHAFSQYINLPDAIDSIENYSKFVVKVDTAVSMRSAKANVRNLV--S--
----
>YP_002321358
---------MSAVGTIFSILISIICIGVVIWIVLYPEPIKNVL-TIIYPYPEY---D---
------------------M-NENATKSDKTILYSSPNSKHDKLVVLFIGGGGIFSDVSNA
FGFANKLNENLGEAYDILMFEYPVRFKYTIQESMLAINK-ILADY----IHYESVHAIGI
SFGSLLAGAFYQKESLQTKAEAMKVPQI------------GIKFKTLSIFSGVLECTFNV
E-VLTRLFHFYIMKDTPGLINYTCYGI-PIPKYIVSAKTDFLIAQ-TAKFLQTESSEY--
---KIYSTPTLPHAFCQLINLDDALDAIKGVSTFIQKY----------------------
----
>YP_009116674
---------MLMLFISIPIIISFILLILLLYYLYKPYPIVQYYVNRMIPVSNFKHDH---
-----ITE----------K-STFKYKTKEFNQYLLKHENSTNLLIWIHGGAFIKAEPDSI
LPYVGMIYDEL-PNFDILVFDYPVIYNFTLFHTLEYIHQTIEKYS--RYKNYENFVMGGD
SAGVFYALVLMNIETSQSYAQQAQLKPL------------NINYKCLISACGFFHSNQNE
--LFKKIFKFYIGRGVSNLTHLSVNII-KIPSLLITSINDFVYNQ-NVRFHKNNPDSTKL
QVF--EKSDTLLHNFMAYTGLPETMESVKLIKTFIDNVLT--------------------
----
