# Supplementary material for: Endoparasitoid lifestyle promotes endogenization and domestication of dsDNA viruses
Source: eLife. 2023 Jun 6;12:e85993. doi: 10.7554/eLife.85993 (PMC10259472; doi:10.7554/eLife.85993)
Supplement: Figure 1—source data 1. [file elife-85993-fig1-data1.zip › All_clusters/Cluster3240.aa.aln]

>CM009921.1_19:134898-135036(-):Neodiprion_lecontei
MLDHRRIGAALISRSKTLSVPIDVYEEDEELDEALHPYQRFKTRNA--------------
----
>LGIB01002610.1:742-874(+):Neodiprion_lecontei
--DHRRIAAAVISQSETLMVRMHVYEENDVLDEALHPYERFKTRNA--------------
----
>LGIB01002464.1:6414-6552(-):Neodiprion_lecontei
VVDHRRIAAAVISQSETLMVRMHVYEENDVLDEAXHPYERFKTRNA--------------
----
>YP_025280
MLDHRRIGAAVISWSKTLSVPIDVYEEDDVLDEALHPYERFKTRNARSCYSYKVLTCLEF
SRIF
