# Supplementary material for: Endoparasitoid lifestyle promotes endogenization and domestication of dsDNA viruses
Source: eLife. 2023 Jun 6;12:e85993. doi: 10.7554/eLife.85993 (PMC10259472; doi:10.7554/eLife.85993)
Supplement: Figure 1—source data 1. [file elife-85993-fig1-data1.zip › All_clusters/Cluster12953.aa.aln]

>scaffold_36_0:23896-25876(+):Campopleginae
MDKVGGLVKHVIRYGKVNADPEEWVHKYYAQHLVIEVHSLIKPMFRHMKHCSRNDVEYAS
FLNNLDIQIRCILAQVSVVTLDCARLTSHLVDRNKTLVVDDLFNTILQTVMSGSTGRSHH
SNDNVRNDERCSTSNIHLIIANCNVTHLWQALYNCADQNSFLCENISLIDCTRVDLGLVV
KLCLCGLHFRNCKFAFNKRRNIAPNALKTLTIECNSSFNDWHREALPTMVHYFVDRMEYR
PVIVYTSELLISFKCLDTKNATRSNLAVMLFNLGISLASVTAFEINIPLADTEVPPTSPS
IVKEVTNLFGKMMKKLTRLTVGSLNDVPSFTELDALTALTLPNVANTELPQLRMIVYSRN
ERLEYYNGPPQALADLSCAWSKLREISLDFSICDNGSILLYTTLRRCFSLDTIKLSNVCS
LNYNFLNDENNLYAPILTSLHVECHALCVIETLKMMDKFGLGKLYLTLVEHAYNDCPALA
GKRQAYNPENIANYIGGCGKGYTTLIHITVKSNGPEIQSAIDRSKLVEYELVHCLFDKFV
KFRKDLKADDTESSFVVWFDDISTELKNRQGAYVKLWQHLLLHIKKRASGLPSHLNPLQT
KTNMPPLADLAFAVAFDRATTAAEKNFVKQLENSRNVSCKCRGSDNAFPYWPLSIYDLFY
>ADI40483.1_CP_Volkoff-hyposoter
MDKVGGLVKHVIRYGKGNPDPEEWVHKYYAQHLVIEVHSFIKPMFRHVKHSSHSDVDYAA
FLNNLDLQVRCILAQVSVVTLDCTRLTTHLVERNKTLVVDDLFNTILQAVMSGSGGRGYY
SNDNGRNEERCSTSNIHLVIANCNVTHLWQALYNCADQNSFLCENISLIDCTRVDLGLVV
KLCLCGLHFRNCKFAFNKRRNIAPNALKNLTIECSSSFNDWHREAVPTMVHYFVDRIEHR
PIIVYTSELAISFKSLDTKNATRTNLAVMLFNLGISLASVTAFQINIPLADAGVPPTSPS
IVKDITNAFDKMMKKLTRLAVASITDVPSFTELDALTGLTLPNAANTDLAQLRAIVYNRN
ERLKYYNGPPRALADLSCAWSKLSEISLDFRFCDNGSIVLYTILSRCFSLKTIKLSNVCS
LNYNFLNDESNLYTPVLSSLHVECHAVCVIEPLKMMDKFGLDKLYLTLVENLHDDCPALA
AKQQAYSPEKIASYIGECGKGYTTLLHITVKSTVSEIDSSIERSKLVEYELVHCLFDKFI
KYRKSVKAEDNQTSFVVWFDDISNELKNRKGANVKLWQHLLHHIKKRASSLPLSLNPLQT
KTNMPPVADLAFAVAFDRATTAAEKNFVKQLENSRNVACKCSASENSFAYWPCSIYDLFY
