# Supplementary material for: Endoparasitoid lifestyle promotes endogenization and domestication of dsDNA viruses
Source: eLife. 2023 Jun 6;12:e85993. doi: 10.7554/eLife.85993 (PMC10259472; doi:10.7554/eLife.85993)
Supplement: Figure 1—source data 1. [file elife-85993-fig1-data1.zip › All_clusters/Cluster4407.aa.aln]

>scaffold_9513:62-683(-):Ceratosolen_marchali
MDLFELLQIVKSKLFESRKKIVFDSHGNRVLDDTALWNKDRLLLSEEDKKTLEICDGWNV
ADKDYVDYKISELRLNNLERPLEPIRQPSKSSSSVAITPRITVFHSTGINIIDGEITFFH
PGLVLKKGWFISDIILFSDKILDEEIYLNLNNALDSKRTLLSKIKTAGKQMFTAEPKLKI
DANKAVTFIVKLNGKSSSVQM----SLQITV--
>YP_009220742
MDINTILNIVKTKLFEPRKKVVNTVGGKKITLPSPNGEVNNQTLEENEKSIFEIVDGWNV
ADRDYVEWRVSEALRGKGAAPSAPA-------------PNTTNF-YCSADVVDGVANLFY
PGVVLKSGTVIDELSVVCDSPSQEDAVLSVKVN--NETKTTHKIKFGNKAVYAAAVGINI
DANSCVSFVLKFAKNEKAKAIPKSVSFQIQVSV
