# Supplementary material for: Endoparasitoid lifestyle promotes endogenization and domestication of dsDNA viruses
Source: eLife. 2023 Jun 6;12:e85993. doi: 10.7554/eLife.85993 (PMC10259472; doi:10.7554/eLife.85993)
Supplement: Figure 1—source data 1. [file elife-85993-fig1-data1.zip › All_clusters/Cluster13420.aa.aln]

>QANH01000488.1:36143-36440(+):Harpegnathos_saltator
MSLILLLTNLVIFAVVFPPEVDALSSSSNPKPESDGSYPSSSFCNVFVMYFNAGIKFKYD
LDKDTKDGLICLPTDSNDDQIVPLNLNHPIFPFKYSSSC
>QANH01000736.1:8720-9017(+):Harpegnathos_saltator
MSLILLLTNLVIFAVVFPPEVDALSSSSNPKPESDGSYPSSSFCNVFVMYFNAGIKFKYD
LDKDTKDGLICLPTDSNDDQIVPLNLNHPIFPFKYSSSC
>QANH01000787.1:35742-36015(+):Harpegnathos_saltator
MSLILLLTNLVIFAVVFPPEVDALSSSSNPKPESDGSYPSSSFCNVFVMYFNAGIKFKYD
LDKDTKDGLICLPTDSNDDQIVPLNLNHPYF--------
>NP_149652
MSLILLLTNLVISAVVFPPEVDALSSSSNPKPESDGSYPSSSFCNVLVMYFKAGIKFKYD
LDKDTKDGLICLPTDSNDDQIVPLNLNHPRFPFKYSSSC
