# Supplementary material for: Endoparasitoid lifestyle promotes endogenization and domestication of dsDNA viruses
Source: eLife. 2023 Jun 6;12:e85993. doi: 10.7554/eLife.85993 (PMC10259472; doi:10.7554/eLife.85993)
Supplement: Figure 1—source data 1. [file elife-85993-fig1-data1.zip › All_clusters/Cluster23006.aa.aln]

>scaffold_36_0:32325-33537(-):Campopleginae
MVGYQQSAWCANTTTQNGDPLLSDARLIEIIHTFFELDDLKMSCNDMITKVLSVFRNAIA
ENRLHQILDGFMLFLCAKREKHHGSRIPHIVTYWDFKILLAGLLKRFSNDKRLKDVLDSY
GDTGVVDRMMTGGYSLRLNSNIISMMGTERYAGIRLLPPTKMIVLEPKQAAVLVFLFSTY
YSNNTSIEDSAVRTFMATLEKIDEAIHGSFSAKESDFRPVKSATRKTILASHHESRLVVR
KYIMGQYSHIFAMLNECFLQYDFLNTNNLQSSPRYQTKMLLLNYLVSYLGLPMAPREVLI
WRLYVNQVGAVTSLDSMLDSGATNVEFIAHIILESLMLTKSPNDQGKKYMQQYVEKYGQV
ERQLNMARYAKQNPYDPGVTRKEDHSLAIEMTKLDHLRELGSIM------------
>ADI40488.1_CP_Volkoff-hyposoter
MVGYQQTPWCSNTTMQNGEAVLSDARLIKIIHTFFELDDLKMSCNDMLTKVLSVFRDAIA
TGGLQEILNGFMLFLCGRREKHHGSPIPRIATYWDFKILIAGLLKRFSNDKSLKDVLDTY
DDTGVVDRMVTGGYSLRLNSNIISMMDTAPYAGIRLLPPTKLLVLEPKQAAVLVYLFRTY
YSNNTGIDDSAVRNFMGMLEKIDESIHGSVSARESDFRPVKSASRKTILATHQDASLVVR
KYIMGQYSYIFSMLNQCFLRYDFLNNTE-ATHPRYQTKELVLNYLSSLMGLPANACEEHV
WTTYVNDVGAVTSLTSMLDSGATNMEFLTYIVLQSLMLVQSASNEGQSYHEQYMKLRGTV
AEQLRMGRYSKENPYDPGVIRKDDASLNIGPEKLKCLQALNKTIESQGPRGVSFPK
