# Supplementary material for: Endoparasitoid lifestyle promotes endogenization and domestication of dsDNA viruses
Source: eLife. 2023 Jun 6;12:e85993. doi: 10.7554/eLife.85993 (PMC10259472; doi:10.7554/eLife.85993)
Supplement: Figure 1—source data 1. [file elife-85993-fig1-data1.zip › All_clusters/Cluster22786.aa.aln]

>QANH01000809.1:34415-35171(-):Harpegnathos_saltator
MEQKIDKKNSYPFGITSSTTVHVIGEVVAIGGILYYTHSQVNQLNTKIASLEKQILDLTN
-------ILKHLSPHSFLQS--------PTTQSPQSTP-QLPQSQ-------QSTV----
------------------------SLPKKGKLKSSH---PPVTQENFHSPYKQTMNKTMR
WEFLKPVES-----------DESEDETNCQNGVCTLQKQE--------------------
---KNEKNVTFNGSVEQLKYGNFS-----PQRS----TKTMIGSPSIRPLIPHESIESVP
ESIESVPESIESSQY-----RETLISRNFKSKDDHQLSESEINQLVSKAIRTKK------
>QANH01000554.1:25091-25847(+):Harpegnathos_saltator
MEQKIDKKNSYPFGITSSTTVHVIGEVVAIGGILYYTHSQVNQLNTKIASLEKQILDLTN
-------ILKHLSPHSFLQS--------PTTQSPQSTP-QLPQSQ-------QSTV----
------------------------SLPKKGKLKSSH---PPVTQENFHSPYKQTMNKTMR
WEFLKPVES-----------DESEDETNCQNGVCTLQKQE--------------------
---KNEKNVTFNGSVEQLKYGNFS-----PQRS----TKTMIGSPSIRPLIPHESIESVP
ESIESVPESIESSQY-----RETLISRNFKSKDDHQLSESEINQLVSKAIRTKK------
>LBMM01030706.1:1-754(-):Lasius_niger
MESS---NT------NNLKTIHILSEAVIMGGISMYFYKKISELELT-------IQDLKS
QITMQNNQIKYLLSNRNG------GVEMNHSNLSRFTSLNLGRYERLAVGRPE-------
-------------------------------VPNPS-GRPRATTVLFPNPSGRPRA-KPT
P---------------RRVEEVVTEEQNCENGVCQLDLSRRPLAVGRPEGLTRGSSQPEA
LDRPEKTKVAISKISKQIDFDRENIELDQ--VSKVNTFTDFSPNPVLKSITPKPSESDCG
-----SGKSLEGHINGGNDVNQPELEKILNDIDDE-------------------------
>NP_149519
MEQKIDKKNSYSFGITSSTTVHVLGEVVAIGGILYYTHSQVNQLNTKIASLEKQILDLTN
-------ILKHLSPHSFQQL--------QSSPTTQSTP-PLPQSTPQSQQSQQSAVLPQR
PSFLGGSTPKESQSFPGVETRSLGEKTTRGKLKSPHPSQIPVTQENFHYPYQ-TMNKTMR
WEFLKPVES-----------DESEDETNCQNGVCTLQKQE--------------------
------KNVTFNGSVEQLKYGNFS-----PQRS----TKTMIGSPSIRPLIPHESIESVS
ESIESSQDQS---FS-----SRETISGNFKSKDDHQLSESEINQLVSKAIRTKK------
>YP_009046807
--------MDKLSGKNNSQTLHIIGEAVVAGGILYYVSSQTTHLNEKISKLEKRVEELSN
-------LVNNLHLNNGVSV--------NG------------------------------
-----------------YATRHL----RRETLAVPV-----------------PEQEDYK
WELLPPRNPMKSKRQNEEQENDPNNTEVCQNGVCQLKPNIKKTVLNREKN----------
-GIDDRKNVMFAGVVEQVKYWDGEGTPEEPQKS----N-KLMMSPSMKSIVPNPSFNPEE
D--------------------------------------EQITQAVSKAIRPKLRGPIDP
>YP_009010770
---M---ES------NNYNGVHIISEAVIMGGISMYFYKKISELEST-------IEDLKG
QIAMQNDQIRFLLGSNTTLQQ------------PKFTPLKIPQQPQRSQPPQQ-------
-------------------------------TLQPQRSQPP-QQTLLQ-QPQRPQT-LPQ
TN-RKENFN----FAQVQEMVNNSTKQQCENGVCQLVPK---------------------
--NKEEKKVVISKISKQIEFDTEGINQDE--TCKVKTFTDFSPNPVIKSVTPKPSVSL--
--------------------GENDLQKILNDIDDE-------------------------
>YP_008357306
---M---ES------NNYNGVHIISEAVIMGGISMYFYKKISELEST-------IEDLKG
QIAMQNDQIRFLLGSNTTLQQ------------PKFTPLKIPQQPQRSQLPQQ-------
-------------------------------TLQPQRSQPP-QQTLLQ-QPQRPQT-LPQ
TN-RKENFN----FAQVQEMVNNSTKQQCENGVCQLVPK---------------------
--NKEEKKVVISKISKQIEFDTEGINQDE--TCKVKTFTDFSPNPVIKSVTPKPSVSL--
--------------------GENDLQKILNDIDDE-------------------------
>YP_009010302
---M---ES------NNYNGVHIISEAVIMGGISMYFYKKISELEST-------IEDLKG
QIAMQNDQIRFLLGLHS--SQ------------PKFTPLKIPQKQPLSQPTL--------
--------------------------------LQPTLSQPTLLQPTLL-QQKKPQT-LPQ
TN-HKENFN----FTQVQEMVNNSTKQQCENGVCQLVPK---------------------
--NKDDKKVVISKISKQIEFDTEGINQDE--TCKVKTFTDFSPNPVIKSVTPKPSVSL--
--------------------GENDLQKILNDIDDE-------------------------
>YP_004732909
---M---EP------NNYNGVHIISEAVIMGGISMYFYKKISELESTVENLQSTVENLKG
QIIMQNNQIRFLLGSNQPQLQQFNGLNHN--ASQQTTPLKMPQFKPQKVN----------
------------------------------------------------------------
-------QP----LFREEVSREEINEKVCEGGVCKLVPK---------------------
--TH-DKKVVISKVSKQVDFDKEGITPDE--TFKVNTFTNFSPNPVLKSVTPKPSTSVSE
------------------NTGEDELQKILNDIDDE-------------------------
>YP_009010541
---M---ES------NNYNGVHIISEAVIMGGISMYFYKKISELESTIENLQSTVEDLKG
QIIMQNNQIRFLLGSNPPS-QQLNGWSHNSSHSQQTTPLKIPQFKPQKEKF---------
------------------------------------------------------NQ-LPH
HQ-----LP----HRGEEVPRQEITEKVCEDGVCKLVRP---------------------
--SQ-EKKVVISKVSKQVDFDKEGMTPDE--TFKVNTFTNFSPNPVLKSVTPKPSTSVSE
------------------NTGEDELQKILNDIDDE-------------------------
>YP_009021197
---M---ES--------KDYVHVVSEAVVVGGIAVYFYKKISDLETT-------IEEMKS
QITMQNNQIKYLITARNTPV-------------------HTPIFQQPQQP----------
---------------------------------------------------QQPQ--QPQ
QP-QSQKFS----AQSLQAQLGNLPKEECENGVCMLKRP---------------------
-----SPKVAISKVAKQIEFDSNNIEEDY--TSRVSTFHNFSPNPVLKSVTPKPSTSEIP
NFPPGNGADLVSLTSSVQKSPRSELEKILCEIDNE-------------------------
>YP_654696
MEST---DVNHSTAWAPGGMAHIISEAVIAGSIGLYFWKKISALEQT-------VQELQS
QLEVQNNQLQWLIQQQTRRLAV------SP---LAVSPLAVSPLPPQRDYRQQ-------
-------------------------------S-------------TTTNAAGNNGA-YPS
FQFKPPKTA----IKGDAAPPQATPKMQCDNGVCKLVRPLQATH-----------GKGAR
APSPEKKTVSISKIAKQIEFEHDQIAPARTATTQVSTFSKPSPNPVLRSITPNPSIGEGR
D-------------GDESGPSARALDKILNDIDCE-------------------------
