# Supplementary material for: Endoparasitoid lifestyle promotes endogenization and domestication of dsDNA viruses
Source: eLife. 2023 Jun 6;12:e85993. doi: 10.7554/eLife.85993 (PMC10259472; doi:10.7554/eLife.85993)
Supplement: Figure 1—source data 1. [file elife-85993-fig1-data1.zip › All_clusters/Cluster19040.aa.aln]

>scaffold_27087:287-608(+):Ganaspis_ganaspis
MCIIFPPDITPRDTLLIDRAVSY---GKRSLIYQNDIVNS-TSKSVDTPILMAFVINGEV
TDVEATSNNECKEFENKIDHKFSKYGLSWY-ECDGPINSEPKI-----------------
FYSSDFSVT---------------------------------------------------
------------------------------------------------------------
------------------------------------------------------------
------------------------------------------------------------
------------------------------------------------------------
------------------------------------------------------------
-------------
>scaffold_9017:6727-7708(-):Platygaster_orseoliae
MCVISPEYAEISNTIIIDKSLSL-KSSSRQILYYNESVNL---------QFMCFVISGVI
TNIDAHDKHYMQSYVTEIEQTFNKLDRIGPNIDVPDGNAAAAATVTTTIDESRKNNNISW
QEYLKFKTASVSRSNFKNAISEIFTK---FDIPITKHFTEMCLPSILRKEFNLDTL---I
NNHDDDPTVVICIPKDGISLDGAKNLIAIDYNVFESGNVILPLIHELNSLN--NYNMDVR
YLCENIDYKQS--FESIDYLIEHMADVNNCNNNYNCYPIVERYFSANQSYSVYPMYVNYN
ERA--------------------V----------ASENCTA-------------------
----SHFMGRHVFKDPETKL----------------------------------------
---------------------------------STVKIRLRG-ESAINENFIIK------
-------------
>YP_004376260
MCVLFPTDTEASRTVIRDTVIDC---YTREMVYSNSISRR----SLTKPTLMMFNLSGPV
CSVERKSDEVRYEVERLVDEEFDKLELSSSTVCDGP---VVNI-----------------
FKAQHYSVSCQRGRWLVDNYIQVLSDLGYTDAQSLLQFKTMCLPQLVTP-----------
----NDDYVVLCVLKPGFE-DYKDKNLSFKYAP-EKGRVVIPLAHEINDNG--MYSYNVV
VFVNGVTCNDSH-VCDIIELVTSLSMSRDIS--QSTYE-------------LRDEV----
--VNDKR-------CIYKAL----------EFCR--------------------------
------------------------------------------------------------
---------------GEDKWRILSSGAIYSAKDGVLMLRLKHVFTPINKNIAIKSDLRAK
EISYYNIETGFIS
>YP_008720002
MCVLFPTDTEASRTVIRDTVIDC---YTREMVYSNSISRR----SLTKPTLMMFNLSGPV
CGVERKGDEVRYEVERLVDEEFDKLELSSSTVCDGP---VVNI-----------------
FKAQHYSVSCQRGRWLVDNYIQVLSDLGYTDAQSLLQFKTMCLPQLVTS-----------
----NDDYVVLCVLKPGFE-DHKDKNLSFRYVP-EKNRVVIPLAHEMNDNG--LYDYNVV
VLVDGVTCNDGH-MCDITELVTSLSTSRDIS--RSTYR-------------LRDEV----
--VNDRR-------CIYKAL----------EFRH--------------------------
------------------------------------------------------------
---------------GKDEWRILSSGAIYSARDGVLMLRLKHVFTPINKNFAVESAKVIN
Q------------
>AAN28063
MCVIFPVEIDVSQTIIRDCQVDK---QTRELVYINKIMNT----QLTKPVLMMFNISGPI
RSVTRKNNNLRDRIKSKIDEQFDQLERDYSDQMDGL-HDNIKY-----------------
FKDEYYSVSCQKGSVLKSKFAKILKSHDYTDEKSIEAYEKYCLPKLVDER----------
----KDYYVAVCVLKPGFE-NGSNQVLSFEYNP-IGNKVIVPFAHEINDTG--LYEYDVL
AYVDNVQFDGEQ-FEEFV---QSLILPSSFK-NSEKVL-------------YYNEA----
--SKNRS-------MIYKAV----------EFTTE-------------------------
---------------------------------------------------SNWSS----
-------------RSEKYNWKIFCNGFIYDKKSKVLYTKLHNVTSALNKNVTLNMIK---
-------------
>NP_054165
MCVIFPVEIDVSQTIIRDCQVDK---QTRELVYINKIMNT----QLTKPVLMMFNISGPI
RSVTRKNNNLRDRIKSKVDEQFDQLERDYSDQMDGF-HDSIKY-----------------
FKDEHYSVSCQNGSVLKSKFAKILKSHDYTDKKSIEAYEKYCLPKLVDER----------
----NDYYVAVCVLKPGFE-NGSNQVLSFEYNP-IGNKVIVPFAHEINDTG--LYEYDVV
AYVDSVQFDGEQ-FEEFV---QSLILPSSFK-NSEKVL-------------YYNEA----
--SKNKS-------MIYKAL----------EFTTE-------------------------
---------------------------------------------------SSWG-----
-------------KSEKYNWKIFCNGFIYDKKSKVLYVKLHNVTSALNKNVILNTIK---
-------------
>ABE68518
MCVIFPVEIDVSQTIIRDCQVDK---QTRELVYINKIMNT----QLTKPVLMMFNISGPI
RSVTRKNNNLRDRIKSKVDEQFDQLERDYSDQMDGF-HDSIKY-----------------
FKDEHYSVSCQNGSVLKSKFAKILKSHDYTDKKSIEAYEKYCLPKLVDER----------
----NDYYVAVCVLKPGFE-NGSNQVLSFEYNP-IGNKVIVPFAHEINNTG--LYEYDVV
AYVDSVQFDGEQ-FEEFV---QSLILPSSFK-NSEKVL-------------YYNEA----
--SKNKS-------MIYKAL----------EFTTE-------------------------
---------------------------------------------------SSWG-----
-------------KSEKYNWKIFCNGFIYDKKSKVLYVKLHNVTSALNKNVILNTIK---
-------------
>YP_007250539
MCVIFPVEIDVSQTVIQDCQIDK---HVRELVYINKIMNS----QVTKPILMMFNISGPI
RNVTRKSNNLRSVIKSKIYEPFERLECDNSDQVDSCCYDDVKY-----------------
FKSEYYSVSCQSGNVLKTNFAKILKSHDYCDSKAIKSYEKYCLPKLVDA-----------
----NNYYVAVCVLKPGFE-KSDDQVLSFEYNP-IGKKIVIPIAHEINDKG--VYEYDVA
VYVDNVQFDGEQ-FEEFV---KSLSLPSSFNKDSEKVL-------------YYNEH----
--SKNKR-------MIYKAV----------EFTTD-------------------------
---------------------------------------------------SND------
--------------GKGLQWKIFSNGFIYNKKTKVLYIKLHNVTSVLNKNVILNIY----
-------------
>AFN21369
MCVIFPVEIDVSQTVIRDCHVDE---QTRELVYINKIMNT----QLTKPVLMMFNISGPI
RSVTRKNNDLRDRIKSKVDEQFDQLEREYSDKIDGF-HDNIKY-----------------
FKDEHYSVSCQNGSVLKSKFAKILKSHDYTDKKSIETYEKYCLPQLVDKH----------
----NDCYVAVCVLKPGFE-NGSNQVLSFEYNP-IGNKVIVPFAHEINDTG--LYEYDVL
AYVDNVQFDGKQ-FEEFV---QKLILPSSFN-DSEKVL-------------YYNEA----
--SKNKN-------MIYKAL----------EFTTE-------------------------
---------------------------------------------------SSWVK----
--------------SNKFNWKIFCNGFIYDKKSKALYVKLHNVTSTLNKNVILDMIK---
-------------
>YP_008004020
MCIILPEFIADS-TFIVDKDISTYKKNIRKLTYVNKIDTN---NNKNSPLLMLFHISGKI
IQVEEETTKFVEKYKHKIISKFENYEVKSKFQLDYC---NYTE-----------------
FIDEKYHVSCSTVENFKNVYYEILKKMKYDDEYILNIFEKQCLPSVLDKNS------HDG
-IDDSDCYVAICTLFPKTQLDRDETVLSFIYEP-QTDNIIVPIMHELSYNN--LYEYKVY
CYIDNIKMYSMNNIYKFME---------NFN--------------------HYK------
--QNNIK-------SII----------------SD-------------------------
---------------------------------------------------NDIKI----
-------------NIRLDKYDTHCIGFIYEDNTL--FVKLIGN-SKYNYNFVFPIFKIND
LLQSSVI---FKS
>AIS92851
MCVIFPVEIDVSQTVIRDCHVDE---QTRELVYINKIMNT----QLTKPVLMMFNISGPI
RSVTRKNNDLRDRIKSKVDEQFDQLEREYSDKIDGF-HDNIQY-----------------
FKDEHYSVSCQNGSVLKSKFAKILKSHDYTDKKSIETYEKYCLPQLVDKH----------
----NDCYVAVCVLKPGFE-NGSNQVLSFEYNP-IGNKVIVPFAHEINDTG--LYEYDVL
AYVDNVQFDGKQ-FEEFV---QKLILPSSFN-DSEKVL-------------YYNEA----
--SKNKN-------MIYKAL----------EFTTE-------------------------
---------------------------------------------------SSWVK----
--------------SNKFNWKIFCNGFIYDKKSKALYVKLHNVTSTLNKNVILDMIK---
-------------
>AGX01210
MCVIFPVEIDVSQTVIRDCHVDE---QTRELVYINKIMNT----QLTKPVLMMFNISGPI
RSVTRKNNDLRDRIKSKVDEQFDQLEREYSDKIDGF-HDSIQY-----------------
FKDEHYSVSCQNGSVLKSKFAKILKSHDYTDKKSIETYEKYCLPQLVDKH----------
----NDCYVAVCVLKPGFE-NGSNQVLSFEYNP-IGNKVIVPFAHEINDTG--LYEYDVL
AYVDNVEFDGKQ-FEEFV---QKLILPSSFN-DSEKVL-------------YYNEA----
--SKNKN-------MIYKAL----------EFTTE-------------------------
---------------------------------------------------SSWVK----
--------------SNKFNWKIFCNGFIYDKKSKALYVKLHNVTSTLNKNVILDMIK---
-------------
>AFN09040
MCVIFPVEIDVSQTVIRDCHVDE---QTRELVYINKIMNT----QLTKPVLMMFNISGPI
RSVTRKNNDLRDRIKSKVDEQFDQLEREYSDKIDGF-HDNIQY-----------------
FKDEHYSVSCQNGSVLKSKFAKILKSHDYTDKKSIETYEKYCLPQLVDKH----------
----NDCYVAVCVLKPGFE-NGSNQVLSFEYNP-IGNKVIVPFAHEINETG--LYEYDVL
AYVDNVQFDGNQ-FEEFV---QKLILPSSFN-DSEKVL-------------YYNEA----
--SKNKN-------MIYKAL----------EFTTE-------------------------
---------------------------------------------------SSWVK----
--------------SNKFNWKIFCNGFIYDKKSKELYVKLHNVTSTLNKNVILDMIK---
-------------
>YP_009505860
MCVLIPTFNASA-TTIVDCANLS-DSSMRDLIYVNNVAVSKNGNYINRAVIMALNISGPL
VCVNRVSMHIVHMYRSHIDRVFDKFNKLTYSATVTDGGGADRV-----------------
FNSDDYTVVCMSRGDLLNNYKNCLLNEMGATYDDVEKFRKYCLKPLTETENDMMSGSDVG
VEDQKKPYVVICSLKPKLL--NNKKTLCFTYKP-QTGQVIVPLMHEINENGSDVYAYEVM
AMIKDVRLSNKP-IGVLERLKRSME-QIVLNHNENRYVMTNQLES----LNYYLKSINSN
KEDNDLNKLMSLLKSLIDQLEKVLHKKSICDFSDDEDDCDVLVDVKYHNAMIEDNIRILL
IKMQQYIDDRHMFLPPSLSYENSTKIRLFENVTSFMKCFSLGELYSFVKKIIDWKTHETN
QKLACPEVVDDKYAFVKYDYFGTAHGFVYDQRDRTMYVKLHCG-IAANRNIYIDI-----
-------------
>NP_258323
MCVLIPTFDASA-TTIVDCANLS-DSSLRDLIYVNNVAVSKTGNYINRSVIMALNISGPV
VSVNRVSMHIVHMYRSHIDRIFDRFNRLTYSATVTDGGDIDRV-----------------
LKSDDYTVVCMSRSELLDNYKKCLINEMGATQDDVEKFRKYCLKPLVETEN------DGG
VEDRKKPYVVICSLKPKLL--NKNKTLCFTYKP-QTGQVIVPLMHEINENGSDVYSYEVM
AMIKDVRLSNKP-LSMLERLKRSMD-QIVLNHNENKYMMTNQLES----LKYYLKSINSN
E-DDDLNKLMNVLNNLIDQLEKVLHKKSICDFSDDDEDDDGLIDMKYYNSIIEDNMRILL
MKIQQYIDDRHMFLSPPLSVEKSTKIRLFENVMSFMKRFNLGELYSYLKKIIDWKTHENN
QKLAWPEIVDDKYAFLKYDYFGTPHGFVYDQKDRTMYVKLHCG-IAANRNIYIDI-----
-------------
