# Supplementary material for: Endoparasitoid lifestyle promotes endogenization and domestication of dsDNA viruses
Source: eLife. 2023 Jun 6;12:e85993. doi: 10.7554/eLife.85993 (PMC10259472; doi:10.7554/eLife.85993)
Supplement: Figure 1—source data 1. [file elife-85993-fig1-data1.zip › All_clusters/Cluster12625.aa.aln]

>AEAQ02065536.1:23384-23966(-):Solenopsis_invicta
-----------------------------------------------------------------------------------------------------------------------------------------------------------------------------------------------------------------------------------------------------------------------ILIGKNVTDVNRDGWFRNRWRALANVSSVSIEVDRLEP---PVLKNCQAL---YNISAANQPIRCFLFKTLRSLASIPDDETHVIFDRIIRL--LQWAEMSHMWMIIDYVFGQHPDILNFPELRGPEISSISVAISFL-KR--FNYEDRAFLKLLLDHSELQPLHSQNFIHFTAAAHAIASL-TRTSMLNINTR---FSESVKAFQERV--------------------------------------------------------------------------
>AEAQ02065768.1:86062-87136(+):Solenopsis_invicta
---------------------------------------TSLITSKRIRDME-K-IEFIKEETRPI-----HVAFYEG-----------DSPIDRTTRSRIHAYAL-TNLYDADWN-------------SETNPDFAQTL--GVLLT-----ILATYTPY-RAMV--ESGLETSL-----------AQCHLRVEKMI---WDTKEKVMDETKD--AVSYVAEAM---------------KIN-GD----ETPQDFTIVALSVLLLIGKNVIEANRTAWFRNRWRGLAKISGVTMNVDQVDP---PLLRPCQAL---YTSASSNQPVRATIFRILRTLASIPDDQNHIIFDRLINL--LQWAEMSHIPMIIEHIYENNPEVLMFPELNGPEMAATSVAISFL-KG--FPKEDRAFLKFLLDHNELKPLHSGNFTYFTAAAHAIASI-TKTSMLNINAP---FSEGVKAFQARLIDYINQKSKI-GA---LAS-----------------GAS-----------------------------------
>LBMM01007696.1_1:790-1402(-):Lasius_niger
----------------------------------------------------------------------------------------------------------------------------------------------------------------------------------------------------------------------------------------------------------------VVALSVLILIGKNVTEVNRDGWFRNRWKALAHVSSVSVDADRMEP---PLLRPCQAI---YSASSSNHPRRSCLFKVMRTLASIIEDQNHVIFDRIIRL--LQWAEMSHIWMIMDYIYDQNPDILNFPELNGPEVASMMVAIEFL-KK--YSKEDRAYLKLLYDHNDLMPLHSNNFIYFTAAAHAIAAI-TKTSMLNINSR---FSEGVKAFQGRVIDY-----------------------------------------------------------------------
>LBMM01015990.1:1591-2608(-):Lasius_niger
------------------------------------------------------------------------------------------------------AFAL-SSLYSTDWQ-------------DETNPSFAETL--GVVIT-----ILATYAPY-SSLK--DSGLETNL-----------HRCHIRVEKTT---WATLEEVEEATRD--VREYVARQM---------------GFTDFD----TAPQSYTVVALSILILIGKNVTEANRDGWFRNRWRALAHVASVSVDADMMEP---PLLRPCQAI---YSVSSANHSVRSCMFKIMRTLASITENQNHVLFDRIVRL--LQWAEMSHIWMIMEYVYDQNPDILSFPELCGPEVAGMMNAINYFLKK--YPKEERAYLKLLYDHTDLFPLHSTNFTYFTAAAHAIAAI-TKTSMLNINSR---FSEGVKDFQGRVLDYIRSRNSM-GA---LAS-----------------AVSYGSTLPEQVQR-VLVKSIEEA--------SVTR--
>LBMM01024992.1:460-934(-):Lasius_niger
--------------------------------------------------------------------------------------------------------------------------------------------------------------------------------------------------------------------------------------------------DFD----SAPQSYTVVALSVLILIGKNVTEANRDGWFRNRWRALAHVASVSVDADRMEP---PLLRPCQAV---YSVSPANHSVRSCMFKIMRTLASITEDQNHVLFDRIIRL--LQWAEMSHIWMIMEYVYDQNPDILSFPELSGPEVAGMMTAINFL-KK--IPKGRKSLF-----------------------------------------------------------------------------------------------------------------------------------
>NJRL01001977.1:17806-18568(-):Aphaenogaster_rudis
------------------------------------------------------------------------------------------------------------------------------------------------------------------------------------------------------------------------------------------------LQSFD----DTPQACTVVVLSTLILLGKNVTENNRDGWFRNRWRALANVLNVAVDADRIEP---PLLRPCQAV---YSSASANHPVRSCLFKVMRSLASILNDQNHVIFDRLVRL--LQWAEMSHIWMIMEYIYDQNPDVLNFPELHGPEVAAMDNAIRFL-KR--YPREDRAYLKLLLDHNDLIPLHSNNFTYFTAAAHAISAI-TKTSMLNINAR---FSEGVKAFQERVVTYITNRNRI-GP---LSA-----------------ATSYSATQPEVVRS-KLLKSIDES--------DMS---
>NJRM01001449.1:11002-11764(+):Aphaenogaster_picea
------------------------------------------------------------------------------------------------------------------------------------------------------------------------------------------------------------------------------------------------LQSFD----DTPQACTVVVLSTLILLGKNVTENNRDGWFRNRWRALANVLNVAVDADRIEP---PLLRPCQAV---YSSASANHPVRSCLFKVMRSLASILNDQNHVIFDRLVRL--LQWAEMSHIWMIMEYIYDQNPDVLNFPELHGPEVAAMDNAIRFL-KR--YPREDRAYLKLLLDHNDLIPLHSNNFTYFTAAAHAISAI-TKTSMLNINAR---FSEGVKAFQERVVTYITNRNRI-GP---LSA-----------------ATSYSATQPEVVRS-KLLKSIDES--------DMS---
>NJRQ01000621.1:8974-9607(-):Aphaenogaster_ashmeadi
----------------------------------------------------------------------------------------------------------------------------------------------------------------------------------------------------------------------------------------------------------------------LILLDKNVTENNRDGWFRNRWKALANVSNVTIDADRIEP---PLLRPCQAI---YSSASTNHPVRSCLFKIMRSLASIVEDQNHVIFDRVIRL--LQWAEMSHIWMIMEYIYDQNPDVLNFPELNGPEVAAMTVAIEFL-KK--YPKADRAYLKLLVDHNDLMPLHSNNFIYFTAAAHAISAI-TRTSMLNINSR---FSEGVKAFQGIIVSYIMERNKT-GA---KAP-----------------G-------------------------------------
>NJRQ01000909.1:27199-27796(-):Aphaenogaster_ashmeadi
----------------------------------------------------------------------------------------------------------------------------------------------------------------------------------------------------------------------------------------------------------------------------------------------------------------PLLRACQAI---YSSASANQPVRSCIFKIMRTLASILDDQNHVLFDRLVRL--LQWAEMSHIWMIMEYVYDQNPDILCFLELSGPEIANMMIAIEFL-MK--FNKEDRAYLKLLFDHNDLMPLHSNNFIYFTAAAHAISAL-TRSSMLNINSR---FSEGVKAFQSRVVAYINERNQI-GP---LAS-----------------AVSYSSTLPESVQN-ALIKSIGET--------SKNQD-
>YP_009304417
MKPAHES-------QTIPKETVGTRNAPANRPPGPK----KKVPGPKHLPLD-RLKE-LSETFRSSAVAGFSTAFKDAACE-AAKY---TLPTPQQIKRKLVVFNC-NSEDHLGYLSQAVYVY------ATMGPPLDG--------------MLTGYASALRAACGSEAGFNERFKEPLRNYGFEIEHLPIPPDGAL--------NKLFMSTDPSVRDLMEECYGDDLTGSLQLTSAPSGITGAKLLLFTADDELLVLSGILFLLAVKNVTELNWAGWNKNRVRSLAGAIGVPVDRLQLTSADMPDAVRESEL---YTRLSSMYQVRVLEYQLMVSLTEIPSRW-QKIAQCVLTL--MKGAEMAHFILINQYVVGKYPFLLHMPQLRQEAQ-QLIKTMEVL-ESYAGPPAAWPYAKICLPEKQQPVLSRLHFQALTAVAVAIGEK-ESETLRQYAMSSDRQPEIMKNLIERVMNIIEEYETNYDPAYDEGS-------------AEIRRVANQLPTFEDVSE-V--EYY-----------------
>YP_009336884
------------------------------------------MSGEKIHALAGSLKDLIFTDLVPSRTDNDEVILKSLKKRTLIAYFLDNQKKRVRINNKLLAYYC-AQFYNDTDGS------------RISDPDLSLSI-VGILLS-----ILDPIKTL-------EAG---KFEEGFSLAGYDFEARSLSKDEVN---QLCDEDERYQ-------------------------TLSGLIPDFDRTLRER-DVWLILSGVLLLTITKGVNPAGYGNWYKKRVAAFSGSLGYPHGIKVLTENTKPLKASMTGN---HSFLAASLTLRANIFQIIIQ-ASLLEDRAAAIFRDVKSL--SVGCEMSHILMIDEMLYNKYPEIRALRC-LSEEHTPMTRAWRYL-ST--LKKEEALFCKILEPRTKTNVLNRNNFSQYAIAAHAAACF-DNPTMKQYVVS---GQDNNSTIREVVSTYLEKRAEF-AI-FAMGS-------------SADAR------MSSQAEREKFIKSVEADLTKTSDAGGSGQRT
>YP_009336919
MIPNRPRVQHDDIYNVLPRAQAA--IGDPIQPPLLQTIRDSHNLGHQIQGLQME-AEATISDDIPL-----------------------TSDIPQQIIRLVDQVPTGGPHYDDHFHLVSTWILHLTKRANNNSPSSNL----SLFFS-----SLCHYMPRIRHILKTYATDSRT---------Y--QVVELPLGDF-----LNQHDAIDINE---------------------------ENPDGDVLCSSENDKGRLTLGLNCLLIGKHINTVNHQSWFEKRIKSISGTLSIRQEEVQDFP--SFDIKYCQDV---YGSLSAHKLLRSRIFTHIHSLVKDPNSL-QALCVAVCGL--LSGCEMTSFLLAYRVLLCENPTLFYLYDLNSIAG-DLQVALKVF-R---NFGDMRLFAKLLLNHNVGRVFNTPAISKLAKVARALALDAGEASLANYTMSA--DSEGERTLIARVREFRKLLSGCESV---EGERVRSAFMTDSRQNEAILKSNYSNHFPNVIAA------EPNIMIPTFNAPGVQRDN
>YP_009342281
MSL-----------------------TDVLSAPGVFSRTTRVVTGTASQTID-KGVNIVLPLLIPV---------------------------------EINPYTT-TTICSTSLR-------------LIMNPDIDSRYAVGGFFSFLFFNLDIQYETY-RDT--------LRL-----------AGCKILPIDV-------SADGIPETEDPVIRDAFSQPI---------------GL---E----ISVMSIAAVSSVLFPMIGKQPTEQGFGLWWASRCRAAEGKFNIPATSMVMLQ---PSKKHANAI---YSQTMGHASLRKSLFMTLADYRKTHSDKMADAIDMTMIL--LKNTGLTHMVLIDKYLVTPYHP-ALFCEKAKPDLNALIQAYLFL-KG--VPDEQKNYLRFLRSEDELSVLNRMKFRNLTAIAYHLAIK-KEPSLSNYNPA---LNESLKPEEKTLIDRLDQTFGK-SV--DVTH-------------ADIYRQRYGNNAFEEVQR-VLNEYTPAA--------GARL--
>jcf7180001987766:2692-3247(+):Synergus_japonicus
----------------------------------------------------------------------------------------------------------------------------------------------------------------------------------------------------------------------------------------------------------------VIATSLFVLIGKNVTDNAREGWFRNRWRGLAAVLDVKVPKENIKS---PSLGPCQAL---YITASAHIPIRVSIFKTMRSLACVPNDNQRFLFNRIIGL--LKWTEMGHIYMKQKFLYDKNPEVLAFPELSGHEISPMTIVNKFL-KQ--FPKEDRAYLKLLYDHDELTPLHVSGLVHYHAAALAIGQM-TNPSMKN---------------------------------------------------------------------------------------------
>scaffold_1239_1:14324-14981(-):Leptopilina_boulardi
---------------------------------------------------------------------------------------------------------------------------------------------------------------------------------------------------------------------------------------------------ED----DLFQWAIVVALTIFIIIGKNINDSNRTGWFHNRWRALRSVVGVKFPDKNIDV---PELGACTGF---YVCMISHAKIRTRVFKIYRTLVNARSNYLSGYFERIINL--LQWAEMSHVYMITQHIFESNREVLALAELSRPEVSPMTLAIEFL-QQ--FSVDDRPFIKLLRSHEESKPIHSRNFPFYVAASKLIASM-NNPSMRYFETN---KSSEMTAFLDKVTRIVNTKRE-----------------------------------------------------------------
>scaffold_2133:15077-15527(+):Encarsia_formosa
---------------------------------------------------------------------------------------------------------------------------------------------------------------------------------------------------------------------------------------------------------------------------------------------------------------------------------LDINLRKVFFQPY---SPILGCMVGGEFRNVFAVICRLLSEMGHIYFIITYLISSNPDVLGISDLLGYEMSPLTKALTYL-GT--LDRADVPYAKILGEIEQTSVLNARGFIRYTIAARAVASF-YDPSVLNYKQR---DNKELDALTSIVRTHMENKRQ-----------------------------------------------------------------
>scaffold_2524:886-1483(+):Cremastinae_B
------------------------------------------------------------------------------------------------------------------------------------------------------------------------------------------------------------------------------KM---------------LIDNPE----DDYMPLIVAATTILILMGKNITEQNRDEWFKNRWRALGHVIGNKTPMDGCNP---PLLEACRHL---YMAMASRACVRRECFLIIRSLASLDSDINSDTFRTILRH--LQWAEMSHIWLIFHYIFELNPDVLNFPQLCGPEVSALQKALTFL-KT--IPSEDIPYLKFLMNQHDLDVLESKRFIYYTAAAHSILEM-SQPSMK----------------------------------------------------------------------------------------------
>scaffold_63722:1121-1682(-):Eretmocerus_eremicus
--------------------------------------------------------------------------------------------------------------------------------------------------------------------------------------------------------------------------------------------------------------------------------------------------------------------ALNGL---STCLSGHHRVRNAIFKILRELSMHNTSRYSPMLKSIVRN--MWWAELTHIQFIDEHLMRKHIDILCFTELAGEERPALLDAYNYL-HS--LPEDERPLVRLLKTPEECAILQQSNFTVLYAAARAIAGM-DNPNINNIMVR---DTDVMAQFRATVVQYVLMKVKT-GP---LRA-----------------AEAFSAELKELSRD-ALISSV-----------------
>scf7180005169031_0:1006-1909(+):Leptopilina_clavipes
------------------------------------------------------------------------------------------------IRARLIMIGL-SEFYNDAYD-------------NQVCPDYSVLF--SSFMT-----MLGTYMRA-DAIV--GTGLAADL-----------EVSHRRLDISI---YHNKEELVEATET--VVEYFMTLF---------------GAKERS----DLYEWVVVVAVTIFVTIGKNITGANREGWYQNRWRAFGPTCGIKFPRLAIPP---PKLGASTGL---YTFMTSNPQIRKTVFLMYRSLASQTSNIFSSYFDKIINL--LQWAEMSQMWLITHHVFDQNKEILCLPELSGPEISAMSAAILYM-KS--FPVDKRPFLKLTQLHADTKPIHSRNFPFFTAAARCIAAM-NSPSMKNLEID---RNSNIQYTLYT---------------------------------------------------------------------------
>AOFN02000345.1_3:2-HSPs(+):Athalia_rosae
----------------------------------------------------------------------------------------------------------------------------------------------------------------------------------------------------------------------------------------------------------------------------------------------------------------------------------------------------------DVFRDVLTL--LEYTEMTHIVLIDKYLYDKYPEVSATRS-LRGETSPMHAAWAFL-ET--LPRDEVPFAKLLYTREETACLNRNNFPLFLAAASAAASF-ETPFFRNYKTT---DNPSANLVASMVTRYLTKRQAL-AP-IAMGD-------------ADESH------MSERVSA-KFSALIE----------------
-----------------------------------------------------------------ARSGIKQISFRNIDKRELPVSILDQYDTSENSVSLLLVWSC-SRLTENDEGE-----F------CTAAASLA-----GLLLG---------FLTIAGRS---RISSAGNLKNALSLAGYDLQTSIVTADEIKDGLWGDSYTESFYN----------------------------KIPVDDNIFEDDFKCALALFCVTVLSISKQVTPIGFEKWYEKRISGFINSIGSASGKEIPSS---TQFLDCSAMSYLNNLFGSAFDLKRQVLKTIVGLS----------------------------------------------------------------------------------------------------------------------------------------------------------------------------------------------------------------
