# Supplementary material for: Endoparasitoid lifestyle promotes endogenization and domestication of dsDNA viruses
Source: eLife. 2023 Jun 6;12:e85993. doi: 10.7554/eLife.85993 (PMC10259472; doi:10.7554/eLife.85993)
Supplement: Figure 1—source data 1. [file elife-85993-fig1-data1.zip › All_clusters/Cluster12545.aa.aln]

>scaffold_32496:22-736(+):Platygaster_orseoliae
-----------SFCKCSICNVLNI------------------------NKAGLLVIDESF
-NINLLYRRYPYGSNSGRKYGFFQSEDPK-------------------------------
----FLPILNS--------ENVPQLYEKKYWERLQIARGNKKND-ESSLQCGLREFYEEM
NCRLYGKGYLCKKKYILQWTDC-DIVYKYSIFIL--R--V--SKIVRNFSSREINFKINH
D-YNR-------------------------------------------------------
------------------------NEINVRYVKKKCTDIRSITR-ERMYFLPL---KLAV
SEYSFYINETLNEFKNNISNYPDLIKYINQFIID--VKQ---------------------
--------------------------------------------SNLKNIIRMNFY----
------------------------------------------------------------
------------------------------------------------------------
-----------------------------------------------
>scaffold_21913:4484-5075(+):Platygaster_orseoliae
------------------------------------------------------------
-----------------RKYGFFQSEDPK-------------------------------
----FLPILNS--------KDVPQLYEKKYWERLQIARGNKKND-ESSLQCGLREFYEEM
NCRLYGKAYLSKKKYILQWTDC-DIVYKYSIFIL--R--V--SKIVRNFSSREINFTINH
D-YNR-------------------------------------------------------
------------------------NEINVRYIKKKCTDVRSITR-ERMYFLPL---KLAV
SEYSLYINKTLNEFKNNISNYPDLIKFISQFIID--IKQ---------------------
--------------------------------------------SNLKNIIRMNFY----
------------------------------------------------------------
------------------------------------------------------------
-----------------------------------------------
>scaffold_18363:3280-3964(+):Platygaster_orseoliae
------------FYKCNICNVLNI------------------------NKAGLLVVDESF
-KVNLLYRRYPYGSNNGRKYGFFQSEDPR-------------------------------
----FLPILES--------DDVPQLFEKKYWERLQVVRGNKKAH-ESSLGCGLSEFFEEM
NCHLYGKGYLSKKKNTLQWTDC-DTMYKYSICIL--R--V--SKIVRNFSSREINFVMNH
D-YNK-------------------------------------------------------
------------------------YEINVRYVKKKCADTRSITR-KRMYFLSF---KLAI
SEYSFYINRTLNEFKNNISNYPDLITFIVQFVHD--VKQ---------------------
--------------------------------------------NNF-------------
------------------------------------------------------------
------------------------------------------------------------
-----------------------------------------------
>scaffold_4174:20291-21254(-):Encarsia_formosa
------------------------------------------------MACGLLVFDRYC
-RVHLLIRKNAYNSLYDSAKEVAIRTNWRSSKHRNDHHLNRGDGGGIDNDNDNDDDDVEN
KINLFENIIKDTQKVYGTSFLRDIDLEDFFWEKIQIPRGQKKYN-ESDIECAIREYIEET
GNCFFGRGHLYNKTFILRWTDG-PRTWQYKIFLM--Y--V--ENVRRADNFIVDRFETSY
D-KKSNTLSLKLFNMKHPTASAIIKNKTSNKYNISNYCRGGRG---------------SG
GGGGNDDDQMFKNYQKRSNRLKNMNGSNCKYF-GKLNKIKSVLH-ERSMFYNI---TTSI
DIYNGLIKNVCDQCTCIKNNYPDFFNFIQKFQEI--VKN---------------------
--------------------------------------------KN--------------
------------------------------------------------------------
------------------------------------------------------------
-----------------------------------------------
>scaffold_1031:29458-30091(+):Aphidius_colemani
----------------------------------------NNIFFKSMKRSGLLVIDKQG
-NVYLIEKKKPYNN----------------------------------------------
----------------------SEIINEMYWEQIQIPRGIMNYDDESLMHCAIREFLEET
NLKPQGLGII-SKPFRLKWIDG-HITWIYDIYIL--L--I--HNLLSLNNIPQIKLKTKN
K-KLI------------------LAK----------------------------------
-----SVEKNFK-----------------------IKRKISISF-EREQMIMK---KIQL
NNYTKYLYGALKNFPNIENNYVDFIKFINLFVKI--HVQ---------------------
--------------------------------------------FKSYEYLQQNGNIYFN
------------------------------------------------------------
------------------------------------------------------------
-----------------------------------------------
>scaffold_25:9123-9756(-):Eupelmus_kiefferi
----------------------------------------NNIFFKSMKRSGLLVIDKQG
-NVYLIEKKKPYNN----------------------------------------------
----------------------SEIINEMYWEQIQIPRGIMNYDDESLMHCAIREFLEET
NLKPQGLGII-SKPFRLKWIDG-HITWIYDIYIL--L--I--HNLLSLNNIPQIKLKTKN
K-KLI------------------LAK----------------------------------
-----SVEKNFK-----------------------IKRKISISF-EREQMIMK---KIQL
NNYTKYLYGALKNFPNIENNYVDFIKFINLFVKI--HVQ---------------------
--------------------------------------------FKSYEYLQQNGNIYFN
------------------------------------------------------------
------------------------------------------------------------
-----------------------------------------------
>YP_009345641
MTRSNLHNEYNNICRCSFCIEKNV------------------------CRAGLLVINDNK
-ESFIINRRQSYN--------ETYLNNWR-------------------------------
----------------------TCNN-MFFWEKIQIPRGKSKKN-ESLLECAIREFVEET
GVILLGNGFLYKKPFILYWIDD-NKRWEYKIYLL--Y--W--NTDSKFNSSNFLKVKK--
-----------IFH----------------------------------------------
------NDDNFQIT------------LSNDKY-TSKKDIKSIER-ERKLFYNT---KLHI
CDYIKTLNNVLRNNEHIVNNYYDFIKHVFTFLKD--INN---------------------
--------------------------------------------LHSNNFFYTSIY----
------------------------------------------------------------
------------------------------------------------------------
-----------------------------------------------
>QKN22460.1
-------MKLKQLCTCAFCAVNSKTTTDKCIYQPKQK-CNITASLEFVNSSGLLVIDSLY
-NLYILMRRYPYNINNCSNKNEITSRNWR-------------------------------
----------------------NDNQVCNYWEKFQIPRGRVKKN-ENFLNGALREFFEET
SCIPLGPGILYDEPFLLKWYDC-GKEWRYYIYIM--F--T--SEV-RFLKKDNVKIET--
-----------IHN---TTTSDTNTK----------------------------------
--QLVDVEENVDIY------------IN-NYV-LGNGLNKSIRN-ERELFYNR---AMDL
FTYKKNMLKILYNNPHVESNYKSLINVVLSFVNN--IKE---------------------
--------------------------------------------HNVCGYYKTYSIIK--
------------------------------------------------------------
------------------------------------------------------------
-----------------------------------------------
>QED40555
-----------------------------------------------MRSAGLFIILEPD
-KAVLLCARRSYDGTTYYER----------------------------------------
--------------------DTVVLQQANFLEKISIPRGKRDNQDIFEYETAIREFIEET
GTFF-RNAYVYQKPFVLQWKDC-GVTYKYSIYVGIVK--EGLVNVSREPNTFCVKLASD-
--------------------------YRNNDYRI--------------------------
-------------------------------------VIETRKH-NNE--LPRYVYIIPL
QEYFQYMNE-KQLVTYDSSNYLEFFEFVKYVKYMYKVAKDR-------------------
----------------------------------------------SNRFFLLCLRLGEN
-----------------KWNRERVNTKSSPYSHN-----------SN-------------
------------------------------------------------------------
NNKPYFLTT----------------------QELKNIINVV------
>NP_203189
-------------------------------------------MCKMRNSAGLFMIMKPD
-KAVLLCARRAYRNAP--------------------------------------------
-----------------------MTTQDTFLEKISIPRGHRDCTDAKIYETAVREFVEET
GRFF-HSAYIYKFPFTLHWTDD-GVTYKYSIYVGVVH--GSLANVKFKPNTYTVKLLPGT
---------------------------FGNDYRI--------------------------
-------------------------------------VLRPRRF-NCE--IVRSVTIVPL
NQYFDYMTN-KQLNTYASSNYTEFFKFVIQVKQLFDNEQLRD------------------
-------------------------------------------------FFYASLKRDEP
HDVKSSRL----------------------------------------------------
------------------------------------------------------------
-----------------------------------------------
>YP_009011203
-----------------------------------------------MRCAGLFMIMEPD
-KAVLLCARRSYDSTVHYH-----------------------------------------
--------------------DADQLNQVNFLEKISIPRGKRDGRDIFDYETAVREFIEET
GTFF-ESAWVYRVPFVLQWNDA-GVTYKYAIYVGVVQ--GLLRNVSREPNTYCVKLNC--
--------------------------DKPNDYKI--------------------------
-------------------------------------NLETRRH-NNE--IPRNLYILPL
QDYFQYMNE-KQLVTYDSSNYLEFFEFVKSVKAKFDQKNL--------------------
-----------------------------------------------RRFFLLSLKLESF
DF-------------FHKWMRRAP---------------------RE-------------
------------------------------------------------------------
--LMLT-TN----------------------TNLKRIVNAV------
>YP_874219
-----------------------------------------------MRCAGLLMLIEPD
-RAVLLCAHQSYGSSSN-----------------NGAPRRSTM----RYKN---------
---------------------LTKLCTDNFLERISIPRGKRDGQDYFDYETAVREFIEET
GCFF-ESANVFHEPFVLQWHDD-GVVYKYAIYVAILQ-G-VLKNVLRQPNTFCVKLEHT-
--------------------------AQTDTYKV--------------------------
-------------------------------------NIESRRF-NNE--ISRYLYIVPL
NDYIAYMNE-KQLITYEYSNYLEFFTFVKKVKTAFDDGRLNE------------------
--------------------------------------------FF-----LITLKLDL-
------------FESYHKWNTK--------------------------------------
------------------------------------------------------------
RPKIVMATRR-----E-----------------LLNIVNV-------
>NP_613231
-----------------------------------------------MRCAGLFMIMEPD
-KAVLLCARRSYDSTVHYH-----------------------------------------
--------------------DADQLKQVNFLEKISIPRGKRDGRDIFDYETAVREFIEET
GTFF-ESAWVYRVPFVLQWNDA-GVTYKYAIYVGVVQ--GLLRNVSREPNTYCVKLNC--
--------------------------DKPNDYKI--------------------------
-------------------------------------NLETRRH-NNE--IPRNLYILPL
QDYFQYMNE-KQLVTYDSSNYLEFFEFVKSVKAKFDQRNL--------------------
-----------------------------------------------RRFFLLSLKLESF
DF-------------FHKWMSRGP---------------------RP-------------
------------------------------------------------------------
--LMLT-PN----------------------KIVNVV----------
>AYN45066
-----------------------------------------------MRCAGLFMIIEAD
-KAVLLCARRSYDSNMFYS-----------------------------------------
--------------------DPEQLEHVNFLEKISIPRGKRDGRDIFDYETAVREFIEET
GTFF-ESAWVFRVPFVLQWDDA-GVTYKYAIYVGVVQ--GLLQYVSREPNTYCVKLNS--
--------------------------NKPNDYKI--------------------------
-------------------------------------NLETRRY-NKE--IPRHLYILPL
QDYFQYMNE-KQLTTYDSSNYLEFFEFIKTVKAKFDRGIL--------------------
-----------------------------------------------KNFFLLSLKLETF
DF-------------YTTWMKNRN---------------------RHQ--T---------
------------------T-----------------------------------------
KSVVLA-SS----------------------RDLKKIINVA------
>YP_001650964
-----------------------------------------------MRSAGLFMIVDND
-KAVLLRARQSYNSG---------------------------A----RVSS---------
--------------------------NNYFLEKISIPRGKRDGDDSFDYETAVREFIEET
ATVF-DSALVYKNPFVLQWNDA-GVVYKYAIYVGVLR-G-MLKSVSREPNSFCVKLRTA-
--------------------------KNHNEYNV--------------------------
-------------------------------------NIESRRF-NNE--IRRNLHITSL
TDYFRYMTE-AQLTTYASSNYSEFFDFVKNVKSQFDDGRLFD------------------
--------------------------------------------FF-----LITLKLNN-
------------WELFDKWNVR--------------------------------------
------------------------------------------------------------
RPKIVSATRR-----E-----------------LMNIVNV-------
>ARX72051
-----------------------------------------MV--KHSKHAGLFVLTEDD
-RAIILQANKSYNECVNK--------NL--------------------------------
----------------------KYNKHIPFVEKLSIPRGKHDSG-EKNHETALREFIEET
GLVF-DKVYMCTEPFTLEWQDN-NKVYKYTIFVAFLI--GSLYNLNRRPNTYNIKLKETS
CV------------------------DVVLGY----------------------------
---------------------------KVDVF-----KQKFRSQ---E--LVRKIEIMNL
HKYIAYMSN-RQLATYKYSNYYNFFEYVYTVKRLYKM-----------------------
--------------------------------------------GCMECFVLIDLSWLID
CEKYN----------ILYY-----------------------------------------
------------------------------------------------------------
-----------------------------------------------
>YP_006607863
-----------------------------------------------MRCAGLLLIIKPN
-KVVLLCARQSYNGG---------------------------E----LYCN---------
---------------------YNALRKANFLEKISIPRGKRDGNDIFDYETAIREFIEET
GKFF-ECATVHKVPFVLQWNDS-GAVYKYSIYVGILS-G-ALKNVAREPNTFCVKLKNH-
--------------------------TQPNSYKI--------------------------
-------------------------------------NIEARKY-NSE--IQRHLYILPL
DDYFKYMHE-RQLTTYDSSNYLDFFNFVKDVKTKFDDGRMSD------------------
--------------------------------------------FF-----LISLKLDN-
------------FDLFTKWTHR--------------------------------------
------------------------------------------------------------
RSKIILATRQ-----E-----------------LMKIVNIV------
>YP_009091901
-----------------------------------------MV--KHSKHAGLFVLTEDD
-RAIILQANKSYNECVNK--------NL--------------------------------
----------------------KYNKHIPFVEKLSIPRGKHDSG-EKNHETALREFIEET
GLVF-DKVYMCTEPFTLEWQDN-NKVYKYTIFVAFLI--GSLYNLNRRPNTYNIKLKETS
CV------------------------DVVLGY----------------------------
---------------------------KVDVF-----KQKFRSQ---E--LVRKIEIMNL
HKYIAYMSN-RQLATYKYSNYYNFFEYVYTVKRLYKM-----------------------
--------------------------------------------GCMECFVSIDLSWLID
CEKYN----------ILYY-----------------------------------------
------------------------------------------------------------
-----------------------------------------------
>YP_473317
----------------------------------------------MRNSAGLFMIMEPD
-KAVLLCARRAYHGGD--------------------------------------------
-----------------------T-ANDTFLEKISIPRGHRDCTDAKVYETAVREFVEET
GKFF-HSAYIYKFPFTLHWTDR-GVTYKYSIYVGVVR--GALANVKFKPNTYSVKLLPGA
---------------------------LGNDYRI--------------------------
-------------------------------------VLRPRRF-NCE--IARSLTIVPL
DQYFEYMNN-KQLNTYASNNYGEFFDFVRQVKQLFDEKRLHD------------------
-------------------------------------------------FFHASLQRVES
RDD--DSTCLRL---------PR-------------------------------------
------------------------------------------------------------
-----------------------------------------------
>NP_046178
----------------------------------------------MRNSAGLFMIMEPD
-RAVLLCARRAYHGGA--------------------------------------------
-----------------------V--SDTFLEKISIPRGHRDCTDAKIYETAVREFVEET
GRFF-HSAYIYKFPFTLHWTDE-GVTYKYSIYVGVVR--GALADVKFKPNTYTVKLLPGA
----------------------------NNDYRI--------------------------
-------------------------------------VLRPRRF-NCE--ISRSLTIVPL
NQYFDYMTS-KQLNTYASSNYGEFFDFVRQVKRLFDNKQLHD------------------
-------------------------------------------------FFHASLQRVDP
NDA--L-ACPGP---------QR-------------------------------------
------------------------------------------------------------
-----------------------------------------------
>YP_001036411
-----------------------------------------------MRCAGLFMILEAD
-KAVLLCARRSYNSNVSYS-----------------------------------------
--------------------DPKQLERVNFLEKISIPRGKRDGRDIFDYETAVREFIEET
GTFF-ESAWVYRVPFVLQWNDA-GVTYKYAIYVGIVK--GLLQHVSREPNTYCVKLNC--
--------------------------DRPNDYKF--------------------------
-------------------------------------NLELRRY-NNE--IPRHLYILPL
QDYFQYMNE-KQLITYDSSNYLEFFEFVKSVKAKFNQRTL--------------------
-----------------------------------------------NNFFLLTLKLDTF
NF-------------YQTWINNRRGSSS-------N---------NNH--R---------
------------------D-----------------------------------------
TSTLLT-SN----------------------KDLKKIINVV------
>NP_848334
-------------------------------------------MCKMRNSAGLFMIMEPD
-KAVLLCARRAYRGNA--------------------------------------------
-----------------------V-ASDTFLEKISIPRGHRDCTDAKIYETAVREFVEET
GRFF-HSAYIYKFPFTLHWTDE-GVTYKYSIYVGVVR--GALADVKYKPNTYTVKLLPGA
---------------------------LGNDYRI--------------------------
-------------------------------------VLRPRRF-NCE--ISRSLAIVPL
DRYFEYMNS-KQLNTYASSNYSEFFDFVRQVKRLFDIKQLHD------------------
-------------------------------------------------FFHASLERV--
------------------------------------------------------------
------------------------------------------------------------
-----------------------------------------------
>YP_008992220
-------------------------------------------MCKMRNSAGLFMIMEPD
-KAVLLCARRAYRGNA--------------------------------------------
-----------------------V-ASDTFLEKISIPRGHRDCTDAKVYETAVREFVEET
GRFF-HSAYIYKLPFTLHWTDE-GVTYKYSIYVGVVR--GPLADVNFKPNTYTVKLLPGA
---------------------------LGNDYRI--------------------------
-------------------------------------VLRPRRF-NCE--ISRRLAIVPL
DQYFEYMNS-KQLNTYASSNYSEFFEFVRQVKRLFDSKQLHD------------------
-------------------------------------------------FFHASLERVQP
SDA--F-SCSRP---------QH-------------------------------------
------------------------------------------------------------
-----------------------------------------------
>YP_002268167
----------------------------------------------MMRCAGLFMIIEPD
-KAVLLCARRSYDNTVSYL-----------------------------------------
--------------------DPEQLARVNFLEKISIPRGKRDGRDIFDYETAVREFIEET
GTFF-ESAWVYRVPFVLQWNDA-GVTYKYAIYVGIVK--GLLRNVSREPNTYCVKLNC--
--------------------------DRPNDYKI--------------------------
-------------------------------------NLETRRY-NNE--IPRHLYILPL
QDYFQYMNE-KQLITYDSSNYLEFFEFVKSVKAKFDRRDL--------------------
-----------------------------------------------SKFFLLSLKLDTL
DF-------------FQRWMKARD------------------------------------
------------------------------------------------------------
--VMLT-SS----------------------KELKRIINVV------
>YP_009112688
-----------------------------------------------MRCAGLFMIIETD
-KAVLLCARRSYDNTVSYL-----------------------------------------
--------------------DPEQLARVNFLEKISIPRGKRDGRDIFDYETAVREFIEET
GTFF-ESAWVYRVPFVLQWNDA-GVTYKYAIYVGIVK--GLLRNVSREPNTYCVKLNC--
--------------------------DRPNDYKI--------------------------
-------------------------------------NLETRRY-NNE--IPRHLYILPL
QDYFQYMNE-KQLITYDSSNYLEFFEFVKSVKAKFDRRDL--------------------
-----------------------------------------------SKFFLLSLKLDTL
DF-------------FQKWMKARD------------------------------------
------------------------------------------------------------
--VMLT-SS----------------------KELKRIINVV------
>YP_009049945
-----------------------------------------------MRCAGLFMIVEPD
-KAVLLCARRSYNNNTHYH-----------------------------------------
--------------------DAEQLRRVNFLEKISIPRGKRDGRDIFDYETAVREFIEET
GTFF-ESAWVHRAPFVLEWNDA-GVTYKYAIYVGIVK--GLLRDVSREPNTYCVKLNS--
--------------------------ERPNDYKI--------------------------
-------------------------------------NLEVRRH-NNE--IPRHLYILPL
QDYFQYMNE-KQLTTYDSSNYLEFFEFVKRVKAQFDERDL--------------------
-----------------------------------------------RRFFLLSLKLDGF
DL-------------FHKWINHGA------------------------------------
------------------A-----------------------------------------
RNLVLT-SN----------------------KELKKIVNVV------
>YP_008378483
-------------------------------------------MCKMRTSAGLFMILEPD
-KAVLLCARRAYRGGA--------------------------------------------
-----------------------V-ANDTFLEKISIPRGHRDCTDAKIYETAVREFVEET
GRFF-HSAYIYKFPFTLHWTDE-GVTYKYSIYVGVVR--GALADVKYKPNTYTVKLLPGA
---------------------------LGNDYRI--------------------------
-------------------------------------VLRPRRF-NCE--ISRSLAIVPL
NQYFEYMNS-KQLNTYASSNYSEFFDFVRQVKRLFDNKQLHD------------------
-------------------------------------------------FFHASLKHAEP
SDA--L-P----------------------------------------------------
------------------------------------------------------------
-----------------------------------------------
>AGS47887
------------------------------------------------------------
------------------------------------------M----RYKN---------
---------------------LTKLCTDNFLERISIPRGKRDGQDYFDYETAVREFIEET
GCFF-ESANVFHEPFVLQWHDD-GVVYKYAIYVAILQ-G-VLKNVLRQPNTFCVKLEHT-
--------------------------AQTDTYKV--------------------------
-------------------------------------NIESRRF-NNE--ISRYLYIVPL
NDYIAYMNE-KQLITYEYSNYLEFFTFVKKVKTAFDDGRLNE------------------
--------------------------------------------FF-----LITLKLDL-
------------FESYHKWNTK--------------------------------------
------------------------------------------------------------
RPKIVMATRR-----E-----------------LLNIVNV-------
>YP_529800
------------------------------------------------------MIIETD
-KAVLLCARRSYDSTVDYH-----------------------------------------
--------------------DPEQLEHVNFLEKISIPRGKRDGRDIFDYETAVREFIEET
GTFF-ESAWVFRVPFVLQWNDA-GVTYKYAIYVGVVK--GLLRNVSREPNTYCVKLNC--
--------------------------DKPNDYKI--------------------------
-------------------------------------NLETRRY-NNE--IPRYLYILPL
QDYFQYMNE-KQLITYDSSNYLEFFEFIKSVKAKFDRRDL--------------------
-----------------------------------------------SKFFLLSLKLDTF
DF-------------FHKWMNARD------------------------------------
------------------------------------------------------------
--VMLA-SS----------------------RDLKKIINVV------
>YP_611091
----------------------------------------------MRNSAGLFMIMEPD
-KAVLLCARRAYRGGV--------------------------------------------
-----------------------S-AHDTFLEKLSIPRGHRDCTDAKIYETAVREFVEET
GRFF-HKAHIYKFPFTLHWTDE-GVTYKYSIYVGVVR--GALVNVQFKPNTYSVKLLPGV
---------------------------VGNDYRI--------------------------
-------------------------------------VLRPRRY-NCE--IARSLAIVPL
NQYFEYMIN-KQLTTYAASNYGEFFDFVRQVKRLFDDNQLHD------------------
-------------------------------------------------FFYASLKRVEP
HDE--QR-----------------------------------------------------
------------------------------------------------------------
-----------------------------------------------
>AFY62924
----------------------------------------------MRNSAGLFMIMEPD
-KAVLLCARRAYRGGV--------------------------------------------
-----------------------A-AHDTFLEKLSIPRGHRDCTDAKIYETAVREFVEET
GRFF-HKAHIYKFPFTLHWTDE-GVTYKYSIYVGVVR--GALVNVQFKPNTYSVKLLPGV
---------------------------VGNDYRI--------------------------
-------------------------------------VLRPRRY-NCE--IARSLAIVPL
NQYFEYMIN-KQLTTYAASNYGEFFDFVRQVKRLFDDNQLHD------------------
-------------------------------------------------FFYASLKRVEP
HDE--QR-----------------------------------------------------
------------------------------------------------------------
-----------------------------------------------
>YP_009118602
----------------------------------------------MRNSAGLFMIMEPD
-KAVLLCARRSYCGAA--------------------------------------------
-----------------------SVNTDTFLEKISIPRGHRDCTDAKIYETAVREFVEET
GRFF-HSAFIYKFPFTLHWTDK-GVTYKYSIYVGVVR--GALADVKFKPNTYNVKLLPGA
---------------------------FGNDYRI--------------------------
-------------------------------------VLRPRRF-NCE--IARSVTIVPL
HQYFEYMTS-KQLNTYASSNYTDFFNFVRQVKELFDNKQLHD------------------
-------------------------------------------------FFYASLKRVEH
HDIDAMSACARP---------QR-------------------------------------
------------------------------------------------------------
-----------------------------------------------
>BBD50891
----------------------------------------------MRNSAGLFMIMEPD
-KAVLLCARRAYRGGV--------------------------------------------
-----------------------S-AHDTFLEKLSIPRGHRDCTDAKIYETAVREFVEET
GRFF-HKAHIYKFPFTLHWTDE-GVTYKYSIYVGVVR--GALVNVQFKPNTYSVKLLPGV
---------------------------VGNDYRI--------------------------
-------------------------------------VLRPRRY-NCE--IARSLAIVPL
NQYFEYMIN-KQLTTYAASNYGEFFDFVRQVKRLFDDNQLHN------------------
-------------------------------------------------FFYASLKRVEP
HDE--QR-----------------------------------------------------
------------------------------------------------------------
-----------------------------------------------
>YP_308918
-----------------------------------------------MRSAGLFMIMEPD
-KAVLLCARRSYNSTVEYS-----------------------------------------
--------------------NSAMLKKANFLEKISIPRGKRDNRDIFDHETAIREFIEET
GTFF-ESAYVYRRPFVLQWIDA-GVVYKYAIYVGILN--GLLISVSREPNTFCVKLNGGD
--------------------------KGTNDYRV--------------------------
-------------------------------------DIETRRH-NRE--LPRHVYIVSL
QDYFQYMNE-KQLITYDFSNYREFFEYVKFVKAKFDESNVVNCEKEKNGHDKSGSEN---
----------------------------------------------LFGFFLLSLKLNRR
---------------LERWKSSMATTLRSKTATNTT----LL----KR--R---------
------------------QSSIIMSNSSD------------------------------K
TNGIRMMNR----------------------QDLKNIVNAV------
>YP_654472
-----------------------------------------MV--KQGKHAGLFVITNDN
-KAIILQSNKSYNDNINR--------NL--------------------------------
----------------------KYNKHIPFVEKLSIPRGKHDSG-EKEYETAMREFIEET
GLVF-DKLCICSKPFVLEWQDN-SKMYKYVIYVAFLV--GTLYYLKKKPNSYNIRLKELD
Y---------------------------EYEY----------------------------
---------------------------KVDMI-----RQKFRTQ---E--LVRRIEFMNL
TKYVSYMEN-RQLATYKYSNYYTFFDYIYNVKNLYDN-----------------------
--------------------------------------------KQLQCFFIVDLMWFLE
CEKFN----------LIR------------------------------------------
------------------------------------------------------------
-----------------------------------------------
>YP_803417
------------------------------------------------------MIMEPD
-KAVLLCARRSYRGAA--------------------------------------------
-----------------------SINTDTFLEKISIPRGHRDCTDAKIYETAVREFVEET
GRFF-HSAFIYKFPFTLHWTDE-GVTYKYSIYVGVVR--GALADVKFKPNTYNVKLLPGA
---------------------------FGNDYRI--------------------------
-------------------------------------VLRPRRF-NCE--IARSVTIVPL
HQYFEYMTN-KQLNTYASSNYIEFFNFVRQVKKLFDNKQLHD------------------
-------------------------------------------------FFYASLKRVES
HDVDAKSACARS---------QR-------------------------------------
------------------------------------------------------------
-----------------------------------------------
>QBI90252
-----------------------------------------------MRSAGLFMIMEPD
-KAVLLCARRSYNSTVEYS-----------------------------------------
--------------------DSAMLKKANFLEKISIPRGKRDNRDIFDHETAIREFIEET
GTFF-ESAYVYRRPFVLQWIDA-GVVYKYAIYVGILN--GLLISVSREPNTFCVKLNGGD
--------------------------KGTNDYRV--------------------------
-------------------------------------DIETRRH-NRE--LPRHVYIVSL
QDYFQYMNE-KQLITYDFSNYREFFEYVKFVKAKFDESNVVNCEKEKNGRDNSGSEN---
----------------------------------------------LFGFFLLSLKLNRR
---------------LERWKSSMATTLRSKIATNTT----LL----KR--R---------
------------------QSSIIMPNSSD------------------------------K
TNGIRMMNR----------------------QDLKNIVNAV------
>YP_009316157
------------------------------------------------------MIMEPD
-KAVLLCARRSYRGAA--------------------------------------------
-----------------------SINTDTFLEKISIPRGHRDCTDAKIYETAVREFVEET
GRFF-HSAFIYKFPFTLHWTDE-GVTYKYSIYVGVVR--GALADVKFKPNTYNVKLLPGA
---------------------------FGNDYRI--------------------------
-------------------------------------VLRPRRF-NCE--IARSVTIVPL
HQYFEYMTN-KQLNTYASSNYIEFFNFVRQVKKLFDNKQLHD------------------
-------------------------------------------------FFYASLKRVES
HDVDAKSACARP---------QR-------------------------------------
------------------------------------------------------------
-----------------------------------------------
>AXE72315
----------------------------------------------MRNSAGLFMIMEPD
-KAVLLCARRSYRGAA--------------------------------------------
-----------------------SVNTDTFLEKISIPRGHRDCTDAKIYETAVREFVEET
GRFF-HSAFIYKFPFTLHWTDE-GVTYKYSIYVGVVR--GALADVKFKPNTYNVKLLPGA
---------------------------FGNDYRI--------------------------
-------------------------------------VLRPRRF-NCE--IARSVTIVPL
HQYFEYMTN-KQLNTYASSNYIEFFNFVRQVKKLFDNKQLHD------------------
-------------------------------------------------FFYASLKRVES
HDVDAKSACARP---------QR-------------------------------------
------------------------------------------------------------
-----------------------------------------------
>YP_003517782
-----------------------------------------------MRCAGLFLIVQPD
-KAVLLCANRSYCGHVRHTSRSV--------------------------------D----
-----------------------AFRATNFLEKISIPRGKRDGRDIFDYETAVREFIEET
GCVF-ESAYVYRAPFVLHWQDA-GVTYTYSIYVGVTV-GAALKQVAREPNTFCVKLQRGR
A--------------------------DENIYRV--------------------------
-------------------------------------NIEKRRF-NNE--IARRLYILSL
DQYFQYMNE-KQLVTYDSSNYLDFFIFVRSVKREFDSGETLN------------------
--------------------------------------------FF-----CLSLQLETL
ESELD--------RGRDKWRPAQPSSA---------------------------------
-----------------------------------------------------------P
RPNFVAATRKA----------------------LREIGTIV------
>YP_002332821
-----------------------------------------------MRCAGLFMILEAD
-KAVLLCARRSYDSNVAYV-----------------------------------------
--------------------DPAQLEHVNFLEKISIPRGKRDGRDIFDYETAVREFIEET
GTFF-ESAWVFRVPFVLQWNDA-GVTYKYAIYVGVVK--GLLHHVSREPNTYCVKLNC--
--------------------------DKPNDYKF--------------------------
-------------------------------------NLEVRRY-NNE--IPRHLYILPL
QDYFQYMNE-KQLTTYDSSNYLEFFEFVKSVKAKFDRHNL--------------------
-----------------------------------------------SKFFLLTLKLDTF
NF-------------YHTWINERNNNSSSSHVG------------RNP--Q---------
------------------R-----------------------------------------
SNILLA-SA----------------------KDLKKIINVV------
>YP_009165623
-----------------------------------------------MRCAGLFMIVEPD
-HVVLLRAHKSYKEFNVRRPAGF----------NNDTDKRNGF----DYVNTSTITGA--
------------------AFASTTIDDRIFLEKISIPRGKRDGRDVFDYETAVREFIEET
GTFF-ETAYIYKVPFVLQWNDD-GVTYKYAIYVGIVR-G-SLRYVSLQPNTFCVKLSPND
--------------------------HLANHYKV--------------------------
-------------------------------------QIESRRY-NNE--LRRRLYISTL
NHYFKYMNE-KQLVTYKSSNYLEFFNFVKNVKAKFEEQVVAQ------------------
--------------------------------------------FNNSEFFYSNFNLK--
---------------ILKWMAT--------------------------------------
------------------------------------------------------------
SSMIMSKTMILSPKSSFTTTWHHRRKNDNDAPSLHKTTNYQNYQRYR
>NP_932631
----------------------------------------------MRNSAGLFMIMEPD
-KAVLLCARRSYCGAA--------------------------------------------
-----------------------SVNTDTFLEKISIPRGHRDCTDAKIYETAVREFVEET
GRFF-HSAFIYKFPFTLHWTDK-GVTYKYSIYVGIVR--GC-ADVKFKPNTYNVKLLPGA
---------------------------FGYDYRI--------------------------
-------------------------------------VLRPRRF-NCE--IARSVTIVPL
HQYLEYMTS-KQLNTYASSNYTEFFNFVRQVKELFDNKQLHD------------------
-------------------------------------------------FFYASLKRVEV
A-----------------------------------------------------------
------------------------------------------------------------
-----------------------------------------------
>NP_663227
----------------------------------------------MVKHAGLLVITGDN
-KAVILQANKSYNDNVNR--------NL--------------------------------
----------------------KYNKHIPFVEKLSIPRGKHDAG-EKEYETAIREFIEET
GLVF-DRICVFADPFVLEWQDN-TKVYKYAVYVAFLL--GELYYLKRKPNSYNIKLKRNV
N---------------------------EHEY----------------------------
---------------------------KVDML-----RQKFRSH---E--LVRRIEIMNL
PSYISYMIN-KQLCTYKYSNYRHFFNYIKNVEHVYKS-----------------------
--------------------------------------------GDSSRFFEIDLMWCVD
SEKCS----------QKLY-----------------------------------------
------------------------------------------------------------
-----------------------------------------------
>YP_009666468
------------------------------------------------------MITDIN
-KAVLLCARRSYQTTTAA------------------------------------------
------------------PFSNTNAAADTFLEKISIPRGHRDCCDAKIYETAVREFIEET
GRFF-ESAYIYKLPFTLKWRDE-GVTYRYVIFVGVVH--GRLKDINAKPNTYTVKLLPGM
---------------------------FGNDYQI--------------------------
-------------------------------------ILKPRRF-NCE--IARSLTIVPL
NKYFSYMNS-KQLSTYDFSNYSDFFDFVRMVKDKFDNKQLSA------------------
-------------------------------------------------FFYATLKPVHN
ENITTTATTAAA-----AAIITNNNVSKSHYRY---------------------------
------------------------------------------------------------
-----------------------------------------------
>NP_037878
-----------MH-NSL--------------------------FSFIMRCAGLFMILEAD
-KAVLLCARRSYDSNVAYV-----------------------------------------
--------------------DPAQLEHVNFLEKISIPRGKRDGRDIFDYETAVREFIEET
GTFF-ESAWVFRVPFVLQWNDA-GVTYKYAIYVGVVK--GLLYHVSREPNTYCVKLNC--
--------------------------DKPNDYKF--------------------------
-------------------------------------NLEVRRY-NNE--IPRYLYILAL
QDYFQYMNE-KQLTTYDSSNYLKVFEFVKSVKSKFDRHNL--------------------
-----------------------------------------------INFFYLTLKLDTF
NF-------------YHTWDKRTQQQQQQRRRQQQQ---------QKQ--P---------
------------------S-----------------------------------------
SPQYYTGVY----------------------KGFKENHQCV------
>ALD88482
--------------------------------------------------------MEPD
-RAVLLCARRAYNLSVA-------------------------------------------
-------------------------NGNHFLEKISIPRGKWDSRDIFDYETAVREFIEET
GTFF-ENAYVYRSPFLLHWQDH-GVVYRYTIYVGILK--GPLRTVSRKPNTYCVKLQRNN
--------------------------RDSNEYQF--------------------------
-------------------------------------NLQVRRH-NHE--IPRNLYIVPI
KDYFQYMRE-SQLVTYDSSNYLDFFDFVEQVKIDYDSGQLNK------------------
-------------------------------------------------FFTLSLRNVPI
RTPA--------IFDSEKRVQFHGADKTAVLR---------VQQRHGQ--RNMQRQ----
---Y--------------------------------------------------------
-----------------------------------------------
>YP_009133314
-----------------------------------------------MRCAGLFIIMEPD
-KAALLRARRSYHSAEQYRVGSN----------KNSKNRSNGDDDGVDDNGVRDDDDN--
------------------NNNSDALHQTNFLEKISIPRGKRDGRDAFDYETAVREFIEET
GMFF-ERAYVHRVPFVLQWTDA-GVNYEYAIYVGVVR--GVLKRVQREPNTFCVKLNNTC
--------------------------CKPNEYGV--------------------------
-------------------------------------QLETRRF-NNE--IPRHLCILTL
NDYFRYMNE-KQLITYDSSNYLEFFVFVKNVKKIFDQTARQHDAN---ASKTTTSPTLLA
STAPIATLTQLPSETCADALFSKTAALSSALNATARATTIETNQIFCKQFLCITLKLNQT
KA------------RSVCWASYKNSKKRGNGNICNG----VFV-RNGN--KLVKNCDCLN
EHGFKSSNFVDDNALGDVNCDNIEDNGDDKNKNGDDKNKNGDDGNSDFVKNKTFKWRRAM
RDNIVLATR----------------------RELMKIVNVV------
>YP_009666649
---------------------------------------------MKNSAAGLFMITEPD
-KAVLLCARRAYQMNV--------------------------------------------
-----------------------PSSADTFLEKISIPRGHRDCCDAKVYETAVREFVEET
GRFF-DSAFVHKLPFTLQWIDE-GVTYKYLIYVGIVC--GNLNNIKAAPNSYTVKLLPGK
---------------------------FGNDYRI--------------------------
-------------------------------------VTRPRRF-NCE--IARSVTIVPL
NRYFSYMNN-KQLTTYDSSNYIEFFNFVREVKDNFDRKKLCN------------------
-------------------------------------------------FFYTTLKRIED
DYKIVQSQLKQ-------------------------------------------------
------------------------------------------------------------
-----------------------------------------------
>YP_009666789
-----------------------------------------------MRCAGLFMIMEPD
-KAVLLCARRSYDSSEHYH-----------------------------------------
--------------------DADQLRRVNFLEKISIPRGKRDGRDIFDYETAVREFIEET
GTFF-ERAWVYRVPFVLQWNDA-GTTYKYAIYVGVVQ--GVLRNVSREPNTYCVKLCS--
--------------------------DRPNDYKI--------------------------
-------------------------------------NLESRRH-NNE--IPRYLYILTL
QDYFQYMNE-KQLVTYDSSNYREFFEFVKNAKSKFDERDL--------------------
-----------------------------------------------RKFFLLSLKLDSF
DF---------------KWMSSSRIVNSSAISSRSS---------VGN--S---------
------------------G-----------------------------------------
RPVVLT-TN----------------------RELKKIINVV------
>NP_203589
-----------------------------------------------MRCSGLLIIMEPD
-RAVLLCARRAYNLSVA-------------------------------------------
-------------------------NGNHFLEKISIPRGKWDSRDIFDYETAVREFIEET
GTFF-ENAYVYRSPFLLHWQDH-GVVYRYTIYVGILK--GPLRTVSRKPNTYCVKLQRNN
--------------------------RDSNEYQF--------------------------
-------------------------------------NLQVRRH-NHE--IPRNLYIVPI
KDYFQYMRE-SQLVTYDSSNYLDFFDFVEQVKIDYDSGQLNK------------------
-------------------------------------------------FFTLSLRNVPI
RTPA--------IIDSEKRVQFHGADKTAVLR---------VQQRHGQ--RNMQRQ----
---Y--------------------------------------------------------
-----------------------------------------------
>AJP07726
-----------------------------------------------MRCSGLLIIMEPD
-RAVLLCARRAYNLSVA-------------------------------------------
-------------------------NGNHFLEKISIPRGKWDSRDIFDYETAVREFIEET
GTFF-ENAYVYRSPFLLHWQDH-GVVYRYTIYVGILK--GPLRTVSRKPNTYCVKLQRNN
--------------------------RDSNEYQF--------------------------
-------------------------------------NLQVRRH-NHE--IPRNLYIVPI
KDYFQYMRE-SQLVTYDSSNYLDFFDFVEQVKIDYDSGQLNK------------------
-------------------------------------------------FFTLSLRNVPI
RTPA--------IFDFEKRVHFHGADKTAVLR---------VQQRHGQ--RNMQRQ----
---Y--------------------------------------------------------
-----------------------------------------------
>AMN15277
-----------------------------------------------MRCSGLLIIMEPD
-RAVLLCARRAYNLSVA-------------------------------------------
-------------------------NGNHFLEKISIPRGKWDSRDIFDYETAVREFIEET
GTFF-ENAYVYRSPFLLHWQDH-GVVYRYTIYVGILK--GPLRTVSRKPNTYCVKLQRNN
--------------------------RDSNEYQF--------------------------
-------------------------------------NLQVRRH-NHE--IPRNLYIVPI
KDYFQYMRE-SQLVTYDSSNYLDFFDFVEQVKIDYDSGQLNK------------------
-------------------------------------------------FFTLSLRNVPI
RTPA--------IFDSEKRVQFHGADKTAVLR---------VQQRHGQ--RNMQRQ----
---Y--------------------------------------------------------
-----------------------------------------------
>AJP07320
-----------------------------------------------MRCSGLLIIMEPD
-RAVLLCARRAYNLSVA-------------------------------------------
-------------------------NGNHFLEKISIPRGKWDSRDIFDYETAVREFIEET
GTFF-ENAYVYRSPFLLHWQDH-GVVYRYTIYVGILK--GPLRTVSRKPNTYCVKLQRNN
--------------------------RDSNEYQF--------------------------
-------------------------------------NLQVRRH-NHE--IPRNLYIVPI
KDYFQYMRE-SQLVTYDSSNYLDFFDFVEQVKIDYDSGQLNK------------------
-------------------------------------------------FFTLSLRNVPI
RTPA--------IFDSEKRVHFHGADKTAVLR---------VQQRHGQ--RNMQRQ----
---Y--------------------------------------------------------
-----------------------------------------------
>QBM79005
-----------------------------------------------MRCSGLLIIMEPD
-RAVLLCARRAYNLSVA-------------------------------------------
-------------------------NGNHFLEKISIPRGKWDSRDIFDYETAVREFIEET
GTFF-ENAYVYRSPFLLHWQDH-GVVYRYTIYVGILK--GPLRTVSRKPNTYCVKLQRNN
--------------------------RDSNEYQF--------------------------
-------------------------------------NLQVRRH-NHE--IPRNLYIVPI
KDYFQYMRE-SQLVTYDSSNYLDFFDFVEQVKIDYDSGQLNK------------------
-------------------------------------------------FFTLSLRNVPI
RTPA--------IFDSEKRVQFLGADKTAVLR---------VQQRHGQ--RNMQRQ----
---Y--------------------------------------------------------
-----------------------------------------------
>YP_009116944
-----------------------------------------------MRSAGLFMIMEPD
-KAVLLCARRSYDSTVEYN-----------------------------------------
--------------------DSAMLKKANFLEKISIPRGKRDNRDNFDHETAIREFIEET
GTFF-ESAYVYRRPFILQWIDA-GVTYKYAIYVGILN--GLLISVSREPNTYCVKLNNGG
--------------------------DKGNEYRV--------------------------
-------------------------------------DIETRRH-NRE--LPRHVYIVSL
QDYFQYMNE-KQLITYDFSNYREFFEYVKFVKAKFDECNVINCEIDENGHNKSSSKN---
----------------------------------------------FIGFFLLSLKLNRR
---------------LERWKSSMATSLRSKTTT---------------------------
------------------------------------------------------------
-----------------------------------------------
>CDG73297
-----------MH-NSL--------------------------FSFIMRCAGLFMILEAD
-KAVLLCARRSYDSNVAYV-----------------------------------------
--------------------DPAQLEHVNFLEKISIPRGKRDGRDIFDYETAVREFIEET
GTFF-ESAWVFRVPFVLQWNDA-GVTYKYAIYVGVVK--GLLYHVSREPNTYCVKLNC--
--------------------------DKPNDYKF--------------------------
-------------------------------------NLEVRRY-NNE--IPRYLYILPL
QDYFQYMNE-KQLTTYDSSNYLEFFEFVKSVKSKFDRHNL--------------------
-----------------------------------------------NKFFLLTLKLDTF
NF-------------YHTWINERNNNNNSGGGSSNK---------SSH--H---------
------------------H-----------------------------------------
HNTILA-ST----------------------KDLKKIINVV------
>YP_009186720
-----------------------------------------------MRCAGLFLIIEPD
-KAVLLCARRSYDRN---------------------------T----SFNS---------
---------------------HDALQRANFLEKISIPRGKRDGQDVFDYETAVREFIEET
GTFF-DEAVIYRVPFVLQWNDH-GTMYKYAIYVGILR-G-ILKNVSREPNTFCVKLSTVC
T-------------------------EKPNEYSV--------------------------
-------------------------------------NIESRSI-NNE--MPRQLFISTL
TDYFKYMND-KQLTTYDYSNYVEFFSFVKRVKNKFDFGRVDE------------------
--------------------------------------------FF-----LISLKLFES
AD----------LRAAARWKGQ--------------------------------------
------------------------------------------------------------
RSKIVTAARR-----E-----------------LLNILNPVV-----
>AOL57034
-----------------------------------------------MRSAGLFMIMEPD
-KAVLLCARRSYDSTVEYN-----------------------------------------
--------------------DSAMLKKANFLEKISIPRGKRDNRDIFDHETAIREFIEET
GTFF-ESAYVYRRPFILQWIDA-GVTYKYAIYVGILN--GLLISVSREPNTYCVKLNNGG
--------------------------DKGNEYRV--------------------------
-------------------------------------DIETRRH-NRE--LPRHVYIVSL
QDYFQYMNE-KQLITYDFSNYREFFEYVKFVKAKFDECNVINCEIDENGHNKSSSKN---
----------------------------------------------FIGFFLLSLKLNRR
---------------LERWKSSMATSLRSKTTTRAT----SRIHPSGN--T---------
------------------ATTNIMSNSSD-------------------------------
KIDIRMMNR----------------------RDLKNIVNAV------
>AOL56892
-----------------------------------------------MRSAGLFMIMEPD
-KAVLLCARRSYDSTVEYN-----------------------------------------
--------------------DSAMLKKANFLEKISIPRGKRDNRDIFDHETAIREFIEET
GTFF-ESAYVYRRPFILQWIDA-GVTYKYAIYVGILN--GLLISVSREPNTYCVKLNNGG
--------------------------DKGNEYRV--------------------------
-------------------------------------DIETRRH-NRE--LPRHVYIVSL
QDYFQYMNE-KQLITYDFSNYREFFEYVKFVKAKFDECNVINCEIDENGHNKSSSKN---
----------------------------------------------FIGFFLLSLKLNRR
---------------LERWKSSMATSLRSKTTTRAT----SRIHPSGN--T---------
------------------TTTNIMSNSSD-------------------------------
KLDIRMMNR----------------------RDLKNIVNAV------
>YP_009552590
-----------------------------------------------MRCSGLFVITPMN
-EVMLLNARRSYATSKQH------------------------------------------
-----------------------QRNQIDFLEKISIPRGKWDSCDIFDYETAVREFIEET
ARVF-DSAYVYRVPFLLEWKDN-NVVYKYHIYIAIMNAGVKLRCIEYEPNSFCVKLMRNT
----------------------------NFSYNV--------------------------
-------------------------------------RCVAKRQ-TKE--MSRNLYILPL
ENYYNYMRE-RQLCTYEDSNYLAFFDFVKHVQTQFAFNSD--------------------
------------------------------------------------KFFKISLTLKE-
------------------WKTTKSVMTASQEATCTRSCAK--------------------
------------------------------------------------------------
-----------------------------------------------
>AHC69543
-----------------------------------------------MRCAGLFLIVQPD
-KAVLLCANRSYCGHVRHTSRSV--------------------------------D----
-----------------------AFRATNFLEKISIPRGKRDGRDIFDYETAVREFIEET
GCVF-ESAYVYRAPFVLHWQDA-GVTYTYSIYVGVTV-GAALKQVAREPNTFCVKLQRGR
AAAA-----------------------DQNIYRV--------------------------
-------------------------------------NIEKRRF-NNE--IARRLYILSL
DRYFQYMNE-KQLVTYDSSNYLDFFIFVRAVKREFDSGETLN------------------
--------------------------------------------FF-----CLSLQLETL
AAGLDE-------RKRDKWRPP---SS---------------------------------
-----------------------------------------------------------A
RPNYVAATRQA----------------------LREIGTIV------
>YP_002300529
-----------------------------------------------MRSAGLFLIMEKN
-RAILLNALKSYKASDRF------------------------------------------
--------------------------ALTFAEKISIPRGHRDGNDLFDYETAVREFIEET
GTYF-ESAYVYNYPFYLQWNDD-GVVYKYYIYIGILK--GILQTLPQSPNTFCVRLKSSS
--------------------------YKSNDYNI--------------------------
-------------------------------------YITIRKQ-NNE--LPRNLYISTL
NEYYQYMYE-KQLVTYRSSNYVQFFEYIEIIKNKFDCCQLKD------------------
-------------------------------------------------FFLLRLHFSSQ
SFTT-----------SPCRRKKISSAIK----TELR----NIITRA--------------
------------------------------------------------------------
-----------------------------------------------
>YP_009505997
-----------------------------------------MV--KQIKHAGLLVLTGDD
-KAIILQANKSYNEGVNK--------NL--------------------------------
----------------------KYNKHIPFVEKLSIPRGKHDSG-EKNYETALREFIEET
GLLF-DKVHMYTEPFTLEWQDN-NKMYKYAIYVAFLV--GSLYYLKKRPNTYNIRLKEMS
CV------------------------NVMLGY----------------------------
---------------------------KVDVF-----KQKFRSQ---E--LVRKIEIMNL
HKYISYMEN-RQLATYKYSNYYTFFNYVYTVKQLYEL-----------------------
--------------------------------------------GRLECFVKIDLTWLSD
TEKFN----------ILYY-----------------------------------------
------------------------------------------------------------
-----------------------------------------------
>YP_008378245
-----------------------------------------------MRCAGLFMIIESD
-KAVLLSARQSYNGS---------------------------M----RYKN---------
---------------------LDALKRANFLEKISIPRGKRDGDDIFDYETAVREFIEET
ATVF-ESAFIFKMPFVLQWNDN-GTIYKYIIYVGMLK-G-LLKTVFREPNTFCVKLETTS
S-------------------------STPNEYRV--------------------------
-------------------------------------NIESRRF-NNE--IPRTLHIVSL
ADYFRYMSE-KQLTTYDYSNYLDFFNFVKSVKAKFEEGRLFD------------------
--------------------------------------------FF--------------
------------------------------------------------------------
------------------------------------------------------------
-----------------------------------------------
>YP_009255357
-----------MFFKCP--------------------------LCKMRNAAGLFMITEAD
-KAVLLCARRAYRNVYTSCAPPA----------A----------------------TA--
------------------ATANIINNNGTFLEKISIPRGHRDCCDGKVYETAVREFIEET
GRFF-NSAFIYKLPFTLQWRDD-GVLYKYLIYVGVVR--GNLHDLNAKPNTYTVKLLPGP
---------------------------FGNDYQI--------------------------
-------------------------------------VLKPRRF-NCE--ISRSLTIVPL
KKYFNYMND-KQLVTYDFSNYIKFFDFVRMVKNKFDKKCLHN------------------
-------------------------------------------------FFYATLKKIDD
KNEHKQSQQQQS---------RQDKQRRQQQRYCQ-------------------------
------------------------------------------------------------
-----------------------------------------------
>NP_818658
-----------------------------------------------MRSAGLFLIMEKN
-RAILLNALKSYKASDRF------------------------------------------
--------------------------AMTFAEKISIPRGRRDGNDLFDYETAVREFIEET
GTYF-ESAYVYNYPFYLQWNDD-GVVYKYYIYIGILK--GILQTLPQSPNTFCVRLKSSS
--------------------------YKSNDYNI--------------------------
-------------------------------------YLTIRKQ-NNE--LPRNLYISTL
NEYYQYMHE-KQLVTYRSSNYVQFFEYIEIIKNKFDCCQLKD------------------
-------------------------------------------------FFLLRLHFSSP
SPII-----------SPCRRKKISSAIK----TELR----NIITRA--------------
------------------------------------------------------------
-----------------------------------------------
>ANS70926
-----------------------------------------------MRCAGLFLIVQPD
-KAVLLCANRSYCGHIKLTPAAA--------------------------------DVA--
------------------ANCSGTLQRISFLEKISIPRGKRDGRDIFDYETAVREFIEET
GCFF-ENAYVHRAPFLLHWKDN-GVTYTYSIYVGVTI-SAALKQMAREPNSFCVKLNRGR
AAAT---------------TGDNSSSSSSNIYRI--------------------------
-------------------------------------NIEKRRY-NNE--ISRRLYILPL
DDYFQYMND-KQLITYDSSNYLDFFTYVRNVKREFDSGRLGS------------------
--------------------------------------------FF-----WLSLELDCG
ERRASEAVVNNSSTNTNKW------PT---------------------------------
-----------------------------------------------------------F
RPNFVTATRNA----------------------LREIGTIV------
>NP_047682
-----------------------------------------------MRCAGLFLIVQPD
-KAVLLCASRSYCGHVRHTSRSV--------------------------------D----
--------------------------ATNFLEKISIPRGKRDGRDIFDYETAVREFIEET
GCVF-ESAYVYRAPFVLHWQDA-GVTYTYSIYVGVTV-GAALKQVAREPNTFCVKLQRGR
AAAA-----------------------DQNIYRV--------------------------
-------------------------------------NIEKRRF-NNE--IARRLYILSL
DRYFQYMNE-KQLVTYDSSNYLDFFIFVRAVKREFDSGETLN------------------
--------------------------------------------FF-----CLSLQLETL
AAGLDE-------RKRDKWRPP---SS---------------------------------
-----------------------------------------------------------A
RPNYVAATRQA----------------------LREIGTIV------
>YP_717563
--------------------------------------------MTRMRCAGLFMILPYD
-RAVLLRANRSYTNHTTVRYDH--------------------------------------
--------------------YCGDHNDVAFLEKISIPRGRRSGGDMFDYETAVREFIEET
GTFF-ENAYVYCTPFVLQWCDA-GVTYKYAIYVGIIEKGGGLRNVARVPNTFCVKLNSVE
--------------------------NKPHQYDI--------------------------
-------------------------------------KLESRRY-NNE--LHRRLHIIKL
DDYFQYMND-KQLDTYDSSNYLEFFNFVNNVKSLFECSLQRA------------------
-----------------------------------------------TKFLLLSLRLTSL
-----------------RWST---------------------------------------
----------------------------------------------------------AT
RSNVVLQTR----------------------RELKKIVNVV------
>YP_007250448
----------------------------------------------MRNAAGLFMIIEPD
-KAVLLCARRAYRSANTP------------------------------------------
----------------------AADINDTFLEKISIPRGHRDCCDAKVYETAVREFVEET
GRFF-DSAFIYKLPFTLQWKDD-GVMYKYLIYVGVVR--GNLINVNAKPNTYTVKLLPGT
---------------------------YGNDYRI--------------------------
-------------------------------------ILKPRRF-NCE--IARSLTIVPL
NKYFNYMND-KQLITYDYSNYIEFFDFVRHVKACFDNRRLQN------------------
-------------------------------------------------FFYATLKKVDD
NAAVAPKLYALR---------RL-------------------------------------
------------------------------------------------------------
-----------------------------------------------
>YP_009182256
-----------------------------------------MV--KRGKHAGLLLLTNDN
-KVVILQANKSYNEKVNR--------NL--------------------------------
----------------------KYNKHIPFVEKLSIPRGKHDVG-EKDYETAVREFIEET
GLVF-DTVYVYNEPFILEWLDN-EKLYKYVMYVAFLG--GALYYLKKRPNSYDIKLREKK
----------------------------KHEY----------------------------
---------------------------NVDML-----KQKFRTQ---E--LVRKIEVMNL
KKYISYMEN-RQLITYEYSNYAIFFDYIYHVKKLYEN-----------------------
--------------------------------------------GQLTSFFKIDLMWCVE
TEKYT----------FIYY-----------------------------------------
------------------------------------------------------------
-----------------------------------------------
>AUF82019
-----------------------------------------MV--KRGKHAGLLLITEDN
-KAVILQANKSYNESVNK--------NL--------------------------------
----------------------KYNKHIPFVEKLSIPRGKHDVG-EKDYETAVREFIEET
GLVF-DKVFVFNEPFVLEWQDN-SKIYKYAMYVAFLS--GTLYYLKKKPNSYNIKLKGKV
LN------------------------SCMFEY----------------------------
---------------------------KVDLS-----KQKFKTQ---E--LVRKLELMNL
TKYISYMEN-RQLSTYKYSNYDVFFNYIYMVKELYNE-----------------------
--------------------------------------------THFEYFFQLDLMWYVD
SEKYN----------LLCY-----------------------------------------
------------------------------------------------------------
-----------------------------------------------
>NP_891909
-----------------------------------------MV--KRGKHAGLLLITEDN
-KAVILQANKSYNESINK--------NL--------------------------------
----------------------KYNKHIPFVEKLSIPRGKHDVG-EKDYETAVREFIEET
GLVF-DKVFVFNEPFVLEWQDN-SKIYKYAMYVAFLS--GTLYYLKKKPNSYNIKLKGKI
LN------------------------SCMFEY----------------------------
---------------------------KVDMS-----KQKFKTQ---E--LVRKLELMNL
TKYISYMEN-RQLSTYKYSNYDVFFNYIYMVKELYNE-----------------------
--------------------------------------------THFEYFFQLDLMWYVE
SEKYN----------LLCY-----------------------------------------
------------------------------------------------------------
-----------------------------------------------
>AAN28089
----------------------------------------------MRNAAGLFIIIEPD
-KAVLLCARRAYRSANAP------------------------------------------
----------------------AANRNDTFLEKISIPRGHRDCCDAKVYETAVREFVEET
GRFF-DSAFIYKLPFTLQWKDD-GVTYKYLIYVGVVR--GNLINVNAKPNTYTVKLLPGT
---------------------------FGNDYRI--------------------------
-------------------------------------MLKPRRF-NCE--IARSLAIVPL
NKYFNYMND-KQLITYDYSNYIEFFDFVRSVKARFDSRQLQD------------------
-------------------------------------------------FFYATLKKIDY
-DAPQ-KLHSLR---------RV-------------------------------------
------------------------------------------------------------
-----------------------------------------------
>YP_003429381
-----------------------------------------MV--KRGKHAGLLLITNDN
-KAVILQANKSYNENVNK--------NL--------------------------------
----------------------KYNKHIPFVEKLSIPRGKHDVG-EKDYETAIREFIEET
GLVF-DKICVYNKPFVLEWQDN-AKIYKYVMYVAFLL--GTLFYLKKKPNSYNIRLQENL
SS------------------------HSVYEY----------------------------
---------------------------KVDMM-----RQKFRTQ---E--LVRRIEVMNL
GKYIAYMEN-RQLSTYKYSNYNLFFDYVYDVKNLYCN-----------------------
--------------------------------------------NNLHCFFEIDLKWYVD
SEKYN----------LICY-----------------------------------------
------------------------------------------------------------
-----------------------------------------------
>YP_009505840
-----------------------------------------------MRCSGLLLINGDD
-EAILLHASKSYAPRRIYNADGC----------DG-------TN-----------NNN--
------------------NNNNDEEEEDNFLEKISIPRGKWDSRDIFDYETAIREFIEET
GTVF-DGAYVYRRPFFLRWTDK-SVNYTYMIYVALLR--GSLRPLIRKPNTFCVKLLRR-
---------------------------KHNRYLV--------------------------
-------------------------------------ELEDRRYANKE--ISRALCIVPT
DHYFRYMRE-RQLTKYESSNYLDFFEFVESVKSEYDKDPGDD------------------
-----------------------------------------------RLFFFIQLQ----
------------------WKKRTMIAA---------------------------------
------------------------------------------------------------
-----------------------------------------------
>YP_006908573
------------------------------MWYTKVTPFDDMVKRGRGRHSGLLLLTDDG
-RAVILQANKSYDEYINK--------SL--------------------------------
----------------------LYKKHLPFVEKLSMPRGRQDFG-EKDYETAVREFIEET
GMIF-DEVYVYNKSFLLEWRDN-SKTYKYNMFVAFLK--GELKSLQKRPNTYNIRLCESH
K----------------------------NKY----------------------------
---------------------------QVDLS-----RQRFYNK---E--LNRKLDIMSW
VRYKMYMEN-CQLPKYTTSNYLLFFEFVKHVQMLYNS-----------------------
--------------------------------------------KLLTDFFILLLNWCDG
GVINE-------------------------------------------------------
------------------------------------------------------------
-----------------------------------------------
>ALN41992
-----------------------------------------MV--KKIKHAGLLLITDNN
RRAVILQANKSYNENVNR--------NL--------------------------------
----------------------KYNKHIPFVEKLSIPRGRHDIG-EKDYETALREFIEET
GLVF-DKVHVYKDPFVLEWEDN-TKMYKYVMFIAILA--GTLYYLNKRPNTYNIRLRRKS
----------------------------NTVY----------------------------
---------------------------AVDLL-----KHKFRSQ---E--LVRRIELMNL
KKYIAYMEN-RQLSTYKYSNYDLFLITFIML---YLCILILLLL--------------LL
LLLIFLLL----------------------------------------------------
------------------------------------------------------------
------------------------------------------------------------
-----------------------------------------------
>YP_009229970
-----------------------------------------MV--KKIKHAGLLLITDNN
RRAVILQANKSYNENVNR--------NL--------------------------------
----------------------KYNKHIPFVEKLSIPRGRHDIG-EKDYETALREFIEET
GLVF-DKVHVYKDPFVLEWEDN-TKMYKYVMFIAILA--GTLYYLNKRPNTYNIRLRRKS
----------------------------NTVY----------------------------
---------------------------AVDLL-----KHKFRSQ---E--LVRRIELMNL
KKYIAYMEN-RQLSTYKYSNYDLFFNYIYNVVSLYTDTITTT-----------------T
TTTNFSTI----------------------I----------NNNNKDCNFFEIDLTWFVE
SEKYN----------FMCY-----------------------------------------
------------------------------------------------------------
-----------------------------------------------
>NP_258303
-----------------------------------------------MRCSGLLLINDDD
-EAILLHASKSYAPRRIYNGGYD----------E--------------------------
------------------TVDEQEDEEDNFLEKISIPRGKWDSRDIFDYETAIREFIEET
GTVF-DGAYVYRRPFFLRWTDK-SVNYTYMIYVALLR--GNLRPLTRKPNTFCVKLLRR-
---------------------------KHNRYLV--------------------------
-------------------------------------ELEDRRYANKE--ISRALCIVPT
DHYFRYMRE-RQLTKYEASNYLDFFGFVETVKADYDKNPDDD------------------
-----------------------------------------------RFFFFIQLQ----
------------------WKKRTTIVA---------------------------------
------------------------------------------------------------
-----------------------------------------------
>YP_009345789
-----------------------------------------MV--KKGRHSGLLLITGDD
-KAVILQANKSYSEHVNK--------NL--------------------------------
----------------------KYNKHIPFVEKLSIPRGRQDVG-ELDYETAVREFIEET
GLIF-DKVFLYKEPFALEWQDD-EKTFRYSVYVAFLD--GNLNSLRKKPNSYNIRLYRNL
N---------------------------NMEY----------------------------
---------------------------EVDFT-----RQRYNTN---E--LIRRLDVMSL
KKYISYMEN-RQLPTYKYSNYRQFFDYIYDVKAIYQHDA---------------------
-------------------------------------------CTMDSNFFVLVLYWCVE
SEVFS----------TRLLYYV--------------------------------------
------------------------------------------------------------
-----------------------------------------------
>YP_009250013
--------------MFN--------------------------ITTKMKCSGLLLIIKPN
-KAVLLCARQAYNSSKVYTR----------------------------------------
-----------------------RIVDNVFLEKISIPRGKRDECDDNDYETAIREFIEET
GTFF-NEAYVYREPFMLHWRDG-GVMYRYCVYVGVTE--DLLQYVRREPNSFCVKLTC--
--------------------------ENPNNYSI--------------------------
-------------------------------------LFENRKY-NNE--LSRFLYITPL
ECYFKYMYT-KQLMTYERSNYIEFFEYVKRVKQAHDNKELDK------------------
-------------------------------------------------FIKLTLSLSQS
L--------------IEQWKKRSFVVTAA-------------------------------
------------------------------------------------------------
--------C----------------------KELKSIINSV------
>YP_003422421
-----------------------------------------MV--KKGRHSGLLLITDDD
-KAVILQANKSYSEHVNK--------NL--------------------------------
----------------------KYNKHIPFVEKLSIPRGRQDVG-ELDYETAVREFIEET
GLIF-DKISLYREPFLLEWQDD-EKTFRYSMYVAFLK--GSLNSLRKKPNSYNIRLYRNL
N---------------------------NMEY----------------------------
---------------------------EVDLS-----RQRHHTN---E--LIRRLDIMSL
KKYITYMEN-RQLPTYKYSNYSKFFDFVYNVKSMYNS--QQC------------------
-------------------------------------------DAVLDNFIVLILYWCVD
SEVFS----------TRFLYYV--------------------------------------
------------------------------------------------------------
-----------------------------------------------
>YP_009513103
-----------------------------------------MV--KKGRHSGLLLITNDD
-KAVILQANKSYSERVNK--------NL--------------------------------
----------------------KYNKHIPFVEKLSIPRGRQDVG-EKDYETAVREFIEET
GLIF-DKVSIYKDPFLLEWQDE-SKIYRYTMYVAFLC--GSLNSLRKKPNSYNIKLLKSY
N----------------------------YQY----------------------------
---------------------------EVDLS-----KQRYGNN---E--LKRKLDIMSL
KKYTSYMEN-RQLPTYKYSNYNSFFNFVYKVKRLYESN----------------------
---------------------------------------------DLINFFVILLYWYVD
SETVS----------LNTFFEL--------------------------------------
------------------------------------------------------------
-----------------------------------------------
>YP_009330189
-----------------------MMSNNKVMSVSFVGSTFSMV--KRSKHAGLLLITDDN
-KAVILQAHKSYNENVNR--------NL--------------------------------
----------------------RYNKHIPFVEKLSIPRGKHDSG-EKDYETAAREFIEET
GLVF-DRVSVYAIPFVLEWQDN-AKMYKYTIYVAFLD--GALHGLRRRPNSYNIRLSK--
---------------------------CNGEY----------------------------
---------------------------RVDMT-----KLRYKTH---E--LIRRIEFMNF
NKYVNYMKN-RQLSTYRYSNYDRFFDYVQYVVNLHSS-----------------------
-------------------------------------------KKEAERFFVMEFHWYAD
QLMVP----------ESTL-----------------------------------------
------------------------------------------------------------
-----------------------------------------------
>YP_001649059
-----------------------------------------MV--KKGRHSGLLLITDDD
-KAVILQANKSYSEHVNK--------NL--------------------------------
----------------------KYNKHIPFVEKLSIPRGRQDVG-ELDYETAVREFIEET
GLIF-DKISLYREPFLLEWQDD-EKTFRYSMYVAFLN--GSLNTLRKKPNSYNIRLYRSL
N---------------------------NMEY----------------------------
---------------------------DVDLS-----RQRHHTN---E--LIRRLDIMSL
KKYITYMEN-RQLPTYKYSNYSKFFDFVYNVKSMYNR--QQC------------------
-------------------------------------------DAVLDNFIVLILYWCVD
SEVFS----------TRFLYYV--------------------------------------
------------------------------------------------------------
-----------------------------------------------
>YP_009249901
-----------------------------------------MV--KKGRHSGLLLITNDD
-KAVILQANKSYSEHVNK--------NL--------------------------------
----------------------KYNKHIPFVEKLSIPRGRQDVG-ELDYETAVREFIEET
GLIF-DKISLYKEPFLLEWQDD-EKMFRYSMYVAFLN--GSLNSLRKKPNSYNIRLYRNL
N---------------------------TLEY----------------------------
---------------------------EVDLS-----RQRHHTN---E--LIRRLDIMSL
KKYITYMEN-RQLPTYKYSNYSKFFDFVYNVKSMYN----QC------------------
-------------------------------------------DYVFDNFIVLILYWCVD
SEEFS----------TRFLYYV--------------------------------------
------------------------------------------------------------
-----------------------------------------------
>YP_950757
----------------------------------------------MRNAAGLFMIIEPD
-KAVLLCARRAYRSANAP------------------------------------------
----------------------AVDINDTFLEKISIPRGHRDCSDAKVYETAVREFVEET
GRFF-DSAFIYKLPFTLQWKDD-GVNYKYLIYVGVVR--GNLIDVNAKPNTYTVKLLPGT
---------------------------FGNDYRI--------------------------
-------------------------------------VLKPRRF-NCE--IARSLAIVPL
NKYFNYMNN-KQLITYDYSNYIEFFDFVRNIKTRFDNKQLQD------------------
-------------------------------------------------FFYATLKKIDN
NDGIT--LPAFR---------RV-------------------------------------
------------------------------------------------------------
-----------------------------------------------
>AMQ35779
-----------------------------------------MV--RKGRHSGLLLLTDDN
-HAVILQASKSYSEHVNQ--------NL--------------------------------
----------------------KYNKHIPFVEKLSIPRGRQDVG-ETDYETAVREFIEET
GLIF-DKIAIYKEPFFLEWQDD-CKIFRYTVYVAFLN--GTLNSLSKRPNSYDIKLKCKL
E---------------------------N-SY----------------------------
---------------------------EVDMC-----RQKHRSK---E--LMRRLEIMSL
KKYVTYMEN-RQLPTYKYSNYDKFFNFVEQVKQK--------------------------
-------------------------------------------TMNLDDFFVIILRWNES
Q-----------------------------------------------------------
------------------------------------------------------------
-----------------------------------------------
>NP_068271
-----------------------------------------MV--RKGRHSGLLLLTDDN
-HAVILQASKSYSEHVNQ--------NL--------------------------------
----------------------KYNKHIPFVEKLSIPRGRQDVG-ETDYETAVREFIEET
GLIF-DKIAIYKEPFFLEWQDD-CKIFRYTVYVAFLN--GTLNSLSKRPNSYDIKLKCKL
E---------------------------N-SY----------------------------
---------------------------EVDMC-----KQKHRSK---E--LMRRLEIMSL
KKYVTYMEN-RQLPTYKYSNYDKFFNFVEQVKQK--------------------------
-------------------------------------------TMNLDDFFVIILRWNES
Q-----------------------------------------------------------
------------------------------------------------------------
-----------------------------------------------
>YP_001257010
-----------------------------------------MV--KKGRHSGLLLLTEDN
-KAVILQANKSYSDRINK--------NL--------------------------------
----------------------RYNKHIPFVEKLSIPRGRQDVG-EQDYETAVREFIEET
GLIF-DKVLIYKHPFLLEWQDD-EKMFRYTMYIAFLN--GTLNSLRKKPNSYNIKLYKSV
D----------------------------YKY----------------------------
---------------------------EVDLS-----KLRHHTN---E--LIRRIDIMSL
KKYMDYMHN-RQLPTYKYSNYTTFFEFVNSVRKLYNEK----------------------
---------------------------------------------CVDNFFVVFLYWCVD
SETVS----------TRILYELKI------------------------------------
------------------------------------------------------------
-----------------------------------------------
>YP_008720006
-----------------------------------------MV--RRGRHAGLLLITEDD
-SAIILQANKSYSDSVNR--------NL--------------------------------
----------------------KYNRHIPFVEKLSIPRGRHDVG-ERDYETAVREFIEET
GLVF-DRVCVCSEPFVLEWQDD-AKVYRYVMYVAFLI--GTLYYLKKRPNSFVVRLKERV
VD------------------------KNVYEY----------------------------
---------------------------EVDML-----RQRFNSQ---E--LVRRAEVMSL
KKYVTYMES-RQLCTYKYSNYNFFFEYVFHVKALYKS-----------------------
--------------------------------------------GRLDRWFEMDLQWCVD
AEKYR----------MVCY-----------------------------------------
------------------------------------------------------------
-----------------------------------------------
>NP_054067
----------------------------------------------MRNAAGLFMIIEPD
-KAVLLCARRAYRSANAP------------------------------------------
----------------------AADMNDTFLEKISIPRGHRDCCDAKVYETAVREFVEET
GRFF-DSAFIYKLPFTLQWKDD-GVTYKYLIYVGVVR--GNLINVNAKPNTYTVKLLPGT
---------------------------FGNDYRI--------------------------
-------------------------------------MLKPRRF-NCE--IARSLAIVPL
NKYFNYMND-KQLITYDYSNYIEFFDFVRSVKARFDNRQLQD------------------
-------------------------------------------------FFYATLKKIDN
-DAPQ-KLHALR---------RV-------------------------------------
------------------------------------------------------------
-----------------------------------------------
>ABE68424
----------------------------------------------MRNAAGLFMIIEPD
-KAVLLCARRAYRSANAP------------------------------------------
----------------------AADINDTFLEKISIPRGHRDCCDAKVYETAVREFVEET
GRFF-DSAFIYKLPFTLQWKDD-GVTYKYLIYVGVVR--GNLINVNAKPNTYTVKLLPGT
---------------------------FGNDYRI--------------------------
-------------------------------------MLKPRRF-NCE--IARSLAIVPL
NKYFNYMND-KQLITYDYSNYIEFFDFVRSVKARFDNRQLQD------------------
-------------------------------------------------FFYATLKKIDN
-DAPQ-KLHALR---------RV-------------------------------------
------------------------------------------------------------
-----------------------------------------------
>YP_249634
-----------------------------------------------MRSAGLFMIMEPD
-KAVLLCARRSYDSTVEYS-----------------------------------------
--------------------DSAVLKRANFLEKISIPRGKRDNRDIFDHETAIREFIEET
GTFF-ESAYVYRRPFILQWIDS-GVTYKYAIYVGILN--GLLISVSREPNTYCVKLNNGG
--------------------------DKGNDYRV--------------------------
-------------------------------------DIETRRH-NRE--LPRHVYIVSL
QDYFQYMNE-KQLITYDSSNYREFFEYVKFVKAKFDESNVINCEKDENGYDKFGNKN---
----------------------------------------------SFGFFLLSLKLNRR
---------------LERWKSSMATTLRSRTTTNAK----STAA--TR--R---------
------------------SSINITSNNSD-------------------------------
NATIPMMNS----------------------QDLKNIVNAA------
>AGC36245
-----------------------------------------------MRSAGLFMIMEPD
-KAVLLCARRSYDSTVEYS-----------------------------------------
--------------------DSAVLKRANFLEKISIPRGKRDNRDIFDHETAIREFIEET
GTFF-ESAYVYRRPFILQWIDS-GVTYKYAIYVGILN--GLLISVSREPNTYCVKLNNGG
--------------------------DKGNDYRV--------------------------
-------------------------------------DIETRRH-NRE--LPRHVYIVSL
QDYFQYMNE-KQLITYDSSNYREFFEYVKFVKAKFDESNVINCEKDENGYDKFGNKN---
----------------------------------------------SFGFFLLSLKLNRR
---------------LERWKSSMATTLRSRTTTNAK----STAA--TR--R---------
------------------SSINITSNNSD-------------------------------
NATIPMMNI----------------------QDLKNIVNAA------
>AGE61741
-----------------------------------------------MRSAGLFMIMEPD
-KAVLLCARRSYDSTVEYS-----------------------------------------
--------------------DSAVLKRANFLEKISIPRGKRDNRDIFDHETAIREFIEET
GTFF-ESAYVYRRPFILQWIDS-GVTYKYAIYVGILN--GLLISVSREPNTYCVKLNNGG
--------------------------DKGNDYRV--------------------------
-------------------------------------DIETRRH-NRE--LPRHVYIVSL
QDYFQYMNE-KQLITYDSSNYREFFEYVKFVKAKFDESNVINCEKDENGYDKFGNKN---
----------------------------------------------SFGFFLLSLKLNRR
---------------LERWKSSMATTLRSRTTTNAK----STAA--TR--R---------
------------------SSTNITSNSSD-------------------------------
NTTIPMMNS----------------------QDLKNIVNAA------
>NP_047444
----------------------------------------------MRNAAGLFMIIEPD
-KAVLLCARRAYRSANAP------------------------------------------
----------------------AADINDTFLEKISIPRGHRDCCDAKVYETAVREFVEET
GRFF-DSAFIYKFPFTLQWKDD-GVTYKYLIYVGVVR--GNLIDVNAKPNTYTVKLLPGT
---------------------------FGNDYRI--------------------------
-------------------------------------MLKPRRF-NCE--ITRSLAIVPL
NKYFNYMND-KQLITYDYSNYIEFFSFVRSIKKRFDNRQLQD------------------
-------------------------------------------------FFYATLKKIDN
NDAPQ-KLHALR---------RV-------------------------------------
------------------------------------------------------------
-----------------------------------------------
>NP_059227
-----------------------------------------MV--KKGRHSGLLLITDDD
-KAVILQANKSYSEHVNK--------NL--------------------------------
----------------------KYNKHIPFVEKLSIPRGRQDVG-ELDYETAVREFIEET
GLIF-DKISLYREPFLLEWQDD-EKMFRYSMYVAFLN--GSLNTLRKKPNSYNIRLYRSL
N---------------------------NMEY----------------------------
---------------------------DVDLS-----RQRHHTN---E--LIRRLDIMSL
KKYITYMEN-RQLPTYKYSNYSKFFDFVYNVKSMYNR--QQC------------------
-------------------------------------------DAVLDNFIVLILYWCVD
SEVFS----------TRFLYYV--------------------------------------
------------------------------------------------------------
-----------------------------------------------
>YP_009121849
-----------------------------------------MV--KKGRHSGLLLITDDD
-KAVILQANKSYSEHVNK--------NL--------------------------------
----------------------KYNKHIPFVEKLSIPRGRQDVG-ELDYETAVREFIEET
GLIF-DKISMYKEPFLLEWQDD-EKMFRYSMYVAFLN--GNLNSLRKKPNSYNIRLYRNL
N---------------------------NMEY----------------------------
---------------------------EVDLS-----RQRHHTN---E--LIRRLDIMSL
KKYITYMEN-RQLPTYKYSNYPQFFDFVYKVKSMYDNNNHSC------------------
-------------------------------------------LAALDNFFVLILYWCVD
SEVFS----------TRLLYYV--------------------------------------
------------------------------------------------------------
-----------------------------------------------
>YP_009001804
-----------------------------------------------MRCAGLFMIIEPD
-KAVLLCARRSYDNP---------------------------A----QYHN---------
---------------------SDALQRANFLEKISIPRGKRDGQDIFDYETAVREYIEET
GTFF-ESAIIHKVPFVLQWNDN-GVTYKYVIYVGILR-G-ILKNVSREPNTYCVKLQTL-
---------------------------KNNEYSI--------------------------
-------------------------------------NIESRII-NNE--IPRNLYIVKL
DYYFKYMSE-KQLTTYQSSNYLEFFTFVNIVKNKFNDGRVED------------------
--------------------------------------------FF-----LITLKLD-T
LE----------TNNSARWKCR--------------------------------------
------------------------------------------------------------
RSKIVLATRR-----E-----------------LMNIMNTV------
>AIU36853
-----------------------------------------MV--KRGKHAGLLLITEDN
-KAVILQANKSYNENINK--------NL--------------------------------
----------------------KYNKHIPFVEKLSIPRGKHDVG-EKDYETAVREFIEET
GLVF-DKVFVFNEPFVLEWQDN-CKMYKYVMYVAFLA--GTLYYLKKRPNSYNIKLKGRR
E-------------------------CDKYEY----------------------------
---------------------------KVDLL-----KQRFRTH---E--LVRRLELMNL
GKYISYMES-KQLSTYKYSNYEVVF-----------------------------------
------------------------------------------------------------
------------------------------------------------------------
------------------------------------------------------------
-----------------------------------------------
>NP_148853
-----------------------------------------MV--KRGKHAGLLLITEDN
-KAVILQANKSYNENINK--------NL--------------------------------
----------------------KYNKHIPFVEKLSIPRGKHDVG-EKDYETAVREFIEET
GLVF-DKVFVFNEPFVLEWQDN-CKMYKYVMYVAFLA--GTLYYLKKRPNSYNIKLKGRR
E-------------------------CDKYEY----------------------------
---------------------------KVDLL-----KQRFRTH---E--LVRRLELMNL
GKYISYMES-KQLSTYKYSNYEVFFDYIYTVKRLYDA-----------------------
--------------------------------------------GTYDYFFQLDLMWYVE
SERYN----------LLCY-----------------------------------------
------------------------------------------------------------
-----------------------------------------------
>YP_004376264
-----------------------------------------MV--RRGRHAGLLLITEDD
-SAIILQANKSYNDSVNK--------NL--------------------------------
----------------------RYNRHIPFVEKLSIPRGRHDVG-ERDYETAVREFIEET
GLVF-DRICVCSEPFVLEWQDD-AKVYRYVMYVAFLI--GTLYYLKKRPNSYVVRLKERV
VD------------------------KNVYEY----------------------------
---------------------------EVDML-----RQRFNSQ---E--LVRRAEVMSL
KKYVTYMES-RQLCTYKYSNYNFFFEYVFYVKALYKS-----------------------
--------------------------------------------GRLDKWFEMDLQWCVD
AEKYR----------MVCY-----------------------------------------
------------------------------------------------------------
-----------------------------------------------
>YP_009552158
-----------------------------------------------MRCAGLFLIVEPD
-KVILLCAKKSYNSLKYY------------------------------------------
--------------------DSRALRKANFLEKISIPRGKRDGRDVFDYETAIREFIEET
GTFF-ESAYVYEVPFQLQWNDA-GAHYKYSIYVGIVR--GYLTYMPREPNSFCVKLLSYL
--------------------------DEPNNYKI--------------------------
-------------------------------------NIETRRY-NNE--LPRNLHISTL
DDYFKYMNE-RQLYTYDYSNYIEFFEFVKKIKKKFDCSDLG-------------------
------------------------------------------------NFFRITLKLDKL
ETL-----------DLNKWIVRRSNLVAAMKKKMMD---------------------ILN
TA----------------------------------------------------------
-----------------------------------------------
>AMB48654
----------------------------------MIN-CNCDYKAKIKYGSGVFIFEKTT
SSVFILKRTLPYKNS---------------------------------------------
----------------------IISDNNTFIEQYSLPRGKYLSKNEPTLICGIREFMEEC
GVFF-KKFEIFPKTFKLWWHDPINIHWEYEISIIIVY--I--NDIFTFNESYCSSLLNII
RTELNNYYPLLKY---------------NDDFKVINYYKSKKCISLDLNKIIKNGYLKNV
KFQNHD--NIFKIINK-------------------NNKSTSSTH-ARV-FENIEAYLVKI
KIYFILIRKQLKL--YHSSNYIEFLNFISKKIWVNIKPQ---------------------
--------------------------------------------NKPASHWEV-------
------------------------------------------------------------
------------------------------------------------------------
-----------------------------------------------
>YP_001686996
----------------------------------MIN-CNCDYKAKIKYGSGVFIFEKTT
ASVFILKRTLPYKNS---------------------------------------------
----------------------IISDNNTFIEQYSLPRGKYLSKNEPTLICGIREFMEEC
GVFF-KKFEIFPKTFKLWWHDPINIHWEYEISIIIVY--I--NDIFTFNESYCSSLLNII
RTELNNYYPLLKY---------------NDDFKVINYYKSKKCISLDLNKIIKNGYLKNV
KFQNHDNDNIFKIINK-------------------NNKSTSSTH-ARV-FENIEAYLVKI
KIYFILIRKQLKL--YHSSNYIEFLNFISKKIWVNIKTQ---------------------
--------------------------------------------TKPVSHWEV-------
------------------------------------------------------------
------------------------------------------------------------
-----------------------------------------------
>YP_758335
-----------------------------------------------MRCSGLLMINDED
-KAILLHASQSYQSKQQHR-HRD----------CT-------CDR--D-----DAVYK--
------------------EKEEEASESTNFLEKISIPRGKWDSRDIFDYETAIREFIEET
GTIF-EGAYVYRRPFMLRWTDN-NVNYTYMIYVALLN--GSLLPLQREPNTFCVKLSRQ-
---------------------------QNNRYVV--------------------------
-------------------------------------EFEDRRYLNRE--IQRALRIVPT
RDYFRYMRE-HQLTTYESSNYLDFFTFVENVKNTFDSSLAPE------------------
-----------------------------------------------AFFYL-ELRLH--
-----------------KWPKASIGRRPRSAA-----APPIVVTTTKPKTTMMTKQ----
-----------PKTVGA-------------------------------------------
-----------------------------------------------
>NP_872513
-----------------------------------------MV--KRGKHAGLLLITENN
-KAVILQATKSYNDNVNK--------NL--------------------------------
----------------------KYNKHIPFVEKLSIPRGKHDAG-EKDYETAVREFIEET
GLVF-DKICVFGEPFMLEWQDN-CKIYKYVVYVGFLM--GTLYYLKKKPNSYIVKLRARI
GSF---------------------AQIKIYDY----------------------------
---------------------------KVDML-----RQKFRTQ---E--LVRRIELMNL
SKYITYMEN-RQLSTYKYSNYLLFFDYVYSVQKMFSN-----------------------
--------------------------------------------FELDNFFFIDLQWCVE
SEEFD----------VKCCL----------------------------------------
------------------------------------------------------------
-----------------------------------------------
>AXU41481
-----------------------------------------------MRCSGLLMINSED
-KAILLHASQSYQSKQQQDGSSE----------CT-------CKSGLD-----CMYYS--
------------------NDEECGGDTTNFLEKISIPRGKWDSRDIFDYETAIREFIEET
GTIF-DGAYVYRRPFMLRWTDN-NVNYTYMIYVALLN--GSLLPLQREPNTFCVKLSRQ-
---------------------------QHNRYVV--------------------------
-------------------------------------EFEDRRHLNRE--IQRALRILPT
RDYFRYMRE-HQLITYESSNYLDFFAFVENVKNTFDSSFDSN------------------
-----------------------------------------------AFFYL-ELRTK--
-----------------KWPTS-IGRKQKSLGIRMTAVPTVVTTRTQDA-----------
------------------------------------------------------------
-----------------------------------------------
