# Supplementary material for: Endoparasitoid lifestyle promotes endogenization and domestication of dsDNA viruses
Source: eLife. 2023 Jun 6;12:e85993. doi: 10.7554/eLife.85993 (PMC10259472; doi:10.7554/eLife.85993)
Supplement: Figure 1—source data 1. [file elife-85993-fig1-data1.zip › All_clusters/Cluster5562.aa.aln]

>QANH01000488.1:50933-51384(-):Harpegnathos_saltator
MRKMLTYTIYIVIYLTYIINEVECKPYTLPYRNPTDTEIENNTPIKISDTPIPDVDTAVE
ESNRIFSIQKLFTSR-TF*YMGKFKIITHFNSRRSSTNDSI*EKRKEGD--FKLAKRLWF
TSNRNY**WC*RNYFWFYLWNSRC***RLL*GK------
>QANH01000736.1:23601-24058(-):Harpegnathos_saltator
MRKMLTYTIYIVIYLTYIINEVECKPYTLPYRNPTDTEIENNTPIKISDTPIPDVDTAVE
ESNRIFSIQKLFTSR-TF*YMGKFKIITHFNSRRSSTNDSI*EKRKEGD--FKLAKRLWF
TSNRNY**WC*RNYFWFYLWNSRC***RLL*GKKT----
>NP_149625
MRKMLAYTLYIVTYLTYIMNEVECKPYTLPYRNPTDTEIENNTPIKISDTPIPDVDTAVE
KKVIEYLVSKNYLRQEHFNTWENLKSLHVLTPGE--AQQMIRFKRKERRAILNLQKDYSL
PQ-TGI----VDNGVREIIFGSICGTADVDEDSYEEKKR
