# Supplementary material for: Endoparasitoid lifestyle promotes endogenization and domestication of dsDNA viruses
Source: eLife. 2023 Jun 6;12:e85993. doi: 10.7554/eLife.85993 (PMC10259472; doi:10.7554/eLife.85993)
Supplement: Figure 1—source data 1. [file elife-85993-fig1-data1.zip › All_clusters/Cluster17775.aa.aln]

>NW_014463936.1:216974-217865(+):Microplitis_demolitor
------------------------------------------------------------
-------------DF--ILGVICIVAVTGESQQLPTVYNSGQYNNITFEYNHEDKVINTK
TVNGKSVDIVILPINKMVPVD---------FMPSKNLDKLHQ---FPVIASSITLFGP--
-SHN--EPIEILTIKKQQTAAASDGDEMTTYKTRVYSNASSDRIMYHGYNRRLVWSQLMG
VVLKK-EVADTIYKGAP--------------------VF-SSNTKKIISFITAREEYTTE
DGEELVLFPLTAIKPKGYSSGQSLHESTED--ILQYDTQGKFSVYGRRMMPY--------
----TELKAYIETVVTPENIQNSRTKKHESVVFYG--KNDVTLTCVQGDVEIARTRIACN
LIKPAVQ-------------
>YP_717557
---------------------------------------------------------MSS
TIFKTLAIY--IL----YTMIASSQA--HDTNVIPRAHGTHIIHNVIYTVNDVQRAINIQ
MVDGKEAQVVVIPPHSNTNN-------------DDRLDMLHH---FPGVATDIILPSI--
-QAN-D-MVEIL---------LSDHVL---WRTGV---DANVFTNYHTHKNRIVFGQLRA
VVVKDFTLADQIYIGAP--------------------VF-K--EKRLISVITCRF---DD
YTNQQVIFPLTGLRAAGLVSGQINYDD---N-VTVQQLKPGLSVYGRRQLPYKSNE----
ALGQANIKRFAIST--QNNRLAYRDMPRNVVFFHD--QHNITITINENEFEIARFRFDGP
LILPQN--------------
>NP_848319
------------------------------------------------------------
---MAM-LK--------TFLLICVS-------SAALSVKVTTINNVLYTVNDTQKTIAVK
QVDDKPAFIQVIPPQSFTKN-------------QEELDMLHH---FPGVASNVMFPRI--
-ANN-T-KLTVL---------LSDGSL---ATITV----DRVYTNFHSHKNRMVYGQLYS
FALSNFSLANQIYIGAP--------------------IF-E--KERMVSVITARH---ED
YKNKLVIYPVTGISARGLVSGQINFDL---Q-ILTQKLLEGSSVYGKMQLPY--------
----KALKDYAIST--NRNKNLFKGLPRNVAVFYN--ERDITIALVEGEFEIDRIRLSGP
LILRNIKQQ-----------
>YP_002300548
------------------------------------------------------------
----MI-QS--------IVTLLCLA-------LIATPGTALTVNNVEYTINHLEKTITVT
QVDEKTCIIKTFPPLGSTGD-------------QEEYDMLHH---FPGVATSVLFPSI--
-KNN-S-MLSVL---------LNDGTT---FSAVA----DRVYTNFHSHKKRMVYGQLLS
FAIEDFNLANKIYIGAP--------------------IF-L--NNKLISVVTARH---DN
YKEGWVIYPVTGIRPDNLVSGQFNFDN---Q-IIVTQFVKGMSVYGKRQLPY--------
----MALKRYAINT--SANKKLYRNMPRSVAVFYN--DQDITIALVEGEYEIDRIRLNGP
LLAGYTPTPSI---------
>AYN45077
------------------------------------------------------------
-MY----LKTLSV----VLLYLS--------------TKLTMAANVKYEIDHDKRIIQIK
SVNDQAVSVTVIPPNSNN-D-------------DDNLSMLHH---FPGVATSVTFPPI--
-SPD-D-ALYVQ---------LNNGVL---YRVYA----DRVYTNFHTHKKRLIYGQLLT
FAVDDFSISSKIYVGAP--------------------IY-R--DNVLVSVITCRY---DD
YDADLVMFPVTGIRAHGLVSGQINYDSD--N-IIVEKLKPEMSVYGRRQLPYKSAH----
----MSVKHFALST--HMNREIYRNLPRLVSIFYN--EKEVSIGAVEGEFEMFRVRLDGP
LITDQEKEQEE---------
>YP_002332831
------------------------------------------------------------
-----MGFASFVL----VLVAVC----------S--ASPTMAAFNTKYAIDHESRTMKVY
SVDDRPVSIFVIPPNSDTNG-------------DDKLTSLHQ---FPGVASSVVFPSI--
-SRD-D-DLFVE---------LSNGVL---YKTQA----TLVYTNFHTHKNRMVYGQLLT
FAIDEFDIANKIYVGAP--------------------IY-R--DGKLVSVVTCRF---DD
YDKGLVLFPVTGVRPAGLISGQMMFDD---R-VIVERLKPNMAVYGRQQLPYRSAH----
----MSAKQFALAA--TVNRQLYRDLPRYAVVFYN--DTDITITMVEGEFEIHRVRLDGP
LITNQQG-------------
>YP_008378498
------------------------------------------------------------
---MAM-LK--------TFLLICVS-------SAALSVKVTTINNVLYTVNDTQKTIAVK
QVDDKPAFIQVIPPQSFTKN-------------QEELDMLHH---FPGVASNVMFPRI--
-ANN-T-KLTVL---------LNDGSL---ATITV----DRVYTNFHSHKNRMIYGQLYS
FALSNFSLANQIYIGAP--------------------IF-E--KERMVSVITARH---ED
YKNKLVIYPVTGISARGLVSGQINFDL---Q-ILTQKLLEGSSVYGKMQLPY--------
----KALKDYAIST--NRNKNLFKCLPRNVAVFHN--ERDITIALVEGEFEIDRIRLSGP
LILRNNIQQ-----------
>AGR57032
------------------------------------------------------------
---MAM-LK--------TFLLICVS-------SAALSVNVTTINNVLYTVNDTQKTIAVK
QVDDKPAFIQVIPPQSFTKN-------------QEELDMLHH---FPGVASNVMFPRI--
-ANN-T-KLTVL---------LNNGSL---ATITV----DRVYTNFHSHKNRMVYGQLYS
FALSNFSLANQIYIGAP--------------------IF-E--KERMVSVITARH---ED
YKNKLVIYPVTGISARGLVSGQINFDL---Q-ILTQKLLEGSSVYGKMQLPY--------
----KALKDYAIST--NRNKNLFKGLPRNVAVFYN--ERDITIALVEGEFEIDRIRLSGP
LILRNNKQQ-----------
>YP_009186701
------------------------------------------------------------
-----MCQYQLLVAS---LLVIN-FS--PNVLASNLSFNDSAINNVRYTIDHLTKTIDIH
NVNDSNVNIVIVPPHSVASR------------REHNLDNFHQ---FPGVASDIVFSGV--
-KKN--DVIHVL---------LSNGVL---YRTTS----DRVYTNFHVDKHRMIYGQLPT
FATDDFSLADKIYIGAP--------------------IF-R--NGKLASVITCRF---DD
YKNGLVLFPVSGVRTQDLVSGQIHFDE---SV-FVKKLLPDMSVYGRKQLPYRQNNDLQN
HTSTLNVKRFALAA--TNNRQMYRDWPRSVVVFYN--DRNIFISLVEGEFEINRVRFSGP
LIEPQQ--------------
>CDG72881
------------------------------------------------------------
----MMSFASFLL----V--LIC----------S--ASSTMAAFNVKYVVDHEARTMIVQ
SVDGRPVSIFVIPPNSDTNG-------------DDKLTWLHQ---FPGVATSVAFPSI--
-SQN-D-DLLVQ---------LNNGVL---YKTRA----TRVYTNFHTHKNRMVYGQLLT
FAVDEFDIANKIYVGAP--------------------IF-R--AGEMVSVVTCRF---DD
YEKGLVVFPVAGMRPAGLISGQMMFDD---R-VIVKKLKADMAVYGRQQLPYSSAH----
----MSAKQFAMAA--TVNRQLYRDLPRYAVVFHN--NTDITITMVEGEFEMYRVRLDGP
LITNQNKDDDDNDDSIGNIV
>CDG73033
------------------------------------------------------------
----MMSFASFLL----V--LIC----------S--ASSTMAAFNVKYVVDHEARTMIVQ
SVDGRPVSIFVIPPNSDTNG-------------DDKLTWLHQ---FPGVATSVAFPSI--
-SQN-D-DLLVQ---------LNNGVL---YKTRA----TRVYTNFHTHKNRMVYGQLLT
FAVDEFDIANKIYVGAP--------------------IF-R--AGEMVSVVTCRF---DD
YEKGLVVFPVAGMRPAGLISGQMMFDD---R-VIVKKLKADMAVYGRQQLPYSSAH----
----MSAKQFAMAA--TVNRQLYRDLPRYAVVFHN--NTDITITMVEGEFEMYRVRLDGP
LITNQNKDDD--DDSIGNIV
>NP_818678
------------------------------------------------------------
----MI-QS--------IVTLLCLA-------LIATPGTALTVNNVEYTINHLEKTITVT
QVDEKTCIIKTFPPLGSTDN-------------QEEYDMLHH---FPGVATSVLFPSI--
-KNS-S-MLSVL---------LNDGTT---FSAVA----DKVYTNFHSHKKRMVYGQLLS
FAVEDLNLANKIYIGAP--------------------IF-L--NNKLISVVTARH---DN
YEEGLVIYPVTGIRPDNLVSGQFNFDD---Q-IIVTQFVKGMSVYGKRQLPY--------
----MALKRHAINI--SANKKLYRNMPRSVAVFYN--DRDITIALVEGEYEIDRIRLNGP
LLAGHTPTPSI---------
>NP_037889
------------------------------------------------------------
----MMGFASFLL----V--LIC----------S--ASSTMAAFNVKYVVDHEARTMIVQ
SVDGRPVSIFVIPPNSDTNG-------------DDKLTWLHQ---FPGVATSVAFPSI--
-SQN-D-DLLVQ---------LNNGVL---YKTRA----TRVYTNFHTHKNRMVYGQLLT
FAVDEFDIANKIYVGAP--------------------IF-R--AGEMVSVVTCRF---DD
YEKGLVVFPVAGMRPAGLISGQMMFDD---R-VIVKKLKADMAVYGRQQLPYSSAH----
----MSAKQFAMAA--TVNRQLYRDLPRYAVVFHN--NTDITITMVEGEFEMYRVRLDGP
LITNQNKDDDD-DDSIGNIV
>AFP95871
------------------------------------------------------------
----MAWQT-LTL-----AVTLC-A-------LTT--AMTTTTHNTLYSVDHVAKTMQVH
EVDGNRVNITVIPPNSDTND-------------DESLSMYHH---FPGVATQVLFPPV--
-TSS-D-DLYVQ---------LSDGVL---YKTRA----TRVFTNFHSHKGRMVYGQLLT
IAVDDFSIAGMIYVGAP--------------------IY-R--DKKLVSVVTCRY---DD
YDAQTVLFPVSGIRPRGLVSGQFNFDD---R-IIVQELRRGMSVYGREQLPYQSAH----
----MSVKQFALTT--NNNKQAYRDLPRAIAVFHN--ANEITIALVEGQFEIDRVRFDGP
LITPQ---------------
>ACH88673
------------------------------------------------------------
----MAWQT-LTL-----AVTLC-A-------LTA--AMTTTTHNTLYSVDHVAKTMQVH
EVDGNRVNITVIPPNSDTND-------------DESLSMYHH---FPGVATQVLFPPV--
-TSS-D-DLYVQ---------LSDGVL---YKTRA----TRVFTNFHSHKGRMVYGQLLT
IAVDDFSIAGMIYVGAP--------------------IY-R--DKKLVSVVTCRY---DD
YDAQTVLFPVSGIRPRGLVSGQFNFDD---R-IIVQELRRGMSVYGREQLPYQSAH----
----MSVKQFALTT--NNNKQAYRDLPRAIAVFHN--ANEITIALVEGQFEIDRVRFDGP
LITPQ---------------
>NP_689331
------------------------------------------------------------
----MAWQT-LTL-----AVTLC-A-------LTA--AMTTTTYNTLYSVDHVAKTMQVH
EVDGNRVNITVIPPNSDTND-------------DESLSMYHH---FPGVATQVLFPPV--
-TSS-D-DLYVQ---------LSDGVL---YKTRA----TRVFTNFHSHKGRMVYGQLLT
IAVDDFSIAGMIYVGAP--------------------IY-R--DKKLVSVVTCRY---DD
YDAQTVMFPVSGIRPRGLVSGQFNFDD---R-IIVQELRRGMSVYGREQLPYQSAH----
----MSVKQFALTT--NNNKQAYRDLPRAIAVFHN--VNEITIALVEGQFEIDRVRFDGP
LITPQ---------------
>CDG73170
------------------------------------------------------------
----MMSFASFLL----V--LIC----------S--ASSTMAAFNVKYVVDHEARTMIVQ
SVDGRPVSIFVIPPNSDTNG-------------DDKLTWLHQ---FPGVATSVAFPSI--
-SQN-D-DLLVQ---------LNNGVL---YKTRA----TRVYTNFHTHKNRMVYGQLLT
FAVDEFDIANKIYVGAP--------------------IF-R--AGEMVSVVTCRF---DD
YEKGLVVFPVAGMRPAGLISSQMMFDD---R-VIVKKLKADMAVYGRQQLPYSSAH----
----MSAKQFAMAA--TVNRQLYRDLPRYAVVFHN--NTDITITMVEGEFEMYRVRLDGP
LITNQNKDDD--DDSIGNIV
>YP_009666799
------------------------------------------------------------
----MISAFSFAL----ILMAAA-AT--TTSSLSISSPTMEEIYNVKFSVDHSKRTMRVV
SVDNEDVLVKVVPPHGATNG-------------ADEYSLAHQ---FPGVVTQVMFPAV--
-SRD-D-DLYVM---------LSNGVL---MRTHA----TRVYANFHVHSNRFIYGQLLS
FVVDDFSLAAKIYIGAP--------------------IF-R--NKKLVSVVTCRY---DE
YDEGVVVFPVSGVRPRRLVSGQYMFDD---R-VVVQELRENNSVYGRRQLPYA-------
-----SVKNFAIAA--DNNRNEHRDLPRIVGVFYN--ERDVTVTLSEGDFEIDRVRFDGP
LIVPQEEK------------
>YP_002268179
------------------------------------------------------------
----MASATASML-----VWAIC-S------AATM--AAMATPNNVKYTVNHEARTMQVH
TVDDRPVSIHVIPPNSETNG-------------DDKLSVLHQ---FPGVATDVLFPAI--
-SAD-D-VLFVQ---------LSNGVL---YQTRA----SRVYTNFHTHKGRMVYGQLRT
FVLDDFEIASQIYIGAP--------------------IY-L--NHKLVSVVTCRF---DD
YEAGLVMFPVTGIRSRGLVSGQFNIDD---R-VIVQELRPNMSVYGRQQLPYDSAH----
----MSVKQFALST--NANRQAYRDLPRAVAVFHN--KREITMALVEGEFEVDRLRFDGP
LITAQRYEE-----------
>YP_009011212
------------------------------------------------------------
----MAWQT-LTL-----AVTLC-A-------LTA--AMTTTTHNTLYSVDHVAKTMQVH
EVDGNRVNITVIPPNSDTND-------------DESLSMYHH---FPGVATQVLFPPV--
-TSS-D-DLYVQ---------LSNGVL---YKTRA----TRVFTNFHSHKGRMVYGQLLT
IAVDDFSIAGMIYVGAP--------------------IY-R--DKKLVSVVTCRY---DD
YDAQTVLFPVSGIRPRGLVSGQFNFDD---R-IIVQELRRGMSVYGREQLPYQSAH----
----MSVKQFALTT--NNNKQAYRDLPRAIAVFHN--ANEITIALVEGQFEIDRVRFDGP
LITPQ---------------
>NP_613241
------------------------------------------------------------
----MAWQT-LTL-----AVTLC-A-------LAA--AMTTTTHDTVYSVDHVAKTMQVH
EVDGKRVSITVIPPNSDTND-------------DESLSMYHH---FPGVATQVLFPPV--
-TST-D-DLYVQ---------LSDGVL---YKTRA----SRVFTNFHSHKGRMVYGQLLT
IAVDDLSIAGMIYVGAP--------------------IY-R--DKKLVSVVTCRY---DD
YDAQTVLFPVSGIRPRGLVSGQFNFDD---R-IIVQELRRGMSVYGREQLPYQSAH----
----MSVKQYALTT--NNNKQAYRDLPRAIAVFHN--ANEITIALVEGQFEIDRVRFDGP
LITPQK--------------
>YP_009001785
------------------------------------------------------------
----------MIELF---FLAI----------AFLSTAKTSSINNVHYIVDEFNKSIKIT
HVNGVEVTVQIIPPHGELST------------R--EFDSMHQ---FPGVATDLLLTGA--
-PSD-KAILHVL---------MKDGNL---LRTTA----NRVFSNFHVYRHRMVYGQLYT
FVTDDFGEAEKIYLGAP--------------------IF-Y--NNKLVSVVTCRF---DD
YERGLVYFPVTGVRHDRLISGQLHFDD---NIVKVTRLQPGMSVYGRNQLPYS-------
----LGVKQLAMSA--YNNRQMYRDWPRTVFVYYN--ESDIIISLVEGEFEISRVRFQGP
LVEPQHK-------------
>AKN90978
------------------------------------------------------------
----------MIELF---FLAI----------AFLNTAKTSSINNVHYIVDEFNKSIKIT
HVNGVEVTVQIIPPHGEFST------------R--EFDTMHQ---FPGVATDLLLTGA--
-PSD-KAILHVL---------MKDGNL---LRTTA----NRVFSNFHVYRHRMVYGQLYT
FVTDDFGEAEKIYLGAP--------------------IF-Y--NNKLVSVVTCRF---DD
YERGLVYFPVTGVRHDRLISGQLHFDD---NIVKVTRLQPGMSVYGRNQLPYS-------
----LGVKQLAMSA--YNNRQMYRDWPRTVFVYYN--ESDIIISLVEGEFEISRVRFQGP
LVEPQHK-------------
>ACA02687
------------------------------------------------------------
-MYKMISVLEILV----VAFTLC-V------STS--PLSTMATFNVKYTVDHETKRINVN
SVLDAPVSIHVIPPNSDTNG-------------DEKLTLLHQ---FPGVATNIIFPSI--
-TKD-D-DLYVQ---------LNNGVL---YKTRA----TRVYTNFHTHKNRMVYGQLYT
IAVDDFEIANKIYIGAP--------------------IY-R--NKQLVSVITCRF---DD
YEAGLVMYPVTGIRPQGLISGQIQYDD---R-VGVETLRPSMSVYGRQQLPYKSAH----
----MSVKQFAMTA--DMNRQLYRDLPRSVMLFHN--NKEITITVVEGEFEMYRIRLDGP
LVTNQESSNEEK--------
>YP_001036423
------------------------------------------------------------
-MYKMISVLEILV----VAFTLC-V------STS--PLSTMATFNVKYTVDHETKRINVN
SVLDAPVSIHVIPPNSDTNG-------------DEKLTLLHQ---FPGVATNVIFPSI--
-TKD-D-DLYVQ---------LNNGVL---YKTRA----TRVYTNFHTHKNRMVYGQLYT
IAVDDFEIANKIYIGAP--------------------IY-R--NKQLVSVITCRF---DD
YEAGLVMYPVTGIRPQGLISGQIQYDD---R-VGVETLRPSMSVYGRQQLPYKSAH----
----MSVKQFAMTA--DMNRQLYRDLPRSVMLFHN--NKEITITVVEGEFEMYRIRLDGP
LVTNQESSNEEK--------
>YP_308908
------------------------------------------------------------
----MIQSQLILS----LMLTMASAT--TATPSTSLTKTAKTKFNVQYDIDENEKRIRVL
AVDGKTVRIETIRPHSDSENI-------KSADDQLPLSVLHH---FPGVASEIVFPAI--
-ENPND-SLLVL---------LNDGIL---FKVEP----TRVYINFHKHANRLIYGQLRT
FAIDDLWIAEKIWIGAP--------------------IF-S--NGRLVSVITCRY---DD
YDAGIVLFPVSGIRPKGLVSGQINYDS---T-VYVSSLRDGMSVYGKRQMAYSSPY----
----MTVKKFALST--TANRLTYRDLPRNVAIFYN--KNEISISLVEGEYEIDRIRLDGP
LIVPQ---------------
>QBI90242
------------------------------------------------------------
------------------MLTMASAT--TATPSTSLTKTAKTKFNVQYDIDENEKRIRVL
AVDGKTVRIETIRPHSDSENI-------KSADDQLPLSVLHH---FPGVASEIVFPAI--
-ENPND-SLLVL---------LNDGIL---FKVEP----TRVYTNFHKHANRLIYGQLRT
FAIDDLWIAEKIWIGAP--------------------IF-S--NGRLVSVITCRY---DD
YDAGIVLFPVSGIRPKGLVSGQINYDS---T-VYVSSLRDGMSVYGKRQMAYSSPY----
----MTVKKFALST--TANRLTYRDLPRNVAIFHN--KNEISISLVEGEYEIDRIRLDGP
LIVPQ---------------
>AOL57023
------------------------------------------------------------
----MIQSQLILS----LMLTIASTS--IMSTQTTRTVTTKSKFNVEYSVDENEKKIRVV
AVDGKTVRIETVRPHSDTNDI-------KTADDQLPLSALHH---FPGAVSEIVFPAI--
-DNSND-SLMVL---------LNDGIL---LKVEP----THVYTNFHKHDNRLIYGQLRT
FAVDDLWIAEKIYIGAP--------------------IF-F--NNRLVSVVTCRY---DD
YDAGIVLFPVSGIRPKGLVSGQINYDS---N-VYVNSLRNEMSVYGKRQMAYSSPY----
----MSVKKFALST--AANRLTYRDLPRNVAIFHN--KKEITISLVEGEYEITRIRFDGP
LIVPE---------------
>YP_009049954
MLRCFL-----------SNRVCAPTRDERGIIYYIKMSRVDVA------RA----RLQIR
AMYKMAYLA-TVL-----ALVAA-M-------AVS--ANTLSKHNVTYTVDEVRRTMRVN
TVDGVPVTIEPIPPHSDTDG-------------RDELSVLHQ---FPGVATQVVFPPL--
-APT-D-TLFVQ---------LNNKAL---YRTRA----AAVYTNFHTHKGRMVYGQLLT
IVVDDLAVAGKIYVGAP--------------------IF-R--DRKLVSVVTCRM---DD
YDKGVALFPVTGIRPRGLVSGQFNFDD---R-VIVQELRPGMSVYGRQQLPYDSAH----
----MSVKHFALAT--VANKQAYRDMPRAIAVFHN--QREVTVALVEGEFEVDRVRFDGP
LIVPQE--------------
>AOL56739
------------------------------------------------------------
----MIQSQLILS----LMLTIASTS--IMSTQTTRTVTTKSKFNVEYSVDENEKKIRVV
AVDGKTVRIETVRPHSDTNDI-------KTADDQLPLSALHH---FPGAVSEIVFPAI--
-DNSND-SLMVL---------LNDGIL---LKVEP----THIYTNFHKHDNRLIYGQLRT
FAVDDLWIAEKIYIGAP--------------------IF-F--NNRLVSVVTCRY---DD
YDAGIVLFPVSGIRPKGLVSGQINYDS---N-VYVNSLRNGMSVYGKRQMAYSSPY----
----MSVKKFALST--AANRLTYRDLPRNVAIFHN--KKEITISLVEGEYEITRIRLDGP
LIVPE---------------
>YP_009116933
------------------------------------------------------------
----MIQSQLILS----LMLTIASTS--IMSTQTTRTVTTKSKFNVEYSVDENEKKIRVV
AVDGKTVRIETVRPHSDTNDI-------KTADDQLPLSALHH---FPGAVSEIVFPAI--
-DNSND-SLMVL---------LNDGIL---LKVEP----THVYTNFHKHDNRLIYGQLRT
FAVDDLWIAEKIYIGAP--------------------IF-F--NNRLVSVVTCRY---DD
YDAGIVLFPVSGIRPKGLVSGQINYDS---N-VYVNSLRNGMSVYGKRQMAYSSPY----
----MSVKKFALST--AANRLTYRDLPRNVAIFHN--KKEITISLVEGEYEITRIRFDGP
LIVPE---------------
>YP_529812
------------------------------------------------------------
----MTSAS-ICA-----TFVAC-A------WLIS--VAMA-APNVLYTVNDEARTIKVH
TVDNSPVSVNVIPPGGNTNG-------------DDRLSALHQ---FPGVATDVLFPAV--
-SAD-D-VLFVQ---------LSNGVL---FRTRA----TRVLVNFHTHKNRMIYGQLLS
FEVDDFEVANKIYIGAP--------------------IY-R--NYKLVSVVTCRY---DD
FEAGLVLFPVTGIRPRGLVSGQFNFDGG--N-VLVQQLRPNMSVYGKQQLPYNSAH----
----MSVKQFALTT--SANKQAYRDLPRTIAVFHN--QREITIALVEGEFEIDRVRFDGP
LVVDQTKNGDGEK-------
>YP_009552165
------------------------------------------------------------
----------MHIIF--IASFLCSLFTASTTITNLAAPRIVNVYNVKCSVDHDSKTVTVF
AVNNKSVDIVIAPPGKELTRSSSPISTMQHHQHRLNLHLMHH---FPGVASTVFFPSL--
-DKD--DRVVVL---------MSNGAL---MRATL----SHVVANFHTHDRRMVYGQLRS
IAITDYSVAEKIYVGAP--------------------IF-K--NGHMVSVVTCRH---DD
FNSGVVQFPVTGARSEGLILGHVSFDNDEDNNVAVHKLDANVTIYGTTQLPYVSVS----
---PVNGKKFALIV--DRNRSNYRDLPRKVVVFHN--DTDVLISLVEGQFEMQRIHFDGP
LVKSFRRQRY----------
>YP_009250006
------------------------------------------------------------
----MCCTKQIAV-----LLFLCAA--------AAHSKVHLNAYRVKCSVDHDTKKIDID
QINGQNYNFVVVPPHQETTA-------------SDLFDYYHQ---FPGLVTDYNFHSF--
-NIN--DTLKVL---------LSDGKF---LHVLA---HDKVLFNFHVHKNRMIFGQMVS
FSVNDRSIASKIYVGAP--------------------VF-RALDHKLVSVITCNELV-HK
TDGERVIFPLTGVRHEHLSSGHVSFDG---E-YVVSQKVHGLSIYGRQQLPYTNNE----
-LYHTNVKQYAINI--MNNQRVYRNDPRTVTVYYD--DEEIDLVLTEGEFEIMRFRIDGG
LVNAIQNISKI---------
>YP_009165631
------------------------------------------------------------
----MVNVVTILLMSLTTMLTVTADT--HSASPTPQQPESQEVYEVEYSIDEINKRVNVI
KHKGSSVHIEVFEPNGVSNG-------------HEYLDTMHH---FPGVASTVVFDGA--
-YGGNDAILHVL---------LNDGTL---ARFTP----SRVYTNFHSHKNRLVYGQMHS
FVVBDYELANRIYLGAP--------------------IF-Q--NRKLISVVSCRY---DE
YDDGIAVFPISAVRSAGLVSGQIEYDS---R-VIVHNFEPGMSVYGKKQLPYESTV----
-PSMLSLKRFAINA--HNNRRAYRDLPRAINVFHN--RQNIVLTVTEGEFEMSRVRMDGP
LVRPQT--------------
>YP_249623
--------------MLLMSRLV---------------------------GE----KTQDK
VLYKMIQSQFILS----FMLTIASAS--MASTP---TTTRRTKLNVEYSIDENEKIIRVV
AVDGKAVRIETIRPHSDSNYI-------KTGDDQPPLSVLHH---FPGVASDIVFPAI--
-DNSND-SLMVL---------LNDGIL---FRVQP----EHVYTNFHRHANRLIYGQLRT
FAVDDLWIADKIWIGAP--------------------IF-F--NDRLVSVITCRY---DD
YDAGIVLFPVSGIRPKGLVSGQINYDS---T-VYVSLLRNGMSVYGKRQMAYSSPY----
----MTVKKFALST--TANRLTYRDLPRNIAIFHN--KKEISISLVEGEYEIDRIRLDGP
LIVPQ---------------
>ADV91363
------------------------------------------------------------
-MYKMISVLEILV----VAFTLC-V------STS--PLSTMATFNVKYTVDHETKRINVN
SVLDAPVSIHVIPPNSDTNG-------------DEKLTLLHQ---FPGVATNVIFPSI--
-TKD-D-DLYVQ---------LNNGVL---YKTRA----TRVYTNFHTHKNRMVYGQLYT
IAVDDFEIANKIYIGAPGPPSRSTVSISLISNSCSPGIY-R--NKQLVSVITCRF---DD
YEAGLVMYPVTGIRPQGLISGQIQYDD---R-VGVETLRPSMSVYGRQQLPYKSAH----
----MSVKQFAMTA--DMNRQLYRDLPRSVMLFHN--NKEITITVVEGEFEMYRIRLDGP
LVTNQESSNEEK--------
>YP_001650930
------------------------------------------------------------
----MNMVWSDRVI----LLVV------TAITMLAIDAAALSVGNVKYSIDRATKTIDVY
SVNNASSVFKIVEPGGRAPP-------------DERFDAMHH---FPGVITNTVLIGA--
-QDV-HTNLNVL---------LANEKL---LQITP----TRVYVNYHTHKQRMVYGQLRA
FVLDDFELANQVYIGAP--------------------ILSA--DGDLVSVVTCRF---DD
YRDGVVVFPVSGVRSPGLTSGQIQFDD---KV-TVNELDATMSVYGRMQLPYNVDS----
-THELNVKRFAISI--NNNRRMYRDWPRTVVVFHN--RRDVTISLVEGEFEMFKMRLDGP
LLRSQL--------------
>YP_006607871
------------------------------------------------------------
------------MHF---IKVIF-LM--TINILYLTTAEIKTIYNVDYVIDEATKTIKIV
SVDKQPSNIIIVTPNGHTNR-------------HEQYDVMHH---YPGVVSDVILPGV--
-PNE-RSIMHVL---------LNDGTL---VRAVG----EHVYTNFHTHKERMIYGQLRT
FALDDFSLADKIYLGAP--------------------VF-V--DKKLVSVITCRY---DD
YTNGLVMYPVTGTRSKGLISGQINYDD---KV-IVNVLRPSMSVYGRNQLPYSPDS----
-INAVSIKRLAISV--SNNRQIYRDLPRSVVVFHN--ENDIFINLVEGDFEIEKIRFDGP
MVVPQSI-------------
>YP_002854661
------------------------------------------------------------
----MRSSSTSLAIF---LSIVA-----AMISHGVSEKAIKSVYDVKYTVNRNNRIVDVI
SVNNKPLSVEIVAANGQSSG-------------QKRLDLAHH---FPGVIVDGLVFDTGV
GFDA-RTVLQVL---------LDNGTL---LRVVP----DRVYTNFHTHNRRMVYGQLRT
FALRNFAAADQIYIGAP--------------------IF-L--DGKLVSVVTCRF---DD
YDNGVVLFPVSAVRAPGLMSGQIHFDD---KV-IVEKLRPGMSIYGRVQLPYNAQNDSA-
DSSILNLKRFAVSA--SDNRLMYRNLPRTIVVFHD--RKQISIGLVEGEFEIDRVRLDGP
LIVPQSVE------------
>ALD88584
------------------------------------------------------------
----MLRQT--CL-----FFAIL---------ASAIAAKSLQRYNVEYTIDNDLNRISIH
KVDNRTVSINVIGHQSND---------------SDTLDRLHH---FPGVATSVMFPRI--
-DMS-S-ALFVL---------LKNGAM---ARVIP----EFVYTNYHVHKHRLVYSQLAT
FALEDRTVADMVLIGAP--------------------IF-R--NKKLVSVVTHRH---DD
--RDAVMFPVTGVRPRNLVSGQIQFDSN--NGVTPERLLTGRSVYGRRQMSYLPNE----
--RSVGIKEFALTS--VANRDTFRNLTRNVHIFYN--DDEIVITLSEGEFEISRIRFDGP
LLYK----------------
>QED40546
-MKLYIGFVALSYVVLQASAFVSPP---QRVVNYPNRHKDE-------------------
ALELLTS-K--KL-----IMDSS-N------EIYSANLSNITKYNVHCSVDDTNKQMQVL
QVDGKPVHIEVIPPNGETNG-------------RDGLSLLHQ---FPGVASEVLFPPI--
-NDKDA-HLYVL---------LNNGVL---ALVKP----TKVYTNFHKHQGRFIYGQLRT
FVIDDFSLADQIYIGAP--------------------IF-M--NKTLVSVVTCRY---DD
YDAGTVMFPVSGVRPNGLVSGQFHYDN---N-VLVSTLKPNMSVYGKHQMLYQSQF----
----MSVKRFALTA--SANRLAYRDLPRSVAVFHN--KKEIIITLTEGEFEIDRVRFDGP
IVTPQHR-------------
>AIG63200
------------------------------------------------------------
----MLRQT--CM-----FFAIL---------ASAIAAKSLQRYNVEYTIDNDLNRILIH
KVDNRTVSINVIGHQSND---------------SDTLDRLHH---FPGVATSVMFPRI--
-DMT-S-ALFVL---------LKNGAM---ARVVP----EFVYTNYHVHKHRLVYSQLAT
FALEDRTVADMVLIGAP--------------------IF-R--NKKLVSVVTHRH---DD
RDRDAVMFPVTGVRPRNLVSGQIQFDSN--NGVTPERLLTGRSVYGRRQMSYLPNE----
--RSVGIKEFALTS--VANRDTFRNLTRNVHIFYN--DDEIVITLSEGEFEISRIRFDGP
LLYK----------------
>AMN15404
------------------------------------------------------------
----MLRQT--CM-----FFAIL---------TSAIAAKSLQRYNVEYTIDNDLNRILIH
KVDNRTVSINVIGHQSND---------------SDTLDRLHH---FPGVATSVMFPRI--
-DMT-S-ALFVL---------LKNGAM---ARVVP----EFVYTNYHVHKHRLVYSQLAT
FALEDRTVADMVLIGAP--------------------IF-R--NKKLVSVVTHRH---DD
RDRDAVMFPVTGVRPRNLVSGQIQFDSN--NGVTPERLLTGRSVYGRRQMSYLPNE----
--RSVGIKEFALTS--VANRDTFRNLTRNVHIFYN--DDEIVITLSEGEFEISRIRFDGP
LLYK----------------
>QBM78987
------------------------------------------------------------
----MLRQT--CL-----FFAIL---------ASAIAAKSLQRYNVEYTIDNDLNRILIH
KVDNRTVSINVIGHQSND---------------SDTLDRLHH---FPGVATSVIFPRI--
-DMT-S-ALFVL---------LKNGAM---ARVVP----EFVYTNYHVHKHRLVYSQLAT
FALEDRTVADMVLIGAP--------------------IF-R--NKKLVSVVTHRH---DD
RDRDAVMFPVTGVRPRNLVSGQIQFDSN--NGVTPERLLTGRSVYGRRQMSYLPNE----
--RSVGIKEFALTS--VANRDTFRNLTRNVHIFYN--DDEIVITLSEGEFEISRIRFDGP
LLYK----------------
>NP_075091
------------------------------------------------------------
----MLRQT--CL-----FFAIL---------ASAIAAKSLQRYNVEYTIDNDLNRILIH
KVDNRTVSINVIGHQSND---------------SDTLDRLHH---FPGVATSVMFPRI--
-DMT-S-ALFVL---------LKNGAM---ARVVP----EFVYTNYHVHKHRLVYSQLAT
FALEDRTVADMVLIGAP--------------------IF-R--NKKLVSVVTHRH---DD
RDRDAVMFPVTGIRPRNLVSGQIQFDSN--NGVTPERLLTGRSVYGRRQMSYLPNE----
--RSVGIKEFALTS--VANRATFRNLTRNVHIFYN--DDEIVITLSEGEFEISRIRFDGP
LLYK----------------
>AJP07174
------------------------------------------------------------
----MLRQT--CL-----FFAIL---------ASAIAAKSLQQYNVEYTIDNDLNRIFIH
KVDNRTVSINVIGHQSND---------------SDTLDRLHH---FPGVATSVMFPRI--
-DMT-S-ALFVL---------LKNGAM---ARVVP----EFVYTNYHVHKHRLVYSQLAT
FALEDRTVADMVLIGAP--------------------IF-R--NKKLVSVVTHRH---DD
RDRDAVMFPVTGVRPRNLVSGQIQFDSN--NGVTPERLLTGRSVYGRRQMSYLPNE----
--RSVGIKEFALTS--VANRATFRNLTRNVHIFYN--DDEIVITLSEGEFEISRIRFDGP
LLYK----------------
>AJP07309
------------------------------------------------------------
----MLRQT--CL-----FFAIL---------ASAIAAKSLQRYNVEYTIDNDLNRIFIH
KVDNRTVSINVIGHQSNN---------------SDTLDRLHH---FPGVATSVMFPRI--
-DMT-S-ALFVL---------LKNGAM---ARVVP----EFVYTNYHVHKHRLVYSQLAT
FALEDRTVADMVLIGAP--------------------IF-R--NKKLVSVVTHRH---DD
RDRDAVMFPVTGVRPRNLVSGQIQFDSN--NGVTPERLLTGRSVYGRRQMSYLPNE----
--RSVGIKEFALTS--VANRATFRNLTRNVHIFYN--DDEIVITLSEGEFEISRIRFDGP
LLYK----------------
>AJP07715
------------------------------------------------------------
----MLRQT--CL-----FFAIL---------ASAIAAKSLQRYNVEYTIDNDLNRIFIH
KVDNRTVSINVIGHQSND---------------SDTLDRLHH---FPGVATSVMFPRI--
-DMT-S-ALFVL---------LKNGAM---ARVVP----EFVYTNYHVHKHRLVYSQLAT
FALEDRTVADMVLIGAP--------------------IF-R--NKKLVSVVTHRH---DD
RDRDAVMFPVTGVRPRNLVSGQIQFDSN--NGVTPERLLTGRSVYGRRQMSYLPNE----
--RSVGIKEFALTS--VANRATFRNLTRNVHIFYN--DDEIVITLSEGEFEISRIRFDGP
LLYK----------------
>AJP07579
------------------------------------------------------------
----MLRQT--CL-----FFAIL---------ASAIGAKSLQRYNVEYTIDNDLNRIFIH
KVDNRTVSINVIGHQSND---------------SDTLDRLHH---FPGVATSVMFPRI--
-DMT-S-ALFVL---------LKNGAM---ARVVP----KFVYTNYHVHKHRLVYSQLAT
FALEDRTVADLVLIGAP--------------------IF-R--NKKLVSVVTHRH---DD
RDRDAVMFPVTGVRPRNLVSGQIQFDSN--NGVTPERLLTGRSVYGRRQMSYLPNE----
--RSVGIKEFALTS--VANRATFRNLTRNVHIFYN--DDEIVITLSEGEFEISRIRFDGP
LLYK----------------
>AXU41465
------------------------------------------------------------
----------------MDSLLIC----------------------------HNDRFMQVR
K--TPEFNIKVFTPLSSTRVS----------PDDDELDRLHH---FPGVATTLVFPFV--
-DTD--QVLYVL---------LSDLTL---ERVHIIDDAHEPLFNFHVHKNRVVYGQLRS
FEAPDRNVASKIYVGAP--------------------IFNDASRSEIVSVVTARC---AL
---PDLRFPVTGVRSNGLVSGQVEIDG---EYVIQKQITANTSVYGRMISTY--------
----DEIKKFAINC--NKNKGLYRNEPRAFVVTEG--NNTITIALVENQFEIFRVRMNGS
LVAHA---------------
>YP_758317
------------------------------------------------------------
----------------MDNLLLC----------------------------HSDRSMRIL
K--TADLNIRIFSPLSSNLID--ANDDDDDKTDDDELDRLHH---FPGVASTIVFPFV--
-EID--QILYVM---------LSDLTL---QRVHIVNDDHEPLFNFHVYKNRVVYGQLRS
FEAPDRNVANKIYVGAP--------------------IFSDASKRNVVSVVTARC---AL
---PDLRFPVSGVRSEGLVSGQIEIDG---EYVIQRQRTADTSVYGRKVATY--------
----ADIKKFAIDC--NVNKSAHRNEPRAFIVTEGDGNNTITIALVENQFEIFRVRMSGS
LVAQNGG-------------
>YP_009112700
--------------------------------------------------M----MQMIS
ALYKNGERDRFN-------VIIS-H------LLDGDGSDGDAEQRAIYRQSRGANHASAH
CRRQAGV----DSRDSAEQR-------------YQRRRQAHRAAPVSGRRYRRSVSRR--
-FGG-R-RAFVQ---------LGNGVL---YQTRA----SRVYTNFHTHKNRMIYGQLRT
FAVDDFEIASQIYIGAP--------------------IY-L--NYKLVSVVTCRF---DD
YEAGLVMFPVTGIRSRGLVSGQFNIDD---R-VIVQELRPNMSVYGRQQLPYDSAH----
----MSVKKFALST--NANRLAYRDLPRAVAVFHN--EREITMALVEGEFEVDRLRFDGP
LITAQQRSEE----------
>YP_009666547
---------------------MTP-----NCVIYESLNSINMDLQFNLINIRLIKAFIIK
ALFLHQTI-----------TCVCVF--VLFTPFSVSLTNKMQVYNVEIETDYSNNSMLVT
KVNGENAFVKIFKPGQEIN--------------DEILNRYHQ---FPGIATSILFPQL--
-HLH-R-NVQLL---------TSDHRL---HDAEL----ESVCFNFHVCNKRFVFGTLPA
VIVDK-R-FVNLYVGAP--------------------IF-F--NEKIVSIVTTLH----E
ISNDRWLVPVTGIREASLFSGHVKTNNG----VRLEKWLPNTSIYGTKQLPY--------
----AEIKQYALEQ--EKTV--IADAEKSCVIFYK--ESEIRITWNQGEHELMHIRMTGP
FVESNFS-------------
>AAN28082
------------------------------------------------------------
----------------------------------------MELYNIKYAIDLT-NKIVIK
QVDNVDAFVHILEPGQEVF--------------DETLNQYHQ---FPGVVSSIIFPQL--
-VLN-T-IISVL---------SEDGSL---LTLKL----ENTCFNFHVCNKRFVFGNLPS
AVVNN-ETKEKLRIGAP--------------------IF-A--DEKLVSVVTAFH----R
VGENEWLLPVTGIREASQLSGHIKVLNG----VRVEKWRPNMSVYGTVQLPY--------
----DKIKQHALEQ--ENKT---PNALESCVLFYK--DSEIRITYNKGDYEIMHLRMSGP
LIQPNTIYYS----------
>NP_054166
------------------------------------------------------------
----------------------------------------MELYNIKYAIDPT-NKIVIE
QVDNVDAFVHILEPGQEVF--------------DETLSQYHQ---FPGVVSSIIFPQL--
-VLN-T-IISVL---------SEDGSL---LTLKL----ENTCFNFHVCNKRFVFGNLPA
AVVNN-ETKQKLRIGAP--------------------IF-A--GKKLVSVVTAFH----R
VGENEWLLPVTGIREASQLSGHMKVLNG----VRVEKWRPNMSVYGTVQLPY--------
----DKIKQHALEQ--ENKT---PNALESCVLFYK--DSEIRITYNKGDYEIMHLRMPGP
LIQPNTIYYS----------
>ABE68519
------------------------------------------------------------
----------------------------------------MELYNIKYAIDPT-NKIVIE
QVDNVDAFVHILEPGQEVF--------------DETLSQYHQ---FPGVVSSIIFPQL--
-VLN-T-IISVL---------SEDGSL---LTLKL----ENSCFNFHVCNKRFVFGNLPA
AVVNN-ETKQKLRIGAP--------------------IF-A--GEKLVSVVTAFH----R
VGENEWLLPVTGIREASQLSGHMKVLNG----VRVEKWRPNMSVYGTVQLPY--------
----DKIKQHALEQ--ENKT---PNALESCVLFYK--DSEIRITYNKGDYEIMHLRMPGP
LIQPNTIYYS----------
>YP_007250540
------------------------------------------------------------
--------------------------------MAKQVDVMEEVYNVKCTTD-S-KKMEIK
QIDDVDAFVQVIEPGQEVF--------------NETFNEYHQ---FPGVVSSIVFPQL--
-ALD-T-IVNIL---------TEDGSL---HTAKL----NHTCFNFHVCNKRFVFGNLPA
AIVNG-ETKRKLRIGAP--------------------IF-A--NETLVSVVTAFH----R
IDENEWMLPVTGIREATQFSGHMKVLNG----VCVEKWRPNMSVYGTVQLPY--------
----DKIKQHAVEQ--KLPP---MSAPESCVLFYK--ESEIRITFNRGDYEIIHFRLPGP
LVQPSITYYN----------
>AIS92852
------------------------------------------------------------
----------------------------------------MELYNIKYAIDPT-NKIVIE
QVDNVDAFVHILEPGQEVF--------------DETLSRYHQ---FPGVVSSIIFPQL--
-VLN-T-IISVL---------SEDGSL---LPLKL----ENTCFNFHVCNKRFVFGNLPA
AIVNN-ETKQKLRIGSP--------------------IF-A--GEKLVSVVTTFH----R
VGENEWLLPVTGIQEASRLSGHIKVPNG----VRVEKLRPNMSVYGTVQLPY--------
----DKIKRYALEQ--ENKT---PNVLESCVLFYR--DSEIRITYNRGDYEIMHLRMPGP
LIQPNTIYYS----------
>ACQ57310
------------------------------------------------------------
----------------------------------------MELYNIKYAIDPT-NKIVIE
QVDNVDAFVHILEPGQEVF--------------DETLSRYHQ---FPGVVSSIIFPQL--
-VLN-T-IISVL---------SEDGSL---LALKL----ENTCFNFHVCNKRFVFGNLPA
AIVNN-ETKQKLRIGSP--------------------IF-A--GEKLVSVVTTFH----R
VGENEWLLPVTGIQEASRLSGHIKVPNG----VRVEKLRPNMSVYGTVQLPY--------
----DKIKRYALEQ--ENKT---PNALESCVLFYR--DSEIRITYNRGDYEIMHLRMPGP
LIQPNTIYYS----------
>AGX01339
------------------------------------------------------------
----------------------------------------MELYNIKYAIDPT-NKIVIE
QVDNVDAFVHILEPGQEVF--------------DETLSRYHQ---FPGVVSSIIFPQL--
-VLN-T-IISVL---------SEDGSL---LPLKL----ENTCFNFHVCNKRFVFGNLPA
AIVNN-ETKQKLRIGSP--------------------IF-A--GEKLVSVVTTFH----R
VGENEWLLPVTGIQEASRLSGHIKVPNG----VRVEKLRPNMSVYGTVQLPY--------
----DKIKRYALEQ--ENKT---PNALESCVLFYR--DSEIRITYNRGDYEIMHLRMPGP
LIQPNTIYYS----------
>NP_047534
------------------------------------------------------------
----------------------------------------MELYNIKYAIDPT-NKIVIE
QVDNVDAFVHILEPGQEVF--------------DETLSRYHQ---FPGVVSSIIFTQL--
-VLN-T-IISVL---------SEDGSL---LPLKL----ENTCFNFHVCNKRFVFGNLPA
AIVNN-ETKQKLRIGSP--------------------IF-A--GEKLVSVVTTFH----R
VGENEWLLPVTGIQEASRLSGHIKVPNG----VRVEKLRPNMSVYGTVQLPY--------
----DKIKRHALEQ--ENKT---PNALESCVLFYR--DSEIRITYNRGDYEIMHLRMPGP
LIQPNTIYYS----------
>YP_473209
------------------------------------------------------------
----------------------------------------M---HVQMEVKFD-EDTGSL
QMNDRNVFVKVFEPGQEVF--------------DETLNQYHQ---FPGVATDIVFPQL--
-SLG--LTVDVF---------TSSGT----YSGTL----TTTCFNYHVCNKRFVFGVLPA
LEVSK-EVRDHLCIGAP--------------------IT-C--DDRLVSVVTTMY----E
RADGVWLVPVTGVRESGQVSGHAHVRNG----VRAERLRAGRSVYGTVQLPY--------
----DQLKAYALSQ--TAPR---GEATESCMLFYN--DSEVRITFNRNAFELMHWRLPGP
FVVRSV--------------
>AFN21092
------------------------------------------------------------
----------------------------------------MELYNIKYAIDPT-NKIVIE
QVDNVDAFVHILEPGQEVF--------------DETLSRYHQ---FPGVVSSIIFPQL--
-VLN-T-IISVL---------SEDGSL---LALKL----ENTCFNFHVCNKRFVFGNLPA
AIVNN-ETKQKLRIGSP--------------------IF-A--GEKLVSVVTTFH----R
VGENEWLLPVTGIQEASRLSGHIKVPNG----VRVEKLRPNMSVYGTVQLPY--------
----DKIKRHALEQ--ENKT---PNALESCVLFYK--DSEIRITYNRGDYEIMHLRMPGP
LIQPNTIYYS----------
>AFN09041
------------------------------------------------------------
----------------------------------------MELYNIKYAIDPT-NKIVIE
QVDNVDAFVHILEPGQEVF--------------DETLSRYHQ---FPGVVSSIIFPQL--
-VLN-T-IISVL---------SEDGSL---LPLKL----ENTCFNFHVCNKRFVFGNLPA
AIVNN-ETKQKLRIGSP--------------------IF-A--GEKLVSVVTTFH----R
VGENEWLLPVTGIQEASRMSGHIKVPNG----VRVEKLRPNMSVYGTVQLPY--------
----DKIKRHALEQ--ENKT---PNALESCVLFYK--DSEIRITYNRGDYEIMHLRMPGP
LIQPNTIYYS----------
>AFN21230
------------------------------------------------------------
----------------------------------------MELYNIKYAIDPT-NKIVIE
QVDNVDAFVHILEPGQEVF--------------DETLSRYHQ---FPGVVSSIIFPQL--
-VLN-T-IISVL---------SEDGSL---LPLKL----ENTCFNFHVCNKRFVFGNLPA
AIVNN-ETKQKLRIGSP--------------------IF-A--GEKLVSVVTTFH----R
VGENEWLLPVTGIQEASRLSGHIKVPNG----VRVEKLRPNMSVYGTVQLPY--------
----DKIKRHALEQ--ENKT---PNALESCVLFYK--DSEIRITYNRGDYEIMHLRMPGP
LIQPNTIYYS----------
>NP_203288
------------------------------------------------------------
-----------------------------MVNTVVQEQKYL---KMDTEITFE-KETGIL
RMGNKELFVHVFKPGQEVF--------------DETLNKYHQ---FPGVATDVIFPSI--
-QLN-KSELTVF---------TTSGS----YTGIP----NAKCFNFHVCNKRFVFGVLPA
LKVPA-DVGEHFSIGAP--------------------IT-C--NNKLVSVVTALH----K
QLDGSYLVPVTGVRETSLVSGHAHVRNG----VRTERWLADRAIYGTMQLPY--------
----NQIKAYAMAQ--VAPP---ADALDSCVLFYN--NSEVRITFNKGNFELHHWRVPGP
MCGF----------------
>YP_009316042
------------------------------------------------------------
------------------------------------MDNKM---YVRMEIKFD-EDTGRL
QIGDRDVFVRVFEPGQEVF--------------DETLDQYHQ---FPGVATDVVFPQL--
-TTG--ATVSVH---------TAIGP----YSGPL----TVSCFNYHVCNKRFVFGVLPA
LEVPA-DVRPHLRLGAP--------------------IL-C--DDQLVSVVTAVY----E
RADGVWLVPVTGVRETHQVSGHARVCNG----VRAERLRDGRSVYGTVQLPY--------
----NEVKAYALSQ--STPA---ADARESCALFYN--DSEVRITFSKGEFEQMHWRLPGP
FVGRLV--------------
>NP_932739
------------------------------------------------------------
------------------------------------MDNKM---YVRMEIKFD-EDTGRL
QIGDRDVFVRVFEPGQEVF--------------DDSLNQYHQ---FPGVATDVVFPQL--
-ATG--ATVSVH---------TAAGA----YTGSL----TASCFNYHVCNKRFVFGVLQA
LEVPA-DVRPHLRLGAP--------------------IL-C--DDQLVSVVTAVH----K
RADGVWLVPVTGVRGAHQVSGHARVRNG----VRAERLCAGRSVYGTVQLPY--------
----DELKAYALSQ--STPP---ADAQESCALFYN--DSEVRITFNKGDFEQMHWRLPGP
FVGRLV--------------
>AXE72060
------------------------------------------------------------
------------------------------------MDNKM---YVRMEIKFD-EDTGRL
QIGDRDVFVRVFEPGQEVF--------------DETLDQYHQ---FPGVATDVVFPQL--
-TTG--ATVSVH---------TAIGP----YSGPL----TVSCFNYHVCNKRFVFGVLPA
LEVPA-DVRPHLRLGAP--------------------IL-C--DDQLVSVVTAVY----E
RADGVWLVPVTGVRETHQVSGHARVCNG----VRAERLRDGRSVYGTVQLPY--------
----NEVKAYALSQ--STPA---ADARESCALFYN--DSEVRITFSKGEFEQMHWRLPGP
FVGRLG--------------
>YP_610991
------------------------------------------------------------
------------------------------------MDNKM---YVRMEIKFD-EDTGRL
QIGDRDVFVRVFEPGQEVF--------------DETLDQYHQ---FPGVATDVVFPQV--
-DTG--ATVSVH---------TAAGA----YSGPL----TASCFNYHVCNKRFVFGVLPA
LEVPA-DVSPHLRVGAP--------------------IL-C--NEQLVSVVTAVH----E
RADGVWLVPVTGVRGPHQVSGHARVCNG----VRAERLRAGRSVYGAVQLPY--------
----DKLKTHALSQ--TAPH---AEASESCALFYN--DSEVRITFNKGSFELMHWRLPGP
FVATALNKHY----------
>YP_803526
------------------------------------------------------------
------------------------------------MDNKM---YVRMEIKFD-EDTGRL
QIGDRDVFVRVFEPGQEVF--------------DETLDQYHQ---FPGVATDVVFPQL--
-TTG--ATVSVH---------TAIGP----YSGPL----TVSCFNYHVCNKRFVFGVMPA
LEVPA-DVHPHLRLGAP--------------------IL-C--GEQLVSVVTAVY----E
RADGVWLVPVTGVREAHQVSGHARVCNG----VRAERLRDGRSVYGTVQLPY--------
----NKVKAYALSQ--STPA---ADARESCALFYN--DSEVRITFSKGEFEQMHWRLPGP
FVGRLV--------------
