# Supplementary material for: Endoparasitoid lifestyle promotes endogenization and domestication of dsDNA viruses
Source: eLife. 2023 Jun 6;12:e85993. doi: 10.7554/eLife.85993 (PMC10259472; doi:10.7554/eLife.85993)
Supplement: Figure 1—source data 1. [file elife-85993-fig1-data1.zip › All_clusters/Cluster16413.aa.aln]

>NW_011887740.1_1:242838-244503(-):Fopius_arisanus
----------MFVRRTKIATNEEIHRQQLIEGI-L-----LGET---PVNLLEKKVAAIT
KHLSIDCILHAKIHSSLDIIKKMYNSEM------------------------ELHAMSLV
DHINSYLQEVYFKSGDIIPLPIKKAIVVYKAATPPLPPLNYQLEQASYIPANLREFEHLC
FENQMICQFDGRMPFATYLYKNFLYYLNASCVEQLDGNQCWQARFAVLLAETEQNDYMAY
SAFYSNSVEYRGRSYDCAFVPKYHVRNLRPIKYN-VQLVDDREFVEYFESLNVTSVRRIP
MQYIGIFLVFPFKEGHYIQPNGEIISPNLLPPKK----QYINMNLLAANICNVSQLEGAL
DWTGRVAQLDHIISCVVHARTLREEGMALMILRRMLGNYLKLGIYNISLPNETEILTWMQ
LV----CSTKLPILPPIHYPQS-------RGTGMWVGLIQDIAQSCSTNYGASILSSAYA
IPELEIVNVFEALK------YDAEKYVFYTIIMQRYACPIFFKARNYLKPKFGTSQINL-
-------TQY-------------QVCKRNYYNTTLDERLLQAITQPIVRSTD-INQNVPW
CPPFKCSDLYEFSDVQLKELVKGKNIQLTDEQLAALIALAIT--
>scaffold_969:25866-27516(-):Venturia_canescens
-----------FQLRTSLPPSTEEINRQEIVWSVL-----RGASNITLTTMLEKKAAAIC
HHARIDSIMQCKVLKSLETIKSFIKNED------------------------DLNDVIVQ
RKIWNYLKTVEIEIGDVMHLSVKPLILTRAPQTVS--HENIELETAPNVTVSLHDFETLC
FENRVQLQYYTNTPFSSYVFQNILFSLSATTLESLLGSDKWQARLATLIHHTGFSDIVTI
KSFYEDTVEHNGVVYDTSFVPKYEVRKLKPIARL-PRTTNDPETLNYREKMDPRNVKSVP
LSHIGIFLVYPFKDGYYVQPDGTVTHVGIMEPK------KNSIQFNVTELCDASNVEHAI
DDAARTFNYDDVLAYAIHSVSLKEQGLALLIIRQMIGPVLTLGEFKISLPTIDEILAWTS
FS----CTSRKILLPEH-SNTP--------TVAVSTALIRDIASSCVSKLGAAFICSSYN
ILESDFHAVYGNLR------NDAELYVFLTLLMQVYPTNMYKLQRDSLKPVFGSSPRSL-
-------ERY-------------QSSTRAYVQTTLADRL-NSYTEPLITPTD--VGTSVT
CPPYKCMELYEFIDPKLNELVTTGDTELTPSQYASFISLHIQ--
>YP_009553068
----------MFSVRQTIATNQELARQRAIEKSVL-----FGKT---PTTFIEKKAAAIT
GHPDINPILKCKVAIALDTILKFVESDN------------------------DFENVKII
NRIRNHLETINIETGSTLTMVRKLPILSVQPIVPI--EYVNVLETEFSTVVNIADFEYTM
FNAKVKYRYMRETSFATYMYQNIMYFLNTYDINALEGIDTWLARYAVLLNRTKFSDYVAK
KAFYQDIVYFHGVGYDTSFVPKYDVNNLRPQDPI-PCSITDESQIDYYYKLNVLRTDQVP
IEKIGIFLTFPFKDGHFIKPNGRIRYLGLDNRKR----ALKSVRLMIKNICSVNDIEAAL
DSAARGMQLDDIIYRAVYSRNLKEQAVALMIIRRIVGNYARVGKYIIQIPNEMTLLSWTK
LS----CRKNSIILPPI-YTND-------NRAPHYVSMIQDISQICYDKMGASIICSNHF
LPELNLSAIYQLLQ------TDAEKYIFYTLVLQDYPIPMYYDAREKLKPKFGTANIDL-
-------EKY-------------KQIKRPFINVSMEDRL-NSITQPLVDMTDDTFTMENK
CTPYDCFEMYEFHDEKLKILVTDGDVELDRNQIVNFITLSII--
>YP_002321336.1_CP_Burke-fopius
----------MFSTREAFATNDELVRQQEITDVVL-----YGKS---PTTFIRKKAAAIY
GHKAINIIAHAKILQSIDHILTFITSDD------------------------DLHDLATQ
ERIRSYLRSENLKLGTPIMLHKKLPILTLQPEPIP--SYPMLLDTDVISPVNIADFEYMC
FENRIRFRYLQGTKFATYMYQNLLHYLNAKTSDELIGNESWQAQFTILIERTNYSDYVAT
QAFYDDSVAYRGIIYDTSFVPKYDVRNLTPQDPI-NSRTSDDQMINYYYSLNERVTTKVP
MHMIGIFLTFPFKNGHYIRPTCEIVHLKLKTYN-----TLKSSRIIITNLCDMYDVESAI
ESAARSIPLDDVIYHAVYSKNLKEQSIALLILRRLVGDTLTIGDERINIPTEINVLSWSK
HS----CSKKTLILPPI-VPHK--------SSQIYLELVQDIASSCGNKLSASLICHKYF
IPEMHISEIYANLK------SDAEKYILLLLVLQEYRMEMYKYALKQLNPVFGNSEIDL-
-------SKY-------------AQNNRLYLDTLITDRL-DTMSEPLLLPSD-VSSNINA
CTPYSCLELYEFTNPQLNELAKYGDVTLDQNQLARFIALMVYNK
>YP_009551759
----MSNCDIMFSPRQTIATNDELSRQYLVEQILL-----FDER---PTTYIGKKAAAIY
GCNNVSTILKYKIYNALDKIQEYAKNIN------------------------DFSNESVR
RRIYDLLDTIHIDYGITIQLPQKPPILYTQPILPP--VFTTTLRTATSTMVNIAEFEHMV
FENKAQFRYLNNTSFATYMYQNILQMLNVSNIDTLEGVEMWQAKYAILLNRTNFNDYVAR
NAFYYDQVNFLGVGYDTSFVPKYDVNSLKVQDSI-PATITDQSQIDYYYKLDVRKEQFIP
KDKIGIFLTFPFKDGHYIKPSGKIRFLNMR---PLADCTLKSTGLIIKNICGMNDIEAAI
DNAARSVKLNDLIYRTVYSKNLKEQAVTLMIIRRIVGEYGRFGKYLVQLPNEFSILSWTK
LS----CSRIPVILPPI-YTST--------DTNVYVALVQDISQSCYSKLGASMLCSGFG
IPEMNMAGVYQLLT------NDAEKYVFYTLVLQVYPNPMYFTARSQLEPNFGQSNINL-
-------NKY-------------PVYRRYFTNNTTLERV-DMQSQPLVDDSSNNNLSGNK
CTPYSCSEMYEFNDRQLNTLVATGDVELNDLQYAHFIASLLDL-
>YP_009345967
----------MFSVRETVATNKELARQRAIEQVVL-----FGKR---PTTFIEKKAAAII
GHPLINPILNCKIRNSLDVILEFSNVENNNDNDNGDGGGYGVNGSTNDVTLPNFEDPELK
NRIRHHLDTVNVEIGSTLKFIRKLPILSVQPIQPI--EYTSVLAIRRDSAVNLADFENIL
FNGRVKYRYMRGTSFAAYVYQNILYSLNTYNVESLEGLDVWQARYAVFLKRTNLAEYAAM
KAFYIDTVYFQGVGYDTSFVPKYDVANLKPQDPI-PYSVTDASQIDYYYKVDVKSVLKIP
DEKIGIFLTFPFKDGHYIKPNGRIRYLGLNNNKSINNAILKSSRLMIDNICSLNDLEAAL
DNAARSVKLDDIIYRAVYSKSLKEQAVALLIIRRIVGNYVRVGKYIIHVPNEMTILSWTK
IS----CDRMPIMLPPI-YEDR-------IQTNIYVAMIRDIAQSCYNKMGACILASKYF
VPEINLSSVYQMLK------NDSEKYVFFTMVMQEYPTPMYLNARNALNPTFGDSHIDL-
-------SKY-------------SQRKRQFVNTSINERL-NDITEPLVDTP------NYE
CTPYDCMELYEFHNDQLKVLVETGDVGLDTDQLVNFITLSIL--
>YP_009553384
----------MFTLRTELPTNEELARQSEMIDVVL-----YGRN---PTTFIQKKTAAIY
GQKGVNVITQAKVFQSLDHILTFINSDD------------------------DLTVNKNQ
ERIRNYLKSVNIELGTPLVLPKKLPILAQQPPEVDMGRLNAVFDTTIAPPVNIGQFEELC
FQNRIRFRYLRNSSFASYMYQNLLYYLNASSADELIGNDTWQAHLALLIDRIDYSDYLTM
EAFYVDSITYRGVEYDCSFVPSYDVRSLDPQDPV-NPKLNDQAMIDYYYSLNERSKIVIP
TNMMGIFLVFPFKNGHYIRPSGEIVHLTLNNYN-----TLKSSRIAISNLCDMYNIESAI
ETEARLIPLDDAIYYAVYSKDLREQAIALLIIRRIVGNTLIIGEERIELPSELNILSWTK
HS----CSDRALVMPKL-IEDR--------GHVFYLEMIQDIAASCTSKLNATLICSNYF
IPELHISQVHSLLK------NDAEKYILFTLILQEYRIDGYRRARKNLKPTFGASLISL-
-------DKY-------------AMTNIRKNSKYAKNS-----SG----DFI-SAGDLNV
CSPYSCMNLYEFTDTSLNTLAKTGDVDLDNSQLASFITLMIS--
>YP_001111343
METQVFELPYLFSDNNVPP---EEYEQYEQNKSVIWDTFRFLKPSVRFTNPLQYVTSAIL
FQANIDKILCAKILKYLPHIIEFFKINKNDTTEIKFQT-----------LIGLITNDDLK
ERILNFTNSVGLEKNDIITISRKKIIFTTFPQKIKEYKKNIVIEKAYVKINSLFDFEHTI
FSKNITFKYYENVNFAFYIYMNLMNDLGIKDDSELLLFNSWKSKLALLLVQTNFDNKVAV
SAFRNNTVTYKGVVYDTSFVPKYNVQDIRPIQRNMTNPINVQNMISYRNQLNVRTTKKID
LKYLPFFYTFPFKDGHLIKSDGQIVFMNVPEPTNYV----KRIISSSLSICSLDNVEELV
KYVIERLSISEIISTAVNSNSLSEQALALLALWFIRGSYMYINYIKINLPSLTNLLKWNL
CLFTPDMSNVSIILPPL-YNNIYKNSYFELNVKLYTNLVKHIASIAQSAIAVCILCSKYK
IPEIVITHVYNNLDENLGKKNTTQLFVFFTLLIQENYNFIYINARNLLKPTFDTKVTNTG
ILLPEEIEVYQYYNIQVPNIEPFKKNSSPYVDKTWKQML-NESSLKIFAL-GDIGSAKID
CVLDECLSLPDQ-TTKLDFLAKNNYCPLNNLEIAAFITLSVQ--
