# Supplementary material for: Endoparasitoid lifestyle promotes endogenization and domestication of dsDNA viruses
Source: eLife. 2023 Jun 6;12:e85993. doi: 10.7554/eLife.85993 (PMC10259472; doi:10.7554/eLife.85993)
Supplement: Figure 1—source data 1. [file elife-85993-fig1-data1.zip › All_clusters/Cluster11092.aa.aln]

>NW_011887765.1_0:910246-910567(+):Fopius_arisanus
---------------------------MFIKFADTKGKVADGK----DSIQ-PLSLG--S
ALFEDDGIFIVDRHPTQETSQVTADAIISIIKYAVTEMVRKKAPSDETLDVYLPRIHPDM
FQEALTQKSIVDISPIVRLHY---------------------------------
>scaffold_633:95438-95759(-):Venturia_canescens
---------------------------MFVKFANTDGLVMDAEEPYTDTEI-PLELG--T
CIFLPDGLVFVDRHPGDTATRLYTQGIIDCIRFAQQI-YE----ADEGCQIHLPRMHSSL
LAEAEVQQQLYKLAKKVNILVI--------------------------------
>YP_009553141
---------------------------MYIKFADLNGTIFDDERV--NSLD-PSTLG--E
VILLDDGIIIYDRFPNQQTTQLHIGSMIETLKYLLNKTYS---LQTNDIRIYLPRMSMNM
TGQAMIQKSFLTMSSVDPVK--YECSLSKNYNK----------INNFNITLIHV
>AJZ73126.1_CP_Burke-fopius
---------------------------MFVKFANTDGLVMDAEEPYTDTEI-PLELG--T
CIFLPDGLVFVDRHPGDTATRLYTQGIIDCIRFAQQI-YE----ADEGCQIHLPRMHSSL
LAEAEVQQQLYKLAKKVNILVI--------------------------------
>YP_009345933
---------------------------MFVKFANINGEAFDLTG---SIYK-PGVLG--D
VILYENGILIYDRFPNQQTTQMNISTMVETLRYLLSKTYA---LQSRRVDIYLPKMSNDM
NAQANVQKTFLTMTSDDNLLNFGECSMDHGYNNECQ--SNKKPSNRFNINIINV
>YP_009553461
---------------------------MFIKFADTDGNVFDYDGS--TLDF-VPDLG--G
MYTYTDGIAIVDRRPNQESTQLNVDGVIKTLRYLLKNLYP---LQTSDIVIYLPRMDPNI
SMQADIQAKFSKLSNS----------------------LDSNQINYFNIKMAYV
>YP_002321434.1_CP_Pichon-venturia
MSTCNFNKNLVEIVTLLLRVMNVTANDMFIKFANTSGRVYDYQRE--SLGS-NYDLG--S
LITTDDGIIIVDRYPSQETTQLEISSMTDTLIYILKKIYQ---LQTRDITIFLPKMDANI
SKQAEIQSKFANLSV------------------------KDAPVNYFNINIIHL
>YP_009551787
---------------MNIALQPSLMANIVIKFANTNGQVYDYDQ---TIVE-SNSLG--T
MTINENLILIYDRYPEQQTTQLNVNSLISTLHYILHKL------DIQTVDLYLPKMSANM
NEEAEIQYQFRQMSIIQKNVLVS-----TKKTSVCPTVFKKSTRSTLDIKIYYV
>YP_001111308
---------------------------MIVAFGNTEGKIFGVKNLLVDSNNISLKLCKIN
ILNDDYDLLIIDRYPTDVVSRVDVTEVLQVITKILQKTN-----PPEKLTVYLPKMSRDE
YKSFNIQSQFMNLSVFKNTIVEIKFIS---------------------------
