# Supplementary material for: Endoparasitoid lifestyle promotes endogenization and domestication of dsDNA viruses
Source: eLife. 2023 Jun 6;12:e85993. doi: 10.7554/eLife.85993 (PMC10259472; doi:10.7554/eLife.85993)
Supplement: Figure 1—source data 1. [file elife-85993-fig1-data1.zip › All_clusters/Cluster22585.aa.aln]

>scaffold_1254:15016-16750(+):Platygaster_orseoliae
------------------------------------------------------------
---------------------------------RKIRNNFSHG-STIQLYFNMAHLFKNN
IIFYHQDTFALEVYKFCDCELKNVLLRY---ELPEYIANKFCLMLHYSICHFEKCSNAFT
LLLDLLSLNDCIDDTQRELFDKHRRDIDVQQLFHNFKLKINAMLININGDNNTTTLIDEK
QKNDKKNLQIWIENIENNYNIATLSDNKHLPNIFITQFYQNNQQKALNIKKKNKDFNNDK
------------------------------------------------------------
-------------------------------------------------------VNDSV
NITHFTTSVDLSKIRSINVTYCAIFSKKKIIQITCNLHNIFFKRLLAKNLIFLFKILHVD
KN--ITTLECY-LLKEYAYVFYHMLEAYIRKYKKEIEEKNTMVIIETSVINIHEEILNNV
IFI-------------NSIDDNFIYLYENFSNKY-ICLYCNPIVRDVTREKYAVHQIIDL
YCIVEHQSLYEILQKF-TPYYVIKRIIEYKNLTFYYIHFYIPKYIHLRFFKIISNLIRIQ
SKK-----KLNEKFDISNYSILDDLWFDRPCAQILYTSDIQSIDVKN-------------
------NFKLYIRNYVFCAYITLFNKITPWPNNNEDATIFSVVYIKAMKTIVTNNLKFYY
MNNREDGPLINIVSVRGIESFADDRVNNKCYTNFSCATLNTVLNCPTLVNSQ--------
-
>scaffold_596:31532-32492(-):Encarsia_formosa
------------------------------------------------------------
------------------------------------------------------------
------------------------------------------------------------
------------------------------------------------------------
------------------------------------------------------------
------------------------------------------------------------
------------------------------------------------------------
------------------------------------------------------------
-LKFILRVRLY-TYVYLSSQLISILNRYDKKIKNQIKSFSSLVAHGKQVERVDHKFLTQF
KNIEWLYHDASIVNMIKNCKHDTFYLFDLASATSEKIGNG----CLEINESDKRTDVIDI
FYILRHDMLLNIFRKMPFFFFKIRMRPSAFHLKFYYINIYVHKKFTMFVYSMLAEASSLA
AADVAQREHFKNAELYFGKKILLLHWLARPPCTLIYTSEIDSIKDE--------------
--------LIRDRMIMYRYFMESNKKTCPYPFTVQERLEFVQLTIRYFKAKMFKEPKVFF
TKNIHDGPLSNVVSSRAISSIVDHLVDDKKYM-CNSVPISTLLNVPSFT-----------
-
>IDBA_scaffold_8257:5441-7661(+):Leptopilina_heterotoma
-------------IFGQTNFFFLQ--I--AEPERLDNKVILCNKQYNCDFLHTITVDIRE
KLMHIVLNLCIRKNLDI---SSVKYLTLVYSCRTTVCTNFSKGNHVSLNVYSMAFYFRDN
VIFYSNDTSSQTLYDVIMCFTYKILLER---KVTKHLAHDYCEILFMDFLEAKDTD---K
FLIKSFQSN-GKKLAGDI-LLTFNRLVKVVQDFNN---FTSSLIQDTSKEEIL-------
KILYKILDDDFISHIQQMYSILAYNI-DDSPNMIANKYLEMKMQSSLSVKRIVKVK---S
NSLTTTISNSKAIANSNIHLTSENSDDKLNNFNEKRVVSDT------DLNSSNYNNYDHL
NSSNNIIDQKIVFAKSMNINIKK-LQNNVETIHCNPVINKILFGNQFNFVNDSDNNSNNG
NMKLIIESLSL---HYV---HYNISSNFKFICFRLNIKEVTLQHLIDNFIIFGFRLLCHY
GHQDILDVIVY-VYRETINVFCTSIKRYIKKYANVVNSRFRMLLSRSLVHQWGSELLSEV
KL------IPSYIKEIREAKKNKFYLVEMVMNA---CHDG----YKVILKSKRLHDFIDI
YLVIEKQAFGNLCSKN-SFSFKIQMKVSYNHKCFLYVHIYVHKIRSLQIYRNLQQSWKM-
---------KRTVEKENCTNVLDILWNYRPDVQLIYTSDYNSILKR--------------
------TSSMFMRNILFNVYIIRSGKYSPYPRNLVDANTMCFLLLRIAKSIAYKQDALFH
VKNNIDGPLNNIVSIKGVASFVDTKVDNHNYK-CNCTTVCTMLNCPLYTGLQNPENCKLN
M
>scaffold_159:5336-7385(-):Leptopilina_boulardi
------------------------------------------------------------
--------------------------ALVYSCHTTICTNFANGTRVSLIVYSMAFYFRDN
VTFYATDKESQRLYDVIMKFSYKILLER---KVSKYLAHDYCEILFMNFLESKDTA---E
ILVKKCQQN-GAELSDDS-LSTLNRLIELVQYFNY---FVSSTILESNNEEIL-------
KILYKIFDDDFINYIQQMYSILAYNL-DDSPNLIANKYLEMKMQSSLSVKRIIKSTQQNL
NKITTMITNSNAITKSDNDLTSESSSDNANDLNEKLDDNCTALDADNDDDCSLLNSNDHG
NISNNIFEEKIFSSKSINLNSTGEFQTNEAITFHHPVMNKIIFGTQFNRDINNDNEGNSN
NVKLIIENLPL---HHI---HYNIADNFKFICFRLNIKEATLQHLIDNFIIFGFRLLCDY
GYQNILDVIVY-VYQETITIFCTSIKRYINKYADVVNSRFRILLARSSIQQWGTELLSEI
K-------MPTFIKEIREAKKNQFYLVEMFMNS---CHDG----YKVILKSKRQHDFIDI
YVIIEKQAFCNLCCSN-SFSFKIHMKISYNQQCFLYVHIYVHKINSLKIYRNLQKSSMI-
---------KKRITSENCTNVLDVLWNCRPQVQLIYTSDYNTILNR--------------
------TTAQFMRNILFNVYIIRSGKYSPYPRNLTDANTMCFLLLRIAKSIAYKQEGLFH
VKNDIDGPLNNIVSIKGITSIVDTKVDDQNYK-CNCTTVCTMLNCPLYTGIQNPENCKLN
L
>scf7180005159507:662-2858(-):Leptopilina_clavipes
-----------------------K--I--GEPHQLSIKIILCKEQYHCDFLHTLSVDICE
KLMYIVLNLCNQKNLDI---SSLNYVTLVYSSHKTVCTNFANGTYISLSVYSMAFYFRDN
ITFYSTDTSSQTLYNIIMGLAYKILLER---KVRKILAHDFCEILLMDFLGSKDTA---G
FLVKKFQSN-CSLLLEDK----LNQLVELVRDFNY---FASLELQEKSKDEIL-------
KKLYKIFDDDFICYIQQMYSILAYNV-DDSPNMIANKHLEIKMQSSLSVKRIVQSAQKKC
NKISTMISNSRAISNNNIYLTSESNIVNANNSN----ENTTIFENYIDNNCNQLNSNIHE
NININITEEKILLSRTININSSK-LQTKEEGIWYNPVRNKILFGKKFNCEINSNNDMNND
NVKLLIKSLPL---HHV---HYNIADNFKFICFRLNIKEATLQHLIDNFIIFGFRLLCHY
GHQDILDVIVY-VYQETINVFCTSIKRYINKYANVVNSRFRMLLARSLIQQWGTELLSEI
QF------MPTFIKEIRDAKKNKFYLVEMFMNA---CHDG----YKVILKSKRLQDFIDI
YVVIEMQAFRHLCTRN-SFSFKIHMKISYSQQCFLYVHIYVHKVRSIKIYRNLQQSWVT-
---------KKTINLSNCTNVLDVLWNSRPDVQLIYTSDYNAILNR--------------
------SNVQFLRNILFNVYIIRSGKYSPYPRNLIDANTMCFLLLRIAKSIAYKQDALFH
VKNNIDGPLNNIVSIKGVASIVDIKVDDLNYK-CNCTTVCTMLNCPLYTGLQNPETCKLS
M
>scaffold_5813:4493-6293(-):Psyttalia_concolor
------------------------------------------------------------
---------------------KKNIFFCIIYTYTTVLKSIFANGVDVIIKYRMASIFKDN
IVFYPTDDKLFRMYECINVMFHRRLINN---GLSNRLAKLFCNTLYNICSDISYCL---E
HLISIQLPDGIYEYP------KLIELIRLSKEYNY---LEN------DFDTFL-------
MEIDDESLKELIAQIEVFFNMSKIRQ-FQNSNLIINKFYMNCQQQVLSIKHLSSIQKKNT
GQLYQRIFITRDLEF--------------FNFP----QNIP--YYNINPTCLVYKC--RG
ILS--------------------------E-SIYKLLLNTNLIFAMYNIDLNHWRQLQQQ
QI---QPSDSL---VT-----Y------DFVVL------------DENL-----ALFKDY
YFKL-LRKRTYVKYRDSFRIECEKTPT---LYEDLM---MQQQQQRQQQHPYDSDED---
--------AGTTTDDELQQLPQRLYLCQKVFNDIERKSFA----MNINRKRLRKNDYIEI
YICIRHETLLKLLHIC-NCSLRFIYTQKFINLIFYYVKIELLNIYMTKVYNLVSAENKNH
HSGG---GCSQPHGDVDDFNPLNVLWNNRPHCQIFYTSDIESINSTT-------------
------HPKVYIQNCVLYLYLSLYKQYPIMPDNITDANTFLVFFIRFMKSFITNEKNIYY
IKNIHDGPLKNIVSVRAIESLIDSKILGKKYN-NKCTTVCTLLNCPNYSGLQNLNNTTI-
-
>YP_009345609.1_CP_Varaldi-leptopilina
-----MS-LLHKRLFLDIEFIFLKSEELITLNQTNIQKFSFNT-TALYENINIVYDEIIN
HIY---FN------YHF---LEKKKTLCIYYCHKRNVEFIFKSGIKHFVSYTMAFLFRNN
IIYYPVDNETLTINKFIFNELYKKIVKCN--IIKKEIAYDYCTSLYNMMILSKNTF---V
RLENRFKKE-DYCLTSESDFSDVDKLLNIMK---------NGLITFNEIENFF-------
KNISNEKLVSFLYSINNIYMLLAINT-DDSPNIIANTYMENKLQSSLSIKKHQNLKKKES
SFYD----------ENDEDYEDDDDDDEEEDKE-----E---YQFFINTQKSILTNNNNN
NINNN-----------------------NSGG----KKNN-FFST--SCFIN------EQ
NI-NNLINLSF---NTI---HYNTCK-RKVIYFLLDIKQNLLMFLIFNNLIFSYILKENK
IRETNVKVVVC-VYFELLDIFCSVLKRYLKKNQLLL-QKFNVIKSSSEICHL--NILDQV
--------NIEFNDNINESNIDKINICEMHLNAN--VIKK----NLLSMNKKKKEHFINI
YIIVRNDVFKKILQNI-ACSFKITSRKSYKNIIFYYVHFYIHKVNVNLFYDIILKLNKNI
--KLFEKEEDYNNINDENNDLLMLLWKDRAPIYIIYTSDFEIFHYIK-------------
------DDIKYLKNITFLFYILHTENNNPIPKNIRESNIFIFYLLRLAKTIAFEKEKIFY
INNVIDGPLNNIISVKGLASLSDSKVDDKIYD-CGCVTLCTLLNCPIYNGIQDPTTSVLN
I
>QKN22485.1
MFCEQLTLNNHVFRFCQIPLFYNKQQL--QQEQHLSEKFLL---QVDSDYLHI---EILT
GIVQRILEQESRRDHHHQQQQYNIIASIVYTVEKTLHTNFRKGTLLTISFVKMAFYYRNN
ISYYPINENEARIHNVIFKDIYEKLINDDSLQMESFMAYDYCEMLFHIFQVIGKLP---A
IEQDLLNDD-DNTYLD-------NEERQTIQNLFQ---HIKSCIQ-----EDP-------
VKILKMINVKFVAYVKQMYNILSFHI-NESPNFIANKYMEHKMQYSLSTKHLKEDRNKEK
SAVSTIATPTKTCDDDE-------DDDDDGDYD-------DFEDDYEDDD--------KA
EI----AE-----------------DAKSKNDNNKPSLNTIIYSKFFND------NGDKS
TLQQVCDNLPL---RTV---HFNMSKKFNFIAFRLNIKPMCLQYLIDNFIIFSFRLLSHY
TIEHVLDVVVY-VYDSMICTFTTAIRRYINKHSNRLNLNVPVWTCRTKVMEFDDSMYNEL
TN-----GRFNTIQRLSEAEINVLYFVEMIMNANNDCING----KKLMLCEKKKYEFIDV
YIVIEMSAFLKLLEMC-SFSFVVKKNVVYKHLKFLYVHIYVHKIKVNTLYSLLNKLLQDE
--TIASATTTTTSKTANINDPVLMLWAQRPIVQLLYSSDYTAFLHIQDAGKGMTADVAYN
FYNDNSISDLYVRNILFHLFIMKVDKYSPIPDNIVDSNLVCFLLLRIAKSIKFEQKSFFY
IKNSVDGPLNNIVSIKGISAIADNSINNVDFK-CKCTTLCTMLNCPSFTGLQDPINATIK
M
