# Supplementary material for: Endoparasitoid lifestyle promotes endogenization and domestication of dsDNA viruses
Source: eLife. 2023 Jun 6;12:e85993. doi: 10.7554/eLife.85993 (PMC10259472; doi:10.7554/eLife.85993)
Supplement: Figure 1—source data 1. [file elife-85993-fig1-data1.zip › All_clusters/Cluster10771.aa.aln]

>NW_011887765.1_0:915560-916097(+):Fopius_arisanus
--MEANVSGRWNCHVHKSSKCEMAI------M-NETLYHIVAVKETTSYAQKMYNTRTEN
--DEFWEKLPDGMY------------FTPIAHSNLANDYEIFKMIVSIFHDLDSNFLSFN
EFSSPSDFVHSHIITDGQKRLTLCNKHLLECVKR--KQPQVKYTSPMWLKNVVKALFPKA
TDP--KNIPTN-TPPWALQILNINDTS----------------
>NW_015149632.1:3391-3694(-):Polistes_dominula
VDSILGTINRWSYHLHKSSSCEVGG------PDTRTLYHIVPVKETTIYAQKMYNVGNEN
--DEFWEKLPKRLL------------AIII------------------------------
------IIMKLHIITDGQGSVTLCNKHLLKRVNR--KQN---------------------
-------------------------------------------
>YP_009553079
MDFSTDHVTSWTCHLHNKETCVMKY-------YNGNYYHVIPVKNISVLAQ-TYNSQKIP
--DEFWEDLGKTPY------------MTPIYYSDCINDVEMFRIILELFKNLDDNSLKFS
TLNTPSDFIKRHVITDGIKMITLCNKHLLKSCKKK-DRAQVFYTKDAWIKCILKGLFPKI
DSPEKSGIPTN-TPDWAIKLYPRGSSSSATRNPKSN-------
>AKH40361.1_CP_Burke-fopius
MDLTLEHVTSWSCHLHSKETCVMKY-------YNGSYYHVIPVKNISVLAQ-TYNSQKIP
--DEFWEDLGPTPY------------MTAIYYSDCVANVDMFRIILELFRNLDDSFLKFS
TSNTPSDFIKRHIITDGIKRITLCNKHLLKSCKTKSNRPQTFYTKDQWIKAILKGLFPKI
DSSDKSGIPTN-TPDWAIKLYPRGATSISAVTTPSSQMTHLAN
>YP_009551749
MEITNEQTTSWVCHLHSSANCIMKA-------YNGNYFHVIPVKNISIRAQ-TYNANKIP
--DEFWEDLGTVSY------------VSPILRADCVNNFQVFRLVLELFKHLDDNALKYS
SLNTPSDFIRRHIITDGTNNITLCNKHLLKSCKKS-GKPQVFYTKDQWIKCILKGLFPKM
DAPYKEGIPTN-TPYWAIDVCSRNTSTVRNRK-----------
>YP_002321350
-------MEYWLCHLHSSSTCSLKTEPEPGSQQQQRYFHVIPIKNISVTAQ-SFNARKVA
--DEFWEDFEHVLY------------VSPIAYASCINNYNVFNAVVSIFNQLDANNMKYS
SLNTPADFVKKHIVTDGLTKICLCNKHLIKSA---GKKTQQFYTRNVWIKSILKLLFPKI
DAT-KEGIPTN-TPQWAINLFAMSRGEPSAKKVRLS-------
>YP_009553406
--MDSDGLRSWECHIHSSALCTMKTEYDAE-ALQMRYYHVIPIKNISVAAQ-LFNSRKVL
--DEFWEDFEYVPY------------FRAIAYTDCINDQKIFKNVMVIFQQLDDRNMKYS
SLNTPSDFIKRHIITDGVSRICLCNKYLIKTTAKKGNAPQAFYTRNSWIKAILKLLFPKI
DST-KEGIPTN-TPQWALNLFLLARSEGQTKKING--------
>YP_001111360
---MSTSVVKWSCHLHPESKCKMSY-------VNDALYHIIEVDVINKYINRLYNAKHDN
NEKTFWEKLNNGDLKDDHELKTTNVPVVSIYHSTEKYDLSCFKKILDIFKNLDDLKLSFK
NNVTVSDIIKKHLMTDGKGFIILVNKHMLILNS----KYKKRYTNPVFLKKFISTLFPYS
IIPDNKSIPVGTVPDWATSILIKITKNGK--------------
