# Supplementary material for: Endoparasitoid lifestyle promotes endogenization and domestication of dsDNA viruses
Source: eLife. 2023 Jun 6;12:e85993. doi: 10.7554/eLife.85993 (PMC10259472; doi:10.7554/eLife.85993)
Supplement: Figure 1—source data 1. [file elife-85993-fig1-data1.zip › All_clusters/Cluster25923.aa.aln]

>scaffold_15570:1643-2033(+):Ichneumoninae_A
-------------------EFDLKFELEFDLTFELDFDLKFELEFDLTFELDF-------
---------DLKFELEFDLTFELEFDRKCEIESDVEFELDFELEFDLKFELEFEHEFELE
FELEFEHEFDLK----CELEIDLKCEIESDLKFEIKIELELQLNLSSDL---------
>UCOM01005575.1:7216-7603(-):Ormyrus_pomaceus
--------------------FDEYFDIDFDLDLDIDFDLDRDLDLDKDLDFDLDRDL---
-DLDKDLDFDLDRDLDLDKDLDFDLDRDFDLVKDLDFDLDKDLDFDLDKDLDFDLDKDLD
LDLDKDLDFDLDTD--LEFDLELDLDLNGDFDFDP-----------------------
>scaffold_153465:1-307(-):Platygaster_equestris
--------------------------------LDLDRDNDIELDLDIDLDLKLDLELDLY
LDLDLDL--DLVLDLDLDLDLDLDLDFDLNL------DLDLELDLDLDRYLDIDLDLHLD
LDLD----LDIDL--DLDRNLDLELVLE------------------------------
>scaffold_13890:5235-5529(-):Platygaster_equestris
------------------LRSDSYLDLELDLDLDLDL------DLDLDLDVVLDLDLDLY
--------------------------LDPNLERDRELDLNLDSNLDLDPNLDLYLDLDLN
LNLDRDVDFDLHLDLDLDLDLDLDLYLD------------------------------
>scaffold_54614:276-435(+):Platygaster_equestris
------------------------------------------------------------
------L--DFI--------------LDLDL------HLDLDLDLDVDRYLDLELDLDID
LDLD----LDLEF--DLDLYLDLDLTL-------------------------------
>YP_009344935
MCFIFFMHFLYSDTLLDTLEFDEYLEIETDLDLDLETDLDIDLDLDLETDLDLDLETDLD
LDLEADLDLDLEIDLDIDLDLDLEIDLDLDLKSDLELDLETDLDLDLETDLDLDLETDLD
LDLDTDLDLDLET--DLDLDLEIDLCLEADLDLEPDIDLDL--DLEQDFFLVLLLDEV
