# Supplementary material for: Endoparasitoid lifestyle promotes endogenization and domestication of dsDNA viruses
Source: eLife. 2023 Jun 6;12:e85993. doi: 10.7554/eLife.85993 (PMC10259472; doi:10.7554/eLife.85993)
Supplement: Figure 1—source data 1. [file elife-85993-fig1-data1.zip › All_clusters/Cluster16096.aa.aln]

>scaffold_187:30172-30736(-):Encarsia_formosa
-----RCQNCDSNNIILKKNKFICENCNLILTKNNKIID--SDEKNRNKNIHLKNVIKSL
EIIDLEKVNIYYDLALKEIKNNNINKSYIDITFFSEFLKKYKED--NSNIMSILLYNK--
FKDIYFKFTNENKEYIILVF--NEFISYLTKYNNELLYNKSIPYQTILYIITKYLNINIY
L--KPSIIKSVN---------EKIKLSFDNFL----------------------------
------------------
>SGAY01011552.1:47-676(-):Cataglyphis_hispanica
--------LCSQISLIKKEDFSFCTSCNNYYTNTNKKISLNISKTFNNKKIHLNNVIKNI
ENLDNLDNNALLHYLKLTIKQHDLNDEFIDSTYISKFLKKNKIK--S-YIRNFDMMNK--
LKGEKYIYLLKIKRI*R*FSTILSILCFYIITYP-----------KLF-HIPEY*ISS*S
I*K*PII*NPHPKKRTLKMKRKQLSIII**IYVGVISCIMMLKFCNSN------PLFIAI
------------------
>SGAY01008821.1:1682-1979(+):Cataglyphis_hispanica
-----------------------------------------ISKTFNNKKIHLNNVIKNI
ENSDNLDNNTLLHYLKLAIKQHDLNDEFIDFTYVSEFLKKNKIK--S-YIRNFDMMNK--
LKGEKIYLSAEDKE---NIKIISSILCF--------------------------------
------------------------------------------------------------
------------------
>YP_009666159
-MKDIKCSKCDSEDLIYSKKVLFCNRCGEHISNLNT-----FAETSKNKLIHLNNVLKSM
ETVDMFLLDKLYEKLLKKIEYEELDDDFIDTTYIHDYLKQEGHK--N-FVTVMFLLNR--
YNNIDFYLCRTKKEYIKIIF--TEFIDFFTKYYTG----VAISYHTLLTRIYSYLLIETN
L--TPSLTKN---------NNHDIELIFD----KFLLYTNKKRVTQGT------PLFHPN
IVFKQS--RDFYL-----
>YP_008004305
MSEVVKCKYCNSFNIIKNKDIYSCCDCSNCYTTSSKRIT-TISSPSNNKTIHCNNVLKEI
SNTS--ISCDIMDGFIKLVNDNNLNMKSVTTTLCSEYLKSKGIK--N-YRTTHKLINMSI
SDGNACKLSKDDI------FKINIIFEDFTQFIYKNNYNKTISYEFCLDRIFDILNINYV
M--NFNYSKLNK--------RDDKPEIWNKYIIEL--YNK------SLIECKDKFIFRPN
NIILNEYINKIPILRNIK
>NP_064987
MSDNIKCKYCNSFNIIKNKDIYSCCDCSNCYTTSSKRIT-TISSASNNKTIHCNNVLKEI
SNTS--ISYDIVDGFLKLINDNNLNTKSITTALGSEYLKSKGIK--N-YRTTHKLINMSL
SDGNNCILTKDDI------FRINIIFEDFTQFIYKNNYTKTISYEFCLDRIFDILNINYV
I--NFNYSKLNK--------RDDKPEIWNKYIIEL--YNK------SLIKSNNKFIFRPN
NIIFNEYIKNNICLRNII
>YP_008003965
MTESIKCKYCNSFNIIKNKEIYFCCDCSNCYTTSSKRIT-TISSPSNNKTIHCNNVLKEI
SNTS--ISFDIIEGFLKLINDNNLNMKSITTALCSEYLKSKGIK--N-YRTTHKLINMSL
SDGNNCILSKEDI------FKINIIFEDFTQFIYKNNYNKTISYEFCLDRIFDILNIDYV
I--NFNYSKLNK--------RDDKPEIWNKYIIEL--YNK------SLVSSNDKFIFNPS
NIIVNEFIREKPLLRNIK
>YP_008004607
MSEVLKCKYCNSFNIIKNKDIYSCCDCSNCYTTSSKRIT-TISSPSNNKTIHCNNVLKEI
SNTS--ISCDIMDGFIKLVNDNNLNMKSVTTTLCSEYLKSKGIK--N-YRTTHKLINMSI
SDGNTCKLSKDDI------FKINIIFEDFTQFIYKNNYTKTISYEFCLDRIFDILNINYV
I--NFNYSKLNK--------RDDKPEIWNKYIIEL--YNK------SLIEYKDKFIFRPN
NIILNEYINKIPILRNIK
>YP_009001665
---MDKCKYCNSFYINKNNDLYFCDDCSSYYTTTSKRIS-IKSKPYNNKKIHFSNVIREI
SHNN--ISDINHNDFEKMLEDNNIDKKSITSTLVYEFLKTRGIK--N-YRQTYSLMNM--
SKGDNIILNNDDI------SKIYIMFDDFIKYLYKCKQIRTIDYGFYLNKIFDILKLTNN
L--KPNFTKSNK--------RNNKSELWNNYIINL--CNR------SI-DIEISFIFIPN
NPIINDYYIKPYSFRSIG
>YP_009268810
-MNLKMCKVCKHNGIVSEEGFDVCIFCDTVFTQNLKTFK-KSNFHVSNKLIHLRNVLRRL
LSHQ--CSDEVINELKVVMSSCDIDAEDVDANFVSSFLKANSKINKKDYKLVFEIINN--
VKNEKLNLTTDKINEVIEIFKYLVFFC------QENTPSKTINYSFFLDKIFDITNVTQN
L--KPQTVKNYAK-------NNSNQLVWENFL----VYMRDKKKSGIVVDFGHEYVFKPD
MFVECS--LDL-------
>YP_009480628
-MNLKLCKVCKHNGVTIEEGFDVCIFCDTVFTQSSRSSK-RSNFHVSNKLIHLRNVLRRL
LSHQ--CSGEIIDELKLLMDEHSIDAKDIDANFVSSFLKANSKINKKDYKLVFEIINH--
VKNEKLNLSTEKINEIIEIFKYLVFFC------QENTPSKTINYSFFLDKIFNITSVTSN
L--KPQTVKNYAK-------NNSNQLVWENFI----TYMKDRKKTIHVLDFGHKYVFNDN
MFTTCS--LDL-------
