# Supplementary material for: Endoparasitoid lifestyle promotes endogenization and domestication of dsDNA viruses
Source: eLife. 2023 Jun 6;12:e85993. doi: 10.7554/eLife.85993 (PMC10259472; doi:10.7554/eLife.85993)
Supplement: Figure 1—source data 1. [file elife-85993-fig1-data1.zip › All_clusters/Cluster5250.aa.aln]

>LSNX01042796.1:339778-339919(-):Ceratina_calcarata
----------------FACPFNSTTHVSECRFHKITNAVRLSCCYNVIIRSWLLQHQPHS
LFI---------------------------------------------------------
-----------------------------------------
>NIPQ01092094.1:9923-10064(+):Lepidotrigona_ventralis
------------FIYTFTFPFNSATYILECCFHKLSHTMCFSCCYNIIIRNWLLQHQPH-
------------------------------------------------------------
-----------------------------------------
>YP_009665267
MRIFRSRYDGRDFVLMFSRKFDDDVENTECHFHELTNARCFSCCNHIVIRSILLQHQPHC
FYVILRISPISFGIYITEIHAFFDTIENIRDHLRDFTSHELMASVGTLVIETNRVAYIHV
IRLTVIFTDPISVQLCNTVRASRIKRSIFRLRNFLHFSIQL
>YP_001497360
---------------MFSRKFDDDVENTECHFHELTNARCFPCCNHIVIRSILLQHQPHC
FYVILRISPISFGIYITEIHAFFDTIENIRDHLRDFTSHELMASVGTLVIETNRVAYIHV
IRLTVIFTDPISVQLCNTVRASRIKRSIFRLRNFLHFSIQL
>YP_001498238
MRIFRSRYDGRDFVLMFSRKFDDDVENTECHFHELTNARCFPCCNHIVIRSILLQHQPHC
FYVILRISPISFGIYITEIHAFFDTIENIRDHLRDFTSHELMASVGTLVIETNRVAYIHV
IRLTVIFTDPISVQLCNTVRASRIKRSIFRLRNFLHFSIQL
