# Supplementary material for: Endoparasitoid lifestyle promotes endogenization and domestication of dsDNA viruses
Source: eLife. 2023 Jun 6;12:e85993. doi: 10.7554/eLife.85993 (PMC10259472; doi:10.7554/eLife.85993)
Supplement: Figure 1—source data 1. [file elife-85993-fig1-data1.zip › All_clusters/Cluster4381.aa.aln]

>scaffold_15:18056-19022(+):Encarsia_formosa
-VIHLENNTNLPTQEYNVVLSRIPYECIVAESKKDFIDFIYEKT-DEGL---ESVSICGF
YLNVSKKIVKNEVLNLYDYITPFILKNNNIEILEKNEILKYMSFFYAQVQEEI-MNLKIL
FISGKTIICNDILINNIKTKFNLKFSDDELKDIFNNNQIIKNSFKIEKSFDDFLFCQRIG
NDFLVNFNIILYLYIDLNLTKTFIINFLKYSINIIISIIDKTINDFNNKKENENFIIYNN
EIESENIVSKTIFNTSYDYYKISNFLTNCIFSYICKCNNIDFGKDLLVVNKNIKLEKKKC
IDDLNNFMKIIET----NIDDGFIIFENFKKE---
>YP_009666157
MVLEVENTTNVPHEA-LLPIGRMPLELLFGEE--NLNDFLIEKTTDENLDNYNYMYPSGF
FIDIPLE-TKHGYLTLYDYITPFAIIQNKIHLVPKTETMKYWIFFNSPRESKKGVHLTFF
NLFWESAEMDDALIDNFISTFKLKMTRLEFKNMFTNAHLLVNKTQRFIACDNFH-AFKDG
DNYTLKMYIDLYFLQNLDIQIDFYCKLVSKALNNIKHVILKILPDFKSDGKSDFFENANE
EIRMMQIKLMSEQTNKIKYFKIKD-EYNSIIKYLCDLSGIPFGKKLLILQNDLVFDSDRI
LKNLSYTENLLLTCLNGYKDEIVSIFEKKQKEVSE
