# Supplementary material for: Endoparasitoid lifestyle promotes endogenization and domestication of dsDNA viruses
Source: eLife. 2023 Jun 6;12:e85993. doi: 10.7554/eLife.85993 (PMC10259472; doi:10.7554/eLife.85993)
Supplement: Figure 1—source data 1. [file elife-85993-fig1-data1.zip › All_clusters/Cluster27187.aa.aln]

>NW_011887765.1_0:910768-911443(-):Fopius_arisanus
----------------------------------------------------------FK
MNFYDFLNQQALRRGKLFSSDYQQPDW-----------TPKVDFLPKQHTGFTCNIETRK
PLHYKSVCDDRALVSLALTKSNSETLLAYANKVPIMCINVSRFKYTREAFELQYPDST--
----------DSALEFYLHTDILYERL----------------RTPPTPQNLQFSNLLHR
LQTNGYEEYIFELAKHLEFDVDLIVSSSDQEEKEHEHQPLLVFHYTFTGFPNKS------
RKNQLSGVITAVN--NGKWYVKSTSLPIVA---
>YP_009553090
---------------------------------------------------MDNSYFSDS
PSILENIRRKALNDGKMFTVPQKRND-----------LIEPKLELPNDQCGFTRTFETKC
PLKCIIEIDSRAVVSLALINKQSEILKCYANKLPIMVLNISRLLYTTEAFAIQRNADDG-
GV-----LVSQKALEFFLKTDLEHCKT------------------DDLPPNEKFSNFIHR
LKSTGYIEYIFALARELNLNVDFVINSNVIC------------RYKKLNTFN-G------
LTSTGTGYLTVVHNE-NRWYVKTTTTPICTD--
>YP_009551740
MSIYIKKMLPLFENYTSTTTTAMAPPLTNISDYTLLTAPPAAASTISENGLITENEFQKS
DNVLTNIKRKALNDGKLFTISAHTPIN------KFNFCTERNFNLPSEQCGFKRTFESKV
PLRCVIDVDSRAVVSLALVNKQSMLLQSYANKLPIMSLNVSRLLYTTEAFALQDTNDGDD
DMSSKITSPAQKALEFYITTDLKYRN-------------------RKNAPNEQFSKYLHR
LASNGYIEYIFDLARHLHLNVDLVLNQSVVC------------RYKKTNDRN-I------
NINSSRGYLTVIHNA-DRWYVKTTITPLATPDI
>YP_002321364.1_CP_Burke-fopius
---------------------------------------------------------MYK
MSFIQNLKRKAIDTGKLFVVSKES--------------TESKLKAPKPQCGFQMSFIAVQ
HLRCQIEVDHKAVVSLALVNQKSPILESYANKLPIMTINVARLLFTIEAFTLKNKDTFR-
------KPPVQQALEFYIRTDLKHRS-------------------KKLPPNHQFSQFLHR
LKSSGYPEYIFDLAREVELNVDYIIDSKIAA------------RYIRTEGEPEK------
RYSPSIGYLTAIHEPNNEWYVKTTQGPILA---
>YP_009345988
------------------------------------------------------------
MSFLDNLKRKALNDGKLFKTYSQSGSKRDINGRIIELPSNCKLNLPTEQYGFIRTFERKW
PLKCVVDLDCRSVVSLALINRQSEILQCYANKLPIMVINTARLLYTTEAFALQLQRVGGG
EA-----SVSQRALEFYIETDLKHCSTFSTYNANSNNIDDFNNDSQPYPPNEKFSNFIHR
LRSNGYMDYIFELARRLNLNVDYVVDRNIVC------------RYKRVETSN-T------
NVSLGSGYLTVVQNE-NRWYVKTTTAPICTNE-
>YP_009553417
---------------------------------------------------------MSS
DSIDRVLKRRAIDCGKLIAVKRS----------------KNELNVPLPQAGYSMSLISIP
YLRCQTQVDIHAVVSLALLNHRSPILEAYGNKLFIMTINVSRFLYTLEAITLRNENTFR-
------SPPIQQALEFYVKTDLKYRC-------------------KKVPPNQQFSQFLHR
LQSCGYIEYIFDLAREVNVNIDYIVDSKVAA------------RYIKSDDELE-------
--NPPIGYLTVIHESNTEWYVKTAKDSILC---
>YP_001111351
--------------------------------------------------------MNKK
LQEIKSLEKCALQEGRYITLKNSSLN---------------TCSSPFVLCNYTFSVYLLK
KFEIKPCNVFKTLSLLHIKNVQETELAKYKSKISIMTINVYRLKYTEELFKRIGTINYK-
----------EKAIKYMIDFDIKTIE-----------------DKKYKYINEKFSNLLHI
FRKSGYKSYILCLITFCKCNLDIIQKDKTVW------------QYKLVEEEDSLSSLALS
QARRKRPTLTVFIKNEDEWLVEIY---------
