# Supplementary material for: Endoparasitoid lifestyle promotes endogenization and domestication of dsDNA viruses
Source: eLife. 2023 Jun 6;12:e85993. doi: 10.7554/eLife.85993 (PMC10259472; doi:10.7554/eLife.85993)
Supplement: Figure 1—source data 1. [file elife-85993-fig1-data1.zip › All_clusters/Cluster23899.aa.aln]

>LBMM01000680.1:32918-33230(+):Lasius_niger
----------------------GLSQEESAPYLGISLDTFKQWMKKYPEARAAWLEGAKA
VDGEVANALLKSALGYNYTKQITKTKESEADGESLEETTEEMHQPGNVQAQMFWLANRQR
ATWKMK--------------------
>YP_009223153
MPKYEEWLTEEGLLLIEGWARDGLIDEQIAGNMGISTSTFYEWKKKYSEFSDSLKKGKEV
IDRQVENALLKRALGFSYNEVTVKETDD-----GYEHKTVTKYIAGDTTAQIFWLKNRKP
AEWRDKQDINMTGDLEINITLKDDEE
