# Supplementary material for: Endoparasitoid lifestyle promotes endogenization and domestication of dsDNA viruses
Source: eLife. 2023 Jun 6;12:e85993. doi: 10.7554/eLife.85993 (PMC10259472; doi:10.7554/eLife.85993)
Supplement: Figure 1—source data 1. [file elife-85993-fig1-data1.zip › All_clusters/Cluster10968.aa.aln]

>NJRM01000923.1:5772-6033(-):Aphaenogaster_picea
------------------------------------------------------------
------------------------------------------------------------
--------------------------------------EMKSDGGGLDALFDLPTSHQKN
DVLPQLISKPENGHLFTLRSPGKRGYRLIRFDVYNLKDILNKDKRQWWKSTMVRSQFLTS
-SPVDP------------------------------------------
>NJRM01001638.1:34932-35193(+):Aphaenogaster_picea
------------------------------------------------------------
------------------------------------------------------------
--------------------------------------EIKLDGGGLDALFDLPTSHQKN
DVLPQFISKPENGRLFTLRSPGERGYRLIRFDVYNVKDILNKDKRQWWKSAMVRSQFFTS
-SPVDP------------------------------------------
>NJRM01004369.1:7681-8029(+):Aphaenogaster_picea
------------------------------------------------------------
------------------------------------------------------------
--------------------------------------EMKSDGGGLDALFDLPTSHQKN
DVLPQFISKPENGRLFTLRSPGERGYRLIRFDVYNVKDILNKDKREWWKSAMVRSQFLTS
-SP-DPKQRLMQQLLDRAADDLRKVEGVRMDANNIT------------
>NJRM01002537.1:10844-11246(-):Aphaenogaster_picea
------------------------------------------------------------
------------------------------------------------------------
----------------TALLSSSDVSVQCTMEHAPESVEMKSDGGCLDALFDLPMSHKKN
DVLPQFISKPENGRLFTLRSPGERGYRLIRFDVYNVKDILNKDKREWWKSAMVRGQFLTS
-SPVVPKQQLMQQLLDRAADDLRKVEGVRME-----------------
>NJRM01003675.1:8677-9076(-):Aphaenogaster_picea
------------------------------------------------------------
------------------------------------------------------------
----------------TALPSSSDASVQCTMEHAPE-----SDGGGLDALFDLPMSHQKN
DVLPQFISKPENGRLFTLKSPGERGYRLIRFDVYNVKDILNKDKREWWKSAMVRSQFLTS
-SPEDPKQRLMQQLLDRAADDLRKVEGVRMDANNI-------------
>NJRM01003868.1:1187-1589(-):Aphaenogaster_picea
------------------------------------------------------------
------------------------------------------------------------
----------------TALPSSSDVSVQCTMEHAPESVEMKSDGGGLDALFDLPTSHQKN
DVLPQFISKPENGRLFTLRLPGGRGYRLIRFDVYNVKDILNKDKRQWWKSAMVRSQFLTS
-SPVDPKQQLMQQLLDRAADDLRKVEGVRME-----------------
>NJRM01002527.1:14413-14773(+):Aphaenogaster_picea
------------------------------------------------------------
------------------------------------------------------------
--------------------------------------EMKSDGGVLDALFDLPMSHQKN
DVLQQFISKPENGRLFTLRSPGERGYRLVRLDVYDVKDILNIDKRQWWKHAKVRSQLLTY
-SLVDPKQQLTQQLLDRAVDDLKEVEGIRKEINDLAYHS---------
>NJRM01001745.1:33920-34253(+):Aphaenogaster_picea
------------------------------------------------------------
------------------------------------------------------------
--------------------------------------EMKSDGGGLDALFDLPTSHQKN
DVLPQFILKPENGRLFTLRSPGKRGYRLIRFDVYNVKDILNKDKRQWWKSAVVRNEFLIS
-SPVDPKQQLMQQLLDRAADDLRKI-GVRME-----------------
>NJRN01001109.1:1737-2139(-):Aphaenogaster_miamiana
------------------------------------------------------------
------------------------------------------------------------
----------------TALPSSSDVSVQCTMEHAPESVEMKSDGGGLDALFDLLTSHQKN
DVLPQFISKPENGRLFTLRSPGERGYRLIRFDVYNVKDILNKDKRQWWKSAMVRSQFLTS
-SPVDPKQQLMQQLLDRAADDLRKVEGVRME-----------------
>NJRN01000533.1:75375-75753(-):Aphaenogaster_miamiana
------------------------------------------------------------
------------------------------------------------------------
--------------------------------TRSGVVEMKSDGGVLDALFDLSMSHQKN
DVLQQFISKPENGRLFTLRLPGERGYRLVRLDVYDVKDILNIDKRQWWKYAKVRSQFLTY
-SLVDPKQQLTQQLLDRAVDDLKEVEGIRKEINDLAYHS---------
>NJRN01001666.1:27696-28284(+):Aphaenogaster_miamiana
------------------------------------------------------------
--------------KDTLIRVLKLRPKLCSLGPTCSEEKIVNFLRAHKLYATFAEGLMTQ
DTYFEWLHDFEEHIKSQSLSSLSDVSVQCTMEHAPEFVKMKSDGGGLDAMFDLPTSHQKN
DVLPQFISKPENGRLFTLRSSGERGYRLIRFDVYNVKDILNKDKRQWWKSAMVRSQFLTS
-SAVDLKQQLMQQLLDRAADDLRKVEGVRME-----------------
>NJRN01002442.1:5935-6196(-):Aphaenogaster_miamiana
------------------------------------------------------------
------------------------------------------------------------
--------------------------------------EMKSDGNGRDALFDLPTSHQKN
DVLPQFISKPENGRLFTLRSPGERKYRLVRLDVYDVKDILYIDKCQWWKHAKVRSQFLTY
-SLVDP------------------------------------------
>NJRN01001947.1:18820-19177(-):Aphaenogaster_miamiana
------------------------------------------------------------
------------------------------------------------------------
--------------------------------------EMKSDGGGLDALFDLPTSHQKN
DVLQQFILKPENGRLFTLRSPGEREYRLVRLDVYDVKDILNIDKRQWWKHAKVRSQFLTY
-SLVDPKQQLTQQLLDRAADDLKEV-GVRKKINDLAYRS---------
>NJRP01001442.1:32498-32834(+):Aphaenogaster_floridana
------------------------------------------------------------
------------------------------------------------------------
--------------------------------------EIKSDGGGLDALFDLPTSHQKN
DVLPQFISKPENGRLFTLRSPGERGYRLIRFDVYNVKDILNKDKRQWWKSAMVRSQFFTS
-SPVDPKQQLMQQLLDRATDDLRKVEEVRME-----------------
>NJRP01001279.1:3281-3608(-):Aphaenogaster_floridana
------------------------------------------------------------
------------------------------------------------------------
----------------TALPSSSDVSVQCTMEHAPESVEIKSDGGGLDALFDLPTSHQKN
DVLPQFISKPENGRLFTLRSPGERGYRLIRFDVYKVKDILNKDKRQWWKSAMVRSQFLTS
-SPVDP------------------------------------------
>NJRP01004953.1:177-531(-):Aphaenogaster_floridana
------------------------------------------------------------
------------------------------------------------------------
--------------------------------TFDESVEMKSDGGGLDALFDLPTSHQKN
DVLPQFISKPENGRLFTLRSPGEWGYRLIRFDVYNAKDILNKNKRQWWKSAMVRSQFLTS
-SPVDPKQQLMQQLLDRAADDLRKIEGVRME-----------------
>NJRP01001830.1:10807-11209(-):Aphaenogaster_floridana
------------------------------------------------------------
------------------------------------------------------------
----------------TALPSSSDVSVQCTMEHASESVEMKSDGGGLDALFDLPTSHQKN
DVLPQFTSKPENGRLFTLRSPGERGYRLIRFDVYNVKDILNKDKRQWWKSAMVRSQFFTS
-SPVDPKQQLMQHLLNPAVDDLRKVEGVRME-----------------
>NJRP01003320.1:5206-5623(+):Aphaenogaster_floridana
------------------------------------------------------------
------------------------------------------------------------
----------------TALPSSSDVSVQCTMERAPESVEMKSDGGGLDALFDLPMSHQKN
NVLPQFISKPENGRLFTLRSPGERGYRLIRFDVYNVKDILNKDKREWWKSAMVRSQFLTS
-SPEDPKQRLMQQLLDRAADDLRKVEGVRMDVNNIT------------
>NJRP01002059.1:17112-17439(-):Aphaenogaster_floridana
------------------------------------------------------------
------------------------------------------------------------
--------------------------------------EMKSDGGGLDALFDLPMSHQKN
DVLPQFISKPENGRLFTLRSPGERGYRLIRFDVYNVMDILNKDKREWWKSAMVRGQFLTS
-SLVDPKQQLMQQLLDRAADDLRKVEGV--------------------
>NJRP01002280.1:20577-20841(+):Aphaenogaster_floridana
------------------------------------------------------------
------------------------------------------------------------
------------------------------------------------------------
--LPQFISKPENGRLFTLRSPGEKGYRLIRFDVYNVKDILNKEKRQWWKSAMVRRQFSTS
-SPVDPKQQLMQQLLDRAADDLKKVEGIRME-----------------
>NJRP01001684.1:5478-5847(-):Aphaenogaster_floridana
------------------------------------------------------------
------------------------------------------------------------
--------------------------VQCTMEHAPEFIKIKSNGGGLDALFDLPTSHQKN
DVLPQFISKPENGRLFTLRS-SERGYRLIRFNVYNVKDILNKDKRQWWKSAMMRSQFLTS
-SPVDPKQQLMQQLLDRAADDLRKVEGVRME-----------------
>NJRP01003883.1:39-354(-):Aphaenogaster_floridana
------------------------------------------------------------
------------------------------------------------------------
-------------------------------------------------LFDLPMAHQKN
DVLPQFISKPENGRLFTLKSPGERGYRLIRFDVYDVKDILNKDKREWWKSAMVRSQFLIS
-SPEDPKQRLMQQLLDRAADDLRKVEGVRMDANNI-------------
>NJRP01001676.1:23663-23990(-):Aphaenogaster_floridana
------------------------------------------------------------
------------------------------------------------------------
----------------TALPSSSDVSVQCTMEHAPESVEMKSDGGGLDALFDLPTSHQKN
DVLPQFISKPENGRLFTLRSPGERGYRLIRFDVYNVKDILNKEKRQWWKSVMVKRQFLTS
-SPVDP------------------------------------------
>NJRP01002927.1:8392-8710(+):Aphaenogaster_floridana
------------------------------------------------------------
------------------------------------------------------------
-----------------ALPSSSDVSVQCTMEHAPESVEMKSDGGGLDALFNLTMSHQKN
DVLPQFISKPENGRLFTLRSPGERG--LIRFDVYNVKDILNKDIREWWKSAMVRSQFLIS
-SPMDP------------------------------------------
>NJRO01002577.1:12290-12692(+):Aphaenogaster_fulva
------------------------------------------------------------
------------------------------------------------------------
----------------TALPSSSDVSVQCTMEHAPESVEMKSDGGGLDALFDLLTSHQKN
DVLPQFISKPENGRLFTLRSPGERGYRLIRFDVYNVKDILNKDKRQWWKSAMVRSQFLTS
-SPEDPKQQLMQQLLDRAADDLRKVEGVRME-----------------
>NJRO01000750.1:93872-94256(+):Aphaenogaster_fulva
------------------------------------------------------------
------------------------------------------------------------
----------------TALPSSSDVSVQCTMEHAPE-----SDGGGLDALFDLPMSHQKN
DVLPQFISKPENGRLFTLRSPGERGYRLIRFDVYNVKDILNKDKRQWWKSAMVRSQFLT-
-SPLDPKQRLMQQLLDRAADDLRKVEGVRME-----------------
>NJRO01001523.1:20306-20588(+):Aphaenogaster_fulva
------------------------------------------------------------
------------------------------------------------------------
--------------------------------------------------------TKKN
DVLPQFISKPENGRLFTLRSPGEKGYRLIRFDVYNVKDILNKEKRQWWKSAMVRRQFSTS
-SPVDPKQQLMQQLLDQAADDLKKVEGIRME-----------------
>NJRO01002769.1:1645-1948(+):Aphaenogaster_fulva
------------------------------------------------------------
------------------------------------------------------------
----------------------------------------------LDALFDLPMSHQKN
DVLPQFISKPENGRLFTLRSPGERGYRLIRFDIYNVKDILNKDKREWWKSAMVRSQFLIS
-SPEDPKQRLMQQLLDRAADDLRKVEGV--------------------
>NJRL01003032.1:1540-1942(-):Aphaenogaster_rudis
------------------------------------------------------------
------------------------------------------------------------
----------------TALPSSSDVSVQCTMEHAPQSVEIKLDGGGLDALFDLPMSHQKN
DVLPQFISKPENGRLFTLRSPGERGYRLIRFDVYNVKDILNKDKREWWKSAMVRSQFLTS
-SPVDPKQQLMQQLLDRAADDLRKVEGVRME-----------------
>NJRL01001620.1:22777-23101(+):Aphaenogaster_rudis
------------------------------------------------------------
------------------------------------------------------------
-----------------PLPSSSEVSVQCTMEHASESVEMKSDGGGLDALFDLPTSQQKN
DVLPQFISKPENGRLFTLKSPGERGYRLIRFDVYDVKEILNKDKRQWWKSAMVRGQFLTS
-SLADP------------------------------------------
>NJRL01002628.1:760-1138(-):Aphaenogaster_rudis
------------------------------------------------------------
------------------------------------------------------------
--------------------------------TRSGVVEMKSDGGVLDALFDLPMSHQKN
DVLQQFISKPENGRLFTLRSPGERGYRLVRLDVYDVKDILNIDKRQWWKHAKVRSQLLTY
-SLVDPKQQLTQQLLDRAVDDLKEVEGIRKEINDLAYHS---------
>NJRL01004773.1:7103-7436(+):Aphaenogaster_rudis
------------------------------------------------------------
------------------------------------------------------------
--------------------------------------EMKSDGGGLDALFDLPTSHQKN
DVLPQFILKPENGRLFTLRSPGKRGYRLIRFDVYNVKDILNKDKRQWWKSAVVRNEFLIS
-SPVDPKQQLMQQLLDRAADDLRKI-GVRME-----------------
>NJRL01001222.1:11422-11695(+):Aphaenogaster_rudis
------------------------------------------------------------
------------------------------------------------------------
--------------------------------------------------------TKKN
DVLPQFILKPENGRLFTLRSPGEKGYRLIRFDVYNVKDILNKEKRQWWKSAMVRRQFSTS
-SLVDPKQQLMQQLLDRAADDLKKVEGI--------------------
>NJRL01002233.1:26649-26886(-):Aphaenogaster_rudis
------------------------------------------------------------
------------------------------------------------------------
--------------------------------------EMKSDGGGLDALFDLPMSHQKN
DVLPQFISKPENGRLFTLRSPGERGYRLIRFDVYNVKDILNKDKRQWWKSTMVRSVF---
------------------------------------------------
>NJRQ01001611.1:297-657(-):Aphaenogaster_ashmeadi
------------------------------------------------------------
------------------------------------------------------------
--------------------------------------EMKSDGGGLDALFDLPTSHQKN
DVLQQFISKPENGRLFTLRSPGERGYRLVRFDVYDVKDILNKDKRQWWKSAMVRSQFLTY
-SLVDPKQQLTQQLLDRAADDLKEVEGVRKEINDLAYRS---------
>NJRQ01001274.1:32482-32818(-):Aphaenogaster_ashmeadi
------------------------------------------------------------
------------------------------------------------------------
--------------------------------------EMKSDGGGLDALFDLPMSHQKN
DVLSQYISKPVNGRLFTLRSPREKGYQLIRLDVYDVKDILNKNKRQWWKYAKVRSQFLTS
-SFVDPKQQLIQQLLDRAADDLKKVEGVRKE-----------------
>NJRQ01001078.1:30271-30619(+):Aphaenogaster_ashmeadi
------------------------------------------------------------
------------------------------------------------------------
--------------------------------------EMKSDGGGLNALFDLPTSHQKN
DVL---ISKPENGRLYTLRSPGERGYRLVRLDVYDVKDILNIDKRQWWKHAKVRSQFLTY
-SLVDPKQQLTQQLLDQAADDLKEV-GVRKEINDLAYHS---------
>LD335169.1_2:13505-13769(+):Wasmannia_auropunctata
------------------------------------------------------------
------------------------------------------------------------
------------------------------------------------------------
--IQQYISKDENKRLFVLKSPGEIGYRMIRLEIYDVNKIIGMDRRQWWKIAEVRAQFLTS
-SESDQKQLLVQQLLDAAADDLKTVDGVRRE-----------------
>QBEX01004020.1:20213-20552(-):Temnothorax_curvispinosus
------------------------------------------------------------
------------------------------------------------------------
----------------------------------------------LDALFDLTESGRDL
DRIPQHISKMKDRRMLTVRSPGEIGSQLIRLDVYDIKDIANKERRDWWKCAKLRSQILTT
LSRTDRKRLLVRQLLDQAADGLRKIPGVTKETRNVIHES---------
>QBEX01011701.1:2538-2877(+):Temnothorax_curvispinosus
------------------------------------------------------------
------------------------------------------------------------
----------------------------------------------LDALFDLTESGRDL
DRIPQHISKMKDRRMLTVRSPGEIGSQLIRLDVYDIKDIANKERRDWWKYVKLRSQNLTT
LSRTDRKRLLVRQLLDQAADDLRKIPGVTKETRNVIHES---------
>QBEX01007623.1:1833-2148(-):Temnothorax_curvispinosus
------------------------------------------------------------
------------------------------------------------------------
----------------------------------------------LDALFDLTESGRDL
DRIPQHISKIKDRRMLTVRSPGEIGSQLIRLDVYDIKDIANKERRDWWKYAKLRSQILTT
LSRTDRKRLLMRQLLDQTADDLRKIPGVTKE-----------------
>QBLH01000371.1:10724-11063(-):Temnothorax_longispinosus
------------------------------------------------------------
------------------------------------------------------------
----------------------------------------------LDALFDLTESGRDL
DRIPQYISKMKDRRMLTVRSPGEIGSQLIRLDVYDIKDIANKERRDWWKYAKLRSQILTT
LSRTDRKRLLVRQLLDQAADDLKKIPGVTKETRNVIHEN---------
>CABEGB010000905.1:219690-220035(-):Crematogaster_levior
------------------------------------------------------------
------------------------------------------------------------
--------------------------------------------QWLDELFEFTQ-EQDP
EMIAQNMTKLENGRLLTVKTPGEIGSQIIRVYVYDTIDVMNKEKRHWWKYAKLRTQFLSS
SAKMDSAQQLLNQLIEVVAKRLTKIPGAVKEMTNVTNNSV--------
>CABEGB010001520.1:19148-19562(+):Crematogaster_levior
------------------------------------------------------------
------------------------------------------------------------
----------------------VNEYKGCAIGT-TDRVACEDVLEGLDVLFNLTP-EQDP
EMIVQNMTKLENGRLLTVKTPGEIGSQIIRVYVYDTVDVMNKEKRHWWKYAKLRTQFLSS
SAKTDSTQQLLNQLFEIVARRLAKIPGVVRETMNVTDDSVSR------
>CABEGB010001360.1:50765-51176(-):Crematogaster_levior
------------------------------------------------------------
------------------------------------------------------------
----------------------VNEYKGCAIGT-TDRVACEDVLEGLDVLFDLTP-EQDP
EMIVQNMTKLENGRLLTVKTPGEIGSQIIRVYVYDTVDVMNKEKRHWWKYAKLRTQFLSS
SAKTDST-QLLNQLFEIVARRLAKIPGVVRETMNVADDSVSR------
>CABEGB010000552.1:4690-4990(-):Crematogaster_levior
------------------------------------------------------------
------------------------------------------------------------
------------------------------------------------------------
--IVQNMTKLENGRLLTVKTPGEIGSQIIRVYVYDTVDVMNKEKRHWWKYAKLRTQFLSS
SAKTDSTQQLLNQLFEVVVRRLTKIPGVVRETMNVADDSVSR------
>CABEGB010001074.1:103008-103422(-):Crematogaster_levior
------------------------------------------------------------
------------------------------------------------------------
----------------------VNEYKGCAIGT-TDRVACEDVLEGLDVLFDLTP-EQDP
EMIVQNMTKLENGRLLTVKTPGEIGSQIIRVYVYDTVDVMNKEKRHWWKYAKLRTQFLSS
SAKTDSTQQLLNQLFEIVARRLAKIPGVVRETMNVADDSVSR------
>CABEGB010000213.1:593531-593921(+):Crematogaster_levior
------------------------------------------------------------
------------------------------------------------------------
-------REFAH-YES----------ATPT----IESDVGKKTARGLEALLESFV-EPSV
DCISQHIVLRDKQRLLSMKTPGEVGSKLIRLMTFDVKDILRKNKRHWWKHAKVRAQFFNS
--PNDRKTLLLRQVLNEAVDDMRKVPGVAKEARNL-------------
>CABEGB010000530.1:10539-10944(-):Crematogaster_levior
------------------------------------------------------------
------------------------------------------------------------
----------------------IDKCKGRAIGT-TDRGACE-VLGGLDSLFESTP-EQDP
EMIVQNMTKLENGRLLTVKTPGEIGSQIIRVYVYDTIDVMSKEKRHWWKYAKLRTQFLSS
SAKTDSTQQLLNQLFEVVARRLAKIPGVVRETMNVADDSV--------
>CABEGB010000523.1:13232-13646(+):Crematogaster_levior
------------------------------------------------------------
------------------------------------------------------------
----------------------VNEYKGCAIGT-TNHVACEDVLEGLDALFDLTP-EQDP
EMIVQNMTKLENGRLLTVKTPGEIGSQIIRVYVYDTVDVMNKEKRHWWKYAKLRTQFLSS
SAKTDSTQQLLNQLFEIVARRLAKIPGVVRETMNVADDSVSR------
>CABEGB010001385.1:85539-85890(+):Crematogaster_levior
------------------------------------------------------------
------------------------------------------------------------
--------------------------------------------QWLDELFEFTQ-EQDP
EMIVQNMSKLENGRLLTVKTPGEIGSQIIRVYVYDTIDVANKEKRHWWKYAKLRTQFLTS
SEKTDSAQQLLKQLIEVVARRLAKIPGAVKEMTSVSNDSVSR------
>CABEGB010000543.1:21476-21827(+):Crematogaster_levior
------------------------------------------------------------
------------------------------------------------------------
--------------------------------------------QWLDELFEFTQ-EQDP
EMIVQNMSKLENGRLLTVKTPGEIGSQIIRVYVYDTIDVANKEKRHWWKYAKLRTQFLTS
SEKTDSAQQLLKQLIEVVARRLAKIPGAVKEMTSVSNDSVSR------
>CABEGB010000731.1:25031-25382(+):Crematogaster_levior
------------------------------------------------------------
------------------------------------------------------------
------------------------------------------ALEGLDELFEFIP-EQDP
EMIAQNMTKLENGRLLTVKTPGEIGSQIIRVYVYDTIDVMNKEKRHWWKYAKLRT-FLSS
SAKTDSTQ-QLNQLIEVVAKRLAKIPGAVKEMINVVNDSVSR------
>CABEGB010000047.1:672507-672912(+):Crematogaster_levior
------------------------------------------------------------
------------------------------------------------------------
----------------------IDKCKGRAIDT-TDRGACE-VLEGLDSLFESTP-EQDP
EMIVQNMTKLENGRLLTVKTPGEIRSQIIRVYVYDTIDVMSKEKRHWWKYAKLRTQFLSF
SAKMDSTQQLLNQLFEIVARRLAKIPGVVRETMNVADDSV--------
>CABEGB010001043.1:123913-124324(+):Crematogaster_levior
------------------------------------------------------------
------------------------------------------------------------
----------------------IDECKGRAIGT-TDRGACE-VLEVLDSLFEFTP-EQDP
EMIVQNMTKLEYGHLLTVKTPGELGSQMIRVYVYDTIDIMNNEKRHWWKYAKLRTQFLSS
SAKTDSTQQLLNQLFEVVARRLAKIPGAVKETMNVVDDSVSR------
>scaffold_1054:33853-34135(-):Leptomastidea_abnormis
------------------------------------------------------------
------------------------------------------------------------
----------------------------EVVAAKKSKTSQRSLFDTNDGLFQAEKLDANI
SSILQCISRKMNDQLTTFSSATNVGDQVIRIETYPFSAAQKIQKKDWWKIATMRTTFVLS
QN----------------------------------------------
>YP_009552709
MSTILNLLPITSMEDKMDLEKLHILEMCLWRLVKELLMDQKKDQFLLWYHRVKALSNYRE
KLLLEEGSSGNYSWKDLRTSIEEIQSPIKYIGKEQSEELMLK---LKEWYKEIF------
EEQLIWFAITETTIT--LCTTAIDQVKDVAV-TESSKPEISSAEQSLNELLETTASTSNT
GSISQSISKKRNGNLSTWKSVGEKGLNVYKIEKYSFKEVSKMDKSQWWKTPSAVRALFVT
SSPLDPVAIHADQVLLLGTKKLTKLPGVQKEERQLTSKSTYDSFSRLQ
