# Supplementary material for: Endoparasitoid lifestyle promotes endogenization and domestication of dsDNA viruses
Source: eLife. 2023 Jun 6;12:e85993. doi: 10.7554/eLife.85993 (PMC10259472; doi:10.7554/eLife.85993)
Supplement: Figure 1—source data 1. [file elife-85993-fig1-data1.zip › All_clusters/Cluster27410.aa.aln]

>QANH01000488.1:69438-70986(+):Harpegnathos_saltator
--------MGASISSNVTKLVTDAIVRTSNEVVQTAHATNNQSIVFD-VKNT-SGDVVIS
GNTIRQTATINMVGLSQALNNSDNNIKLDQQIAQMAKAVISGLNLAQLADANNTVDSLIK
TCIEIKNITTQQCMMNTSQKINVLVE-GTKGNVSIVNNEISQLATSIQSCVEKAASNNKN
LQDISSSIQQAATSEAKGLSLAMIALI-IVAMG---LTGVGGVYAGGKI----IFPAVLI
GSIVSFVLYFQWTVREISSYS---------FVQNTLSE----SADCSIQKSSGELDNIGS
AKS-ASEKC----------------------------------QNDNTCVAYEWQN---G
Q------------------AVYYKNMTIGNSCKSYYSNGAHKDTLPVIKK-LIF------
----KKGARNPVN------------T--DIANAWLNTSDGSFWVNSDPNVLKYFGGRYGR
LPYQTRYSYASGGIYVGDNV-----------------------NGVGWNQ-QGS------
-------FGK----RANRTIDWGDGPP----STITSQAEGDVWIDYHD--PSLLKVY-TY
IA---------KQGGGFVWQS-GKIVKGIGPIVNSNVENSKSV-------GF-----AME
SKKQWLLYLAIGLLIVGVIGMAFTSGMFSKKNNGK--------SIKQ-------------
------------
>QANH01000809.1:14702-16250(+):Harpegnathos_saltator
--------MGASISSNVTKLVTDAIVRTSNEVVQTAHATNNQSIVFD-VKNT-SGDVVIS
GNTIRQTATINMVGLSQALNNSDNNIKLDQQIAQMAKAVISGLNLAQLADANNTVDSLIK
TCIEIKNITTQQCMMNTSQKINVLVE-GTKGNVSIVNNEISQLATSIQSCVEKAASNNKN
LQDISSSIQQAATSEAKGLSLAMIALI-IVAMG---LTGVGGVYAGGKI----IFPAVLI
GSIVSFVLYFQWTVREISSYS---------FVQNTLSE----SADCSIQKSSGELDNIGS
AKS-ASEKC----------------------------------QNDNTCVAYEWQN---G
Q------------------AVYYKNMTIGNSCKSYYSNGAHKDTLPVIKK-LIF------
----KKGARNPVN------------T--DIANAWLNTSDGSFWVNSDPNVLKYFGGRYGR
LPYQTRYSYASGGIYVGDNV-----------------------NGVGWNQ-QGS------
-------FGK----RANRTIDWGDGPP----STITSQAEGDVWIDYHD--PSLLKVY-TY
IA---------KQGGGFVWQS-GKIVKGIGPIVNSNVENSKSV-------GF-----AME
SKKQWLLYLAIGLLIVGVIGMAFTSGMFSKKNNGK--------SIKQ-------------
------------
>QANH01000429.1:18186-19671(-):Harpegnathos_saltator
--------MGASVSSDITNTITCNLQEASNTILNNQNLNDHQGIFVN-IIKIGDGNINAN
NLAEKSNASIDINALANALNNSSMNEDLNKKIAQTAKAAIKGVNLMQLGDANTTINDIVN
TSIKVKNTAIQNLIIRFDQKIKINIYHIGKGNIKVKNVHLKEIHKIITKEVENAKNNNKD
VTRLIEQFSQATESKVEGFSLKILSLIIFSTA----FLGLGGVYVGGKI----AFPVTLL
LSILAFYQYFNWTDRTIFTDG---------FVDTMFNI---DNDGCEALK-NLTIENVKS
AKG-ASDRC----------------------------------LKNPKCVAYNWNHNTKK
I-------------------TMFK-GVLEEGCKNDILKNNTNET--LFER---------K
KLTIREGKKDPIM--------------STNGDLYLNTKNQTLWYNYKKKK----------
--------------------------------------------QNNWKELKNE--KKII
LD-NSIKLGIDKFI----KIIFGYEE------KLPGPMPHTLYIDYSH--NNHLKIF-LC
KLNFLIGKDFKNRDQSKDWTLISTIHLDIKMLDFEEN----------DSCGV-----IVE
QNKLWLLCIAVILLFIGIIGMGLG---FKKNKN---------------------------
------------
>scaffold_7958:2-401(-):Ceratosolen_marchali
--------MGSAVSVNSTDIVTRAINNVSSSLIQKSIASNDQSMVIN-IKNT-QGDVVVS
DVAINQNAEIRTSALFSSLSSVENMNNLKMEIESISKSLLSGLNIGQISVSTSKLASVVE
NCINIAQNTITDCNSRTNQTFQL-------------------------------------
------------------------------------------------------------
------------------------------------------------------------
------------------------------------------------------------
------------------------------------------------------------
------------------------------------------------------------
------------------------------------------------------------
------------------------------------------------------------
------------------------------------------------------------
------------------------------------------------------------
------------
>scaffold_7564:761-1424(-):Ceratosolen_marchali
--------MGVSASVSAKTLIANATNTTMSEMIQTMVSNSHQGVKFS-KTNG-----SIN
AVNLEQNVVIGTSALFSAMSSERNLNRFRDVMESNVGNILADLSLEELRANSSSVKQILN
NSLRVIQKSIADCNIN--QTVSVNVS-NAGGNVVIDKMVISQLSRTLNTCVFNSPENREI
INDMDTLIGNITNSREDYFDWPSVFGVVG-------L-----SLAGSRS----NGNLCSM
L-IIAFGVYIVYTGY---------------------------------------------
------------------------------------------------------------
------------------------------------------------------------
------------------------------------------------------------
------------------------------------------------------------
------------------------------------------------------------
------------------------------------------------------------
------------------------------------------------------------
------------
>scaffold_10204:3-480(+):Ceratosolen_marchali
------------------------------------------------------------
------------------------------------------------------------
----------------------------------ITKLGIEQLSANLTNCIHQSETTNSL
INKTDEIIKQMTTSSATGLDTKWMAAAVVGVIGVLGFATAKSSQAITKF----IGPVMMA
GG---FYLGYNAYTTSNKKT-----SNVTIFLENYLDRTVTSSPVVKIKQV-----PFDN
ATT-DVQ------------------------------------TAYGTADIYEIFN----
----------------ST-ISLYSSSDP--------------------------------
------------------------------------------------------------
------------------------------------------------------------
------------------------------------------------------------
------------------------------------------------------------
------------------------------------------------------------
------------
>scaffold_6401:13510-14344(+):Platygaster_orseoliae
-------KMGAAYSADVSNIVAEAITNSVIEMINESKQEKNQSIIFD-VEEI-EGDVEIS
GDL-TQDSKTSMQSIFTAVIKNNIDEKINNAIDQIVKSKLSGLNIAQFAANSVEINQTIH
ECVSLKDISVNECILNSTEKISVTIK-KVKGNVHLHDVHVQQLSDAISKCVSDSFKSNKQ
AIEADSKLRQLAESSAEGINPALLFIGFLAFLLAP-LFGV-GLFLGGILRKMISFASMAI
GG-GE--MYWTYRHTNAFKNTT-TSK---RLLHDFITY----IKDPSALRV---------
----ANKKV----------------------------------LANTTD-----------
------------------------------------------------------------
------------------------------------------------------------
------------------------------------------------------------
------------------------------------------------------------
------------------------------------------------------------
------------------------------------------------------------
------------
>NP_149581
--------MGASISSNVTKLVTDAIVRTSNEVVQTAHATNNQSIVFD-VKNT-SGDVVIS
GNTIRQTATINMVGLSQALNNSDNNIKLDQQIAQMAKAVISGLNLAQLADANNTVDSLIK
TCIEIKNVTTQQCMMNTSQKINVLVE-GTKGNVSIVNNEISQLATSIQSCVEKAASNNKN
LQDITSSIQQAATSEAKGLSLAMIALI-IVAMG---LTGVGGVYAGGKI----IFPAVLI
GSIVSFVLYFQWTVREISSYS---------FVQNTLSE----SADCSIQKSSGESDNIGS
AKS-ASEKC----------------------------------QNDNTCVAYEWQN---G
Q------------------AVYYKNMTIGNSCKSYYSNGAHKDTLPVIKK-LIF------
----QKGARNPVN------------T--DVANAWLNTLDGSFWVNSDPNVLKYFGGRYGR
LPYQTRYLYASGGTYVGDDV-----------------------NGVGWNQ-QGS------
-------FGK----RANRTIDWGDGPP----STITSQAEGDIWVDYHD--PSLLKVY-TY
IA---------QQGGGFIWQS-GQIIKGIGPIVNSNVENSKSV-------GF-----AIE
SKKQWLLYLAIGLLIVGVIGMAFSSGMFSKKNNGK--------SKQ--------------
------------
>NP_149921
--------MGASVSSDITNTITCNLQEASNTILNNQNLNDHQGIFVN-IIKIGDGNINAN
NFAEKSNASIDINALANALNNSSMNEDLNKKIAQTAKAAIKGVNLMQLGDANTTINDIVN
TSIKVKNTAIQNLIIRFDQKIKINIYHIGKGNIKVKNVHLKEIHKIITKEVENAKNNNKD
VTKLIEQFSQATESKVEGFSLKILSLIIFSTA----FLGLGGVYVGGKI----AFPVTLL
LSILAFYQYFNWTDRTIFTDG---------FVDTMFNI---DNDGCEALK-NLTIENVKS
AKG-ASDRC----------------------------------LKNPKCVAYNWNHNTKK
I-------------------TMFK-GVLEEGCKNDILKNNTNET--LFER---------K
KLIVREGKKDPIM--------------STNGDLYLNNKNQTLWYNYKKKK----------
--------------------------------------------QNNWKELKNE--KKII
LD-NSIKQGIDKFI----KIIFGYEE------KLPGPMPHTLYIDYSH--NNHLKVF-LC
KLNFLIGKDFKNRDQSKDWTLISTIHLDIKMLDFEEN----------DSCGV-----IVE
QNKLWLLCVAVILLFIGIIGMGLG---LKKNKN---------------------------
------------
>YP_009046668
--------MGASISTNITKLVTDAVTRTSNEIIQKEEVHNNQSVIIR-VSDT-GGDVNII
GNVFNQTATVDMKALSDVLNNSDNSIKLDQQIAQMAKAVISGLNLAQLADANNTVDDLVR
TCIEVKNITTQQCLAGITQNISIIVE-RTKGNVNINKIITNQVSNSIQSCVQKAVAQSTS
VQNVSAKISQAATSEAKGLSLAMIALI-IVAMG---LTGVGGVYAGGKI----IFPAVLI
ASIISFVLYFQWTTKEISSFG---------FVANTISE----SADCSITKDSGETDTIGS
AKA-ASEKC----------------------------------QNNGECSAYEWTPANGG
T------------------AVYYK-NNISASCKSYYSDGGHKDHSPIIKK-LVF------
----LKGARPPGP------------S--DNANAWLDTTNGSFWVNLDPSVLKIM----NR
VPLQIRMTYASGGVYANSAVPPGEGWNKNVILVGGVYANSAVPPGEGWNKMLSS------
-------FGK----VAGRNIDWGEGPP----SAVSNAAIGDVWVDYKN--PSLLKVY-RF
VL---------IQGTSNGWVQDAAAIAGIGPIINSNVESSKSV-------GF-----AVD
TKKQYLLYIGIGLLLVGVLGLAFTSGFFTKKEKKE-------------------------
------------
>YP_004732788
--------MGSAVSKNITKAATEAVAKVSNNIIQDAKLTTDQTQIIS-VTDV-DGDVNIS
GNTFTQKANINMKSLMNALVQEDIQQALTQEIAQTCKSIVSGLNIFQFPDAQNEINVFLK
ASSELMNTISSSCASSISENQVITVT-RVKGSVNITNNVMSEMIDIFQSCIQKAVSKNTI
FQRLQEKIDQSATSKAEGLSLLQIIILIALVLGIPFVSAIGGIAVVGRY----LFPLSIL
AGAGCLAAYYSWVEESVYSHA----------FSTLIRN----LPNCNAQPLATTSNAYSN
SSA-AAQAC----------------------------------SNNRNCVAFDWQGAVID
QLGN-------HISFNPPQTTFYQ--SVGPGCEQAIVG--SPDHSKVFRN-PIF------
----VKGVGPPT---------------KVIGDVYLNTSTAEYYFFDE-------------
-------------------------------------------STRSWNR-KGS------
-------FAHSDFTS-RNSINWGTVPP----TPATQGVAGSIYVYYAA--SDPIYFH-VY
VK------------NPDGWKLYPTPLPGPGLIPDAPA----NI----NVTGF-----TTV
KRRNWLLYLGGALLVVGILGSVVA---FTSKKPGS-------R---ELPSPSPLPRPSRP
RSTNPFDEDEDE
>YP_009010607
--------MGSAVSKNITKAATEAVAKVSNNIIQDSKLTTDQTQIIS-VSDV-DGDVNIS
GNTFTQKANINMKSLMNALVQEDIQQALTQEIAQTCKSIVSGLNIFQFPDAQNEINVFLK
ASSELMNTISSSCASSISENQVITVK-RTKGSVNITNNVMSEMIDIFQSCIQEAVSKNTI
FQRLQEKIDQSATAKAEGLSLWQIIILIALVLGIPFVSAIGGVAVVGRY----LFPLSIL
AGAGCLAAYYSWVEESVYSHA----------FSTLIRN----LPNCNAQPLATTSNAYSN
SSA-AAQAC----------------------------------AANRNCVAFDWQGAVID
PSGN-------HISFNPPQTTFYG--SVGPGCEQAIVG--SPDHSKVFRN-PIF------
----VKGSGPPT---------------KAVGDVYLNILTAEYYFFDE-------------
-------------------------------------------STRSWNK-QGS------
-------FAHSDFTS-RNSINWGTVPP----TPATQGVAGSIYVYYSS--NDPIYFH-VY
VK------------NPDGWKLYPTPLRGPGLLPDAPA----NI----NVTGF-----TTI
KHRNWLLYLGGALLVVGILGSVVA---FASKKPGN-------REYKELPSPSPLPRPSRP
RSTNPFDEDEDE
>YP_009021149
--------MGASVSKNITKVTTEAIARVSNNIVSQTKLSTDQTQIIS-VTDV-DGDVVIS
GNKFTQKANINMKSLMNALIQEDIQQALTMEIAQAAKSIVSGLNLFQFADAKNDIDMLLK
ASTEIVNAISQSCAANMSENQAIVVT-RVKGNVYIQNNLMEQFADIFGSCVQEAVSKNTI
LQTLQDKIDQSASAKAEGLDLWQIIILVAIVLGIPFVSIIGGVSVVGRY----LFPLSIL
AGAGCLTLYFNWVDETVFSHA----------FSPLIRF----MTGCDYQPLSATVTSFPT
ASM-AAAAC----------------------------------AANKSCAAFDWQGASID
AAGN-------HTSFSPPQTTFYS--RVSQSCENAIKT--SPDHSKVFRI-PVF------
----VKGNGPPT---------------KPKGDVYLDLGTANYYFFDF-------------
-------------------------------------------NIGQWVK-QGS------
-------FAHSDFTS-RNTVNWGTIAP----TPTTQGVPGSVYVLYSA--TNPIYFH-VY
VK------------NPDAWKLYTPPLKGPGLIPDTPI----NI----NVSGF-----TAI
AYKQWLLYLGAALLIVGVLGSVVS---FSSSKSRN-------ESPSRNESVSSSSAA---
------------
>YP_009010832
--------MGSAVSKNITKAATEAIAKVSNNIIQNSKLTTDQTQIIS-VTDI-DGDVNIS
GNTFTQKATINMKSLMNVLVQEDIQQALTQEIAQTCKSIVSGLNIFQFPNAQNEINVFLK
ASSELMNTISSSCASSMSENQVITVS-RVKGTVNITNNVMSQMADIFQSCIQEAVSKNTI
FQQLQQKIDQSATAKAEGLELWQIIILIALVLGIPFVSAIGGVAIVGRY----LFPLSIL
AGAGCLVAYYSWVEENVYSHA----------FSSLIRN----LPNCNARPLATTSNAYTN
SSA-AAQAC----------------------------------ANNRNCVAFDWQGAVID
QLGN-------HISFNPPQTTFYS--SIGPGCEQAIVS--SPDHSKVFRN-PIF------
----VKGSGPPI---------------KAEGDVYLNILTAEYYFFDQ-------------
-------------------------------------------STRQWIK-QGS------
-------FAHSDFTS-RNSINWGTVPP----TPATQGIAGSIYVYYAA--SDPVYFH-IY
VK------------NPDGWKLYPTPLRGPGLIPDAPS----NI----NVTGF-----TTV
KHRNWLLYLGGALLIVGILGSVVA---FASKKPVE-----------KLPSL---PSQPVR
RSTNPFDED---
>YP_009010366
--------MGSAVSKNITKAATEAIAKVSNNIIQNSKLTTDQTQIIS-VTDI-DGDVNIS
GNTFTQKATINMKSLMNVLVQEDIQQALTQEIAQTCKSIVSGLNIFQFPNAQNEINVFLK
ASSELMNTISSSCASSMSENQVITVS-RVKGTVNITNNVMSQMADIFQSCIQEAVSKNTI
FQQLQQKIDQSATAKAEGLDLWQIIILIALVLGVPFVSVIGGVAVVGRY----LFPLSIL
AGAGCLVAYYSWVEENVYSHA----------FSSLIRN----LPNCNARPLATTSNAYTN
SSA-AAQAC----------------------------------ANNRNCVAFDWQGAVID
QLGN-------HISFNPPQTTFYS--SIGPGCEQAIVS--SPDHSKVFRN-PIF------
----VKGSGPPI---------------KAEGDVYLNILTAEYYFFDQ-------------
-------------------------------------------STRQWVK-QGS------
-------FAHSDFTS-RNSINWGTVPP----TPATQGVAGSIYVYYAA--SDPVYFH-IY
VK------------NPDGWKLYPTPLRGPGLIPDAPS----NI----NVTGF-----TTV
KHRNWLLYLGGALLIVGILGSVVA---FASKKPVE-----------KLPSLSPSPSQTVR
RSTNPFDEDED-
>YP_008357365
--------MGSAVSKNITKAATEAIAKVSNNIIQNSKLTTDQTQIIS-VTDI-DGDVNIS
GNTFTQKANINMKSLMNVLVQEDIQQALTQEIAQTCKSIVSGLNIFQFPNAQNEINVFLK
ASSELMNTISSSCASSMSENQVITVS-RVKGTVNITNNVMSQMADIFQSCIQEAVSKNTI
FQQLQQKIDQSATAKAEGLDLWQIIILIALVLGIPFVSVIGGVAVVGRY----LFPLSIL
AGAGCLVAYYSWVEENVYSHA----------FSSLIRN----LPNCNARPLATTSNAYTN
SSA-AAQAC----------------------------------ANNRNCVAFDWQGAVID
QLGN-------HISFNPPQTTFYS--SIGPGCEQAIVS--SPDHSKVFRN-PIF------
----VKGSGPPI---------------KAEGDVYLNILTAEYYFFDQ-------------
-------------------------------------------STRQWIK-QGS------
-------FAHSDFTS-RNSINWGTVPP----TPATQGIAGSIYVYYAA--SDPVYFH-IY
VK------------NPDGWKLYPTPLRGPGLIPDAPS----NI----NVTGF-----TTV
KHRNWLLYLGGALLIVGILGSVVA---FASKKPVE-----------KLPSLSPSPSQPVR
RSTNPFDEDED-
>YP_654578
--------MGSSVSKNISKVATEALARASSDILLQTDLTTDQTQVIS-VSDV-GGDVVIS
GNEFIQKATINMKALMNALIQENVQQNLTLQIAQAAKSIVSGFNMFQLPNAQNEIDLFVR
ASIELVNTISQVCTSSVSENYLIDIK-RVKGSVRIQNNTVRQFVDIFGSCVQNAVASNAI
FQDLQAKLDQSATSKADGLTLWQVAALVAIVLGVPVVSVIGGIAVAGRW----MFPISIL
AGAGCLVVWSSQANTTMADHA----------FSRFVRN----TSDCLGTALGPVLQTLPN
SNA-AAQSC----------------------------------LSNADCVAFDWQGTVVD
DKGT-------NKVLTPPQTTFYN--KVSSICEQAVKS--NPDTTRLVRL-PIF------
----AKGVGSPQS------------KASPPADVYLDTATTNYYFFDP-------------
-------------------------------------------PTNMWVK-QGT------
-------FAHAEWSAAKNQIDWGTITP----TVSTPGTPGNIYVYYGS--DNPIYFY-VY
VK------------TADSWSLYTPTLRGPGLVTDTPA----TI----NVSGF-----KVN
QRRQWLLYLGVALIIVGIFGSILA---FNSRRPEE-------RK----------------
------------
>YP_009552449
--------MGASISKNMADGVIRAISTVATENLQSSDIHASQHMNFI-VDG--AHGVDIE
NDVLTQRITLNARDLQKTLSTTESQQKIFSAIQQEAKSIVSGLNLAQVANAENVTNLVST
AMMNIYNTSRLTCNKTLDQEINYIYK-HIDGPFILKDVKLDQIQDIFSSCIQQSAENNKV
VQDISQQLEQMSSAKAEGLSSWVIVGIVAVMIG---LPIVGGVAIGKTA-LKFIFPLVLI
AAITFIVLYFVKTKSG-FKVVP-YSSPIDGI-----------DSRCNSELL--TVKTGMT
VED-AFDEC----------------------------------KNNEECKAVYWEKYIHK
APQDVSPNGKNYQAEATSTAKFFK--NVSSNCANNIHHNLFNTTQPAD------------
----FTT-TKP--------------ASPEDRDAYVDDTTKLWYQYNA-------------
-------------------------------------------HSKSWNQMAVLGDEKDI
FLRYTTPPGTPDHEIEHLTPEEDTESPQPTRVESVEYVPGNVWIYYNKRNPTILKIY-KY
IT---------NDEGENVWKFQVK-MTGPGYKNV----------GGNNMSGF-----KTE
ERQTWMLYVGVLAIIIGILGTGIT---FYLDRKKSE------------------------
------------
>YP_009220685
--------MGSAISTNSTRIVMKAVTEVANTNIQKAYSDNNQSIVVK-IENT-GGDVNIN
NVTVTQRVNVNVGNLLNALTNSTNNEVLNEKLKQSAMSLVEGLNLAQLAASTNVVNQIIN
NLVTIKNRSINECKNSTTQTFSLDVR-NTGGNVNVRDLDIDQDSSTVFKCIQDSKSTADL
RRQTDVLIDGLASSKAQGLDTRWLVIGGVALFA---LLGVGGTFIGAKV----IGPVIAV
AGAASV--YFGYNGTPGSAAGP-KLIKTNKWVKSLKNA----TPTATFTP----AQILSK
YKK-SAENLTD-----------------------------DEILGLGQADVYELLE---G
T------------------VRLYKSAKPR----DAY-DAPDDDLGPVALE-IIDPVDNTR
GISVKLQNRTALN------------H--NFANPVLNILNKR----EDMKAAGDVAGQYDQ
STHTVS------------------------------------------------------
------------------------------------------VFKFDD--PTF-------
---------------------------------TSNVPASVVM----IKPEK-----PKG
PVNKQLVYIGYALLATGMVATIMS---F--RGNGG--------GTRS-------------
------------
>YP_073663
--------MGASVSKNISDVVTDAYVQVSSEIIKTQVADINNSQIIT-VSDV-DGDVDVS
DVYFVQQIDINVKSLMNVLSQQKAQQDLFEAVAQNAKSVTSGLNAAQYAYAVNQISAIAT
ACVQAAVRIDDSCSLVDAMTQEIVLQ-NVGGSVKIKDLNLSQIQRIFQDCAQDAVSQNET
VQRIVEQLSQKASATASGMSFLIAAAIVIGAV----------AFAGVKF----LAPICLV
GGCVGLYYYYNYYDLNYDGYVE-ELSD--TSKKESLAE----TDLCLTD-----------
----AVKKL----------------------------------KDHTEFSAVYWKGYDLK
K-NF-------YIETKPSE-IWYLKRIPE--------T-LNIDKGTYALS-PKF------
----LQGYGLPTS--------PQIKTDPQSGDYYLDQDTGIYYKYG--------------
---------------------------------------------EEWTE----------
------------FNKINKLAEWGYEPP----SD-KPRSPEDLYGQFLG--PSILRLY-MY
NN--------------NQWKEKEKINTGVKSYKSIGTPNT-----------L-----VTK
KYYKYVLYASIVLIATSVVLGAYQ---LYKNNESS-------E----L------------
------------
>YP_009342191
--------MGASVSKNISDVVTNAYVQVSSEIIKAQVTDMNDSQIVT-VSDV-DGDVNVS
DVYFVQQIDVNVKSLMNVLSQQKAQQDLFEAVAQNAKSVTSGLNAAQYAYAVNQVSAIAT
ACVQAAVRINDSCSLVDAMTQEIVLQ-NVGGSVKIKDLNLSQIQRVFQDCAQDAVSQNEA
VQHVVEQIDQKASAVSSGLSFLIAAAVVIGAV----------AFAGVQF----LAPICLM
GGCVGLYYYYNYYDLNYDGYVE-ELSD--ALKKEALVK----TDLSLTE-----------
----AVETL----------------------------------K-QTKYNAVYWKGYDLK
K-NF-------YVETNPIE-IWYLKKVPE--------P-LNKDKGSYALS-PRF------
----LQGYGFP----------PIIKTDFKSGDYYLDQDTGFYYKYG--------------
---------------------------------------------EEWTE----------
------------FNKITKLTEWSYEPP----SD-KPRSPDDLYGQFLG--PSILRLY-AY
VD--------------NKWTEKEKVNTGVKPYKSIGTPNT-----------L-----VTK
KYYKYVLYASIALIIASATLGAYQ---LYKNNESS-------K----L------------
------------
>ALN36856
--------MGAAESINTVNIVTKAYAKIMTTMVTDQDITADQSQVFS-IDHV-KGDVVIK
GDVFTQTLVINLASLMKAVATQSAQDQLIDNIAQQAQAVVSGLNLAQYAYVSNNIDRLIT
ACVQMSTDMRVSCNSKVTMTQSFSVT-DVEGDVRVTDVKFNQFANILSSCAMDASVNNDQ
ARDIVSQIKQRGDAKASGLDLTTLIVIIVLVMVG--APVGVGFLAGRRA----IGPLLAS
VGLIGGGA-------VALGYVP-RPVKIEGFSSDPD--------FTLAQPAATVK--GLT
FTA-AVAKL----------------------------------KSTDGYGALFWKNYDVK
GTT---------AVKLQETLSYFAPAGYDPASW---AGAG--DSAPPFRIFPGL------
----YQGKGDPGARPRAAYGYAGPVSGPKKGDAYLDGDTGSYYVLGD-------------
----------------------------------------------SWKM-RGT--ISG-
-------------HQNGRTDYWGTVDP----TTTAALTGSERYIWVDP--FTLVK-----
------STAWLFTGSPKKWTQQQ-QTAPL-DIPLTNTPSDFNV--------WAYKDDTAV
HAVKWSSVG-AGVAGAALTASALL---MPDSVASSEMSPAVGTGTPAIGTGSPAVG-TGF
PAHRG-------
>AAV91076
--------MGAAQSVNGVKIVTNAYAEIMTDLAVDQDITADQTQVFS-IDNV-SGDVYVE
GTVMTEKLVINLASLMKAITNQSSQDELIDNIAQQAQAAVSGLNFAQFAFVTNNIDRLIT
ACVKLSVDMRVSCTAKVEMTQSFSVS-SVMGDVRVKDVRMEEFSDVISTCALNAAINNAQ
LSDIVSQIKQRGDATATGLNPMALLAAVVLAIVG--LPLGAGFLAGRRV----VGPLIMV
AGMVGGGA-------LAMGYVP-EPIKLTGFAPEPD--------LTAVVPVAVEN--GLT
LKA-AISKL----------------------------------TGDSQYGAVYWQNYKVT
GTT---------AVKLNQTVSYYAPPNFDPVTW---TASDPAQKQPSFRVFPTL------
----FQGQGLPKISYRLAYGTVALTQGPERGDVYLDSTTGNYYVLKD-------------
----------------------------------------------GWKL-NGT--IPG-
-------------AIKDRPEAWGIVDP----NETTALTGSERYTWVDP--YTRVQ-----
------GTLWYKPKDSHEWVKERQDPVPI-NVPLTETPSDFNV--------WVYKDATAK
KIVGWVSAG-AGAAGAGLTASAYF---IPSTAIEAKAE--VGEAAK--------------
------------
>ALN37655
--------MGAAESINTVNIVTKAYAKIMTTMVTDQDITADQSQVFS-IDHV-KGDVVIK
GDVFTQTLVINLASLMKAVATQSAQDQLIDNIAQQAQAAVSGLNLAQYAYVSNNIDRLIT
ACVQMSTDMRVSCNSKVTMTQSFSVT-DVEGDVRVTDVKFNQFANILSSCAMDASVNNDQ
ARDIVSQIKQRGDAKASGLDLTTLIVIIVLVMVG--APVGVGFLAGRRA----IGPLLAS
VGLIGGGA-------VALGYVP-RPVKIEGFSSDPD--------FTLAQPAATVK--GLT
FTA-AVAKL----------------------------------KSTDGYGALFWKNYDVK
GTT---------AVKLQETLSYFAPAGYDPASW---AGAG--DSAPPFRIFPGL------
----YQGKGDPGARPRAAYGYAGPVAGPKKGDAYLDGDTGSYYVLGD-------------
----------------------------------------------SWKM-RGT--ISG-
-------------HQNGRTDYWGTVDP----TTTAALTGSERYIWVDP--FTLVK-----
------STAWLFTGSPKKWTQQQ-QTAPL-DIPLTNTPSDFNV--------WAYKDDTAV
QAVKWSSVG-AGVAGAALTASALL---MPDSVASSEMSPAVGTGTPAIGTGSPAVG-TGF
PAHRG-------
>ALN37553
--------MGAAESINTVNIVTKAYAKIMTTMVTDQDITADQSQVFS-IDHV-KGDVVIK
GDVFTQTLVINLASLMKAVATQSAQDQLIDNIAQQAQAAVSGLNLAQYAYVSNNIDRLIT
ACVQMSTDMRVSCNSKVTMTQSFSVT-DVEGDVRVTDVKFNQFANILSSCAMDASVNNDQ
ARDIVSQIKQRGDAKASGLDLTTLIVIIVLVMVG--APVGVGFLAGRRA----IGPLLAS
VGLIGGGA-------VALGYVP-RPVKIEGFSSDPD--------FTLAQPAATVK--GLT
FTA-AVAKL----------------------------------KSTDGYGALFWKNYDVK
GTT---------AVKLQETLSYFAPAGYDPASW---AGAG--DSAPPFRIFPGL------
----YQGKGDPGARPRAAYGYAGPVSGPKKGDAYLDGDTGSYYVLGD-------------
----------------------------------------------SWKM-RGT--ISG-
-------------HQNGRTDYWGTVDP----TTTAALTGSERYIWVDP--FTLVK-----
------STAWLFTGSPKKWTQQQ-QTAPL-DIPLTNTPSDFNV--------WAYKDDTAV
HAVKWSSVG-AGVAGAALTASALL---MPDSVASSEMSPAVGTGTPAISTGSPAVG-TGF
PAHRG-------
>YP_009272769
--------MGAAESINTVNIVTKAYAKIMTTMVTDQDITTDQSQVFS-IDHV-KGDVVIK
GDVFTQTLVINLASLMKAVATQSAQDQLIDNIAQQAQAAVSGLNLAQYAYVSNNIDRLIT
ACVQMSTDMRVSCNSKVTMTQSFSVT-DVEGDVRVTDVKFNQFANILSSCAMDASVNNDQ
ARDIVSQIKQRGDAKASGLDPTTLIVIIVLVMVG--APVGVGFLAGRRV----IGPLLAS
VGLIGGGA-------VALGYIP-RPVKIEGFSSDPD--------FTLAQPAATVK--GLT
FTA-AVAKL----------------------------------KSTDGYGALFWKNYAVE
GTT---------AVKLQETLSYFAPAGYDPASW---AGAG--DSAPPFRIFPGL------
----YQGKGDPGARPRAAYGYAGPVAGPKKGDAYLDGDMGSYYVLGD-------------
----------------------------------------------SWKM-RGT--ISG-
-------------HQNGRTDYWGTVDP----TTTAALTGSERYIWVDP--FTLVK-----
------STVWLFTGSPKKWTQQQ-QTAPL-DIPLTNTPSDFNV--------WAYKDDTAV
QAVKWSSVG-VGVAGVALTASALL---MPDSVASSEMSLAVGTGTPAIGTGSPAVG-TGF
PAHRG-------
>ANZ57085
--------MGAAESINTVNIVTKAYAKIMTTMVTDQDITTDQSQVFS-IDHV-KGDVVIK
GDVFTQTLVINLASLMKAVATQSAQDQLIDNIAQQAQAAVSGLNLAQYAYVSNNIDRLIT
ACVQMSTDMRVSCNSKVTMTQSFSVT-DVEGDVRVTDVKFNQFANILSSCAMDASVNNDQ
ARDIVSQIKQRGDAKASGLDPTTLIVIIVLVMVG--APVGVGFLAGRRV----IGPLLAS
VGLIGGGA-------VALGYIP-RPVKIEGFSSDPD--------FTLAQPAATVK--GLT
FTA-AVAKL----------------------------------KSTDGYGALFWKNYNVE
GTT---------AVKLQETLSYFAPAGYDPASW---AGAG--DSAPPFRIFPGL------
----YQGKGDPGARPRAAYGYAGPVAGPKKGDAYLDGDAGSYYVLGD-------------
----------------------------------------------SWKM-RGT--ISG-
-------------HQNGRTDYWGTVDP----TTTAALTGSERYIWVDP--FTLVK-----
------STVWLFTGSPKKWTQQQ-QTAPL-DIPLTNTPSDFNV--------WAYKDDTAV
QAVKWSSVG-VGVAGVALTASALL---MPDSVASSEMSLAVGTGTPAIGTGSPAVG-TGF
PAHRG-------
>YP_003824
--------MGAAESINTVNIVTKAYAKIMTTMVTDQDITADQSQVFS-IDHV-KGDVVIK
GDVFTQTLVINLASLMKAVATQSAQDQLIDNIAQQAQAAVSGLNLAQYAYVSNNIDRLIT
ACVQMSTDMRVSCNSKVTMTQSFSVT-DVEGDVRVTDVKFNQFANILSSCAMDASVNNDQ
ARDIVSQIKQRGDAKASGLDLTTLIVIIVLVMVG--APVGVGFLAGRRA----IGPLLAS
VGLIGGGA-------VALGYVP-RPVKIEGFSSDPD--------FTLAQPAATVK--GLT
FTA-AVAKL----------------------------------KSTDGYGALFWKNYDVK
GTT---------AVKLQETLSYFAPAGYDPASW---AGAG--DSAPPFRIFPGL------
----YQGKGDPGARPRAAYGYAGPVSGPKKGDAYLDGDTGSYYVLGD-------------
----------------------------------------------SWKM-RGT--ISG-
-------------HQNGRTDYWGTVDP----TTTAALTGSERYIWVDP--FTLVK-----
------STAWLFTGSPKKWTQQQ-QTAPL-DIPLTNTPSDFNV--------WAYKDDTAV
HAVKWSSVG-AGVAGAALTASALL---MPDSVASSEMSPAVGTGTPAIGTGSPAVG-TVF
RPTGVKDR----
>ALN37455
--------MGAAESINTVNIVTKAYAKIMTTMVTDQDITADQSQVFS-IDHV-KGDVVIK
GDVFTQTLVINLASLMKAVATQSAQDQLIDNIAQQAQAAVSGLNLAQYAYVSNNIDRLIT
ACVQMSTDMRVSCNSKVTMTQSFSVT-DVEGDVRVTDVKFNQFANILSSCAMDASVNNDQ
ARDIVSQIKQRGDAKASGLDLTTLIVIIVLVMVG--APVGVGFLAGRRA----IGPLLAS
VGLIGGGA-------VALGYVP-RPVKIEGFSSDPD--------FTLAQPAATVK--GLT
FTA-AVAKL----------------------------------KSTDGYGALFWKNYDVK
GTT---------AVKLQETLSYFAPAGYDPASW---AGAG--DSAPPFRIFPGL------
----YQGKGDPGARPRAAYGYAGPVSGPKKGDAYLDGDTGSYYVLGD-------------
----------------------------------------------SWKM-RGT--ISG-
-------------HQNGRTDYWGTVDP----TTTAALTGSERYIWVDP--FTLVK-----
------STAWLFTGSPKKWTQQQ-QTAPL-DIPLTNTPSDFNV--------WAYKDDTAV
HAVKWSSVG-AGVAGAALTASALL---MPDSVASSEMSPAVGTGTPAIGTGSSAVG-TVF
RPTGVKDR----
>ALN37759
--------MGAAESINTVNIVTKAYAKIMTTMVTDQDITADQSQVFS-IDHV-KGDVVIK
GDVFTQTLVINLASLMKAVATQSAQDQLIDNIAQQAQAAVSGLNLAQYAYVSNNIDRLIT
ACVQMSTDMRVSCNSKVTMTQSFSVT-DVEGDVRVTDVKFNQFANILSSCAMDASVNNDQ
ARDIVSQIKQRGDAKASGLDLTTLIVIIVLVMVG--APVGVGFLAGRRA----IGPLLAS
VGLIGGGA-------VALGYVP-RPVKIEGFSSDPD--------FTLAQPAATVK--GLT
FTA-AVAKL----------------------------------KSTDGYGALFWKNYDVK
GTT---------AVKLQETLSYFAPAGYDPASW---AGAG--DSAPPFRIFPGL------
----YQGKGDPGARPRAAYGYAGPVSGPKKGDAYLDGDTGSYYVLGD-------------
----------------------------------------------SWKM-RGT--ISG-
-------------HQNGRTDYWGTVDP----TTTAALTGSERYIWVDP--FTLVK-----
------STAWLFTGSPKKWTQQQ-QTAPL-DIPLTNTPSDFNV--------WAYKDDTAV
HAVKWSSVG-AGVAGAALTASALL---MPDSVASSEMSPAVGTGTPAISTGSPAVG-TVF
RPTGVKDR----
>QBL14659
--------MGAAESINTVNIVTKAYAKIMTTMVTDQDITADQSQVFS-IDHV-KGDVVIK
GDVFTQTLVINLASLMKAVATQSAQDQLIDNIAQQAQAAVSGLNLAQYAYVSNNIDRLIT
ACVQMSTDMRVSCNSKVTMTQSFSVT-DVEGDVRVTDVKFNQFANILSSCAMDASVNNDQ
ARDIVSQIKQRGDAKASGLDLTTLIVIIVLVMVG--APVGVGFLAGRRA----IGPLLAS
VGLIGGGA-------VALGYVP-RPVKIEGFSSDPD--------FTLAQPAATVK--GLT
FTA-AVAKL----------------------------------KSTDGYGALFWKNYDVK
GTT---------AVKLQETLSYFAPAGYDPASW---AGVG--DSAPPFRIFPGL------
----YQGKGDPGARPRAAYGYAGPVAGPKKGDAYLDGDTGSYHVLGD-------------
----------------------------------------------SWKM-RGT--ISG-
-------------HQNGRTDYWGTVDP----TTTAALTGSERYIWVDP--FTLVK-----
------STAWLFTGSPKKWTQQQ-QTAPL-DIPLTNTPSDFNV--------WAYKDDTAV
QAVKWSSVG-AGVAGAALTASALL---MPDSVASSEMSPAVGTGTPAIGTGSPAVG-TGF
PAHRG-------
>ALN36752
--------MGAAESINTVNIVTKAYAKIMTTMVTDQDITADQSQVFS-IDHV-KGDVVIK
GDVFTQTLVINLASLMKAVATQSAQDQLIDNIAQQAQAAVSGLNLAQYAYVSNNIDRLIT
ACVQMSTDMRVSCNSKVTMTQSFSVT-DVEGDVRVTDVKFNQFANILSSCAMDASVNNDQ
ARDIVSQIKQRGDAKASGLDLTTLIVIIVLVMVG--APVGVGFLAGRRA----IGPLLAS
VGLIGGGA-------VALGYVP-RPVKIEGFSSDPD--------FTLAQPAATVK--GLT
FTA-AVAKL----------------------------------KSTDGYGALFWKNYDVK
GTT---------AVKLQETLSYFAPAGYDPASW---AGAG--DSAPPFRIFPGL------
----YQGKGDPGARPRAAYGYAGPVSGPKKGDAYLDGDTGSYYVLGD-------------
----------------------------------------------SWKM-RGT--ISG-
-------------HQNGRTDYWGTVDP----TTTAALTGSERYIWVDP--FTLVK-----
------STAWLFTGSPKKWTQQQ-QTAPL-DIPLTNTPSDFNV--------WAYKDDTAV
HAVKWSSVG-AGVAGAALTASALL---MPDSVASSEMSPAVGTGTPAIGTGSPAVG-TGF
PAHRG-------
>AFG73095
--------MGAAESINTVNIVTKAYAKTMTTMVTDQDITADQSQVFS-IDHV-KGDVVIK
GDVFTQMLVINLASLMKAIATQSAQDQLIDNIAQQAQAAVSGLNLAQYAYVSNNIDRLIT
ACVQMSTDMRVSCKSKVTMTQSFSVT-DVKGDVRVTGVKFNQFANILSSCAMDASVNNDQ
ARDIVSQIKQRGDAKASGLDPTTLIVIIVLVMVG--APMGAGFMAGRRA----IGPLLAS
VGLIGGGA-------VALGYVP-RPVKIEGFSSDPD--------FTLAQPAATVK--GLT
FTA-AVAKL----------------------------------KSTDGYGALFWKNYDVK
GTT---------AVKLQETLSYFAPAGYDPASW---AGVG--DSAPPFRIFPGL------
----YQGKGDPGARPRAAYGYAGPVAGPKKGDAYLDGDTGSYYVLGD-------------
----------------------------------------------SWKM-RGT--ISG-
-------------HQNGRTDYWGTVDP----TTTAALTGSERYIWVDP--FTLVK-----
------STVWLFTGSPKKWTQQ--QTAPL-DIPLTNTPSDFNV--------WVYKDDTAV
QAVKWSSVG-AGVAGAALTASALL---MPDSVASSEMSPAVGTGTPAIGTGSPAVG-TGF
PAHRG-------
>YP_009259420
--------MGAAESINTVNIVTKAYAKIMTTMVTDQDITADQSQVFS-IDHV-KGDVVIK
GDVFTQTLVINLASLMKAVATQSAQDQLIDNIAQQAQAAVSGLNLAQYAYVSNNIDRLIT
ACVQMSTDMRVSCKSKVTMTQSFSVT-DVEGDVRVTDVKFNQFANILSSCAMDASVNNDQ
ARDIVSQIKQRGDAKATGLDPTMLIVIIVLVMVG--APVGVGFLAGRRA----IGPLLAS
VGLIGGGA-------VALGYVP-RPVKIEGFSSDPD--------FTLAQPVATVK--GLT
FAA-AVAKL----------------------------------KSTDGYGALFWKNYDVK
GTT---------AVKLQETLSYFAPAGYDPASW---AGAG--DSAPPFRIFPGL------
----YQGKGDPGARPRAAYGYAGPVAGPKKGDAYLDGDTGSYYVLGD-------------
----------------------------------------------SWKM-RGT--ISG-
-------------HQNGRTDYWGTVDP----ATTAALTGSERYIWVDA--LTLVK-----
------STVWLFTGSPKKWTQQQ-QTAPL-DIPLTNTPPDFNV--------WAYKDDTAV
QAVKWSSVG-AGVAGAALTASALL---MPDSMASAEMSPAVGTGTPAIGTGSPAVG-TGF
PTHRG-------
>YP_006347665
--------MGAAESINTVNIVTKAYAKIMTTMVTDQDITADQSQVFS-IDHV-KGDVVIK
GDVFTQTLVINLASLMKAVATQSAQDQLIDNIAQQAQAVVSGLNLAQYAYVSNNIDRLIT
ACVQMSTDMRVSCNSKVTMTQSFSVT-DVEGDVRVTDVKFNQFANILSSCAMDASVNNDQ
ARDIVSQIKQRGDAKASGLDPTTLIVIIVLVMVG--APVGVGFLAGRRT----IGPLLAS
VGLIGGGA-------VAMGYVP-RPVKIEGFSSDPD--------FTLAQPAATVK--GLT
FTA-AVAKL----------------------------------KSTDGYGALFWKNYDVK
GTT---------AVKLQETLSYFAPAGYDPASW---AGAG--DSAPPFRIFPGL------
----YQGKGDPGARPRAAYGYAGPVAGPKKGDAYLDGDTGSYYVLGD-------------
----------------------------------------------SWKM-RGT--ISG-
-------------HQNGRTDYWGTVDP----ATTAALTGSERYIWVDP--FTLVK-----
------STVWLFTGSPKKWTQQQ-QTAPL-DIPLTNTPSDFNV--------WAYKDDTAV
QAVKWSSVG-AGVAGAALTASALL---MPDSVASSEMSPAVGTGTPAIGTGSPAVG-TGF
PAHRG-------
>YP_009506712
--------MGAAESINTVNIVTKAYAKIMTTMVTDQDITADQSQVFS-IDHV-KGDVVIK
GDVFTQMLVINLASLMKAVATQSAQDQLIDNIAQQAQAAVSGLNLAQYAYVSNNIDRLIT
ACVQMSTDMRVSCKSKVTMTQSFSVT-DVEGDVRVTNVKFNQFANILSSCAMDASVNNDQ
ARDIVSQIKQRGDAKASGLDPTTLIVIIVLVMVG--APVGVGFMAGRRA----IGPLLAS
VGLIGGGA-------VALGYVP-RPVKIEGFSSDPD--------FTLAQPAATVK--GLT
FTA-AVAKL----------------------------------KSTDGYGALFWKNYDVK
GTT---------AVKLQETLSYFAPAGYDPASW---AGVG--DSAPPFRIFPGL------
----YQGKGDPGARPRAAYGYAGPVAGPKKGDAYLDGDTGSYYVLGD-------------
----------------------------------------------SWKM-RGT--ISG-
-------------HQNNRTDYWGTVDP----TTTAALTGSERYIWVDP--FTLVK-----
------STVWLFTGSPKKWTQQ--QTAPL-DIPLTNTPSDFNV--------WVYKDDTAV
QAVKWSSVG-VGVAGAALTASALL---MPDSVASSEMSPAVGTGTPAIGTGSPAVG-TGF
PAHRG-------
>ASH98875
--------MGAAESINTVNIVTKAYAKIMTTMVTDQDVTADQSQVFS-IDHV-KGDVVIK
GDVFTQMLVINLASLMKAVATQSAQDQLIDNIAQQAQAAVSGLNLAQYAYVSNNIDRLIT
ACVQMSTDMRVSCKSKVTMTQSFSVT-DVEGDVRVTDVKFNQFANILSSCAMDASVNNDQ
ARDIVSQIKQRGDAKASGLDLTTLIVIIVLVMVG--APVGVGFMAGRRA----IGPLLAS
VGLIGGGA-------VALGYVP-RPVKIEGFSSDPD--------FTLAQPAATVK--GLT
FTA-AVGKL----------------------------------KSTDGYGALFWKNYDVN
GTT---------AVKLQETLSYFAPAGYDPASW---AGVG--DSAPPFRIFPGL------
----YQGKGDPGARPRAAYGYAGPVAGPKKGDAYLDGDTGSYYVLGD-------------
----------------------------------------------SWKM-RGT--ISG-
-------------HQNGRTDYWGTVDP----TTTAALTGSERYIWVDP--FTLVK-----
------STVWLFTGSPKKWTQQ--QTAPL-DIPLTNTPSDFNV--------WVYKDDTAV
QAVKWSSVG-AGVAGAALTASALL---MPDSVASSEMSPAVGTGTPAIGTGSPAVG-TGF
PAHRG-------
>NP_078665
--------MGMSTSKNLSDIITNAFTNISSDIIKSQVTDINNSQIVS-ISNI-DGDVDIS
DVLFVQILDINMRSLMNVLSEQKAQQELLEQIAQNAKAVTSGLNTLQFSYAVNQVTAITT
ACAQIAVRINDSCTFADTITQEITLQ-NVKGNINIKDLKLNQIDKVFEDCAQEAISQNEL
TQHITEELKQKSSASSTGVSFLIVLVALVVTV----------AVTGIKL----IGPICFM
AGMAGFYYYYNFHELVYKGYTV-EPSK--DLVHNVIRK----PGLSLIN-----------
----AVEQL----------------------------------N-ASQYQALYWKNYDIV
K-NY-------YTKLPIPETMFFSDTIDE--------TLVAQDTGNFTLA-PNF------
----LQNYGLPHV--------TAMKTSVQVGDYYLNQDTGIYYKYSV-------------
--------------------------------------------DGEWEK----------
------------FNEILHLAEWNIAMP----ID-KPRSDNDLYGRFIN--PLTLQLY-KF
KD--------------NSWVEYQKINTGVELFKKLSTPNT-----------L-----VVK
KYYKYILYGSICLTIVGIIISITE---FYKNESAE-------L-----------------
------------
>ASH98981
--------MGAAESINTVNIVTKAYAKIMTTMVTDQDITADQSQVFS-IDHV-KGDVVIK
GDVFTQMLVINLASLMKAVATQSAQDQLIDNIAQQAQAAVSGLNLAQYAYVSNNIDRLIT
ACVQMSTDMRVSCKSKVTMTQSFSVT-DVEGDVRVTDVKFNQFANILSSCAMDASVNNDQ
ARDIVSQIKQRGDAKASGLDLTTLIVIIVLVMVG--APVGVGFMAGRRA----IGPLLAS
VGLIGGGA-------VALGYVP-RPVKIEGFSSDPD--------FTLAQPAATVK--GLT
FTA-AVGKL----------------------------------KSTDGYGALFWKNYDVN
GTT---------AVKLQETLSYFAPAGYDPASW---AGVG--DSAPPFRIFPGL------
----YQGKGDPGARPRAAYGYAGPVAGPKKGDAYLDGDTGSYYVLGD-------------
----------------------------------------------SWKM-RGT--ISG-
-------------HQNGRTDYWGTVDP----TTTAALTGSERYIWVDP--FTLVK-----
------STVWLFTGSPKKWTQQ--QTAPL-DIPLTNTPSDFNV--------WVYKDDTAV
QAVKWSSVG-AGVAGAALTASALL---MPDSVASSEMSPAVGTGTPAIGTGSPAVG-AGF
PAHRG-------
>AJR29124
--------MGAAESINTVNIVTKAYAKIMTTMVTDQDITADQSQVFS-IDHV-KGDVVIK
GDVFTQMLVINLASLMKAVATQSAQDQLIDNIAQQAQAAVSGLNLAQYAYVSNNIDRLIT
ACVQMSTDMRVSCKSKVTMTQSFSVT-DVEGDVRVTDVKFNQFANILSSCAMDASVNNDQ
ARDIVSQIKQRGDAKASGLDLTTLIVIIVLVMVG--APVGVGFMAGRRA----IGPLLAS
VGLIGGGA-------VALGYVP-RPVKIEGFSSDPD--------FTLAQPAATVK--GLT
FTA-AVAKL----------------------------------KSTDGYGALFWKNYDVN
GTT---------AVKLQETLSYFAPAGYDPASW---AGVG--DSAPPFRIFPGL------
----YQGKGDPGARPRAAYGYAGPVAGPKKGDAYLDGDTGSYYVLGD-------------
----------------------------------------------SWKM-RGT--ISG-
-------------HQNGRTDYWGTVDP----TTTAALTGSERYIWVDP--FTLVK-----
------STVWLFTGSPKKWTQQ--QTAPL-DIPLTNTPSDFNV--------WVYKDDTAV
QAVKWSSVG-AGVAGAALTASALL---MPDSVASSEMSPAVGTGTPAIGTGSPAVG-TGF
PAHSG-------
>AGK44970
--------MGAAESINTVNIVTKAYAKIMTTMVTDQDITADQSQVFS-IDHV-KGDVVIK
GDVFTQMLVINLASLMKAVATQSAQDQLIDNIAQQAQAAVSGLNLAQYAYVSNNIDRLIT
ACVQMSTDMRVSCKSKVTMTQSFSVT-DVEGDVRVTDVKFNQFANILSSCAMDASVNNDQ
ARDIVSQIKQRGDAKASGLDLTTLIVIIVLVMVG--APVGVGFMAGRRA----IGPLLAS
VGLIGGGA-------VALGYVP-RPVKIEGFSSDPD--------FTLAQPAATVK--GLT
FTA-AVAKL----------------------------------KSTDGYGALFWKNYDVN
GTT---------AVKLQETLSYFAPAGYDPASW---AGVG--DSAPPFRIFPGL------
----YQGKGDPGARPRAAYGYAGPVAGPKKGDAYLDGDTGSYYVLGD-------------
----------------------------------------------SWKM-RGT--ISG-
-------------HQNGRTDYWGTVDP----TTTAALTGSERYIWVDP--FTLVK-----
------STVWLFTGSPKKWTQQ--QTAPL-DIPLTNTPSDFNV--------WVYKDDTAV
QAVKWSSVG-AGVAGAALTASALL---MPDSVASSEMSPAVGTGTPAIGTGSPAVG-TGF
PAHRG-------
>ASQ42911
--------MGAAESINTVNIVTKAYAKIMTTMVTDQDITADQSQVFS-IDHV-KGDVVIK
GDVFTQMLVINLASLMKAVATQSAQDQLIDNIAQQAQAAVSGLNLAQYAYVSNNIDRLIT
ACVQMSTDMRVSCKSKVTMTQSFSVT-DVEGDVRVTDVKFNQFANILSSCAMDASVNNDQ
ARDIVSQIKQRGDAKASGLDLTTLIVIIVLVMVG--APVGVGFMAGRRA----IGPLLAS
VGLIGGGA-------VALGYVP-RPVKIEGFSSDPD--------FTLAQPAATVK--GLT
FTA-AVAKL----------------------------------KSTDGYGALFWKNYDVN
GTT---------AVKLQETLSYFAPAGYDPASW---AGVG--DSAPPFRIFPGL------
----YQGKGDPGARPRAAYGYAGPVAGPKKGDAYLDGDTGSYYVLGD-------------
----------------------------------------------SWKM-RGT--ISG-
-------------HQNGRTDYWGTVDP----TTTAALTGSERYIWVDP--FTLVK-----
------STVWLFTGSPKKWTQQ--QTAPL-DIPLTNTPSDFNV--------WVYKDDTAV
QAVKWSSVG-AGVAGAALTASALL---MPDSVASSEMSPAVGTGTPAMGTGSPAVG-TGF
PAHRG-------
>YP_009163822
--------MGAAQSYNSVDAITRAVADVSSNITTKQKVNTDINQIIS-ISHV-KGDVYIK
GVTMKQTINVNLSAIMKAIANQDAQQKIANNLAQEAKSVVSGINLAQYSSATNMIKMFVD
VSTRIVNTMLLQCDANIKSTQSVIVD-DVQGNVTILDSVFDIVVNALLKCTQDVAASNAT
LQDIENKIKQIASSKTQGFELWQLIAVIAAALII--FPVATGATIGRR---GVIGVLLMI
AGAVVLGAGIVRSRACNNGSDG-KA------ADRYSMVPHAPIPN---------AETFKK
ALRKVDKISLE-----------------------------EAVKQLKPNQVLFWHKYQMD
STSF-------EPVPLPNPVAYYFAE-------SDYDPNQVVEHNPLVRV-NLK------
--NTTDDKEKPGD--------SHITNGAKPGDSYLSATTGQYFVFSD-------------
--------------------------------------------QNGWES-RGF--IKD-
-------LDPSLLDAKDGKYGWSHYT--------TPASGYQVWVLFSG--EGTLLSHKVY
YR---------NPAKTGSWKQHDTAKLNIDGVWLPSMPNAAAIIRNVNVAGVDMNCDGAQ
NINTILYSIGGILLASGLLILL-KAGLEKNSTNSS-------K-----------------
------------
>YP_009182052
--------MGAAESINTVSIVTKAYAKIMTTMVTDQDITADQSQVFS-IDHV-KGDVVIK
GDVFTQTLVINLASLMKAVATQSAQDQLIDNITQQAQAAVSGLNLAQYAYVSNNIDRLIT
ACVQMSTDMRVSCNSKVTMTQSFSVT-DVEGDVRVTDVKFNQFANILSSCAMDASVNNDQ
ARDIVSQIKQRGDAKASGLDPTTLIVIIVLVMVG--APVGVGFLAGRRA----IGPLLAS
VGLIGGGA-------VALGYVP-RPVKIEGFSSDPD--------FTLAQPATTVK--GLT
FTA-AVAKL----------------------------------KSTDGYGALFWKNYDVK
GTT---------AVKLQETLSYFAPTGYDPASW---AGAG--DSAPPFRIFPGL------
----YQGKGDPGARPRAAYGYAGPVAGPKKGDAYLDGDTGSYYVLGD-------------
----------------------------------------------SWKM-RGT--ISG-
-------------HQNGRTDYWGTVDP----TTTAALTGSERYIWVDP--FTLVK-----
------STVWLFTGSPKKWTQQQ-QTAPL-DIPLTNTPSDFNV--------WAYKDDTAV
QAVKWSSVG-AGVAGVALTASALL---MPDSVASSEMSPAVGTGTPAIGTGSPAVG-TGF
PAHRG-------
>ABB92314
--------MGAAESINTVNIVTNAYAKIMTTMVTDQDITADQSQVFS-IDHV-KGDVVIK
GDVFTQMLVINLASLMKAVATQSAQDQLIDNIAQQAQAAVSGLNLAQYAYVSNNIDRLIT
ACVQMSTDMRVSCKSKVTMTQSFSVT-DVEGDVRVTDVKFNQFANILSSCAMDASVNNDQ
ARDIVSQIKQRGDAKASGLDPTTLIVIIVLVMVG--APMGVGFMAGRRA----IGPLLAS
VGLIGGGA-------VAMGYVP-RPVKIEGFSSDPD--------FTLAQPAATVK--GLT
FTA-AVAKL----------------------------------KSTDGYGALFWKNYDVK
GTT---------AVKLQETLSYFAPAGYDPASW---AGVG--DSAPPFRIFPGL------
----YQGKGDPGARPRAAYGYAGPVAGPKKGDAYLDGDTGSYYVLGD-------------
----------------------------------------------SWKM-RGT--ISG-
-------------HQNNRTDYWGTVDP----TTTAALTGSERYIWVDP--FTLVK-----
------STVWLFTGSPKKWTQQ--QTAPL-DIPLTNTPSDFNV--------WVYKDDTAV
QAVKWSSVG-AGVAGAALTASALL---MPDSVASSEMSPAVGTGTPAIGTGSPAVG-TGF
PTHRG-------
>YP_009508686
--------MGAAESINTVNIVTKAYAKIMTTMVTDQDVTADQSQVFS-IDHV-KGDVVIK
GDVFTQMLVINLASLMKAVATQSAQDQLIDNIAQQAQAAVSGLNLAQYAYVSNNIDRLIT
ACVQMSTDMRVSCKSKVTMTQSFSVT-DVEGDVRVTDVKFNQFANILSSCAMDASVTNDQ
ARDIVSQIKQRGDAKASGLDLTTLIVIIVLVMVG--APVGVGFMAGRRA----IGPLLAS
VGLIGGGA-------VALGYVP-RPVKIEGFSSDPD--------FTLAQPAATVK--GLT
FTA-AVAKL----------------------------------KSTDGYGALFWKNYDVN
GTT---------AVKLQETLSYFAPAGYDPASW---AGVG--DSAPPFRIFPGL------
----YQGKGDPGARPRAAYGYAGPVAGPKKGDAYLDGDTGSYYVLGD-------------
----------------------------------------------SWKM-RGT--ISG-
-------------HQNGRTDYWGTVDP----TTTAALTGSERYIWVDP--FTLVK-----
------STVWLFTGSPKKWTHQ--QTAPL-DIPLTNTPSDFNV--------WVYKDDTAV
QAVKWSSVG-AGVAGVALTASALL---MPDSVASSEMSPAVGTGTPAIGTGSPAVG-AGF
PAHRG-------
>AJR29276
--------MGAAESINTVNIVTKAYAKIMTTMVTDQDITADQSQVFS-IDHV-KGDVVIK
GDVFTQMLVINLASLMKAVATQSAQDQLIDNIAQQAQAAVSGLNLAQYAYVSNNIDRLIT
ACVQMSTDMRVSCKSKVTMTQSFSVT-DVEGDVRVTDVKFNQFANILSSCAMDASVNNDQ
ARDIVSQIKQRGDAKASGLDPTTLIVIIVLVMVG--APVGVGFMAGRRA----IGPLLAS
VGLIGGGA-------VALGYVP-RPVKIEGFSSDPD--------FTLAQPAAAVK--GLT
FTA-AVAKL----------------------------------KSTDGYGALFWKNYDVN
GTT---------AVKLQETLSYFAPAGYDPASW---AGVG--DSAPPFRIFPGL------
----YQGKGDPGARPRAAYGYAGPVAGPKKGDAYLDGDTGSYYVLGD-------------
----------------------------------------------SWKM-RGT--ISG-
-------------HQNGRTDYWGTVDP----TTTAALTGSERYIWVDP--FTLVK-----
------STVWLFTGSPKKWTQQ--QTAPL-DIPLTNTPSDFNV--------WVYKDNTAV
QAVKWSSVG-VGVAGAALTASALL---MPDSVASSEMSPAVGTGTPATDTGSPAVG-TGF
PAHRG-------
>API65253
--------MGAAESINTVNIVTKAYAKIMTTMVTDQDITADQSQVFS-IDHV-KGDVVIK
GDVFTQMLVINLASLMKAIATQSAQDQLIDNIAQQAQAAVSGLNLAQYAYVSNNIDRLIT
ACVQMSTDMRVSCKSKVTMTQSFSVT-DVEGDVRVTGVKFNQFANILSSCAMDASVNNDQ
ARDIVSQIKQRGDAKASGLDPTTLIVIIVLVMVG--APMGAGFMAGRRA----IGPLLAS
VGLIGGGA-------VALGYVP-RPVKIEGFSSDPD--------FTLAQPAATVK--GLT
FTA-AVAKL----------------------------------KSTDGYGALFWKNYDVK
GTT---------AVKLQETLSYFAPAGYNPASW---AGVG--DSAPPFRIFPGL------
----YQGKGDPGARPRAAYGYAGPVAGPKKGDAYLDGDTGSYYVLGD-------------
----------------------------------------------SWKM-RGT--ISG-
-------------HQNGRTDYWGTVDP----TTTAALTGSERYIWVDP--FTLVK-----
------STVWLFTGSPKKWTQQ--QTAPL-DIPLTNTPSDFNV--------WVYKDDTAV
QAVKWSSVG-AGVAGAALTASALL---MPDSVASSEMSPAVGTGTPAIGTGSPAVG-TGF
PAHRG-------
>ANZ56974
--------MGAAESINTVNIVTKAYAKIMTTMVTDQDITADQSQVFS-IDHV-KGDVVIK
GDVFTQMLVINLASLMKAVATQSAQDQLIDNIAQQAQAAVSGLNLAQYAYVSNNIDRLIT
ACVQMSTDMRVSCKSKVTMTQSFSVT-DVEGDVRVTDVKFNQFANILSSCAMDASVNNDQ
ARDIVSQIKQRGDAKASGLDPTTLIVIIVLVMVG--APVGVGFMAGRRA----IGPLLAS
VGLIGGGA-------VALGYVP-RPVKIEGFSSDPD--------FTLAQPAATVK--GLT
FTA-AVAKL----------------------------------KSTDGYGALFWKNYDVN
GTT---------AVKLQETLSYFAPAGYDPASW---AGVG--DSAPPFRIFPGL------
----YQGKGDPGARPRAAYGYAGPVAGPKKGDAYLDGDTGSYYVLGD-------------
----------------------------------------------SWKM-RGT--ISG-
-------------HQNGRTDYWGTVDP----TTTAALTGSERYIWVDP--FTLVK-----
------STVWLFTGSPKKWTQQ--QTAPL-DIPLTNTPSDFNV--------WVYKDDTAV
QAVKWSSVG-AGVAGAALTASALL---MPDSVASSEMSPAVGTGTPAIGTGSPAVG-TGF
PAHRG-------
>YP_164183
--------MGAAQSVNGVKIVTNAYAEIMTDLAVDQDITADQTQVFS-IDNV-SGDVYVE
GTVMTEKLVINLASLMKAVTNQSSQDELIDNIAQQAQAAVSGLNFAQFAFVTNNIDRLIT
ACVKLSVDMRVSCTAKVEMTQSFSVS-SVMGDVRVKDVRMEEFSDVISTCALNAAITNAQ
LSDIVSQIKQRGDATATGLNPMAILAAVVLAIIG--LPLGAGFLAGRRV----VGPLMMV
TGMVGGGA-------LAMGYVP-EPIKLTGFAPEPD--------LTAVVPVAVEN--GLT
LKA-AISKL----------------------------------TGDPQYGAVYWQNYKVT
GTT---------AVKLNQTVSYYAPPNFDPVTW---TASEPAQKQPSFRVFPTL------
----FQGQGLPKISYRLAYGTVALTQGPERGDVYLDSTTGNYYVLKD-------------
----------------------------------------------GWKL-NGT--IPG-
-------------AIKDRPEAWGIVDP----NETTALTGSERYTWVDP--YTRVQ-----
------GTLWYKPKDSHEWVKERQDPVPI-NVPLTETPSDFNV--------WVYKDATAK
KIVGWVSAG-AGAAGAGLTASAYF---MPSTAVDAKAE--VGEAAK--------------
------------
>YP_031631
--------MGAAESINTVNIVTKAYAKIMTTMVTDQDITADQSQVFS-IDHV-KGDVVIK
GDVFTQMLVINLASLMKAIATQSAQDQLIDNIAQQAQAAVSGLNLAQYAYVSNNIDRLIT
ACVQMSTDMRVSCKSKVTMTQSFSVT-DVEGDVRVTGVKFNQFANILSSCAMDASVNNDQ
ARDIVSQIKQRGDAKASGLDPTTLIVIIVLVMVG--APMGAGFMAGRRA----IGPLLAS
VGLIGGGA-------VALGYVP-RPVKIEGFSSDPD--------FTLAQPAATVK--GLT
FTA-AVAKL----------------------------------KSTDGYGALFWKNYDVK
GTT---------AVKLQETLSYFAPAGYDPASW---AGVG--DSAPPFRIFPGL------
----YQGKGDPGARPRAAYGYAGPVAGPKKGDAYLDGDTGSYYVLGD-------------
----------------------------------------------SWKM-RGT--ISG-
-------------HQNGRTDYWGTVDP----TTTAALTGSERYIWVDP--FTLVK-----
------STVWLFTGSPKKWTQQ--QTAPL-DIPLTNTPSDFNV--------WVYKDDTAV
QAVKWSSVG-AGVAGAALTASALL---MPDSVASSEMSPAVGTGTPAIGTGSPAVG-TGF
PAHRG-------
>AGV20589
--------MGAAESINTVNIVTKAYAKIMTTMVTDQDITADQSQVFS-IDHV-KGDVVIK
GDVFTQMLVINLASLMKAVATQSAQDQLIDNIAQQAQAAVSGLNLAQYAYVSNNIDRLIT
ACVQMSTDMRVSCKSKVTMTQSFSVT-DVEGDVRVTDVKFNQFANILSSCAMDASVNNDQ
ARDIVSQIKQRGDAKASGLDPTTLIVIIVLVMVG--APMGAGFMAGRRA----IGPLLAS
VGLIGGGA-------VALGYVP-RPVKIEGFSSDPD--------FTLAQPAATVK--GLT
FTA-AVAKL----------------------------------KSTDGYGALFWKNYDVK
GTT---------AVKLQETLSYFAPAGYDPASW---AGVG--DSAPPFRIFPGL------
----YQGKGDPGARPRAAYGYAGPVAGPKKGDAYLDGDTGSYYVLGD-------------
----------------------------------------------SWKM-RGT--ISG-
-------------HQNGRTDYWGTVDP----TTTAALTGSERYIWVDP--FTLVK-----
------STVWLFTGSPKKWTQQ--QTAPL-DIPLTNTPSDFNV--------WVYKDDTAV
QAVKWSSVG-AGVAGAALTASALL---MPDSVASSEMSPAVGTGTPAIGTGSPAVG-TGF
PAHRG-------
>AAT71823
--------MGAAQSFNGVDTVLKAVAEATSNIANNTKLTADSSQIIN-ISHV-KGDVIIK
GVTMEQTVTVNLQATMKALANQETQQKVLNDMAQQAASVVSGINFGQYASATNSIKQFLS
VTSRIVNNMTLTCSGEVNTKQVISVD-NVTGNVVIQDSVLRIFVSALSQCVQDATASSSS
MQDVVNKLQQLATAKAQGVDLWQLAAVLAGLLIG--MPLATGSILGKR---GVIGMVLLV
GGIGVAAYAFK--FTCRQAKGA-----------EPLVYPHAVAPG---------S---LD
SAQKFTDVTLD-----------------------------QAVAKLAQGQMVYYERYKAD
SDGA--------PVLLPKATAYVMPA------------QLPVVVKPMIRY-KLN------
--LATDTKPDPKD--------SGTTATMKPGDAYLHSESGTYYVMN--------------
--------------------------------------------EDGWQR-RGK--VQD-
-------IKPDVLGAA-KKLGWGHG---------GALGGYDVWIMFYY--ERSRLNHKVR
IK-----------KADGTWQDV-PGTLNIDTAFTPRDPNTTVV--------AGMPCDTT-
-ATNVVLGTGGTIAAVGLLVLL-SAGFQKKNEADH-------I-----------------
------------
>AFA44962
--------MGAAESINTVNIVTKAYAKIMTTMVTDQDITADQSQVFS-IDHV-KGDVVIK
GDVFTQMLVINLASLMKAVATQSAQDQLIDNIAQQAQAAVSGLNLAQYAYVSNNIDRLIT
ACVQMSTDMRVSCKSKVTMTQSFSVT-DVEGDVRVTDVKFNQFANILSSCAMDASVNNDQ
ARDIVSQIKQRGDAKVSGLDPTTLIVIIVLVMVG--APVGVGFMAGRRA----IGPLLAS
VGLIGGGT-------VALGYVP-RPVKIEGFSSDPD--------FTLAQPAATVK--GLT
FTA-AVAKL----------------------------------KSTDGYGALFWKNYDVK
GTT---------AVKLQETLSYFAPAGYDPASW---AGVG--DSAPPFRIFPGL------
----YQGKGDPGARPRAAYGYAGPVAGPKKGDAYLDGDTGSYYVLGD-------------
----------------------------------------------SWKM-RGT--ISG-
-------------HQNGRTDYWGTVDP----TTTAALTGSERYIWVDP--FTLVK-----
------STVWLFTGSPKKWTQQ--QTAPL-DIPLTNTPSDFNV--------WVYKDDTAV
QAVKWSSVG-AGVAGAALTASALL---MPDSVASSEMSPAVGTGTPAIGTGSPAVG-TGF
PAHRG-------
>AGG37887
--------MGAAQSFNGVDTVLKAVAEATSNIANNTKLTADSSQIIN-ISHV-KGDVIIK
GVTMEQTVTVNLQATMKALANQETQQKVLNDMAQQAASVVSGINFGQYASATNSIKQFLS
VTSRIVNNMTLTCSGEVNTKQVISVD-NVTGNVVIQDSVLRIFVSALSQCVQDATASSSS
MQDVVNKLQQLATAKAQGVDLWQLAAVLAGLLIG--MPLATGSILGKR---GVIGMVLLV
GGIGVAAYAFK--FMCRQAKGA-----------EPLVYPHAVAPG---------S---LD
SAQKFTDVTLD-----------------------------QAVAKLAQGQMVYYERYKAD
SDGA--------PVLLPKATAYVMPA------------QLPVVVKPMIRY-KLN------
--LATDTKPDPKD--------SGTTATMKPGDAYLHSESGTYYVMN--------------
--------------------------------------------EDGWQR-RGK--VQD-
-------IKPDVLGAA-KKLGWGHG---------GALDGYDVWIMFYY--ERSRLNHKVR
IK-----------KADGTWQDV-PGTLNIDTAFTPRDPNTTVV--------AGMPCDTT-
-ATNVVLGTGGTIAAVGLLVLL-SAGFQKKNEADH-------I-----------------
------------
>NP_612229
--------MGAAQSFNGVDTVLKAVAEATSNIANNTKLTADSSQIIN-ISHV-KGDVIIK
GVTMEQTVTVNLQATMKALANQETQQKVLNDMAQQAASVVSGINFGQYASATNSIKQFLS
VTSRIVNNMTLTCSGEVNTKQVISVD-NVTGNVVIQDSVLRIFVSALSQCVQDATASSSS
MQDVVNKLQQLATAKAQGVDLWQLAAVLAGLLIG--MPLATGSILGKR---GVIGMVLLV
GGMGVAAYAFK--FMCRQAKGA-----------EPLVYPHAVAPS---------S---LD
SAQKFTDVTLD-----------------------------QAVAKLAQGQMVYYERYKAD
SDGA--------PALLPKATAYVMPA------------QLPVVVKPMIRY-KLN------
--LATDTKPDPKD--------SGTTATMKPGDAYLHSESGTYYVMT--------------
--------------------------------------------EDGWQR-RGK--VQD-
-------VKPDVLGAA-KKLGWGHG---------GPLDGYDVWIMFYY--ERSRLNHNVR
VK-----------KADGTWQDV-PGTLNIDTAFTPRDPNTTVV--------AGMPCDTT-
-ATNVVLATGGTIAAVGLLVLL-SAGFQKKNEPGH-------I-----------------
------------
>YP_803379
MNPFGHSKMGASVSTAVTNATQNSVQQIISSDDKR-FIDVNKNTIKNFISSH-DGKIIID
DMVNSIKSTTNFTARIVVALSESMQSSTAQMVAQNVLAQLKDLNLFQAGASVADIAAAIN
VTLDTFRDTTTTCASLAMNNVGLN--AVAKGDVELKNVHNSIDSDTIARCSTESAINNTL
KSEQVQDIQQRVQSTVTGISAAWFLVGLLILIFAVGLPIALPLMVGGELVKKLLPTIILT
GSGVGLLAYYNFQHATIVSIDGPEVFD-------VVNN----KKLIEITPVSDLQDVMEQ
IQR-NSDRFTSFRVDNSILYGIPSRISLTAESVMASYIQLPIIASISEDGKYIYLNYLHD
SAYT-------FAYIIIPENVYVKAVGV-----SAYVP--NEDTRPLNFD----------
-------------------------NDQCVVSLYEDHLRLFYWKKS--------------
--------------------------------------------LNQWHQ--GP------
-------YAKTSLT-----RPKDENDPN--------------RAKYNKTSSTNDVLY---
--------------------QVEQSKLNNKLKNKLSKPDG-----------SKLRRYYFI
ERMNWPQYAGSSLLVMGLVGLMFT---LYKQNKYKDDEKNV-------------------
------------
