# Supplementary material for: Endoparasitoid lifestyle promotes endogenization and domestication of dsDNA viruses
Source: eLife. 2023 Jun 6;12:e85993. doi: 10.7554/eLife.85993 (PMC10259472; doi:10.7554/eLife.85993)
Supplement: Figure 1—source data 1. [file elife-85993-fig1-data1.zip › All_clusters/Cluster5096.aa.aln]

>NW_014463854.1_7:880548-881166(-):Microplitis_demolitor
----------------------------------------------------------LI
IILSLCMKVILLK-----------KSYASPEQVFDQISSSYNFRPTYLEIYDQSIK----
------S-KCDRLIVIRPFDWSFWAINGYCYVLNSLKAFDCPKKMTPTLIIDA-------
-ITVKE---KFLSPTCYPIDYSIVFNEYKSHGPPIIN----YFNIEDVMR-LGKFTIVDA
LNYLF-KYYIEIDLDEGNAHPLNKKIAKSFTKKRNFINYEDAKKVKEHILEHSIKEEQEL
KNK---------------------------------------------------------
------------------------------------------------------------
-------------------------------------------------
>NW_011887829.1:140871-141420(-):Fopius_arisanus
------------------------------------L--SGENNYFV-RME-TVFFLVVT
FLVISIMIYIRHI-----------YRPCDIGNLIDYATKESALHPTVFKIYDKSTP----
------T-RCDRFIIVLPFDWYIWAVRGELYVVNPEGGIQCTGNNTPAVRILK-------
---------DKYFETCLTIQFPALFKAYTHYIKPKIV----PYDI-----DKPKFTVLSA
LDILG-KRWITFNMTEQPANVVRELD----EN-------------------HKI------
------------------------------------------------------------
------------------------------------------------------------
-------------------------------------------------
>NW_011887769.1:1059936-1060407(-):Fopius_arisanus
------------------------VLNF--LIIIINA--LGREQLLC-THG-DSSLPFVT
FLTISIMIYIRHI-----------YRSRDIGNLIDYAAKKSVLNPTVLKIYDKLTS----
------T-MCDRFIIVLPFDWYIWAVRGELYVVNPKGGIHCEGNNTPAVRILK-------
---------DQYLETCLTIQFFALIKAYTHYITPKID----PYTE-----RNIQ------
------------------------------------------------------------
------------------------------------------------------------
------------------------------------------------------------
-------------------------------------------------
>NW_011887769.1:1061515-1061749(-):Fopius_arisanus
-----------------------------------------ENNCFV-RME-TVISRLVT
FLAISTMIYIRHI-----------YRPRDIGNLIDYAAKESVLNPTVLKIYDKLTP----
------T-MCDRFIIVLPFDWYI-------------------------------------
------------------------------------------------------------
------------------------------------------------------------
------------------------------------------------------------
------------------------------------------------------------
-------------------------------------------------
>scaffold_1249:21157-21685(+):Aphidius_colemani
-------------------------------------------------WKEIIKTL-LI
ILFIIFI---FVF-IYKT--CIYSYEINKFNKKIKDLVYEN-LSACTTTIY--------H
KDSIVNPNYGERLIVVQPINWMIYTTNGIQFYFISNKGGGCEDNTTNSIKLEL--ERNEN
SEINDLNTQKRLKFKCLPYTFDNLVSSFSNANNKINIDLIEKFKNKKLS-VYEILNLCLE
LRYV--------------------------------------------------------
------------------------------------------------------------
------------------------------------------------------------
-------------------------------------------------
>scaffold_969:21826-22480(-):Venturia_canescens
---------------------------------------------MD-VFN-GIIAALLV
IAALVLLIHMFYR-----------NRDTNVDNIINLAVSKATFNPGVFKIYDNSTE----
------N-KCNRLIEISPFGWVVWAYYEELYILNPEGGIVCAIGRTPAVRVYA-------
---------DRFIETCLKISYDSIIHEYKRLP-VKHV----PYEI-----DDNTFTILSA
LNILV-KDWITFEIHVKRTKVRFVHTEDVYDE-------------------HA-------
---------------LCDPRA----SDILA--CP-AGKRIPPEELIKITTSHKRSRRDLV
KL----------------------------------------------------------
-------------------------------------------------
>UXGB01002149.1:13883-14384(-):Eurytoma_brunniventris
--------------------------------------------MRR-KVGYNVINGMLV
LLFLICFITLIQH-----------NPRRNLLQAVVKSSKHSQFSTTNFEIYDRSTD----
------G-NCNRLVIVKPFDWAIWAVAGKIFVLDQSLPYSCPSGNTPAIEMKP-------
-PPANEESHYIFQTVCIDSRIDVLLDYYGRE-NVVRV----PFDIGELSQ-HGRFTILHA
LNHLF-DGF---------------------------------------------------
------------------------------------------------------------
------------------------------------------------------------
-------------------------------------------------
>scaffold_1085:21294-21822(+):Eupelmus_kiefferi
-------------------------------------------------WKEIIKTL-LI
ILFIIFI---FVF-IYKT--CIYSYEINKFNKKIKDLVYEN-LSACTTTIY--------H
KDSIVNPNYGERLIVVQPINWMIYTTNGIQFYFISNKGGGCEDNTTNSIKLEL--ERNEN
SEINDLNTQKRLKFKCLPYTFDNLVSSFSNANNKINIDLIEKFKNKKLS-VYEILNLCLE
LRYV--------------------------------------------------------
------------------------------------------------------------
------------------------------------------------------------
-------------------------------------------------
>YP_009553401
---------------------------------------------MD-IWG-LIITAAVI
IISIVCLYYMYVF-----------KNKASVNAIIDEAAQQSAFTPTIFKIYDKSTS----
------T-VCNRLIVVSPFDWYIWACRGELYIINPEGGIKCAANTTPAIQVLA-------
---------DQFLETCLKLNVNSILDSYVNGQVPYIA----HYSI-----ETTTFTILSA
LNLLM-KEYITFDTTTSTDTTTKALN-----------------------------NNRSL
LNRMRHLTE----SELKIPTQSATGVENFP--APTDFRVLSSDDVVKITTPRSPQNI---
--LNHYQKH---------------------TEKMK--------PHIEDFKTSYNLHELDP
SHGSYITIRQHALDAHEKPARQVVTKPTIVE------------------
>YP_009051934
--------------------------------------------MFT-KTE-WIIFVGS-
ILLISIILAVIIF-----------NNPRIFETAIENASQKTQFKTTYFEIYDKSSE----
------G-VCDRLIIVQPFKWHIWAVNGLVYLLNE-SNKQCPMNYTPTILVPN-------
-TKGDL-TTQVFEDKCINRVFNNIITNYTDTIIPAKV----PYEITELQQEESKFTVLDA
LNFLV-TKYITMDAPESPETFRLHDKYDKLKT----------------------------
-DKLCALNTQKLNGLSVDISNTTDIRGIRRTLKARKQTKRASEDL---------------
------------------------------------------------------------
-------------------------------------------------
>YP_009116766
--------------------------------------------MVP-NY---IYMIIFV
IVFLIVVIILFKN-----------RP-TLIDDAYNTASRETRFSPTYFLIYDNSTE----
------N-NCDRLIVVEPFSWMIWATNNRVFIVEDAPGYNCPAGSTAAIRVTR-------
-N------IFTMDVECIRITPSALLNLYK---DPVKV----PYDITNSSV-PDKFTVLDA
LNILF-TKYITMGDTEDIDDENDLLKDIQNDP----IMID--I--QDAIVDKSLKRKIKL
KNKIKR-KIKK-YDEECDDVD-----DELSIVNEKNNSVMYASSVIKYD---AD---SLM
GLDELYQS---------------S-NIK--QNRKRRDIDTVYETNNLEHKKKKYFNE---
-----KIKSINNVKRLFYSHY-QILKPEIQSEIFNRLYNNNSINQKYLK
>YP_002321344.1_CP_Burke-fopius
---------------------------------------------MD-IWS-IIITATVI
IISIACLYYMYAF-----------KRRANTDAIIDEAVLRAEYTPTIFKIYDKSTD----
------E-ICNRFIVVSPFDWYIWACRGELYILNPESGIKCAPNTTPAVQVLK-------
---------DQFLETCLKLNLNSILDMYVNGKTPHII----PYEI-----ESTTFTILSA
LNILM-KEYITFHVDDT---PTLVNN-----------------------------NNLPK
LAKMRHLTG----DDLMNDFLVTNIFDEHA--KKRAYRVLSGEDVIKITTPRIPSSQNLS
ELQKYYSKH---------------------TGKMK--------STLAL-------QQPHP
NDI------------H---------------------------------
>YP_009553075
------------------------------------MSEETKHNKYS-IFQ-ICFTIIIV
IICLVCLVYMYIF-----------KRTSNVDNVINQSVEKSQYHPTVFKIYDKSTV----
------N-KCNRVIIVEPFGWYLWAIRGELYILNPESGIHCSHGSTSAIQVFA-------
---------TQFVETCLTLDMNSIYLGYINGKTPKIV----PYEI-----NDTTFTILSA
INILV-KEYINFNLETSTSVSNINMYHDFTNN-------------------DSISNDNND
QDSMVNVTFQSNKKINRIPSDSHNMNTLKP--NP-KGRQLNSDELTKILKT-SRSKFNIA
KIHKAYTHHVGSHLSENATNYKESSAIQKMHLRKRRDTSEYPISTQQIVTRKNYVSDLNP
TDLDFATKRQNAIDTFDIQPRLVEIQ-----------------------
>AHW98269.1_CP_Burke-fopius
---------------------------------------------ME-MWC-NLLLMLFI
LVASIALCFVHNI-----------NKRTKINTILDKASIESEFNATIFQIYDRSTP----
------K-QCDRLIRIRPFDWYVWAVCGELYILNPEGVTQCGPGSTPAIQVFA-------
---------EQFAEKCLSLNYDSILNPYIRLPAK-HI----DYSIG----DTKTFTILSA
LNILV-KKWITFNTEQFDLTQGRARKRWSV---------------------GEI-TSSMM
LDSMKNSRYSK--SQLA------N------------------------------------
------------------------------------------------------------
-------------------------------------------------
>YP_001111354.1_CP_Pichon-venturia
MSTVPLSVNDDEDENILSSSSSSKVIST--AVLPVNATISKKNEDQS-LYN-IVIIIILI
ISFIFMVVFTYLK-----------NKMGNIHEIINEAVNSSEYSPTVFLIYDKSSS----
------N-NCNRLIQILPFDWYVWAIQGELYILNAEGIYSCPPDNTASIRVFE-------
---------DQFVETCLGINYDNLLQTYKRLPYV-SV----PYEI-----TSTTFTIFSA
LNILV-KKYVTFYGVIQNNAFIQL-HH---DN-------------------QEV-RHTKL
YDSLQHKKHVKLEKE----------HVLRK--TATHKRNIAIDELTKAIHVH--------
------------------------------HSRLHEQTH----SSSSEWLTERSVIQI--
-------------------------------------------------
>YP_009551753
MS----------------S-TTNTDITTSILSKHHNNDDNNMKKKLT-TSH-WIIVVLVV
LVCLMCLLYMLVI-----------SKKVNFSKFVNETVEKTSFKPTIFKIYDLSTK----
------Q-ACNRLIIVEPFTWYIWAIHGRLFILNPENGLKCFVGSMPAVQVFA-------
---------TQFVETCLKLDMNAMFLKYINGKIPIIV----PYEI-----TDTTFTVISA
LNLLV-KNYIYFDAFVETGTKTLRHFHTKADI----HAYD--QHHRRQFNNKSITTNNNS
TDNV---------DDNDDDDNDTDNDIYIP--NELHGRKLTNAELLDIMKKPHSKHKDHN
HLHSHYRKHINPVAGDHMK------IIHRWHGGRT-------------------------
-------------------------------------------------
>YP_009345974
MSRAFNSIQQ---EN-----QQQQQI-----SQQLNYGHQHLQHKYT-NIQ-IVLLIIIL
IICVICIVYMYTF-----------KRKSNVDQIINIAAERSTFRPNVFKIYDKSTK----
------T-HCNRVIMVEPFGWYLWAIRGELFILNSESGARCPVGSMSAIQVFG-------
---------TQFVETCLALDMNSIYLGYINGRNPVVV----PYEI-----EGTTFTILSA
INILV-RNYIYFRLESYSNIKF---DSKTTTN-------------------D-INN----
-------------SKKHTPSDPKNTIYPIT--IE-QGRTFNSLEMNRLMKN-EEIVQEPI
NLRQSYRQNIGWDSLVDGNH----NPI--HHGRYKRTLETQTIPSEILYKSRKRIMELNP
NDFDYPTKRQNAIDSMFFRPRLIEN------------------------
>YP_950803
--------------------------------------------MSSI----MLIILFVL
FVLIYLIVSIKNH-----------HPFLHRIETLIQDFNNTLLFGAYIKIYDLSTS----
------A-HTERLFIIAPENVVLYNFNKTLYYYLDSSNVFCPNEFSVTTFTQS-------
-TIKTINETGIYATACTPVSSLTLIEHFTTLKNNVPD-----YTLVLDAAEQIQFTIVDI
INFLIYNGYVDLKELAEA------------------------------------------
------------------------------------------------------------
------------------------------------------------------------
-------------------------------------------------
>YP_009118537
----------------------------------------------ML----SIMVVIVV
MIFMYFAIALQNH-----------HPFLNRIQTLLRDFDNTLMYGTYVQIYDLSTP----
------A-RTERLFIIAPENVVLYNFDKTLYYYLDSANVFCPNEFTVTKFTSA-------
-TIQTVNDTGVYSTACTSVGSLTLIEHFAGLKNNTPD-----YMFMLDAAEQIQFTIMDI
INYLIYNGYVDLGVK---------------------------------------------
------------------------------------------------------------
------------------------------------------------------------
-------------------------------------------------
>NP_046253
--------------------------------------------MLFM----MAAIALAV
LLFMYVAVALRDH-----------HPFLNRVQALLRDFDNTLLYGTHVRIYDLSTP----
------A-RTERLFIIAPENVVLYNFDKTLYYYLDSANVFCPNEYTVAKFTGA-------
-TIRTVNDTGVYSTACTVVGSLTLIEHFVGLKNNSPD-----HTLVLDVAEQIQFTIMDV
INYLIYNGYVDIAAG---------------------------------------------
------------------------------------------------------------
------------------------------------------------------------
-------------------------------------------------
>AYN45021
------------------------------------------------MTS-VLISTVAI
LCLFVYLIALLYL-----------NPYRTRVEKLINDHQSTLQFGAYIDVYDLSAP----
------PDRVERLFIIRPENVLLYNLNGTLFYYLESSSVFCPQEFSLVRFTKS-------
-DIQTINDSGVYNTVCTNVNSLVVLEHFLTVKNNLTD-----LRIILSV-DQINYTILDI
INYLILLGYVQIK-----------------------------------------------
------------------------------------------------------------
------------------------------------------------------------
-------------------------------------------------
>YP_009165908
---------------------------------------------MQ-YYSQKASTTFVL
ILLLFFLVGTILFLVFTSGLSLNKVVQSDFLDPMNELIGVALLRPVVVSVFERASVSAAG
NVGEDDTSYNERLVVVRPNNWLIYTVNGVTFNYITNNVNQAVSKCTMPNALNAVEYRLRS
LDEAADYTADRLKFSCVNYTTDQLIKIFGSYAQRTDIDMTDYFDKEKRS-DAPMFTVENV
LQFLVHNDLV--------------------------------------------------
------------------------------------------------------------
------------------------------------------------------------
-------------------------------------------------
>YP_874268
--------------------------------------------MSTKIWS-TLIGTVAI
LCLLIFLINVLFL-----------NPYRNQTKALVADHQNTLLFGAYVDIYDLSLN----
------GNDVERLFVIRPENVVLYNVNGVLYYYLESSSVFCPNEFTIVRFTVN-------
-DIKIINDTGTYSTVCTNVNSLTLLEHFLTLKQNIPD-----DRLLLSV-DEISYSILDI
INLLIYTNYVQIK-----------------------------------------------
------------------------------------------------------------
------------------------------------------------------------
-------------------------------------------------
>YP_009001850
--------------------------------------------MSAKIWS-TLIGAVAI
LCLMIFLITLLFL-----------NPYRNEATKLVMDHANTLHFGAFVDVYDLSLP----
------Q-HTERLFVIKPENVVLYNVNGALFYYLESSSVFCPREFSIVRFTRD-------
-DIDSINNSGVYATVCTSVNSQTILEHFLTLKNNIAD-----EQLILSI-DNINYSILDI
INLLIYTGYVEIK-----------------------------------------------
------------------------------------------------------------
------------------------------------------------------------
-------------------------------------------------
>YP_009357225
-------------------------------------------------MS-ILIGSV--
---AIFLILLVYL-----------NPYRYHIDKLTHDHLQTLHFGVYVDVYDLSVD----
------SAHVERLFVIKPENVMLYNVNGNLFYYLQSTNLLCPNEFTVVRFNTH-------
-DINLINKDNFFSTMCTNISSLSLYEHFITLKNNVPD-----TKIILSV-HDVQYSVLDI
VNMLLLTGYVFLN-----------------------------------------------
------------------------------------------------------------
------------------------------------------------------------
-------------------------------------------------
