# Supplementary material for: Endoparasitoid lifestyle promotes endogenization and domestication of dsDNA viruses
Source: eLife. 2023 Jun 6;12:e85993. doi: 10.7554/eLife.85993 (PMC10259472; doi:10.7554/eLife.85993)
Supplement: Figure 1—source data 1. [file elife-85993-fig1-data1.zip › All_clusters/Cluster13959.aa.aln]

>QANH01000554.1:14909-15213(-):Harpegnathos_saltator
MNFIRENETKYILSTYKSMTPKNLMEYLLEYNYDNDCVYIFNNLPKEA------------
----------------NDEQIKVNDQKLKQLDVMIEFMKQYNKQTRQ*YLSIRTSIGK*K
GVK*TIGNI
>QANH01000809.1:45052-45356(+):Harpegnathos_saltator
MNFIRENETKYILSTYKSMTPKNLMEYLLEYNYDNDCVYIFNNLPKEA------------
----------------NDEQIKVNDQKLKQLDVMIEFMKQYNKQTRQ*YLSIRTSIGK*K
GVK*TIGNI
>NP_149504
MNFIRENETKYVLSTYQSMTPKNLMEYLLKYNYDNDCVYIFNNLPKDLQKEVDDLAKEVV
KANDEQIKA-------QDEQIKANDQKLKQLDVMIEFMKQYNKQLDNDIYLLEHQLENKR
ELNRQLGIF
>YP_009046778
MNFIREKETQYILSNYKSMSHQSLTDYLLKYNYDIDCAYIFNSLPLDLQKILNDLAGEAV
KANNETIKAYDEEIKAKDEEIKAKDKMIKQFDILNKFVKQYNKQLDADIYQLQQQLENRR
ELNRQLGIF
>YP_009046721
MNFIREEETKRVLSNCRSVTPQWLLDYFLEHDTDSDCDYIFENLPSDIHKQVDDLAAQFV
KNTRIESEKVLKQIEEVSRQTKEVDRQTKCIDVLTDCVIQYNKQNKIEIYQIQQQLENVR
ELNRHP---
>YP_009046674
MNLIREEETKKVLSNCRSFTPQWFLDYFQKYGTDSDCDYIFENLPADIHKEVDDLALEFI
RTTRLKSAEADLQIEENDKRIKEMDKQILEKDALIQFIIRLNKELNNDYYRLQLQWENVK
EMNRQLGI-
