# Supplementary material for: Endoparasitoid lifestyle promotes endogenization and domestication of dsDNA viruses
Source: eLife. 2023 Jun 6;12:e85993. doi: 10.7554/eLife.85993 (PMC10259472; doi:10.7554/eLife.85993)
Supplement: Figure 1—source data 1. [file elife-85993-fig1-data1.zip › All_clusters/Cluster17972.aa.aln]

>QANH01000488.1:27414-29283(-):Harpegnathos_saltator
------------------------------------------------------------
------------------------------------------------------------
------------------------------------------------------------
------------------------------------------------------------
------------------------------------------------------------
------------------------------------------------------------
------------------------------------------------------------
------------------------------------------------------------
----IKEMDETQQLLYK---------FRNLTISENEKLK-LKQKADHFYFN-TEKEILTD
NEYDILAE--------QLQS----TNVGCSPL-ISKTDLPLWMGSLDKVYND-KE-LNLW
IKKVT--------SDKYIIQCKLDGVSCLIINK-----DNK-LKAYTRGNGKVGTDIS-H
LIRYFIKDERL--------------------------------PDNIALRCEIIIKKETF
NQK-YKHAFSNPRSFVSGVVNRKQENIV-ISELNDLCLIAYELINFPVHEYQKNILTQIE
II--EQLNCIQFVNFKTISRE-----------------------AASEFLTQKSLSNLFK
EMKNNSLFEMDGLVILA--NTPYIRVTEGNPKHSIAFKVRGD--NVKEAKVTFIEWNVGK
TGVFTPKVHIVPT-EINGTTVSCFTGFNANYLMEKGIGEGAIILVT-RAGDAIPQIIGVK
QTG---VLTFPK--DYEWK--GDCRIVE---------KIESKERIIKQILHFVESVDIPY
IKEATINKLYNN-G---CT-SIELFL----------KLTQKDLLL---FGPKLSSTIYNS
IQK-----SFEAPIEKFLSGYNAFGDYIGEKKILLLLQKYP-----NLF------ELENL
DAIDLVSIEGIGSKTATQIKQHFINAKLIYKN--------IIQNKLF----K--------
------------------------------------------------------------
--------GVLH---TPTSKQNTVELFKVCVSGTRD-PLFIQELKNRGFVLSDNITKKVK
VLIVKNS----NEETTKVKKATSVGITILTLEDFKQKYF---------------------
------------
>QANH01000787.1:27017-28886(-):Harpegnathos_saltator
------------------------------------------------------------
------------------------------------------------------------
------------------------------------------------------------
------------------------------------------------------------
------------------------------------------------------------
------------------------------------------------------------
------------------------------------------------------------
------------------------------------------------------------
----IKEMDETQQLLYK---------FRNLTISENEKLK-LKQKADHFYFN-TEKEILTD
NEYDILAE--------QLQS----TNVGCSPL-ISKTDLPLWMGSLDKVYND-KE-LNLW
IKKVT--------SDKYIIQCKLDGVSCLIINK-----DNK-LKAYTRGNGKVGTDIS-H
LIRYFIKDERL--------------------------------PDNIALRCEIIIKKETF
NQK-YKHAFSNPRSFVSGVVNRKQENIV-ISELNDLCLIAYELINFPVHEYQKNILTQIE
II--EQLNCIQFVNFKTISRE-----------------------AASEFLTQKSLSNLFK
EMKNNSLFEMDGLVILA--NTPYIRVTEGNPKHSIAFKVRGD--NVKEAKVTFIEWNVGK
TGVFTPKVHIVPT-EINGTTVSCFTGFNANYLMEKGIGEGAIILVT-RAGDAIPQIIGVK
QTG---VLTFPK--DYEWK--GDCRIVE---------KIESKERIIKQILHFVESVDIPY
IKEATINKLYNN-G---CT-SIELFL----------KLTQKDLLL---FGPKLSSTIYNS
IQK-----SFEAPIEKFLSGYNAFGDYIGEKKILLLLQKYP-----NLF------ELENL
DAIDLVSIEGIGSKTATQIKQHFINAKLIYKN--------IIQNKLF----K--------
------------------------------------------------------------
--------GVLH---TPTSKQNTVELFKVCVSGTRD-PLFIQELKNRGFVLSDNITKKVK
VLIVKNS----NEETTKVKKATSVGITILTLEDFKQKYF---------------------
------------
>QANH01000736.1:984-1869(-):Harpegnathos_saltator
------------------------------------------------------------
------------------------------------------------------------
------------------------------------------------------------
------------------------------------------------------------
------------------------------------------------------------
------------------------------------------------------------
------------------------------------------------------------
------------------------------------------------------------
----IKEMDETQQLLYK---------FRNLTISENEKLK-LKQKADHFYFN-TEKEILTD
NEYDILAE--------QLQS----TNVGCSPL-ISKTDLPLWMGSLDKVYND-KE-LNLW
IKKVT--------SDKYIIQCKLDGVSCLIINK-----DNK-LKAYTRGNGKVGTDIS-H
LIRYFIKDERL--------------------------------PDNIALRCEIIIKKETF
NQK-YKHAFSNPRSFVSGVVNRKQENIV-ISELNDLCLIAYELINFPVHEYQKNILTQIE
II--EQLNCIQFVNFKTISRE-----------------------AASEFLTQKSLSNLFK
EMKNNSLFEMDGLVILA--NTPYIRVTEGNPKHSIAFKVRG-------------------
------------------------------------------------------------
------------------------------------------------------------
------------------------------------------------------------
------------------------------------------------------------
------------------------------------------------------------
------------------------------------------------------------
------------------------------------------------------------
------------------------------------------------------------
------------
>scaffold_1446:8055-10041(-):Encarsia_formosa
------------------------------------------------------------
------------------------------------------------------------
------------------------------------------------------------
------------------------------------------------------------
------------------------------------------------------------
------------------------------------------------------------
------------------------------------------------------------
--------------------------------------------ITTLIKNEEDI-----
-IQIYNNLDEKYKNIILFLNNNEKLEIINQVDSLNQIEFLNLIFLSSYYHNIIGNNIIND
YSYDTILEYYYKKFKIVEEL-----NFSFFNN-NTEINLENDLISLKKFYPEDEK---NI
KKELEL------MSNHLLIASKLDGVSCIFKKK-----DDK-MKLYTKGNEKIGKDIS-F
LIKHININPNL-----------------------------EKFKHDIEIRGELIIKKENI
K---FLNKNKNLRCQVIGLINKKYN--ENEKLYKYIDFISYQIFKLDDT-----LFNKYK
YLENNDF-------YI---------PLYGIM---------------KNDNTHLVLKDLYI
EHIEKEIYEVDGIVVSNAYE------KSFNQYNSFAYKLNNL---VALSKVINIKWEISI
NNVYIPIIIIEPV-ELNKSIITKLSGFNASYLIENHLGIGSEISIK-YIGNVIPAIENVI
SKSD--DFNLPE--QYEWK--NKKIISLD---------ENNIIKISKEIAKYYISFNIKN
FGNKTIYKIIEF-LNSEFKREINNIFDYIKYLKVWFNKERNNFI----LGKKRDIEILNS
IKTF---NEKPILICDLLVTSNKFED-ISSIKINTIFNNYKELIELLIQDDNLENIIKKI
SIEKLINIKTINKISIDKFINGIKYFLTNKNN------------FNETFNIKY-------
------------------------------------------------------------
-----------E-------IKYISNILKVAFTNIIKKDTMLSYYI-DLYEEHDSVHKSLD
YLVIKDHD----VKSTKYDKAKQYKIKIITISQFIDLLKEI-------------------
------------
>NP_149668
------------------------------------------------------------
------------------------------------------------------------
------------------------------------------------------------
------------------------------------------------------------
------------------------------------------------------------
------------------------------------------------------------
------------------------------------------------------------
------------------------------------------------------------
-------MDETQQLLYK---------FKNLTISENEKLK-LKEKADHFYFN-TEKEILTD
NEYDILAE--------QLQS----TNVGCSPL-ISKTDLPLWMGSLDKVYND-KE-LNLW
IKKVA--------SDKYIIQCKLDGVSCLIINK-----DNK-LKAYTRGNGKVGTDIS-H
LIKYFIKDKCL--------------------------------PNNIALRCEIIIKKETF
NQK-YKHAFSNPRSFVSGVVNRKQENIV-ISELNDLCLIAYELINFPVNEYQKNILTQIE
II--EQLNFIQFVNFKTIS---------------------------NEFLTQKALSNLFK
EMKNNSLFEMDGLVILA--NTPYIRVTEGNPKHSIAFKVRGD--NVKEAKVTFIEWNVGK
TGVFTPKVHIVPT-EINGTTVSCFTGFNANYLIEKGIGEGAIILVT-RAGDAIPQIIGVK
QTG---VLTFPK--DYEWK--GDCRIVE---------KIESKERIIKQILHFVESVDIPY
IKEATINKLYNN-G---CT-SIELFL----------KLTQKDLLL---FGPKLSSTIYNS
IQK-----SFEAPIEKFLSGYNAFGDYIGEKKILLLLQKYP-----NLF------ELENL
DAIDLVSIEGIGSKTATQIKQHFINAKLIYNN--------IIQNKLF----K--------
------------------------------------------------------------
--------GVLH---TPS-KQNTVELFKVCVSGTRD-PLFIQELKNRGFVLSDNITKKVK
VLIVKNS----NEETTKVKKANSVGITILTLEDFKQKYF---------------------
------------
>YP_009046724
------------------------------------------------------------
------------------------------------------------------------
------------------------------------------------------------
------------------------------------------------------------
------------------------------------------------------------
------------------------------------------------------------
------------------------------------------------------------
------------------------------------------------------------
--------------MDK---------FLNDEI-EDALSK-LRIAADEVYFN-GGDSLIPD
DVYDVLPVN-------TIAG----FKVGSTPT-GEKTPLPIWMGSLNKIYFE-KE-LQNW
IKKNHP-------PSSYIVQHKLDGVSCLIFKDVK---KNC-VNAYTRGDGTNGTDIT-H
LIPSFLSQKQR----------------------------NDKILDTFMIRGELIISKENF
K---MYPEFSNARNLVSGIVNRKNV--K-MDKVQGLSFVSYELIKLTDGPEEE-PLSQMK
LIKSSTFDCVPFTTWRTSGPRRLAEPAFGLAFSGLSLTLAERESQALETLSEPTLKSFLQ
KEKEQSIFEMDGLVIYA--NKKYKREDLVNPKYATAFKIKGE--HVKEAKVISLEWRVEK
TGAYKPKVHISPV-QLLGTTIKCLSGFNAKFIERYGIGPDAIIFVT-RAGDVIPYIIGVK
EKS---KPTFPE--HYTWQ--GSDIIQTLNPNENRTEGSLSEEHDIKRILHFINSVGIPF
MKEATVTKIYKN-G---FH-TIDSFL----------KLTQNDLLI---FGPNLSKTIFES
LQL-----VYKTSPEKLLTGYNVFGNYIGEKKNKLLLESHP-----NLF------SYDTL
DTVDLMKIKGFSSKTSDQIKKFYPSAKKTWES--------LISQIPSLLTIP--------
------------------------------------------------------------
--------DVYE---HQNTSTTEAKEKSVCLSGTRN-KDFVSKLKSIHMSVSETLTRNTS
FLIVKDNAWKAEKETSKIKKAKQFNIPILSIEEFEKLYGIE-------------------
------------
>YP_009021193
------------------------------------------------------------
------------------------------------------------------------
------------------------------------------------------------
------------------------------------------------------------
------------------------------------------------------------
------------------------------------------------------------
------------------------------------------------------------
------------------------------------------------------------
-----MKNKDPKN-------------FI-NKM--DKLIQ-LKKRADQAYFN-TDCPIMDD
GEYDALVQTLKTEYN-YVDQ----ESVGAHPT-HNKAQLPVWMGSLTKHTTS-KE-IANF
LNKLLMI-------ERFSVQEKLDGISCLFVQD----ETGR-TKLYTRGNGSTGSDIS-H
LLACGIQIPRI--------------------------------KEKVMVRGELVMSRKTF
ETK-YSSQFSNPRNLVSGLVCAKQQQ-R-DNSLSDIKFIAYELISST-EI-QMPVSEQLV
RLGELGF--------EV---------------------VYHRSLK-RKYIFNECLMDYLT
RRKRKSIYQIDGLVIVCDDMK-YVRNVADNPKYAFAFKNRAE--NVAEAVVEKVVWNLSK
SGRYKPQICIVPV-VLDSVTISRATGHNAKFVVDNKIGRGAKLLIT-RSGNVIPHVLSVL
EHST-EPLSLPA--NSQWV--SVDLCHVG-------EGETPDEVVIKQMVHFCKKINAVN
CKEKTISKIYNA-G---FK-TIEAIV----------SATAQDLQKIGSIGQTLAQKLVDS
IQKG----VRESTTKELLAALNAFGDGIGLRKIANLDLSDPRK-----------------
------ETKGLSRQTVDAKII--P----VLGA--------QLARVNNLKTLAGCAST---
------------------------------------------------------------
--------AEQPALK------KTGADKIFVFTGFRD-PSLEKQIATRLGKVNTSISKKTH
TLVVDDKALSKPPSSKMLKA-QSLGINVITRKQLCDLLDQTLAGLSCEFENEYASSDEE-
--C---------
>YP_009010462
------------------------------------------------------------
------------------------------------------------------------
------------------------------------------------------------
------------------------------------------------------------
------------------------------------------------------------
------------------------------------------------------------
------------------------------------------------------------
------------------------------------------------------------
---------------------------M-EQSKAMDLKK-LKKEADDAYFN-SGSPIMTD
LEYDTLFGS----------S----TEVGCLPK-TDKVKLPVYMGSLTKCNDD-KT-IDNF
ISKFND--------KQFIVQEKLDGISCLYICN-----KGQ-IKLYTRGNGVYGTEIT-H
LLNYGLNIPRL--------------------------------AKSFMVRGELIVSKKIF
EKE-YQSKFKNIRNMVSGQVAKKVP--D-ESIIKNIDFVGYEVIEPQKK--QNELTVQFD
FLIANNF--------KV---------------------VYNRILE-RDFLNQETLMDYLI
RRKKKSDYEIDGLVLTI-TSK-YIRYEENNPKYSFAFKIQGE---VVNAEVKNVVWNLSK
SGKYKPQIKINPV-NLSGVTISSLTGFNAKYIVDNKICPGTILSIT-RSGDVIPHITAIV
QPGN-GDVELPV--NSKWN--SVDLYHTF-------D-TTPDEVIIKQMVYFFSSLKCLN
CKDKTIFKIYES-G---KK-TIESII----------QASTEELSV--VVGNKVASKILES
IHER----VKNASISELLAALNAFGEGIGLKKIQQLDLNNP-------------------
--ENL-QVKGLSEATIKEKIL--P----HFKS--------SLDRVLLIKKMVGDDEP---
------------------------------------------------------------
--------LTFSNFQDQ---SGPLTGRIFVFTQFRD-ASLEKQISNLGGKVTTAISKKTT
DLVVGVG----KSSTKLIKA-QSLGINIITKSDLIKTLAEVD---TKKIEIDYSDYSESE
------------
>YP_004732893
------------------------------------------------------------
------------------------------------------------------------
------------------------------------------------------------
------------------------------------------------------------
------------------------------------------------------------
------------------------------------------------------------
------------------------------------------------------------
------------------------------------------------------------
-------------------------------MDQLQLKE-LKKRADDAYFN-SGSPIMSD
NDYDTLVNQ--------IDD----VSVGCLPK-TDRVELPVYLGSLNKYNDD-KT-IINF
LGKFNQILVEFDQNLDFLIQEKLDGVSCLYVYR-----KSK-VQLFTRGNGLIGTEIT-H
LLKYGLKVPII-----------------------------PSSVTNFMVRGELILSKKIF
EKK-YASEFKNIRNMVSGQVAKKNP--E-RTIISNIDFVAYELIEPQLKY-QKPVSEQYD
FLKNHGF--------LT---------------------VYNRLLD-ITFINQETLTDYLI
RRKKKSQYQIDGLVITV-NQK-YIRNEDGNPKYSFAFKIQGE---VSKAEVECVMWNLSK
GGKYKPQIKIKPV-VCSGVTITSLSGFNAKFIVENKISRGTILSIT-RSGDVIPHILAVV
SNGD-GKLNLPK--NSKWN--SVELYHTF-------E-QAPDEVIVKQMVHFFTSLKCLN
CKDKTILKIYNS-G---KK-TIEEIV----------QSSPEELSP--FVGNKVAIKLLDS
TTSN----IKTATTHQLLAALNVFGEGIGLKKIQLLNFSTVK------------------
--ESL-KIKGLSEATIKEKIL--P----NLNY--------GLTRVVNLKKLVGGAQE---
------------------------------------------------------------
----------VEEIENR---CGPLNDKIFVFTGFRD-ASLEKQINNLGGKVTSAISKKTT
DLIVLSNNHKVKSSTKLLKA-KNLGIKISTKTELMTFLISLV-QLNSKEEIDYSDYSDDE
GEP---------
>YP_008357457
------------------------------------------------------------
------------------------------------------------------------
------------------------------------------------------------
------------------------------------------------------------
------------------------------------------------------------
------------------------------------------------------------
------------------------------------------------------------
------------------------------------------------------------
---------------------------M-EQSKAMDLKK-LKKEADDAYFN-SGSPIMTD
LEYDILFGT----------S----TEVGCLPK-TDKVKLPVYMGSLTKCNDD-KT-IDNF
ISKFND--------KEFIVQEKLDGVSCLYICN-----KGQ-IKLFTRGNGVYGTEIT-H
LLDYGLTIPKL--------------------------------AKSFMVRGELIVSKKIF
EKE-YQSKFKNIRNMVSGQVAKKVP--D-ESIIKNIDFVGYEVIEPQKK--QNELTVQLD
FLIANNF--------KV---------------------VYNRILE-RDFLNQETLMDYLI
RRKKKSDYEIDGLVLTI-TSK-YVRYEENNPKYSFAFKIQGE---VVNAEVKNVVWNLSK
SGKYKPQIKINPV-NLSGVTISSLTGFNAKYIVDNKICPGTILSII-RSGDVIPHITAII
QPGN-GDVKLPA--NSKWN--SVDLYHTF-------D-TTPDEVIIKQMVYFFSSLKCLN
CKDKTIFKIYES-G---KK-TIESII----------QASTEELSV--VVGNKVASKILES
IHER----VKNASISELLAALNAFGEGIGLKKIQQLDLNNP-------------------
--ENL-QVKGLSEATIKEKIL--P----HFKS--------SLDRVLLIKKMVGG-EP---
------------------------------------------------------------
--------LDFSNFQDQ---NGPLTGRIFVFTQFRD-ASLEKQISNLGGKVTTAISKKTT
DLVVGVG----KSSTKLIKA-QSLGINIITKSDLIKTLAEID---TKKIEIDYSDYSESE
------------
>YP_009010927
------------------------------------------------------------
------------------------------------------------------------
------------------------------------------------------------
------------------------------------------------------------
------------------------------------------------------------
------------------------------------------------------------
------------------------------------------------------------
------------------------------------------------------------
---------------------------M-EQSKAMDLKK-LKKEADDAYFN-SGSPIMTD
LEYDALFGT----------S----TEVGCLPK-TDKVKLPVYMGSLTKCNDD-KT-IDNF
ISKFND--------KEFIVQEKLDGVSCLYICN-----KGQ-IKLFTRGNGVYGTEIT-H
LLDYGLNIPKL--------------------------------AQSFMVRGELIVSKKIF
EKE-YQSKFKNIRNMVSGQVAKKVP--D-ESIIKNIDFVGYEVIEPQKK--QNELTVQLD
FLIANNF--------KV---------------------VYNRILE-RDFLNQETLMDYLI
RRKKKSDYEIDGLVLTI-TSK-YVRYEENNPKYSFAFKIQGE---VVNAEVKNVVWNLSK
SGKYKPQIKINPV-NLSGVTISSLTGFNAKYIVDNKICPGTILSIT-RSGDVIPHITAIV
MAGN-GDVELPA--NSKWN--SVDLYHTF-------D-TTPDEVIIKQMVYFFSSLKCLN
CKDKTIFKIYES-G---KK-TIESII----------QASTEELSV--VVGNKVASKILES
IHER----VRNASISELLAALNAFGEGIGLKKIQQLDLNNP-------------------
--ENL-QVKGLSEATIKEKIL--P----HFKS--------SLDRVLLIKKMVGG-EP---
------------------------------------------------------------
--------LTISNFQDQ---NGPLTGRIFVFTQFRD-ASLEKQISNLGGKVTTAISKKTT
DLVVGVG----KSSTKLIKA-QSLGINIITKFDLIKTLAEID---TKKIEIDYSDYSESE
------------
>YP_009010703
------------------------------------------------------------
------------------------------------------------------------
------------------------------------------------------------
------------------------------------------------------------
------------------------------------------------------------
------------------------------------------------------------
------------------------------------------------------------
------------------------------------------------------------
-------------------------------MDQLQLKE-LKKRADDAYFN-SGSPIMSD
NDYDSLVRQ--------IED----DSVGCLPK-TDRVELPVYLGSLTKYNDD-KT-IINF
LGKFNQNLVKFNQNLDFLIQEKLDGVSCLYVYR-----KSK-IQLFTRGNGLVGTEIT-H
LLKYGLKVPVV-----------------------------PSSATNFMVRGELILSKKIF
EKK-YASEFKNIRNMVSGQVAKKNP--E-STIISNIDFIAYELIEPQLKY-QRPPTEQYD
FLKNHGF--------LT---------------------VYNRLLD-ITFINQETLTDYLI
RRKKKSQYQIDGLVITI-NQK-YIRNEDSNPKYSFAFKIQGE---VSKAEVECVVWNLSK
GGKYKPQIKIKPV-VCSGVTITSLSGFNAKFIVENKISCGTILSIT-RSGDVIPHILAVV
SDGD-GQLNLPK--NSKWN--SVELYHTF-------E-QAPDEVIVKQMVHFFTSLKCLN
CKDKTILKIYNS-G---KK-TIEEIV----------QSSPEELSS--FVGNKVAIKLLDS
TTSN----IKTATTHQLLAALNVFGEGVGLKKIQLLNFSKFLDENETIK------IKKNL
DLESI-KIKGLSEATIKEKIL--P----NLEA--------GLTRVANLKKIVGGAQE---
------------------------------------------------------------
--------IEVEEIENQ---CGPLNDKIFVFTGFRD-ASLEKQIINLGGKVTSAISKKTT
DLIILSNNHK--SSTKMVKA-KNLGIKISTKTELMIFLTSLV-QLNSKEEIDYSDYSDDE
D-----------
>YP_003970095
------------------------------------------------------------
------------------------------------------------------------
------------------------------------------------------------
------------------------------------------------------------
------------------------------------------------------------
------------------------------------------------------------
------------------------------------------------------------
----------------------------------------------------------MI
ISNLLTKIKE---DIF----------TLGETVKIKELEK-LLEQASKSYYN-TSNPILTD
DQFDILLDFLNKRNPKSTFL----KQVGAPIK--NKVELDYYLGSMDKIKPPSTK-LEKW
LKKY---------SAPYYLSDKLDGISGLVVYQ-----NNK-IKLFTRGTATEGMDIT-T
LIKYLNLPSYNVVET------------------KLKKLGLKGHKNLIALRGEIIMSKSNF
SK--HNKEFKNARNLVAGLVNSKHKKPS---LSQDLDFVLYQVVDPVI-----TFVEQMD
LIKELG---FKNVYYQK-----------------------------EKELNYNVLSQILK
QRKNNSDYEVDGIIVTN--NKLHKLNIGKNPEFAFAFKELVE-ETFKESTVKHVEWNISK
SGKIMPTVVILPV-EMEGVTVSRVTAFNAKYVKENGLGPGSKIQIT-RSGDVIPYIVKVI
KKV---SPEFPK-IDYKWTDSGVDIRTLD--------QSDEQ--QIRQIYFFFKTLDTKR
FGLKLIVKMFEN-N---FN-TIEKIL----------KMDKDDFIKLDGVKDKSATNFYNE
LQRI---KSTNFPLEKLILATNSLGDNFGSKKAKLIFDNYPDIFNKNII---KNEKIKNE
WILKFKNIPGIEQKTAEQIINKWDVLQKNIKW------------LEKYFTINI-------
------------------------------------------------------------
---------NKSSKQV---SNKNLKYIKWVLTGFRD-KELQNKIEEMGGTVSNSVSKNTD
IVVVKDSSVL-NNPTGKVLKAKDLGIKIIEKSKVSKLITL--------------------
------------
>YP_009173744
MSKTLKQQLIIKTNSSNKTLKLSNSAEKLKKKSLTPENIEAKSMSQSKRYNEEFIEVLGE
LAQL-MIKKGEPFRSRAYQKAEEAIIKFPDDIYNIKQLKNIPGIGTTILTKLEEYIKTGK
VSVLERERN--------------DPANILAGIYGIGPKKAKELVESGIISIAQLHDE---
-------PGIDMLNEKQKLGVKYYEDIEKKIPRAEIVEFRELFKQLFDKVAP---KNSDF
EIVGSFRRGAKTSGDIDIIITNKNNNREAFDKVLDLLIRDKIITEVLSRGKTKSLTLVQI
KKDAPIRRVDFLYTPPDEYAFALFYFTGSKLFNTIVRQKALDLGYTLNEHGLSYMSKGIK
GKKVD-ESFPTEASILNFLGFEYVKPENRVDGQQLKPFIQSSKEEEFSEEELLEALEKLE
IKDQSKKSVIEKDDTDSDSDDEYTEEALLKALESSK--KEKTPKNKTLKKPSALFP--G-
VTKMIDEFKTKGI-------------SVLKIMTEKQLTEIIKLANAKYYCD--DDPVFTD
SEYDIIREYILEKYPDNKEAKSGHTQCIIENSK-TKVKLPYELWSMDKIKPTTDA-VTKW
RKRY---------KGPYVISAKLDGISALYVNN-----KDG-VKMYTRGNGIYGQDIS-H
LIPHLV----------------------------------KKDYKDMAIRGEIIISKENF
DKY-YKKDFANPRNFVAGIVNKKKVDKD---VLKYLDFVAYEVIYPEM-----KPFQQML
DLGSKE---IKHVKFDV-----------------------------KEEISNEILSEILL
KWREDYQYEIDGLIVVN--DEIYPR-PKGNPDYAFAFKMVIS-DQVAEVKVVDIIWTPSK
DGYLVPRVQIEPI-ILGGVKIEYATGFNAKFIEENNIGVGAVISII-RSGDVIPHILGTV
VPAS--KPLMPS-QEYEWDSTHTNILLVD--------K-DNPIVKEKNILGFFKNIEVDG
LGPGNIKKMIDA-G---FD-TVPKIL----------AMTKTDFLKVPGFKTKTTDKLYDG
IHSK----LEKATLYELMTASNSFGRGFGDKRFEAILDMYPDILVIK------ETD--RE
KIAKLVKVEGVAKKTAEKFVQHISDFIKFMKQ------------AKLDNKLNP-------
------------------------------------------------------------
---------MITEPSEIDKTHQ-LYGKKIVITGFRD-KDLIQKLKDIGAENSTSVSKNTF
VVLVKQDK---DEVTGKAEEAKKLEIPIMTRDEFINKYFK--------------------
------------
>YP_004894655
------------------------------------------------------------
------------------------------------------------------------
------------------------------------------------------------
------------------------------------------------------------
------------------------------------------------------------
------------------------------------------------------------
------------------------------------------------------------
------------------------------------------------------------
-MNIIKKI-NEANSIW----------EVIPELSQEDIES-AIIISRDSYYN-TGKSLISD
EYYDVLIEKLKEINPKSEIL----TQIGAPIRG-KKVKLPYWMGSMNKIKSENKL-IKNW
TKNY---------PGPYVISDKLDGISCLFVMI-----ENK-VNLYTRGDGNYGQDVS-H
LLDLVNMSIDDL----------------------------ICLDDNIAIRGELIMSKKNF
NK--YSEEMSNARNMVAGIVNSKKQSIN-KKHAKDVDFIAYEIIKPEK-----KPLEQLK
QLKKWN---LNVVDYDV-----------------------------YKDINSEILDNILQ
KRKNKSKYEIDGIIITD--NNLYKRNKSGNPDYSFAYKGT---TETANVKVIEVIWKPSK
DGFIVPRIHFEKV-RLSQADLEYTTGFNAKFIVDNKIGPGAIITII-RSGDVIPYITKIV
KPSK--KASLPENYDYVWDKNGVNIILDD--------ASNNETVIIQRLTKFMREIGVEN
LSQGIVARLVEN-G---FN-TIPKIL----------SITIDDFMSMDGFQEKLATKLYNN
LQKS----LENLDVLTLMSASNIFGRGFGEKKLKKILDVYPDIVLQY------NKKDFEQ
WRDNILDIEGFDEITTDNFLQALPEFQKFYKI------------VTKIINVKP-------
------------------------------------------------------------
---------YISTIN----KSGLFENEIIVFTGFRN-KDWQKYIEEEGGRVSGSVSKNTT
LVVY-NDG---EESSAKYQKAKSLGIKTIPKSVFSQQYQL--------------------
------------
>AKI80037
------------------------------------------------------------
------------------------------------------------------------
------------------------------------------------------------
------------------------------------------------------------
------------------------------------------------------------
------------------------------------------------------------
------------------------------------------------------------
------------------------------------------------------------
-MDIIKKI-KKSKSLW----------TILPSLNATDIEA-ALLVSSEYYHN-TGTSLISD
QDYDILMDRLRELNPSSKIF----VQVGAPVKG-KKVKLPFWMGSMNKIKADEKA-VNKW
LNEY---------SGPYVIGDKLDGISCLLTIK-----NNK-IKLYTRGDGTYGQDIT-H
LLELINIDITLL----------------------------EEIDQDIAIRGELIMSKKNF
EK--YQEIMANARNMVGGIVNSKPESVN-KDHASDVDLIFYEVIKPHD-----KLSRQLK
ILKEWG---LKVVYYNI-----------------------------YKTFDVNILESILS
ERKKKSGYEIDGIIVTD--NNKHVRNISGNPSYSFAFKGD---TPTIDTIVKRVIWTPSK
DGVLVPRIKFKKV-RLSNVDLEYTTGFNAKYIVDNKIGSGAIINVV-RSGDVIPYITHVV
KPAK--KPDLPD-VEYVWDKNGVNIILAD--------INDNETVIIKRLTKFMRNIGAEN
ISEGITTRLVEA-G---FD-TIPKII----------NMTEEDFLTIDGFQERLAEKIYNN
LQNS----LDNLDILTLMDASNIFGRGFGIKKFKKILDVYPNIVNQY------TKETDNI
WRKRLLDIEGFDTITVNKFLEEMSNFQKFYKV------------INKTITIKP-------
------------------------------------------------------------
---------YISKVN----SEGIFQNQTVVFTGFRN-ADWQKFIENEGGKVSGSVSKNTS
LLVY-NDG---EESSAKYQKAKQLGIKTMTKSSFSKKFEK--------------------
------------
>AGD92542
------------------------------------------------------------
------------------------------------------------------------
------------------------------------------------------------
------------------------------------------------------------
------------------------------------------------------------
------------------------------------------------------------
------------------------------------------------------------
------------------------------------------------------------
-MNIIKKI-NEANSIW----------EVIPELSQEDIES-AIIISRDSYYN-TGKSLISD
EYYDVLIEKLKEINPKSEIL----TQIGAPIRG-KKVKLPYWMGSMNKIKSENKL-IKNW
TKNY---------PGPYVISDKLDGISCLFVMI-----EDK-VNLYTRGDGNYGQDVS-H
LLDLVNMSIDDL----------------------------ICLDDNIAIRGELIMSKKNF
NK--YSEEMSNARNMVAGIVNSKKQSIN-KKHAKDVDFIAYEIIKPEK-----KPLEQLK
QLKKWN---LNVVDYDV-----------------------------YKDINSEILDNILQ
KRKNKSKYEIDGIIITD--NNLYKRNKSGNPDYSFAYKGT---TETANVKVIEVIWKPSK
DGFIVPRIHFEKV-RLSQADLEYTTGFNAKFIVDNKIGPGAIITII-RSGDVIPYITKIV
KPSK--KASLPENYDYVWDKNGVNIILDD--------ASNNETVIIQRLTKFMREIGVEN
LSQGIVARLVEN-G---FN-TIPKIL----------SITIDDFMSMDGFQEKLATKLYNN
LQKS----LENLDVLTLMSASNIFGRGFGEKKLKKILDVYPDIVLQY------NKKDFEQ
WRDNILDIEGFDEITTDNFLQALPEFQKFYKI------------VTKIINVKP-------
------------------------------------------------------------
---------YISTIN----KSGLFENEIIVFTGFRN-KDWQKYIEEEGGKVSGSVSKNTT
LVVY-NDG---EESSAKYQKAKSLGIKTIPKSVFSQQYQL--------------------
------------
>ADO18546
------------------------------------------------------------
------------------------------------------------------------
------------------------------------------------------------
------------------------------------------------------------
------------------------------------------------------------
------------------------------------------------------------
------------------------------------------------------------
------------------------------------------------------------
-MDIIKKI-KKSKSLW----------AILPSLNATDIEE-ALSVSSEYYHN-TGTSLISD
QEYDILMDRLKELNPSSKIF----AQVGAPVKG-KKVKLPFWMGSMNKIKADEKA-VNKW
LNEY---------SGPYVISDKLDGISCLLTIK-----NNK-TKLYTRGDGTYGQDIT-H
LLGLINIDIGLL----------------------------EEIDQDIAIRGELIMSKKNF
EK--YQEIMANARNMVGGIVNSKPESVN-KDHAADVDLIFYEVIKPND-----KLSRQLK
ILKEWG---LKVVYYNI-----------------------------YKTFDVNILESVLS
ERKKKSGYEIDGIIVTD--NNKHVRNISGNPSYSFAFKGD---TPTIDTVVKRVIWTPSK
DGVLVPRIKFKKV-RLSNVDLEYTTGFNAKYIVDNKIGSGAIINVV-RSGDVIPYITHVV
KPAK--KPDLPN-IEYVWDKNGVNIILAD--------INDNETVIIKRLTKFMRNIGAEN
ISEGITTRLVEA-G---FD-TIPKII----------NMTEEDFLTIDGFQERLAEKIYNN
LQNS----LDNLDILTLMDASNIFGRGFGTKKFKKILDVYPNIVNQY------TKETDNI
WRKKLLDIEGFDTITVNKFLGEMPNFQKFYKV------------INKTITIKP-------
------------------------------------------------------------
---------YISEVN----SEGIFQNQTVVFTGFRN-ADWQKFIENEGGKVSGSVSKNTS
LLVY-NDG---EESSAKYQKAKQLGIKTMTKSSFSKKFEK--------------------
------------
>AKI79072
------------------------------------------------------------
------------------------------------------------------------
------------------------------------------------------------
------------------------------------------------------------
------------------------------------------------------------
------------------------------------------------------------
------------------------------------------------------------
------------------------------------------------------------
-MDIIKKI-KKSKSLW----------AILPSLNATDIEE-ALSVSSEYYHN-TGTSLISD
QDYDILMDRLKELNPSSKIF----AQVGAPVKG-KKVKLPFWMGSMNKIKADEKA-VNKW
LNEY---------SGPYVIGDKLDGISCLLTIK-----NNK-IKLYTRGDGTYGQDIT-H
LLGLINIDIGLL----------------------------EEIDQDIAIRGELIMSKKNF
EK--YQEIMANARNMVGGIVNSKPESVN-KDHAADVDLIFYEVIKPND-----KLSRQLK
ILKEWG---LKVVYYNI-----------------------------YKTFDVNILESVLS
ERKKKSGYEIDGIIVTD--NNKHVRNISGNPSYSFAFKGD---TPTIDTVVKRVIWTPSK
DGVLVPRIKFKKV-RLSNVDLEYTTGFNAKYIVDNKIGSGAIINVV-RSGDVIPYITHVV
KPAK--KPDLPN-IEYVWDKNGVNIILAD--------INDNETVIIKRLTKFMRNIGAEN
ISEGITTRLVEA-G---FD-TIPKII----------NMTEEDFLTIDGFQERLAEKIYNN
LQNS----LDNLDILTLMDASNIFGRGFGTKKFKKILDVYPNIVNQY------TKETDNI
WRKKLLDIEGFDTITVNKFLGEMPNFQKFYKV------------INKTITIKP-------
------------------------------------------------------------
---------YISEVN----SEGIFQNQTVVFTGFRN-ADWQKFIENEGGKVSGSVSKNTS
LLVY-NDG---EESSAKYQKAKQLGIKTMTKSSFSKKFEK--------------------
------------
>ANB50709
------------------------------------------------------------
------------------------------------------------------------
------------------------------------------------------------
------------------------------------------------------------
------------------------------------------------------------
------------------------------------------------------------
------------------------------------------------------------
------------------------------------------------------------
-MNIIKKI-NEANSIW----------EVIPDLSQEDIES-VIIISRDTYYN-TGKSLISD
EYYDILIDKLKEINPESDIL----TQIGAPIRG-KKVKLPYWMGSMNKIKSENKL-IKNW
TKNY---------PGPYVISDKLDGISCLFVMS-----GDK-INLYTRGDGNYGQDIS-H
LLDLVNMSIDDL----------------------------IDLDDNIAIRGELIMSKKNF
NK--YSKEMSNARNMVAGIVNSKKQSVN-KKHAQDVDFIAYEIIKPEK-----KPLEQLK
QLKKWC---LNVVDYDV-----------------------------YKDINSEILDNILQ
KRKNKSKYEIDGIIVTD--NKSYKRNKSGNPDYSFAYKGT---TETANVKVIEVLWKPSK
DGFIVPRIHFEKV-RLSQADLEYTTGFNAKFIVDNKIGPGAIITII-RSGDVIPYITKIV
KPAK--KASLPENYNYVWDKNGVNIILDD--------ASNNETVIIQRLTKFMREIGVEN
LSQGIVARLVEN-G---YN-TIPKIL----------SITIDDFMSMDGFQKKLATKLYNN
LQKS----LEDLDLLTLMNASNIFGRGFGEKKLKKILDVYPDIVLQY------NKKDLEQ
WRDNILDIEGFDEITTDHFLEALPEFQKFYKV------------VTKIINIKP-------
------------------------------------------------------------
---------YISTIN----KSGLFENEIIVFTGFRN-KDWQKYIEEEGGRVSGSVSKNTT
LVVY-NDG---EESSAKYQKAKSLGIKTIPKSVFSQQYQL--------------------
------------
>YP_008052712
-MRSIKQ---------NKRIKKKSQTKKQKLKGLKVKSHIKNMNGGMKDYKNEYIEILKQ
LEYYNRVKEKAPFKAKIYREAVEQIKNLNGEVNSADDIKGLSGIGKAITDKLTEFINTGQ
VKNLEKLKSEYNTEDYENEKIKQAKKDIFLQIHGIGDAAAEKLIDLGITTIEELKARKNE
EIPGKGTKKLKLLNATQQKGLEYYEEILEKIPRAEIEEYKTTIEKLFNEATDNNTEDNKF
EIVGSYRRGKQESGDIDIIITSKVNDKTSFDKFLDLLKEKDIIKVFLSRGEKKSMVISKL
NSESTARRLDFLYTPPEEYAFAILYFTGSKDFNTGMRMLALKNNLTLNEHGFHTMKDKIK
GDKITSPEFNTEEDIFKYLNMEFKEPHERLDESSIVITGETIPPKP-------DTMDNAK
VDVEKPAVVVEKTTTK----------KSLKTIKNNGKPTLKNEKKETLKKPPKKLK-DKI
TKGNIEKFKLEGI-------------DVIKSLSESELTDMLKETIQKYYQE-TEDSLLSD
NQFDILREYVLKEYPTNKTALDQHADVK--VDK-DKVKLPYEMWSMDKIKADTKE-LNKF
KLKY---------PGPYVISCKLDGVSALYTTE-----GDT-PKLYTRGDGKHGQTID-H
LIPYLK----------------------------------LPTDKNITLRGEIIIKEELF
KQK-YSAKYANSRNFVSGIVNKKTLTKEYIEILKDIDFVGYEVIQPENL----KPSDQLN
KIDTMEGLCVKFIPNIS-----------------------------SDELTNEYLSEKLV
DWRTNYEYTIDGVICIN--DAVYGR-LSKNPEHAFAFKMVLS-DQSAEAKVLDVLWAASK
DGFLKPRVQIEEV-NIGGVKINYATGFNAKFIEDNKIGLGAVIKII-RSGDVIPKIQEII
TPAE--TAIMPK-ENYVWNETHVDIMLEN--------IEEDETVKLKNITGFFKTIEVVG
LGEANVKKIIKK-G---GD-TVAKII----------AMSVPDLMTVDGFKEKMATKIHDS
IYTQ----LEVSSVAKLAAASNIFGRGFGERKMRLILENEPHILNDE------SSD--TE
KINKLKNLDGLAGKTAGKFVEKIPEFKEFMIQ------------ANLEYKLTQ-------
------------------------------------------------------------
---------TEAPKQASPKTDLPLSNMLIVLSDIKGKKELGEKIEAIGGKVESTLKKITN
LLIV-GSL---DVETTKMKKAKKDKIDILTQKDFEKKYL---------------------
------------
>YP_009552368
------------------------------------------------------------
------------------------------------------------------------
------------------------------------------------------------
------------------------------------------------------------
------------------------------------------------------------
------------------------------------------------------------
------------------------------------------------------------
------------------------------------------------------------
------------------------------------MEQ-FRKQCDEHYEN--GNPIISD
EDYDVMFGDESSHH---ELH----YELNLSNKILKSMKLPVWLGSLDKKRDE-KS-LELW
KLKT---------KKSFVISTKLDGISALYDVQ-------N-KKMYTRGNGSVGCDIS-K
FCKYIN-LPKE----------------------------ISSDEEKIYIRGELIMANETF
EKL-YKDKFNNPRNLVSGQFGKKTV--D-KEILKHVDFIPYEIIYPERKL-QDFPDVQMK
SLMK-SF--------SN---------------------VLIWKKVKSDKINYDNLSEILD
DLVSKSKYAIDGLVITE--NIQYERNESGNPKYSVAFKKNNSVEDSVSSVVESVSWNISR
WGLLKPIVNIKPV-KISNVTISKCTGHNAKYIQENKIGPGAIITCV-RSGDVIPYINKVV
KPSD--NISLPS--NATWQ--GVDLKSNE-------E---NDESEIKTINNIFSKLGVKF
VNLKTIEKLYRD-CD--LK-SFFKIV----------KCTREDISK--VFKEKSGDRILNE
MNKL---KENEIKVATLISSSGTLGYGVGEKRIEILFETIPYEKIPS-------------
-LEQICKIEGFG-KKLAEKIL--E----NYEN--------MLEFISEC------------
-----------------------------------------------KSNGLRLDIFANE
IS------NESENPKKTKSTEMKSEKIKICLTGFRD-DSLADKYIISN-----SLTKDCK
YLVCK---SVLKETTKMIKA-EKLGIQIVSREEFLELNV---------------------
------------
>YP_009052200
------------------------------------------------------------
------------------------------------------------------------
------------------------------------------------------------
------------------------------------------------------------
------------------------------------------------------------
------------------------------------------------------------
------------------------------------------------------------
--------MLSKKQSRS----------------SSKKIKKKFSKKK--NKNDKNFNLNRI
NIN----------NIH----------YLQKKMSILALTQ-KINEARDAYHN-TGTAIMSD
EEFDNLIEKLEKLDPNNSVL----KQVGFEVKGSNKVKLPYFLPSMDKVKNE--T-LSKW
TSKY---------DSPYVISEKLDGVSALFIQK-----SDGTRNLYTRGNGDYGSDIS-Y
LIRKIES------------------------------FKNIKKNVDVVIRGELIITDADF
EDR-F--DHGNARNAMSGIVNSKHIHKN----IDVVNFVSYEVIDPVM-----KPSQQFE
YAKTLGF--ETAKYYKV-----------------------------NKKVNSDSALNILK
IWKEKNEFSIDGIIIAS--DAIYER-KNENPKHSIAFKALFD-DQMGETEVIDVVWSTSK
HGLRKPVVHVKAV-NIGGTTVKKVSGQNAKFIVDKKIGIGAIVTVT-RRGDVIPYIENVV
KPAK--EVVLPE---GKWNETKVDIMIDE--------LDDEA--KIAEIFAFFHGFELKG
FGKETIKKLYDN-D---FK-TIPAIL----------KMTKSDFLKIEGFKEKSSDNLSKV
IVNFKKNNYESVAIHEMMSKANVFP-NLGSKKLVLITQKYDINNH-------------KF
KKDEIEQIKGFSGKSAEVFINNLDKFKKFAKE------------IGYDIKKIK-------
------------------------------------------------------------
---------KSSTSTP-TNSTGNPLLKKVVLTGGIV-KEFVELIKSNGGDQGSSITNDTT
LLVTKD-K---TSSSGKMKKAEEKGIPILDHEEFRQKFM---------------------
------------
>YP_654624
------------------------------------------------------------
------------------------------------------------------------
------------------------------------------------------------
------------------------------------------------------------
------------------------------------------------------------
------------------------------------------------------------
------------------------------------------------------------
------------------------------------------------------------
-------MYDP------------------QFEKYNQLLK-LKEKADKAYYNGVGDPIMSD
EEYDNLVDYMDELNPDGGVK----TKVGASPSRSKSVKLPMPMNSLDKIKTQ-HE-FDNW
MKNWKP-------KAMLLVKEKLDGVSCLAVFTLEQNKPPK-IELFTRGDGTTGTNIT-R
LLNHGLKVGNDYCFDDMVNEDKWTTDWGCYLNAEAIDHWKKLPVKKVYIRGELIVTRKNF
QTW-YSNRFMNARNLVSGQVNKKSP--D-PKILQDIDFVPYDLVIDLKRP-TMTHEVEHL
LFRMIGA--------TP---------------------VYTRFLFLSDTISTESMADYLE
RRKEKSDYEIDGLVIQVDDDTLFAPPDNRNPKDTVAFKIMGT---TARTTVTHVEWNLSK
GSKYKPTIHITPV-SLSGVTISKVTGFHGKYISENKIGKGAVVLIT-RSGEVIPHIVSVI
SPAAKQDVLLPS--NGVWK--GVDIYYDG-------A-EEPREITVKKMVHFFTSLGCLG
LKTMTVGRLYDA-G---YR-TVEAIV----------GADTKKLVLINGF-RMVAQKLLPS
MWVN----VAKATPHELMAALNAFGEGIGLRKIQNIDCSKP-------------------
--EAL-EVIGMTKKTVETRIW--P----IWND--------VLARVNALSRMAKSQLRKQE
TGSCEPEEDDDYNFGSYHPCHMPCQSSNKIWECRSRSPSAAGSASPCRPTKRRDDWFDSS
ESSCATETCVVESPPKK---RPPMQGYVFVFTRFRD-KDLERQITALGGKVLNNVNQNVT
HVITKEKGPYKKPYTGKLKFALDNNLFVWSLVH----LKSIVADEQEKLKRQRKCRARSP
SPCGTACSTERD
>YP_008003741
------------------------------------------------------------
------------------------------------------------------------
------------------------------------------------------------
------------------------------------------------------------
------------------------------------------------------------
------------------------------------------------------------
------------------------------------------------------------
------------------------------------------------------------
-MNYIKKILKLK--------TNDEIINYIDKIEYKELEN-IINILDENYYA--KKPLIED
NIYDIIRNFTNNKFPDSELC----KKIGYTPE--NKVKLKYHMGSENKTYVSDNK-LTDW
IKQYG--------KDELILSAKADGISVLWDVK-------S-NKIFSRGDGKYGKDIS-H
FIKYFNFSDDK-----------------------NITNIDILNAEIFYIRGELIINKP--
----------ENRNIVSGQINRNEI--D-EEMASKIYFVAYELLEPRL-----SQYDQFT
ILSS-NK--IRTVKYFK---------------------------IDKNIISYDYLNELYN
KLKTEILYYIDGIIIRN--NDINLPIKTGNPPWSICFKQTDK---IYTTTVKEIIWEISK
KNIYIPKAILDPI-VINNTTISAVTCYNAKFIIDNDINTGSIVEII-KKGGVIPIINKII
KKSDI-KIKLPE---GKIV--GVNIIYNG----------INKDSEVKKIVYFFKYLKYNN
ITTKVISNLYDK-G---YD----NILKYF---DTI-----IDIPEY--NKQKNYIKLLDT
IEII---KTKNYTIVDILSALSL-D-NLSTNRICSIYSNFPKFLEEN----------SVK
DYSS---------------INGIGKLSSEKINNTIMENYDFIKNILKALNIEY-------
------------------------------------------------------------
------------------------------------------------------------
------------------------------------------------------------
------------
>NP_048233
------------------------------------------------------------
------------------------------------------------------------
------------------------------------------------------------
------------------------------------------------------------
------------------------------------------------------------
------------------------------------------------------------
------------------------------------------------------------
------------------------------------------------------------
----MDNIKKIK--------QTSDVNKVLNKISLEDISE-IIKILNEKYYE--GETLISD
EIYDKIIEYVNKKYPDNDIT----KKIGYEPK--NKVKLPYYMGSENKIYDEDEKKFNNW
IEKYG--------TSSIIVSVKADGISVLWDIG-------K-NKLYTRGDGNYGKDIS-W
FLKYMNYDLP--------------------------------ELSDYVIRGELVINKD--
----------KTRNDVAGAINSLEANRN-EDILKEIYFVGYEILNPRF-----NQENQFK
KLKQ-HK--IRHIKAMK---------------------------YDIEDVSLECLSELYQ
ELKPKMKYDIDGLVIRN--NNVNDPITDGNPPWSFAYKPPNT---IYTTKVLNVIWQISK
QNKYIPIAELEPI-KLENKTIKRVSCYNAKFVTENGIGTDAIVEIE-YRGGAIPKLVNVI
KPVTVDESDLPD---GKII--DNHLYAPI----------DSKESNIKIISQFFKILSIQA
PNKKVIEHLYDN-G---IT----NIVELL---KSD-----LTELLD--TTKKINKNALHS
INIA---KSIEISLPLAIAALSI-P-NLTEKVLEKIYNTHKDFLTTK------------Q
DFEK---------------IKGINKLSAEKIKSQILKNKNMIDEYLKLIKIK--------
------------------------------------------------------------
------------------------------------------------------------
------------------------------------------------------------
------------
>YP_009001564
------------------------------------------------------------
------------------------------------------------------------
------------------------------------------------------------
------------------------------------------------------------
------------------------------------------------------------
------------------------------------------------------------
------------------------------------------------------------
------------------------------------------------------------
-MNLIDKIIKQK--------NIRRIYRILDELTYDEAQA-IINILDDNYYA--KNALISD
ELYDSIREYINNIFHDKPLC----KKIGYIPD--NKIKLKYYMGSENKTYVEDNK-LFDW
IKKYY--------TDNLVISSKADGISVLWDII-------N-NKIYIRGDGHYGTDITQH
FIKYFNYSDY-------------------------IIDLENIKKKIFAIRGELVINKP--
----------EFRSKIAGVLNSKII--D-EEFVKKIYFVAYEILDPRF-----SQDEQLN
ILTE-YN--IRTVKYEI---------------------------SKTDDVNYDYLRKLYS
EM-QDLEYEIDGLVIRN--TNINKLVSSGNPDWSICYKQIGE---IKITNVINIEWKLSK
QNIYIPIAILNPI-RFKDSIVKRVTCYNAKYVLNNKLGIGSKIEII-KRGEIIPKIHKII
EQS-T-DINFPQ---GKWV--GLNIMYEG----------INKYSEIQKIISFFKTYNMKN
INITMVKILYDK-G---ID----SILKYL---QYE-----FDITDKNIIKKKTYIDIIDA
IKFI---KNNVHNIPLFISSLSL-P-GLSYERACLIYHNFPDFLDEK----------KNI
DYST---------------IKGIGNKLSEQLNYQISNNYEFIIECMKYMKLE--------
------------------------------------------------------------
------------------------------------------------------------
------------------------------------------------------------
------------
>NP_064981
------------------------------------------------------------
------------------------------------------------------------
------------------------------------------------------------
------------------------------------------------------------
------------------------------------------------------------
------------------------------------------------------------
------------------------------------------------------------
------------------------------------------------------------
-MNHIKKILKIK--------SDKDILNYIDALNYNDLEN-IIQTLDNSYYD--KEALISD
KKYDLIRNFINNKYPNESLC----KKIGYTPE--DKVRLKYFMGSENKTYKSDNK-LLSW
INEYH--------TNILVLSAKADGISVLWDIK-------N-NKIYSRGDGKYGKDIT-H
FINYFNFSDDK-----------------------NINNNDIFKNNINFVRGELVIDKP--
----------ENRNIVAGQINRNEI--D-KETALKIYFVAYEILEPRM-----TQLEQFH
KLTE-NS--IRTVKYDS---------------------------VDYNI-SYEQLSEIYN
NYTQELSYYIDGIIIRN--NNLNPVIKSGNPPWSICFKETDK---IYITTVKEIKWDISK
KNIYIPKAILEPI-IIDNSTINAVACHNAKYVIDKKINTGSIVEIV-KKGGVIPIINNVI
KESDI-EIILPD---GILS--GVNIIFTG----------VNKESEIKRILYFFKSFGYKN
INKTIIDKLYML-G---YV----NILKYL---EKD-----INIEEY--NNKKTYIKLLEV
IKDI---KSKNYNIVDILTALSL-D-SISKSRVCAIYNEFPDFLKDK----------NEK
DYSS---------------INGIGKSISKKINDNIINNYEYIINILNALNIKY-------
------------------------------------------------------------
------------------------------------------------------------
------------------------------------------------------------
------------
>YP_008004300
------------------------------------------------------------
------------------------------------------------------------
------------------------------------------------------------
------------------------------------------------------------
------------------------------------------------------------
------------------------------------------------------------
------------------------------------------------------------
------------------------------------------------------------
-MNHIKKISKIK--------TDLNIIKYIDKLDYKELEN-LIQLLDEYYYG--KESLLSD
NIYDLIRSFVNNKYPNKNIC----KKIGYTPE--DKIRLKYFMGSENKTYKSDEK-LLDW
YNEYN--------TDKLVLSAKADGISVLWDVI-------N-NRIFSRGDGKYGKDIT-H
FIDYFNFSDNK-----------------------NITHIDISNNNIEYIRGELVINKP--
----------NNRNIVAGQINRNEI--D-IETASKIYFVGYEILKPRM-----IQYDQFK
KMSD-AN--IRTVKYII---------------------------VDNNIVTYDYLSKIYK
EFTEYLPYYIDGIIIRN--NNLNPVIKSGNPPWSICFKEIDK---IYTTKVKEIIWDISK
KNIYIPKAVLEPI-TIENTIINIVPCYNAKFVIDNKINTGAVIEII-KRGGVIPMIESII
TQSEI-DIILPK---GIMS--GVNLLFVG----------VNKDSEIKKIQYFFKSFGYKN
INKTIIDKLYDK-G---YD----NVLKYL---ESD-----IDIEIY--KKKKTYIKLLET
IETI---KKNPYNIIDVLSALSL-D-NLSKSRICSIYNEFPDFLKDI----------DDK
DYSI---------------INGIGSIMSTKINSVIKNNYYFIINILKNLNVEY-------
------------------------------------------------------------
------------------------------------------------------------
------------------------------------------------------------
------------
>YP_008003971
------------------------------------------------------------
------------------------------------------------------------
------------------------------------------------------------
------------------------------------------------------------
------------------------------------------------------------
------------------------------------------------------------
------------------------------------------------------------
------------------------------------------------------------
-MNYIKKILKLN--------NDNDLSTYLDELHYNELEE-IIKILDENYYG--STALIND
KLYDKIRIFINNKFSESSLC----KKIGYVPE--DKVRLKYFMGSENKTYLADNK-LINW
IDEYG--------TDDLILSAKADGISVLWDIY-------H-NQIFSRGNGKYGKNIS-H
FIEYFNFSDDK-----------------------NLSNAEILNNGIKFIRGELIINKP--
----------NNRNIVSGQVNRNEI--N-VKLASQIYFVAYEILEPRM-----PQYDQFI
EMEK-IK--IRTVKYFK---------------------------KNKSIISYSYLSKLYK
KLVSQTKYDIDGIIIRN--NNLNSEIKSGNPPWSICFKETDD---VYTTTIKEIVWEISK
KNIYIPKALLEPI-IIGNSTINVVPCYNAKFVLDNKINTGSIIEII-KKGGVIPMINKIV
KESDI-EITLPP---GNLS--GVNLLYEG----------INKDSEIKKILYFFKYLGYKN
INIKIIIKLYDK-G---YT----NILKYI---END-----INITEY--NNKKTYIKLIDS
INDI---KHKNYSIVEILSALSL-N-DLSYAKLCNIYNKMPNFLKDK----------TVK
DYSI---------------IDGIGVLSSNKINTILINNYDFIINILNVLNIKY-------
------------------------------------------------------------
------------------------------------------------------------
------------------------------------------------------------
------------
>YP_008004602
------------------------------------------------------------
------------------------------------------------------------
------------------------------------------------------------
------------------------------------------------------------
------------------------------------------------------------
------------------------------------------------------------
------------------------------------------------------------
------------------------------------------------------------
----MNHIKKIK--------TDINIIKYIEKLDYNELEN-LIHILDEYYYG--KEALLSD
NIYDLIRSFVNNKYPNENIC----KKIGYTPE--DKIRLKYFMGSENKTYKTDEK-LLAW
YDEYN--------TDKLVLSAKADGISVLWDVI-------N-NRIFSRGDGKYGKDIT-H
FIDYFNFSDNK-----------------------NITHIDISNNNIEYIRGELVINKP--
----------NNRNIVAGQINRNEI--D-IDTASKIYFVGYEILKPRM-----VQYDQFK
KMSD-SN--IRTVKYII---------------------------VDNNIVSYDYLSKIYK
EFTEYLPYYIDGIIIRN--NNLNPVIKSGNPPWSICFKEIDK---IYTTTVKEIIWDISK
KNIYIPKAVLEPI-TIENTIISIVPCYNAKYVIDSKINTGSVIEII-KRGGVIPMIKSII
TQSEI-EIILPN---GIMS--GVNLLFVG----------VNKDSEIKKIQYFFKSFGYKN
INKTIIDKLYDK-G---YD----NILKYL---ESD-----IDIEIY--KKNKTYIKLLET
IENI---KKTPYNIIDVLSALSL-D-NLSKSRICSIYNKFPDFLKDI----------DDK
DYSI---------------INGIGSIMSTKINSVIKNNYYFIINVLKKLNVEY-------
------------------------------------------------------------
------------------------------------------------------------
------------------------------------------------------------
------------
>YP_009552027
------------------------------------------------------------
------------------------------------------------------------
------------------------------------------------------------
------------------------------------------------------------
------------------------------------------------------------
------------------------------------------------------------
------------------------------------------------------------
------------------------------------------------------------
------------------------------------------------------------
----MIVEYLNNCKSHSSVL----KNIGEKRG-KEFKKLPIYLGSEDKTYEHDNK-LSKW
LKNNNI-----SEEDDVVLSAKADGICIL--IY-------N-SNIYTRGDGNYGRLKN-E
IKDFLNFEVTK-----------------------E-----------IKVRGELIIKKSDL
DEINKKYNFKNVRNLVCGQINRKTI--D-EDIGKNLFFLGYDVIDDNI-----TQLEKFD
ILKNVYK--IGTVKYVV---------------------------VKAKHLNYDYLKKILS
DWKYNLDYYIDGIVIRD--NKVHNIXSSNKYSWSISFKHNFN---TYKANVDHISWQISK
SGRLIPVAILYPHVEIDNTIVKRVTCNNAKYVIDNKIGNGSIIKXXXKSGDIIPNIKSII
KEGDL-KLPEYD---YYSK--GVHIYIKD----------SDDTINVKKILYFLKYFKYED
IGMKTLEKINSEHK---LT----DVFSFL---RLK-----EK--DLSFLGKKTSLNIYNI
IDDL---KDKKLFIVDLLSAISIFD-NISRRRLFEIYKNFXDIHTYN----------KHT
IYDKLISLKGFKEKITNEFIVGIGKFINDRDKYN------------KNFNIYY-------
------------------------------------------------------------
-----------K------ISDNDNIVLYVSLSGFRDMTYIQDKIKNYNI-IITTV-NKSD
VLIIKERT---PKKSXKIIEAEKKNKRILTIEEFITEFST--------------------
------------
