# Supplementary material for: Endoparasitoid lifestyle promotes endogenization and domestication of dsDNA viruses
Source: eLife. 2023 Jun 6;12:e85993. doi: 10.7554/eLife.85993 (PMC10259472; doi:10.7554/eLife.85993)
Supplement: Figure 1—source data 1. [file elife-85993-fig1-data1.zip › All_clusters/Cluster11354.aa.aln]

>DF964188.1:1644-1860(-):Monomorium_pharaonis
------------------------------------------------------ETLAKH
CLKCFTLLTNGLDDHAMTHRHCLVKGS-----YEYCCSNCNKDLTVNKPIDECKKCFDKC
THELAETIPKG--------
>YP_006607847
MSINTVATRWLIHYKSVFRLVCSSYKIKFCTMEINYNDLYLCSTLECVVVKLEDNTFVNY
CLKCCQQETFDLQHHELRFEHKIIKNCKNFSMMIEKCYRCNIDVTVHSPISSCQECFDFC
NNVYYRGVQKGEVILTHNN
