# Supplementary material for: Endoparasitoid lifestyle promotes endogenization and domestication of dsDNA viruses
Source: eLife. 2023 Jun 6;12:e85993. doi: 10.7554/eLife.85993 (PMC10259472; doi:10.7554/eLife.85993)
Supplement: Figure 1—source data 1. [file elife-85993-fig1-data1.zip › All_clusters/Cluster8933.aa.aln]

>NW_003793064.1:2-322(-):Apis_florea
MAQNKT--DGPNDMRRSRSPS--PPDA-SANENAAAEDAQEKFGEFLLDLFRLNSNEEAC
NIECDNNIRKCSLKFNNGPHTVLHMNLPTCSLFELLFKLNFRVMRSIDTMR---------
------------------------------------------------------------
------------------------------------------------------------
------------------------------------------------------------
-------------------------
>YP_009165819
MSQTKIGVPGVPSMNQSRPPSPNPPAALPVLESSAEINPQDKFVEFLLDLFRLNSYEEAC
NIECENSIRKCPLKSNYGPHNAIQLNFITCSLFELLFRHNFKVLRSLDSRRPRLRCAYVL
KCPDCGVELFDTSSLLVTVYDRWEIVCKLMQQVYEARPSHGTMQAQNTLVNQLKYQHPTS
LLYYRRHVERVLRDSHRTGCTQPRLNITQNLTTLEMLSRFNRVLSDLCATCFFQQVELDL
RIYISVYNARYSEETTTASCSIDILCRCCFRNRAQVNVPCGHVFQCELCKIKLRESLMQR
LGCVVNEPPCSICRAYVITTINVYD
