# Supplementary material for: Endoparasitoid lifestyle promotes endogenization and domestication of dsDNA viruses
Source: eLife. 2023 Jun 6;12:e85993. doi: 10.7554/eLife.85993 (PMC10259472; doi:10.7554/eLife.85993)
Supplement: Figure 1—source data 1. [file elife-85993-fig1-data1.zip › All_clusters/Cluster17704.aa.aln]

>ACA02606
----------------------------------------MPSSSIYGIVVALVVLFIVCFYIMGTIQTLNDRETHE------------IVKAN-VN----------PQTAMDI------------VFDRN-GVVDVN--STRLPCISDQQC-----QDNCLIQTA--I---GGIACN-NG-FCGTRDASF--------------------TG-RPD---DFECD---PKLGLIKAYVA---SEFVVDQMCISTYRDIV---DDL--GEPRPYLCD------NG-V--------LDID-L-------ISKQFSAADCTCS-S--GY--TKMLF---NQTALARSIPVCIPNRSR--NVFSK---IYEVLQ-----------------------------
>ACH96237
--------------------------------MGGI---SVKTSHI-FIAIVIVLLVLIVV-LLRA---VSNIDV--------------------------------EQYDVEF-----------PGTQRNMLKQNC--DVETIYSVEDSQC-----EIICKQ--------PGIFVSR-NG-VCVNILAFSQ-------------------------EAVENSCD---PKKGVLAYLLGDP-QFGKTKLLCLSIDQGVQ---PDD--VTQENTICA-------GGS--------IDIN-Y-------VKSFPQLYSCSCP-D--DH--FLALI---PNTSTIRQRGVCVKNELR--NVYDLNKLVYDKNAM----------------------------
>AGE61516
--------------------------------------MSSFSSISLGIIIILIALLIVCFYLLKTINMMTENKIQN------------VERANKNT----------GKSALQF------------VYEQN-GIVDCS--HTRLPCVSKRQC-----TNNCAIA----I---NQFDCV-EG-FCTASIPYR-----------------------GPD-SIESICD---RSRGLVDAIVA---DDILVYNTCLSTYRDIV---NDS--GDLRPYICGYKDAVVSNGN--------LSLD-L-------VNRPFSVEDCVCD-S--NY--TRMYY---NQTSLVRSIPVCIPNNLV--SIYKN---IYDII------------------------------
>AGE61819
--------------------------------------MSSFSSISLGIIIILIALLIVCFYLLKTINMMTKNKIQN------------VERANKNT----------GKSALQF------------VYEQN-GIVDCS--HTRLPCVSKRQC-----TNNCAIA----I---NQFDCV-EG-FCTASIPYR-----------------------GPD-SIESICD---RSRGLVDAIVA---DDILVYNTCLSTYRDIV---NDS--GDLRPYICGYKDAVVSNGN--------LSLD-L-------VNRPFSVEDCVCD-S--NY--TRMYY---NQTSLVRSIPVCIPNNLV--SIYKN---IYDII------------------------------
>AGR56930
------------------------------------------MATVWQLLFLIAVFTIVYVYALHFVRQFMQEDA--------------TERQI-AA----------MAPLMEF------------AFQRP-RAVDCS--LNRLPCVTDQQC-----RDNCVIASA--A---SNLACD-NG-FCSATNALA--------------------EAQIPD--STNECD---PALGLLRVHAAG--GDFVVAQTCVSTYRDLV---DDA--GVARPYLCD------AG-S--------LRLK-L-------DAEPFSAEACTCG-S--GF--DKLLF---RQTALARSVPVCIPWHMA--NLYQR---VYI--------------------------------
>AIU36823
---------------------------------------------MWWAVFLILMVIVG-MVVLV--NGWLRTDL--------------------AN----------MNRRVNI------------AFERH-NILDCD--AVNVPCVTDAQC-----RDNCRGG--------LVMHCNAGG-FCARGARV---------------------D-SS-----VEDCD---ASRGLVVVLNAV--EGIVVERMCVSLYRDVV---EDD--GKLRPYVCG------SGGS--------MWLD-L-------ETDMFSVEDCVCA-A--GY--TRFSY---SSGAFTRTIPVCIPNASA--ALYQR---VYGRSH-----------------------------
>AIU37243
---------------------------------------------MWWAVFLILMVIVG-MVVLV--NGWLRTDL--------------------AN----------MNRRVNI------------AFERH-NILDCD--AVNVPCVTDAQC-----RDNCRGG--------LVMHCNAGG-FCARGARV---------------------D-SS-----VEDCD---ASRGLVVVLNAV--EGIVVERMCVSLYRDVV---EDD--GKLRPYVCG------SGGS--------MWLD-L-------ETDMFSVEDCMCA-A--GY--TRFSY---SSGAFTRTIPVCIPNASA--ALYQR---VYGRSH-----------------------------
>AJZ73125.1_CP_Burke-fopius
---------------------------------------MHTAAQI-FIIAI---LCLAFG-VLLFLQSLSSINT--------------------------------KKNNVEF-----------PGSQQEIVKRDC--DEEMVYSVDDMQC-----DKICKG--------PNLFRVK-NG-ACVNSLAIDI-------------------------EHPLNVCD---PKKGVLAYLLGDP-QFGTAKSTCLSIDMGIQ---PDD--G-RNNIMCL-------NGT--------IKID-Y-------TKKFPQLEDCHCR-S--GD--KLIII---PSTSTIRAHGICVAKALS--NLYEFNELVYKKF------------------------------
>ALD88535
--------------------------------------------MYVQLTVFVIILLVLCVNILYVVTKLNYTEKKA------------T-----SL----------LKGDMEL------------SYHQN-GLVNCT--HTRLPCIVTQQC-----LDNCASFNM--I---NNMECD-QG-FCTIREAQS--------------------SSNNDN---DIECD---ATKGLIKVFTA---SEFVINQLCISTYRDVF---DDD--GELRPYICE------NG-T--------VDID-V-------LNRPFSVTDCECA-P--GY--KRMIF---QQTALARTVPVCIPNTAV--ALYSK---IYQ--------------------------------
>AMN15700
--------------------------------------------MYVQLTVFVIILLVLCVNILYVVTKLNYTEKKA------------T-----SL----------LNGDMEL------------SYHQN-GLVNCT--HTRLPCIVTQQC-----LDNCASFNM--I---NNMECD-QG-FCTIREAQS--------------------SSNNDN---DIECD---ATKGLIKVFTA---SEFVINQLCISTYRDVF---DDD--GELRPYICE------NG-T--------VDID-V-------LNRPFSVTDCECA-P--GY--KRMIF---QQTALARTVPVCIPNTAV--ALYSK---IYQ--------------------------------
>AOL56543
--------------------------------------MSSYSSISLGIIFILIGLLVICFYLLKTINIMTANRVES------------IDKDNRNT----------SKSALQF------------VYDQN-GIVDCS--HTRLPCVSKRQC-----TNNCAIS----I---NQFDCV-DG-FCTAAIPYT-----------------------GPB-SIXSICD---RSRGLVDAIVA---DDILVYNTCVSTYRDIV---SDS--GALRPYICGYRDAVDSTGN--------LSLD-L-------VNKPFSVEDCICD-S--GY--TRMYY---NQTSLVRSIPVCIPNNLV--SIYKN---IYDII------------------------------
>AOL56685
--------------------------------------MSSFSSISLGIIFILIGLLVICFYLLKTINIMTANRVES------------IDKDNRNT----------SKSALQF------------VYDQN-GIVDCS--HTRLPCVSKRQC-----TNNCAIA----I---NQFDCV-DG-FCTAAIPYT-----------------------GPN-SIKSICD---RSRGLVDAIVA---DDILVYNTCVSTYRDIV---SDS--GALRPYICGYRDAVDSTGN--------LSLD-L-------VNKPFSVEDCICD-S--GY--TRMYY---NQTSLVRSIPVCIPNNLV--SIYKN---IYDII------------------------------
>AOL56826
--------------------------------------MSSYSSISLGIIFILIGLLVICFYLLKTINIMTANRVES------------IDKDNRNT----------SKSALQF------------VYDQN-GIVDCS--HTRLPCVSKRQC-----TNNCAIS----I---NQFDCV-DG-FCTASIPYK-----------------------GPD-SIESICD---RSRGLVDAIVA---DDILVYNTCLSTYRDIV---SDS--GALRPYICGYRDAVDSTGN--------LSLD-L-------VNKPFSVEDCICD-S--GY--TRMYY---NQTSLVRSIPVCIPNNLV--SIYKN---IYDII------------------------------
>AOL56968
--------------------------------------MSSYSSISLGIIFILIGLLVICFYLLKTINIMTADRVES------------IDKDNRNT----------SKSALQF------------VYDQN-GIVDCS--HTRLPCVSKRQC-----TNNCAIA----I---NQFDCV-DG-FCTAAIPYT-----------------------GPN-SIKSICD---RSRGLVDAIVA---DDILVYNTCVSTYRDIV---SDS--GALRPYICGYRDAVDSTGN--------LSLD-L-------VNKPFSVEDCICD-S--GY--TRMYY---NQTSLVRSIPVCIPNNLV--SIYKN---IYDII------------------------------
>AOL57251
-----------------------------------------MTTFSLGIIFILFALIVICFYLLKTINMMTVNKIEN------------LVATNKNL----------NKSALQF------------VYDQN-GIVDCS--HTRLPCVSKRQC-----TNNCAIA----I---NQFDCV-DG-FCTASIPYK-----------------------GPD-SIESICD---RSRGLVDAIVA---DDILVYNTCLSTYRDIV---SDS--GALRPYICGYRDAVDSTGN--------LSLD-L-------VNKPFSVEDCICD-S--GY--TRMYY---NQTSLVRSIPVCIPNNLV--SIYKN---IYDII------------------------------
>AQQ80160
------------------------------------------MDYIVGSVVLIAALLIAVYYCLQAAVALGEGDDAA------------------AP----------APTALEL------------VFERN-GIVNCA--RTRLPCVRDDQC-----RDNCARQVT--A---GEFECE-EG-FCAIRESNA--------------------SG-RPD---DFECD---QTRGLLNVFAA---SEFVVTQTCVSVYRDLI---DDL--GEPRPYLCE------GG-E--------LDID-L-------VGRQFSANDCRCA-A--GF--RKMVF---DQTALARSIPVCIPSRLA--DVYSR---FYTAPVD----------------------------
>ARX71630
---------------------------------------------MHRV-WFVLILCFV-FFVSVVTRRWFN-QE--------------------YE----------TRKNVRI------------AFEKR-NILDCD--SVNVPCVADDQC-----VDNCQGG--------LMMTCNSSG-FCSRELKL---------------------TTNN-----LEDCD---ANRGMITIINAV--GGFVVESACVSLYRDVI---DDN--GEMREYVCN-------GGT--------MDLR-L-------EERPFDVSDCDCP-S--NH--TRFTF---TSGAFTRPTPVCVPNNLS--SLYQR---VYT--------------------------------
>ARX71890
---------------------------------------------MHRV-WFVLILCFV-FFVSVVTRRWFN-QE--------------------YE----------TRKNVRI------------AFEKR-NILDCD--SVNVPCVVDDQC-----VDNCQGG--------LMMTCNSSG-FCSRELNL---------------------TTNN-----LEDCD---ANRGMINIINAV--GGFVVESACVSLYRDVI---DDN--GELREYVCN-------GGT--------MDLR-L-------EERPFDVSDCDCP-S--NH--TRFTF---TSGAFTRPTPVCVPNNLS--SLYQR---VYT--------------------------------
>ARX72020
---------------------------------------------MHRV-WFVLILCFV-FFVSVVTRRWFN-QE--------------------YE----------TRKNVRI------------AFEKR-NILDCD--SVNVPCVVDDQC-----VDNCQGG--------LMMTCNSSG-FCSRELNL---------------------TTNN-----LEDCD---ANRGMINIINAV--GGFVVESACVSLYRDVI---DDN--GELREYVCN-------GGT--------MDLR-L-------EERPFDVSDCDCP-S--NH--TRFTF---TAGAFTRPTPVCVPNNLS--SLYQR---VYT--------------------------------
>AUF82032
---------------------------------------------MWWCIILILIFVMA-MIFVL--NKWLTADF--------------------AN----------SNRRVNI------------VFERH-NILDCD--AINIPCVSDRQC-----RDNCRGG--------LVMHCNMGG-FCSRGARW------------------------S-----VEDCD---ASKGLIVALNAV--DGLMVDRLCLSLYRDVI---QDD--GEIRPYVCE-------GGN--------LELD-L-------ENQPFHVDNCICG-P--NH--TKFSY---NSGAFTRTIPVCIPNESA--SLYDR---IYS--------------------------------
>AYN45001
---------------------------------------MMYDSTNIGFIVLLLVLFIVCYYVMRTINMFNENEQLF------------ILRAN-LD----------PKSAMDL------------VFDRN-GVVDCN--NTRLPCVSDGQC-----IDNCLIQNA--V---GALVCD-NG-FCNIRNNAL--------------------TD-RPG-DGDINCD---SSLGLIKVFVA---SEFVVNQICVSTYRDII---DDM--GRVRPYVCE------NG-K--------LDID-L-------VTRQFTANDCTCN-E--GF--TKMIF---NQTALARSIPVCVPNRSR--ALFSK---IYDQI------------------------------
>CDG72954
------------------------------------MTNILLSSSIFGIIIVIIVLYILSFYLMNTIQTINDNESDA------------IVRAN-TD----------PRITMDI------------VFDRN-GVVDCN--STRLPCVSDRQC-----VDNCLIQTA--V---GAIVCD-NG-FCGNRDSGI--------------------AG-RPD--DDLDCD---PALGLFKAFVA---SEFVVDQLCISTYRDIV---DDF--GEPRPYLCT------NG-A--------LDID-L-------ANRQFTAADCTCS-S--GY--TKMLF---NQTALARSIPVCIPNRSK--TIFSK---IYKQLE-----------------------------
>JWHX01002133.1:6736-7264(-):Pseudomyrmex_gracilis
--------------------------------------------------------------------------------------------VQRTQ-KR-------KRDIRSAID--VS---TRVNDDVLSGANDCV--TERRFCYDVSDC-----AVLCKAYKY-----TW-FDCERDSNLCTPKPITKNDG--------------------EDDVNVPKICD---TKNGEYAVLVGLA-NIGAAVWQCVQLYNQFT---LRH-------TFCE-------NGV--------FDMD-A-------NVREPSYRDCECP-E--DT--LRAIHANPS--TYDNALPHCVAKDRW--DMLS---------------------------------------
>JZSA01004415.1:3816-4368(-):Cotesia_vestalis
-------------------------------------------------------------------------------------------------------------DSKKLF----TTLNINDFKIQNRHIDDC--NLEKQYCYDHSDC-----FNRCQVSD------KGTFKCI-SG-VCKLQVDMKKL-------------------------DDMSKCK---LEDGMAPFLIGVP-ELATVEAICKPVDLGIV-YINEE-TNKVENKMCS-------YYDKKNNVRISGKAD-Y-------LQKWPDPKHCDCG-S--GK--SPIIV---PATENVRQYVECIDNDNALKWVYDETKLAY---------------------------------
>JZSA01006625.1_2:1467-2019(-):Cotesia_vestalis
-------------------------------------------------------------------------------------------------------------DSKKLF----TTLNINDFKIQNRHIDDC--NLEKQYCYDHSDC-----FNRCQVSD------KGTFKCI-SG-VCKLQVDMKKL-------------------------DDMSKCK---LEDGMAPFLIGVP-ELATVEAICKPVDLGIV-YINEE-TNKVENKMCS-------YYDKKNNVRISGKAD-Y-------LQKWPDPKHCDCG-S--GK--SPIIV---PATENVRQYVECIDNDNALKWVYDETKLAY---------------------------------
>KQ466956.1:4798-5089(-):Dinoponera_quadriceps
-------------------------------------------------------------------------------------------------------------------------------------------------------------------------------------------------------------------------DRRSDRCD---QSGGEYALLMGYT-SPGAAVWQCVQHYRHYH---DRT-------RFCE-------GNT--------FCMN-A-------LEHNSSYSDCECL-K--GA--VRAVPSVAN--LYDASLPHYIPESQW--YLYE---------------------------------------
>LBMM01008626.1:2419-2725(+):Lasius_niger
--------------------------------------------------------------------------------------------------------------------------------------------------------------------------------------------------------------------------RHPVKCD---TSIGEYVMLVSYT-IVGTAIWQCVQLYSHYS---DRS-------KFCE-------GGD--------FDMN-T-------DIREPSYRDCKCP-E--GT--TRAVYNIAS--FYDNSLPHCIPNNQI--IFYKNSMIFK---------------------------------
>NJRM01000458.1:152114-152678(-):Aphaenogaster_picea
---------------------------------------------------------------------------A---TD------SM-SLSATNA-SR-------SRDE--------------SVGLSRDGRSDCS--VETRYCGAPSDC-----DTLCASFAS-----VA-FRCADN--VCSVVPIAVVSAV-D-GDKSPDAS--------PDDLATSGRCD---LARGERALLVAYV-DLGTAVWSCVNVYGSLL---DGANR-------CE-------GGT--------FEYD-A-------RVREPSYVDCVCP-P--GT--KRAIYAASS--GSDVATPHCVPERHW--RFYERDMRAV---------------------------------
>NP_037810
------------------------------------MTNILLSSSIFGIIIVIIVLYILSFYLMNTIQTINDNESDT------------IVRAN-TD----------PRITMDI------------VFDRN-GVVDCN--STRLPCVSDRQC-----VDNCLIQTA--V---GAVVCD-NG-FCGNRDSGI--------------------AG-RPD--DDLDCD---PALGLFKAFVA---SEFVVDQLCISTYRDIV---DDF--GEPRPYLCT------NG-A--------LDID-L-------ANRQFTAADCTCS-S--GY--TKMLF---NQTALARSIPVCIPNRSK--TIFSK---IYKQLE-----------------------------
>NP_059180
---------------------------------------------MPWMVLLTVLALVLGLGLFM----WNQYDG-------------------DDD----------APTHVKL------------LFERD-NIVNCE--AVPLPCVTDQQC-----VDNCLSG--------MFVRCQ-QG-FCRKYIQPV--------------------EFVG-----VDDCD---ISRGMVMVLTAL--DTFLIQRMCISLYRDVI---DDN--SDVRPYICD-------QGE--------MLVD-L-------ENRPFSIADCTCR-S--GF--TKFAY---HQGAFARTTPVCIPNNLA--NLYSR---IYDTNVRMLR-------------------------
>NP_068248
---------------------------------------------MWLL-FFLFITSLLVI------Y-NSVQAA--------------------TT----------DHRKVNL------------AFERFNNVIDCD--KNRTPCITDAQC-----RDNCEDG--------VLMTCE-QG-FCGIKVQR------------------------E-----TTFCD---IERGMITVLEAL--NSFVVKETCISTYRDVI---DDD--SNLRPYVCE-------GGE--------MNIN-L-------EDGPFAVEDCQCR-Q--GF--TRFAY---SQGAFSRTIPVCIPNRLA--TIYDR---VYTK-------------------------------
>NP_148819
---------------------------------------------MWWAVFLILMVIVG-MVVLV--NGWLRTDL--------------------AN----------MNRRVNI------------AFERH-NILDCD--AVNVPCVTDAQC-----RDNCRGG--------LVMHCNAGG-FCARGARV---------------------D-SS-----VEDCD---ASRGLVVVLNAV--EGIVVERMCVSLYRDVV---EDD--GKLRPYVCG------SGGS--------MWLD-L-------ETDMFSVEDCVCA-A--GY--TRFSY---SSGAFTRTIPVCIPNASA--ALYQR---VYVGRISCSE-----IWTW----------------
>NP_203654
--------------------------------------------MYVQLTVFVIILLVLCVNMLYVVTKLNYTEKKA------------T-----SL----------LNGDMEL------------SYHQN-GLVNCT--HTRLPCIVTQQC-----LDNCASFNM--I---NNMECD-QG-FCTIREAQS--------------------SSNNDN---DIECD---ATKGLIKVFTA---SEFVINQLCISTYRDVF---DDD--GELRPYICE------NG-T--------VDID-V-------LNRPFSVTDCECA-P--GY--KRMIF---QQTALARTVPVCIPNTAV--ALYSK---IYQ--------------------------------
>NP_663196
-------------------------------------------------MIIVLLLVIMTILIML-----STKKR--------------------TN----------IEHMVNL-----------APFDRN-NIFDCE--QINVPCVSHDQC-----RDNCLG----------MMRCNDAG-FCGPGNTFV--------------------V--R-----PETCD---IERGLITVYTDV-------GLLCISLYRDVI---DDS--GQLRPYICS-------GGT--------MTIN-L-------EDGPFSIEDCVCP-P--NH--TKFSF---TSGAFTRAIPVCVPNIMA--ALYRR---VYGEN------------------------------
>NP_690507.1_CP_Bezier-cotesia
------------------------------------------MQYL-LPALLALVMCLVFYFQLGTVGCHSNTTKNNN-----------KDN----T----------NTTKNRAT----LKTG----LEYGKRKSNC--SVDKVYCFTDAQC-----LNSCMEKM------NHLYDCI-NG-ICEISINRLKE----------------------TAIVQGEPCN---TEKGMFTFIMGDP-AMGSYMRSCKSVDLGIA-ISN------TENLMCK-------GDP-------SAVIN-Y-------HSAYPIMD--DCT-D--CK--QPIVI---PATYNKRRHKECNNPFY--RMVEHETKLYEEQGLA----------------------------
>NP_818755
--------------------------------------------MIISLIVLFFILFILYIYCSAAANNLLLADYEN------------------GI----------HSDPLNF------------IFGQN-GMVNCN--QTRLPCVTDRQC-----LENCNGHNI--L---GTMICE-EG-FCVSRDAHV--------------------SG-RPD---DFECD---TSLGLITVYVA---SEFTINKICISMYRELV---DDL--GALRPYVCE------NG-Q--------LNIE-L-------SKRQFTPDDCVCD-N--GF--TKMIF---NQTALARAIPVCINNSLV--VLFNK---VYNV-------------------------------
>NP_848417
------------------------------------------MATVWQLLFLIAVFTIVYVYALHFVRQFMQEDA--------------TERQI-AA----------MAPLMEF------------AFQRT-RAVDCS--LNRLPCVTDQQC-----RDNCVIASA--A---SNLACD-NG-FCSATNALA--------------------EAQIPD--STNECD---PALGLLRVHAAG--GDFVVAQTCVSTYRDLV---DDA--GVARPYLCD------AG-S--------LRLK-L-------DAEPFSAEACTCG-S--GF--DKLLF---RQTALARSVPVCIPSHMA--NLYQR---VTFKRKRR---------------------------
>NP_891881
---------------------------------------------MWWCIILILIFVMA-MIFVL--NKWLTADF--------------------AN----------SNRRVNI------------VFERH-NILDCD--AINIPCVSDRQC-----RDNCRGG--------LVMHCNLGG-FCSRGARW------------------------S-----VEDCD---ASKGLIVALNAV--DGLMVDRLCLSLYRDVI---QDD--GEIRPYVCE-------GGN--------LELD-L-------ENQPFHVDNCICG-P--NH--TKFSY---NSGAFTRTIPVCIPNESA--SLYDR---IYS--------------------------------
>NW_003794421.1:279-602(-):Apis_florea
----------------------------------------------------------------------------------------------------------------------------------------------------------------------------------------------------------------------LPPDQPEPNCK---TDKGEYALLQGYN-ELGIAQWNCVQLYPGWM----------DYSKYCE-------KGV--------INID-T-------RKRAPSYLDCTCP-E--NT--LRMVYSRSQLGQEVFGLPHCVDRSLK--HLYEADYLF----------------------------------
>NW_011887829.1:47275-47881(+):Fopius_arisanus
--------------------------------------LST-TMKS-IFAGIFLILMLILV-ILSLLRQLENFTP--------------------------------KIRRHDF-----------PGTMSDKLRRDC--DNETVYSMESSHC-----DEVCQR--------TGIFESK-KG-VCVNQTIFTM-------------------------ANERKRCD---LKRGVVAYLTGNS-EFGTIKSVCMSLDIGIS---PED--PDKPNNLCS-------KGQ--------IEID-Y-------RESFPQMRNCKCP-N--DQ--HLVII---PSTRIIRSHGICVDSGNN--PLIKFNDLLYNEKN-----------------------------
>NW_014463878.1_0:1674578-1675139(-):Microplitis_demolitor
-----------------------------------------------------------------------------------------NAN---ET----------NKKSLKLF----STLNINNFRIQNRKIDDC--NLERQYCFDDNDC-----FNRCKNSK------NGAFNCI-SG-QCKITVNFKEL-------------------------DVPGKCN---LEEGMAPFLVGVP-ELATVLPLCKSVDPGIV-YKDIT-TGEIKNRMCE-------GSKK------SNEIN-Y-------LTEWPDSHHCDCG-E--GK--VLVVI---PRTETVRQHVKCVDAT--HAWFYAENKLLFDKKL-----------------------------
>NW_015149587.1:3476-3698(-):Polistes_dominula
----------------------------------------------------------------------------------------------------------------------------------------------------------------------------------------------------------------------------------------------------------------------PDN--LSLPNKMCQ-------GGK--------INID-Y-------VKNFPTPSECQCD-W--DKE-IIGMV---RATSTVRAYGICMPKNLR--SLLAYNDYINNDTI-----------------------------
>QANH01000025.1:252064-252340(+):Harpegnathos_saltator
------------------------------------------------------------------------------------------------------------------------------------------------------------------------------------------------------------------------------RCN---SKRGEYVMLVGYS-ILGVALWRCVQLYGRFN---DEKFCE---------------NGA--------FNVN-A-------TLREPSYRDCSCP-P--GT--TLLIKRT-----YDALLPHCVDEGTE--HFYVEDMI-----------------------------------
>QANH01000030.1:135071-135503(-):Harpegnathos_saltator
------------------------------------------------------------------------------------------------------------------------------------------------NCTSDAEC-----ALLCRSYRG-----AI-LRCDLTNHVCESVVDDSSPPS-N-----------------RDEKDLSDRCD---LSRGEYSMLIGHS-SLGIATWRCVKLYAGFE---DGK--------FCE-------NGK--------FDMN-A-------MLRELSYRDCLCP-Y--GT--TLMIKSTAD--PYDARLPHCITEGTE--HFYTNDMI-----------------------------------
>QANH01000030.1:4418-4910(+):Harpegnathos_saltator
--------------------------------------------------------------------------------------------------------------------------------RRANVAVDCS--VRTRYCTDDADC-----AAMCRAYHG-----LT-ACCDSIGHVCRA-VATTPSSP-P-PPIANDPR--------GD-RSDAARCD---SKRGEYAMLVGYS-SLGVALWRCVQLYSRFN---DEKFCE---------------NGA--------FDVN-A-------TLREPSYRDCSCP-P--GT--TLLIKRTAD--AYDALLPHCVDEGTE--HFYAEDMI-----------------------------------
>QANH01000036.1:154602-155031(+):Harpegnathos_saltator
-------------------------------------------------------------------------------------------RYQTTV-RR-------SAIS--------------SLRRRANVAVECS--VRTRYCTDDADC-----AAMCRAYHG-----LM-ARCDSIGHLCRA-VAMTPSSP-P-PPIANDPR--------GD-RSDAARCA---SKRGEYAMLVGYS-SLGVALWRCVQLYGRFN----EKFCE---------------NDT--------FDVN-A-------TLCEPSYRDCSCP-------------------------------------------------------------------------------
>QANH01000036.1:164772-165201(+):Harpegnathos_saltator
-------------------------------------------------------------------------------------------RYQTTV-RR-------SAIS--------------SLRRRANVAVECS--VRTRYCTDDADC-----AAMCRAYHG-----LM-ARCDSIGHLCRA-VAMTPSSP-P-PPIANDPR--------GD-RSDAARCA---SKRGEYAMLVGYS-SLGVALWRCVQLYGRFN----EKFCE---------------NDT--------FDVN-A-------TLCEPSYRDCSCP-------------------------------------------------------------------------------
>QANH01000038.1:188354-188744(-):Harpegnathos_saltator
--------------------------------------------------------------------------------------------------------------------------------------------------------------------------------CDSIGHVCVAPSATTPSSP-P-PPIANDPR--------GD-RSDAARCD---SKRGEYAMLVGYS-SLGVALWRCVQLYSRFN---DEKFCE---------------NGA--------FDVN-A-------TLREPSYRDCSCP-P--GT--TLLIKRTAD--AYDALLPHCVDEGTE--HFYAEDMI-----------------------------------
>QANH01000041.1:181486-181977(-):Harpegnathos_saltator
--------------------------------------------------------------------------------------------------------------------------------------VDCS--SVRRSCVFDSDC-----AALCRAYSG-----VN-HHCDASRRTCESVRLNATDDG-ERRDNGNDGS--------GSRDDNKHECD---TINGEYAMLVGFS-SLGAAIWQCVQLYQHFR---ERH-------KFCE-------VEC--------GI*----------------TR*CANL-P--IA--TARVRP--------IQNVWC*RRQQP--TMYVCHIVCPII-R-FGSTKKSWIS------------------
>QANH01000041.1:195240-195900(-):Harpegnathos_saltator
-----------------------------------------------IFIAFLVVWCVVFYRQRVYS--------------------PMSTSSTKSL-RR-------NRDNASLLRSIVR---PGIRRFMGAESVDCS--SVRRSCVFDSDC-----AALCRAYSG-----VN-HHCDASRRTCESVRLNATDDG-ERRDNGNDGS--------GSRDDNKHECD---TINGEYAMLVGFS-SLGAAIWQCVQLYQHFR---ERH-------KFCE-------GGV--------WDMN-E-------IMREPTYRDCTCP-P--DT--KRMVLKTAT--AYDVRLPHCVPDHQ--------------V-R-FHKEVMDIV-------------------
>QANH01000051.1:320159-320432(+):Harpegnathos_saltator
-----------------------------------------------------------------------------------------------------------------------------------------------------------------------------------------------TILS-P-----------------PQITDREALCD---LVRGEYAILIGHS-SLGAATWRCVKLYGSFG---DGK--------FCE-------NGE--------FDMN-A-------MLREPSYRDCSCP-P--GT--T-MIKRTAD--PYDTQLP-----------------------------------------------------
>QANH01000051.1:66473-66827(-):Harpegnathos_saltator
-------------------------------------------------------------------------------------------------------------------------------------PIDCS--SVVRYYTSDTDC-----ALLCRSYRG-----AI-LRCDLTNHVCESVVDDSSPPR-N-----------------RDENDRSDRCD---LSRGEYSMLIGHS-SLGIATWRCVKLYAGFE---DGK--------FCE-------NGK--------FDMN-A-------MLREPSYRDCLCP-------------------------------------------------------------------------------
>QANH01000051.1:78901-79258(-):Harpegnathos_saltator
------------------------------------------------------------------------------------------------------------------------------------RPIDCS--SVVRYCTSDTDC-----ALLCRSYRG-----AI-LRCDLTNHVCESVVDDSSPPR-N-----------------RDENDRSDRCD---LSRGEYSMLIGHS-SLGIATWRCVKLYAGFE---DGK--------FCE-------NGK--------FDMN-A-------MLREPSYRDCLCP-------------------------------------------------------------------------------
>QANH01000058.1:78112-78586(+):Harpegnathos_saltator
-----------------------------------------------------------------------------------------------------------------------------------NVAVDCS--VQTRYCTDDADC-----AAMCRAYHG-----LT-ARCDSIGHVCRS-VATTPSSP-P-PPIANDPR--------GD-RSDAARCD---SKRGEYVMLVGYS-ILGVALWRCVQLYGRFN---DEKFCE---------------NGA--------FNVN-A-------TLREPSYRDCSCP-P--GT--TLLIKRT-----YDALLPHCVDEGTE--HFYVEDMI-----------------------------------
>QANH01000065.1:30872-31325(+):Harpegnathos_saltator
-------------------------------------------------------------------------------------------------------------------------------------PIDCS--SEVRYCTNDADC-----ALLCRSYRR-----AT-LRCVSINHVCESVVADSPPPS-N-----------------RDENDRSDRCD---LSRGEYSMLIGHS-SLSIATWRCVKLYAGFE---DGK--------FCK-------NGK--------FDMN-A-------MLREPLHRDYLCP-H--GT--TLMIKRTAD--PYDARLPHCITEGTE--HFYTDD-------------------------------------
>QANH01000067.1:27096-27560(+):Harpegnathos_saltator
--------------------------------------------------------------------------------------------------------------------------------------INCS--VRTRYCTDDADC-----AAMCRTYHG-----LT-ARCDSIGHVCRS-VATTPSSP-P-PPIANDPR--------GD-RSDAARCD---SKRGEYAMLVGYS-SLGVVLWRCTVASTTKS---FARTARSM*TRRSA-------NRH--------IAIA-HVHQVQHF*SNAPPMRTTRCC-LIAWT--RVRIIFTPR--T*----------------------------------------------------------
>QANH01000071.1:980-1274(+):Harpegnathos_saltator
-------------------------------------------------------------------------------------------------------------------------------------------------------------------------------------------------------------------------TITSHECD---AINGEYAMLVGFS-SFGAAIWQCVQ-YRHFR---KRH-------KFCE-------GEM--------RNMN-A-------IMREPTYHDCTCP-P--DT--KRMVLKTAT--AYDVRLPHCVPDHQ--------------V-R-FHKKV-----------------------
>QANH01000079.1:115211-115514(-):Harpegnathos_saltator
------------------------------------------------------------------------------------------------------------------------------------VAVDCS--VRTQYCTDDADC-----AAICRAYHG-----LT-VRCDSIGHVCRS-VATPPSPP-P-PPIANDPH--------GN-RSDAARCY---SKQGEYAMLVGYS-SLGVVLWRCVQLYGRFN---DEK--------------------------------------------------------------------------------------------------------------------------------------
>QANH01000103.1:25703-25988(+):Harpegnathos_saltator
--------------------------------------------------------------------------------------------------------------------------------------VDCS--SVRRLCVFDSDC-----AAQCRAYSG-----VN-HHCDAFRRTCESVRLNATDDG-DRRNNGNDGS--------GSRDDNEHECD---TINGEYAMLVGFS-SLGAAIWQCVQLY------------------------------------------------------------------------------------------------------------------------------------------------
>QANH01000121.1:55345-55828(-):Harpegnathos_saltator
-----------------------------------------------------------------------------------------------------------------------------------NVVMDYS--VRTLYCTDDADC-----AAMCRSYHG-----LT-ARCDSIGHVCRS-VATTPSSP-P-SPIANEPR--------GD-RSDAARCD---SKRGEYAMLVGYS-SLGVALWRCVQLYGRFN---DEKFCE---------------NGA--------FNVN-A-------TLREPSYRDCSCL-P--GT--TLLIKRTAD--AYDALLPHCVGEGTE--HFYAEDMI-----------------------------------
>QANH01000124.1:109280-109751(+):Harpegnathos_saltator
-------------------------------------------------------------------------------------------------------------------------------KRDIDRPIDCS--SAVRYCTSDADC-----VLLCRSYRG-----AI-LRCDLTNHVCESVVDDSSPPS-N-----------------RDENDRSDRCD---LSRGEYSMVIGHS-SLSIATWRCVKLYAGFV---DGK--------FCE-------NGK--------FDMN-A-------MLREPSYRDCLCP-H--GT--TLIIKSTAD--PYDARLPHCITEGTE--HFYTND-------------------------------------
>QANH01000138.1:143865-144252(-):Harpegnathos_saltator
-------------------------------------------------------------------------------------------------------------------------------------PIDCS--SAMRYCTSDADC-----VLLCRSYRG-----AI-LRCDLTNHVCESVVDDSSPPS-N-----------------RDENDRSYRCG---LSRGEHSMLIGHS-SLGITTWRCVKLYAGFE---DGK--------FCE-------NGK--------FDMN-A-------MLREPSYRDCLCP-Y--GT--DDQEHGRS---------------------------------------------------------------
>QANH01000138.1:262791-263004(-):Harpegnathos_saltator
----------------------------------------------------------------------------------------------------------------------------------------------------------------------------------------------------------------------------------------------------------CVQLYSRFN---DEKFCE---------------NGA--------FNVN-A-------TLRELSYRDCSCP-P--GT--TLLIKRTAD--AYDALLPHCVGEGTE--HFYTEDMI-----------------------------------
>QANH01000147.1:36274-36730(-):Harpegnathos_saltator
------------------------------------------------------------------------------------------------------------------------------------RPIDCS--SGVCCCTNDADC-----ALLCRSHRG-----AT-IRCESINHVCESVVADSPPPS-N-----------------RDENDRSDRCD---LSRGEYSMLIGHS-SLGIVTWRCVKLYSGVE---DGK--------FCK-------NGK--------FDMN-E-------MLREPSYRDCLCP-H--GT--TLMIKRTAD--PYDVRLPHCITEGTE--HFYTDD-------------------------------------
>QANH01000151.1:39602-39959(-):Harpegnathos_saltator
------------------------------------------------------------------------------------------------------------------------------------VAVDCS--VRTRYCTDDADC-----AAMCRAYHG-----LT-ARCDSIGHVCRS-VTTTPSSP-P-PPIANDPR--------GD-QSDAARCD---SKRGEYVMLVGYS-ILGVALWRCVQLYGRFN---DEKFSE---------------NGA--------FNVN-A-------TLREPSY-------------------------------------------------------------------------------------
>QANH01000154.1:66178-66454(+):Harpegnathos_saltator
-----------------------------------------------------------------------------------------------------------------------------------------------RLCVFDSDC-----AALCRVYSG-----VN-HHCDASRRTCELVRLNATD-G-DRRDDGNDGSGGG---SDGSRDDNEHKCD---MINGEYAMLVGFS-SLGAAIWQCVQLY------------------------------------------------------------------------------------------------------------------------------------------------
>QANH01000162.1:277350-278025(-):Harpegnathos_saltator
-----------------------------------------------IFIVLLVVWCVVFYRQRAYF--------------------PMSTSSTKSL-QR-------SRDNASLLRSMVR---PRTRRFVGAGSVDCS--SVRRLCVFDSDC-----TTLCRAYSG-----VN-HYCDTSRRTCKSVQLNATDDS-DRRDDGND---GGGGGSSSDRDDNEHKCD---AINGEYAMLVGFS-SLGAAIWQCVQLYRHFR---ERH-------KFCE-------GGV--------WNMN-A-------IMREPTYHDCTCP-P--DT--KRMMLKTAT--AYDVRLPHCVPDHQ--------------V-R-FHKEVMDFM-------------------
>QANH01000162.1:291464-291743(-):Harpegnathos_saltator
-------------------------------------------------------------------------------------------------------------------------------------------------------------------------------------------------------------------------DDNEHECD---AINGEYAMLVGFS-SFGAAIWQCVQLYRHFR---ERH-------KFCE-------GGV--------WNMN-A-------IMREPTYHDCTCP-P--DT--KRMVLKTAT--AYDVRLPHCVPDHQ--------------V-------------------------------
>QANH01000163.1:15767-16436(+):Harpegnathos_saltator
---------------------------------------------IGLFAAFLVLWCLTFRYSDVAIRRHRDDRAD---EDHVRRTARLVERLTETM-RR-------PAIS--------------SLRRRANVAVDCS--VRTRYCTDDADC-----AAMCRAYHG-----LT-ARCDSIGHVCRA-VATTPSSP-P-PPIANDPR--------GVTRSDAARCD---SKRGEYAMLVSYS-SLDVALWRCVQLYGRFN---DEKFCE---------------NGA--------FDVN-A-------TLREPSYRDCSCP-P--GT--TLLIKRTAD--AYDALLPHCVDEGME--HFYAEDTI-----------------------------------
>QANH01000169.1:665981-666491(-):Harpegnathos_saltator
-------------------------------------------------------WCVLFRYQAFRNNYHNDEDAWDS------QGLQLIARLRETT-RRHGTTDVTSRGE--------------RSKRDIDRPIDCS--SVVRYCTSDADC-----ALLCRSYRG-----AI-LRCDLTNHVCESVVDDSSPPS-N-----------------RDENDRSDRCD---LSRGEYSMLIGHS-SLGIATWQCVKLYAGFE---DGK--------FCE-------NGK--------FERN-A-------ARTVVSRL------------------------------------------------------------------------------------
>QANH01000187.1:55432-56116(-):Harpegnathos_saltator
-----------------------------------------------IFIVLLVVWCVVFYRQRAYS--------------------PMSTSSTKSL-QR-------SRDNASLLRSMVR---PRTRRFVGAGSVDCS--SVRRLCVFDSDC-----ATLCRAYSG-----VN-HYYDTSRRTCESVQLNATDDG-DRRDDGNDSSGGGGGGGSSDRDDNEHECD---AINGEYAMLVGFS-SFGAAIWQCVQLYQHFR---ERH-------KFCE-------GGV--------WNMN-A-------IMREPTYHDCTCP-P--DT--KRMVLKTAT--AYDVRLPHCVPDHQ--------------V-R-FHKEVMDFM-------------------
>QANH01000247.1:54768-55113(-):Harpegnathos_saltator
------------------------------------------------------------------------------------------------------------------------------------VAVDCS--VRTRYCTDDADC-----TAMCRAYHG-----LT-ARCESIGHVCRA-VATTPSSP-P-PLVANDPR--------GD-RSDAARCD---SKRGEYAMLVGYS-SLGVALWRCVQLYGRFN---DEKFCE---------------NGA--------FDVN-A-------TLR-----------------------------------------------------------------------------------------
>QANH01000261.1:3734-4307(+):Harpegnathos_saltator
-------------------------------------------------------------------------DRA---DDHARRATPMAERLTETM-QR-------PAIS--------------SLRHRANVAVDCS--VRTR-CTNDADC-----AAMCRAYHG-----LT-ARYDSIGHLCQS-VATTLSSS-P-PPIANDPR--------GD-RSDAAHCD---SKRGEYAMLVGYS-NLGVELWRCVQLYGHFN---DGKFCG---------------SGA--------FDVN-A-------TLSEPSYCDCLCP-S--GT--TLLIKRTAD--AYDALLPHCVDKGTE--HFYAED-------------------------------------
>QANH01000263.1:19542-19989(+):Harpegnathos_saltator
-------------------------------------------------------------------------------------------------------------------------------------------------------C-----AALCRAYSG-----VN-HHCDASRRTCESVRLNATDDG-DRRDNGNDGS--------GSRDDNEHECD---TINGEYAMLVGFS-SLGAAIWQCVQLYQHFR---ERH-------KFCE-------GGV--------RDMN-A-------IMREPTYRDCTCP-P--DT--KRMVLKTAT--AYDVRLPHCMPDHQ--------------V-R-FHKEVMDIV-------------------
>QANH01000263.1:41647-41920(+):Harpegnathos_saltator
----------------------------------------------------------------------------------------------------------------------------------------------------------------------------------------------------------------------------------------NTRCSSASP-VLGAAIWQCVQLYQHFR---ERH-------KFCE-------GGV--------WDMN-A-------IMREPTYRDCTCP-P--DT--KRMVLKTAT--AYDIRLPHCVPDHQ--------------V-R-FHKEVMDIV-------------------
>QANH01000263.1:95100-95724(-):Harpegnathos_saltator
-------------------------------------------------------WCLLFRYRAFRNNYHSDEDAWDS------LGLQLIARLHETT-RRHGTTDVTSRGE--------------RSKRDIDRLIDCS--SAVRYCMSDADC-----ALLCRSYRG-----AI-LRCDLTNHVCESVVNDSSPPS-N-----------------RDEDDRSDRCD---LSRGEYSMLIGHS-SLGIATWRCVKLYAGFE---DGK--------FCE-------NGK--------FDMN-A-------MLREPSYRDCLCP-H--GT--TLMIKSTAD--PYDARLPHCITEGTE--HFYTND-------------------------------------
>QANH01000268.1:342828-343320(-):Harpegnathos_saltator
--------------------------------------------------------------------------------------------------------------------------------RRANVAVDCS--VRTRYCTDDADC-----AAMCRAYHG-----LT-ARCDSIGHVCRA-VATTPSSP-P-PPIANDPR--------GD-RSDAARCD---SKRGEYAMLVGYS-SLGVALWRCVQLYGRFN---DEKFCE---------------NGA--------FDVN-A-------TLREPSYRDCSCP-P--GT--TLLIKRTAD--AYDALLPHCVDEGTE--HFYAEDMI-----------------------------------
>QANH01000271.1:54181-54643(-):Harpegnathos_saltator
------------------------------------------------------------------------------------------------------------------------------------RPISCS--SAVRYCTSDADC-----ALLCRSYRG-----AI-LRCDLTNHVCESVVDDSSPPS-N-----------------RDEKDRSDRCD---LSRGEYSMLIGHS-SLGIATWRCVKLYAGFE---DGK--------FCE-------NDK--------FDMN-A-------MLREPSYRDCLCP-Y--GT--TLMIKSTAD--PYDARLPHCITEGTE--HFYTNDMI-----------------------------------
>QANH01000308.1:19776-20292(+):Harpegnathos_saltator
------------------------------------------------------------------------------------------------M-RR-------PAIS--------------SLRHRANVAVDCS--VRTRYCTDDADC-----AAMCRAYYG-----LT-ARCDSIGHVCRS-VATTPSSP-P-PPIANDPR--------GD-RSDATRCD---SKRREYAMLVGYS-SLGVALWRCVQLYGRFN---DEKFCE---------------DGA--------LNVN-A-------TLREPSYRDCSCP-P--GT--TLLIKRTAD--AYNALLPHCVDEGTE--HFYAED-------------------------------------
>QANH01000364.1:26283-26553(+):Harpegnathos_saltator
------------------------------------------------------------------------------------------------------------------------------------------------------------------------------------------------------------------------------------PSHGENSMLIGHS-SLGIATWRCVKLYAGFE---DGK--------FCE-------NGK--------FDMN-A-------MLREPSYRDCLCP-H--GT--TLMIKRTAD--PYDARLPHCITEGTE--HFYTDD-------------------------------------
>QANH01000364.1:80890-81289(+):Harpegnathos_saltator
---------------------------------------------------------------------------------------------------------------------------------DIGRLIDCS--SGVHYCTNDADC-----ALLCRSYRG-----AT-LRC-------ESVVADSPPPS-N-----------------RDENDRSDRCD---LSRGEYSMLIGHS-SLGIATWRCVKLYAGFE---DGK--------FCE-------NGK--------FDMN-A-------MLREPSYRDCLCP-H--GT--TLMIKRTAD--PMTRDY------------------------------------------------------
>QANH01000365.1:237458-238013(-):Harpegnathos_saltator
-------------------------------------------------------------------------------------AARLVERLTEMT-RR-------PAIS--------------SLRRRANVVVDCS--VRTRYCTDDADC-----AAMCRAYHG-----LT-ARCDSMGHVCRS-VATTPSSP-P-SPIANEPR--------GD-RSDAARCD---SKRGEYTMLVGYS-SLGVALWRCVQLYGRFN---DEKFCE---------------NGA--------FNVN-A-------TLREPSYRDCSCL-P--GT--TLLIKRTAD--AYDALLPHCVDEGTE--HFYAEDMI-----------------------------------
>QANH01000368.1:50134-50596(+):Harpegnathos_saltator
------------------------------------------------------------------------------------------------------------------------------------RPISCS--SAVRYCTSDADC-----ALLCRSYRG-----AI-LRCDLTNHVCESVVDDSSPPS-N-----------------RDEKDRSDRCD---LSRGEYSMLIGHS-SLGIATWRCVKLYAGFE---DGK--------FCE-------NDK--------FDMN-A-------MLREPSYRDCLCP-Y--GT--TLMIKSTAD--PYDARLPHCITEGTE--HFYTNDMI-----------------------------------
>QANH01000406.1:10238-10544(-):Harpegnathos_saltator
--------------------------------------------------------------------------------------------------------------------------------------VDCS--SVRRLCVFDSDC-----ATLCRAYSG-----VN-HYCDTSRRTCESVQLNATYDG-DRRDDGNDGSGG-GGGSSSDRDDNEHECD---AINGEYAMLVGFS-SFGAAIWQCVQLY------------------------------------------------------------------------------------------------------------------------------------------------
>QANH01000413.1:64247-64700(-):Harpegnathos_saltator
-------------------------------------------------------------------------------------------------------------------------------------PVDCS--SEVRYCTSDADY-----ALLCCSYRG-----AI-LRCESINHVCESVVDDSPPPS-D-----------------RDENDRLDRCD---LSRDEYSMLIGHS-SLGIATWQCVKLYAGFE---DGK--------FCE-------NGE--------FDMN-A-------MLREPSYRDCLCP-H--GT--TLMIKRTAD--PYDARLPHCITEGTE--HFYMDD-------------------------------------
>QANH01000413.1:75584-76037(-):Harpegnathos_saltator
-------------------------------------------------------------------------------------------------------------------------------------PVDCS--SEVRYCTSDADY-----ALLCCSYRG-----AI-LRCESINHVCESVVDDSPPPS-D-----------------RDENDRLDRCD---LSRDEYSMLIGHS-SLGIATWQCVKLYAGFE---DGK--------FCE-------NGE--------FDMN-A-------MLREPSYRDCLCP-H--GT--TLMIKRTAD--PYDARLPHCITEGTE--HFYMDD-------------------------------------
>QANH01000436.1:121985-122441(-):Harpegnathos_saltator
------------------------------------------------------------------------------------------------------------------------------------RPIDCS--SGVRYCTSDTDC-----ALLCRSYRG-----AI-LRCVSTKHVCESVVDDSPPPS-N-----------------RDKNDRSDRCD---LSRGEYSMLIGHS-SLGIATWRCVKLYTGFE---DGK--------FCA-------NGK--------FNIN-A-------MQREPSYRDCLCP-Q--GT--TLMIRRTAD--PYDARLPHCITEGTE--HFYADD-------------------------------------
>QANH01000436.1:25255-25657(+):Harpegnathos_saltator
----------------------------------------------------------------------------------------------------------------------------------------------------DADC-----ASLCRSYRG-----AT-LRCESINHVCESVVADSPPPS-N-----------------RDENDRSDRCD---LSRSEYSMLIGHS-SLGIATWRCVKLYAGFE---DGK--------FCE-------NGK--------FDMN-A-------MLREP-YRDCLCP-H--GT--RLMIKRAAD--PYDARLPHCITEGTE--HFY----------------------------------------
>QANH01000479.1:27088-27301(+):Harpegnathos_saltator
----------------------------------------------------------------------------------------------------------------------------------------------------------------------------------------------------------------------------------------------------------CVQLYGRFN---DEKFCE---------------NGA--------FNVN-A-------TLREPSYRDCSCL-P--GT--TLLIKRTAD--AYDALLPHCVDEGTE--HFYAEDMI-----------------------------------
>QANH01000501.1:15252-15783(+):Harpegnathos_saltator
---------------------------------------------------------------------------------------RLVERLTETT-RR-------PAIS--------------SLRRRANVAVDCS--VRTRYCTDDADC-----AAMCRAYYG-----LT-ARCDSIGHVCRA-VATTPSSP-P-PPIANDPR--------GD-RSDTARCD---SKQGEYAMLVGYS-SLGVALWRCVQLYGRFN---DEKFCE---------------NGA--------FDVN-A-------TLREPSYRDCSCP-P--GT--TLLIKRTAD--AYDALLPHCVDEGTE--HF-----------------------------------------
>QANH01000504.1:10428-10905(-):Harpegnathos_saltator
------------------------------------------------------------------------------------------------------------------------------------------------VTVFDSDC-----ATLCRAYSG-----VN-HYCDTFRRTCESVQLNATDDD-DRRDDGNDSSGGGGGGGSSDRDDNEHECD---AINGEYAMLVGFS-SFGAAIWQCVQ-YRHFR---KRH-------KFCE-------GEM--------WNMN-A-------IMRAPTYHDCTCP-P--DT--KRMVLKTAT--AYDVRLPHCVPDHQ--------------V-R-FHKKV-----------------------
>QANH01000629.1:47274-47766(-):Harpegnathos_saltator
--------------------------------------------------------------------------------------------------------------------------------------VDCS--SVRRLCVFDSDC-----AALCRAYSG-----VN-HHCDASRRTCESVRLNATDDG-DRRDNGNDGS--------GSRDDNEHECD---TINSEYAMLVGFS-SLGAAIWQCVQLYQHFR---ERH-------KFCE-------GGV--------WDMN-A-------IMRESTYRDCTCL-P--DI--KRMVLKTAT--AYDVRLPHCVLDHQ--------------V-R-FHKGVMDIV-------------------
>QANH01000646.1:12867-13128(-):Harpegnathos_saltator
-------------------------------------------------------------------------------------------------------------------------------------------------------------------------------------------------------------------------------CD---SKRGEYAMLVGYS-SLGVALWRCMQLYSRFN---DEKFCE---------------NSA--------FDVN-A-------MLREPSYRHCSCP-L--GT--TLLIKCTAD--AYDALLLHCLDEDTE--H------------------------------------------
>QANH01000754.1:113190-113763(+):Harpegnathos_saltator
-------------------------------------------------------------------------DRA---DDHARRATPMAERLTETM-QR-------PAIS--------------SLRHRANVAVDCS--VRTR-CTNDADC-----AAMCRAYHG-----LT-ARYDSIGHLCQS-VATTLSSS-P-PPIANDPR--------GD-RSDAAHCD---SKRGEYAMLVGYS-NLGVELWRCVQLYGHFN---DGKFCG---------------SGA--------FDVN-A-------TLSEPSYCDCLCP-S--GT--TLLIKRTAD--AYDALLPHCVDKGTE--HFYAED-------------------------------------
>QANH01000775.1:12937-13333(+):Harpegnathos_saltator
-------------------------------------------------------------------------------------------------------------------------------------------------------------RFLCRSYRD-----AI-LRCNLTNHVCESVVDDSSPPS-N-----------------RNENDRTDRCD---LSLGEYSMLIGHS-SLGIATWRCVKLYAGFE---DGK--------FCE-------NGK--------FDMN-A-------MLREPSYRDCLCP-H--ST--TLIIKSTAD--PYDARLPHCIPKAPN--TFTR---------------------------------------
>QANH01000814.1:265304-265745(-):Harpegnathos_saltator
------------------------------------------------------------------------------------------------------------------------------------VAVDYS--VRTRYCTDDADC-----AAMCRAYHG-----LT-ARCDSIGHVCQS-VATTPSSS-P-PPIANDPR--------GD-RSDAAHCD---SKQGKYAMLVGYS-SLGVALWQCVQQYGRFN---DGKFCE---------------NGT--------FDVN-A-------TLREPPYRDCSYP-P--GT--TLLIKRTAD--AYDALLPHCV--------------------------------------------------
>QANH01000825.1:94088-94541(-):Harpegnathos_saltator
-------------------------------------------------------------------------------------------------------------------------------------PIDCS--SAVRYCTSDADC-----TLLCRSYRG-----AI-LRCDLTNHVCESVVDDSSPPS-N-----------------RDENDRPDRCD---LSRGEYSMLIGHS-SLGIATWRCVKLYAGFE---DGK--------FCG-------NGK--------FDMN-A-------MLREPSYRDCLYP-H--GT--TLMIKSTAN--PNDARLPHCITEGTE--HFYTND-------------------------------------
>QANH01000842.1:44762-45242(-):Harpegnathos_saltator
--------------------------------------------------------------------------------------------------------------------------------------VHCS--SVRRLCVFDSDC-----AALCRAYSG-----VN-HHCDASRRTCESVRLNATDDS-DRRDNGNDGS--------GSRDDNEHECD---TINGEYAMLVGFS-SLGAAIWQCVQLYQHFR---ERH-------KFCE-------AGV--------WDMN-A-------IMREPTYRDCTCP-P--DT--KRMVLKTAT--VYDVRLPHCVPDHQ--------------V-R-FHKEV-----------------------
>QBI90328
--------------------------------------MSSYSSISLGIIFILIGLLVICYYLLKTINIMTANRVES------------IDKDNRNT----------SKSALQF------------VYDQN-GIVDCS--HTRLPCVSKRQC-----TNNCAIS----I---NQFDCV-DG-FCTAAIPYT-----------------------GPN-SIKSICD---RSRGLVDAIVA---DDILVYNTCVSTYRDIV---SDS--GALRPYICGYRDVVNSTGS--------LSLD-L-------VNRPFSVEDCVCD-S--GY--TRMYY---NQTSLVRSIPVCVPNNLV--SIYKN---IYDII------------------------------
>QDE14998
------------------------------------------MDYIVGSVVLIAALLIAVYYCLQAAVALGEGDDAA------------------AP----------APAALEL------------VFERN-GIVNCA--RTRLPCVRDDQC-----RDNCARQVT--A---GEFECE-EG-FCAIRESNA--------------------SG-RPD---DFECD---QTRGLLNVFAA---SEFVVTQTCVSVYRDLI---DDL--GEPRPYLCE------GG-E--------LDID-L-------VGRQFSANDCRCA-A--GF--RKMVF---HQTALARSIPVCIPSRLA--DVYSR---FYTAPVD----------------------------
>QED40621
----------------------------------------MKVLMTVNIFFIIISLLIICFYSLNLTNYVMTEQIDE------------IEN----D----------AINSLEF------------VFQRN-GLVDCS--HTKIICVNDRQC-----KNNCALSAF-------NYVCD-NG-FCNVQDPKV--------------------SGQAVE---DINCD---SKLGLMKVFAA---SEFAVKQMCISMYRDIV---DDQ--GTLRPYFCE------PG-S--------VKLD-L-------ANTAFFIEDCRCS-D--SH--VKMIF---NQTALARTIPVCIPKTQI--NLYNK---IYSTA------------------------------
>QKN22517.1
--------------------------------------MLLINV-----LFIIILSLLILF------NYLPRIQT--A-----------TTT---TN----------NVDDLDMN----IDIEIKPSA-LN---DLC--HQQKMPCYEKNDC-----TILCNNNINNIVEKFQPYDCK-YN-MCT----VASQ-ISE--------------VDSATTTTEALQYPPGMSQKHLRHV--SVSYKDQLFFKQAVSLNSDF---WLDD-GVTLSNGVCS-------HGVL------TFVNNNN-------NNNTPNITDCVCA-P--DS--YLGY-----FKNYKPHVPRCIEKNVA--HLIDE--FVLVGV------------------------------
>UXGB01002149.1:16415-16868(-):Eurytoma_brunniventris
-------------------------------------------------------------------------------------------------------------------------------------QKKC--EVHRSYCFTTSDC-----TRKCQP--------GLPHLCV-RG-LCINARDAKIG------------------------QAADHPCN---EKLGFMAYMTGIP-SVGAYEFICKSVDPGIA-FLSED--RRIANNMCE-------GGT--------IDID-Y-------MKTMPMATQCKCD-S--DL----VIV---PPTISVRQHVKCRSLNSAERSLLAYNGLL----------------------------------
>YP_001036341
----------------------------------------MPSSSIYGIVVALVVLFIVCFYIMGTIQTLNDRETHE------------IVKAN-VN----------PQTAMDI------------VFDRN-GVVDCN--STRLPCISDQQC-----QDNCLIQTA--I---GGIACN-NG-FCGTRDASF--------------------TG-RPD---DFECD---PKLGLIKAYVA---SEFVVDQMCISTYRDIV---DDL--GEPRPYLCD------NG-V--------LDID-L-------ISKQFSAADCTCS-S--GY--TKMLF---NQTALARSIPVCIPNRSR--NVFSK---IYEVLQ-----------------------------
>YP_001111270
--------------------------------------MMNYLGLI-LLVVISIICLVLCI-LLSNIKNNINLDK--------------------------------QENRLDL-----------DGFQNIITKRDC--SSETVYSINDAQC-----NQACYGN-------VGQYVSQ-NG-ICINSLILQS-------------------------SVIEKECD---PKKGVIAYLIGNT-QTGQTSLKCLSVDLGIQ---SND--PDGPNVICQ-------NGS--------IDID-Y-------LKEFPQIENCKCM-P--SD--VVGLI---PYTTSIRQHASCVSLNLY--DALKYNDLII---------------------------------
>YP_001256978
----------------MMGHSKLSMSLKVVRNSTASILALLIRMELWLIFWLIFIFIIAGLLFY------TEYVP--------------------AQ----------DRGRLHL------------QFERD-NIYDCE--SVQIPCVTDVQC-----LDNCSKG--------LFMSCN-DG-FCGFNVSSV--------------------PPQV-----LEDCD---VKRGMITVINAL--DTLVVQNLCLSLYRDVI---DDQ--AQLRPYICE-------NGN--------MHID-L-------EESMFSVDDCVCN-N--DS--TRLTY---VSGPYSRPIPVCIPNNLV--QLYKR---VYNV-------------------------------
>YP_001649012
---------------------------------------------MPWMVLLTVLALVLGLGLFM----WNQYDG-------------------DDD----------APTHVKL------------LFERD-NIVNCE--AVPLPCVTDQQC-----VDNCLSG--------MFMRCQ-QG-FCRKYIQPV--------------------EFVG-----VDDCD---ISRGMVMVLTAL--DTFLIQRMCISLYRDVI---DDN--SDVRPYICD-------QGE--------MLVD-L-------ENRPFSIADCTCR-S--GF--TKFAY---HQGAFARSTPVCIPNNLA--NLYSR---IYDTNVRMLR-------------------------
>YP_001651012
--------------------------------------MVVFNNIFVGFSVVLLVLILVFYVCYNQTLHLIRDENES--------------I----A----------ASNPMQF------------VFERN-GIVDCA--HTKLPCVTDRQC-----VDNCAIQNA--V---GTMVCD-EG-FCSNRDAQV--------------------SG-RPD---DFECD---SALGLIKVFVA---SEFVVNQLCISTYRDIV---DDS--GQRRPYVCD------DG-V--------LDLD-L-------ANRQFTADDCVCD-T--GY--TKMIF---NQTALVRSVPVCVPNSSA--AMYAR---VY---------------------------------
>YP_001883434
MVQFILRIRHDTDNVLFFTHIDDIMKA-----TTATTTTVNTAATL-FIIFIAFVLALIVY-LICCQYYNQRVRRKNA-----------NVS---S---------------NDV------VVGI-PKLEEIFKRSRCADDKNITYCARDSDC-----AQICQSDQ---------YKCGPNN-TCTQF-------------------------DTGTTQPQTIECN---RKYGFYPILSAAD-ELFAPQWICLNTRPQIF---NSK--QQFHKYICD-------GSD-------------Q-------LDPNNLFETCVCR-P--GK----I-----KVRDEFRDIPLCVYRNQL--PLFPNFTPITEEEETTTAT------------------------
>YP_002268089
-----------------MNVNAPTLSP--PPPPPSSPPSSSLSSIVYGFAVLLIVLFIVCLYLMGTIQMFNDTEIAE------------IVSANRNA----------PTSAMDL------------VFDRN-GVVDCT--STRLPCVTDRQC-----MDNCAVQNA--V---GALVCD-NG-FCANRDASL--------------------NG-RPD---DFECD---ISIGLIKVYVA---SEFVVDQLCISTYRDIV---DDF--GEPRPYLCE------NG-T--------LDID-L-------VNRQFTAADCTCS-S--GY--TKMLF---NQTALARSIPVCIPNRAS--NVFRK---IYDVL------------------------------
>YP_002300621
--------------------------------------------MIISLIVLFFILFILYIYCSAAANNLLLADYDN------------------D------------SDPLNF------------IFDQN-GMVNCN--QTRLPCVTNRQC-----LENCNGHNI--L---GTMICE-EG-FCVSRDAYV--------------------SG-RPD---DFECD---SSLGLITVYVA---SEFIINKICISMYRELV---DDL--GTLRPYVCE------NG-Q--------LNIE-L-------SKRQFTPDDCVCD-N--GF--TKMIF---NQTALARAIPVCINNSSV--VLFNK---VYNV-------------------------------
>YP_002332751
------------------------------------MSNVILSSSIFGIIVVIIVLYIMSFYLMRTIQIFNDNETHD------------VVKAN-TD----------SRLAMDI------------VFDRN-GVVDCN--STRLPCVSDRQC-----IDNCLVQTA--V---GALVCD-NG-FCGNRDSGI--------------------TG-RPD---DFECD---SALGLIKAFVA---SEFVVDQLCISTYRDIV---DDF--GEPRPYLCT------NG-A--------LDID-L-------VNRQFTAADCTCS-D--GY--TKMLF---NQTALARSVPVCIPNRSR--SVFSK---IYQIIE-----------------------------
>YP_002854712
--------------------------------------MTNYINTFIGFAVLLISLFVVYLICFRQVLHIINAETAH------------AVH----S----------AANPIEL------------LFERN-GIVDCS--HTRLPCVADRQC-----ADNCAVQNA--I---GTIVCD-QG-FCVNRDAQV--------------------AGQRPD---DFKCD---ATLGLVKVYIA---SEFVVNQICISTYRDIF---DDD--GRARPYVCD------SG-T--------LNVD-L-------TTRPFTLDDCLCL-P--GH--TKMLF---TQTALARSIPVCIPDSVK--NIYQK---IYY--------------------------------
>YP_003429354
---------------------------------------------MWWNIFFILVFVFI-LTIIL--RRWLRQEQ--------------------IM----------SNKRVKI------------FFEKH-NVLDCD--SVNVLCVANDQC-----RDNCING--------LLMHCNEGG-FCSRGVGY---------------------VADD-----IEKCD---ANRGLIVVLNAI--GNLAAEKLCVSMYRDAI---DDN--GDLRPYVCQ-------NGK--------MQLN-L-------EKDPFNVDDCTCN-A--GF--TKFSY---LSGAFSRTIPVCIPNASA--ALYSR---IYYKS------------------------------
>YP_003517852
------------------------------------------MDRIVGFVVLIAALLIAVYYCLQTAVALGVPV--D------------------AP----------TPTALEL------------VFERN-GIVNCA--RTRLPCVRDDQC-----RDNCARQVT--A---GEFECE-EG-FCAIRESNA--------------------TS-RPD---DFECD---QRLGLLNVFAA---SEFAVAQTCVSVYRELI---DDL--GSPRPYLCE------GG-A--------LAID-L-------VERQFSANDCRCA-D--GF--RKMAF---DQTALARSIPVCIPTRLA--DVYSR---FYTALD-----------------------------
>YP_004376241
----------------MLRH---------CVLCNEMVVLLLVRILMWWL-WMLLLLLFP-IIVVT--GMGIRRHV--------------------DM----------QNTRLRV------------LFERH-NITDCD--TVNVPCVSDAQC-----RDNCVSG--------LVMHCNDGG-FCSAGTRY---------------------VLSE-----TEKCD---PARGLVVVFNAI--ESLGFERVCVSLYRDVI---EDG--GDLRPYVCE-------HGV--------MNVS-L-------EERPFSVDDCECD-D--GY--TKFVY---TQGAYNRPTPVCLTNNQA--RLFGR---IYTPIQ-----------------------------
>YP_004956801
------------------------------------------MQYL-LPALLALVMCLVFYFQLGTVGCDGNTSKNNN-----------NTN---TN----------NNTKNRAT----LKTG----LEYGKRKSNC--SVDKVYCFTDAQC-----LNSCMEKM------NHLYDCI-NG-ICEISINRLKE----------------------TAIVQGEPCN---TEKGMFTFIMGDP-AMGSYMRSCKSVDLGIA-ISN------TENLMCK-------GDP-------SAVIN-Y-------HSAYPIMD--DCT-D--CK--QPIVI---PATYNKRRHKECNNPFY--RMVEHETKLYEEQGLA----------------------------
>YP_006607848
--------------------------------------MLSFNNII-SIFLIITILIIVYLACYNTVLRLNNLDRHE------------IEQ----A----------IFNPMQF------------VYEQN-GIVDCI--NTKIPCVTDRQC-----LDNCAIQNV--V---GQMVCS-NG-FCSNQNSQI--------------------AG-RPD---DFECD---SALGLIKVFVA---SEFVVNQLCISTYRDIV---DDL--GTARPYLCD------NG-T--------LNID-L-------PVRQFTINDCVCS-N--GY--TKMLF---NQTALARAVPVCIPDSAV--NIYSK---IYQNV------------------------------
>YP_006908546
-------------------------------------------------MFLLIALFLGVIIFFSLIYLNTSPNT--------------------AN----------TDARARL------------LFERH-NILDCD--AIKLPCMVDEQC-----SENCKSG--------ITMRCE-NG-FCATRPRY---------------------S-AN-----HEDCD---VSRGLIMVVTAL--DGFAVENVCVSMYRDVV---EDG--GELRPYVCE-------NGV--------MNLD-L-------ENGPFAVEDCTCN-S--GF--TRFTY---TSGAFSRPIPVCIDNASA--VLFAR---VYK--------------------------------
>YP_008378314
----------------------------------------MLSTYLIGFSVILVVLIIIYYVCINQAVRLNEFHANE------------IAD----D----------SSSPMEF------------VYDRN-GVVDCG--HTKLPCVTDRQC-----IDNCVSQNA--I---GTLVCD-EG-FCSNRDSQI--------------------SG-RPD---DFECN---ASLGLIKVFAA---SEFVVDQLCISTYRDII---DDF--GTPRPYVCD------DG-T--------LNVD-L-------MLRQFTPNDCICS-P--GY--TKMTF---YQTAFARTIPVCVPDSLA--SVYSR---IYDRL------------------------------
>YP_008378395
------------------------------------------MATVWQLLFLIVVLAIVYFYALHFVRRFMQEDA--------------VERQM-AT----------TAPLMEF------------AFQRA-RAVDCS--LNRLPCVTDQQC-----RDNCVIASA--A---SGLACE-SG-FCSATNALS--------------------EAQAPD--SANECD---PALGLLRVYAAG--GDFVVAQTCVSTYRDLV---DDT--GAARPYLCD------GG-A--------LRLN-L-------DTTPFSADACTCA-S--GY--DKLLF---RQTALARTVPVCIPLHMA--NLYKR---VYV--------------------------------
>YP_008719982
----------------------------------------MVRILMWWL-WMLLLLLFL-IIVVT--GMEIRRHV--------------------DM----------QDTRLRV------------LFERH-NITDCD--TVNVPCVTDAQC-----RDNCVSG--------LVMHCNDGG-FCSAGTRY---------------------VLSE-----TEKCD---PARGLVVVFNAV--ENLGFERVCVSLYRDVI---EDG--GELRPYVCE-------HGV--------MNVS-L-------EERPFSVEDCECD-D--GY--TKFVY---TQGAYNRPTPVCLTNEQG--KLFSR---IYTPI------------------------------
>YP_008992135
------------------------------------------MATVWQLLFLIAVFTIVYVYALNFVRQFMQEDA--------------AERQR-AA----------TAPLMEF------------AFQRS-RAVNCS--LNRLPCVTDQQC-----RDNCVIASA--A---SSLACE-NG-FCSATNALA--------------------EAQAPD--SVNECD---PALGLLRVYAAG--GDFVVAQTCVSTYRDLV---DDT--GVARPYLCD------AG-S--------LRLN-L-------DTEPFSAEACTCG-S--GH--DKLLF---RQTALARTVPVCIPSHMA--NLYER---VYF--------------------------------
>YP_009001867
---------------------------------------MHFNSYYVGFLLFLIVLIILYNVLINSITRLIRVDKQD------------SEN----N----------SRNPMQF------------LFDQN-GIVDCG--HTKLPCVTDRQC-----TDNCVVQNA--A---GVMVCE-KG-FCSQRNPQI--------------------AGTRPD---KFECD---SDKGLINVFVA---SEFVVDQLCISLYRDLF---DDL--GEPRPYLCD------LGGH--------LNVN-L-------TTRQFSVDDCRCA-D--GY--IRMVF---NQTALARSVPVCIPASRA--ALYKK---IYNVAK-----------------------------
>YP_009051931
------------------------MKN-----KNEI-EKPTFFVYI-IIGLVS-IICLFFL-CITLWGKR-NV----------------------------------KLDNSRLS----IKLN----GRDVKSKATC--NTTTTYCFEDADC-----QQQCSES---------GVACL-HG-ICKSNINRIDA---------------------------NNECD---PQMGVLGYLVGNT-TLGTYQYICKSIDPGIA-ISP------TENRMCY-------GDN-------TYHVN-Y-------LDGFPSMT--DCR----CE--GAIVV---PATRTTRAHIECNKAFT--GMFQ----------------------------------------
>YP_009091870
---------------------------------------------MHRV-WFVLILCFV-FFVSVVTRRWFN-QE--------------------YE----------TKKNVRI------------AFEKR-NILDCD--SVNVPCVADDQC-----VDNCQGG--------LMMTCNSSG-FCSRELKL---------------------TTNN-----LEDCD---ANRGMITIINAV--GGFVVESACVSLYRDVI---DDN--GEMREYVCN-------GGT--------MDLR-L-------EERPFDVSDCDCP-S--NH--TRFTF---TSGAFTRPTPVCVPNNLS--SLYQR---VYT--------------------------------
>YP_009112614
-----------------MNNVPQSSSS--PPPLQPSLPFSSLSSIVYGTTVLLIVLFIVCLYLMSTIQTFNNNEITE------------IVSVNRNA----------PNSVMDL------------VFDRN-GVVDCT--STRLPCVTDRQC-----MDNCTVQNA--V---GALVCD-NG-FCANRDASL--------------------NG-RPD---DFECD---ISLGLIKVYVA---SEFVVDQLCISTYRDIV---DDF--GEPRPYLCE------NG-T--------LDID-L-------VNRQFTAADCTCS-Y--GY--TKMLF---NQTALARSIPVCIPNRAS--NVFKK---IYDTL------------------------------
>YP_009116660
--------------------------------MA----YSKNFGFF-ILIISFLVIIFIFV-YVRIFTNFEFDAI--------------------------------PDILLEL-----------KRSLEQKKKINC--NQRVTYCFSDSEC-----RQMCSNS----------ANCS-NG-VCLNSNLFST-------------------------TAPINECD---ATKGVLTFFVGNP-AFGRYEYLCKSVDPGIA---SDK--ITEPNLMCT-------GGD--------IDIN-Y-------LNTFPKITDCKCP-E--DY--KLIIM---PATETVRDYSVCLPENKA--ERIL---------------------------------------
>YP_009117020
-----------------------------------------MTTFSLGIIY-LFALIVICFYLLKTINMMTVNKIKN------------LVATNKNL----------NKSALQF------------VYDQN-GIVDCS--HTRLPCVSKRQC-----TNNCAIA----I---NQFDCV-DG-FCTASIPYK-----------------------GPD-SIESICD---RSRGLVDAIVA---DDILVYNTCLSTYRDIV---SDS--GALRPYICGYRDAVDSTGN--------LSLD-L-------VNKPFSVEDCICD-S--GY--TRMYY---NQTSLVRSIPVCIPNNLV--SIYKN---IYDII------------------------------
>YP_009133246
--------------------------------------MNLNTQTAIGALVILIVLFIIYFYAIVGINRLNEMAIRH---------------QNFET----------QNDSLQF------------VFERN-GIVDCT--ATHLPCVTDRQC-----RENCTRQNA--V---GELVCNSSG-FCSNADARI--------------------SG-RPD---DFKCD---ASLGLVTVFVA---SEFVVDHMCISTYRDLI---DDE--GQLRPYLCD------KG-Q--------VELE-L-------THRSFSADDCQCL-P--NY--TKMLF---DQTALARTIPVCIPNDRA--NIYKF---IYNAIA-----------------------------
>YP_009165707
-----------------------------------MSTSVTFSTTFWGYLTIFVVLLIVYYYCMNALRSIRMHEETE-----------------DDS----------DANILKF------------IFDRN-GVVDCN--QTKLPCVTDRQC-----RDNCLL--S--F---GETICD-NG-FCSLRSPNI--------------------SGGEDD---DTRCD---SSLGLMKVFLA---SEYVVRQMCVSLYRDIV---DDN--GEIRPYICD------NG-R--------LNVD-F-------VNRQFTAEDCTCA-E--NY--TKMLF---VQTALVRSVPVCIPNSRL--PLYSK---IYKTI------------------------------
>YP_009165839
-----MSTASSRSSRSFATN-STRVSS----GSTNL-VNTAIVSVISIGLIIAVTWAALFLLSPALQQYHDNASAKRRSEATQRHGLTL--SQAKSLFDRDS--DADRRDEHRYVATVQTDAYDGLSLDGPLVPLDCE--KNVRICLTDADC-----AILCKRKSG-----IQEMTCDSTDMVCRLTVKDLTDQDTELPP-----------------DQPEPNCK---TDKGEYALLQGYN-ELGIAQWNCVQLYPGWM---DQK------RSFCE-------GGV--------MNID-T-------RKRAPSYLDCTCP-E--NK--VRMVYGKSQLGQEVFGLPHCVFNDVK--HLYQADYLFM---------------------------------
>YP_009186791
---------------------------------------MNFTSYYVGFLLLLLVFFILYIFTMRYVRQLFILQEQE------------IEA----D----------TQNPMTL------------VFSQN-GIVDCV--QTKLPCVSNRQC-----TDNCALQNA--I---GVLECD-QG-FCVLRDPQI--------------------AGNRPD---DFECD---PKLGLVKVFAA---SEFVVDQLCISLYRDVF---DDL--GDPRPYVCD------SG-D--------INVD-L-------VERPFSIEDCRCS-N--GF--TRMVF---NQTALARSIPVCIPNLSA--NLFSR---IYNEV------------------------------
>YP_009229961
--------------------------------------------MSPLIGVILILFIV--AILIVYMYNWLLREKEY-----------------DNT----------IDKGIRV------------VFDRH-NILNCD--TILVPCVNNTQC-----RDNCQNG--------TMTHCSETG-YCARGSSV---------------------IMQQ-----EDECD---ASLGMFRVFTTI--GNLGTQTICLSLYRDVI---DDN--AQLRSYVCE-------NGS--------MSID-L-------VNEPFDAHNCQCD-M--GF--TRFLY---NSGSFTRTIPVCIPNELV--NIYSR---IYRR-------------------------------
>YP_009249867
---------------------------------------------MPWMVLLTVLALLLGIGLFV----WHQQER--------------------HN----------TPTFVEL------------VFQRD-NILNCE--SVPTPCVTDQQC-----IDNCQSG--------MFMTCQ-QG-FCRKYIQPI--------------------EYVG-----VDDCD---ISRGMVMVLTAL--DAFVVQRMCISLYRDVI---DDN--SDIRPYVCD-------GGE--------MLVD-L-------ENRPFSIVDCTCE-N--GF--TKLAY---HQGAFARSTPVCIPNNLV--SLYSR---IYDPNVNTIS-----VT------------------
>YP_009255290
------------------------------------------MFIVWQLLILLVIVAIVYVYTFRSVQNFILNDVET------------IEKAN-AF----------DTPLFNF------------SYQRN-RAVNCE--LNRLPCVTDQQC-----RDNCVIASA--A---SQLSCR-EG-FCNAFGNSIVS-DDD--------------ENDDNA--ATINCD---PALGLMRVYSAG--GDFVVAQTCVSTYRDIV---DDT--GTPRPYVCD------NG-R--------LDLN-L-------NTVQFSLQSCECA-S--GY--VKMAF---RQTALARTIPICIPARVA--NLYRR---IYSQQ------------------------------
>YP_009330163
---------------------------------------------MWWSVWVLLCFVLI-LVLLM--RI---NDR--------------------TL----------DERRVAI------------SFERH-NLLDCD--AVRVPCVVADQC-----RDNCISG--------ALMRCDEGG-FCGRGIQY---------------------SPQE-----WEECD---VSRGMIMVFNAL--DGLAVESLCVSMYRDII---DDD--GELRPYVCE-------NGR--------MSMN-L-------EVGPFAVEDCECD-R--GY--TRFAY---GSGAFSRSIPVCLPDNVA--VLYRR---IY---------------------------------
>YP_009345659
--------------------------------------MLIYFLLI-A-LIIQILLVFIKF------FYNNDMKK--A-----------IIN---KN----------KVNDIL-------NIYIEEDE-IDGNNDNS-SELNTKSFKETNDS-----SVFCYESN-------------------------------------------------------GKELRLGFKS-----V--LEYKVNNIYIDSCIPYVPNAFTFTDKG-DFNITSDVCM-------NGKI------TLLND--------------NFFHCECP-V--NY--IKGY-----FTNYFPEIPRCIEEKNK--HFYLN--FVSETNLNLFNSTSRYLHFDYDYLF-----------
>YP_009345948
--------------------------------MNIN---NHTQLHI-VVIAIILILILIVI-VIKKLDTSNIVSE--------------------------------LQQHVEF-----------PGTNQTLAKRDC--DTETIYSMDDSQC-----IAICRE--------PGVFINR-NG-ICVNVRNFDN-------------------------TSVENECN---PKNGVIAYLTGDT-QMGKTNLLCLSIDPGVQ---PDN--IDMPNTLCM-------DGD--------LDIN-Y-------IESFPNLRKCKCP-Q--DK--TLTII---PDTSAIRTRGVCIKNQLL--PIFQLNRLIYTNV------------------------------
>YP_009505912
--------------------------------------------MYYDLIMIIIALLVVYGYCSYAFDKLNIERDKE------------IE-----S----------ASEPMRL------------VFDRP-PLVNCD--ETRLPCVSDEQC-----YENCSNLNM--T---SMMSCN-QG-FCSIRPPNV--------------------AGERPD---DFVCD---QKLGLVRVFAA---SEFVVSQLCISTYRDIV---DDD--GNPRPYICD------GG-R--------LDID-V-------VNRQFTSDDCECS-S--GY--TKYTF---VQGAFARAVPVCIPNQLA--RIYSR---VYRF-------------------------------
>YP_009505968
---------------------------------------------MHWV-WFVLILCFV-LLVSVWMRRYLK-HQ--------------------YE----------TTKQIRI------------AFERR-NILDCD--AVNVPCVSNDQC-----VDNCRGG--------LMMSCNSSG-FCSRALQA---------------------TIND-----PETCD---ANRGMIAVINALGSGGVISDSVCVSLYRDVV---DDS--GELREYVCD-------GGN--------MDLQ-L-------ETRPFDVSDCECA-P--NY--TKFTF---VSGAFTRPTPVCVPNSLA--VLYER---VYAL-------------------------------
>YP_009506098
---------------------------------------------MPWMVLLTVLALLLGLGLFM----WNHYDH-------------------D-E----------SPTLVKL------------LFERD-NIVNCD--AVPLPCVTDEQC-----VDNCQGG--------MFMRCQ-QG-FCRKYIQPV--------------------EFVG-----VDDCD---ISRGMVMVLTAL--DTFLIQRMCISLYRDVI---DDN--SDVRPYICD-------QGE--------MLVD-L-------ETRPFSITDCTCR-S--GF--TKLAY---HQGAFARSTPVCIPNNLA--NLYSR---IYDTNVRTLR-------------------------
>YP_009513063
-------------------------------------------------MMLLSIFLIVCIIIMLWIARVMMNQE--------------------EM----------EEKRARL------------LFEKN-NILDCSNTSIHVPCVTDRQC-----QENCRSG--------ILFTCI-AG-FCQVELQAV--------------------DTIE-----PADCD---AERGQIVVLNAL--DSLVVDYFCISLYRDVI---EDG--GNLRNYVCD-------GGE--------MYIN-L-------EEGPFQVSDCKCP-E--EH--TRLTY---RPGAFHRDTPVCIRNRPA--ILYSR---VYGTS------------------------------
>YP_009551774
--------------------------------MD-----NTKLIYW-KLSIVFVLLILITI-VIVAISNVQNIAN--------------------------------IKPRVEF-----------AGIEQDFVKRDC--NTETIYSVNDEQC-----NTICQS--------TDTYVSN-NG-ICVNILTFNQ-------------------------SSLENKCS---PKHGVVAYLLGDP-QFGTTDLRCISIDAGVQ---PDD--ITKPNTICT-------GGT--------IDIN-Y-------IESFPQLEQCTCP-K--GQ--ILTIL---MNTSTIRSRGICIPIKAK--PLYDLNNLIY---------------------------------
>YP_009552238
------------------------------------MSFDDFNNSFIGLVVLIVVLCIVCFYIISTANRLVQDHLDR---------------SRRYN----------VSDRLNI------------VFDRN-GIVDCS--FTRLPCVTDRQC-----RDNCLATNA--L---SGLVCD-EG-FCATRPQTV--------------------TGLPPE--NEIECD---PKLGLFRAFVG---FEYMMNQMCISTYRDVI---DDA--GNPRPYVCN------SG-V--------LDID-V-------TSRQFSADDCTCF-A--GY--TKMIF---NQTALARSIPVCVPNALR--NVFST---IYDVV------------------------------
>YP_009552661
--------------------------------------------MMLNYYVVLLILFLLCYFCYSAVDNLNLLQNHI------------QD----EK----------NEIVMNL------------TFEHD-GIVNCL--ENRIPCVIDSQC-----HDNCLASNL--T---NSLSCQ-DG-YCSISAAST--------------------QD------NNEQCD---ATKGLITVFIA---SEFITGQLCISTYRDVI---DDN--GSARPYICD------SG-V--------LDVN-L-------LSRPFTFEDCACA-P--GY--TRLLY---TQGAYSRPVPVCIPQDQV--AIYEK---VYQTIAS----------------------------
>YP_009553155
--------------------MNSTMKE-----INRP---QIVSIHI-VSIIIAILLILIVL-VLTNIES---FDV--------------------------------QKKNYDF-----------PGQQQESSQHNC--DTELIYSMTDEQC-----NAICRE--------PGVFVTR-NG-ACVNIQSFNQ-------------------------TAVENECN---PKNGVLAYLLGDP-EFGTTKLLCLSIDPGVQ---PDD--IKLPNTLCM-------NGQ--------LDIN-Y-------IEAFPNLKHCTCA-D--DE--ILATI---LDTSTIRTRGVCVKKQSQ--PIYEINRLLYNDT------------------------------
>YP_009553449
--------------------------------MKTT---SIKISQI-FIAIIIILLILIVA-LLRL---VSNINV--------------------------------DETLVEF-----------PGTQKDSMRQNC--NIETVYSVEDSQC-----DAVCAQ--------PGIFVSK-NG-ACVNILAFSQ-------------------------ESVDNTCD---PKKGVLAYLLGDP-QFGKTKLLCLSIDLGVQ---PDD--ISEPNTICE-------GGT--------IDID-Y-------VKSFPQLYSCTCP-N--DE--ILTTI---PNTSTIRQRGVCVSKNMY--DVYNFNDLIYKPTV-----------------------------
>YP_009666402
------------------------------------------------------------MYTFKTARGLILNDNYEQT----------NISTN-TT----------ALPLFSL------------TFQRN-RGINCA--LSKLPCVTDQQC-----RDSCVIAGA--T---SEFLCE-QG-FCNVVDALV--------------------NAQVP---DSIKCD---PNLGLVRVYAAG--GDFVVAQTCISTYRDLI---DDT--GVPRPYLCD------NG-T--------LTLN-L-------NTVQFSTQSCECS-E--GY--EKLLF---NQTALARSIPVCIPLHLS--DLFKK---IYNKDQLGSE-----LHFLLMLFLNLQKPLNPQTP
>YP_009666720
-----------------------------------------MSSTTFGIVVAIVVLCIVCLYVMRATSYMNERYVNA------------V--IQDNE----------PGSLIDL------------VFDRN-GIVDCV--ATRLPCVTDRQC-----ADNCAVQNA--V---GALVCE-NG-FCANRDASF--------------------DA-RPD---DFECD---IRLGMIKVFVA---SEFVVDQLCISTYRDIV---DDL--GEPRPYLCH------GG-T--------LDID-L-------VNRPFSVADCRCS-N--GY--TKMLF---NQGALARSIPVCIPNRVS--KVYAA---VYDSV------------------------------
>YP_025176
---------------------------------------------M-FLLFILSIFLVILYIINIFVKYIYRID-EA-------------------------------NSTV-------------NVNVFGKSNYNC--TDSKIPCVSDSQC-----LDYCLVTSI-----GNKQTCL-SG-YCSTSTIDS---------------------------RDDVECN---ENHGLFKTYISTS-ELI--TSTCISLYRDIY---DD--YDKLRPTICS-------NGT--------FDID-L-------TQQNINVDNCVCD-D--NY--TLMSY---TSSIYTNISLICVHDDVV--PLYN--KIYT-SI------------------------------
>YP_025266
--------------------------------------------MI-LLLFATTILCMIYYLTNILVQQLQNEDENK-------------------------------NDTV-------------DVNIFNRSTFNC--ADSKIPCVTDSQC-----YDYCNVTSI-----GNKHTCL-SG-FCSTVTNEN----------------------------NNVNCN---EKHGLFSIYTSTS-ELI--RKDCISLYRDLY---DD--YDELRPVVCE-------NGT--------FDID-L-------TVQNISVDNCVCD-D--DY--TLMSY---IPTIYSNIMLVCVKNNLV--SLYN--KIYN-EVNS----------------------------
>YP_249714
--------------------------------------MSSFSSISLGIIIILIALLIVCFYLLKTINMMTENKIQN------------VERANKNT----------GKSALQF------------VYEQN-GIVDCS--HTRLPCVSKRQC-----TNNCAIA----I---NQFDCV-EG-FCTASIPYR-----------------------GPD-SIESICD---RSRGLVDAIVA---DDILVYNTCLSTYRDIV---NDA--GDLRPYICGYKDAVVSNGN--------LSLD-L-------VNRPFSVEDCVCD-S--NY--TRMYY---NQTSLVRSIPVCIPNNLV--SIYKN---IYDII------------------------------
>YP_308994
--------------------------------------MSSFSSISLGIIFILIGLLIICFYLLKTINIMTADRVES------------IDKDNRNT----------SKSALQF------------VYDQN-GIVDCS--HTRLPCVSKRQC-----TNNCAIS----I---NQFDCV-NG-FCTAAIPYS-----------------------GPN-SIKSICD---RSRGLVDAIVA---DDILVYNTCVSTYRDIV---SDS--GALRPYICGYRDVVNSTGS--------LSLD-L-------VNRPFSVEDCVCD-S--GY--TRMYY---NQTSLVRSIPVCVPNNLV--SIYKN---IYDII------------------------------
>YP_529726
------------------------------------------MGDVPGIVVLLIVLFISCFYLIRTIDMFNEKESND------------IAVANNAG----------PGALIDL------------VFDRN-GVVDCT--STRLPCVTDRQC-----ADNCAVQNT--V---GALVCD-NG-FCANRDPSF--------------------TG-RPD---DFECD---IALGLIKVFVA---SEFVVDQLCISTYRDIV---DDL--GKPRPYLCD------SG-T--------LDID-L-------VNRQFSAADCTCS-A--GY--TKMLF---NQTALARSIPVCIPNRAS--NVYNK---IYDTL------------------------------
>YP_654447
---------------------------------------------MWWLGIMVVIILIA-------IHFWIA-QQ--------------------NT----------YNKRVNI------------LFQKH-NILDCN--NVHVPCLTDDQC-----RDNCIDG--------MVMRCDQGG-FCNKGPRI---------------------E--N-----INDCD---ANRGLIVVLNAI--NELVVETMCLSLYRDVI---NDD--GSLKSYVCQ-------NGN--------MELQ-L-------QENPFEVKDCQCA-S--GY--TLFSF---SPGAFTRTIPICIPNRLT--KLYSR---VYNKPVPLAV-----VSLDSR--------------
>YP_667917
--------------------------------------------MI-LLLFATVILCLIYYLTFLFVQQLQNKDRNN-------------------------------NDTV-------------DVNIFNRTIYNC--TDSKIPCVTDSQC-----YDYCSVTSI-----GNKHTCL-SG-FCSTVTNENQ--------------------------QSNVDCN---EKHGLFTIYTSTS-ELI--RKDCISLYRDLF---DD--YDELRPVVCE-------NGT--------FDID-L-------TVQNISVDNCVCD-D--DY--TLMSY---TPTIYSNIMLVCVKDNLV--SLYN--KIYN-EVNA----------------------------
>YP_717638
------------------------------------------MRQILGFFTIIIVLIIVYYYCITKVAAINEDTFQQ------------TK----MS----------LEHPIDI------------VFERN-GTVDCS--LTRLPCITNQQC-----IDNCVNRNI--FVGNNTMVCD-QG-YCLTRDSQI--------------------TGSSQE---TKECD---QSLGLIRAFVA---SEFVVGQLCISTYRDVV---DDE--GQIRPYVCD------NG-L--------LDIN-V-------LERQFSVNDCICN-T--GY--TRFIF---SQTSFVRNIPVCVPDAQA--SLFTR---IYG--------------------------------
>YP_874304
----------------------------------------MFINYVVGLLLVLVVLCFMYYIFMGKVLQLIEADETA------------NED----T----------FNDPMQL------------VFARN-GIVDCN--NTRLPCVTDRQC-----IDNCVLQLA--T---GRLECD-NG-FCVNRDANI--------------------AG-RPETETQLDCD---IALGLIRVFAA---SEFVVSQTCISTYRDIV---DDL--GSIRPYVCS------DG-T--------LDID-L-------SVRQFSPADCKCN-P--NY--TKMIF---NQTAFARSVPVCIPNSRA--AVYSK---IYENV------------------------------
>scaffold_102:39812-40124(+):Encarsia_formosa
-----------------------------------------------------------------------------------------------------------------------------------------------------------------------IVEK--------------------------------------------------LECD---NSKGIFHF--VQPLNSLESVDRCVSTNKLL---WLDN-GTQHSD-ACT-------GGVL------NS-NYIE-------NGNNFFITDCACP-P--ES--TRGY-----FKTHFPQVPRCIPNNRV--LLFSD--FVA---------------------------------
>scaffold_1031:25523-26084(+):Aphidius_colemani
----------------------------------------------------------ILI------NNNKMFAILKN-----------------------------EKNEKNI-----------LSIQQNMKNYNC--NKENVYCLNDENC-----KTLCLLD-------VSKFKCI-KN-VCISNVLNSDGTINE--------------NNDTEENTNEHPCN---TKIGEIAAIVGYT-ELGLAQWECINLYPMWS----------DKEKFCE-------NGT--------IDID-V-------RKRKPSYRDCTCK-D--ND--KKILANIIKLNDEEGGLPHCVENYLP--YSL--SYSIVD--------------------------------
>scaffold_15158:10105-10609(-):Platygaster_orseoliae
------------------------------------------------------------------------------------------------------------------------------------DNEDC-RNLYLFSNIAFNDIYICNVDLKCQKYDRHILHALGNEHSP-VV-VATTSNTIAID-TVA--------------ISNSVNLVNNVECN---NKHGIYKVLQQSFYNDTIYEERCSSLNRSY---WLDD-DKPN-LQVCT-------NGTL------SLEIK-----------DNKITSHCTCDYV--ND--KLIY-----FRDYNISLPRCVSNKSV--HLYNQ--------------------------------------
>scaffold_2103:2240-2513(+):Psyttalia_concolor
-----------------------------------------------------------------------------------------------------------------------------------------------------------------------------------SS-VC-----------------------------------LNSNYKLGFR----------YNTVSGYLINTCINTTPEL---IDSK-TNKIHTSICH--------------------------------GGTFVNNQCTCA-K--DH--LLGF-----FSNYFPELPRCIPLKFE--AFYDD--FIV---------------------------------
>scaffold_25:13130-13691(-):Eupelmus_kiefferi
----------------------------------------------------------ILI------NNNKMFAILKN-----------------------------EKNEKNI-----------LSIQQNMKNYNC--NKENVYCLNDENC-----KTLCLLD-------VSKFKCI-KN-VCISNVLNSDGTINE--------------NNDTEENTNEHPCN---TKIGEIAAIVGYT-ELGLAQWECINLYPMWS----------DKEKFCE-------NGT--------IDID-V-------RKRKPSYRDCTCK-D--ND--KKILANIIKLNDEEGGLPHCVENYLP--YSL--SYSIVD--------------------------------
>scaffold_4185:3156-3783(+):Platygaster_equestris
---------------------------------------MRYDTFI-LLMFIILSCFLIVY-SLHKFSNTLENDK--S-----------GAN---DG----------KKYDKRFA----IMDALNHTSSSSLFKFDC--NVDTIYSTSDEQC-----AIVCKG--------SESYKMS-NG-KCVNVRNFIQT----------------------ANDDVENNCD---TKRGLFATFTGDA-LFGKIEKRCLSIDPGIQ---PDN--EKEPNKFCK-------NGK--------ISIN-Y-------HKSFPHDDNCDCV-E--GLYNGKLII---PSNDVVRFYTICAHENVK--RVF----------------------------------------
>scaffold_633:94523-95138(-):Venturia_canescens
------------------------YSD-----LNTG--RMHTAAQI-FIIAI---LCLAFG-VLLFLQSLSSINT--------------------------------KKNNVEF-----------PGSQQEIVKRDC--DEEMVYSVDDMQC-----DKICKG--------PNLFRVK-NG-ACVNSLAIDI-------------------------EHPLNVCD---PKKGVLAYLLGDP-QFGTAKSTCLSIDMGIQ---PDD--G-RNNIMCL-------NGT--------IKID-Y-------TKKFPQLEDCHCR-S--GD--KLIII---PSTSTIRAHGICVAKALS--NLYEFNELVYKKF------------------------------
>QANH01000661.1:2-HSPs(+):Harpegnathos_saltator
-------------------------------------------------------WCLLFRYRAFRNNHHGNEDAWNS------QGLQLIARLRETT-RRHGTTDVTSRGE--------------RSKRDIDRLIDCS--SAVQYCTSDADC-----ELLCRSYRG-----AI-LRCDSTNHVCESVVDDSSPPS-N-----------------RDENDR---SD---LSRGEYSMLIGHS-SLGIA--------------------------------------------------------------------------------------------------------------------------------------------------------
----------------------------------------------------------------------------------------------------------------------------------------------------------------------------------------------------------------------------------------------------------CVKLYAGFE---DGK--------FCE-------NGK--------FDMN-A-------MLREPSYRDCLCP-Y--GT--TLMIKSTAD--PYDVRLPHCITEGTE--HFYTND-------------------------------------
