# Supplementary material for: Endoparasitoid lifestyle promotes endogenization and domestication of dsDNA viruses
Source: eLife. 2023 Jun 6;12:e85993. doi: 10.7554/eLife.85993 (PMC10259472; doi:10.7554/eLife.85993)
Supplement: Figure 1—source data 1. [file elife-85993-fig1-data1.zip › All_clusters/Cluster11478.aa.aln]

>GL985773.1_2:51945-52533(+):Megachile_rotundata
------------------------------------------------------------
------------------------------------------------------------
------------------------------------------------------------
-------------------------DPKMDRKLDPKVDSKLDPKVDS-------KLDSNV
DSKVD--------SKVDSKLDLKLDPKLDSKLD---PKVDSKLDPKLDSKLV-SNVDSKL
DPKVDSKLDPKVDSKLDPKLDSKLVPNVDSKLDPKVDSKIDPK--------LDSKLDPKV
DSKLDPKLDSKLVPNVDSKLDPKI------------------------------DLKLDS
KIDPKLNTKLDPKKD-TKL-DSKADPKWT--PKLVFLHMLFN--
>YP_004956839
MHGKKGAKENFDDSSEIVSKKAMKMGIGFGVDDDGYENISDSDSESSVETVASPPSIEKE
VIVEKEVIEKDVVEKEVIEKVVIEKEKDGIEKEVVEEKDVIEKEVIEKEVIEKEVIEKEV
IEEKDVIEKSSVASSVETGGTIPSTEKATNPPTIEKTVPATVLDPTLVMEVDEDDDDYLE
AEPMDVDIESEPEPKSESVPKDGSVETMKDSTLEPKEVKVVSPVIDSKEKTVDEKSEMHV
DSTVGKSVVVSEPKVVDVKVDAKGDPKLDSKVGKLDDKSEAKTEPKTDAKINIKTIDPKV
DGSVETKAEPKLDKV-DDKSKDEVMPESRPELKPESKPEIIPESKLETKPESRPEIIPES
KSEAKPESRPEIIPESKSEAKPESKPEIKSESKSEAKPESKTETIPESRPEIIPESKAET
KIDPKVESKESKPKDAPKVELSKAEPKVVENLKLILLKMIQNQK
