# Supplementary material for: Endoparasitoid lifestyle promotes endogenization and domestication of dsDNA viruses
Source: eLife. 2023 Jun 6;12:e85993. doi: 10.7554/eLife.85993 (PMC10259472; doi:10.7554/eLife.85993)
Supplement: Figure 1—source data 1. [file elife-85993-fig1-data1.zip › All_clusters/Cluster3712.aa.aln]

>SGBU01000447.1:128670-128973(+):Nylanderia_fulva
------------------------------------------------------------
--------------ARLASKVSQGGEEFGKFVLKLRQAHQLISNSTRMRVSESACWVLIA
SVTYIIIEIVEGAKHMAETDRKKKILPKHISAAIASDSELNHLGYKWVIKSGGAT
>YP_009254950
MDRVGKYGLFVKRISPKDADVTKEALETVNNMLVFLAEKLTKQATIIVGDKKTIKHDVFL
WLLTDIQGELGKHSQDFANSVLYGGKE---LVFPTKRTENLMRKNTCLRISQNAVRALTA
ILEYFCGQIMEASFSQAKRNKRKRIRPFEVEAAVAKDKELYSMFGKGVISGR---
>YP_009094650
MDRVGKYGLFIKRISPKDADITKESLETVNNMLVFLAEKLTKQANIII-DQKTLRHDAFL
WLLTDIQGELGKHSQDFANSVLYGEKE---LVFPTKRTENLMRKNTCLRISQSAVKTLTA
ILEYFCGQIMEASFSQAKKSKRKRIRPIDIEAAISQDKELHSMFGKGVISGR---
>YP_003406909
MDRVGKYGLFIKRISPKDADITKESLETVNNMLVFLAEKLTKQANIII-DQKTLRHDAFL
WLLTDIQGELGKHSQDFANSVLYGEKE---LVFPTKRTENLMRKNTCLRISRSAVKTLTA
ILEYFCGQIMEASFSQAKKSKRKRIRPIDIEAAISQDKELHSMFGKGVISGR---
