# Supplementary material for: Endoparasitoid lifestyle promotes endogenization and domestication of dsDNA viruses
Source: eLife. 2023 Jun 6;12:e85993. doi: 10.7554/eLife.85993 (PMC10259472; doi:10.7554/eLife.85993)
Supplement: Figure 1—source data 1. [file elife-85993-fig1-data1.zip › All_clusters/Cluster12087.aa.aln]

>NW_011887825.1:465242-465473(+):Fopius_arisanus
MFYASEDGERVLISTASSDILGPIFAFDVRYPKQRTSRYYSVSACQHKWEHYSTIQLRRG
DEAPTVLYQCILCKKLK---
>scaffold_969:21014-21248(+):Venturia_canescens
-IFFSPDGRRILLSTALVDLPAPILLPRSKFPVQRTVYKYRVQTCEHEYEFCELTQLRRG
DETPASLYTCKKCCGIKIS-
>YP_002321363.1_CP_Burke-fopius
-MFFSPDGKRILISTASANLPGPVLALNCTYPKTSTGQKYIVNNCQHEFHHKEFRQIRSG
DEAPNSILECSKCKITKIV-
>YP_009553416
-MFFSPDGENVFISTATADLPGPILMLNCKYPKASTGQKYETKSCTHNFRHTEFTQVRRG
DEAPSSIMECTKCHEQKIC-
>YP_009553089
-MFYTLDKVNVLISTAIGDLPGPQLMLNHKYPTRSTGQKYEITNCQHVFNHIGFEQTRRA
DEAPTSIQQCSLCKIVKFS-
>YP_001111352
---------------MSRDINCCNIAFITKAPIKRTSKKYIIQECTHLFQISQVKQDRRG
DECSTTFEKCAICNLERKKE
