# Supplementary material for: Endoparasitoid lifestyle promotes endogenization and domestication of dsDNA viruses
Source: eLife. 2023 Jun 6;12:e85993. doi: 10.7554/eLife.85993 (PMC10259472; doi:10.7554/eLife.85993)
Supplement: Figure 1—source data 1. [file elife-85993-fig1-data1.zip › All_clusters/Cluster21068.aa.aln]

>scaffold_60013:99-666(+):Leptomastidea_abnormis
--------------------------RLLGNRIFIYNNIICPGSSVIDCLGDRIFIYNNL
CPGSLVIDCLGDRLFIYNNICPGSLVIDCLGDRLFIYNNICPGFSIIDCLRDRIFI--YN
NLC----PDSLVIDCLGDRIFIYNNICPGSSVIDCLGDRIFIY-----------------
---NNLCPGS----LVIDCLGDR------IFIYNNICPGSLVIDCLGDRIFIYNNICPG-
---SSVNDCLGDRIF
>YP_009448358
LYSSSSSSISLDNCLLAIAVTNGDLDKLFSKLLFIESGL--STTGIIDCLGDRGLLFIK-
-----GKDCLGDRGLLFIK------GKDCLGDRGLLFIK------GKDCLGDEGLLFIKG
KDCLGDAGNPESKDCLGDEGLLFIE------SKDCLGDEGLLFIESKDCLGDVGEVDRLL
FIKGRDCLGDAGNPESKDCLGDAGEPERLLFIESKDCLGGD--GEVERLLFIKGGDCLGD
IGNPESKDCLGDELY
