# Supplementary material for: Endoparasitoid lifestyle promotes endogenization and domestication of dsDNA viruses
Source: eLife. 2023 Jun 6;12:e85993. doi: 10.7554/eLife.85993 (PMC10259472; doi:10.7554/eLife.85993)
Supplement: Figure 1—source data 1. [file elife-85993-fig1-data1.zip › All_clusters/Cluster24258.aa.aln]

>QANH01000488.1:49367-49499(-):Harpegnathos_saltator
MQNLLFQYQKMLYIYLHQLLF---------FSCHTFNLLNYYFKLFILSYFES
>QANH01000736.1:22037-22169(-):Harpegnathos_saltator
MQNLLFQYQKMLYIYLHQLLF---------FSCHTFNLLNYYFKLFILSYFES
>NP_149634
MQNLLFQYQKMLCIYLHRLLLFFHTFLCHTFLCHTFNLLNYYFKLFILSYFES
