# Supplementary material for: Endoparasitoid lifestyle promotes endogenization and domestication of dsDNA viruses
Source: eLife. 2023 Jun 6;12:e85993. doi: 10.7554/eLife.85993 (PMC10259472; doi:10.7554/eLife.85993)
Supplement: Figure 1—source data 1. [file elife-85993-fig1-data1.zip › All_clusters/Cluster3075.aa.aln]

>YP_392502
METQQKTKKTKKVQRLVEFDVTDDEDSDTKENPVPQTDSNTSRKNIEDVGKQSSPSTSTNDDSQTLNVKNTISDVK-NSEQSGGAEKLPSNIAMSVTEAIDEQRL------------------RTEIQIKQTLEAKLAAKVATVSVTNRIQAKGTSFSTTVDIPTTSEVPTIFTVESIGKSDTLGLK----------FDGMPAYMSATSQAMGFGIGAARFVLVSEGFPMRIEFRLDAQPA-PMIGSIVADTVNPSEASKRNEALTLKMIDTMFKIYNACQIFVKDIKLTRPFGIEAYAGDLVTELHMLGSKFINQSRPVLPAVGYCDRTDYVRERVRGLFTEE-ENRMHLGVINDAGAERLLIFRDVACVTDQWFATLNRQFYQFINDRRVDLPSFLAQLRIFAFPNTTITLEDEAQYDFHYWPNWRREDCYGAVLMYALSVSRQKQYYDHLVELLQRINVVKVRKPSDLTREIPSLASIDDRKIMEIINQIGSEFQDYDIFRALSADISTTWMDVEIKGLEADATAFQAIFRVFTVMLWFNLFPAIAVDCAPTLMYILFRAMSVLIPTETRAYCEQFGFTTLPRYHTV---SNIPPL-----VPYQRGDYTFPILQAPPNAGNLLHFGRLHRLLILNNVVQTQTRDTPDIQIPRMADVRAYIQPWEFQPFTVPGE------TRFGARLSDIYAFCKDLIHAYSTTTVRGVAPKGTFGSDGTRAAAMTDFFNYLSADMLSTKFASRVHCELFRLRELGQNSLYNMGDTYQGTLAMRNERPLVFGRDRNQRWTSFPFKRSKETFGFFLPFYALLAVDGLTGMEAYVTPPNVAAEFEKMRMIQREGMLFGDILTFTQLVMFGDGNQFRRDLRRTTGDYMSKTRFSIVLRYLAQTLKFMIGDLFTNAVRDIERDLDSRAGAFQISLSPFYAPANQ-PQPQVQGTLYGENLELSRPFTEQAFDTISMLFTPETAPIALFSRGLFITRRHVTTFDPDTAIDIDEFLRVNPDTVIHVWSPDLVRTQMIDNTFRRSAYTLAITINGEQQMFTAPTQQMPNVLLLVTARSGPINTRYLKFLKTFFQQQKVHFLFPDLLVARDRIVTTSAAYDVDLESQFDEICGGSPSVQRVIRMYDTTVYHAMGDLWSPSEKWFYLAEPARNNDLIIKGATHLTTHDGERFVTGPPTMWAYGQNGGQTIRHENADDEAQQGQINKLLIGNVNYNNVVRTIVDEMVLRPPKFTVDESSLLDSTFAINHDL
>scaffold_42196:518-2459(-):Torymus_sinensis
---------------------------------------------------------------------------------------------------------------------------------------------------------------------------------------------------------------------------------------------------------------------------------------------------------YSGDLMTEFHMLGSKFINQDCPVLPSAGFGNVASFIYDIVKNMFLRP-NRRMFLGEIDKTTYSEEKLWTRYAVISDQWFAYCNKLFINDLVKRSKSAVDYIYQHEVLTFPNVSIDLKSPSQFNYALLPLWKRDECDGVLLHYIISIKRQEEFLGNLIELLRKTNVINVRTPDELE-KFDPLNKINDPYFRNFLFNSISGLTESHIYEGFACEAMTTWIDVIIEPLKRSTDPVDSLFAVYVVILWFLIFPAIAVDNGNILMFTLFYGLSQLCQTDVNDYVESVGFAIFHGEK-------KDAIMLYSRESYITGEVIYPFLLKEVA--EKHKILRAISKLIKKSGTTVNTRDSGQCDTIRMRTIRTYYQPWEFRPILLGANLGDT-STEFSTVFKRLNVCMENIGRKYK-ISLRDATSKMNWGRSSVSATAITTFWNDFTSEIA-NEIGIRFHCEAYRLRELTANSIYILDDTFDGNIKVRQNRPQLFSGDVSGKWSGIEMQRLTRNLPFNTPLLMIYSMKGIEDIS-LIKPPNAHEQYMNLRGLMEEGILLGDILHYLSLFKYGNLGSFQRETLG-ISPFITAARSKELLEYLSSKCGKEYGDIFNIVIGNLIRTIDNRAKMYKIQMGKYKDILYQ---RSKPNEKYGEELVLGRKFMTDIYNTIT--------------------------------------------------------------------------------------------------------------------------------------------------------------------------------------------------------------------------------------------------------------------------------------------------
>scaffold_60138:239-1862(+):Eretmocerus_eremicus
-----KAKRIAEFQRLIENIQAEDESSEVGAERSE--ESN---KQKQRVH--PDPNKNTGQNPNSESIREKQGDLPKDSKSSDG---IQKNLKLDGTPIVDGYRVNDFLQQRAESLNVHVERRKALEQLQHSITTTCLSNIGDVTVSLSTYGQKHSFSSVLSLKTVNAIPRLFDIAQIRAESKAFLDPTPVDNDEHLLPQGAKFITRTGSWVKYGLEELRVSFQSVDFPEEIKFGKDSLQPREAAKLFLKRYVNSDLALRTNLGYVMSIFENIFRIFLGCQYLISGVPYSQIDLRSANQDDLISHKGWIKDKFINQDVLLLPAAGVNCQMPYLKNAIREMFLKDEHRKMRLGRVNRAMIGGTVLGHKFSVFTDQYYSHLNNAYWRHINNKKYTHQDLKLQLEALNFRGVTFNL-NPNDFTHTIFPKWDRADCDGTLLMYCLSTIRQEHYLNNLRVFLTNINSLSLLSRDRLT-DIDAVRRITNVPMITFLQTIASKFRLNDVYHALASDMSTEFIDTQIQHESPNQDVGLYVFDILTVALWFIFFPAIAVDNAPTLMY-----------------------------------------------------------------------------------------------------------------------------------------------------------------------------------------------------------------------------------------------------------------------------------------------------------------------------------------------------------------------------------------------------------------------------------------------------------------------------------------------------------------------------------------------------------------------------------------------------------------------------------------------------------------------------------------------------------------------
>scaffold_16661:2-HSPs(-):Eretmocerus_eremicus
-------------------------------------------------------------------------------------------------------------------------------------------------------------------------------------------------------------------------------------------------------------------------------------------------------------------------------------------------------------------------------------------------------------------------------------------------------------------------------------------------------------------------------------------------------------------------------------------------------------------------------------------------------------------------------------------------------------------------------------------------------------------------------------------------------------------------------------FHLPLFIFLCLDGVRAKD-QPKPPSSVDMFLEMRAMMEKGILFGDILSYLMFYRNDNNHQLPKFI-REVAPFMTSENAKDLFEYLSKMAGKDYASVFTMLLGERTFSPDIRARSYQIRLATYKTFTDVGPSVYMSGSRYGCNLVLAQPLLVEVLNTVAPLFVPNFSPVEIFSKGVFIFNTIVPMLDTNEHTDPVDWARDDQ-AIIIPWGSKICTYTHRSG--NTIFDSIEIEVNGHTRTYTSSTLNV-KILFILSSSTGCIPTGYFPKLQMMFDNSQIAFYCADLLVNFSRIRKGAEAADYDLSGQLRRVVCGPQRGRVTIFLYDNTWVGYGHDYRTETRKYFFPVSVQKCKDVIIKGISKLDE-PSENFKLCPWYMWAYGINNDST-------------------------------------------------------------
-----------------------------------------------------------------------------------------------------------------------------------------------------------------------------------------------------------------------------------------------------------------------------------------------------------------------------------------------------------KMRLGRVNRAMIGGTVLGHKFSVFTDQYYAHLNDVYWRHINSKRFSHQDFKLQLESLNLRGMTFNL-NPNDFTHTIFPKWDRSDCDGTLLMYRLSVTRQEQYLNNLRVLLTNMNSLSLLSRDRLT-EIDAVNRITNVPMKSFLQTIASRFRLDDVYHVLASDMSTEFSDTFIQHESPNQDVGLYVFDIIIVALWFIYFPAIAVDNAPTLMYSSFCAIEYLAPNETEKFLHEHGFSIVNSDYIDKRTSEKSTIMRVDEDAYRSGVVSFPSLTTHFG---RTKYFSEFQECIQTNGATVRARDVTGVETPRMERVREYYQPWSFIGIAALAARADTTSNVLSGRLRKILMLVHDIPSDYK-KRHKETTRRSDTASSRMDAPNLMIFLTQFSSGNL-AYSALRFHCEIFRLREIANNSMYILDDKFRGELAVRTRRPQIFRSDDDKTWTPYPMQRYRTTL-----------------------------------------------------------------------------------------------------------------------------------------------------------------------------------------------------------------------------------------------------------------------------------------------------------------------------------------------------------------------------------------------------------------------------------------------------------------
>scaffold_19465:2-HSPs(+):Eretmocerus_eremicus
-------------------------------------------------------------------------------------------------------------------------------ELHRSITATCLANVGDVTVSMSSYGPKHSFDSVLSLKTVKAIPRLFNMVQIRAESNIFLDPTPVDHDENLLPQGAKYVRKTASWVKYGLEELRVTFQSVDFPVEVKFGKDNLEPSEAAKIFLKRYVNADIALRTNLSYVMSIFESIFKIFLGCQYLICGVPYCQIDLRSSNQDDLISHLGWIKDKFINQDVLLLPAAGVNCQMHYLKNAIREMFLKNEHRKMRLGRVNRAMIGGTVLGHKFSVFTDQYYAHLNGVYWRYINSKKFSHQDFKLQLEALNFRGVSFNL-NPDDFTHTIFPKWERSDCDGTLLMYCLSVTRQEKYLNNLRVALTNMNSLSLLSRDRLT-DISAINHLTSQPMKTFLHTVASEFRLDDVYHVLACDMSTEFIDVFVKHDVSNQDVGLYVFEILTVALWFIYFPAVAVENAPTLMYTFFSAVEYLIPTETEKFLQEHGFSVM---------------------------------------------------------------------------------------------------------------------------------------------------------------------------------------------------------------------------------------------------------------------------------------------------------------------------------------------------------------------------------------------------------------------------------------------------------------------------------------------------------------------------------------------------------------------------------------------------------------------------------------------------------------------------------------------
------------------------------------------------------------------------------------------------------------------------------------------------------------------------------------------------------------------------------------------------------------------------------------------------------------------------------------------------------------------------------------------------------------------------------------------------------------------------------------------------------------------------------------------------------------------------------------------------------------------------------YRSGVVSFPLLTTHFS---RTKYFSEFQECIQTNGTTVRARDMNGVETPRFERIREYYQPWNFIGISAIAARADTTSNVLSGRLRKILILVHDILSDYK-KKHKDTTRRSEIPLSRMDAPNLMAFLTQFSSGNL-AYGALRFHCEIFRLREIGNNSMYVLDDKFRGSLSIRTTRPQIFRSDDNKIWTPYPMQRYRTTVKFRLPLFIFLCLDGIRSKD-QPKPPSSIDLFQEMRATMEQGILFGDILSYLMFYRSDNNHQLPRFI-REVAPFMTSENAKDLFEYLSKMAGKDYASVFSLLLGERTFCPDIRARSYQIRLATYKTFSDVGHSTYINGSRYGCSLSLAQPLLTEVLNTVAPLFVPNFSPVEIFSKGVFIFNTIVQTLDTNEHIDPVNWARDNH-ALIV--------------------------------------------------------------------------------------------------------------------------------------------------------------------------------------------------------------------------------------------------
