# Supplementary material for: Endoparasitoid lifestyle promotes endogenization and domestication of dsDNA viruses
Source: eLife. 2023 Jun 6;12:e85993. doi: 10.7554/eLife.85993 (PMC10259472; doi:10.7554/eLife.85993)
Supplement: Figure 1—source data 1. [file elife-85993-fig1-data1.zip › All_clusters/Cluster5274.aa.aln]

>QANH01000736.1:10466-13991(-):Harpegnathos_saltator
---------------------------------------MTCLDPKTI--WPNEAVPNVR
YR---DFSKMVLFTAGDEDQFERKRSYKNGTNPDKK--------VSLDGNIWTNLFVPTE
GLETEFWNGY-NLNASST---INTFDYVFNKFKKGIFVKIVDNKVVTFLPFSKHGYKNDW
GDLMK--YDPSKYKSMIDFMRHVSNQTAI-A--------------NNKNYKFKPDQVSRY
TNQWYA-NNCLIRYEHPLSEG---------------------------------------
-----------------------DTNVVTLRHMFDELCATR-EVPDIELFINRRD-FPLL
TKN---GTEPYYNIFGKDHSLDSKSLKLISEGMCPILSMCTSDMYADIVIPTHEDWARVA
STEGVKTHVGDKENNENNLPKKIIFPPQCKDYSKDNFNTPWEKRIPTAVFRGGSTGCGVS
SDTNLETFNQRLVAAKISYNSKPDKYNVPLINAGITKWNLR-PRKILN----EKYLQTIN
I------EKEAPKVSPLTPEEQ-SKYKYIINI-DGHVSAFRLSLEMSMGCCILLVKST--
--IPNETFGWKMWFSHLLKPYIHYVPVKSDLSDLIEKIQWCR-DNDEKCKEISQEALKFY
QTYLSRESILDYMQNLMVKLKLSFPTNEI-------------VYGTDP----LLIQNSVQ
SKY----LFDMM--------------NNSINPISPFLTPYLIPKPIPIYNIL--------
-----------GTSLRG--SYGWSK--GYSMFLKHMFKPTIPKEKDKDNLKENGN-QNEG
ELNEGELNEESRVFTENQQENDWEMKRSTINLKGVFEKRLFENKKSTV-----DLYSI--
----SGSNVVKKSTSDAQ----GMIEHIN-EAFISDTCINNLL-----KIIPNFAWSFAF
EKSLN-------------------------------------------------------
-------------------------------ENGTEQCTLLNEYI----EGE-TFSTSIK
NKMSYLG--------F---SSGKPF---KNVLEVLFQIILSIQFAQEQCGFIHNDLTPWN
IIIQTL-KE---PITIQYPLFS------------GIY------KIITKHVPVIIDYGKSH
VATSPYGDFCLNELSVGN-VIHYGVV------NMFNMIECQDVFSIILYSCLDMLTVNGT
---------------------------K--------TEYDEQSIIKMLN-FFSPT---EL
-----KTRKEALSFIYQYKKYENLIKAHET------INLEKSPI------EFIKYC----
TSIFKKEKVAYGLSRLDSKRTGLIMDFNN----PKQIFDEAFAQNIQEVYISFLNVPQNL
YKC-----TLPQPKT--------------------KIELYMVAQLLIKCLKDTLRDYRIF
---AEKS---SLRKE----SFHNDIL-------------------KFENAINFITTFYSK
EISKH--------GNDSWVIPE---LCEN--N--QIEISRNYFRTT-------S---D--
---TLNYN--------------IKPCTDLTFFKKTIL----NILNWTD---------DEG
LF------------EIKAE-DRVEISTQLKFVLESTFKDKKISANN--------------
NTYIVYKKYC--------------------------------------------------
------------------------------
>QANH01000488.1:37890-41052(-):Harpegnathos_saltator
------------------------------------------------------------
------------------------------------------------------------
---------------------------------------------------------NDW
GDLMK--YDPSKYKSMIDFMRHVSNQTAI-A--------------NNKNYKFKPDQVSRY
TNQWYA-NNCLIRYEHPLSEG---------------------------------------
-----------------------DTNVVTLRHMFDELCATR-EVPDIELFINRRD-FPLL
TKN---GTEPYYNIFGKDHSLDSKSLKLISEGMCPILSMCTSDMYADIVIPTHEDWARVA
STEGVKTHVGDKENNENNLPKKIIFPPQCKDYSKDNFNTPWEKRIPTAVFRGGSTGCGVS
SDTNLETFNQRLVAAKISYNSKPDKYNVPLINAGITKWNLR-PRKILN----EKYLQTIN
I------EKEAPKVSPLTPEEQ-SKYKYIINI-DGHVSAFRLSLEMSMGCCILLVKST--
--IPNETFGWKMWFSHLLKPYIHYVPVKSDLSDLIEKIQWCR-DNDEKCKEISQEALKFY
QTYLSRESILDYMQNLMVKLKLSFPTNEI-------------VYGTDP----LLIQNSVQ
SKY----LFDMM--------------NNSINPISPFLTPYLIPKPIPIYNIL--------
-----------GTSLRG--SYGWSK--GYSMFLKHMFKPTIPKEKDKDNLKENGN-QNEG
ELNEGELNEESRVFTENQQENDWEMKRSTINLKGVFEKRLFENKKSTV-----DLYSI--
----SGSNVVKKSTSDAQ----GMIEHIN-EAFISDTCINNLL-----KIIPNFAWSFAF
EKSLN-------------------------------------------------------
-------------------------------ENGTEQCTLLNEYI----EGE-TFSTSIK
NKMSYLG--------F---SSGKPF---KNVLEVLFQIILSIQFAQEQCGFIHNDLTPWN
IIIQTL-KE---PITIQYPLFS------------GIY------KIITKHVPVIIDYGKSH
VATSPYGDFCLNELSVGN-VIHYGVV------NMFNMIECQDVFSIILYSCLDMLTVNGT
---------------------------K--------TEYDEQSIIKMLN-FFSPT---EL
-----KTRKEALSFIYQYKKYENLIKAHET------INLEKSPI------EFIKYC----
TSIFKKEKVAYGLSRLDSKRTGLIMDFNN----PKQIFDEAFAQNIQEVYISFLNVPQNL
YKC-----TLPQPKT--------------------KIELYMVAQLLIKCLKDTLRDYRIF
---AEKS---SLRKE----SFHNDIL-------------------KFENAINFITTFYSK
EISKH--------GNDSWVIPE---LCEN--N--QIEISRNYFRTT-------S---D--
---TLNYN--------------IKPCTDLTFFKKTIL----NILNWTD---------DEG
LF------------EIKAE-DRVEISTQLKFVLESTFKDKKISANN--------------
NTYIVYKKYC--------------------------------------------------
------------------------------
>QANH01000429.1:26975-28625(+):Harpegnathos_saltator
------------------------------------------------------------
------------------------------------------------------------
------------------------------------------------------------
------------------------------------------------------------
------------------------------------------------------------
------------------------------------------------------------
------------------------------------------------------------
------------------------------------------------------------
------------------------------------------------------------
------------------------------------------------------------
-------------------------------------MAECL------SKKIKQEETK-L
KKKN---DTVSDIIYIIDKIREDNI-----------------------------------
-------------------------------MKYSCLEPYISSL---IINIE-RGQLK--
------LTKLEKQL-T---REEYLQ--LMSY----IFYGCICITKETSTVAPTV------
----ENVD-EKMHKRNFVKMNKWLTNLESFGNLSKQGDVYKG-----Y------------
--FLGK-EVVLKKPKKKI----FLENTLK-DYFNGIKCINSLR-----MECPMFAYTLGI
LTIETPSE----------------------------------------------------
-------------------------------RKKLDEIWLVTEFI----KGK-TLKEMLK
-------------------CNELSF---KEFLDIFAQILVALEIGQNKYKFCHYDLHTDN
VIIVPI-TN-----NYTCHVHV------------YDI------NVKTKFMPVMIDYGMSS
SSLEK--------------DISIGQHKIEDNGIFPYLFPGYDPYVFLLFCR-DVS-----
-------------------------------------SVSIKSGINHLFKFYGDIDHI--
----------DYVSTLK---N---------------NTGRQTPL------LFLEYIIKTY
P-QLSMDFTPRTIMTKSLLFKT--PSMMM----ADLFLNPNEKESIS-------------
--------SCF--NN--------------------ELNNGFIYF-MLECTRN-----KLW
---FGKD-KNMLTMSSYKKMISHDLN-------------------FLQKFISFVHAFPG-
-TSSNRGETTEEKNN--WSE-----------------------------R---I---D--
-----------------------DLQCAVNLLF-LMKQLKIY--D-------------FK
PY--------------------REWIDKFEA--SEMYSWYKSNKPY--------------
IDRCQRLK----------------------------------------------------
------------------------------
>QANH01000809.1:20813-22619(-):Harpegnathos_saltator
------------------------------------------------------------
------------------------------------------------------------
------------------------------------------------------------
------------------------------------------------------------
------------------------------------------------------------
------------------------------------------------------------
------------------------------------------------------------
------------------------------------------------------------
------------------------------------------------------------
------------------------------------------------------------
------------------------------------------------------------
------------------------------------------------------------
-------------------------------------MSDSDYVDYPSYNILKKIVIRDG
LRAFKFFKKIIDNTSQG--SVGILK-----C----VVSD---ESIYIDEECEQIS-----
--------------------------------------SREF-------------MTV--
NNNQNERYIIYKIGTET------PYLCRH-EFAVSVS-LDKLS-----PFLPNFMKPYDL
IKNVRADPRQ--------------------------------------------KN-PFV
TLIEEK---SGSEKMRLTTKKS---------KPKTFSDMALFEYI----NSNMTLAELIS
INVKGKRQTRVTLNEEIQKIKASDF---KIINSLLNQLMIAILIAQKKLSFIHNDLHFDN
VLICKCLQR----TFMLYVFEYN--------SICYAL------LPTYGYYPIIIDYGFSF
SEDLIGG-PLLT-------GIHHNN-----KG---YMNHQYDEFTDFKTMLTRLSYSGYQ
F------------------------GLD--------KKDAFQ---SLIFDKL----ISKL
------------------------------------------------------------
-----------PID-------KQTGWDE------------------TKDIS----VSKQL
VRH-----IRIFVDDYLKSI---------NRESFFQKYDYEMVDMIGSLIILPLRKKN--
---T--E--------NLVETLAIFFKEWLKIEKWIGS--SHMKIFVFKNIIDKIRSDVLC
SNNTP---------TSSFSRRENSVSLQETLQNFQKTI----Y-----KI---M---NKV
GDNII------------------LTGLNYELFYKSILKLS-------DCFEGIMYKFNQ-
--------------KCISRKTKEYSK-MEMKSSLEMYQLVEP-----------FISNDYQ
LECGDYFVVCNSINETTSSFVLKDLETVNTVNNMDRVDRAE-YLFKSMV-----------
------------------------------
>QANH01000554.1:37633-39439(+):Harpegnathos_saltator
------------------------------------------------------------
------------------------------------------------------------
------------------------------------------------------------
------------------------------------------------------------
------------------------------------------------------------
------------------------------------------------------------
------------------------------------------------------------
------------------------------------------------------------
------------------------------------------------------------
------------------------------------------------------------
------------------------------------------------------------
------------------------------------------------------------
-------------------------------------MSDSDYVDYPSYNILKKIVIRDG
LRAFKFFKKIIDNTSQG--SVGILK-----C----VVSD---ESIYIDEECEQIS-----
--------------------------------------SREF-------------MTV--
NNNQNERYIIYKIGTET------PYLCRH-EFAVSVS-LDKLS-----PFLPNFMKPYDL
IKNVRADPRQ--------------------------------------------KN-PFV
TLIEEK---SGSEKMRLTTKKS---------KPKTFSDMALFEYI----NSNMTLAELIS
INVKGKRQTRVTLNEEIQKIKASDF---KIINSLLNQLMIAILIAQKKLSFIHNDLHFDN
VLICKCLQR----TFMLYVFEYN--------SICYAL------LPTYGYYPIIIDYGFSF
SEDLIGG-PLLT-------GIHHNN-----KG---YMNHQYDEFTDFKTMLTRLSYSGYQ
F------------------------GLD--------KKDAFQ---SLIFDKL----ISKL
------------------------------------------------------------
-----------PID-------KQTGWDE------------------TKDIS----VSKQL
VRH-----IRIFVDDYLKSI---------NRESFFQKYDYEMVDMIGSLIILPLRKKN--
---T--E--------NLVETLAIFFKEWLKIEKWIGS--SHMKIFVFKNIIDKIRSDVLC
SNNTP---------TSSFSRRENSVSLQETLQNFQKTI----Y-----KI---M---NKV
GDNII------------------LTGLNYELFYKSILKLS-------DCFEGIMYKFNQ-
--------------KCISRKTKEYSK-MEMKSSLEMYQLVEP-----------FISNDYQ
LECGDYFVVCNSINETTSSFVLKDLETVNTVNNMDRVDRAE-YLFKSMV-----------
------------------------------
>scaffold_7263:505-2050(+):Ceratosolen_marchali
------------------------------------------------------------
------------------------------------------------------------
------------------------------------------------------------
------------------------------------------------------------
------------------------------------------------------------
------------------------------------------------------------
------------------------------------------------------------
------------------------------------------------------------
------------------------------------------------------------
------------------------------------------------------------
------------------------------------------------------------
------------------------------------------------------------
---------------------------------------------MYTFQL--ILKHSKN
INNFFYHSTIRGDNAQG--SCGILT-----I----QLPQDTDDE----------------
---------------------------------------NPIDCR--------SII-E--
NTKTDKVFYKFGNTGYN------ATLSRQ-EFIVAQH-VMGAC-----GHLPNFLRAFLF
MKNKQIRTQGD-------------------------------------------------
----------------LDPFEVSN---IKNKNVLSYVDVVVYEYL----DNVVSMGHYFH
GVKNIADSSAY----------ANKL---KEYHSFIMQTCLGVICAQQHAKFTHNDLHSSN
VIVRRCNQK----IIFLYRLNLNGKE----R---MFL------VPTYGIFPVIIDYGYAY
SSECE--GMSLE-------TNDSDN-----YG---FITYQYDSISDFIRFFSVIHSMGI-
-------------------------------------NAELK---QFIYQ-----TLSRL
------------------------------------------------------------
-----------PIS-------LKTSWEN------------------IVKEDSCSEVETTF
GRV-----YYSFFADPKEA----------------NNFGTQMMKLMLRSITMPITYSKSH
----ESLN--------MELSLREFFAHWAQLEKWLMY--NYQKMLIMRTFVDEIRKGQ--
----------------------TDAMVVTIIKTIVFKF----V--------------KDI
PLKV-----------------------NWSVMINSFKDFS-------GCAQNSIYIRKQ-
--------------EIMNKRNKYLYS--VLNTGECMFESILKFVYDKHVKV---------
-NKGDTIIMIDNFNRTNAIAEILDDGI---------------------------------
------------------------------
>scaffold_8212:2-1556(+):Ceratosolen_marchali
------------------------------------------------------------
------------------------------------------------------------
------------------------------------------------------------
------------------------------------------------------------
------------------------------------------------------------
------------------------------------------------------------
------------------------------------------------------------
------------------------------------------------------------
------------------------------------------------------------
------------------------------------------------------------
-------------------SGVHYVSVNSDLSDLDDVVQWCL-DNDSKCQEIGMNARAFA
VKYLSKNSCLDYLQIICNNYISKLQ------------------YESID---SLHIQTQWQ
LRT----IKKFQ----------------NIHESV--------PTVNDNLDVG-YIL----
-------KN------YDNTSWGWNT--AMAIL----LSKGY-------------------
----------------------------------------------KS-----------L
TGV-DHT-IEFIA--HD-----NIHDGVN-DAFIGMSIINTLS-----KEIPNFAYTLGF
FAH--N------------------------------------------------------
-----------------------------------DKAVVIRPNY----DSV-LLEDYF-
----------------------KTT---TAYTDVLIQLFLSMQIVFERHCLVHGDLDPSK
NIFVKTLPK---PKKIVYRLAE-----------K-TW------ALDTSHLVIITNFSKSV
VLSD-FT----T-YNYKPNRMFIGN----------KDVP-----------IEQMLHAKGD
---------------------------GDI-------KYLL---KKLGNKFYQKL-----
---------------VDDESNSDPVSIMP---------------------SVIK------
KSDIKREK--VRFGNIDPTKDE--IIDDN----PRLIYDKVV-NVPM----PHEAVVDRI
MNN-----TLPEEPT--------------------KEGNVIIKYELTQVLRSTIADLNLS
---FSVD---LLT-----------TR-------------------KLNMCLDLMKTHFDR
LIRETDHIIVDDTIDDVWGLNMFLRRYLS----------------P---L---L---Q--
--SDVVSSIFSKLT-----------SMAFSTLKDSIR-----------------------
----------------------IGLFNTRKFYDEY-------------------------
------------------------------------------------------------
------------------------------
>scaffold_10353:0-942(-):Ceratosolen_marchali
------------------------------------------------------------
-------------------------IKMNEIQLPL---PTTRTVKVNRDNIFFDIDL---
-----KPNLFNAKTQKDA---EDTKNFILESYGKVLYVKILDNTISNFVYLKDFDYENFW
QKKG--------FKSLGH-IELHTNFKVY-------------------------------
-----LDNFAVKNF-----E----------------------------------------
----------------------VDADSKWVYAMFEMVCNNR-EISDCEFFLNLDRQTPMA
TINR--AI---ADV-NAGVSFLVDFKANI--FQHSILSFNSSNRFKDIAIPDFQDFQRIA
NHQ-----------------FGLE----------YFRSMKWNDKLTEFLYRSDSLNEGVY
ADKSP--LNQKFALVKRMKE-K----FQNHSNVGIVRFYDTEPLIINN----EVYYTPRD
E-----------SLEPSRDYEIFSKYKYVFVV-DGICAPEELSM----------------
------------------------------------------------------------
------------------------------------------------------------
------------------------------------------------------------
------------------------------------------------------------
------------------------------------------------------------
------------------------------------------------------------
------------------------------------------------------------
------------------------------------------------------------
------------------------------------------------------------
------------------------------------------------------------
------------------------------------------------------------
------------------------------------------------------------
------------------------------------------------------------
------------------------------------------------------------
------------------------------------------------------------
------------------------------------------------------------
------------------------------------------------------------
------------------------------------------------------------
------------------------------------------------------------
------------------------------------------------------------
------------------------------
>scaffold_3582:9591-10635(-):Ophioninae_B
------------------------------------------------------------
------------------------------------------------------------
------------------------------------------------------------
------------------------------------------------------------
------------------------------------------------------------
------------------------------------------------------------
------------------------------------------------------------
------------------------------------------------------------
------------------------------------------------------------
------------------------------------------------------------
------------------------------------------------------------
------------------------------------------------------------
--------------------------------------SRNVAIREDGFSRL-SALIANN
EVPLKYCSFVDANTAQG--HGGFFK-----Y----EAPEGGSGE----------------
----------------------------P-----AAPSLMAEGAR--------CLIAP--
NPIADEVFFKYGACANT------ATLCRS-EWITAHA-LVKHC-----NFLPYFMRPHGI
MKNRVIVQLAHPDDEIPGSGERH------------------AADPFCIAACPRNKPTP--
---------------------------DGRSWRRRVVDVGVFESL----RGAEPA-----
-------YSLM----------GSGN---EVIAAVTYQLLMAVTIAHRRIGFTHNDMHWSN
VMLVKCDPR----ALVLFHMTRADGT----R--VTRL------VPTYGVVPVIIDYGFAY
CHALA--GHHPE-------VLYADQ-----YG---YITYEADSIADVLHILSEYASSSK-
------------------------------------TALA-----ADVSEDLK--KMGVI
------------------------------------------------------------
-----------RARDMRCARKFGSSWEE------------------ANRCLS--------
------------------------------------------------------------
------------------------------------------------------------
------------------------------------------------------------
------------------------------------------------------------
------------------------------------------------------------
------------------------------------------------------------
------------------------------
>NP_149642
---------------------------------------MTCLDPKTI--WPNEAVPNVR
YR---DFSKMVLFTAGDEDQFERKRSYKNGTNPDKK--------VSLDGNIWTNLFVPNE
GLETEFWNGY-NLNASST---INTFDYMFNKFKKGIFVKIVDNKVVTFLPFSKHGYKNDW
GDLMK--YDPSKYKSMIDFMRHVSNQTAI-A--------------NNKNYKFKPDQVSRY
TNQWYS-NNCLIRYEHPLSEG---------------------------------------
-----------------------DTNVVTLRHMFDELCATR-EVPDIELFINRRD-FPLL
TKN---GTEPYYNIFGKDHSLDSKSLKLISEGMCPILSMCTSDMYADIVIPTHEDWARVA
STEGVKTHVGDKENNENSLPKKITFPPQCKDYSKDNFNTPWEKRIPTAVFRGGSTGCGVS
SDTNLETFNQRLVAAKISYNSKPDKYNVPLITAGITKWNLR-PRKILN----EKYLQTIN
I------EKEAPKVSPLTPEEQ-SKYKYIINI-DGHVSAFRLSLEMSMGCCILLVKSK--
--IPNETFGWKMWFSHLLKPYIHYVPVKSDLSDLIEKIQWCR-DNDEKCKEISQEALKFY
QTYLSRESILDYMQNLMVKLKLSFPTNEI-------------VYGTDP----LFIQNSVQ
SKY----LFNMM--------------NNSINPIFPFLTPYLIPKPIPIYNIL--------
-----------GTSLRG--SYGWSK--GYSMFLKHMFKPTIPKEK--DNLKENAN-QNER
KLNE-KLNEESRVFTENQQENDWEMKRSTINLKGVFEKRLFENKKSTV-----DLYSI--
----SGSNVVKKSTSDAQ----GMIEHIN-EAFISDTCINNLL-----KIIPNFAWSFAF
EKSLN-------------------------------------------------------
-------------------------------ENGVEQCTLLNEYI----EGE-TFSTSIK
NKMSYLG--------F---SSGKPF---KNVLEVLFQIILSIQFAQEQCGFIHNDLTPWN
IIIQTL-KE---PITIQYPLFS------------GIY------KIITKHVPVIIDYGKSH
VATSPYGDFCFNELSVGN-VIHYGVV------NMFNMIECQDVFSIILYSCLDMLTVNGT
---------------------------KFSQRENDETEYDEQSIIKMLN-FFSPT---EL
-----KTRKEALSFIYQYKKYENLIKAHET------INLEKSPI------EFIKYF----
TSIFKKEKVVYGLSRLDSKRTGLIMDFNN----PKQIFDEAFAQNIQEVYISFLNVPQNL
YKC-----TLPQPKT--------------------KIELYMVAQLLIKCLKDTLKDYRIF
---AEKS---SLRKE----SFHNDII-------------------KFENAINFITTFYSK
EISKH--------GNDSWVIPE---LCEN--N--QIEISRNYFRTT-------S---D--
---TLNYS--------------IKPCTDLTFFKKTIL----NILNWTD---------DEG
LF------------EIKAE-DRVEISTQLKFVLESTFKDKKISANN--------------
NTYIVYKKYC---------------NKKYCI-----------------------------
------------------------------
>NP_149902
------------------------------------------------------------
------------------------------------------------------------
------------------------------------------------------------
------------------------------------------------------------
------------------------------------------------------------
------------------------------------------------------------
------------------------------------------------------------
------------------------------------------------------------
------------------------------------------------------------
------------------------------------------------------------
-------------------------------------MAECL------SKKIKQEETK-L
KKKN---DTVSDIIYIIDKIREDNI-----------------------------------
-------------------------------MKYSCLEPYISSL---IINIE-RGQLK--
------LTKLEKQL-T---REEYLQ--LMSY----IFYGCICITKETSTVAPTV------
----ENVD-EKMHKRNFVKMNKWLTNLESFGNLSKQGDVYKG-----Y------------
--FLGK-EVVLKKPKKNF----FLENTLK-DYFNGIKCINSLR-----MECPMFAYTLGI
LTIETPSE----------------------------------------------------
-------------------------------RKKLDEIWLVTEFI----KGK-TLKEMLK
-------------------CNELSF---KEFLDIFAQILVALEIGQNKYKFCHYDLHTDN
VIIVPI-TN-----NYTCHVHV------------YDI------NVKTKFMPVMIDYGMSS
SSLEK--------------DISIGQHKIEDNGIFPYLFPGYDPYVFLLFCR-DVS-----
-------------------------------------NVSIKSGINHLFKFYGDIDHI--
----------DYVSTLK---N---------------NTGRQTPL------LFLEYIIKTY
P-QLSMDFTPRTIMTKSLLFKT--PSMMM----ADLFLNPNEKESIS-------------
--------SCF--NN--------------------ELNNGFIYF-MLECTRN-----KLW
---FGKD-KNMLTMSSYKKMISHDLK-------------------FLQKFISFVH-----
----------EEKNN--WSE-----------------------------R---I---D--
-----------------------DLQCAVNLLF-LMKQLKIY--D-------------FK
PY--------------------REWIDKFEA--SEMYSWYKSNKPY--------------
IDRCQRLK----------------------------------------------------
------------------------------
>YP_009046637
---------------------MKKVI------FFIRKKEMTCIDPKEL--WPEEVRPNDR
YK---LFKQ-TFFTAGDEEQFINGKSTINRERCEDE-------TILEIKNRWDLEIS-DF
SL-PGKAEMF-SQSATST---MHTFQYLFHKFKKGIFVKILNNKVETFLPFSKHGFVNNW
GHLMK--QDP-KFSSLPDFMRYISDETSN-A--------------NDKHYRFRPEQVSKF
PSQWYA-NNCLIRYEHPISEG---------------------------------------
-----------------------DTNVTILRHMFDELCSKR-KIPDIEFFINRRD-FPLL
MKDK--VSEPYFHIFGKNYPMEETFQSKIQEGIAPILSMCTSDLYSDIVIPTHEDWARVE
STE-----------------NGILFPPSCKDYPK-NFDMPWSKRKPTAVFRGGSTGCGVS
SSNN-HLLNQRLLAAKISSTTKPDKYEVPLIDAGITKWNLR-PRKIQN----EEYLKTIN
F------KTEARKVSPLSPEQQ-ATYKYLINI-DGHVSAFRLSLEMNMGCCILLVDSLGS
SSQTSPENGWKMWFFDKIKPYIHFVPVKSDLSDLIEKIQWCR-DNDEECKLIAENAKQFY
KDWLSKESILDYLQSIFIKIRLQNK-VCV-------------VYGEDP----LQTQMIMQ
KEF----LLNKV--------------CLETEEISG-----RMPTPRFVYTCL-YGR----
-------KGSGNGEGRP--SYGWLK--GFNLYLRHVSDLTS-------------------
--------------------------------QSQVSKAIFKNKKSSV-----DLYMI--
----GEAPVVVKTSSDKH----GMLEHIN-EAFISETCLNKLI-----KVIPNFAMSYTV
NIE---------------------------------------------------------
----------------------------------KDRVSLYNELI----VGE-TLSVALK
DKFGNMT--------SGSDSEKVAF---KRFLEVLVQIMFALEYAQDQCGFIHNDLAPWN
IMIQTL-KN---PVTIEYPLES------------GSY------KIITKHIPVMIDYGKSH
VVSSST-------ESPEN-SIHFGVT------NMFEMIWKQDIFSFVIMACLEMIKNEKE
---------------------------D-----RGRKMIDDGSLCHMLN-FFRKENK-KL
-----TTRRDALVFIYKYKKYADIINAFTKKDDGELDMQDKRPL------DFIKWC----
NGPILIPFLKTGYGKGGKKKRSPFMDVGN----PRQIFDQALAPNEMD-HSSYLGVPERL
YRS-----TLPQPNT--------------------KFELYFVAQSLFRCLENTLNDYKLT
---PLKN---------------KNFN-------------------VFHKAIDFIVDFYSD
KIQNH--------LNDVWTFPQ---DSPM-EL--QYQLSRNLLVDP--KA---T---E--
---AISVP--------------NQLYTDLSYFKNMVY----TVFQWESYSE------KGK
IF------------ELDEK-TKSELSKELEPVLKSNLDSKKIVADN--------------
NTLFTYLGC---------------------------------------------------
------------------------------
>NP_149561
------------------------------------------------------------
------------------------------------------------------------
------------------------------------------------------------
------------------------------------------------------------
------------------------------------------------------------
------------------------------------------------------------
------------------------------------------------------------
------------------------------------------------------------
------------------------------------------------------------
------------------------------------------------------------
------------------------------------------------------------
------------------------------------------------------------
-------------------------------------MSDSDYVDYPSYNILKKIVIKDG
LRAFKFFKKIIDNTSQG--SVGILK-----C----VVSD---ESIYVDEECEQIS-----
--------------------------------------SREF-------------MTI--
NNNQNERYIIYKIGTET------PYLCRH-EFAVSVS-LDKLS-----PFLPNFMKPYDL
IKNVRADPRQ--------------------------------------------KN-PFV
TLIEEK---SGSEKMRLTTKKS---------KPKTFSDMALFEYI----NSNMTLAELIS
INVKGKRQTRVTLNEEIQKIKASDF---KIINSLLNQLMIAILIAQKKLSFIHNDLHFDN
VLICKCLQR----TFMLYVFEYN--------SICYAL------LPTYGYYPIIIDYGFSF
SEDLIGG-PLLT-------GIHHNN-----KG---YMNHQYDEFTDFKTMLTRLSYSGYQ
F------------------------GLD--------KKDAFQ---SLIFDKL----ISKL
------------------------------------------------------------
-----------PID-------KQTGWDE------------------TKDIS----VSKQL
VRH-----IRIFVDDYLKSI---------NRESFFQKYDYEMVDMIGSLIILPLRKKN--
---T--E--------NLVETLAIFFKEWLKIEKWIGS--SHMKIFVFKNIIDKIRSDVLC
SNNTP---------TSSFSLRENSVSLQETLQNFQKTI----Y-----KI---M---NEV
GDNII------------------LTGLNYELFYKSILKLS-------DCFEGIMYKFNQ-
--------------KCISRKTKEYSK-MEMKSSLEMYQLVEP-----------FISNDYQ
LECGDYFVVCNSINETTSSFVLKDLETVNTVNSMDRADRAE-YLFKSMV-----------
------------------------------
>YP_009010376
--------------------------------MQLNHDYFT-TKECKI--FISRIQTNPR
YK---NFTQ-LYYTVGDVEQFWVERNLQNNETK----DKKE--PQLSKDNIFSNLET---
---FLPFEGYTNISQAQL---EDTFNYIFNKFKKGIFIKISGGQLESFIPFSKAVYTNEW
SHLIK--IDPNKYTNLEHFFKVHHNLVNK-L--------------NKTNYKFNIHKIQLD
PSFWFA-NNCILRYENPINEG---------------------------------------
-----------------------ENNYAQLKSMFLELCAER-QLPDIEFFVNRRD-FPIL
TRN---GTEPYNNIFGDDVPLL-SY---KFDKYLPILSMCSSDKFADIAIPTHEDWARIK
SNE------------------GIYFPPKCRNYTFKFET-DWKTKKNIAVFRGSNTGCGFN
VENNT-----RLKLAKLST--E----YPQYLNCGITNWNLR-VRKNKD----SEYLQIPD
V------E-NLQLVEKLTPEQQ-SNYKYLINL-DGHVSAFRLSLELEMGCCILLVESP--
-------QKWKMWFSDYLEPYVHYVPVKSDLSDLIEQVKWCQ-TNDNKCQQIAQNSLRFA
KKYLSKKGILDNLEKTIFQLHLQSGGNTQ-------------LKVQDP----LIFQSGVE
HQA----LMAIN--------------E-TEHHLTGLF-----------------------
-----------PKNIGR--NYGSLK--GFEKFISQAIKPDE-------------------
----------------------------QITLVGVEVKPLFKSKTTRI-----ILYQV--
----GAEYLVGKRTIDSM----KKIEFIH-EAFIGKFVINNLL-----KWCPNFVFTLGY
RDEQKIRYM------------------------------------YSDYNIPFETFN---
-----------------------------L--LNTKETTVLQEYI----QGP-TLQEFLK
---------------------TCTL---KSYIEILLSLCCALVIAQTNYGFVHHDLKPWN
IIVTIL-PE---PIIIEYLLRV---------G--TVY------KIKTKFIPVILDYGKSR
VIY--------------N-NVSYGII------EPFTMNKYIDLCMLLISTLNELLLHQKE
-------------------------------------NVDTNDLIYISN-FLSSD---KI
-----TDFYGMKKFITKNKKFGNLNTTSLKLDL---KESKTIFE------EFFKYM----
IPLTKKYK--ISFGKDALKLG---LWSSN----ARQITDMGFGLELEDKVNSYLEVVRRI
YKN-----PMPQASN--------------------KFTSIMIAQKMLDGLIIPKMEFVEF
---ASQA---NLNKN----IIDNVLN-------------------EFNKMEKFLIKFYTT
QIIKK--------KREPFNLGVSQQDIQN-VLKFDLQPSRRLFLSL---N---L---N--
---MVTEKLKN--L--------PAQFPDYLYYHSTII----DVLR------------NQG
PF------------KINEE-DKVYYLDKLQLIFDEKFISKVVDIET--------------
IRFFMNL-----------------------------------------------------
------------------------------
>YP_008357374
--------------------------------MQLNYDYFT-TKECKI--LKSRVQTNPR
YK---NFTQ-LYYTVGDVEQFWVERNLQNNQIK----DKKE--PQLSKDNIFSNLET---
---FLPFEGYTNISQAQL---EDTFNYIFNKFKKGIFIKISGGQLESFIPFSKAVYTNEW
SHLIK--IDPNKYTNLEHFFKVHHNLVNK-L--------------NKTNYKFNIYKIQLD
PSFWFA-NNCILRYENPINEG---------------------------------------
-----------------------ENNYAQLKSMFLELCAER-QLPDIEFFVNRRD-FPIL
TRN---GTEPYNNIFGDDVPLL-SY---KFDKYLPILSMCSSDKFADIAIPTHEDWARIK
SNE------------------GIYFPPKCRNYTFKFET-DWKNKKSMAVFRGSNTGCGFN
VENNT-----RLKLAKLST--E----YPQYLNCGITNWNLR-VRKNKD----SEYLQIPD
V------E-NLQLVEKLTPEQQ-SNYKYLINL-DGHVSAFRLSLELEMGCCILLVESP--
-------QKWKMWFSDYLEPYVHYVPVKSDLSDLIEQVKWCQ-TNDNKCQQIAQNSLRFA
KKYLSKKGILDNLEKTIFELYSQSGGNTQ-------------LKVQDP----LIFQSSVE
HQA----LMAIN--------------E-TEHHLTGLF-----------------------
-----------PKNIGR--NYGSLK--GFEKFISQAIKPDE-------------------
----------------------------QITLVGVEVKPLFKSKTTRI-----VLYQV--
----GAEYLVGKRTIDSM----KKIEFIH-EAFIGKFVLNNLL-----KWCPNFVFTLGY
RDEQKIRYM------------------------------------YSDYNIPFETFN---
-----------------------------L--LNTKETTVLQEYI----QGP-TLQEFLK
---------------------TCTL---KSYIEILLSLSCALVIAQTNYGFVHHDLKPWN
IIVTIL-PE---PIIIEYLLRV---------G--TVY------KIKTKFIPVILDYGKSR
VIY--------------N-NVSYGII------EPFTMNKYIDLSMLLISTLNELLLHQKE
-------------------------------------NVDTNDLIYISN-FLSFD---KI
-----TDFYEMKKFITKNKKFGNLNTTSLKLDL---KESKTIFE------EFFKYM----
IPLTKKYK--ISFGKDELKLG---LWSSN----ARQIKDMGFGLELEDKVNSYLEVVRRI
YKN-----PMPQASN--------------------KFTSIMIAQKMLDGLIIPKMEFVEF
---ASQA---NLNKN----TIDNVLN-------------------EFNKMEKFLIEFYTT
QIIKK--------KREPFNLGVSQQDIQN-VLKFDLQPSRRLFLSL---N---L---N--
---MVTEKLKN--L--------PAQFPDYLYYHSTII----DVLR------------NQG
PF------------KINEE-DKMYYLDKLQLIFDEKFISKVVDIET--------------
IRFFMNL-----------------------------------------------------
------------------------------
>YP_009010613
--------------------------------MQLNYDYFT-TPECKI--LKSRAQTNPR
YK---NFTQ-MYYTVGDVEQFWVERNLKKQQEIMDD--IPT--PHLSKDNIFRNIDT---
---YTSFEGYTNISEAQV---EDTFNYIFHKFKKGIYVKIQGGKLESFIPFSKAFYVNEW
SHLIK--VDP-KYLNLENFFKAHHNLVNE-L--------------NKTKYPFNIQRVQLD
PSFWFA-NNCIFRCENPINEG---------------------------------------
-----------------------ENNYAQLKSMFLELCAER-SLPDMEFFINRRD-FPIL
TRN---GTEPYNNIYGDSVPLL-SF---KFEKYTPILSMCTSDKFADIAIPTHEDWARIK
SNE------------------GIFFPQKCRNYTFEFNTQNWDKKINKAVFRGSNTGCGYN
TKNNT-----RLKLAKLGANPE----LKNYLDVGITNWNLR-IRKNKD----SEYLQIPD
V------E-NLQLVSKLTPEQQ-SNYKYLIHV-DGHVAAFRLSLELSMGCCILIVESC--
-------EKWKMWFSGLLEPYVHYVPIKSDLSDLIDQIKWCR-KNDDKCKQIAQNSLKLY
KKYLTKKGVLDNLQKTLFKLHSEMGVKGT-------------IQLQDP----LLFQTGIE
HQA----LTSDL--------------A-SVYKLTGLF-----------------------
-----------PKNTGR--NYGSLK--GLERFIKQAIKPEE-------------------
----------------------------QITLVGVEVHPLFKSKTTRV-----ILYQV--
----GGYPLVGKRTIDKM----KKIEFIH-EAFIGKFVINNLL-----RLCPNFVFTLGY
RDEQSIRYT------------------------------------YADYTNIGS------
-----------------------------G--TNIKETTVLQEYI----NGP-TLQEFLK
---------------------NCTL---KSYLEILLSLSLALIIAQTNYGFVHHDLKPWN
IIINIL-PE---PIIIEYYLRPEEDG----TD--VVY------KIKTKYIPVIIDYGKSH
VIY--------------N-NVHYGII------EPFNFNKTIDLGMLLISTLNELVLRQKE
-------------------------------------NIDTSSLIFLAN-FLSPS---KL
-----TGVSELKKFLSKSKKFGNFDSSTIT--L---GTSKNIFE------EFFKYI----
TPLTKSLK--IGFGKDKLTLN---TWVSN----PRQIVDSAFGMEVEDRVNSYLEVVRRI
YKN-----PMPQATN--------------------KFTTIMIAQKMFDGIIHPKMEFIEF
---ATQH---QLNKK----KVDEILK-------------------EFNKMEKFVVEWYTA
QLNKK--------KREPFNIGVTPSDIEN-VLKYNLHPNRRLFLSS--SV---V---D--
---EVRSSLIS--L--------PASFPDFAYYRATII----DVLK------------NRG
PF------------KINDD-DRKFYMNNFKVVFNNEFISKVVDIET--------------
IRFFMNL-----------------------------------------------------
------------------------------
>YP_004732799
--------------------------------MQLNYDYFT-TPECKI--LKSRVQTNPR
YK---NFTQ-MYYTVGDVEQFWVERNLNPSSSERGEQEPTV--KKNHQDNIFKNIDT---
---YTSFEGYTNISEAQV---EDTFNYIFHKFKKGIYVKIKGGKLESFIPFSKAFYVNEW
SHLIK--VDP-KYLNLENFFKAHHNLVNK-L--------------NKSKYRFNIQKVQLD
PSFWFA-NNCIFRCENPINEG---------------------------------------
-----------------------ENNYAQLKSMFLELCAER-SLPDMEFFVNRRD-FPIL
TRD---GTEPYNNIYGDSVPLL-SF---KFDKYMPILSMCTSDKFADIAIPTHEDWARIK
SNE------------------GIFFPQKCRNYTFEFNTQNWDKKVNKAVFRGSNTGCGYN
TKGNT-----RLKLAKLGTNPE----LKNYLDVGITNWNLR-IRKNKD----SEYLQIPD
V------E-EIQLVSKLTPEQQ-SNYKYLIHV-DGHVSAFRLSLELSMGCCILIVESC--
-------EKWKMWFSGLLEPYVHYVPIKSDLSDLIDQIVWCR-KNDDKCKQIAQNSLKLY
NKYLTKKGILDNLQKTLFTLHSEMGVEGT-------------TPPQDP----LLFQTDIE
HRL----LTSDL--------------A-SVYKLTGLF-----------------------
-----------PKNTGR--NYGSLK--GLERFIKQAIKPEE-------------------
----------------------------QITLVGVEVHPLFKSKTTRV-----ILYQV--
----GGYPLVGKRTIDKM----KKIEFIH-EAFIGKFVINNLL-----RLCPNFVFTLGY
RDEQSIRYT------------------------------------YSDYINIGS------
-----------------------------D--TNIKETTVLQEFI----NGP-TLQEFLK
---------------------NCTL---KSYIEILLSLSLALIIAQTNYGFVHHDLKPWN
IIINIL-PE---PIIIEYYLRPEEDG----TD--VVY------KIKTKYIPVIIDYGKSH
VIY--------------N-NVHYGII------EPFNFNKTIDLGMLLISTLNELVLRDRE
-------------------------------------NTDISNLIFLAN-FLSPT---KL
-----TSVSELKKFLSKSKKFGNFDSTKIN--L---GLSKTIFE------KFFKYI----
TPLTKSFK--IGFGKDKLTLN---TWVSN----PRQIVDSAFGMEVEDRVNSYLEVVRRI
YKN-----PMPQATN--------------------KFTTIMIAQKMFDGIIHPKMEFIEF
---ATQH---QLNKK----KVDEILK-------------------EFNKMEKFVVEWYTD
QLNKK--------KREPFNIGVTPSDIEN-VLKYTQHPSRRLFLSS---K---L---D--
---EIRSSLIS--L--------PPRFPDFTYYRATIV----DVLK------------NRG
PF------------KINND-DRKFYMNNFKAIFNNEFISKVVDIET--------------
IRFFTYGTER---------------VN---------------------------------
------------------------------
>YP_009010841
--------------------------------MQLNYDYFT-TKECKI--LKSRVQTNPR
YK---NFTQ-LYYTVGDVEQFWVERNLQNNQIK----DKKE--PQLSKDNIFSNLET---
---FLPFEGYTNISQAQL---EDTFNYIFNKFKKGIFIKISGGQLESFIPFSKAVYTNEW
SHLIK--IDPNKYTNLEHFFKVHHNLVNK-L--------------NKTNYKFNVCKIQLD
PSFWFA-NNCILRYENPINEG---------------------------------------
-----------------------ENNYAQLKSMFLELCAER-QLPDIEFFVNRRD-FPIL
TRN---GTEPYNNIFGDDVPLL-SY---KFDKYLPILSMCSSDKFADIAIPTHEDWARIK
SNE------------------GIYFPAKCRNYTFKFNT-DWKNKKSMAVFRGSNTGCGFN
TVNNT-----RLKLAKLST--E----YPQYLNCGITNWNLR-VRKNKD----SEYLQIPD
V------E-NLQLVEKLTPEQQ-SNYKYLINL-DGHVSAFRLSLELEMGCCILLVESP--
-------QKWKMWFSDYLEPYVHYVPVKSDLSDLIEQVKWCQ-TNDNKCQQIAQNSLRFA
KKYLSKKGILDNLEKTIFELYSQSGGNTQ-------------LKVQDP----LIFQSGVE
HQA----LMAIN--------------E-TEHHLTGLF-----------------------
-----------PKNIGR--NYGSLK--GFEKFISQAIKPDE-------------------
----------------------------QITLVGVEVKPLFKSKTTRI-----VLYQV--
----GAEYLVGKRTIDSM----KKIEFIH-EAFIGKFVLNNLL-----KWCPNFVFTLGY
RDEQKIRYM------------------------------------YSDYNIPFETFN---
-----------------------------L--LNTKETTVLQEYI----QGP-TLQEFLK
---------------------TCTL---KSYIEILLSLSCALVIAQTNYGFVHHDLKPWN
IIVTIL-PE---PIIIEYLLRV---------G--TVY------KIKTKFIPVILDYGKSR
VIY--------------N-NVSYGII------EPFTMNKYIDLSMLLISTLNELLLHQKE
-------------------------------------NVDTSDLIYISN-FLSFD---KI
-----TDFYEMKKFITKNKKFGNLNTTSLKLDF---KESKTIFE------EFFKYM----
IPLTKKYK--ISFGKDALKLG---LWSSN----ARQIKDMGFGLELGDKVNSYLEVVRRI
YKN-----PMPQASN--------------------KFTSIMIAQKMLDGLIIPKMEFVEF
---ASQA---NLNKN----IIDNVLN-------------------EFNKMEKFLIEFYTT
QIIKK--------KENHLILEFLNKIFKM-F-----------------------------
------------------------------------------------------------
------------------------------------------------------------
------------------------------------------------------------
------------------------------
>YP_009021118
----------------MLLEQYPKSV------PKEQKETYS-RPECKI--AKSAIQTNPR
YK---NFTQ-MYYTVGDAEQFWEARMWKHAEQPPNAERP-P--NAERHVNIFENKEI---
---FIPFEGYKNLSEAQV---ENTFNYIFNKFKKGIYLKIKDNELVSFIPFSKASYTNEW
SNLIK--IDP-KYKDLLSFFRVHHETANR-L--------------NGTNYGFRPEKIQLD
PSFWYA-NNCILRYENPINED---------------------------------------
-----------------------GNNCAQIKSMFRELCALR-QVPDVELFVNKRD-FPIL
RRD---KTEPYDQIFGDDVPLK-SH---NFDKFAPILSMCASDKFADITIPTHEDWARIK
SKE------------------GEYFPWKCKNYNFRFNL-NWGSKKNMAVFRGSNTGCGWN
SSNNM-----RLKLAEMSL--R----YPRLLDCGITNWNLR-VRKNKA----SPYLQIPD
V------G-GLKLVNKLTPEEQ-SGYKYLINI-DGHVSAFRLSLELSMGCCILLVES---
--------KWKMWFSNWLEPYVHYVPIKSDLSDLVEKMEWCV-SHDSECQKMADEALRFY
DRYLSKKGVLDYLQETLAKIDELYGP--I-------------KSVVDP----LIFQSEVE
HFE----LTNVK--------------P-DTYKLTGTF-----------------------
-----------PKNVGR--NYGVLK--GLENFITQSLRPEN-------------------
----------------------------QITLTGVEA-TLFKSKTTRV-----VLYQI--
----GAEYVVAKKTYERV----KKLEFIH-EAFIGKKVINNLL-----KLCPNFIFTLAY
RDEPY-----------------------------------------SSHIIFESSGE---
-----------------------------A--KSPKDTTVLQEFV----DGP-TLQRFLS
---------------------NCTF---KSYLEIILQLSCALIVAQDSYGFVHHDLKPWN
IMVNIL-PE---PIIVDYAMPQ---------Q--KVY------RIKTRYIPIIIDYGKSH
VIY--------------N-NIHYGFV------DPFCTNMYSDFIEMLVSTLNELLIKNSE
-------------------------------------NRDTADLILLGN-FISKD---RL
-----ANVQDLKTWVHKNKKFGTKRETSFK---------SFSIN------DFLKYI----
IPLRNKYK--IGFGNVESASG---GWISN----SRQITDMGFGIEEEQKIASYFEVCRRI
YKN-----PLPQATN--------------------KFTTVMIAQKLYQALIAPKIEFMEQ
---YSHL---IEKNK----TVESVVK-------------------EFNKTEKFVVDFYTE
QIKMK--------KSEKFAIPYYPSL-----LKFEIKPSRSLFLDN--TI---D---N--
---LLKTELDK--Y--------PDNLPDYAHYKLLVS----EVLR------------NRG
PF------------ELSAE-DRELYIENFKPLYNAEYTAKVANLET--------------
IRFFKQL-----------------------------------------------------
------------------------------
>YP_009046753
------------------------------------------------------------
------------------------------------------------------------
------------------------------------------------------------
------------------------------------------------------------
------------------------------------------------------------
------------------------------------------------------------
------------------------------------------------------------
------------------------------------------------------------
------------------------------------------------------------
------------------------------------------------------------
------------------------------------------------------------
---------MNDIIYIIDKIRNDNQ-----------------------------------
-------------------------------VKYSCVEPFLPEI---ELSIK-NGSLL--
------EK-L-PKR-E---EEEKLR--LLSY----LFYGCVSMTLNTSTIAPVK------
----DK-------KVSSLKMGSWLKDIQLFGVESKQGNVYKG-----K------------
--FLNQ-PVVLKQPKKSF----FLENTLK-DYFNGIYCVNKLR-----IECPLFAYTYGL
LTVTNKKAT---------------------------------------------------
------------------------------KGTMDDELWLVTEYI----NGK-TLKAMLT
-------------------EDLLSF---KDFLDIFVQILIALEIGQEKYKFCHYDLHTDN
IIIDKILGA-----PYRAHVFV------------YDI------DVNSVYRPVLIDYGMSS
ISPEK--------------NVSIGQHKIEKNGIFHYLFPGYDAYVFLLFCR-DIA-----
-------------------------------------NNTIQAGIDELFKFYGSIDHV--
----------NYVSTLK---N---------------NTGRQTPL------LFLEYIRKTY
P-HISFKFSPRTAMNKSLLVKS--PTVML----VDLLFEGTTDITFR------KTVKQ--
--S-----LTT--QK--------------------NITQGFIHF-MIECIRN-----KKW
---FDEENKNFLPLSVYKKMISRDMD-------------------LFDSIESHVR-----
-----------TTDD--LNQ-----------------------------K---M---E--
-----------------------NSQYLVNILF-LIRQLRLE--D-------------FK
PY--------------------REWAFKFES--SDLMKFYKSKKPH--------------
FDLTERLK----------------------------------------------------
------------------------------
>YP_009046762
------------------------------------------------------------
------------------------------------------------------------
------------------------------------------------------------
------------------------------------------------------------
------------------------------------------------------------
------------------------------------------------------------
------------------------------------------------------------
------------------------------------------------------------
------------------------------------------------------------
------------------------------------------------------------
------------------------------------------------------------
------------------------------------------------------------
-------------------------------MNISTVSSDDDYIDLSNFNSLEDCVNRFG
LRAFRFKKKFTDNSSQG--SVGILV-----K----APLFGPPKDSRIDLEFPEISS----
----------------------------------ELVYARDFFVS--------PYFAK--
QKIYPKDVIVYKIGTET------PYLSRH-EYAVSKS-LHKLS-----MFLPNFMRPLGF
VKDVLADPKR--------------------------------------------RGSPFL
R------------------YST---------NNKIFSDLALFEYI----EAPTTLGILLD
NESEDVGRK---KEGGRKREEKGKF---QIINSLINQLMLAILISQQKINFIHNDLHFDN
VLVSRCLER----TFILYIFNLPSSTPETPETLTYAL------VPTFGHFPVIIDYGFSF
TDHLNNG-PLYT-------GIHHNN-----KG---YLNYTFDEFTDFKTMLVRLAHSKYN
F------------------------NGNNS----G-DGDAFR---RLVRKQI----VERL
------------------------------------------------------------
-----------PID-------RQTGWDT------------------TKEDS----VSKKL
LKY-----IKPFVVDFLKNRKVKWEITEKLEDCFFIRKDYELIDVIGSLIILPLQNKK--
---Y--D--------TLPEHLSSFLTEWMKIERWVST--TSDKVFVFTSIVDQIRADLTI
LGGLR---------E----TDDEDAIVQKQLVEFQRTI----F-----KL---M---DKI
GNKIV------------------LNNLDYRKLYSSIISLS-------ECFEGFKYLESE-
--------------KCLKRKRLEYQK-MEPKSSFDMYRLIEP-----------FLMEPFE
IQKGDYFVVLDACYEKSYSFVVKNEKIVKTVNDLPVSQKAE-FLFKNIVNS---------
------------------------------
>YP_654607
--------------------------------MQLNYDYFT-KPECKI--LLPKVQTNPR
YK---NFTQ-LYYTVGDEEQFWVETTLKPFLEKDGDASPQSQQRVASQENVWRNLET---
---FVPWQGYENISAAEV---EPTFQYMFNRFKKGIYVSIAGGRLQSFVPFSKANFTNDW
ADRIQ--IDP-KYGSFLNFLKAQHDLNNK-W--------------NGTTYKWNPNKVCPD
PRYWYA-NNCIVRYENPISES---------------------------------------
-----------------------HSNVAQIKSMLLELVEKR-HISDVKFFINRRD-FPLL
TRD---GTEAYDNIFGDETPVPEQY---RHRKWLPILSMCTSERFADIAIPTHEDWSRVK
SDE------------------GIYFPPVCRNYTFQFVH-TWSDKVAKAVFRGSNTGCGWN
ETNNV-----RLKLARLGT--V----RPDLLDAGITNWNLR-VRVSKH----SPYLQIPD
P------G-TLTAVDRLSPHQQ-SQYKFIVHV-EGHVSAFRLSLELGMKSCILLVQSL--
-------HGWKMWYSDLLKPWVHYVPVRPDLSDLFDRIEWCR-ANDAQCRAMAENAYQFY
RTHLDKESILDHLQHTLNRLARQFTA--Q-------------EPPTDP----LLLQMEWE
RQA----LAQLA--------------PQKTSALTGQF-----------------------
-----------PPSPFR--NWGSLC--GFEKFVTQALDPRM-------------------
----------------------------EMGSVAVPGKTIFKSKTTKV-----TLYQL--
----GGTWFVAKRTINLM----KKLEFLH-EGFIGKMVLNNLV-----KWCPNYLYTFHY
RDEPFISYT------------------------------------WKDYNSLEGGSR---
-----------------------------VFNPTVKESTVMQEFI----DGP-TLQAFLQ
---------------------TCTF---KSYFEVLFSLCCALLLGQSLCGFVHHDLKPWN
VVVQVL-PE---PTVVEYTVRPDPNS----GEKFLTW------KIKTRYIPVMIDYGKSH
VVY--------------R-NVHYGVA------DQFATNWSLDLQTLLVSTLNEWMLRYHQ
---------------------------SE---GKENPSPDYGDLVYTAN-FLSTR---PL
-----KTVRDLAGWTLANKKFQTQAPLDFKIF----PSNAPVIE------DFLKHM----
APLTKKYK--ISFGKGAATAA---GWSFN----PRQIVDLAFSLDPDQQANAWVQVPRRI
YRN-----PLPAATN--------------------KLVATFIAQQLWNGLVVPKLGFVDW
---AQSE---NLNRS----VAESIWN-------------------EYDKMEKFLTQHYWS
KIDKM--------TPAPLTIEPYPDAFQT-LVQLRLKPTRSLFLSS--DK---L---Q--
---RLRRNIAPQYD--------APAFPDYDQYRGMIL----DMVK------------DSG
PF------------KLTPD-LAAFYLDNLKPLFDEKIMEAVTNLET--------------
IKFYTQPTTK---------------SKF--------------------------------
------------------------------
>YP_009552342
-----------------MNESLSTSIYSLNLSEMPPSSRMT-VQECKA-YVNEKMIPNAF
FP---EIEQ-DV--MGNEEQFNSSRIRKNLIEKPIP-------------SFNKNAFKEKN
VLPNKFWYKNKNLDSRSV---SNTFNYLFHKFKKGIFIRIANNKLESFIPFENVNFQNEY
SHLIE--IDPK-FGSMENFMKYVSGKLGY-----------------------RNFQKVKP
KEEWVA-NNPLLRFETVNPKND-----SV-------------------------------
-------------------AAMSANNKVILQDMFETLCEKR-NVPDIEFFINRRD-FPQI
KMN---DTEAYNHIWGGSNHPLVSH---KYEKYAPILSGSTSEMYADIAFPTYEDWARCI
NQK-----------------YGTVFPNACREYPKIE-KIQWNEKIAKAVFRGTTTGAGVT
PETNQ-----RIKVMDMAETPQ----GKKLLNVGITKWNLR-PRKLQD----AKYIQTIE
R------RNGYPKANRLSLQEQ-SQYKYILNL-EGHVAAYRLSYEMSSGSVILLADSK--
---------WKMWYHHLIKPYVHYVPVKEDLSDLFSQIEWCK-QNDEKCQAIAKNALNFY
SMYLNEDGVLDFLEKELWEISKQTKTY---------------EYLPDL----VLWNVENE
KTQ----LNKIV--------------------FSEEVFRYDAPKT---------------
---------------PR--CIGLLD--GM----LQVFRSKSIS-----------------
----------------------------EL----DWKETLFENINGQV-----DIFNM--
----NGMYIVGKKSSHEG----KQLEHDH-ENYIGLYGVNKLV-----AKVPNFAYVFGP
IK----------------------------------------------------------
----------------------------------DAQDMVFMEHV----PGL-SFMDWIK
-------------------SRYYNF---KDFLSILVQINLALNVAQNYNGFIHNDLYPWN
IIIKQN-NE---GREFHYFMNFSSSG----ERN--IV------TMKPNFIPVIVDYGKAR
CIIY-------E-EEY-G-NVDHGIC------NLYQQTSISDTLSILYGSL-AVLKDEGK
---------------------------L---------T---QNEYKLLE-FPQKI-----
-----G--VKNHTNITRWTTFGSFFKFKPSTK---SFINPKSFI------DFIFMTFKND
KPQMK--KS--------TTFSFEMENGIN----PVTTKNFVQT---GNWFQALMGFVQHV
DKS-----RQPQTSN--------------------LFFQKIMKNIIQRRS--------MW
---TDYE---IRKIG----SQL---------------------------------EFQWS
KVKKL--------LEIE----KQKV-LNS-------KLPENNFPKP--EA---V---Y--
---LDEEI-TPEYVKNNRGNLYSDDWLTI--WQMMLE----ANLF---------------
--------------NVTTI-EYSDFIRLNGFLYHNAIASNNTM-----------------
RKLHDSLG----------------------------------------------------
------------------------------
>YP_073677
--------------------------------------------------------MNDR
FP---YFDS-PVFIAGSYDQFLARL-----SNLP-----------------VSEKTKEKH
IFEYKIWEKYENRTAKSV---ENTFKYLFYKFKKGIFVQIRNNTLITFLPFSNEDYVNEW
SPRIK--TDLKKYKTFKQLIDKVHALKNY-----------------------KPVLKLKP
VERWVM-NDPLVRYDTPKTVG---------------------------------------
----------------------LGHHVDTVKHMLEKLCELKT-VPDIDFFFNQRD-FPLL
KED---ETEPYQHIFNTSKQPLLSH---NYSSYCPILSMVTARHYADVPVPTYDCWIRAW
SAE-----------------NDK-TDDLTYLESIKI-NTDWNSKLSKAIFRGSSTGAGVT
VETNQ-----RLKVCLKL-AKE----RPDLIDAGITKWNLR-PRKHKS----SKYLETIE
L-------EEYPLADFISPQEQADHYKYILCL-EGHVAAFRISREMTYGCTLLLTETP--
---------YKMWFVPYLKPWIHYVPVAYDCSNLIERIEWCK-THDKECKLIAEMALKFV
TEELTIDKTLDYFKYILTELS---VNY---------------TYPINI----IQEQNRLI
EEK----FSESV--------------------FTEEKFPYDIPDM---------------
---------------YR--TAGYLD--GT----QLIFNSCPIM-----------------
----------------------------KKGKILKHTDYLKE-----------TLYSF--
----NNVDCIERKY---Y----DPVLTRY-EAYLGLYAFNRCC-----SKIPNFTYVYGI
SP----------------------------------------------------------
----------------------------------LNPDAVYLEYV----EAP-SLKDWLS
-------------------GPEFTR---AELIILLSQISCALKEAEMTAGIRHFNLTPET
IKVKKL-DS---AIDLHYH-----DG----LGK--II------SIKVQNLALIDYYYRAS
AVIY-------C-EEKDA-PFIFRRC------DFEEKSYSDSDLIGLIAEI-SYLKD---
------------------------------------------------------------
------------IVSFKYKSFGSHWSYRHKS-----V------L------DSIKLAIKYK
LTDRIKYSS--------EPYKSLSEYGPL----PRYVYYLAEK---GRHDSAIKAALQRI
IKN-----PPPRSSN--------------------AFIQAFIKNLLDVRF--------AW
---TARF---GLNHK----KVYEFLT-------------------KQPPAITGFPQLVWP
AISDL--------DEEVIGLPKYISIVEI-------KPPVIDYFEP--GV---S---Y--
---DVSGS-TCEF-------------IDI-LYRCCVK----NLLI---------------
--------------GE----VKKELIKANPYILHYVFANYAVN-----------------
YALTPQNQ----------------------------------------------------
------------------------------
>YP_009342233
------------------------------------------------------MIMNDR
FP---YFDS-PIYTAGSYDQFLTVC-----SDLS-----------------ARKKVGEKH
SFEYKIWKKYENRKAKSV---ENTFKYLFYKFKKGIFVQIRNNKVITFLPFSNENYVNEW
SQKIK--VDPKKYKSIKQLIDKAHALKNY-----------------------KPVLKLKP
IERWVM-NDPLVRYDTPKTVS---------------------------------------
----------------------LGHHVDTVKHMLEKLCELKTDVPDIDFFLNQRD-FPLI
KED---DTEPYQHIFSTSKQPLLSH---NYSSYCPILSMVTADRYTDVPIPTYDCWIRAW
SAD-----------------NNK-TENLAYLEPIKP-SKNWDSKLAKAVFRGSSTGAGVT
VETNQ-----RLKVCLKL-AKE----RSDLIDAGITKWNLR-PRKHKS----SKYLELID
V-------DEYPQADFISPQEQADRYKYVLCL-EGHVAAFRISREMTYGCTLLLTETP--
---------YKMWFVPHLKPWVHYVPVAYDCSNLIERIEWCK-THDLECKNMAEAAVEFV
ARELTVDKTLDYLKYVLTELS---VDY---------------DYPKNI----VKEQNQKI
EEK----FSESV--------------------FTEEKFPYDVPDM---------------
---------------YR--TAGYLD--GT----RLIFNGCPVM-----------------
----------------------------KKIKFLKRSDTLEE-----------TLYSF--
----NNVECVERKY---Y----DSTLTRY-EAYLGLYAFNKCC-----GKIPNFTYVYGI
SP----------------------------------------------------------
----------------------------------VNPEVVYLEYV----NAP-SLKEWLN
-------------------GPEFTR---SELIILLCQISCALKEAEITAGIRHFNLNLET
IKVKKL-ES---PVDVHYH-----DG----RGK--II------SIKVQNLALIDYYYRAS
AVIY-------C-EETDS-PFIFRRC------DFEEKSYSDSDLIGLIAEI-PYLKD---
------------------------------------------------------------
------------IVSFKYKTFGSHWSYRHKS-----V------L------DPVKLAFKYK
LNDRVSYSL--------EPYKSLSEYGPL----PRYVYYLAEK---GRHDSAIKAALQRI
IKN-----PPPKSDN--------------------AFIQAFIKHLLNVRF--------AW
---TARF---GLNHK----KVYEFLL-------------------KQPQAVTGFPKLTWP
AISDL--------GEEVIGFPKYSVLTEL-------KPPVIDYFEP--GT---S---Y--
---DVVGP-TCEF-------------IDI-LYRCCVK----NLLI---------------
--------------GD----VKKELINADPYSLHYLFANYAVN-----------------
YKLKT-------------------------------------------------------
------------------------------
>NP_078770
--------------------------------------------------------MNDR
FP---YFDV-PIYMAGSYDQFLAQL-----VVDP-----------------IRPVQNFDQ
TVEFEKWSKYKNLSAKSV---ENTFKYIFYKFKKGIFVQIRNNNVVTFLPFSNENYVNEL
SFKIK--VDTKKYKNILELINKIQVLKNY-----------------------KPILKLKP
INKWTM-NDPLVRYDTPKKIV---------------------------------------
----------------------LGHHVLTIKHMLEKLCEQETDVPDVDFFINNRD-FPLL
KED---DTEPYQHILGTSRHPLISH---NYSSYCPILSMVTSYKYTDIPIPTYECWIRAW
CTE-----------------TETAVDSQPFMEPIKL-QTPWDSKLSKAVFRGSSTGAGVT
IETNQ-----RLKVCLKL-AQE----RPDLIDAGITKWNLR-PRKYKG----SKYLETIE
L-------DAYNLANFLTPQQQADNYKYILCL-EGHVAAFRLSRELTYGAVVLLPETA--
---------YDLWFMTYLKPWIHYVPIKHDCSDLIEKITWCI-KHDNKCKIIMENALNFV
AQNLNVKETFKYLKSVFNQIT---GHY---------------QYFNPI----MY-VDRIT
KNY----FESLS--------------------FIVKDFPYNIPAM---------------
---------------FR--TAGYLD--GT----RLIFEGCPKM-----------------
----------------------------KRLKLLTQTNFMTE-----------TLYSF--
----NNIKCVKRTY---Y----NIALTHY-EAYIGIHAINKCC-----SKIPNFTYVYGI
LP----------------------------------------------------------
----------------------------------MDPKSVYLEYI----EAP-TLKEWLN
-------------------SPKFSK---TELINIICQLTCALKEAEMTAGIRHFNLSIET
VKILSV-EQ---PIQLNYH-----DG----KSN--II------SITVQNIAIIDYYYRAS
AVIY-------Y-KEIDG-PLILQQC------DFENTSSSNSDIIGLIIEI-PYLKN---
------------------------------------------------------------
------------IISLTVGTFGSHWNYKHK------------------------------
------------------------------------------------------------
------------------------------------------------------------
------------------------------------------------------------
------------------------------------------------------------
------------------------------------------------------------
------------------------------------------------------------
------------------------------------------------------------
------------------------------
>YP_009052348
MAKFTKKFIKKNKKTKRFKKSNKSVI-----PVIPNKGYYKNIKECEENTKKPIVVTNKK
FQRFPNIFDQLFYTAGDVADIEKHSYLPLRHLKLKN---------------YTLKKS---
---IDIPKIYKDFNFQAV---KNTFNYIFNEQKKSVFVMIKDNKLEVYLPFSNARYRNSD
EILKQLYIDDEDKEDLKNFVETTDSNQKKILWQK-----LTKNVIEKLQPKF-SGRLNYN
RQFWITNNNCLIKGTFENVEG---------------------------------------
-----------------------DRSENVFKDMLEQLCESE-TVPDSVFFLNKKD-FPII
KKN---LTYPFDDLMDGEVKLPEEY---RKQTYCPIFSSSITDAFADLLMPNEDDWRKVS
ENFYTD----------------YSSKKACKIH-NEPERTDWKDKIEKVIFRGKLTGCGTT
YDTNI-----RLKAAKMGK--E----NPDVLDVGLVDFNRR-LKKPKD----EPVKVFDP
K------EFDIQLKNKITDTEK-LKFKYILNL-DGNVSAFRLGSELSSGSVVLLPDSP--
---------YKIWYSDLLEPYKHFVPIKKDLSNLLDQVEWCQ-ENDSKCKKIAENAMKFH
EKTFSKKNLLKYFNSKLKEIAAIRSSKFF-----E-------KPKTKP----DIVIVTIF
RED----VSGKR--------------TSQKEKFLEIM-PKLFEDA--NLNII-VVE----
-----------QSEDGRKFNIGKLKNIGFDIAVKQKLKGHV-------------------
------------IFTDID-----------MIPDSNLMKYYLKKPSVPI-----A------
--------LAVKGTRYSY----GKINENN-PPFLGGVVAFNTKDFKKINGYPNNALGWGG
EDDMLR--N------------------------------------RIHYAGLEI------
--------------------------------------------------GY-PLEGLV-
-----------------IDMEQVSI---KTKLMTLKQ---NNLKENLKYEKIVQDVDTWK
TNGL---------NNLNYTVISKKKT----KN-IHHYIVNIDTNIDMENNPELFNFENKV
LKNV--------------------KI------NNFNLKEVK-------------------
------------------------------------------------------------
------------------------------------------------------------
------------------------------------------------------------
------------------------------------------------------------
------------------------------------------------------------
------------------------------------------------------------
------------------------------------------------------------
------------------------------------------------------------
------------------------------------------------------------
------------------------------
>AAV91071
------------------------------------------------------------
--------------MGDFLKFVNCQP-------------------------VTELKADAH
AHALDIWQGYVGHDHSAL---WHTYSYMYYCCRKSTLVQFRRGKMVTFWSFENPRYVNGL
NM------DRTKFLNLIDTIRNRQGYKPL-----------------------NRTKAALP
TARWSV-NGPIVRYDVRKPDE---------------------------------------
---------------------TVNTNLFMMERALVELSSRK-NVPDCDFFLNVKD-YPVL
ARN---RTRPHTQAYGPDVPLPAPW-DDPSKPMCPVMSMCTGLEYADIAIPTYECLAHAF
SVSDNPT----------LWPMGPD-VRLVKTPPLK-NLPKWSDRMPIAVFRGSSTGAGTT
VQNNQ-----RLKAVSFSM--E----HPELLDAGITKWNLR-PRKRTG----DPEYSTIA
PGQWPPHKNYPPLADSLTPEQQ-ANYKYILCL-WGHAPAFRLIRDLSLGSVVLLADVP--
----PGQKRLELWFYNLLVPWVHYVPVKGDLSDLVTVIQWCR-DNNQKCSAIATAGTILA
REKLGMDGQMNRLLKAVESVRIRSNPLGY-------------EIPQSP----VDVAYFMM
TRH----LASLG------------------KRLTK-F---KPTGP---------------
-----------PPRLPR--CHGTMK--GLQMAYE--------------------------
------------------------------------------------------------
----AGWPVPNVAVRKHG----GWYEDVS-VAFLGLIFFNSLM-----YRIPHFKYVYGF
KTPTAPPEI------------------------------------R-SFL----------
--------------------------------SAESPGVGVETFL----GEK-SLGEWID
------------------DGGWKEE---RQLALMLCQVTFALQEAQAAGGAVLGDLSVET
VYAVPY--------PLEEYVYHDGRG----GS-FGLKLYPADRWAVVETGP----RARAR
VKTLEL------DGRPGW-LITAGRSET----DNRAETAYHDVCCLLTSLLQRLVYVGHN
ATKDL------------AVKLILAANADFREAERQ--ANDVNS----GP-YAPEEGRSPL
TIAGPEEFRAGLVREFKLTEIGAVWADPSK------------------------------
-PISDTYR----IWERGLPRFGPYLWLT------------------GNREAAVRAVVKDA
LES-----APPQPST--------------------ALGLKQARQEYERRIGSDLINDIRW
---RPAH---LHLTR----YLKRPFS-------------------QFERSP----GFTWS
VGSVK------TVSVPAWAESKHARTSTT-------KLPERFNPASWGNA---V---EAI
GQDSMRDKQMSKLV-------ARTDPVDLHAYWARVAELTFDRAQWTETA----------
-F------------------PVAKLIDAGE------------------------------
------------------------------------------------------------
------------------------------
>YP_009182061
------------------------------------------------------------
----------------------------------MA-----NFLRDVNCETVSEYDGPDA
SIPDGVWEGYVGHDHAAL---WRTWSYVYECCKKGTLVQFRGGKLVTFSMFDNPRFSNGA
GIDAQ------KVLDLVDRARELQGYGPV-----------------------NRRTDVMP
VDRWAL-NGPLLRYDKRVLEDV--------------------------------------
--------------------GGTGPNRTMVRAQLEALQDER-DVPDCDFILNVRD-YPLL
RRD---GTRPYPQVYGKGRRLPEPWA--RGAPHVPVVSMCSGPTYADIAVPTYECIAHAY
TSSGRT------------LPAGGRFVKT----PSADSLPAWKDRKALAVFRGSSTGAGTS
TEDNQ-----RLRALQISI--S----RPDLADVGITKWNLR-PRKTER----YDGYHIIE
PWQFGRKSPYPTDAKPMTPEQI-AGYKYVLCL-WGHAPAFRLARDLSLGSVVLLPSRP--
----PGQEGLDMWHSSVLKPWTHYVPVRGDLSDLEKRIEWCR-DNDAECEKIAAAGMEAS
LNLLGWEGQLDRWMDVLRSVRLECCPGGY-------------DMPPSP----SLVSDSMC
VRQ-----------------------------MASFPRYEDVPQPSSPMPVL--------
---------------PR--CSGTLR--GWGL-----------------------------
-------------------------------------------------------AASLG
WDLGDAA-EVLD-------------VKRS-TAVLSKTVFNNLS-----YRTPHLRYAFGV
AASDPE------------------------------------------------------
----------------------------------STAAAILSEKL----KGAVTMRSWLE
DSRA-----------------WARG---RNVASVLCQVSQALLEAQAAAGTVFGDLSLDT
ILVVPDPLP-----EYVYHDG---TG-----GSFGLKLMPGDKWAVVT----YGDSTRAR
IRVLKGDGRKGHLAVVGPQPVY-PKL---------SERKWHDIC-CLVSCILRTARTSKR
P-----------AARALAAA-VARAAGVKR------PDLDAEA--LEATPYE--AREEPL
TRFGPAEFIEGLVREFKLEEGGWAWTKKNEN-----------------------------
-----IEK-------------VLRPWERGLPLYPVRLW-LS-----GDRKEALRACVSSV
LKA-----APPRPAT--------------------AAGAHHAFQTYLRTVGADLDSFPEW
---AAAA---A-----------HLKRLWKS--------------------PGSLPAG---
SASLRAPSVPPPCHGPAWALLFGTRTPGE-------------F-PSWFDPSCLGDWTEAL
GQGAP-------LDLENGPAKAGSDPVAVHSAWETASQLSFEEDGWTESEPRPVRREAH-
-------------VRAEERH----------------------------------------
------------------------------------------------------------
------------------------------
>YP_006347677
------------------------------------------------------------
----------------------------------MA-----NFLRDVNCETVSEYDGPDA
SIPEGVWEGYVGHDHAAL---WRTWSYVYECCKKGTLVQFRGGKLVTFSMFDNPRFSNGA
GIDAQ------KVLDLVDRARELQGYGPV-----------------------NRRTDVMP
VDRWAL-NGPLLRYDKRVLEDV--------------------------------------
--------------------GGTGPNRTMVRAQLEALQDER-DVPDCDFILNVRD-YPLL
RRD---GTRPYPQVYGKGRRLPEPWA--RGGPHVPVVSMCSGPTYADIAVPTYECIAHAY
TSSGRT------------LPAGERFVKT----PSADSLPAWKDRKALAVFRGSSTGAGTS
TEDNQ-----RLRALQISM--S----RPDLADVGITKWNLR-PRKTER----YDGYRIIE
PWQFGRKSPYPADAKPMTPEQI-AGYKYVLCL-WGHAPAFRLARDLSLGSVVLLPSRP--
----PGQEGLDMWHSSVLKPWTHYVPVRGDLSDLEKSIEWCK-DNDAECEKIAAAGMEAS
LNLLGWEGQLDRWMDVLRSVRLECCPGGY-------------DMPPSP----ALVSDSMC
VRQ-----------------------------MASFPRYEDVPQPSSPMPVL--------
---------------PR--CSGTLR--GWGL-----------------------------
-------------------------------------------------------AASLG
WDLGDAA-EVLD-------------VKRS-TAVLSKTVFNSLS-----YRTPHLRYAFGV
AASDPE------------------------------------------------------
----------------------------------STAAVILSEKL----KGAVTMKSWLE
DSRA-----------------WARG---RNVASVLCQVSQALLEAQAAAGTVFGDLSLDT
ILVVPDPLP-----EYVYHDG---TG-----GSFGLKLMPGDKWAVVT----YGDSTRAR
IRVLKGDGRKGHLAVVGPQPVY-PKL---------SERTWHDIC-CLVSCILRTARTSKR
P-----------AARALAAA-VARAAGVKR------PDLDAEA--LEATPYE--ARAEPL
TRFGPAEFIEGLVREFKLEEGGWAWTKKNEN-----------------------------
-----IEK-------------VLRPWERGLPLYPVRLW-LS-----GDRKEALRACVSSV
LKA-----APPRPAT--------------------AAGAHHAFQTYLRTVGADLDSFPEW
---AAAA---A-----------HLKRLWKS--------------------PGSLPAG---
SASLRAPSVPPPCHGPAWALPFGTRTPGE-------------F-PSWFDPSCLGDWTEAL
GQGAP-------LDLENGPAKAGSDPVAVHSAWETASQLSFEEDGWTESEPRPVRREAH-
-------------VRADERH----------------------------------------
------------------------------------------------------------
------------------------------
>AMZ05051
------------------------------------------------------------
----------------------------------MA-----NFLRDVNCETVSEYDGPDA
SIPEGVWEGYVGHDHAAL---WRTWSYVYECCKKGTLVQFRGGKLVTFSMFDNPRFSNGA
GIDAQ------KVLDLVDRARELQGYGPV-----------------------NRRTDVMP
VDRWAL-NGPLLRYDKRVLEDV--------------------------------------
--------------------GGTGPNRTMVRAQLEALQDER-DVPDCDFILNVRD-YPLL
RRD---GTRPYPQVYGKGRRLPEPWA--RGGPHVPVVSMCSGPTYADIAVPTYECIAHAY
TSSGRT------------LPAGERFVKT----PSADSLPAWKDRKALAVFRGSSTGAGTS
TEDNQ-----RLRALQISM--S----RPDLADVGITKWNLR-PRKTER----YDGYRIIE
PWQFGRKSPYPADAKPMTPEQI-AGYKYVLCL-WGHAPAFRLARDLSLGSVVLLPSRP--
----PGQEGLDMWHSSVLKPWTHYVPVRGDLSDLEKSIEWCK-DNDAECEKIAAAGMEAS
LNLLGWEGQLDRWMDVLRSVRLECCPGGY-------------DMPPSP----ALVSDSMC
VRQ-----------------------------MASFPRYEDVPQPSSPMPVL--------
---------------PR--CSGTLR--GWGL-----------------------------
-------------------------------------------------------AASLG
WDLGDAA-EVLD-------------VKRS-TAVLSKTVFNSLS-----YRTPHLRYAFGV
AASDPE------------------------------------------------------
----------------------------------STAAVILSEKL----KGAVTMKSWLE
DSRA-----------------WARG---RNVASVLCQVSQALLEAQAAAGTVFGDLSLDT
ILVVPDPLP-----EYVYHDG---TG-----GSFGLKLMPGDKWAVVT----YGDSTRAR
IRVLKGDGRKGHLAVVGPQPVY-PKL---------SERTWHDIC-CLVSCILRTARTSKR
P-----------AARALAAA-VARAAGVKR------PDLDAEA--LEATPYE--ARAEPL
TRFGPAEFIEGLVREFKLEEGGWAWTKKNEN-----------------------------
-----IEK-------------VLRPWERGLPLYPVRLW-LS-----GDRKEALRACVSSI
LKA-----APPRPAT--------------------AAGAHHAFQTYLRTVGADLDSFPEW
---AAAA---A-----------HLKRLWKS--------------------PGSLPAG---
SASLRAPSVPPPCHGPAWALPFGTRTPGE-------------F-PSWFDPSCLGDWTEAL
GQGAP-------LDLENGPAKAGSDPVAVHSAWETASQLSFEEDGWTESEPRPVRREAH-
-------------VRADERH----------------------------------------
------------------------------------------------------------
------------------------------
>ALN37662
------------------------------------------------------------
----------------------------------MA-----NFLRDVNCETVSEYDGPDA
SIPEGVWEGYVGHDHAAL---WRTWSYVYECCKKGTLVQFRGGKLVTFSMFDNPRFSNRA
GIDAQ------KVLDLVDRARELQGYGPV-----------------------NRRTDVMP
VDRWTL-NGPLLRYDKMVLEDV--------------------------------------
--------------------GGTGPNRTMVRAQLEALQDER-DVPDCDFILNVRD-YPLL
RRD---GTRPYPQVYGKGRRLSEPWA--RGGPHVPVVSMCSGPTYADIAVPTYECIAHAY
TSSGRT------------LPAGGRFVKT----PSADSLPAWKDRKALAVFRGSSTGAGTS
TEDNQ-----RLRALQISM--S----RPDLADVGITKWNLR-PRKTER----YNEYRIIE
PWQFGRKSPYPADSKPMTPEQI-AGYKYVLCL-WGHAPAFRLARDLSLGSVVLLPSRP--
----PGQEGLDMWHSSVLKPWTHYVPVRGDLSNLEKRIEWCR-DNDAECEKIAAAGMEAS
LNLLGWEGQLDRWMDVLKSVRLECCPGGY-------------DMPPSP----SLVSDYMC
VRQ-----------------------------MASFPRYENVPQPSSPMPVL--------
---------------PR--CSGTLR--GWGL-----------------------------
-------------------------------------------------------AASLG
WDLGDAA-EVLN-------------VKRS-TAVLSKTVFNNLS-----YRTPHLRYAFGV
AASDPK------------------------------------------------------
----------------------------------STAAVILSEKL----KGAVTMRSWLE
DSRA-----------------WTRG---RNVASVLCQVSQALLEAQAAAGTVFGDLSLDT
ILVVPDPLP-----EYVYHDG---TG-----GSFGLKLMPGDKWAVVT----YGDSTRAR
IRVLKGDGRKGHLAVVGPQPVY-PKL---------SERKWHDIC-CLVSCILRTARTSKR
P-----------AARALAAA-VARAAGVKR------PDLDAEA--LEATPYE--AREEPL
TRFGPAEFIEGLVIEFKLEEGGWAWTKKNEN-----------------------------
-----IEK-------------VLRPWERGLPLYPVRLW-LS-----RDRKEALRACVSSV
LKT-----APPRPAT--------------------AAGAHHTFQTYLRTVGVDLDSFPEW
---AAAA---A-----------HLKRLWKS--------------------PGSLPAG---
SASLRAPSVPPPCHGPVWALPFGTRTPGE-------------F-PSWFDPSCLGDWTEAL
GQGAP-------LDLENGPAKAGSDPVAIHSAWETASQLSFDENGWTESEPRPVRREAH-
-------------VRAEERH----------------------------------------
------------------------------------------------------------
------------------------------
>ANZ57092
------------------------------------------------------------
----------------------------------MA-----NFLRDVNCETVSEYDGPDA
SIPEGVWEGYVGHDHAAL---WRTWSYVYECCKKGTLVQFRGGKLVTFSMFDNPRFSNGA
GIDAQ------KVLDLVDRARELQGYGPV-----------------------NRRTDVMP
VDRWTL-NGPLLRYDKRVLEDV--------------------------------------
--------------------WGTGPNRTMVRAQLEALQDER-DVPDCDFILNVRD-YPLL
RRD---GTRPYPQVYGKGRRLPEPWA--RGGPHVPVVSMCSGPTYADIAVPTYECIAHAY
TSSGRT------------LPAGGRFVKT----PSADSLPAWKDRKALAVFRGSSTGAGTS
TEDNQ-----RLRALQISM--S----RPDLADVGITKWNLR-PRKTEG----YDGYRIIE
PWQFGRKSPYPADAKPMTPEQI-AGYKYVLCL-WGHAPAFRLARDLSLGSVVLLPSRP--
----LGQEGLDMWHSSVLKPWTHYVPVRGDLSDLEKRIEWCR-DNDAECEKIAVAGMEAS
LNLLGWEGQLDRWMDVLRSVRLECCPGGY-------------DMPPSP----SLVSDSMC
VRQ-----------------------------MASFPRYKDVPQPSSPMPVL--------
---------------PR--CSGTLR--GWGL-----------------------------
-------------------------------------------------------AASLG
WDLGDAA-EVLD-------------VKRS-TAVLSKTVFNNLS-----YRTPHLRYAFGV
AASDPE------------------------------------------------------
----------------------------------STAAVILSEKL----KGAVTMRSWLE
DSRA-----------------WARG---RNVASVLCQVSQALLEAQAAAGTVFGDLSLDT
ILVVPDPLP-----EYVYHDG---TG-----GSFGLKLMPGDKWAVVT----YGDSTRAR
IRVLKGDGRKGHLAVVGPQPVY-PKL---------SERKWHDIC-CLVSCILRTARTSKR
P-----------AARALAAA-VARAAGVKR------PDLDTEA--LEATPYE--AREEPL
TRFGPAEFIEGLVREFKLEEGGWAWTKKNEN-----------------------------
-----IEK-------------VFRPWERGLPLYPVRLW-LS-----GDRKEALMACVSSV
LKA-----APPRPTT--------------------TAGAHHTFQTYLRTVGVDLDSFPEW
---AAAA---A-----------HLKRLWKS--------------------PGSLPVG---
SAPLRAPSVPPPCHGPAWALPFGTRTPGE-------------F-PSWFDPSCLGDWTEAL
GQGAP-------LDLENGPTKAGSDPVAVHSAWETASQLSFEEDGWTESEPRPVRREAH-
-------------VRVEERH----------------------------------------
------------------------------------------------------------
------------------------------
>AVM86097
------------------------------------------------------------
----------------------------------MA-----NFLQDVNCETVSEYDGPDA
SIPEGVWEGYVGHDHAAL---WRTWSYVYECCKKGTLVQFRGGKLVTFSMFDNPRFSNGA
GIDAQ------KVLDLEDRARELQGYGPV-----------------------NRRTDVMP
VDRWTL-NGPLLRYDKSVLEDV--------------------------------------
--------------------GGTGPNRTMVRAQLEALQDER-DVPDCDFILNVRD-YPLL
RRD---GTRPYPQVYGKGRRLPEPWA--RGGPHVPVVSMCSGPTYADIAVPTYECIAHAY
TSSGRT------------LPAGGRFVKT----PSADSLPAWKDRKALAVFRGSSTGAGTS
TEDNQ-----RLRALQISM--S----RPDLADVGITKWNLR-PRKTER----YDGYRIIE
PWQFGRKSPYPAAAKPMTPEQI-AGYKYVLCL-WGHAPAFRLARDLSLGSVVLLPSRP--
----PGQEGLDMWHSSVLKPWTHYIPVRGDLSDLEKRIEWCR-DNDAECEKIAAAGMEAS
LNLLGWEGQLDRWMDVLRSVRLECCPGGY-------------DMPPSP----SLVSDSMC
VRQ-----------------------------MVSFPRYEDIPQPSSPMPVL--------
---------------PR--CSGTLR--GWGL-----------------------------
-------------------------------------------------------AASLG
WDLGDAA-EVLN-------------VKRS-TAVLSKTVFNNLI-----YRTPHLRYTFGV
AASDPE------------------------------------------------------
----------------------------------STAAVILSEKL----KGAVTMRSWLE
DSRA-----------------WARG---RNVASVLCQVSQALLEAQAAAGTVFGDLSLDT
ILVVPNPLP-----EYIYHDG---TG-----GSFGLKLMPGDKWAVVT----YGDYTRAR
IRVLKGDGRKGHLAVVGPQPVY-TKL---------SERKWHDIC-CLVSCILRTARTSKR
P-----------AARALAAA-VARAAGVKR------PDMDAEA--LEATPYE--AREEPL
TRFGPAEFINGLVREFKLEEGGWAWTEKNKN-----------------------------
-----IEK-------------VLRPWERGLPLYPVRLW-LS-----GDRKEAMRACVSSV
LKA-----APPRPAT--------------------AAGAHHTFQTYLRTVGADLDSFPEW
---AAAA---A-----------HLKRLWKS--------------------PGSLPAG---
SASLRAPSVPPPCHGPAWALPFGTRTPGE-------------F-PSWFDPSCLGDWTEAL
GQGAP-------LDLKNGPVKAGSDPVAVHSAWETASQLSFEEDGWTESEPRPVRREAH-
-------------VRAKERH----------------------------------------
------------------------------------------------------------
------------------------------
>AGV20614
------------------------------------------------------------
----------------------------------MA-----NFLRDVNCETVSEYNGPDA
SIPEGVWEGYVGHDHAAL---WRTWSYVYECCKKGTLVQFRGGKLVTFSMFDNPRFSNGA
GIDAQ------KVLDLEDRARELQGYGPV-----------------------NRRTDVMP
VDRWTL-NGPLLRYDKRVLEDV--------------------------------------
--------------------GGTGPNRTMVRAQLEALQDER-DVPDCDFILNVRD-YPLL
RRD---GTRPYPQVYGKGRRLPEPWA--RGGPHVPVMSMCSGPTYADIAVPTYECIAHAY
TSSGRT------------LPAGGRFVKT----PSADSLPAWKDRKALAVFRGSSTGAGTS
TEDNQ-----RLRALQISM--S----RPDLADVGITKWNLR-PRKTER----YDGYRIIE
PWQFGRKSPYPAAAKPMTPEQI-AGYKYVLCL-WGHAPAFRLARDLSLGSVVLLPSRP--
----PGQEGLDMWHSSVLKPWTHYIPVRGDLSDLEKRIEWCR-DNDAECEKIAAAGMEAS
LNLLGWEGQLDRWMDVLRSVRLECCPGGY-------------DMPPSP----SLVSDSMC
VRQ-----------------------------MVSFPRYEDIPQPSSPMPVL--------
---------------PR--CSGTLR--GWGL-----------------------------
-------------------------------------------------------AASLG
WDLGDAA-EVLN-------------VKRS-TAVLSKTVFNNLI-----YRTPHLRYTFGV
AASDPE------------------------------------------------------
----------------------------------STATVILSEKL----KGAVTMRSWLE
DSRA-----------------WARG---RNVASVLCQVSQALLEAQAAAGTVFGDLSLDT
ILVVPNPLP-----EYIYHDG---TG-----GSFGLKLMPGDKWAVVT----YGDYTRAR
IRVLKGDGRKGHLAVVGPQPVY-TKL---------SERKWHDIC-CLVSCILRTASISKR
P-----------AARALAAA-VARAAGVKR------PDLDAEA--LEATPYE--AREEPL
TRFGPAEFIKGLVREFKLEEGGMGVDGKEQE-----------------------------
-----HRE-------------GPQALGEGAASLPGEAVAVG-----GQERGPEGLCLFRP
QDR-----SPQTRH----------------------------------------------
--------------------------RRRS--------------------PPHL------
------PDLPEDGRG---------------------------------------------
------------------------------------------------------------
------------------------------------------------------------
------------------------------------------------------------
------------------------------
>AYP19477
------------------------------------------------------------
----------------------------------MA-----NFLQDVNCETVSEYDGPDA
SIPEGVWEGYVGHDHAAL---WRTWSYVYECCKKGTLVQFRGGKLVTFSMFDNPRFSNGA
GIDAQ------KVLDLEDRARELQGYGPV-----------------------NRRTDVMP
VDRWTL-NGPLLRYDKRVLEDV--------------------------------------
--------------------GGTGPNRTMVRAQLEALQDER-DVPDCDFILNVRD-YPLL
RRD---GTRPYPHVYGKGRRLPEPWA--RGGPHVPVVSMCSGPTYADIAVPTYECIAHAY
TSSGRT------------LPAGGRFVKT----PSADSLPAWKDRKALAVFRGSSTGAGTS
TEDNQ-----RLRALQISM--S----RPDLADVGITKWNLR-PRKTER----YDGYRIIE
PWQFGRKSPYPAAAKPMTPEQI-AGYKYVLCL-WGHAPAFRLARDLSLGSVVLLPSRP--
----PGQEGLDMWHSSVLKPWTHYIPVRGDLSDLEKRIEWCR-DNDAECEKIAAAGMEAS
LNLLGWEGQLDRWMDVLRSVRLECCPGGY-------------DMPPSP----SLVSDSMC
VRQ-----------------------------MVSFPRYEDIPQPSSPMPVL--------
---------------PR--CSGTLR--GWGL-----------------------------
-------------------------------------------------------AASLG
WDLGDAA-EVLN-------------VKRS-TAVLSKTVFNNLI-----YRTPHLRYTFGV
AASDPE------------------------------------------------------
----------------------------------STAAVILSEKL----KGAVTMRSWLE
DSRA-----------------WARG---RNVASVLCQVSQALLEAQAAAGTVFGDLSLDT
ILVVPNPLP-----EYIYHDG---TG-----GSFGLKLMPGDKWAVVT----YGDYTRAR
IRVLKGDGRKGHLAVVGPQPVY-TKL---------SERKWHDIC-CLVSCILRTARTSKR
P-----------AARALAAA-VARAAGVKR------PDMDAEA--LEATPYE--AREEPL
TRFGPAEFINGLVREFKLEEGGWAWTEKNKN-----------------------------
-----IEK-------------VLRPWERGLPLYPVRLW-LS-----GDRKEAMRACVSSV
LKA-----APPRPAT--------------------AAGAHHTFQTYLRTVGADLDSFPEW
---AAAA---A-----------HLKRLWKS--------------------PGSLPAG---
SASLRAPSVPPPCHGPAWALPFGTRTPGE-------------F-PSWFDPSCLGDWTEAM
GQGAP-------LDLENGPTKAGSDPVAVHSAWETASQLSFEEDGWTESEPRPVRREAH-
-------------VRAKERH----------------------------------------
------------------------------------------------------------
------------------------------
>ASH99209
------------------------------------------------------------
----------------------------------MA-----NFLRDVNCETVSEYNGPDA
SIPEGVWEGYVGHDHAAL---WRTWSYVYECCKKGTLVQFRGGKLVTFSMFDNPRFSNGA
GIDAQ------KVLDLEDRARELQGYGPV-----------------------NRRTDVMP
VDRWTL-NGPLLRYDKRVLEDV--------------------------------------
--------------------GGTGPNRTMVRAQLEALQDER-DVPDCDFILNVRD-YPLL
RRD---GTRPYPQVYGKGRRLPEPWA--RGGPHVPVVSMCSGPTYADIAVPTYECIAHAY
TSSGRT------------LPAGGRFVKT----PSADSLPAWRDRKALAVFRGSSTGAGTS
TEDNQ-----RLKALQISM--S----RPDLADVGITKWNLR-PRKTER----YDGYRIIE
PWQFGRKSPYPANAKPMTPEQI-AGYKYVLCL-WGHAPAFRLARDLSLGSVVLLPSRP--
----PGQEGLDMWHSSVLKPWTHYIPVRGDLSDLEKRIEWCR-DNDAECEKIAAAGMEAS
LNLLGWEGQLDRWMDVLRSVRLECCPGGY-------------DMPPSP----SLVSDSMC
VRQ-----------------------------MVSFPRYEDIPQPSSPMPVL--------
---------------PR--CSGTLR--GWGL-----------------------------
-------------------------------------------------------AASLG
WDLGDAA-EVLN-------------VKRS-TAVLSKTVFNNLI-----YRTPHLRYTFGV
AASDPE------------------------------------------------------
----------------------------------STAAVILSEKL----KGAVTMRSWLE
DSRA-----------------WARG---RNVASVLCQVSQALLEAQAAAGTVFGDLSLDT
ILVVPNPLP-----EYIYHDG---TG-----GSFGLKLMPGDKWAVVT----YGDYTRAR
IRVLKGDGRKGHLAVVGPQPVY-TKL---------SERKWHDIC-CLVSCILRTARTSKR
P-----------AARALAAA-VARAAGVKR------PDMDAEA--LEATPYE--AREEPL
TRFGPAEFINGLVREFKLEEGGWVWTEKNKN-----------------------------
-----IEK-------------VLRPWERGLPLYPVRLW-LS-----GDRKEAMRACVSSV
LKA-----APPRPAT--------------------AAGAHHTFQTYLRTVGADLDSFPEW
---AAAA---A-----------HLKRLWKS--------------------PGSLPAG---
SASLRAPSVPPPCHGPAWALPFGTRTPGE-------------F-PSWFDPSCLGDWTEAM
GQGAP-------LDLENGPAKAGSDPVAVHSAWETASQLSFEEDGWTESEPRPVRREAH-
-------------VRAKERH----------------------------------------
------------------------------------------------------------
------------------------------
>ALN36551
------------------------------------------------------------
----------------------------------MA-----NFLRDVNCETVSEYDGPDA
SIPEGVWEGYVGHDHAAL---WRTWSYVYECCKKGTLVQFRGGKLVTFSMFNNPRFSNRA
GIDAQ------KVLDLVDKARELQGYGPV-----------------------NRRTDVMP
VDRWTL-NGPLLRYDKMVLEDV--------------------------------------
--------------------GGTGPNRTMVRAQLEALQDER-DVPDCDFILNVRD-YPLL
RRD---GTRPYPQVYGKGRRLSEPWA--RGGPHVPVVSMCSGPTYADIAVPTYECIAHAY
TSSGRT------------LPAGGRFVKT----PSADSLPAWKDRKALAVFRGSSTGAGTS
TEDNQ-----RLRALQISM--S----RPDLADVGITKWNLR-PRKTER----YNGYRIIE
PWQFGRKSPYPADSKPMTPEQI-AGYKYVLCL-WGHAPAFRLARDLSLGSVVLLPSRP--
----PGQEGLDMWHSSVLKPWTHYVPVRGDLSNLEKRIEWCR-DNDAECEKIAAAGMEAS
LNLLGWEGQLDRWMDVLKSVRLECCPGGY-------------DMPPSP----SLVSDYMC
VRQ-----------------------------MASFPRYENVPQPSSPMPVL--------
---------------PR--CSGTLR--GWGL-----------------------------
-------------------------------------------------------AASLG
WDLGDAA-EVLN-------------VKKS-TAVLSKTVFNNLS-----YRTPHLRYAFGV
AASDPK------------------------------------------------------
----------------------------------STAAVILSEKL----KGAVTMRSWLE
DSRA-----------------WTRG---RNVASVLCQVSQALLEAQAAAGTVFGDLSLDT
ILVVPDPLP-----EYVYHDG---TG-----GSFGLKLMPGDKWAVVT----YGDSTRAR
IRVLKGDGRKGHLAVVGPQPVY-PKL---------SERKWHDIC-CLVSCILRTARTSKR
P-----------AARALAAA-VARAAGVKR------PDLDAEA--LEATPYE--AREEPL
TRFGPAEFIEGLVIEFKLEEGGWAWTKKNEN-----------------------------
-----IEK-------------VLRPWERGLPLYPVRLW-LS-----RDRKEALRACVSSV
LKT-----APPRPAT--------------------AAGAHHTFQTYLRTVGADLDSFPEW
---AAAA---A-----------HLKRLWKS--------------------PGSLPAG---
SASLHAPSVPPPCHGPVWALPFGTRTPGE-------------F-PSWFDPSCLGDWTEAL
GQGAP-------LDLENGPAKAGSDPVAIHSAWETASQLSFDENGWTESEPRPVRREAH-
-------------VRAEERH----------------------------------------
------------------------------------------------------------
------------------------------
>ALN36759
------------------------------------------------------------
----------------------------------MA-----NFLRDVNCETVSEYDGPDA
SIPEGVWEGYVGHDHAAL---WRTWSYVYECCKKGTLVQFRGGKLVTFSMFDNPRFSNRA
GIDAQ------KVLDLVDRARELQGYGPV-----------------------NRRTDVMP
VDRWTL-NGPLLRYDKMVLEDV--------------------------------------
--------------------GGTGPNRTMVRAQLEALQDER-DVPDCDFILNVRD-YPLL
RRD---GTRPYPQVYGKGRRLPEPWA--RGGPHVPVVSMCSGPTYADIAVPTYECIAHAY
TSSGRT------------LPAGGRFVKT----PSADSLPAWKDRKALAVFRGSSTGAGTS
TEDNQ-----RLRALQISM--S----RPDLADVGITKWNLR-PRKTER----YNGYRIIE
PWQFGRKSPYPADSKPMTPEQI-AGYKYVLCL-WGHAPAFRLARDLSLGSVVLLPSRP--
----PGQEGLDMWHSSVLKPWTHYVPVRGDLSNLEKRIEWCR-DNDAECEKIAAAGMEAS
LNLLGWEGQLDRWMDVLKSVRLECCPGGY-------------DMPPSP----FLVSDYMC
VRQ-----------------------------MASFPRYENVPQPSSPMPVL--------
---------------PR--CSGTLR--GWGL-----------------------------
-------------------------------------------------------AASLG
WDLGDAA-EVLN-------------VKRS-TAVLSKTVFNNLS-----YRTPHLRYAFGV
AASDPK------------------------------------------------------
----------------------------------STAAVILSEKL----KGAVTMRSWLE
DSRA-----------------WTRG---RNVASVLCQVSQALLEAQAAAGTVFGDLSLDT
ILVVPDPLP-----EYVYHDG---TG-----GSFGLKLMPGDKWAVVT----YGDSTRAR
IRVLKGDGRKGHLAVVGPQPVY-PKL---------SERKWHDIC-CLVSCILRTARTSKR
P-----------AARALAAA-VARAAGVKR------PDLDAEA--LEATPYE--AREEPL
TRFGPAEFIEGLVIEFKLEEGGWAWTKKNEN-----------------------------
-----IEK-------------VLRPWERGLPLYPVRLW-LS-----RDRKEALRACVSSV
LKT-----APPRPAT--------------------AAGAHHTFQTYLRTVGVDLDSFPEW
---AAAA---A-----------HLKKLWKS--------------------PGSLPAG---
SASLRAPSVPPPCHGPVWALPFGTRTPGE-------------F-PSWFDPSCLGDWTEAL
GQGAP-------LDLENGPAKAGSDPVAIHSAWETASQLSFDENGWTESEPRPVRREAH-
-------------VRAEERH----------------------------------------
------------------------------------------------------------
------------------------------
>AFA44986
------------------------------------------------------------
----------------------------------MA-----NFLRDVNCETVSEYDGPDA
SIPEGVWEGYVGHDHAAL---WRTWSYVYECCKKGTLVQFRGGKLVTFSMFDNPRFSNGA
GIDAQ------KVLDLEDRARELQGYGPV-----------------------NRRTDVMP
VDRWTL-NGPLLRYDKRVLEDV--------------------------------------
--------------------GGTGPNRTMVRAQLEALQDER-DVPDCDFILNVRD-YPLL
RRD---GTRPYPQVYGKGRRLPEPWA--RGGPHVPVVSMCSGPTYADIAVPTYECIAHAY
TSSGRT------------LPAGGRFVKT----PSADSLPAWKDRKALAVFRGSSTGAGTS
TEDNQ-----RLRALQISM--S----RPDLADVGITKWNLR-PRKTER----YDGYRIIE
PWQFGRKSPYPADAKPMTPEQI-AGYKYVLCL-WGHAPAFRLARDLSLGSVVLLPSRP--
----PGQEGLDMWHSSVLKPWTHYIPVRGDLSDLEKRIEWCR-DNDTECEKIAAAGMEAS
LNLLGWEGQLDRWMDVLRSVRLECCPGGY-------------DMPPSP----SLVSDSMC
VRQ-----------------------------MVSFPRYEDIPQPSSPMPVL--------
---------------PR--CSGTLR--GWGL-----------------------------
-------------------------------------------------------AASLG
WDLGDAA-EVLN-------------VKRS-TAVLSKTVFNNLI-----YRTPHLRYTFGV
AASDPE------------------------------------------------------
----------------------------------STAAVILSEKL----KGAVTMRSWLE
DSMA-----------------WAMG---RNVASVLCQVSQALLEAQAAAGTVFGDLSLDT
ILVVPNPLP-----EYIYHDG---TG-----GSFGLKLMPGDKWAVVT----YGDYTRAR
IRVLKGDGRKGHLAVVGPQPVY-TKL---------SERKWHDIC-CLVSCILRTARISKR
P-----------AARALAAA-VARAAGVKR------PDLDAEA--LEATPYE--AREEPL
TRFGPAEFIKGLVREFKLEEEGWAWTEKNKN-----------------------------
-----IEK-------------VLRPWERGLPLYPVRLW-LS-----GDRKEALRACVSSV
LKT-----APPRPAT--------------------AAGAHHTFQTYLRTVGADLDSFPEW
---AAAA---A-----------HLKRLWKS--------------------PGSLPAG---
SASLRTPSVPPPCHGPAWALPFGTRTPGE-------------F-PSWFDPSCLGDWTEAL
GQGAP-------LDLENGPTKAGSDPVAVHSAWETASQLSFEEDGWTESEPRPVRREAH-
-------------VRREAHVRAE-----------------ERH-----------------
------------------------------------------------------------
------------------------------
>API65226
------------------------------------------------------------
----------------------------------MA-----NFLQDVNCETVSEYDGPDA
SIPEGVWEGYVGHDHAAL---WRTWSYIYECCKKGTLVQFRGGKLVTFSMFDNPRFSNGA
GIDAQ------KVLDLEDRARELQGYGPV-----------------------NRRTDVMP
VDRWTL-NGPLLRYDKRVLEDV--------------------------------------
--------------------GGTGPNRTMVRAQLEALQDER-DVPDCDFILNVRD-YPLL
RRD---GTRPYPQVYGKGRRLPEPWA--RGGPHVPVVSMCSGPTYADIAVPTYECIAHAY
TSSGRT------------LPAGGRFVKT----PSADSLPAWKDRKALAVFRGSSTGAGTS
TEDNQ-----RLKALQISM--S----RPDLADVGITKWNLR-PRKTER----YDGYRIIE
PWQFGRKSPYPAAAKPMTPEQI-AGYKYVLCL-WGHAPAFRLARDLSLGSVVLLPSRP--
----PGQEGLDMWHSSVLKPWTHYIPVRGDLSDLEKRIEWCR-DNDAECEKIAAAGMEAS
LNLLGWEGQLDRWMDVLRSVRLECCPGGY-------------DMPPSP----SLVSDSMC
VRQ-----------------------------MVSFPRYEDIPQPSSPMPVL--------
---------------PR--CSGTLR--GWGL-----------------------------
-------------------------------------------------------AASLG
WDLGDAA-EVLN-------------VKRS-TAVLSKTVFNNLI-----YRTPHLRYTFGV
AASDPE------------------------------------------------------
----------------------------------STAAVILSEKL----KGAVTMRSWLE
DSRA-----------------WARG---RNVASVLCQVSQALLEAQAAAGTVFGDLSLDT
ILVVPNPLP-----EYIYHDG---TG-----GSFGLKLMPGDKWAVVT----YGDYTRAR
IRVLKGDGRKGHLAVVGPQPVY-TKL---------SERKWHDIC-CLVSCILRTARTSKR
P-----------AARALAAA-VARAAGVKR------PDMDAEA--LEATPYE--AREEPL
TRFGPAEFINGLVREFKLEEGGWAWTEKNKN-----------------------------
-----IEK-------------VLRPWERGLPLYPVRLW-LS-----GDRKEAMRACVSSV
LKA-----APPRPAT--------------------AAGAHHTFQTYLRTVGADLDSFPEW
---AAAA---A-----------HLKRLWKS--------------------PGSLPAG---
SASLRAPSVPPPCHGPAWALPFGTRTPGE-------------F-PSWFDPSCLGDWTEAM
GQGAP-------LDLENGPTKAGSDPVAVHSAWETASQLSFEEDGWTESEPRPVRREAH-
-------------VRAKERH----------------------------------------
------------------------------------------------------------
------------------------------
>AAL77799
------------------------------------------------------------
----------------------------------MA-----NFLRDVNCETVSEYDGPDA
SIPEGVWEGYVGHDHAAL---WHTWSYVYECCKKGTLVQFRGGKLVTFSMFDNPRFSNGA
GIDAQ------KVLDLEDRARELQGYGPV-----------------------NRRTDVMP
VDRWTL-NGPILRYDKRVLEDV--------------------------------------
--------------------GGTGPNRTMVRAQLEALQDER-DVPDCDFILNVRD-YPLL
RRD---GTRPYPQVYGKGRRLPEPWA--RGGPHVPVVSMCSGPTYADIAVPTYECIAHAY
TSSGRT------------LPAGGRFVKT----PSADSLLAWKDRKALAVFRGSSTGAGTS
TEDNQ-----RLRALQISM--S----RPDLADVGITKWNLR-PRKTER----YDGYRIIE
PWQFGRKSPYPANAKPMTPEQI-AGYKYVLCL-WGHAPAFRLARDLSLGSVVLLPSCP--
----PGQEGLDMWHSSVLKPWTHYIPVRGDLSDLEKRIEWCR-DNDAECEKIAAAGMEAS
LNLLGWEGQLDRWMDVLRSVRLECCPGGY-------------DMPPSP----SLVSDSMC
IRQ-----------------------------MVSFPRYEDIPQPSSPMPVL--------
---------------PR--CSGTLR--GWGL-----------------------------
-------------------------------------------------------AASLG
WDMGDAA-EVLN-------------VKRS-TAVLSKTVFNNLI-----YRTPHLRYTFGV
AASDPE------------------------------------------------------
----------------------------------STAAVILSEKL----KGAVTMRSWLE
DSRA-----------------WAMG---RNVASVLCQVSQALLEAQAAAGTVFGDLSLDT
ILVVPNPLP-----EYIYHDG---TG-----GSFGLKLMPGDKWAVVT----YGDHTRAR
IRVLKGDGRKGHLAVVGPQPVY-TKL---------SERKWHDIC-CLVSCILRTARTSKC
P-----------AARALAAA-VARAAGVKR------HDLDAEA--LEATPYE--ARDEPL
TRFGPAEFIKGLVREFKLEDGGWAWTEKNKN-----------------------------
-----IEK-------------VLRPWERGLPLYPVRLW-ML-----GDRKEALRACVSSV
LKA-----APPRPTT--------------------AAGAHHTFQTYLRTVGADLDSFPEW
---AAAA---A-----------HLKRLWKS--------------------PGSLPAG---
SASLRAPSVPPPCHGPAWALPFGTRTPGE-------------F-PSWFDPSCLGDWTEAL
GQGAP-------LDLENGPAKAGSDPVAIHSAWETASQLSFEEDGWTESEPRPVRREAH-
-------------VRAKERH----------------------------------------
------------------------------------------------------------
------------------------------
>YP_009272777
------------------------------------------------------------
----------------------------------MA-----NFLRDVNCETVSEYDGPDA
SIPEGVWEGYVGHDHAAL---WRTWSYVYECCKKGTLVQFRGGKLVTFSMFDNPRFSNGA
GIDTQ------KVLDLVDRARELQGYGPV-----------------------NRRTDVMP
VDRWTL-NGPLLRYDKRVLEDV--------------------------------------
--------------------GGTGPNRTMVRAQLEALQDER-DVPDCDFILNVRD-YPLL
RRD---GTRPYPQVYGKGRRLPEPWA--RGGPHVPVVSMCSGPTYADIAVPTYECIAHAY
TSSGRT------------LPAGGRFVKT----PSADSLPAWKDRKALAVFRGSSTGAGTS
TEDNQ-----RLRALQISM--S----RPDLADVGITKWNLR-PRKTEG----YDGYRIIE
PWQFGRKSPYPADAKPMTPEQI-AGYKYVLCL-WGHAPAFRLARDLSLGSVVLLPSRP--
----LGQEGLDMWHSSVLKPWTHYVPVRGDLSDLEKRIEWCR-DNDAECEKIAVAGMEAS
LNLLGWEGQLDRWMDVLRSVRLECCPGGY-------------DMPPSP----SLVSDFMC
VRQ-----------------------------MASFPRYKDIPQPSSPMPVL--------
---------------PR--CSGTLR--GWGL-----------------------------
-------------------------------------------------------AASLG
WDLGDAA-EVLD-------------VKRS-TAVLSKTVFNNLS-----YRTPHLRYAFGV
AASDPE------------------------------------------------------
----------------------------------STAAVILSEKL----KGAVTMRSWLE
DSRA-----------------WARG---RNVASVLCQVSQALLEAQAAAGTVFGDLSLDT
ILVVPDPLP-----EYVYHDG---TG-----GSFGLKLMPGDKWAVVT----YGDSTRAR
IRVLKGDGRKGHLAVVGPQPVY-PKL---------SERKWHDIC-CLVSCILRTARTSKR
P-----------AARALAAA-VARAAGVKR------PDLDTEA--LEATPYE--AREEPL
TRFGPAEFIEGLVREFKLEEGGWMWTKKNEN-----------------------------
-----IEK-------------VFRPWERGLPLYPVRLW-LS-----GDRKEALMACVSSV
LKA-----APPRPAT--------------------TAGAHHTFQTYLRTVGVDLDSFPEW
---AAAA---A-----------HLKRLWKS--------------------PGSLPVG---
SAPLRTPSVPPPCHGPAWALPFGTRTPGE-------------F-PSWFDPSCLGDWTEAL
GQGAP-------LDLENGPTKAGSDPVAVHSAWETASQLSFEEDGWTESEPRPVRREAH-
-------------VRVEERH----------------------------------------
------------------------------------------------------------
------------------------------
>YP_003831
------------------------------------------------------------
----------------------------------MA-----NFLRDVNCETVSEYDGPDA
SIPEGVWEGYVGHDHAAL---WRTWSYVYECCKKGTLVQFRGGKLVTFSMFDNPRFSNRA
GIDAQ------KVLDLVDKARELQGYGPV-----------------------NRRTDVMP
VDRWTL-NGPLLRYDKMVLEDV--------------------------------------
--------------------GGTGPNRTMVRAQLEALQDER-DVPDCDFILNVRD-YPLL
RRD---GTRPYPQVYGKGRRLSEPWA--RGGPHVPVVSMCSGPTYADIAVPTYECIAHAY
TSSGRT------------LPAGGRFVKT----PSADSLPAWKDRKALAVFRGSSTGAGTS
TEDNQ-----RLRALQISM--S----RPDLADVGITKWNLR-PRKTER----YNGYRIIE
PWQFGRKSPYPADSKPMTPEQI-AGYKYVLCL-WGHAPAFRLARDLSLGSVVLLPSRP--
----PGQEGLDMWHSSVLKPWTHYVPVRGDLSNLEKRIEWCR-DNDAECEKIAAAGMEAS
LNLLGWEGQLDRWMDVLKSVRLECCPGGY-------------DMPPSP----SLVSDYMC
VRQ-----------------------------MASFPRYENVPQPSSPMPVL--------
---------------PR--CSGTLR--GWGL-----------------------------
-------------------------------------------------------AASLG
WDLGDAA-EVLN-------------VKKS-TAVLSKTVFNNLS-----YRTPHLRYAFGV
AASDPK------------------------------------------------------
----------------------------------STAAVILSEKL----KGAVTMRSWLE
DSRA-----------------WTRG---RNVASVLCQVSQALLEAQAAAGTVFGDLSLDT
ILVVPDPLP-----EYVYHDG---TG-----GSFGLKLMPGDKWAVVT----YGDSTRAR
IRVLKGDGRKGHLAVVGPQPVY-PKL---------SERKWHDIC-CLVSCILRTARTSKR
P-----------AARALAAA-VARAAGVKR------PDLDAEA--LEATPYE--AREEPL
TRFGPAEFIEGLVIEFKLEEGGWAWTKKNEN-----------------------------
-----IEK-------------VLRPWERGLPLYPVRLW-LS-----RDRKEALRACVSSV
LKT-----APPRPAT--------------------AAGAHHTFQTYLRTVGADLDSFPEW
---AAAA---A-----------HLKRLWKS--------------------PGSLPAG---
SASLHAPSVPPPCHGPVWALPFGTRTPGE-------------F-PSWFDPSCLGDWTEAL
GQGAP-------LDLENGPAKAGSDPVAIHSAWETASQLSFDENGWTESEPRPVRREAH-
-------------VRAEERH----------------------------------------
------------------------------------------------------------
------------------------------
>AJR29143
------------------------------------------------------------
----------------------------------MA-----NFLRDVNCETVSEYDGPDA
SIPEGVWEGYVGHDHAAL---WRTWSYVYECCKKGTLVQFRGGKLVTFSMFDNPRFSNGA
GIDAQ------KVLDLEDRARELQGYSPV-----------------------NRRTDVMP
VDRWTL-NGPLLRYDKRVLEDV--------------------------------------
--------------------GGTGPNRTMVRAQLEALQDER-DVPDCDFILNVRD-YPLL
RRD---GTRPYPQVYGKGRRLPEPWA--RGGPHVPVVSMCSGPTYADIAVPTYECIAHAY
TSSGRT------------LPAGGRFVKT----PSADSLPAWKDRKALAVFRGSSTGAGTS
TEDNQ-----RLRALQISM--S----RPDLADVGITKWNLR-PRKTER----YDEYRIIE
PWQFGRKSPYPANAKPMTPEQI-AGYKYVLCL-WGHAPAFRLARDLSLGSVVLLPSRP--
----PGQEGLDMWHSSVLKPWTHYIPVRGDLSDLEKRIEWCR-DNDAECEKIAAAGMEAS
LNLLGWEGQLDRWMDVLRSVRLECCPGGY-------------DMPPSP----SLVSDSMC
VRQ-----------------------------MVSFPRYEDVPQPSLPMPVL--------
---------------PR--CSGTLR--GWGL-----------------------------
-------------------------------------------------------AASLG
WDLGDAA-EVLN-------------VKRS-TAVLSKTVFNNLI-----YRTPHLRYTFGV
AASDPE------------------------------------------------------
----------------------------------STAAVILSEKL----KGAVTMRSWLE
DSRA-----------------WARG---RNVASVLCQVSQALLEAQAAAGTVFGDLSLDT
ILVVPNPLP-----EYIYHDG---TG-----GSFGLKLMPGDKWAVVT----YGDYTRAR
IRVLKGDGRKGHLAVVGPQPVY-TKL---------SERKWHDIC-CLVSCILRTARTSKR
P-----------AARALAAA-VARAAGVKR------PDLDAEA--LEATPYE--AREEPL
TRFGPAEFIKGLVREFKLEEGGWAWTEKNKN-----------------------------
-----IEK-------------VLRPWERGLPLYPVRLW-LS-----GDRKEALRACVSSV
LKT-----APPRPAT--------------------AAGAHHTFQTYLRTVGADLDSFPEW
---AAAA---A-----------HLKRLWKS--------------------PGFLPAG---
SASLRTPSVPPPCHGPAWALPFGTRTPGE-------------F-PSWFDPSCLGDWTEAL
GQGAP-------LDLENGPAKAGSDPVAVHSAWETASQLSFEEDGWTESEPRPVRREAR-
-------------VRREAHVRAE-----------------ERH-----------------
------------------------------------------------------------
------------------------------
>ALN36961
------------------------------------------------------------
----------------------------------MA-----NFLRDVNCETVSEYDGPDA
SIPEGVWEGYVGHDHAAL---WRTWSYVYECCKKGTLVQFRGGKLVTFSMFDNPRFSNRA
GIDAQ------KVLDLVDRARELQGYGPV-----------------------NRRTDVMP
VDRWTL-NGPLLRYDKMVLEDV--------------------------------------
--------------------GGTGPNRTMVRAQLEALQDER-DVPDCDFILNVRD-YPLL
RRD---GTRPYPQVYGKGRRLPEPWA--RGGPHVPVVSMCSGPTYADIAVPTYECIAHAY
TSSGRT------------LPAGGRFVKT----PSADSLPAWKDRKALAVFRGSSTGAGTS
TEDNQ-----RLRALQISM--S----RPDLADVGITKWNLR-PRKTER----YNGYRIIE
PWQFGRKSPYPADSKPMTPEQI-AGYKYVLCL-WGHAPAFRLARDLSLGSVVLLPSRP--
----PGQEGLDMWHSSVLKPWTHYVPVRGDLSNLEKRIEWCR-DNDAECEKIAAAGMEAS
LNLLGWEGQLDRWMDVLKSVRLECCPGGY-------------DMPPSP----SLVSDYMC
VRQ-----------------------------MASFPRYENVPQPSSPMPVL--------
---------------PR--CSGTLR--GWGL-----------------------------
-------------------------------------------------------AASLG
WDLGDAA-EVLN-------------VKRS-TAVLSKTVFNNLS-----YRTPHLRYAFGV
AASDPK------------------------------------------------------
----------------------------------STAAVILSEKL----KGAVTMRSWLE
DSRA-----------------WTRG---RNVASVLCQVSQALLEAQAAAGTVFGDLSLDT
ILVVPDPLP-----EYVYHDG---TG-----GSFGLKLMPGDKWAVVT----YGDSTRAR
IRVLKGDGRKGHLAVVGPQPVY-PKL---------SERKWHDIC-CLVSCILRTARTSKR
P-----------AARALAAA-VARAAGVKR------PDLDAEA--LEATPYK--AREEPL
TRFGPAEFIEGLVIEFKLEEGGWAWTKKNEN-----------------------------
-----IEK-------------VLRPWERGLPLYPVRLW-LS-----RDRKEALRACVSSV
LKT-----APPRPAT--------------------AAGAHHTFQTYLRTVGVDLDSFPEW
---AAAA---A-----------HLKRLWKS--------------------PGSLPAG---
SASLRTPSVPPPCHGPVWALPFGTRTPGE-------------F-PSWFDPSCLGDWTEAL
GQGAP-------LDLENGPAKAGSDPVAIHSAWETASQLSFDENGWTESEPRPVRREAH-
-------------VRAEERH----------------------------------------
------------------------------------------------------------
------------------------------
>ANZ56997
------------------------------------------------------------
----------------------------------MA-----NFLRDVNCETVSEYDGPDA
SIPEGVWEGYVGHDHAAL---WRTWSYVYECCKKGTLVQFRGGKLVTFSMFDNPRFSNGA
GIDAQ------KVLDLEDRARELQGYGPV-----------------------NRRTDVMP
VDRWTL-NGPLLRYDKRVLEDV--------------------------------------
--------------------GGTGPNRTMVRAQLEALQDER-DVPDCDFILNVRD-YPLL
RRD---GTRPYPQVYGKGRRLPEPWA--RGGPHVPVVSMCSGPTYADIAVPTYECIAHAY
TSSGRT------------LPAGGRFVKT----PSADSLPAWKDRKALAVFRGSSTGAGTS
TEDNQ-----RLRALQISM--S----RPDLADVGITKWNLR-PRKTER----YDGYRIIE
PWQFGRKSPYPADVKPMTPEQI-AGYKYVLCL-WGHAPAFRLARDLSLGSVVLLPSRP--
----PGQEGLDMWHSSVLKPWTHYIPVRGDLSDLEKRIEWCR-DNDAECEKIAAAGMEAS
LNLLGWEGQLDRWMDVLRSVRLECCPGGY-------------DMPPSP----SLVSDSMC
VRQ-----------------------------MVSFPRYEDIPQPSLPMPVL--------
---------------PR--CSGTLR--GWGM-----------------------------
-------------------------------------------------------AASLG
WDLGDAA-EVLN-------------VKRS-TAVLSKTVFNNLI-----YRTPHLRYTFGV
AASDPE------------------------------------------------------
----------------------------------STAAVILSEKL----KGAVTMRSWLE
DSRA-----------------WARG---RNVASVLCQVSQALLEAQAAAGTVFGDLSLDT
ILVVPNPLP-----EYIYHDG---TG-----GSFGLKLMPGDKWAVVT----YGDYTRAR
IRVLKGDGRKGHLVVVGPQPVY-TKL---------SERKWHDIC-CLVSCILRTARTSKC
P-----------AARALAAA-VARAAGVKR------PDLDAEA--LEVTPYE--AREEPL
TRFGPAEFIKGLVREFKLEEGGWTWTEKNKN-----------------------------
-----IEK-------------VLRPWERGLPLYPVRLW-LS-----GDRKEAMRACVSSV
LKT-----APPRPAT--------------------AAGAHHTFQTYLRTVGADLDSFPEW
---AAAA---A-----------HLKRLWKS--------------------PGSLPAG---
SASLRTPSVPPPCHGPAWALPFGTRTPGE-------------F-PSWFDPSCLGDWTEAL
GQGAP-------LDLENGPAKAGSDPVAVHSAWETASQLSFEEDGWTESEPRPVRRAAH-
-------------VRAEE-----------------------RH-----------------
------------------------------------------------------------
------------------------------
>ASQ42930
------------------------------------------------------------
----------------------------------MA-----NFLRDVNCETVSEYEGPDA
SIPEGVWEGYVGHDHAAL---WRTWSYVYECCKKGTLVQFRGGKLVTFSMFDNPRFSNGA
GIDAQ------KVLDLEDRARELQGYSPV-----------------------NRRTDVMP
VDRWTL-NGPLLRYDKRVLEDV--------------------------------------
--------------------GGTGPNRTMVRAQLEALQDER-DVPDCDFILNVRD-YPLL
RRD---GTRPYPQVYGKGRRLPEPWA--RGGPHVPVVSMCSGPTYADIAVPTYECIAHAY
TSSGRT------------LPAGGRFVKT----PSADSLPAWKDRKALAVFRGSSTGAGTS
TEDNQ-----RLRALQISM--S----RPDLADVGITKWNLR-PRKTER----YDGYRIIE
PWQFGRKSPYPANAKPMTPEQI-AGYKYVLCL-WGHAPAFRLARDLSLGSVVLLPSRP--
----PGQEGLDMWHSSVLKPWTHYIPVRGDLSDLEKRIEWCR-DNDAECEKIAAAGMEAS
LNLLGWEGQLDRWMDVLRSVRLECCPGGY-------------DMPPSP----SLVSDSMC
VRQ-----------------------------MVSFPRYEDVPQPSLPMPVL--------
---------------PR--CSGTLR--GWGL-----------------------------
-------------------------------------------------------AASLG
WDLGDAA-EVLN-------------VKRS-TAVLSKTVFNNLI-----YRTPHLRYTFGV
AASDPE------------------------------------------------------
----------------------------------STAAVILSEKL----KGAVTMRSWLE
DSRA-----------------WARG---RNVASVLCQVSQALLEAQAAAGTVFGDLSLDT
ILVVPNPLP-----EYIYHDG---TG-----GSFGLKLMPGDKWAVVT----YGDYTRAR
IRVLKGDGRKGHLAVVGPQPVY-TKL---------SERKWHDIC-CLVSCILRMARISKR
P-----------DARALAAA-VARAAGVKR------PDLDAEA--LEATPYE--AREEPL
TRFGPAEFIKGLVREFKLEEGGWAWTEKNKN-----------------------------
-----IEK-------------VLRPWERGLPLYPVRLW-LS-----GDRKEALRACVSSV
LKT-----APPRPAT--------------------AAGAHHTFQTYLRTVGADLDSFPEW
---AAAA---A-----------HLKRLWKS--------------------PGSLPAG---
SASLRTPSVPPPCHGPAWALPFGTRTPGE-------------F-PSWFDPSCLGDWTEAL
GQGAP-------LDLENGPAKAGSDPVAVHSAWETASQLSFEEDGWTESEPRPVKREAH-
-------------VRREAHVRAE-----------------ERH-----------------
------------------------------------------------------------
------------------------------
>ALN37165
------------------------------------------------------------
----------------------------------MA-----NFLRDVNCETVSEYDGPDA
SIPEGVWEGYVGHDHAAL---WRTWSYVYECCKKGTLVQFRGGKLVTFSMFDNPRFSNRA
GIDAQ------KVLDLVDRARELQGYGPV-----------------------NRRTDVMP
VDRWTL-NGPLLRYDKMVLEDV--------------------------------------
--------------------GGTGPNRTMVRAQLEALQDER-DVPDCDFILNVRD-YPLL
RRD---GTRPYPQVYGKGRRLPEPWA--RGGPHVPVVSMCSGPTYADIAVPTYECIAHAY
TSSGRT------------LPAGGRFVKT----PSADSLPAWKDRKALAVFRGSSTGAGTS
TEDNQ-----RLRALQISM--S----RPDLADVGITKWNLR-PRKTER----YNGYRIIE
PWQFGRKSPYPADSKPMTPEQI-AGYKYVLCL-WGHAPAFRLARDLSLGSVVLLPSRP--
----PGQEGLDMWHSSVLKPWTHYVPVRGDLSNLEKRIEWCR-DNDAECEKIAAAGMEAS
LNLLGWEGQLDRWMDVLKSVRLECCPGGY-------------DMPPSP----SLVSDYMC
VRQ-----------------------------MASFPRYENVPQPSSPMPVL--------
---------------PR--CSGTLR--GWGL-----------------------------
-------------------------------------------------------AASLG
WDLGDAA-EVLN-------------VKRS-TAVLSKTVFNNLS-----YRTPHLRYAFGV
AASDPK------------------------------------------------------
----------------------------------STAAVILSEKL----KGAVTMRSWLE
DSRA-----------------WTRG---RNVASVLCQVSQALLEAQAAAGTVFGDLSLDT
ILVVPDPLP-----EYVYHDG---TG-----GSFGLKLMPGDKWAVVT----YGDSTRAR
IRVLKGDGRKGHLAVVGPQPVY-PKL---------SERKWHDIC-CLVSCILRTARTSKR
P-----------AARALAAA-VARAAGVKR------PDLDAEA--LEATPYE--AREEPL
TRFGPAEFIEGLVIEFKLEEGGWAWTKKNEN-----------------------------
-----IEK-------------VLRPWERGLPLYPVRLW-LS-----RDRKEALRACVSSV
LKT-----APPRPVT--------------------AAGAHHTFQTYLRTVGVDLDFFPEW
---AAAA---A-----------HLKKLWKS--------------------PGSLPAG---
SASLRAPSVPPPCHGPVWALPFGTRTPGE-------------F-PSWFDPSCLGDWTEAL
GQGAP-------LDLENGPAKAGSDPVAIHSAWETASQLSFDENGWTESEPRPVRREAH-
-------------VRAEERH----------------------------------------
------------------------------------------------------------
------------------------------
>YP_031605
------------------------------------------------------------
----------------------------------MA-----NFLQDVNCETVSEYDGPDA
SIPEGVWEGYVGHDHAAL---WRTWSYIYECCKKGTLVQFRGGKLVTFSMFDNPRFSNGA
GIDAQ------KVLDLEDRARELQGYGPV-----------------------NRRTDVMP
VDRWTL-NGPLLRYDKMVLEDV--------------------------------------
--------------------GGTGSNRTMVRAQLEALQDER-DVPDCDFILNVRD-YPLL
RRD---GTRPYPQVYGKGRRLPEPWA--RGGPHVPVVSMCSGPTYADIAVPTYECIAHAY
TSSGRT------------LPAGGRFVKT----PSADSLPAWRDRKALAVFRGSSTGAGTS
TEDNQ-----RLRALQISM--S----RPDLADVGITKWNLR-PRKTER----YDGYRIIE
PWQFGRKSPYPAAAKPMTPEQI-AGYKYVLCL-WGHAPAFRLARDLSLGSVVLLPSRP--
----PGQEGLDMWHSSVLKPWTHYIPVRGDLSDLEKRIEWCR-DNDAECEKIAAAGMEAS
LNLLGWEGQLDRWMDVLRSVRLECCPGGY-------------DMPPSP----SLVSDSMC
VRQ-----------------------------MVSFPRYEDIPQPSSPMPVL--------
---------------PR--CSGTLR--GWGL-----------------------------
-------------------------------------------------------AASLG
WDLGDAA-EVLN-------------VKRS-TAVLSKTVFNNLI-----YRTPHLRYTFGV
AASDPE------------------------------------------------------
----------------------------------STAAVILSEKL----KGAVTMRSWLE
DSRA-----------------WARG---RNVASVLCQVSQALLEAQAAAGTVFGDLSLDT
ILVVPNPLP-----EYIYHDG---TG-----GSFGLKLMPGDKWAVVT----YGDYTRAR
IRVLKGDGRKGHLAVVGPQPVY-TKL---------SERKWHDIC-CLVSCILRTARTSKR
P-----------AARALAAA-VARAAGVKR------PDMDAEA--LEATPYE--AREEPL
TRFGPAEFINGLVREFKLEEGGWAWTEKNKN-----------------------------
-----IEK-------------VLRPWERGLPLYPVRLW-LS-----GDRKEAMRACVSSV
LKA-----APPRPAT--------------------AAGAHHTFQTYLRTVGADLDSFPEW
---AAAA---A-----------HLKRLWKS--------------------PGSLPAG---
SASLRAPSVPPPCHGPAWALPFGTRTPGE-------------F-PSWFDPSCLGDWTEAM
GQGAP-------LDLENGPAKAGSDPVAVHSAWETASQLSFEEDGWTESEPRPVRREAH-
-------------VRAKERH----------------------------------------
------------------------------------------------------------
------------------------------
>ACF42249
------------------------------------------------------------
----------------------------------MA-----NFLQDVNCETVSEYDGPDA
SIPEGVWEGYVGHDHAAL---WRTWSYVYECCKKGTLVQFRGGKLVTFSMFDNPRFSNGA
GIDAQ------KVLDLEDRARELQGYGPV-----------------------NRRTDVMP
VDRWTL-NGPLLRYDKSVLEDV--------------------------------------
--------------------GGTGPNRTMVRAQLEALQDER-DVPDCDFILNVRD-YPLL
RRD---GTRPYPQVYGKGRRLPEPWA--RGGPHVPVVSMCSGPTYADIAVPTYECIAHAY
TSLGRT------------LPAGGRFVKT----PSADSLPAWKDRKALAVFRGSSTGAGTS
TEDNQ-----RLRALQISM--S----RPDLADVGITKWNLR-PRKTER----YDGYRIIE
PWQFGRKSPYPAAAKPMTPEQI-AGYKYVLCL-WGHAPAFRLARDLSLGSVVLLPSRP--
----PGQEGLDMWHSSVLKPWTHYIPVRGDLSDLEKRIEWCR-DNDAECEKIAAAGMEAS
LNLLGWEGQLDRWMDVLRSVRLECCPGGY-------------DMPPSP----SLVSDSMC
VRQ-----------------------------MVSFPRYEDIPQPSSPMPVL--------
---------------PR--CSGTLR--GWGL-----------------------------
-------------------------------------------------------AASLG
WDLGDAA-EVLN-------------VKRS-TAVLSKTVFNNLI-----YRTPHLRYTFGV
AASDPE------------------------------------------------------
----------------------------------STAAVILSEKL----KGAVTMRSWLE
DSRA-----------------WARG---RNVASVLCQVSQALLEAQAAAGTVFGDLSLDT
ILVVPNPLP-----EYIYHDG---TG-----GSFGLKLMPGDKWAVVT----YGDYTRAR
IRVLKGDGRKGHLAVVGPQPVY-TKL---------SERKWHDIC-CLVSCILRTARTSKR
P-----------AARALAAA-VARAAGVKR------PDLDAEA--LEATPYE--AREEPL
TRFGPAEFIKGLVREFKLEEGGWAWTEKNKN-----------------------------
-----IEK-------------VLRPWERGLPLYPVRLW-LS-----GDRKEAMRACVSSV
LKA-----SPPRPAT--------------------AAGAHHTFQTYLRTVGADLDSFPEW
---AAAA---A-----------HLKRMWKS--------------------PGSLPAG---
SASLRAPSVPPPCHGPAWALPFGTRTPGE-------------F-PSWFDPSCLGDWTEAL
GQGAP-------LDLENGPVKAGSDPVAVHSAWETASQLSFEEDGWTESEPRPVRREAH-
-------------VRAKERH----------------------------------------
------------------------------------------------------------
------------------------------
>AWU46881
------------------------------------------------------------
----------------------------------MA-----NFLQDVNCETVSEYDGPDA
SIPEGVWEGYVGHDHAAL---WRTWSYIYECCKKGTLVQFRGGKLVTFSMFDNPRFSNGA
GIDAQ------KVLDLEDRARELQGYGPV-----------------------NRRTDVMP
VDRWTL-NGPLLRYDKRVLEDV--------------------------------------
--------------------GGTGPNRTMVRAQLEALQDER-DVPDCDFILNVRD-YPLL
RRD---GTRPYPQVYGKGRRLPEPWA--RGGPHVPVVSMCSGPTYADIAVPTYECIAHAY
TSSGRT------------LPAGGRFVKT----PSADSLPAWKDRKALAVFRGSSTGAGTS
TEDNQ-----RLKALQISM--S----RPDLADVGITKWNLR-PRKTER----YDGYRIIE
PWQFGRKSPYPANAKPMTPEQI-AGYKYVLCL-WGHAPAFRLARDLSLGSVVLLPSRP--
----PGQEGLDMWHSRVLKPWTHYIPVRGDLSDLEKRIEWCR-DNDTECEKIAAAGMEAS
LNLLGWEGQLDRWMDVLRSVRLECCPGGY-------------DMPPSP----SLVSDSMC
VRQ-----------------------------MVSFPRYEDVPQPSLPMPVL--------
---------------PR--CSGTLR--GWGL-----------------------------
-------------------------------------------------------AASLG
WDLGDAA-EVLN-------------VKRS-TAVLSKTVFNNLI-----YRTPHLRYTFGV
AASDPE------------------------------------------------------
----------------------------------STAAVILSEKL----KGAVTMRSWLE
DSRA-----------------WARG---RNVASVLCQVSQALLEAQAAAGTVFGDLSLDT
ILVVPNPLP-----EYIYHDG---TG-----GSFGLKLMPGDKWAVVT----YGDYTRAR
IRVLKGDGRKGHLAVVGPQPVY-TKL---------SERKWHDIC-CLVSCIIRTARTSKR
P-----------AARALAAA-VARAAGVKR------PDMDAEA--LEATPYE--AREEPL
TRFGPAEFINGLVREFKLEEGGWAWTEKNKN-----------------------------
-----IEK-------------VLRPWERGLPLYPVRLW-LS-----GDRKEAMRACVSSV
LKA-----APPRPAT--------------------AAGAHHTFQTYLRTVGADLDSFPEW
---AAAA---A-----------HLKRLWKS--------------------PGSLPAG---
SASLRAPSVPPPCHGPAWALPFGTRTPGE-------------F-PSWFDPSCLGDWTEAM
GQGAP-------LDLENGPAKAGSDPVAVHSAWETASQLSFEEDGWTESEPRPVRREAH-
-------------VRAKERH----------------------------------------
------------------------------------------------------------
------------------------------
>AFG73071
------------------------------------------------------------
----------------------------------MA-----NFLQDVNCETVSEYDGPDA
SIPEGVWEGYVGHDHAAL---WRTWSYVYECCKKGTLVQFRGGKLVAFSMFDNPRFSNGA
GIDAQ------KVLDLEDRARELQGYGPV-----------------------NRRTDVMP
VDRWTL-NGPLLRYDKSVLEDV--------------------------------------
--------------------GGTGPNRTMVRAQLEALQDER-DVPDCDFILNVRD-YPLL
RRD---GTRPYPQVYGKGRRLPEPWA--RGGPHVPVVSMCSGPTYADIAVPTYECIAHAY
TSLGRT------------LPAGGRFVKT----PSADSLPAWKDRKALAVFRGSSTGAGTS
TEDNQ-----RLRALQISM--S----RPDLADVGITKWNLR-PRKTER----YDGYRIIE
PCQFGRKSPYPVAAKPMTPEQI-AGYKYVLCL-WGHAPAFRLARDLSLGSVVLLPSRP--
----PGQEGLDMWHSSVLKPWTHYIPVRGDLSDLEKRIEWCR-DNDAECEKIAAAGMEAS
LNLLGWEGQLDRWMDVLRSVRLECCPGGY-------------DMPPSP----SLVSDSMC
VRQ-----------------------------MVSFPRYEDIPQPSSPMPVL--------
---------------PR--CSGTLR--GWGL-----------------------------
-------------------------------------------------------AASLG
WDLGDAA-EVLN-------------VKRS-TAVLSKTVFNNLI-----YRTPHLRYTFGV
AASDPE------------------------------------------------------
----------------------------------STAAVILSEKL----KGAVTMRSWLE
DSRA-----------------WARG---RNVASVLCQVSQALLEAQAAAGTVFGDLSLDT
ILVVPNPLP-----EYIYHDG---TG-----GSFGLKLMPGDKWAVVT----YGDYTRAR
IRVLKGDGRKGHLAVVGPQPVY-TKL---------SERKWHDIC-CLVSCILRTARTSKR
P-----------AARALAAA-VARAAGVKR------PDLDAEA--LEATPYE--AREEPL
TRFGPAEFIKGLVREFKLEEGGWAWTEKNKN-----------------------------
-----IEK-------------VLRPWERGLPLYPVRLW-LS-----GDRKEAMRACVSSV
LKA-----SPPRPAT--------------------AAGAHHTFQTYLRTVGADLDSFPEW
---AAAA---A-----------HLKRMWKS--------------------PGSLPAG---
SASLRAPSVPPTCHGPAWALPFGTRTPGE-------------F-PSWFDPSCLGDWTEAL
GQGAP-------LDLENGPVKAGSDPVAVHSAWETASQLSFEEDGWTESEPRPVRREAH-
-------------VRAKERH----------------------------------------
------------------------------------------------------------
------------------------------
>ALN36862
------------------------------------------------------------
----------------------------------MA-----NFLRDVNCETVSEYDGPDA
SIPEGVWEGYVGHDHAAL---WRTWSYVYECCKKGTLVQFRGGKLVTFSMFDNPRFSNRA
GIDAQ------KVLDLVDRARELQGYGPV-----------------------NRRTDVMP
VDRWTL-NGPLLRYDKMVLEDV--------------------------------------
--------------------GGTGPNRTMVRAQLEALQDER-DVPDCDFILNVRD-YPLL
RRD---GTRPYPQVYGKGRRLPEPWA--RGGPHVPVVSMCSGPTYADIAVPTYECIAHAY
TSSGRT------------LPAGGRFVKT----PSADSLPAWKDRKALAVFRGSSTGAGTS
TEDNQ-----RLRALQISM--S----RPDLADVGITKWNLR-PRKTER----YNGYRIIE
PWQFGRKSPYPADSKPMTPEQI-AGYKYVLCL-WGHAPAFRLARDLSLGSVVLLPFRP--
----PGQEGLDMWHSSVLKPWTHYVPVRGDLSNLEKRIEWCR-DNDAECEKIAAAGMEAS
LNLLGWEGQLDRWMDVLKSVRLECCPGGY-------------DMPPSP----SLVSDYMC
VRQ-----------------------------MASFPRYENVPQPSSPMPVL--------
---------------PR--CSGTLR--GWGL-----------------------------
-------------------------------------------------------AASLG
WDLGDAA-EVLN-------------VKRS-TAVLSKTVFNNLS-----YRTPHLRYAFGV
AASDPK------------------------------------------------------
----------------------------------STAAVILSEKL----KGAVTMRSWLE
DSRA-----------------WTRG---RNVASVLCQVSQALLEAQAAAGTVFGDLSLDT
ILVVPDPLP-----EYVYHDG---TG-----GSFGLKLMPGDKWAVVT----YGDSTRAR
IRVLKGDGRKGHLAVVGPQPVY-PKL---------SERKWHDIC-CLVSCILRTARTSKR
P-----------AARALAAA-VARAAGVKR------PDLDAEA--LEATPYE--AREEPL
TRFGPAEFIEGLVIEFKLEEGGWAWTKKNEN-----------------------------
-----IEK-------------VLRPWERGLPLYPVRLW-LS-----RDRKEALRACVSSV
LKT-----APPRPAT--------------------AAGAHHTFQTYLRTVGVDLDSFPEW
---AAAA---A-----------HLKRLWKS--------------------PGSLPAG---
SASLRTPSVPPPCHGPVWALPFGTRTPGE-------------F-PSWFDPSCLGDWTEAL
GQGAP-------LDLENGPAKAGSDPVAIHSAWETASQLSFDENGWTESEPRPVRREAH-
-------------VRAEERH----------------------------------------
------------------------------------------------------------
------------------------------
>QBL15207
------------------------------------------------------------
----------------------------------MA-----NFLRDVNCETVSEYDGPDA
SIPEGVWEGYVGHDHAAL---WRTWSYVYECCKKGTLVQFRGGKLVTFSMFDNPRFSNRA
GIDAQ------KVLDLVDRARELQGYGPV-----------------------NRRTDVMP
VDRWTL-NGPLLRYDKMVLEDV--------------------------------------
--------------------GGTGPNRTMVRAQLEALQDER-DVPECDFILNVRD-YPLL
RRD---GTRPYPQVYGKGRRLPEPWA--RGGPHVPVVSMCSGPTYADIAVPTYECIAHAY
TSSGRT------------LPAGGRFVKT----PSADSLPAWKDRKALAVFRGSSTGAGTS
TEDNQ-----RLRALQISM--S----RPDLADVGITKWNLR-PRKTER----YNGYRIIE
PWQFGRKSPYPADSKPMTPEQI-AGYKYVLCL-WGHAPAFRLARDLSLGSVVLLPSRP--
----PGQEGLDMWHSSVLKPWTHYVPVRGDLSNLEKRIEWCR-DNDAECEKIAAAGMEAS
LNLLGWEGQLDRWMDVLKSVRLECCPGGY-------------DMPPSP----SLVSDYMC
VRQ-----------------------------MASFPRYENVPQPSSPMPVL--------
---------------PR--CSGTLR--GWGL-----------------------------
-------------------------------------------------------AASLG
WDLGDAA-EVLN-------------VKRS-TAVLSKTVFNNLS-----YRTPHLRYAFGV
AASDPK------------------------------------------------------
----------------------------------STAAVILSEKL----KGAVTMRSWLE
DSRA-----------------WTRG---RNVASVLCQVSQALLEAQAAAGTVFGDLSLDT
ILVVPDPLP-----EYVYHDG---TG-----GSFGLKLMPGDKWAVVT----YGDSTRAR
IRVLKGDGRKGHLAVVGPQPVY-PKL---------SERKWHDIC-CLVSCILRTARTSKR
P-----------AARALAAA-VARAAGVKR------PDLDAEA--LEATPYE--AREEPL
TRFGPAEFIEGLVIEFKLEEGGWAWTKKNEN-----------------------------
-----IEK-------------VLRPWERGLPLYPVRLW-LS-----RDRKEALRACVSSV
LKT-----APPRPAT--------------------AAGAHHTFQTYLRTVGVDLDSFPEW
---AAAA---A-----------HLKRLWKS--------------------PGSLPAG---
SASLRAPSVPPPCHGPVWALPFGTRTPGE-------------F-PSWFDPSCLGDWTEAL
GQGAP-------LDLENGPANAGSDPVAIHSAWETASQLSFDENGWTESEPRPVRREAH-
-------------VRAEERH----------------------------------------
------------------------------------------------------------
------------------------------
>YP_009508710
------------------------------------------------------------
----------------------------------MA-----TFLRDVNCETVSEYDGPDA
SIPEGVWEGYVGHDHAAL---WRTWSYVYECCKKGTLVQFRGGKLVTFSMFDNPRFSNGA
GIDAQ------KVLDLEDRARELQGYGPV-----------------------NRRTDVMP
VDRWTL-NGPLLRYDKRVLEDV--------------------------------------
--------------------GGTGPNRTMVRAQLEALQDER-DVPDCDFILNVRD-YPLL
RRD---GTRPYPQVYGKGRRLPEPWA--RGGPHVPVVSMCSGPTYADIAVPTYECIAHAY
TSSGRT------------LPAGGRFVKT----PSADSLPAWKDRKALAVFRGSSTGAGTS
TEDNQ-----RLRALQISM--S----RPDLADVGITKWNLR-PRKTER----YDGYRIIE
PWQFGRKSPYPADAKPMTPEQI-AGYKYVLCL-WGHAPAFRLARDLSLGSVVLLPSRP--
----PGQEGLDMWHSSVLKPWTHYIPVRGDLSDLEKRIEWCR-DNDAECEKIAAAGMEAS
LKLLGWEGQLDRWMDVLRSVRLECCPGGY-------------DMPPSP----SLVSDSMC
VRQ-----------------------------MVSFPRYEDIPQPSLPMPVL--------
---------------PR--CSGTLR--GWGL-----------------------------
-------------------------------------------------------AASLG
WDLGDAA-EVLN-------------VKRS-TAVLSKTVFNNLI-----YRTPHLRYTFGV
AASDPE------------------------------------------------------
----------------------------------STAAVILSEKL----KGAVTMRSWLE
GSRA-----------------WARG---RNVASVLCQVSQALLEAQAAAGTVFGDLSLDT
ILVVPNPLP-----EYIYHDG---TG-----GSFGLKLMPGDKWAVVT----YGDYTRAR
IRVLKGDGRKGHLAVVGPQPVY-TKL---------SERKWHDIC-CLVSCILRTARTSKC
P-----------AARALAAA-VARAAGVKR------PDLDAEA--LEATPYE--AREEPL
TRFGPAEFIKGLVREFKLEAGGWAWTEKNKN-----------------------------
-----IEK-------------VLRPWERGLPLYPVRLW-LS-----GDRKEAMRACVSSV
LKT-----APPRPAT--------------------AAGAHHTFQTYLRTVGADLDSFPEW
---AAAA---A-----------HLKRLWKS--------------------PGSLPAG---
SASLRTPSVPPPCHGPAWALPFGTRTPGE-------------F-PSWFDPSCLGDWTEAL
GQGAP-------LDLENGPAKAGSDPVAVHSAWETASQLSFEEDGWTESEPRPVRREAH-
-------------VRREAHVRAE-----------------ERH-----------------
------------------------------------------------------------
------------------------------
>AJR29292
------------------------------------------MSGCKTFLFSK-------
-----DFSSHIAFSTRHQSCGVNHQ-----CLKKMA-----NFLRDVNCETVSEYDGPDA
SIPEGVWEGYVGHDHAAL---WHTWSYVYECCKKGTLVQFRGGKLVTFSMFDNPRFSNGA
GIDAQ------KVLDLEDRARELQGYGPV-----------------------NRRMDVMP
VDRWTL-NGPLLRYDKRVLEDV--------------------------------------
--------------------GGTRSNRTMVRAQLEALQDER-DVPDCDFILNVRD-YPLL
RRD---GTRPYPQVYGKGRRLPKPWA--RGGPHVPVVSMCSGPTYADIAVPTYECIAHAY
TSSGRT------------LPAGGRFVKT----PSADSLPAWKDRKALAVFRGSSTGAGTS
TEDNQ-----RLRALQISM--S----RPDLADVGITKWNLR-PRKTER----YDGYRIIE
PWQFGRKSPYPADAKSMTPEQI-AGYKYVLCL-WGHAPAFRLARDLSLGSVVLLPSRP--
----PGQEGLDMWHSSVLKPWTHYIPVRGDLSDLEKRIEWCR-DNDTECEKIAAAGMEAS
LNLLGWEGQLDRWMDVLRSVRLECCPGGY-------------DMPPSP----SLVSDSMC
VRQ-----------------------------MASFPRYEDVPQPSSPMPVL--------
---------------PR--CSGTLR--GWGL-----------------------------
-------------------------------------------------------AASLG
WDLGDAA-EVLN-------------VKRS-TAVLSKTVFNNLI-----YRTPHLRYAFGV
AASDPE------------------------------------------------------
----------------------------------STAAVILSEKL----KGAVTMRSWLE
DSRA-----------------WARS---RNVASVLCQVSQALLEAQAAAGTVFGDLSLDT
ILVVPNPLP-----EYVYHDG---TG-----GSFGLKLMPGDKWAVVT----YGDNTRAR
IRVLKGDGRKGHLAVVGPQPVY-TKL---------SERKWHDIC-CLVSCILRTARTSKR
P-----------AARALAAA-VARAAGVKR------PDLDAEA--LEATPYE--AREEPL
TRFGPAEFIKGLVREFKLEEGGWVWTEKNEN-----------------------------
-----IEK-------------VLRPWERGLPLYPVRLW-LS-----GDRKEAMRACVSSV
LKA-----DPPRPVT--------------------AAGAHHTFQTYLRTVGADLDSFPEW
---AAAA---A-----------HLKRLWKS--------------------PGSLPAG---
SASLRAPSVPPPCHGPAWALPFGTRTPGE-------------F-PSWFDPSCLGDWTEAL
GQGAP-------LDLENGPTKAGSDPVAVHSAWETASQLSFEEDEWTESEPRPVRREAH-
-------------VRANERH----------------------------------------
------------------------------------------------------------
------------------------------
>YP_009506687
------------------------------------------------------------
----------------------------------MA-----NFLRDVNCETVSEYDGPDA
SIPEGVWEGYVGHDHAAL---WRTWSYVYECCKKGTLVQFRGGKLVTFSMFDNPRFSNGA
GIDAQ------KVLDLEDRARELQGYGPV-----------------------NRRTDVMP
VDRWTL-NGPLLRYDKRVLEDV--------------------------------------
--------------------GGTGSNRTMVRAQLEALQDER-DVPDCDFILNVRD-YPLL
RRD---GTRPYPQVYGKGRHLPEPWA--RGGPHVPVVSMCSGPTYADIAVPTYECIAHAY
TSSGRT------------LPAGGRFVKT----PSADSLPAWKDKKALAVFRGSSTGAGTS
TEDNQ-----RLRALQISM--S----RPDLADVGITKWNLR-PRKTER----YDEYRIIE
PWQFGRKSPYPAAAKPMTPEQI-AGYKYVLCL-WGHAPAFRLARDLSLGSVVLLPSRP--
----PGQEGLDMWHSSVLKPWTHYIPVRGDLSDLEKRIEWCR-DNDAECEKIAAAGMEAS
LNLLGWEGQLDRWMDVLRSVRLECCPGGY-------------DMPPSP----SLVSDFMC
VRQ-----------------------------MASFPRYEDIPQPSSPMPVL--------
---------------PR--CSGTLR--GWGL-----------------------------
-------------------------------------------------------AASLG
WDLGDAA-EVLN-------------VKRS-TAVLSKTVFNNLI-----YRTPHLRYTFGV
AESDPE------------------------------------------------------
----------------------------------STAAVILSEKL----KGAVTMRSWLE
DSRA-----------------WARG---RNVASVLCQVSQALLEAQAAAGTVFGDLSLDT
ILVVPNPLP-----EYIYHDG---TG-----GSFGLKLMPEDKWAVVT----YGDYTRAR
IRVLKGDGRKGHLAVVGPQPVY-TKL---------SERKWHDIC-CLVSCILRTARTSKR
P-----------AARALAAA-VARAAGVKR------PDLDAEA--LEATPYE--AREEPL
TRFGPAEFIKGLVREFKLEEGGWAWMEKNKN-----------------------------
-----IEK-------------VLRPWERGLPLYPVRLW-LS-----GDRKEAMRACVSSV
LKA-----APPRPAT--------------------AAGAHHTFQTYLRTVGADLDSFPEW
---AAAA---A-----------HLKRLWKS--------------------PGSLPAG---
SASLRAPSVPPPCHGPAWALPFGTRTPGE-------------F-PSWFDPSCLGDWTEAL
GQGAP-------LYIENGPAKAGSDPVAVHSAWETASQLSFEEDGWTESEPRPVRREAH-
-------------VRAKERD----------------------------------------
------------------------------------------------------------
------------------------------
>ALN36656
------------------------------------------------------------
----------------------------------MA-----NFLRDVNCETVSEYDGPDA
SIPEGVWEGYVGHDHAAL---WRTWSYVYECCKKGTLVQFRGGKLVTFSMFDNPRFSNRA
GIDAQ------KVLDLVDRARELQGYGPV-----------------------NRRTDVMP
VDRWTL-NGPLLRYDKMVLEDV--------------------------------------
--------------------GGTGPNRTMVRAQLEALQDER-DVPDCDFILNVRD-YPLL
RRD---GTRPYPQVYGKGRRLPEPWA--RGGPHVPVVSMCSGPTYADIAVPTYECIAHAY
TSSGRT------------LPAGGRFVKT----PSADCLPAWKDRKALAVFRGSSTGAGTS
TEDNQ-----RLRALQISM--S----RPDLADVGITKWNLR-PRKTER----YNGYRIIE
PWQFGRKSPYPADSKPMTPEQI-AGYKYVLCL-WGHAPAFRLARDLSLGSVVLLPSRP--
----PGQEGLDMWHSSVLKPWTHYVPVRGDLSNLEKRIEWCR-DNDAECEKIAAAGMEAS
LNLLGWEGQLDRWMDVLKSVRLECCPGGY-------------DMPPSS----SLVSDYMC
VRQ-----------------------------MASFPRYENVPQPSSPMPVL--------
---------------PR--CSGTLR--GWGL-----------------------------
-------------------------------------------------------AASLG
WDLGDAA-EVLN-------------VKRS-TAVLSKTVFNNLS-----YRTPHLRYAFGV
AASDPK------------------------------------------------------
----------------------------------STAAVILSEKL----KGAVTMRSWLE
DSRA-----------------WTRG---RNVASVLCQVSQALLEAQAAAGTVFGDLSLDT
ILVVPDPLP-----EYVYHDG---TG-----GSFGLKLMPGDKWAVVT----YGDSTRAR
IRVLKGDGRKGHLAVVGPQPVY-PKL---------SERKWHDIC-CLVSCILRTARTSKR
P-----------AARALAAA-VARAAGVKR------PDLDAEA--LEATPYE--AREEPL
TRFGPAEFIEGLVIEFKLEEGGWAWTKKNEN-----------------------------
-----IEK-------------VLRPWERGLPLYPVRLW-LS-----GDRKEALRACVFSV
LKT-----APPRPAT--------------------AAGAHHTFQTYLRTVGVDLDSFPEW
---AAAA---A-----------HLKRLWKS--------------------PGSLPAG---
SASLRAPSVPPPCHGPAWALPFRTRTPGE-------------F-PSWFDPSCLGDWTEAL
GQGAP-------LDLENGPAKAGSDPVAIHSAWETASQLSFEENGWTESEPRPVRREAH-
-------------VRAEERH----------------------------------------
------------------------------------------------------------
------------------------------
>ASH99004
------------------------------------------------------------
----------------------------------MA-----NFLRDVNCETVSEYDGPDA
SIPEGVWEGYVGHDHAAL---WRTWSYVYECCKKGTLVQFRGGKLVTFSMFDNPRFSNGA
GIDAQ------KVLDLEDRARELQGYGPV-----------------------NRRTDVMP
VDRWTL-NGPLLRYDKRVLEDV--------------------------------------
--------------------GGTGPNRTMVRTQLEALQDER-DVPDCDFILNVRD-YPLL
RRD---GTRPYPQVYGKGRRLPEPWA--RGGPHVPVVSMCSGPTYADIAVPTYECIAHAY
TSSGRT------------LPAGGRFVKT----PSADSLPAWKDRKALAVFRGSSTGAGTS
TEDNQ-----RLRALQISM--S----RPDLADVGITKWNLR-PRKTER----YDGYRIIE
PWQFGRKSPYPANAKPMTSEQI-AGYKYVLCL-WGHAPAFRLARDLSLGSVVLLPSRP--
----PGQEGLDMWHSSVLKPWTHYIPVRGDLSDLEKRIEWCR-DNDTECEKIAAAGMEAS
LNLLGWEGQLDRWMDVLRSVRLECCPGGY-------------DMPPSP----SLVSDSMC
VRQ-----------------------------MVSFPRYEDVPQPSLPMPVL--------
---------------PR--CSGTLR--GWGL-----------------------------
-------------------------------------------------------AASLG
WDLGDAA-EVLN-------------VKRS-TAVLSKTVFNNLI-----YRTPHLRYTFGV
AASDPE------------------------------------------------------
----------------------------------STAAVILSEKL----KGAVTMRSWLE
DSRA-----------------WARG---RNVASVLCQVSQALLEAQAAAGTVFGDLSLDT
ILVVPNPLP-----EYIYHDG---TG-----GSFGLKLMPGDKWAVVT----YGDYTRAR
IRVLKGDGRKGHLAVVGPQPVY-TKL---------SERKWHDIC-CLVSCILRTARTSKR
P-----------AARALAAA-VARAAGVKR------PDLDAEA--LEATPYE--AREEPL
TRFGPAEFIKGLVREFKLEEGGWAWTEKNKN-----------------------------
-----IEK-------------VLRPWERGLPLYPVRLW-LS-----GDRKEAMRACVSSV
LKT-----APPRPAT--------------------AAGAHHTFQTYLRTVGADLDSFPEW
---AAAA---A-----------HLKRLWKS--------------------PGSLPAG---
SASLRTPSVPPPCHGPAWAMPFGTRTPGE-------------F-PSWFDPSCLGDWTEAL
GQGAP-------LDLENGPAKAGSDPVAVHSAWETASQLSFEEDGWTESEPRPVRREAH-
-------------VRREAHVRAE-----------------ERH-----------------
------------------------------------------------------------
------------------------------
>ASH98911
------------------------------------------------------------
----------------------------------MA-----NFLRDVNCETVSEYDGPDA
SIPEGVWEGYVGHDHAAL---WRTWSYVYECCKKGTLVQFRGGKLVTFSMFDNPRFSNGA
GIDAQ------KVLDLEDRARELQGYGPV-----------------------NRRTDVMP
VDRWTL-NGPLLRYDKRVLEDV--------------------------------------
--------------------GGTGPNRTMVRAQLEALQDER-DVPDCDFILNVRD-YPLL
RRD---GTRPYPQVYGKGRRLPEPWA--RGGPHVPVVSMCSGPTYADIAVPTYECIAHAY
TSSDRT------------LPAGGRFVKT----PSADSLPAWKDRKALAVFRGSSTGAGTS
TEDNQ-----RLRALQISM--S----RPDLADVGITKWNLR-PRKTEK----YDGYRIIE
PWQFGRKSPYPANAKPMMPEQI-AGYKYVLCL-WGHAPAFRLARDLSLGSVVLLPSRP--
----PGQEGLDMWHSSVLKPWTHYIPVRGDLSDLEKRIEWCR-DNDAECEKIAAAGMEAS
LNLLGWEGQLDRWMDVLRSVRLECCPGGY-------------DMPPSP----SLVSDSMC
VRQ-----------------------------MVSFPRYEDIPQPSLPMPVL--------
---------------PR--CSGTLR--GWGL-----------------------------
-------------------------------------------------------AASLG
WDLGDAA-EVLN-------------VKRS-TAVLSKTVFNNLI-----YRTPHLRYTFGV
AASDPE------------------------------------------------------
----------------------------------STAAVILSEKL----KGAVTMRSWLE
DSRA-----------------WARG---RNVASVLCQVSQALLEAQAAAGTVFGDLSLDT
ILVVPNPLP-----EYIYHDG---TG-----GSFGLKLMPGDKWAVVT----YGDYTRAR
IRVLKGDGRKGHLAVVGPQPVY-TKL---------SERKWHDIC-CLVSCILRTARTSKR
P-----------AARALAAA-VARAAGVKR------PDLDAEA--LEATPYE--AREEPL
TRFGPAEFIKGLVREFKLEEGGWAWTEKNKN-----------------------------
-----IEK-------------VLRPWERGLPLYPVRLW-LS-----GDRKEALRACVASV
LKT-----APPRPAT--------------------AAGAHHTFQTYLRTVGADLDSFPEW
---AAAA---A-----------HLKRLWKS--------------------PGFLPAG---
SASLRTPSVPPPCHGPAWALPFGTRTPGE-------------F-PSWFDPSCLGDWTEAL
GQGAP-------LDLENGPAKAGSDPVAVHSAWETASQLSFEEDGWTESEPRPVRREAH-
-------------VRREAHVMAE-----------------ERH-----------------
------------------------------------------------------------
------------------------------
>YP_009259410
------------------------------------------------------------
----------------------------------MA-----NFLRDVNCETVSEYDGPDA
SIPEGVWEGYVGHDHAAL---WRTWSYVYECCKKGTLVQFRGGKLVTFSMFDNPRFSNGA
GIDAQ------KVLDLADRAAELQGYGPV-----------------------NRRTDVMP
VDRWAL-NGPLLRYDKRVLEDV--------------------------------------
--------------------GGTGPNRTMVRAQLEALQDER-DVPDCDFILNVRD-YPLL
RRD---GTRPYPQAYGKGRRLPEPWA--RGGPHIPVASMCSGPTYADIAVPTYECIAHAY
TSSGRA------------LPAGGRFVKT----PSADSLPAWKDRKALAVFRGSSTGAGTS
TEDNQ-----RLRALQISM--S----RPDLADVGITKWNLR-PRKTER----YDGYRIIE
PWQFGRKSPYPADAKPMTPEQI-AGYKYVLCL-WGHAPAFRLARDLSLGSVVMLPSRP--
----PGQEGLDMWHSSVLKPWTHYVPVRGDLSDLEKRIEWCR-DNDAECEKIAAAGMEAS
LNLLGWEGQLDRWMDVLRSVRLECCPGGY-------------DMPPSP----SLVSDSMC
VRQ-----------------------------MASFPRYEDIPQPSAPMPVL--------
---------------PR--CSGTLR--GWGL-----------------------------
-------------------------------------------------------AASLG
WDLGDAA-EVLD-------------VQRS-TAVLSKTVFNDLS-----YRTPHLRYAFGV
AASDPE------------------------------------------------------
----------------------------------STAAAILSEKL----KGAVTMRSWLE
DSRA-----------------WARD---RNVASVLCQVSQALLEAQAAAGTVFGDLSLDT
VLVVPDPLP-----EYVYHDG---TG-----GSFGLKLMPGDKWAVVT----YGDSARAR
IRVLKGDGRKGHLAVVGPQPAY-PKL---------SERKWHDVC-CLVSCILRTARTSKR
P-----------AARALAAA-VARAAGVKR------PDLDAEA--LEATPYE--AREEPL
TRFGPAEFIEGLVREFKLEEGGWARTKKNEN-----------------------------
-----IEK-------------VLRPWERGLPLYPVRLW-LS-----GDRKEALRACVSSV
LKA-----APPRPAT--------------------AAGAHHAFQTYLRTAGADLDSFPEW
---AAAA---A-----------HLKRLWKS--------------------PGSLPAG---
SAPLRAPSVPPPCHGPAWALPFGTRTPGE-------------F-PGWFDPSCLGDWTEAL
GQGAP-------LDLENGPAKAGSDPVAVHSAWETASQLSFEEDGWTESEPRPVRREAH-
-------------VRAEERH----------------------------------------
------------------------------------------------------------
------------------------------
>ALN37560
------------------------------------------------------------
----------------------------------MA-----NFLRDVNCETVSEYDGPDA
SIPEGVWEGYVGHDHAAL---WRTWSYVYECCKKGTLVQFRGGKLVTFSMFDNPRFSNRA
GIDAQ------KVLDLVDRARELQGYGPV-----------------------NRRTDVMP
VDRWTL-NGPLLRYDKMVLEDV--------------------------------------
--------------------GGTGPNRTMVRAQLEALQDER-DVPDCDFILNVRD-YPLL
RRD---GTRPYPQVYGKGRRLPEPWA--RGGPHVPVVSMCSGPTYADIAVPTYECIAHAY
TSSGRT------------LPAGGRFVKT----PSADSLPAWKDRKALAVFRGSSTGAGTS
TEDNQ-----RLRALQISM--S----RPDLADVGITKWNLR-PRKTEM----YNGYRIIE
PWQFGRKSPYPADSKPMTPEQI-AGYKYVLCL-WGHAPAFRLARDLSLGSVVLLPSRP--
----PGQEELDMWHSSVLKPWTHYVPVRGDLSNLEKRIEWCR-DNDAECEKIAAAGMEAS
LNLLGWEGQLNRWMDVLKSVRLECCPGGY-------------DMPPSP----SLVSDYMC
VRQ-----------------------------MASFPRYENVPQPSSPMPVL--------
---------------PR--CSGTLR--GWGL-----------------------------
-------------------------------------------------------AASLG
WDLGDAA-EVLN-------------VKRS-TAVLSKTVFNNLS-----YRTPHLRYAFGV
AASDPK------------------------------------------------------
----------------------------------STAAVILSEKL----KGAVTMRSWLE
DSRA-----------------WARG---RNVASVLCQVSQALLEAQAAAGTVFGDLSLDT
ILVVPDPLP-----EYVYHDG---TG-----GSFGLKLMPGDKWAVVT----YGDSTRAR
IRVLKGDGRKGHLAVVGPQPVY-PKL---------SERKWHDIC-CLVSCILRTARTSKR
P-----------AARALAAA-VARAAGVKR------PDLDAEA--LEATPYE--AREEPL
TRFGPAEFIEGLVIEFKLEEGGWAWTKKNEN-----------------------------
-----IEK-------------VLRPWERGLPLYPVRLW-LS-----GDRKEALRACVFSV
LKT-----APPRPAT--------------------AAGAHHTFQTYLRTVGVDLDSFPEW
---AAAA---A-----------HLKRLWKS--------------------PGSLPAG---
SASLRAPSVPPPCHGPAWALPFRTRTPGE-------------F-PSWFDPSCLGDWTEAL
GQGAP-------LDLENGPAKAGSDPVAIQSAWETASQLSFEENGWTESEPRPVRREAH-
-------------VRAEERH----------------------------------------
------------------------------------------------------------
------------------------------
>ALN37766
------------------------------------------------------------
----------------------------------MA-----NFLRDVNCETVSEYDGPDA
SIPEGVWEGYVGHDHAAL---WRTWSYVYECCKKGTLVQFRGGKLVTFSMFDNPRFSNRA
GIDAQ------KVLDLVDRARELQGYGPV-----------------------NRRTDVMP
VDRWTL-NGPLLRYDKMVLEDV--------------------------------------
--------------------GGTGPNRTMVRAQLEALQDER-DVPDCDFILNVRD-YPLL
RRD---GTRPYPQVYGKGRRLPEPWA--RGGPHVPVVSMCSGPTYADIAVPTYECIAHAY
TSSGRT------------LPAGGRFVKT----PSADSLPAWKDRKALAVFRGSSTGAGTS
TEDNQ-----RLRALQISM--S----RPDLADVGITKWNLR-PRKTEM----YNGYRIIE
PWQFGRKSPYPADSKPMTPEQI-AGYKYVLCL-WGHAPAFRLARDLSLGSVVLLPSRP--
----PGQEELDMWHSSVLKPWTHYVPVRGDLSNLEKRIEWCR-DNDAECEKIAAAGMEAS
LNLLGWEGQLNRWMDVLKSVRLECCPGGY-------------DMPPSP----SLVSDYMC
VRQ-----------------------------MASFPRYENVPQPSSPMPVL--------
---------------PR--CSGTLR--GWGL-----------------------------
-------------------------------------------------------AASLG
WDLGDAA-EVLN-------------VKRS-TAVLSKTVFNNLS-----YRTPHLRYAFGV
AASDPK------------------------------------------------------
----------------------------------STAAVILSEKL----KGAVTMRSWLE
DSRA-----------------WARG---RNVASVLCQVSQALLEAQAAAGTVFGDLSLDT
ILVVPDPLP-----EYVYHDG---TG-----GSFGLKLMPGDKWAVVT----YGDSTRAR
IRVLKGDGRKGHLAVVGPQPVY-PKL---------SERKWHDIC-CLVSCILRTARTSKR
P-----------AARALAAA-VARAAGVKR------PDLDAEA--LEATPYE--AREEPL
TRFGPAEFIEGLVIEFKLEEGGWAWTKKNEN-----------------------------
-----IEX-------------VLRPWERGLPLYPVRLW-LS-----GDRKEALRACVFSV
LKT-----APPRPAT--------------------AAGAHHTFQTYLRTVGVDLDSFPEW
---AAAA---A-----------HLKRLWKS--------------------PGSLPAG---
SASLRAPSVPPPCHGPAWALPFRTRTPGE-------------F-PSWFDPSCLGDWTEAL
GQGAP-------LDLENGPAKAGSDPVAIQSAWETASQLSFEENGWTESEPRPVRREAH-
-------------VRAEERH----------------------------------------
------------------------------------------------------------
------------------------------
>ALN37867
------------------------------------------------------------
----------------------------------MA-----NFLRDVNCETVSEYDGPDA
SIPEGVWEGYVGHDHAAL---WRTWSYVYECCKKGTLVQFRGGKLVTFSMFDNPRFSNRA
GIDAH------KVLDLVDRARELQGYGPV-----------------------NRRTDVMP
VDRWTL-NGPLLRYDKMVLEDV--------------------------------------
--------------------GGTGPNRTMVRAQLEALQDER-DVPDCDFILNVRD-YPLL
RRD---GTRPYPQVYGKGRRLPEPWA--RGGPHVPVVSMCSGPTYADIAVPTYECIAHAY
TSSGRT------------LPAGGRFVKT----PSADSLPAWKDRKALAVFRGSSTGAGTS
TEDNQ-----RLRALQISM--S----RPDLADVGITKWNLR-PRKTEM----YNGYRIIE
PWQFGRKSPYPADSKPMTPEQI-AGYKYVLCL-WGHAPAFRLARDLSLGSVVLLPSRP--
----PGQEELDMWHSSVLKPWTHYVPVRGDLSNLEKRIEWCR-DNDAECEKIAAAGMEAS
LNLLGWEGQLNRWMDVLKSVRLECCPGGY-------------DMPPSP----SLVSDYMC
VRQ-----------------------------MASFPRYENVPQPSSPMPVL--------
---------------PR--CSGTLR--GWGL-----------------------------
-------------------------------------------------------AASLG
WDLGDAA-EVLN-------------VKRS-TAVLSKTVFNNLS-----YRTPHLRYAFGV
AASDPK------------------------------------------------------
----------------------------------STAAVILSEKL----KGAVTMRSWLE
DSRA-----------------WARG---RNVASVLCQVSQALLEAQAAAGTVFGDLSLDT
ILVVPDPLP-----EYVYHDG---TG-----GSFGLKLMPGDKWAVVT----YGDSTRAR
IRVLKGDGRKGHLAVVGPQPVY-PKL---------SERKWHDIC-CLVSCILRTARTSKR
P-----------AARALAAA-VARAAGVKR------PDLDAEA--LEATPYE--AREEPL
TRFGPAEFIEGLVIEFKLEEGGWAWTKKNEN-----------------------------
-----IEK-------------VLRPWERGLPLYPVRLW-LS-----GDRKEALRACVFFV
LKT-----APPRPAT--------------------AAGAHHTFQTYLRTVGVDLDSFPEW
---AAAA---A-----------HLKRLWKS--------------------PGSLPAG---
SASLRAPSVPPPCHGPAWALPFRTRTPGE-------------F-PSWFDPSCLGDWTEAL
GQGAP-------LDLENGPAKAGSDPVAIHSAWETASQLSFEENGWTESEPRPVRREAH-
-------------VRAEERH----------------------------------------
------------------------------------------------------------
------------------------------
>ALN37462
------------------------------------------------------------
----------------------------------MA-----NFLRDVNCETVSEYDGPDA
SIPEGVWEGYVGHDHAAL---WRTWSYVYECCKKGTLVQFRGGKLVTFSMFDNPRFSNRA
GIDAH------KVLDLVDRARELQGYGPV-----------------------NRRTDVMP
VDRWTL-NGPLLRYDKMVLEDV--------------------------------------
--------------------GGTGPNRTMVRAQLEALQDER-DVPDCDFILNVRD-YPLL
RRD---GTRPYPQVYGKGRRLPEPWA--RGGPHVPVVSMCSGPTYADIAVPTYECIAHAY
TSSGRT------------LPAGGRFVKT----PSADSLPAWKDRKALAVFRGSSTGAGTS
TEDNQ-----RLRALQISM--S----RPDLADVGITKWNLR-PRKTEM----YNGYRIIE
PWQFGRKSPYPADSKPMTPEQI-AGYKYVLCL-WGHAPAFRLARDLSLGSVVLLPSRP--
----PGQEELDMWHSSVLKPWTHYVPVRGDLSNLEKRIEWCR-DNDAECEKIAAAGMEAS
LNLLGWEGQLNRWMDVLKSVRLECCPGGY-------------DMPPSP----SLVSDYMC
VRQ-----------------------------MASFPRYENVPQPSSPMPVL--------
---------------PR--CSGTLR--GWGL-----------------------------
-------------------------------------------------------AASLG
WDLGDAA-EVLN-------------VKRS-TAVLSKTVFNNLS-----YRTPHLRYAFGV
AASDPK------------------------------------------------------
----------------------------------STAAVILSEKL----KGAVTMRSWLE
DSRA-----------------WARG---RNVASVLCQVSQALLEAQAAAGTVFGDLSLDT
ILVVPDPLP-----EYVYHDG---TG-----GSFGLKLMPGDKWAVVT----YGDSTRAR
IRVLKGDGRKGHLAVVGPQPVY-PKL---------SERKWHDIC-CLVSCILRTARTSKR
P-----------AARALAAA-VARAAGVKR------PDLDAEA--LEATPYE--AREEPL
TRFGPAEFIEGLVIEFKLEEGGWAWTKKNEN-----------------------------
-----IEK-------------VLRPWERGLPLYPVRLW-LS-----GDRKEALRACVFSV
LKT-----APPRPAT--------------------AAGAHHTFQTYLRTVGVDLDSFPEW
---AAAA---A-----------HLKRLWKS--------------------PGSLPAG---
SASLRAPSVPPPCHGPAWALPFRTRTPGE-------------F-PSWFDPSCLGDWTEAL
GQGAP-------LDLENGPAKAGSDPVAIHSAWETASQLSFEENGWTESEPRPVRREAH-
-------------VRAEERH----------------------------------------
------------------------------------------------------------
------------------------------
>YP_009010662
------------------------------------------------------------
------------------------------------------------------------
------------------------------------------------------------
------------------------------------------------------------
------------------------------------------------------------
------------------------------------------------------------
------------------------------------------------------------
------------------------------------------------------------
------------------------------------------------------------
------------------------------------------------------------
------------------------------------------------------------
------------------------------------------------------------
------------------------------------------------------------
-MDLQYYRTFNEDTSQG--IVGLLK-----P----LRRGTT-QKVFRLN-NPNIQ-----
-----------------------------------------MCAT--------DYFFV--
KDEPTYPIYVFKIPKEV------NTLVDH-EFKVSKD-MEELS-----VYLPHFNRTFEI
KRNVKCHIPD--------------------------------------------NFKKIK
---------NGA---SFNPFD----------TYNCTRDVLVLEYI----PSTLTLLEYLK
GTHFG-----------------------GCTNALIHQLIIALIVAQQEKNFTHYDLHLEN
ILLRRCVQR----TYFWYKFLYEG-------VVINRL------VYTNGYFPVLFDYGFAY
SKGLEGT-SYNN-------SLFFTN-----KG---YTPYTFDDVNDFKTLLVRMAYIRG-
------------------------------------CPTSIK---NVTSEKFLRSKQLKF
------------------------------------------------------------
-----------EIN-------KETGWIK------------------STISS----VARIV
CKK-----LEKVII-NLD---------ERYKDSFVYRELDNLIDLFGILIKLPVGQNNFN
---T--K--------TLSDVTSTFLKEWEKIDVWFKNTVADDKLNIFKNILEGINDLILE
EEK-----------------KGENVECAELQHTFKLKL----F-----EI---F---DAF
GDFVD------------------IQNLNYDQFLSSIIEIS-------NFIEYTLYAEIQ-
--------------RYKKLF-----N--FNLDGWGLFTLIENLI---------EVKERYQ
FKISDSIVLFDCIEKSTSSFDLKDEEVLQTLNSACDVNAQI-GILTNLRTMDFS------
-------------------EKI--------
>YP_004732849
------------------------------------------------------------
------------------------------------------------------------
------------------------------------------------------------
------------------------------------------------------------
------------------------------------------------------------
------------------------------------------------------------
------------------------------------------------------------
------------------------------------------------------------
------------------------------------------------------------
------------------------------------------------------------
------------------------------------------------------------
------------------------------------------------------------
------------------------------------------------------------
-MDLQYYRTFNEDTSQG--IVGLLK-----P----VRRATT-QKVFRLN-NPNIQ-----
-----------------------------------------LCAT--------DYFFV--
KDDPAYPIYVFKIPKEV------NTLVDH-EFKVSKD-MEELA-----VYLPHFNRTYEI
KRSVKCHIPD--------------------------------------------NFKKIK
---------NGA---SFNPFD----------TYNCTRDVLILEYI----PSTLTLLEYLK
GTHFG-----------------------GCTNSLIHQLIIALIVAQQEKNFTHYDLHLEN
ILLRRCLQR----TYFWYKFLYEG-------VVINRL------IYTNGYFPVLFDYGFAY
SKGLEGT-SYNN-------SLFFTN-----KG---YTPYTFDDVNDFKTLLTRMAYIRG-
------------------------------------CPTSIK---NIASEKFLHSKQLKF
------------------------------------------------------------
-----------EIN-------KETGWIK------------------STISS----AARVV
HKK-----LEKVII-NLD---------EGYKNSFVYHELDNLIDLFGILIKLPVGQNNFQ
---I--K--------TLSDVTHTFLKEWEKIDIWFKNTVADDKLNIFKNILEGINDLILE
EEK-----------------KSENIDYTQLQHTFKLKL----F-----EI---F---DAF
GDFVD------------------IQNLNYDQFLSSIIEIS-------NFIEYILYAEIQ-
--------------RYKKLF-----N--FNLDGWSLFTLIENLI---------EVKEMYQ
FKKSDSIVLFDCIEKSTSSFDLKDDEVLQTLNSACDVSAQI-SILTNLRTMDFS------
-------------------EKI--------
>YP_008357419
------------------------------------------------------------
------------------------------------------------------------
------------------------------------------------------------
------------------------------------------------------------
------------------------------------------------------------
------------------------------------------------------------
------------------------------------------------------------
------------------------------------------------------------
------------------------------------------------------------
------------------------------------------------------------
------------------------------------------------------------
------------------------------------------------------------
------------------------------------------------------------
-MDLQYYRTFNEDTSQG--IVGLLK-----P----LSSSRKSEKVLSLS-QPLLS-----
-----------------------------------------SGAT--------NYFFV--
KDDPAYPIYVFKIPKEV------NTLVDH-EFKVAKD-MEDLT-----FYLPHFNRVFEI
KREIKCHVPD--------------------------------------------KLKKIK
---------DGK---YFNPFN----------TYNCIRDVLILEYI----PSTLTLLEYLK
GTKFG-----------------------TNTESLIHQLILALFIAQQEKNFTHYDLHLEN
ILLRRCLQR----TFFWYKFTYEE-------VVINRL------IYTNGYFPVLFDYGFAY
SKGLEGT-SYNN-------SLFFTN-----KG---YTPFMFDDVNDFKTLLIRLAYVKG-
------------------------------------CPQKIK---HLVNKKFLKSNELKF
------------------------------------------------------------
-----------ELS-------KETGWIK------------------STISS----AARII
CKK-----IEKIII-ELV---------SDYKNCFIYTELDNIVDIFGILLKLPIGGNNFK
---T--K--------TLNSIMANFLTEWQKIDLWFKNTVPDDKLNMFKKILECVNELILE
ENC-----------------N-KVKDYPKLCHNFKLKM----F-----EI---F---DGF
GDYVD------------------IQDLDYGKLLSSIIEIS-------NFIEYILYAEIQ-
--------------RCKKLF-----N--FKFNGWNLFTSIEDLI---------MVKEPYN
FQINDHIVLFDCIQKTTSSFDLKDNEVIDVLNSSSDLNQQI-NIFTNLHLKNLE------
-------------------EI---------
>YP_009021091
------------------------------------------------------------
------------------------------------------------------------
------------------------------------------------------------
------------------------------------------------------------
------------------------------------------------------------
------------------------------------------------------------
------------------------------------------------------------
------------------------------------------------------------
------------------------------------------------------------
------------------------------------------------------------
------------------------------------------------------------
------------------------------------------------------------
------------------------------------------------------------
-MNLQYYRTFNEDSSQS--LVGLLK-----P----TKKDP----LFQLH-EPLSV-----
-----------------------------------------SNST--------NYFFV--
EDEPTYPIYVFKIPKEV------GYLAQH-ELKISRD-LDELS-----RYLPHFNKIIAL
RRSVRCNLAV--------------------------------------------P---KK
---------NPT---EFNPFQA---------PLNHTRDVLIAEYI----PSKLTLLDYIK
KKNFT-----------------------ACSDTLLHQTFLALFIAYQHTHFTHYDLHLEN
ILIRKCSER----TFFLYKFEYEG-------ALIQRL------IQTNGYFPVIFDYGFAY
SKGLQTT-SYSN-------SLFYTN-----KG---YTPFVASETTDFKTLLIRLSHLRN-
------------------------------------CPDKFK---KLANDFFLKSNLITF
------------------------------------------------------------
-----------KLD-------RETGWIK------------------STVSN----TGRII
SRN-----LEKIFN--GD---------HEFKKSVFYKHLDEIIDMFGILIKVPFSRST-R
---P--K--------DLETSLEKLVKEWSKIDSWFTK--TDDKLNILKTMLEIIDELLSN
LGA-----------------S-DPDPKTSLLRAFKLRM----F-----GV---F---DEF
GQFVN------------------IESLNYADLLSSVLVLS-------EYVESVAYSEMK-
--------------RHEKLF-----R--VPFDSWSILGGFEEAVN--------YSVGNYR
FQYADSVVFFDCVEKQTSSFELKDQEVIESLNSLSELKSQT-EFLSNLKFEELC------
------------------------------
>YP_009010420
------------------------------------------------------------
------------------------------------------------------------
------------------------------------------------------------
------------------------------------------------------------
------------------------------------------------------------
------------------------------------------------------------
------------------------------------------------------------
------------------------------------------------------------
------------------------------------------------------------
------------------------------------------------------------
------------------------------------------------------------
------------------------------------------------------------
------------------------------------------------------------
-MDLQYYRTFNEDTSQG--IVGLLK-----P----LSGGRKSEKVLTLS-QPLLS-----
-----------------------------------------SGAT--------NYFFV--
KDDPAYPIYVFKIPKEV------NTLVDH-EFKVAKD-MEDLT-----FYLPHFNRVFEI
KREIKCHVPD--------------------------------------------KLKKIK
---------DSK---YFNPFN----------TYNCVRDVLILEYI----PSTLTLLEYLK
GTKFG-----------------------TNTESLIHQLILALLVAQQEKNFTHYDLHLEN
ILLRRCLQR----TFFWYKFTYEE-------VVINRL------IYTNGYFPVLFDYGFAY
SKGLEGT-SYNN-------SLFFTN-----KG---YTPFMFDDVNDFKTLLVRLAYVKG-
------------------------------------CPQKIK---HLVNKKFLKSNELKF
------------------------------------------------------------
-----------ELS-------KETGWIK------------------STISS----AARIV
CKK-----IEKIIV-ELV---------SDYKNCFIYTELDNIVDIFGILLKLPIGGNNFK
---T--K--------TLNSVMANFLTEWQKIDLWFKNTVPDDKLNMFKKILECVNELILE
ENC-----------------D-KVKNYPKLCHNFKLKM----F-----EI---F---DGF
GDYVD------------------IQDLDYGKLLSSIIEIS-------NFIEYILYAEIQ-
--------------RCKKLF-----N--FKFNGWNLFTSIEDLI---------MVKEPYN
FQINDHIVLFDCIQKTTSSFDLNDNEVIDALNSSCDLNQQI-NIFANLQLKNVE------
-------------------EI---------
>YP_009010887
------------------------------------------------------------
------------------------------------------------------------
------------------------------------------------------------
------------------------------------------------------------
------------------------------------------------------------
------------------------------------------------------------
------------------------------------------------------------
------------------------------------------------------------
------------------------------------------------------------
------------------------------------------------------------
------------------------------------------------------------
------------------------------------------------------------
------------------------------------------------------------
-MDLQYYRTFNEDTSQG--IVGLLK-----P----LSSNRKSEKVLTLS-QPLLS-----
-----------------------------------------SGAT--------NYFFV--
KDDPAYPIYVFKIPKEV------NTLVDH-EFKVAKD-MEDLT-----FYLPHFNRVFEI
KREIKCHVPD--------------------------------------------KLKKIK
---------DGK---YFNPFN----------TYNCIRDVLILEYI----PSTLTLLEYLK
GTKFG-----------------------VNTESLIHQLILALFVAQQEKNFTHYDLHLEN
ILLRRCLQR----TFFWYKFTYEE-------VVINRL------IYTNGYFPVLFDYGFAY
SKGLEGT-SYNN-------SLFFTN-----KG---YTPFMFDDVNDFKTLLIRLAYVKG-
------------------------------------CPQKIK---HLVNKKFLKSNELKF
------------------------------------------------------------
-----------ELS-------KETGWIK------------------STISS----AARIV
CKK-----IEKIII-ELV---------SDYKNCFIYTELDNIVDIFGILLKLPIGGNNFK
---T--K--------TLNSIMVNFLTEWQKIDLWFKNTVPDDKLNMFKKILECVNELILE
ENC-----------------D-KVKDYPKLCHNFKLKM----F-----EI---F---DGF
GDYVD------------------IQDLDYGKLLSSIIEIS-------NFIEYILYAEIQ-
--------------RCKKLF-----N--FKFNGWNLFTSIEDLI---------MVKEPYN
FQINDHIVLFDCIQKTTSSFDLKDNEVIDVLNSSSDLNQQI-NIFTNLHLKNLE------
-------------------EI---------
>YP_009010415
------------------------------------------------------------
------------------------------------------------------------
------------------------------------------------------------
------------------------------------------------------------
------------------------------------------------------------
------------------------------------------------------------
------------------------------------------------------------
------------------------------------------------------------
------------------------------------------------------------
------------------------------------------------------------
---------------------------------------------------MKEEEII-A
NLSH---S------YF--------N-----------------------------------
-------------------------------HLFKDVQPFLDYF---NSELV-V------
-------KSKDLSS-E---VVER-------L----FFMACLHSSDILLPHCDQS------
-------I-S--K--KKLKKQDWLHTIKPFGSKSKQGVVNKC-----I------------
--IFDKIFVVVKKPKTSK----FDEITLR-DFCVGIH-LNKIL-----NEAPFFVRTLGC
FVSKS-------------------------------------------------------
------------------------------------QFHIATEFI----DGI-NLKIFIQ
-------------------NKKNTF---VDFLNIFFQILLGLEIAQNKLNFSHYDLHTDN
IILVPT-TK-----CLEISLYG------------YIY------TIKHTQKPVIIDFGLSS
VC-TK--------------GKTLGQKSLETKGIYPHLSPGYDIYVFLLFCL-DVSQSS--
-------------------------------------NISIFKGITDLLLFFKVETNLPL
NLL-----TNNHIKCLK---K---------------GVSNCIPF------KFVQYILQNY
FAYLNVEVEPKKY-NDQCLGKQ--PLFLK----LKQIFDINNELEL--------------
--------VPV--NI--------------------HYKKGFIKT-LVDNIKT-----YYW
---YSKK--IELTPTQIERLIEIDIF-------------------NLQNLIDDLNLILTK
KGEDKPYISIEQKN----------------------------------------------
-----------------------LFFVSLDYYY-LILELELHH-Q-------------YP
FY--------------------KLWIQNFKN--TFVYRNVFKHLHL--------------
ILSQERLKRLQHI-----------------------------------------------
------------------------------
>YP_803281
--------------------------------------------------------MNR-
--------N-NENNMKDIDKLLGKRYIPLSCHGDS------LVSSIPKTAIFMVTSEKEF
RTALSIKSSS-SSSIPSTDTMIESCVWYANKYKKIAFVRIRNNRVESMYFISVRDYKNWW
KTIRV--CDGD-EEENHFY-----------LNTCMDRMVINSNICNGTRL--KRCQQIAS
PNRWYA-NGHIIRIDTDDDDDDDGDHRPIFKTWFPFVKSLSGQQYIHNSSDLNNTPSNII
PSYSTSYLPIIAINDTNKYMFDDRAVCEWLINMMEELTGTT-KIEDGDLIINYRD-HPLC
TYNNGMAYEKFLTPLCNEEDNSASSVVSQPKNLIPPLSVCTGEGFKDIAIPNQDDWKRLE
SGV-----------------TGC----------QLIRRIPWRSKISQAVFRGSSTGDGIT
GDDNSPLVNRRMQLARIST--L----HPTILDAGITKWNFR-PRLYKIPDTDTTTLVFPD
I------ANEPPLKMSLTYDEQ-SSFKYIVHI-DGHVSAFRLAAELFTESTILKVNSP--
---------WTVWFSNDLKPFKHYIPIEEDLSNLVSTIEWCI-ENDSICEQIAINAKQYA
VLQLCRKSLMNRLSNIVNNYINTNIDTTK-------------ENNTDDHDD-VNIVIDVL
KRNESILNAFYN--------------TQYK--LKQYL---NTAVIRYRYPQR-YIS----
-------SS------CEALTALVLK-----NY---MFQKTP-------------------
-----------------------------LVGV----VKMKKTLSPRV-----SAVAV--
--DDCGTRFIIKTYHGHD----GIRQGIR-TTFVSSFALNMLN-----RELPTFPYTMCC
IPRFCD------------------------------------------------------
---------------------------------GDYYLEVYTEYI----KGASSMHDAFD
N---------------------LNM---EEIICISSQIYIGLRVAKERYGFRHGQLGDFN
NILLVKLPE---PTRYTVHTKG-----------FGIV------TIITKIIAVFVNFDKCS
--LSYTRDTD---ISSDW-NDY---------------------IDQLVKRCSVTLFDDIK
DISSMIQIFISNAVQ----------EGLQ--NESKITCYECI-----SP-YFLFHTNITY
-------ALEQHI-LHLRYNVGVPWYQND---PTDVETVKMTCEFFLKMSRTITFVTQYI
NSNSATMEV--------------------------------ESTNTLNNLIQCLVTMFNQ
YRSELRASGLTHVDI--------------------DNIDEKLYPSLVHCYGVPPLTAL--
------------------------------------------------------------
------------------------------------------------------------
------------------------------------------------------------
------------------------------------------------------------
------------------------------------------------------------
------------------------------
>YP_009010657
------------------------------------------------------------
------------------------------------------------------------
------------------------------------------------------------
------------------------------------------------------------
------------------------------------------------------------
------------------------------------------------------------
------------------------------------------------------------
------------------------------------------------------------
------------------------------------------------------------
------------------------------------------------------------
---------------------------------------------------MKEEEII-A
SLSH---S------YF--------N-----------------------------------
-------------------------------HLLRDVQPFLEYF---ETLVL-QEFQK--
------QQLKNVDS-E---VVER-------L----FFMACLHSSDIYLPFNFNPF-E---
---HGSKN-LKSFEKLNLKKYEWLTDIRPFGSKSKQGVVNKT-----L------------
--IFDNLYIVVKKAKTSK----FDEITLR-DFCVGIN-LNKII-----NEAPFFVRTLGC
FVSKN-------------------------------------------------------
------------------------------------QFHIATEFI----DGI-NLKVFIQ
-------------------NKKNHF---TTFLNIFFQILLGLEVAQNKLNFAHYDLHTDN
VILVPQ-KD-----SLEISLYG------------YNY------IIKHAQKPVIIDFGLSS
VH-TK--------------GQTLGQKSLETKGIHPHLSPGYDIYVFLLFCL-DIAQSS--
-------------------------------------NMSIFKGITDLLLFFKVETNLSM
DLL-----TNNHIKCLH---K---------------GVSKCIPF------KFIQYLLQNY
SSYLDVDVEPKKN-NDKCLGTK--PLFLK----LKEVLDVNDELEL--------------
--------T-P--KF--------------------QLEKGFIRS-LVENIKI-----YYW
---YTNK--INLTQSQIKKLIEVDTF-------------------NLQNLIDDLNLKIFK
KGKQEPSITIEQKK----------------------------------------------
-----------------------FFFIALDYYY-LILELELHY-Q-------------YP
FY--------------------KSWINDFKN--TLVFKNIFKQLGD--------------
VLYDERLKRLKNSNEESK------------------------------------------
------------------------------
>YP_654670
------------------------------------------------------------
------------------------------------------------------------
------------------------------------------------------------
------------------------------------------------------------
------------------------------------------------------------
------------------------------------------------------------
------------------------------------------------------------
------------------------------------------------------------
------------------------------------------------------------
------------------------------------------------------------
---------------------------------------------------MKEQEII-A
ELSH---S------YF--------N-----------------------------------
-------------------------------HILREVRPFLEYF---NDDFL-DSS----
-------LTAPIDS-E---LLER-------L----FFMAAITSLDVSLPFNFSDS-D---
---V----------VKSHRKHRWLTSVQSFGSKSKQGIVGKS-----R------------
--LFNAFTVVVKRAKNSK----FDEITMR-DFCVGIN-LNKIL-----RQAPFFVRTLGG
FQHKN-------------------------------------------------------
------------------------------------QFNIVTEFV----DGR-TLKTFLQ
-------------------SKRSSW---MDFLNIFFQILLGLEIAQNRLNFSHYDLHTDN
IILVPV-ER-----SFTVSLYG------------SNY------TVKHDYRPVMIDFGLSS
VH-TK--------------GKTLGQTNLENKGIFGHMSPGYDIYVFLLFCI-DVVQST--
-------------------------------------NLSIYKGITDLLGFFNSKTNISM
DLL-----TNNHIQSLE---K---------------GVSNLVPY------QFISYIRDKF
SPYLNVDIGPQKMSIDRCLGQK--PMFLR----LKHLLDRDDELEP--------------
--------LN---SP--------------------LLKKGFVKT-LVNNIKV-----YYW
---YREK--MVLESDQTAQLIETDKE-------------------ILDNLIDDLELKIVR
KGSDKPQITVEQKN----------------------------------------------
-----------------------LFFMALEYYN-FIRELRLEE-S-------------SE
FY--------------------KTWSKRFKK--TWVCRNIFSQLDC--------------
VIREERLTKCPTAGATLEK-----------------------------------------
------------------------------
>AJP09101
------------------------------------------------------MMSIL-
--------S-TSSSATPIQRFVDTHVTPTSCNGDS------NQTKVLRTKIFYIRTFEEF
RNAYDLWYGHENSGTHTVEDMMSSCEWYVKLYKKLAYACVRDNTLDGIFFIDECHYNNWW
TVPSV--MDAI-TGETINYGD--SRYEDT-VCRMMNKMTDDSNRLNRTRY--RSGQRLAK
PQSWFA-NGHILRMDDDA----NNLGDAY---FVPHVKQPCG----------------LI
STTTSSSST---SRINCAPGRTDHAVTEWLVEMLQEVCVTR-RVADVDFLVNYRD-HPIC
VDANEPGRFAYDANF---RVTHDRRNCTPPLRLVEPLSVCSGVGFRDRPIPNQDDWERLR
NSA-----------------VGS----------QQIRTIPWHMKKPVAVFRGSSTGAGIC
GEASSPFVNRRMHLARMSV--E----NPSMIDAGITKWNLR-PRVH------NSTLMYPC
V------DHEPPLKQSMTYDEQ-STFKYIIHM-DGHVAAFRLAAEMFTDSLILKCDSK--
---------WSTWFEHMLKPMVHYVPIKEDLSDLLDKIRWCR-DNDAACEKIAAQAREFA
VWNLCRRSLMNHLAHLINGCTLMHDGSVY-------------ETASAVCDTKSIHATVLL
KRNEAMLLKYRR--------------LVSTTPDS------RSLHRLYRYPLR-YSA----
-------AT------SEAYSMRAID-----TF---MYGYSP-------------------
-----------------------------VTIDKHPAVLCLQRVTNNV-----SIVAC--
--A-DGLRFAVKTHTVSGERTADVSSILR-GAAVAVSNINILS-----RELPLFPYTIGV
MYRGVD------------------------------------------------------
-------------------------------GGNTFKIEVYTEYI----KCGTSFYEFIS
GLDSVRPSTSNR--TVVQNSDRGLF---DLVIDVCTQVYVGLRVADERHGFRHNGLSDLS
NILVRRLEE---PTIFTVHTRV-----------FGSL------AFNTTTVATILNYDRAD
CSSARVGSKN---ISYDW-GSF---------------------LEAVVSRCAECLTVENG
R--SITRIDIENGVKTRILSLIEAAGGLD--N----NQYDAL-----PA-EMLIGGDPIT
-------TIDNY--ATSLHANGVPWMDA-TFEQNSIIGLRRTCEMFLSLSAVIKMAHECE
APD---------------------------------------------RITITLLAIYNQ
YKKESKVLKFPFRNL--------------------AGMDAHTYAALAHCLGTPPLMRIVG
---LDQS---SC------------------------------------------------
------------------------------------------------------------
------------------------------------------------------------
------------------------------------------------------------
------------------------------------------------------------
------------------------------
>YP_008357413
------------------------------------------------------------
------------------------------------------------------------
------------------------------------------------------------
------------------------------------------------------------
------------------------------------------------------------
------------------------------------------------------------
------------------------------------------------------------
------------------------------------------------------------
------------------------------------------------------------
------------------------------------------------------------
---------------------------------------------------MKEEEII-A
NLSH---S------YF--------N-----------------------------------
-------------------------------HLFKDVQPFLDYF---NSELV-V------
-------KSKDLSS-E---VVER-------L----FFMACLYSSDILLPHCDQS------
-------I-S--K--KKLKKQDWLHTIKPFGSKSKQGVVNKC-----I------------
--IFDKIFVVVKKPKTSK----FDEITLR-DFCVGIH-LNKIL-----NEAPFFVRTLGC
FISKS-------------------------------------------------------
------------------------------------QFHIATEFI----DGI-NLKIFIQ
-------------------NKKNTF---VDFLNIFFQILLGLEIAQNKLNFSHYDLHTDN
IILVPT-TK-----CLKISLYG------------YIY------TIKHTQKPVIIDFGLSS
VC-TK--------------GKTLGQKSLETKGIYPHLSPGYDIYVFLLFCL-DVAQSS--
-------------------------------------NSSIFKGITDLLLFFKVETNLPL
NLL-----TNNHIKCLK---K---------------GVSNCIPF------KFIQYILQNY
FAYLNVEVEPKKY-NDQCLGKQ--PLFLK----LKQIFDINNELEL--------------
--------VPV--NI--------------------HYKKGFIKT-LVDNIKT-----YYW
---YSKK--IELTPTQIERLIEIDIF-------------------NLQNLIDDLNLILTK
KGEDKPYISIEQKN----------------------------------------------
-----------------------LFFASLDYYY-LILELELHH-Q-------------YP
FY--------------------KLWIQNFKN--TFVYRNVFKHLHL--------------
ILSQERLKRLQHI-----------------------------------------------
------------------------------
>YP_009010882
------------------------------------------------------------
------------------------------------------------------------
------------------------------------------------------------
------------------------------------------------------------
------------------------------------------------------------
------------------------------------------------------------
------------------------------------------------------------
------------------------------------------------------------
------------------------------------------------------------
------------------------------------------------------------
---------------------------------------------------MKEEEII-A
NLSH---S------YF--------N-----------------------------------
-------------------------------HLFKDVQPFLDYF---NSELV-V------
-------KSKDLSS-E---VVER-------L----FFMACLHSSDIFLPHCDQS------
-------N-CNQF--KKLKKQDWLHTIKPFGSKSKQGVVNKC-----I------------
--IFDKIFVVVKKPKTSK----FDEITLR-DFCVGIH-LNKIL-----NEAPFFVRTLGC
FVSKS-------------------------------------------------------
------------------------------------QFHIATEFI----DGI-NLKIFIQ
-------------------NKKNTF---VDFLNIFFQILLGLEIAQNKLNFSHYDLHTDN
IILVPT-TK-----CLEISLYG------------YIY------TIKHTQKPVIIDFGLSS
VC-TK--------------GKTLGQKSLETKGIYPHLSPGYDIYVFLLFCL-DVAQSS--
-------------------------------------NSSIFKGITDLLLFFKVETNLPL
NLL-----TNNHIKCLK---K---------------GVSNCIPF------KFVQYILQNY
FAYLNVEVEPKKY-NDQCLGKQ--PLFLK----LKQIFDINNELEL--------------
--------VPV--NI--------------------HYKKGFIKT-LVDNIKT-----YYW
---YSKK--IELTPTQIERLIEIDIF-------------------NLQNLIDDLNLILTK
KGEDKPYISIEQKN----------------------------------------------
-----------------------LFFVSLDYYY-LILELELHH-Q-------------YP
FY--------------------KLWIQNFKN--TFVYRNVFKHLHL--------------
ILSQERLKRLQHI-----------------------------------------------
------------------------------
>YP_004732841
------------------------------------------------------------
------------------------------------------------------------
------------------------------------------------------------
------------------------------------------------------------
------------------------------------------------------------
------------------------------------------------------------
------------------------------------------------------------
------------------------------------------------------------
------------------------------------------------------------
------------------------------------------------------------
---------------------------------------------------MKEEEII-A
RLSH---S------YF--------N-----------------------------------
-------------------------------HLLRDVQPFLEYF---GSGI------P--
------QQLKGVDS-E---VVER-------L----FFMACLHSSDVYLPFNFNT------
---------LKSFKKLNLKKYEWLTDIRPFGSKSKQGVVNKT-----L------------
--IFDNLYIVVKKAKTSK----FDEITLR-DFCVGIN-LNKIL-----NEAPFFVRTLGC
FECKN-------------------------------------------------------
------------------------------------QFHIATEFI----DGI-NLKTFIQ
-------------------NKKNHF---TAFLNIFFQILLGLEVAQNKLNFAHYDLHTDN
IILVPQ-QE-----VLEISLYG------------YNY------IIKHPQKPVIIDFGLSS
VH-TK--------------GQTLGQKSLETKGIHPHLSPGYDIYVFLLFCL-DIAQSC--
-------------------------------------NMSIFKGITDLLLFFKVETNLPM
DLL-----TNNHIKCLN---K---------------GVSKCIPF------KFIQYLLQNY
SSYLDVDVEPKKN-NDKCLGTK--PLFLK----LKEVLDVNDELEL--------------
--------TQT--NF--------------------QLEKGFIRS-LVDNIKI-----YYW
---YTNK--INLTQSQIKKLIEVDTV-------------------NLQNLIDDLNLKIFK
KGKQEPSITIEQKK----------------------------------------------
-----------------------LFFTSLDYYY-LILELELHY-Q-------------YP
FY--------------------KSWINDFKN--TLVFKNIFKQLGD--------------
VLYEERLKRTITC-----------------------------------------------
------------------------------
>AFV50397
-------------------------------------------------------MSIL-
--------S-TSSSTTPIQRFVDTHVTPTSCNGDS------NQTKVLRTKIFYIRTFEEF
RNAYDLWYGHENSGTHTVEDMMSSCEWYVKLYKKLAYACVRHNTLDGIFFIDECHYNNWW
TVPSV--MDAI-TGETINYGD--NRYEDT-VCRMMNKMTDDSNRLNRTKY--RSGQRLAK
PQSWFA-NGHILRMDDDA----NNLGDAY---FVPHVKQPCG----------------LI
STTTTSSST---SRIHCTPGRTDHVVTEWLVEMLQEVCVTR-RLADVDFLVNYRD-HPIC
VDSNEPGRFAYDANF---RVSHDRRNCTPPVRLVEPLSVCSGVGFRDRPIPNQDDWERLR
NSA-----------------VGS----------QQIRTIPWHMKKPVAVFRGSSTGAGIC
GDASSPFVNRRMHLARMSV--E----NPTMIDAGITKWNLR-PRVH------NSTLMYPC
V------DHEPPLKQSMTYDEQ-STFKYIIHM-DGHVAAFRLAAEMFTDSLILKCDSK--
---------WNTWFEHMLKPMVHYVPIKDDLSDLLDKIRWCR-DNDAACEKIAAQAREFA
VWNLCRRSLMNHLAYLINGCTLMHDGSVS-------------QTADAVCDTKSIHATMLL
KRNEAMLLRYRR--------------LISTRPDS------RRLHRLYRYPLR-YSA----
-------AT------SEAYSMRAID-----TF---MYGYSP-------------------
-----------------------------VTIDKHPAVLCLQRVTNNV-----SIVAC--
--A-DGLRFAVKTHTVSGERTADVSSILR-GAAVAVSNINILS-----RELPLFPYTIGV
MYRGVD------------------------------------------------------
-------------------------------GGDTFKIEVYTEYI----KCGTSFNEFIS
GLDSVRPSTSNR--TVVDNNDRGLF---DLVIDVCTQVYVGLRVADERHGFRHNGLSDLS
NILVRRLEE---PTIFTVHTRV-----------FGSL------AFNTTTVATILNYDRAD
CRSDRVGSKN---ISYDW-GSF---------------------LEAVVSRCAECLTVENG
R--SITRMDIENGVKTRILSLIEAAGGLD--N----NQYDAL-----PA-EMLIGGDPIT
-------TIDNY--ATSLHANGVPWMDA-TFEQNSIISLRRTCEMFLSLSAVIKMAHECE
APD---------------------------------------------RITITLLAIYNQ
YKKESKVLKFPFRNL--------------------AGMDAHTYAALAHCLGTPPLMRIVG
---MHQS---SC------------------------------------------------
------------------------------------------------------------
------------------------------------------------------------
------------------------------------------------------------
------------------------------------------------------------
------------------------------
>YP_001110982
------------------------------------------------------MMSIL-
--------S-TSSSTTPIQRFVDTHVTPTSCNGDS------NQTKVLRTKIFYIRTFEEF
RNAYDLWYGHENSGTHTVEDMMSSCEWYVKLYKKLAYACVRHNTLDGIFFIDECHYNNWW
TVPSV--MDAI-TGETINYGD--NRYEDT-VCRMMNKMTDDSNRLNRTKY--RSGQRLAK
PQSWFA-NGHILRMDDDA----NNLGDAY---FVPHVKQPCG----------------LI
STTTTSSST---SRIHCTPGRTDHVVTEWLVEMLQEVCVTR-RLADVDFLVNYRD-HPIC
VDSNEPGRFAYDANF---RVSHDRRNCTPPVRLVEPLSVCSGVGFRDRPIPNQDDWERLR
NSA-----------------VGS----------QQIRTIPWHMKKPVAVFRGSSTGAGIC
GDASSPFVNRRMHLARMSV--E----NPTMIDAGITKWNLR-PRVH------NSTLMYPC
V------DHEPPLKQSMTYDEQ-STFKYIIHM-DGHVAAFRLAAEMFTDSLILKCDSK--
---------WNTWFEHMLKPMVHYVPIKDDLSDLLDKIRWCR-DNDAACEKIAAQAREFA
VWNLCRRSLMNHLAYLINACTLMHDGSVS-------------QTADAVCDTKSIHATMLL
KRNEAMLLRYRR--------------LISTRPDS------RRLHRLYRYPLR-YSA----
-------AT------NEAYSMRAID-----TF---MYGYSP-------------------
-----------------------------VTIDKHPAVLCLQRVTNNV-----SIVAC--
--A-DGLRFAVKTHTVSGERTADVSSILR-GAAVAVSNINILS-----RELPLFPYTIGV
MYRGVD------------------------------------------------------
-------------------------------GGDTFKIEVYTEYI----KCGTSFNEFIS
GLDSVRPSTSNR--TVVDNNDRGLF---DLVIDVCTQVYVGLRVADERHGFRHNGLSDLS
NILVRRLEE---PTIFTVHTRV-----------FGSL------AFNTTTVATILNYDRAD
CRSDRVGSKN---ISYDW-GSF---------------------LEAVVSRCAECLTVENG
R--SITRMDIENGVKTRILSLIEAAGGLD--N----NQYDAL-----PA-EMLIGGDPIT
-------TIDNY--ATSLHANGVPWMDA-TFEQNSIISLRRTCEMFLSLSAVIKMAHECE
APD---------------------------------------------RITITLLAIYNQ
YKKESKVLKFPFRNL--------------------AGMDAHTYAALAHCLGTPPLMRIVG
---MHQS---SC------------------------------------------------
------------------------------------------------------------
------------------------------------------------------------
------------------------------------------------------------
------------------------------------------------------------
------------------------------
>BBB16609
------------------------------------------------------MMSIL-
--------S-TSSSTTPIQRFVDTHVTPTSCNGDS------NQTKVLRTKIFYIRTFEEF
RNAYDLWYGHENSGTHTVEDMMSSCEWYVKLYKKLAYACVRHNTLDGIFFIDECHYNNWW
TVPSV--MDAI-TGETINYGD--NRYEDT-VCRMMNKMTDDSNRLNRTRY--RSGQRLAK
PQSWFA-NGHILRMDDDA----NNLGDAY---FVPHVKQPCG----------------LI
STTTTSSST---SRIHCTPGRTDHVVTEWLVEMLQEVCVTR-RLADVDFLVNYRD-HPIC
VDSNEPGRFAYDANF---RVSHDRRNCTPPLRLVEPLSVCSGVGFRDRPIPNQDDWERLR
NSA-----------------VGS----------QQIRTIPWHMKKPVAVFRGSSTGAGVC
GDASSPFVNRRMHLARMSV--E----NPTMIDAGITKWNLR-PRVH------NSTLMYPC
V------DHEPPLKQSMTYDEQ-STFKYIIHM-DGHVAAFRLAAEMFTDSLILKCDSK--
---------WNTWFEHMLKPMVHYVPIKDDLSDLLDKIRWCR-DNDAACEKIAAQAREFA
VWNLCRRSLMNHLAYLINGCTLMHDGSVH-------------ETASAVCDTKSIHATMLL
KRNEAMLLKYRR--------------LISTTPDS------RSLHRLYRYPLR-YSA----
-------AT------SEAYSMRAID-----TF---MYGYSP-------------------
-----------------------------VTIEKHPAVLCLQRVTNNV-----SIVAC--
--A-DGLRFAVKTHTVSGERTADVSSILR-GAAVAVSNINILS-----RELPLFPYTIGV
MYRGVD------------------------------------------------------
-------------------------------GGDTFKIEVYTEYI----KCGTSFYEFIS
GLNSVRPSTSNR--TAVDNSDIGLF---DLVIDVCTQVYVGLRVADERHGFRHNGLSDLS
NILVRRLEE---PTIFTVHTRV-----------FGSL------AFNTTAVATILNYDRAE
CRSDRVGSKN---ISYDW-GSF---------------------LEAVVSRCVECLTVENG
R--SITRMDIENGVKTRILSLIEAAGGLD--N----NQYDAL-----PA-EMLIGGDPIT
-------TIDNY--ATSLHANGVPWMDA-TFEQNSIIGLRRTCEMFLSLSAVIKMAHECE
APD---------------------------------------------RITITLLAIYNQ
YKKESKVLKFPFRNL--------------------AGMDAHTYAALAHCLGTPPLMRIVG
---NHQS---SC------------------------------------------------
------------------------------------------------------------
------------------------------------------------------------
------------------------------------------------------------
------------------------------------------------------------
------------------------------
>APM84237
------------------------------------------------------MMSIL-
--------S-TSSSTTPIQRFVDTHVTPTSCNGDS------NQTKVLRTKIFYIRTFEEF
RNAYDLWYGHENSGTHTVEDMMSSCEWYVKLYKKLAYACVRHNTLDGIFFIDECHYNNWW
TVPSV--MDAI-TGETINYGD--NRYEDT-VCRMMNKMTDDSNRLNRTRY--RSGQRLAK
PQSWFA-NGHILRMDDDA----NNLGDAY---FVPHVKQPCG----------------LI
STTTTSSST---SRIHCTPGRTDHVVTEWLVEMLQEVCVTR-RLADVDFLVNYRD-HPIC
VDSNEPGRFAYDANF---RVSHDRRNCTPPLRLVEPLSVCSGVGFRDRPIPNQDDWERLR
NSA-----------------VGS----------QQIRTIPWHMKKPVAVFRGSSTGAGIC
GDASSPFVNRRMHLARMSV--E----NPTMIDAGITKWNLR-PRVH------NSTLMYPC
V------DHEPPLKQSMTYDEQ-STFKYIIHM-DGHVAAFRLAAEMFTDSLILKCDSK--
---------WNTWFEHMLKPMVHYVPIKDDLSDLLDKIRWCR-DNDAACEKIAAQAREFA
VWNLCRRSLMNHLAYLINGCTLMHDGSVH-------------ETASAVCDTKSIHATMLL
KRNEAMLLKYRR--------------LISTTPDS------RSLHRLYRYPLR-YSA----
-------AT------SEAYSMRAID-----TF---MYGYSP-------------------
-----------------------------VTIEKHPAVLCLQRVTNNV-----SIVAC--
--A-DGLRFAVKTHTVSGERTADVSSILR-GAAVAVSNINILS-----RELPLFPYTIGV
MYRGVD------------------------------------------------------
-------------------------------GGDTFKIEVYTEYI----KCGTSFYEFIS
GLNSVRPSTSNR--TAVDNSDIGLF---DLVIDVCTQVYVGLRVADERHGFRHNGLSDLS
NILVRRLEE---PTIFTVHTRV-----------FGSL------AFNTTTVATILNYDRAE
CRSDRVGSKN---ISYDW-GSF---------------------LEAVVSRCVECLTVENG
R--SITRMDIENGVKTRILSLIEAAGGLD--N----NQYDAL-----PA-EMLIGGDPIT
-------TIDNY--ATSLHANGVPWMDA-TFEQNSIIGLRRTCEMFLSLSAVIKMAHECE
APD---------------------------------------------RITITLLAIYNQ
YKKESKVLKFPFRNL--------------------AGMDAHTYAALAHCLGTPPLMRIVG
---KHQS---SC------------------------------------------------
------------------------------------------------------------
------------------------------------------------------------
------------------------------------------------------------
------------------------------------------------------------
------------------------------
>YP_654610
------------------------------------------------------------
------------------------------------------------------------
------------------------------------------------------------
------------------------------------------------------------
------------------------------------------------------------
------------------------------------------------------------
------------------------------------------------------------
------------------------------------------------------------
------------------------------------------------------------
------------------------------------------------------------
------------------------------------------------------------
------------------------------------------------------------
------------------------------------------------------------
-MDLQYYKIFKQKTSQG--MVGLLR-----P----LKKRGS-ENVFKLRLNHKST-----
-----------------------------------------PSAT--------DYFFV--
QDEPAFPIFVFKIPKEV------NYLLDH-EFEVSKN-MKQLT-----TYLPHFNTILEI
KRDVKCHVPE--------------------------------------------KLCP--
----------QA---LDDPFA----------KYNCTRDVAIVEYI----PSKTTLLEYIL
GTNFT-----------------------RCTDSLIHQLILALFIAQQQVQFSHYDLHLEN
VLIRRCFKR----TFFWYKFSYEH-------ATFQRL------ILTNGLFPVIFDYGFAH
STNVEGS-SYYN-------SLFFTN-----KG---YTPMVFDDVVDFKTLLIRMAHLYH-
------------------------------------CPQKFK---TLVASNFLKNPQLPY
------------------------------------------------------------
-----------KVD-------RETGWIK------------------SSDKS----IARIV
CTQ-----MEEVLKDHLG---------AEYESNFIYKELEQIIDLFMVLIKLPLVETEFN
---V--K--------ELEYHVGTFVDEWGKIDAWFSHGFTDDKLNILKKIFTLVNELILE
QSE-----------------RS-TKTTRQLVKRFQLAV----Y-----EI---L---DQF
GEFVH------------------VQQLDYGSLFHSIVQLS-------EFIEHVAYKELT-
--------------RHQTDY----PS--GGVTGWSLFTQIEQCT---------SSVEPYL
FRLDDHIVLFDCIDQATSFFELKDVDIVESLNQCGTISNQI-RLLDSLDLVDH-------
------------------------------
>YP_762445
------------------------------------------------------------
----------MTSVTTALERFVDTHSTPTSCNGVS------VKSKVLRTKIFVVRSFDEF
RHAYDLWYGDSD-----NDDLMASCAWYAKQYKKLAYVCVRNNVLDGVFFVDNENYCNWW
KVPML---QSM-DGRTFDYSREPNEYENC-VWKNMTLMRELSNSINGTHY--QSSQGILA
PEHWYA-NGHIIRVDDTDRNVSEQLGDSY---FLTHTKRPSG----------------LV
AGASTSTTS---SGKCY--APTSNGVCEWLVEMLQELCVTR-RVADVDFIVNYRD-HPVC
SSD---GSMAYANDF---EIRST---VENNARIVRPLGVCSGVGFDDTPVPNQDDWERLR
NSS-----------------VGC----------QQIRTIPWHLKKSVAVFRGSSTGRGVT
GDPESPLVNRRMQLARMSV--L----HPDRIDAGITKWNLR-PRVH------GGVVHFPD
V------TREPPLKQHLSYDEQ-STYKYIVHV-DGHVAAFRLGAELFTDSLILKVDSP--
---------WRVWFSHMLKPMVHYVPVAADLSDLLEKIEWCR-ANDDLCEKIASQARSFA
VWNLCRRSLMNHLAAVVNNCTLIHNQTTS-------------VD-------RGVIASDLL
KRNECMYMASTS--------------MLVGNANSGRL---TAPRKMFRYPMR-YSS----
-------AT------CEAYTLCALH-----KF---MYSKSP-------------------
-----------------------------VTD--VSSVIRHENITPKM-----TLIAC--
--E-DGLRFAVKRQAS-------NDEALR-GSHVAITYLNMLN-----RELPTFPYTKAV
MFRRSL------------------------------------------------------
---------------------------------DDYDIEVYTEYL----KGVKSLKSLM-
------------------ANARVHR---DLILDVCTQIYVSLRVADERYGFRHNRLYDLD
NVMVRRLDE---PTSFTVHTRV-----------FGAL------AFNTRTVVTMVNFDAAT
AYQANVGSKN---ISSDW-NAF---------------------VGAVVSEST--------
---ELSRGTIEGAVKSDIVSLVERAGGVE--N----NHFDAL-----PV-HVLFGMDAVK
-------SIESY--ASTVHANGVPWSDCGTFDSSNVECLRCASELFMALSAVIKMAHEYR
APE---------------------------------------------RVTITLMSIYNQ
YRREVKSLQAVDFDT--------------------LTEDRMTYSQLAHCWGTPLFCAKGS
---S--------------------------------------------------------
------------------------------------------------------------
------------------------------------------------------------
------------------------------------------------------------
------------------------------------------------------------
------------------------------
>YP_009021181
------------------------------------------------------------
------------------------------------------------------------
------------------------------------------------------------
------------------------------------------------------------
------------------------------------------------------------
------------------------------------------------------------
------------------------------------------------------------
------------------------------------------------------------
------------------------------------------------------------
------------------------------------------------------------
---------------------------------------------------MKEEQII-A
NLSF---S------YF--------N-----------------------------------
-------------------------------HTLKEIAYFIPYF---NENIF-SSR----
---------LHPDA-E---TLEK-------I----FFMGCLYSTDISFPFKFNKN-K---
---DDL--------PFYIKKNQWLTDIKPFGSKSKQGVVSKS-----I------------
--IFDQFYIVVKKAKSSK----FDGITIR-DFCVGIS-LNKIL-----NVAPFFVRTLGA
FQYKN-------------------------------------------------------
------------------------------------QFHIALEYI----DGI-NLKDFIT
-------------------NTKNTF---EDFVNIFFQILLGLEIAQNKLNFTHYDLHTDN
VILVHN-QK-----PIEIALYG------------CIY------TVKYRYKPVMIDFGLSS
VN-VK--------------NKTIGQDNLENKGIYAHASVGYDMYVFLLFCM-DVVQNT--
-------------------------------------NLSILKGINNLLKFFQESTGTSL
DIL-----TNNHIKALK---K---------------GVDKVLPN------QFIQYLVQNY
ENYLDVHVAPQKT-SSQCLL-E--PTFLK----LGDLLKAPIN-----------------
--------TPT--IG--------------------KSKKGFIKS-TLDHINV-----YYW
---YKKK--IELNPEEIKILLSEDKV-------------------TLNNFIDDLNLR---
-----QDVTVEQKD----------------------------------------------
-----------------------IFFTALEYYY-LIIELELNKTK-------------YR
FY--------------------SDWLKEFRN--TRVFKNIFQNLNK--------------
ILLKERLTRIH-------------------------------------------------
------------------------------
>YP_164173
------------------------------------------------------------
------------------------------------------------------------
------------------------------------------------------------
------------------------------------------------------------
------------------------------------------------------------
------------------------------------------------------------
--------------------------------MCPVMSMCTGLEYADIAIPTYECLAHAF
SVSDNPT----------LWPMGPA-VRLVKTPPLK-NLPKWSDRIPIAVFRGSSTGAGTT
VQNNQ-----RLKAVSFSM--E----HPELLDAGITKWNLR-PRKRTG----DPEYSTIA
PGQWPPHKDYPPLADSLTPEQQ-ANYKYILCL-WGHAPAFRLIRDLSLGSVVLLADVP--
----PGQKRLELWFYNLLVPWVHYVPVKGDLSDLATVIQWCR-DNNQKCSAIATAGTILA
REKLGMDGQMNRLLKAVESVRIRSNPLGY-------------EIPQSP----VDVAYFMM
TRH----LASLG------------------KRLTK-F---KPTGP---------------
-----------PPRLPR--CHGTMK--GMQMAYE--------------------------
------------------------------------------------------------
----AGWPVPNVAVRKHG----GWYEDVS-VAFLGLIFFNSLM-----YRIPHFKYVYGF
KTPTAPPEI------------------------------------R-SFL----------
--------------------------------SAESPGVGVETFL----GEK-SLGEWID
------------------DGGWKEE---RQLALMLCQVTFALQEAQAAGGAVLGDLSVET
VYAVPY--------PLEEYVYHDGRG----GS-FGLKLYPADRWAVIETGP----RARAR
VKTLEL------DGRPGW-LITAGRPET----DNMAETAYHDLCCLLTSLLQRLVYVGHN
ATKDL------------AVKLILAANADFREAERQ--ANDVNS----GQ-YAPEEGRSPL
TIAGPEEFRAGLVREFKLTEIGAVWADPSK------------------------------
-PISDTYR----IWERGLPRFGPYLWLT------------------GNREAAVRAVVKDA
LES-----APPQPST--------------------ALGLKQARQEYERRIGSDLINDIRW
---RPAH---LHLTR----YLKRPFS-------------------QFERSP----GFTWS
VGSVK------TVSVPAWAESKHARTSTT-------KLPERFNPASWGNA---V---EAI
GQDSMRDKQMAKLV-------ARTDPVDLHAYWARVAELTFDRAQWTETA----------
-F------------------PVAKLIDAGE------------------------------
------------------------------------------------------------
------------------------------
>YP_009220681
------------------------------------------------------------
------------------------------------------------------------
------------------------------------------------------------
------------------------------------------------------------
------------------------------------------------------------
------------------------------------------------------------
------------------------------------------------------------
------------------------------------------------------------
------------------------------------------------------------
------------------------------------------------------------
------------------------------------------------------------
------------------------------------------------------------
--------------------------------------------MLFSYRE--IKALCRS
VCNLTFQKKLTTDGVQG--SCGLLK-----L----QGEP-PRDT----------------
---------------------------------------GPEDAR--------DLI-D--
SFETDQVFYKYGNDAHN------CTLARH-EHVIATH-LYEEC-----CHFPNFLRPITY
MKNIKVAKAKDG------------------------------------------------
----------------ASPFSKVA------TDKTVNVDLGIFEYL----DNFVTLHKFIR
T---------------------HPA---EEVHSVVFQLVIALVVARRRARFVHNDLHTSN
VVVKKCDKN----LFILYRFDFAGKK----R---VAL------VKTRGYYPVIIDYGLSY
SSECD--GMGLE-------TCDLDK-----LG---IITYKYDAVSDILRLGTILATYNT-
-------------------------------------SPGLS---SAVKK-----VFANV
------------------------------------------------------------
-----------PLR-------KNTAWEN------------------VSRCESNKEPRKIL
LRS-----YRTTFDDALD---------------------DQFYSLIQRCVVLPIRDRGVT
---ADRDE--------LSRVSEKFFMEWKKIDAWVKF--NCNRVLLFREFTDAFRKNA--
----------------------SVDSIRVLVQKTLQRT----E-----VD---L---EAP
ITDV-----------------------DWNMLFETFAATV-------KLVEALLFEATQ-
--------------ALDSKRRQKIYS--VVGDVEDLLRDVMSTLSEDKTMP---------
-SKGDTILVIDDSTKSNITCDA-PEGISDPISLFKSITSVA-KLI---------------
------------------------------
>YP_001110968
------------------------------------------------------------
------------------------------------------------------------
------------------------------------------------------------
------------------------------------------------------------
------------------------------------------------------------
------------------------------------------------------------
------------------------------------------------------------
------------------------------------------------------------
------------------------------------------------------------
---------------------------------------------MNIL-----------
---------------------------NEEVQAAKRRAYWES-DLS--------------
--------------YPTKKTRIVLEN-----------------NRTDI------------
-----------------------------VNM--SCVSSKKSRLRTTGYQQL-YAELKFY
KKTLQFHASLVCDSAQG--RCGFMK-----R----LSRPPGIDGDRNNNSHGDSAYDSSY
GSSE------------------------AQLS--QAAHHMYPNAR--------DVI-T--
RTNGDTAFFKFSVKSET------HTMGFY-EWLVSKS-MMLRC-----SFIPNFMRPYTY
TKNTLVINHFRDSDDDPASGSSDENGSGECGGDYVDESSLRS----CKYPGPGRKLRIKR
KRIDINRDDDDYLVTDINPFEVNTENARASDSDITVSDVGVFEVI----DGVSLR-----
-------SAKL------------TE---SELSSVTYQLCMALLMAQEVNGFVHNDLHWKN
VLLTKCDPN----LHISYVYRRMDGT----RSIFKRT------IPTHGYIPVIIDYGFAY
CNELAHEQHNPE-------VLYADH-----IG---YVTYETDKVVDILRTLLEYNSLYR-
------------------------------------LPADLM---CRIKSCIK--QNGRI
------------------------------------------------------------
-----------RVG-------ENSAWHN------------------FETRLTRLLQSCGV
YN---------------------------------FRRRGYLLAAIKRCIRLPLDSKNVK
---LIRDD--PGLNYELSGCVSSLVMALKHVDCPT----IATFVGFIRDCSDTVRVR---
----------------------DPRTASHI----LRHR----Y-----SH---I---VTP
GYDAD------------------LAIYNVCVAFNNVNYYS-----------TRDLEANA-
--------------SLLRTRRQALWK--RIGNGEDLFMAAESSLFKSCT------SQGRS
TRINDPVLVIDSARRQNRFSAIKPFTKN-----FQ-------------------------
------------------------------
>BBB16598
------------------------------------------------------------
------------------------------------------------------------
------------------------------------------------------------
------------------------------------------------------------
------------------------------------------------------------
------------------------------------------------------------
------------------------------------------------------------
------------------------------------------------------------
------------------------------------------------------------
---------------------------------------------MNVL-----------
---------------------------SEEVQAVKRRAYWES-DVS--------------
--------------YPTKKTRIVLEN-----------------NRTDI------------
-----------------------------VNM--SCVSSKKSRVRTTGYQQL-YAELKFY
KKTLQFHASLVCDSAQG--RCGFMK-----R----LSRPPGIDGDPNKNSHGDSAYDSSY
GSSE------------------------AQLS--QAAHHMYPNAR--------DVI-T--
RTNGDMAFFKFSVKSET------HTMGFY-EWLVSKS-MMLRC-----SFIPNFMRPYTY
TKNTLVINHFRDSDDDPASGSSDENGSGECGGDYVDESSLRS----CRYPGPGRKLRIKR
KRIDINRDDDDYLVTDINPFEVNTENARASDSDITVSDVGVFEVI----DGVSLR-----
-------SAKL------------TE---NELSSVTYQLCMALLMAQEVNGFVHNDLHWKN
VLLTKCDPN----LHISYVYRRMDGT----RSIFKRT------IPTHGYIPVIIDYGFAY
CNELAHEQHNPE-------VLYADH-----IG---YVTYETDKVVDILRTLLEYNSLYR-
------------------------------------LPADLM---CCIKSCIK--QNGRI
------------------------------------------------------------
-----------RVG-------ENSAWHN------------------FETRLTRLMQSCGV
YN---------------------------------FRRRGYLLAAIKRCIRLPLDSKNVK
---LIRDD--PSLNYELSGCVSSLVMALKHVDCPT----IATFVGFIRDCSDTVRVR---
----------------------DPRTASHI----LRHR----Y-----AH---I---VTP
GYDAD------------------LAIYSVCVAFNNVNYYS-----------TRDLEANA-
--------------SLLRTRRQALWK--RIGTGEDLFMAAESSLFKSCT------SQGRS
TRINDPVLVIDSARRQNRFSAVKPFMKN-----FQ-------------------------
------------------------------
>APM84225
------------------------------------------------------------
------------------------------------------------------------
------------------------------------------------------------
------------------------------------------------------------
------------------------------------------------------------
------------------------------------------------------------
------------------------------------------------------------
------------------------------------------------------------
------------------------------------------------------------
---------------------------------------------MNVL-----------
---------------------------SEEVQAVKRRAYWES-DVS--------------
--------------YPTKKTRIVLEN-----------------NRTDI------------
-----------------------------VNM--SCVSSKKSRMRTTGYQQL-YAELKFY
KKTLQFHASLVCDSAQG--RCGFMK-----R----LSRPPGIDGDPNKNSHGDSAYDSSY
GSSE------------------------AQLS--QAAHHMYPNAR--------DVI-T--
RTNGDMAFFKFSVKSET------HTMGFY-EWLVSKS-MMLRC-----SFIPNFMRPYTY
TKNTLVINHFRDSDDDPASGSSDENGSGECGGDYVDESSLRS----CRYPGPGRKLRIKR
KRIDINRDDDDYLVTDINPFEVNTENARASDSDITVSDVGVFEVI----DGVSLR-----
-------SAKL------------TE---NELSSVTYQLCMALLMAQEVNGFVHNDLHWKN
VLLTKCDPN----LHISYVYRRMDGT----RSIFKRT------IPTHGYIPVIIDYGFAY
CNELAHEQHNPE-------VLYADH-----IG---YVTYETDKVVDILRTLLEYNSLYR-
------------------------------------LPADLM---CRIKSCIK--QNGRI
------------------------------------------------------------
-----------RVG-------ENSAWHN------------------FETRLTRLMQSCGV
YN---------------------------------FRRRGYLLAAIKRCIRLPLDSKNVK
---LIRDD--PSLNYELSGCVSSLVMALKHVDCPT----IATFVGFIRDCSDTVRVR---
----------------------DPRTASHI----LRHR----Y-----AH---I---VTP
GYDAD------------------LAIYNVCVAFNNVNYYS-----------TRDLEANA-
--------------SLLRTRRQALWK--RIGTGEDLFMAAESSLFKSCT------SQGRS
TRINDPVLVIDSARRQNRFSAIKPFTKN-----FQ-------------------------
------------------------------
>AFV50383
------------------------------------------------------------
------------------------------------------------------------
------------------------------------------------------------
------------------------------------------------------------
------------------------------------------------------------
------------------------------------------------------------
------------------------------------------------------------
------------------------------------------------------------
------------------------------------------------------------
---------------------------------------------MNIL-----------
---------------------------SEEVQAAKRRAYWES-DLS--------------
--------------YPTKKTRIVLEN-----------------NRTDI------------
-----------------------------VNM--SCVSSKKSRLRTTGYQQL-YAELKFY
KKTLQFHASLVCDSAQG--RCGFMK-----R----LSRPPGIDGDRNNNSHGDSAYDSSY
GSSE------------------------AQLS--QAAHHMYPNAR--------DVI-T--
RTNGDTAFFKFSVKSET------HTMGFY-EWLVSKS-MMLRC-----SFIPNFMRPYTY
TKNTLVINHFRDSDDDPASGSSDENGSGECGGDYVDESSLRS----CKYPGPGRKLRIKR
KRIDINRDDDDYLVTDINPFEVNTENARASDSDITVSDVGVFEVI----DGVSLR-----
-------SAKL------------TE---SELSSVTYQLCMALLMAQEVNGFVHNDLHWKN
VLLTKCDPN----LHISYVYRRMDGT----RSIFKRT------IPTHGYIPVIIDYGFAY
CNELAHEQHNPE-------VLYADH-----IG---YVTYETDKVVDILRTLMEYNSLYR-
------------------------------------LPADLM---CRIKSCIK--QNGRI
------------------------------------------------------------
-----------RVG-------ENSAWHN------------------FETRLTRLLQSCGV
YN---------------------------------FRRRGYLLAAIKRCIRLPLDSKNVK
---LIRDD--PSLNYELSGCVSSLVMALKHVDCPT----IATFVGFIRDCSDTVRVR---
----------------------DPRTASHI----LRHR----Y-----SH---I---VTP
GYDAE------------------LAIYNVCVAFNNVNYYS-----------TRDLEANA-
--------------SLLRTRRQALWK--RIGTGEDLFMAAESSLFKSCT------SQGRS
TRINDPVLVIDSARRQNRFSAIKPFTKN-----FQ-------------------------
------------------------------
>YP_762459
------------------------------------------------------------
------------------------------------------------------------
------------------------------------------------------------
------------------------------------------------------------
------------------------------------------------------------
------------------------------------------------------------
------------------------------------------------------------
------------------------------------------------------------
------------------------------------------------------------
-----------------------------------------------MS-----------
---------------------------CTSVASIKRKAYWCC-EFP--------------
--------------YATKKTRIVYDK-----------------IAKDS------------
-----------------------------TMNASSEIKKIRPKHVDVGYQKL-YTDLKFY
KRTLQFQASLVCDSAQG--RCGFMR-----R----HPTEA-----------ADSAYNSAS
-----------------------------AGS--RNSADVYPNAR--------DVV-T--
KTNGERAFFKFSVKTDT------HTLGFY-EWLVAKS-MMLRC-----SYIPNFMRPYTY
TKNTLVINHFVDSDDDPNDDSSTEDNG---DGAYVDSV-----------SCPIRKKRIRK
RRIEVRRDDNDYLLTDVNPFEVDTDTSKAIDKDITVTDVGVFEVV----EGVSLR-----
-------SSKL------------ST---HQLSSVTYQLCMALLMAQAANGFVHNDLHWKN
VILTECDPT----LHLTYIYRCTGNG----RRIMKRT------IPTHGYIPVIIDFGFAF
CNELAHESHNPE-------VLYADH-----IG---YVTYETDNVVDIMRTLLEYSSVCR-
------------------------------------LPDELM---CRIKYCVK--HNGRI
------------------------------------------------------------
-----------KVG-------ENSGWYN------------------FETKLTRLLQEAGY
VN---------------------------------HRR----------------------
------------------------------------------------------------
------------------------------------------------------------
------------------------------------------------------------
------------------------------------------------------------
------------------------------------------------------------
------------------------------
>AJP09088
------------------------------------------------------------
------------------------------------------------------------
------------------------------------------------------------
------------------------------------------------------------
------------------------------------------------------------
------------------------------------------------------------
------------------------------------------------------------
------------------------------------------------------------
------------------------------------------------------------
---------------------------------------------MNIL-----------
---------------------------SEEVQAAKRRAYWES-DVS--------------
--------------YPTKKTRIVLEN-----------------NRTDI------------
-----------------------------VNM--SCVSSKKSRVRTTGYQQL-YAELKFY
KKTLQFHASLVCDSAQG--RCGFMK-----R----LSRPPGIDSDPNKNSHGDSAYDSSY
GSSE------------------------AQLS--QAAHHMYPNAR--------DVI-T--
RTNGDTAFFKFSVKSET------HTMGFY-EWLVSKS-MMLRC-----SFIPNFMRPYTY
TKNTLVINHFRDSDDDPASGSSDENGSGECGGDYVDESSLRS----CRYPGPGRKLRIKR
KRIDINRDDDDYLVTDINPFEVNTENARASDSDITVSDVGVFEVI----DGVSLR-----
-------SAKL------------TE---NELSSVTYQLCMALLMAQEVNGFVHNDLHWKN
VLLTKCDPN----LHISYVYRRMDGT----RSIFKRT------IPTHGYIPVIIDYGFAY
CNELAHEQHNPE-------VLYADH-----IG---YVTYETDKVVDILRTLLEYNSLCR-
------------------------------------LPADLM---CRIKSCIK--QNGRI
------------------------------------------------------------
-----------RVG-------ENSAWHN------------------FETRLTRLMQSCGV
YN---------------------------------FRRRGYLLAAIKRCIRLPLDSKNVK
---LIRDD--PSLNYELSGCVSSLVMALKHVDCPT----IATFVGFIRDCSDTVRVR---
----------------------DPRTASHI----LRQR----Y-----AH---M---VTP
GYDVD------------------LAIYSVCVAFNNVNYHS-----------TRDLEANA-
--------------SLLRTRRQALWK--RIGTGEDLFMAAESSLFKSCT------SQGRS
TRINDPVLVIDSARRQNRFSAIKPFTKN-----FQ-------------------------
------------------------------
>YP_803311
------------------------------------------------------------
------------------------------------------------------------
------------------------------------------------------------
------------------------------------------------------------
------------------------------------------------------------
------------------------------------------------------------
------------------------------------------------------------
------------------------------------------------------------
------------------------------------------------------------
------------------------------------------------------------
------------------------------------------------------------
------------------------------------------------------------
-------------------------------------------MSKRTYMQL-YNGLKYD
RETLSFDSTLVCDSVQG--RCGFMK-----R----QPRFANRD----------S----AY
GSCE------------------------D-----NTMHVHKEHAR--------DVI-T--
QTNGDDAFFKFSVKADM------HTLGYY-EWLVAKS-MMLRC-----PHLPNFMRPFLL
SRNAHLINHFCDSDDEEEDDDDDDDYDD--DDNYHSSKRLKMNDNYEEKDSSKTKLRLKR
AKIRINRNTSSYLDPHIDPFVVNYPNHYVNDRDLVISDVAVFEVV----NGYSLR-----
-------SSRL------------NE---SQLSSVTYQICMALLMAQSSNGFVHNDLHWKN
ILLVKCDPK----LQIMYKYKKRYGD----KSTITRL------IPTHGNIPVIIDYGFAF
CKELAVVGHNPE-------ALYADH-----MG---YITYETDECVDIVRTLVEYNTQFK-
------------------------------------LPIKVS---QALSDLPT--KDSRM
------------------------------------------------------------
-----------YIG-------ECSSYHK------------------FEKNLNEELLNNHI
FR---------------------------------KKTRDYLVGAVKRCMRIPIKDNLLK
---ISYND---KQPMSFPSCVQNMTMAWKSLELNG----NDTRVCLLRDTSDMIRKHM--
----------------------DPTICSEF----LIKT----Y-----PH---L---DGK
HLT------------------------AFSINMYNLARYS-----------AKSLYECI-
--------------KINRRSRRTIWK--NIHSGEKLFMKVERYLHDISLIDKNGSNTTFT
SNDNDPVLIVDGTQETFQYTTIGDIKKK--------------------------------
------------------------------
>YP_009329487
------------------------------------------------------------
------------------------------------------------------------
------------------------------------------------------------
------------------------------------------------------------
------------------------------------------------------------
------------------------------------------------------------
------------------------------------------------------------
------------------------------------------------------------
------------------------------------------------------------
------------------------------------------------------------
--------------------------------------------------------MS-L
VPKFSREELLISYANSETEYKARRRDVLRQTAFLSSVERKAIDYYNG-----KNL-----
------------------NDTKKHLDVLDYSRLQHLLE----------------------
---------------GKFYSPYVMA--LFARILVAIYQ-KENL-----------------
-Q---NLN--------LENIRYWLEGVEQLSS----------GVY-GV-----TLEAT-L
RGMLSPQ-VVIK---YP-----KQDNLTH-EIFVGLYGTNILR-----QFIPNFSFVYGG
FRCTGPVLLGN------------------------------RALDFCNKPLEED------
---------------------------------ADFDYALYENVT----PSL-TFDDALP
---------------------NLSG---EEFLNLYFILILALQVAYERVRFTHFDLHGKN
VLLREL-EE---EVIIPYPTTL------------GTF------YIRTKYIPTLIDYGRSS
ITHKDV---VYSVPGMGL-FLGLGDV---------SSFPLYDAYRLITFLF---------
---------------------VSSNATPEQ--------RQVA---KNIIEFFTPLPE---
--------REMAQLALDTY-SALPT-YMS----------------SFDLSSLINHLYNFS
PTC----IVPE-------------PDEK-------SLFSCA-----NQTCFGVRDLKRQL
YLT-----AESKANS--------------------LFSLYFLLQATTSSDKPAGQRKLLQ
SY-PEYK--IIRDVKRLE-KKASRYL-------------------LLERNVPSFTVE---
NLSSP-------------------------------------------------------
-----------------------ATYASFYYIMEYIVKLRKLYRRILETKNILIYLALYY
PSI-K----------VSDLERIENISSF---NYGL----YLTQ-----------------
--LYQALV-----DES---------DSAPYLQLLSVVADYV-NNY---------------
------------------------------
>YP_009329096
------------------------------------------------------------
------------------------------------------------------------
------------------------------------------------------------
------------------------------------------------------------
------------------------------------------------------------
------------------------------------------------------------
------------------------------------------------------------
------------------------------------------------------------
------------------------------------------------------------
------------------------------------------------------------
--------------------------------------------------------MD--
------------FMEANAGLGVTLQ------EVSESVKQNAQRYRQG-----FGPVDQTG
Q--ELAILQRIDETRPPEADFLSHLNDNVVELLAGMVD----------------------
---------------REFYNENVLY--FMSDVLYAVYYSNPYK-----------------
-K---ELM--------LAKIKTWLTHLEQLSA----------GAN-GI-----TLTAA-L
GNLLRND-IVVK---YP-----KVDDLTH-EVFVGLLGTNNLR-----KYIPNFSFIYGG
FACSPPIIGSD------------------------------DEVKDFCVSLRPG------
---------------------------------RPLNYALYENVT----PAV-SANDLIK
---------------------RMSG---EEFLNFYLQLVLALAVAHEQIRFTHFDLHDKN
VLAREL-TR---PVNILYPVRG------------KEY------HIKTSYIATIIDYGFSS
FEYQGM---HFGNLGS-L-VSYIGNV---------KDFPLYDAFKFLASAF---------
---------------------ITAANARNS------SALAAI---REIFVYFTPESP---
--------ERFAEVDSHWF-HALPP-RVA----------------DVDLSHLIEYLVSLQ
PSA----LDVR-------------G----------QSISCL-----EIDCSDKREVLEQV
NFS-----SVKVPDS--------------------VTQLYINSRLLEN---PEKFDEYMD
KISPEL---LL-----------SFFN-------------------AFEQDLTNFDYRLRE
GLRKA-------------------------------------------------------
-----------------------DD--------DDILQNMALYLQVADQAFIFRELSSIF
PYI-P----------QSRLAQAEEFLAF---ALNK----LKQQS----------------
KALGSRLS-----RRGASDPEVR--DKLSYIAYFQTLE----------------------
------------------------------
>YP_009221125
------------------------------------------------------------
----------------------------------------------MDTQYFE-EYFADF
LKRMVF--VPTPGGDTDINRLLSTVRYLLKSQGQCVYVKTVGGRVVVFMPLFNEFFWNKW
QTYQS--KRKEKFTGFVEYGTEDMELDGR-------------------------------
-------------YV---------------------------------------------
-------------------VPHLPSDTTWLEALMNRLCSER-EVPDRDLLLCVHKTSPSI
KTD---GTYADDAVYHGSTVPVDVD---AVIDPSPVLSLSTGRGFLDIAFPRPRDVERMT
LPF------------------AA----------INTRHMKWVDKKESILWAKEEVPES--
--------------------------AVDMIEDG--------------------------
--------GVAPIPDSPSDPANFFDYKIIACRTRDGLPPTRLDEFMFAGCCVVVVGAI--
--------RFHNWFSRKMVAGRHYLVTEVDN-----ASRFVDNIGDDVARSIAAEARLFA
IKELSSTAVLDAAISSIE-RSPVYD------------------YGPAP---PSVLQFELQ
RAF----LSRLY----------------HRRALL--------PVSSEKLTM---------
----------------PDDRRRRNK--ALAMV----LAGRP-------------------
----------------------------------------------EI-----------V
DDL-D-Q-VFVKR--YD-----DAVSGIN-DAFIGSRVVNEI-------ECPNFVYTFLS
RVDEYS------------------------------------------------------
-----------------------------------GSALVCSERI----NGD-TMDVFLK
----------------------KHP---KRFYELFIQICLSLQMAFERHVFVHGKLDPEN
I-VVNELAS---SQKHVYRMLD-----------GTIY------SIESRFVPVIHNFSASK
AMVPQYSEDNVI-YVPINKRIMSGKM---------ESDD-----------LNDLLHVDGG
---------------------------SDT-------KRLL---LRLGRKVSSR------
-----------------TEQSRSPIDTMK---------------------SVVN------
KQDITDNK--VRFGKLRTDVE---VDPVN----ARLEFDRMTALEPV----PEAKVAERV
FAN-----PLPVENS--------------------SLGNVILKYEITNSLKSALGNVKVD
---VGID---LTT-----------SK-------------------NIERAIRSVVSFYND
VIDKSGGVTIQDADDDGWGLHILASKYWS----------------A---I---S---E--
--HPNVVSYMNKFR-----------HVAVLLFEEMLR-----------------------
----------------------SLMINTRAYFLGY-------------------------
---------QSS------------------------------------------------
------------------------------
>YP_009507446
------------------------------------------------------------
------------------------------------------------------------
------------------------------------------------------------
------------------------------------------------------------
------------------------------------------------------------
------------------------------------------------------------
------------------------------------------------------------
------------------------------------------------------------
------------------------------------------------------------
------------------------------------------------------------
------------------------------------------------------------
------------------------------------------------------------
------------------------------------------------------------
----------------------MLK----KKF--VKFKNCK-------------------
------------IFIYNEKK---------KDKLFQYLDEIFKKALKKVGAESSNAYAMIV
DGYVNKKY-IVKIPRKNN----GKVDSLLYEYITGMDIRKNIL-----NEIPNFNKVYGY
MSMEYPLDM--------------------------------------------IKTN---
-----------------------------VTNKSPKEFIILERIF----SGK-TLYDLFD
E------------------YSGCKIEDTPVIKSIIMQVMAALQYAQENIEFVHYDLHLNN
IIIDDCYYN---KKFIEYKLKKAGNN----KK--IRI------HVIDNIVPIIIDFGRSR
TKRSSEFLKKFT--------------------DLYKTSY-----KFLESHKIDIRKFD--
------------------------------------KMCDVKRFCTITKKYFPDF-DINL
--NKVKCPY-DVILYFKNNEFKDSCI----------------------------------
------------------------------------------------------------
------------------------------------------------------------
------------------------------------------------------------
------------------------------------------------------------
------------------------------------------------------------
------------------------------------------------------------
------------------------------------------------------------
------------------------------
>YP_009001319
------------------------------------------------------------
------------------------------------------------------------
------------------------------------------------------------
------------------------------------------------------------
------------------------------------------------------------
------------------------------------------------------------
------------------------------------------------------------
------------------------------------------------------------
------------------------------------------------------------
------------------------------------------------------------
------------------------------------------------------------
----------------MSGLNLTL------TEVREEITRNERVFNLG-----FVPAEGEQ
KALEAELISRGGCSVQDKEYYQEHLGDLDERELSRLLG----------------------
---------------EKFYDPAVMQ--FFSCLLQSLSYQSPRA-----------------
-SSEGILP--------RERVRHWLVQLKELSS----------GTN-GT-----AITAA-L
EGMANKE-IVMK---AP-----FGGSLIH-EIFIGLFGTNFLR-----AQVPNFSFVYGG
FACSPPFISEK------------------------------NVLSWCSNNCSPDQIR---
-----------------------------QGTCSEVSYALYENVT----PAV-DLRKRIE
---------------------NCTG---EQYLNWFLQVTLALYTSSKEINFTHFDLHNEN
VLIRQL-GR---RVNVPYQFQG------------RTI------FVETDTIPMLIDYGFSF
CTYGGR---DHPAKFGGL-RKFLGNF--------TGSFPMYDIYKLLLWGY---------
---------------------VTANDTKNQ------QVFDVS---RQLFRYFSPENP---
--------KGFVDFGLKNF-FSLPQ-R-A----------------NVPLDDFVEFVLSLN
PTA----VVPI-------------PWG--------ETFSCS-----GDSCRTPEEIDQQL
GMN-----RDPQARD--------------------LFELYDLLTTYQTQGRNDDARAVLA
KVNPEMI---ASGAREFE-TLASILA-------------------SSIPETQSLVGLPTS
VLFRP-------------------------------------------------------
-----------------------QTVNEYRQYVNRIVQSTTWVRDFNLYETILLYMAKFF
PQQIS----------ENEISRIVDLTRFLTPYFER----VEQQK----------------
QSLKQDLSYVRSIRRGNVPR-----AAQW---YFEGLPQAI-KSIS--------------
------------------------------
>YP_009552425
------------------------------------------------------------
------------------------------------------------------------
------------------------------------------------------------
------------------------------------------------------------
------------------------------------------------------------
------------------------------------------------------------
------------------------------------------------------------
------------------------------------------------------------
------------------------------------------------------------
------------------------------------------------------------
------------------------------------------------------------
------------------------------------------------------------
------------------------------------------------------------
------------------------------------------------------------
-------------------MIEFIDEEISQGNQSQV-----------------------V
KCKFDGKNAIIKSPN--------S----I-EFTPELE-RDAWQ-ILKQLNCINFCEVYK-
--ILP-------------------------------------------------------
-------------------Y-----------TVGSLEHSIVYEEISIKGKNY-SLHDIIT
NSIFP----------------PHII---YNCI---MQTMGTILMM-EQKGITHYDLHTDN
IMIKPTPYD-----VHVYKIG----N-----E--IIP------IVTFGITPVIIDFGMSH
IKNHKY--KS-T-------S-YFAN-----IG---VTNFMSDPFVDSRVFL----RN---
-------------------------------------CTSV------MTEYIA---KLSL
--KPP---K------QRYHNF------------------KDVTILLNEFSDSVKKIFSS-
QNI------------------VKTGWFK------------------DESLPNIFNLVQ--
--D-----ELPEAMN-------------GIERGMFGIDFNRVVDLLQYDISLPLKYRECN
---FTLE-----------EAFAKFAINWFRNVEPI---------------IRNTREEM--
-----------------L----FLKNLIM----------------L-----------K-Y
GSSV----------------------QDY-------IRLHHRYPEIKNLVRLRRDLRDLT
--------------------------------------------NAYN----NFLL---E
KQKQTAKL-----KRKM----YAKMEQKSTLEIFRQLPKLPNQYFENMTVHVMNSNGKNV
NFIVDKDTVSD----LNKNEIETIKKRLDK
>YP_009001004
------------------------------------------------------------
------------------------------------------------------------
------------------------------------------------------------
------------------------------------------------------------
------------------------------------------------------------
------------------------------------------------------------
------------------------------------------------------------
------------------------------------------------------------
------------------------------------------------------------
------------------------------------------------------------
------------------------------------------------------------
----------------MNKIGLTLEDFN-------EFFRKVDNYQTED--D-FEKEVRDN
IQIEKALLA-----MKEPICIARELSDLDFSSLAKCST----------------------
-----------------LAGFEICQ--NFSLLLQSLWKER--K-----------------
-GLPGNFR--------VRKI---FGKPYLINT----------TADSKI-----YITPLTG
EGEEKGV-VIMKVCTAD-----NEEIAIH-ESFVSLMATNFLR-----KKIPNFVFTFGS
FYCGGV-----------------------------------SEETWCQGKISDISQNSE-
-----------------------------HLTRFESSYILQEAIF----PSE-ELYRKLR
---------------------TCSS---DQFLNWFLQVLLSINYAHQEIDFTHYDLHVSN
VLIRPL-PPSTYKRILRFPFRG------------KEI------YIPVEDIAVIIDFAYSH
AKIDGK---SFCSPMEIPSIATLGQN---------CSFPLSDAFNLLTCSL---------
---------------------EIVDKTDEK--------FSLL---TNLLSYFTDEDT---
--------QTVLKLVMSAEGFKLPFIPKT----------------SGSLENFIDFIFTSQ
GLD----FSSR-------------PENC-------RILNPD-----NEVCPSLLDLFP--
---------MKVPRN--------------------DLS--SQIDSYLCSGGES---QLVI
---SEDS--VKEVERTFD-ELSSTVE-------------------------QGLEGLSSI
ELSSV-------------------------------------------------------
-----------------------DL-VQLEVYFSTLLDICERQLQLERIGRILFEIHSND
PHLSSEQKVSSTVLQLDRLRRIVDEIRLR--MFES----LKENELN--------------
ERRDARLAYCKK----------------YCLNALRTLPPI--NRF---------------
------------------------------
>YP_009163826
------------------------------------------------------------
------------------------------------------------------------
------------------------------------------------------------
------------------------------------------------------------
------------------------------------------------------------
------------------------------------------------------------
------------------------------------------------------------
------------------------------------------------------------
------------------------------------------------------------
------------------------------------------------------------
------------------------------------------------------------
------------------------------------------------------------
-------------------------------------------------MVI--------
------------N-----VSIDIQK-----LIIQDLLSIV--------------------
--------------EKVTAIMQSFVALKSQGNYSFV-----------------------G
RCKYKQHQSAIAKFSCET-----SLAARH-EYMTSAA-LTKYQ-W--FPNCLGFHEDMAD
FQHPM-------------------------------------------------------
-------------------Y-----------THQGPKEVCFFEDIGSTS--M-SMYSFLK
HRSNR----------------KHIM------DSIVVQTTGAICSM-YINKIVHNDMHTNN
ILIRKCDHD-----VVVYTHS---ND-----PYILSC------TPTYGVEPVIIDMGMAK
HVQNKNNKCY-V-------SEYHTH-----LG---MSISGDDVDVRFD------------
-------------------------------------PLT---------MLLN---TIPV
--YKN---R---------------------------------KVSTKQLDQFVKDVL---
-HD------------------VETGRPC------------------DDSFRSLHNVVF--
--N-----TIPGKLV-------------TTENEMLLLDAAFLA---RA--TVPLRRYQES
---INLH-----------FLWKEFYALFFHNN--------EDPLLKLKNIVKH-------
----------------------FFRTCGK----------------VWNRESCVV---QQM
GKAIA-----------------SLTIRVNSQNN-RAKKRLYKNVDWSNPTEMLVLLASNK
NMQTKT---AEKLASLSNSARVMIYEIDTGKTCWTAMRNVRAHLDDYV----KMIS---K
INMQDVTS-CAVLLKMM----YRSEYARQMVDN------VLYRRFQ--TQHHINRRLAYE
HLIIVCIY--TVIVMYHMWRIALYHL----
>NP_078729
------------------------------------------------------------
------------------------------------------------------------
------------------------------------------------------------
------------------------------------------------------------
------------------------------------------------------------
------------------------------------------------------------
------------------------------------------------------------
------------------------------------------------------------
------------------------------------------------------------
------------------------------------------------------------
------------------------------------------------------------
------------------------------------------------------------
------------------------------------------------------------
------------------------------------------------------------
------------------MEQVFFLSSEKQGKYANI-----------------------A
ECIWDGVTVIFKSAK--------Y----I-DYSLECD-LNALV-RLKNANSLHFCKPIA-
--KTV-------------------------------------------------------
-------------------Y-----------NHI---EGILLEKI----NGV-LFDELIT
SETLK----------------TGYI---YNFISMFEQTLMAIIIM-HKNNITHNDLHMKN
IIASTCETP-----YFIYSFG---GS-----E--LFC------VETFGTQSVLIDFGLAS
VKYANY--GM-A-------DDNFTY-----LG---YTLNGELEF--RRDFI----HLGYN
-------------------------------------VLRY------LNKYLA---NERV
--YTR---K----------------------------------LLIFKYIRFVKYILTGV
RTP------------------VNNDLFE------------------SNYFPCFNSMIG--
--R-----TIPILCL-------------KHYTNDVLID---IAHLCKTTVLKPFRYKNYT
-----K---------------IEMTECWIDLVKTLHT---TEPLAHIKSVLEGEIDDP--
-----------------I----LIKHCKQ----------------L-----------GLF
AASIA-----------------A---KCYEIIY-TMRDTHYKYVLWKDGIDLLLH-----
--------------------------------------------LPVK----AFIK---K
PQLNDAVIVQDVLKKTI----VKTVFTQSMLN---DVYNL-QRIFKCIEVAKANIGPAAN
HYLLESIIVKQIIVEEKTNGLIYYKYKS--
