# Supplementary material for: Endoparasitoid lifestyle promotes endogenization and domestication of dsDNA viruses
Source: eLife. 2023 Jun 6;12:e85993. doi: 10.7554/eLife.85993 (PMC10259472; doi:10.7554/eLife.85993)
Supplement: Figure 1—source data 1. [file elife-85993-fig1-data1.zip › All_clusters/Cluster15514.aa.aln]

>scaffold_6401:19598-20432(-):Platygaster_orseoliae
------------------------------------------------------------
------------------------------------------------------------
------------------------------------------------------------
-----------------------------------------------NYTLSIPDLQSKY
YGVIENAIKHLFAKIRENRDKRYLIFFDEADDIFDKNNTDPNMQKISTTIQTEIEGAHMP
LGNNVIIVAATNYKSKIKPQMLDRITDFYYVGPPLVDEVIDFLLEKCNLKLFGDTSKEQ-
------------------------------SLLKMYL-DQLQESIPKLRFPLFFRNLNAA
FTTSVEDDIFEYSVEAG----GVA--FFRFFIVTENTLL--QVATPVTDSDLILGA--KK
----MTINAP-SDINANVGEQ----------------VMLTQEQIEILD--KQDCRFLYR
PSVSRYVATLSSKKINLLSEESYKMFLVEN----------------
>scaffold_64707:757-1639(-):Platygaster_orseoliae
------------------------------------------------------------
------------------------------------------------------------
------------------------------------------------------------
------------------------------------------------------------
---------------------KYVFFLDEADEIFKENQTNQIILNISVTLQTLMAGER-Q
LYNNLIIIAATNYRSDIKKPMLDRINNFIFVDVPQFIDIWYFFKQKMNIRLLTNDDNDDN
SGGGGGSSDNDNDDGDNDNNDRNKETIIYNKMMLKFK-NNIIQYIQKLPYPITFRNLNNI
CDNALSLMLD----ESN----KFL--CFKLGAPSSSS-F--QSI-AAAASTITLTSIAKD
YWNEYHRNANDSIINFKENESLSNIYKTIITMNNNTFFYLLPKQMEYIT--KQ-MKIFYQ
LSTS--YLVQSHEGVNFLSLEEYNIFLRKNLQKDEI----------
>scaffold_49244:15-879(+):Platygaster_orseoliae
------------------------------------------------------------
------------------------------------------------------------
------------------------------------------------------------
------------------------------------------------------------
---------------------KYVFFLDEADEIFKENQTNQIILNISVTLQTLMAGER-Q
LYNNLIIIAATNYRSDIKKPMLDRINNFIFVDVPQFIDIWYFFKQKMNIRLLTNDNENI-
-GGGGGDD---GGDDGDDNNDRNKELIIYNKMILKFK-NNIIQYIQKLPYPITFRNLNNI
CDNALSLMLD----ESD----KFL--CFKLISSS--S-F--PSITAAAASTITLTSIAKD
YWNEYHRNANDSIINFNENESLLNIYKIIIKMNNYTFFYLLPKQMEYIT--KQ-MKIFYQ
LSTS--YLMQSHEGVNFLSLEEYNIFLEKNLRKDEI----------
>YP_009345685
MDKYIAFSNPQLMDKEDEKTEKKDDTTFFERIKNLEIFIANINKQHKRLLQNKSNNSVTP
EQYERYFNDAILESISCGEEIDKLLIAQDGKLSKKQYLEYSKWYDIVTQLGVYRYLKEDN
ALSNIEKYVSDLLLNDTNTIKTLDDLLYNYQKQSEETNSSNLNELLFKPNVSFNEFSGRI
ETIKYIKNILDVSPLFDNYVSMILGGPPGVGKSQIAIASMTYFQSEENYILNMPELSSGV
VGSAEKVLKKLFNRVYTNPNIKFSIFLDEADEIFKLDVPA-HLKSVAMTIQTSLQGTY-K
FSNNLLFIIATNYQNYISQPIKDRIGAMIFIDVPDKQEIFQMFFSLMGIFD--NNMAA--
----------------------------LQNLNTAYLNNVLEPFLKKIPKVLTYRNIKNI
YTTAVSEMVGSEINKQRAQNKTTTDFYFLIYNNNNNNVSNNSSLVAIQVDEIFYNSLNEE
FKI-SFVNQPNTNIS----ANIDIIYKTV---------HLTLEQIKTFKNFYQIDKEYYR
PELS--HLNNASKTIHYMNKDSYEMFLKNNGNKKSIYNDRDFQNNA
