# Supplementary material for: Endoparasitoid lifestyle promotes endogenization and domestication of dsDNA viruses
Source: eLife. 2023 Jun 6;12:e85993. doi: 10.7554/eLife.85993 (PMC10259472; doi:10.7554/eLife.85993)
Supplement: Figure 1—source data 1. [file elife-85993-fig1-data1.zip › All_clusters/Cluster15569.aa.aln]

>scaffold_47649:101-1559(+):Ganaspis_ganaspis
------------------------------------------------------------
------------------------------------------------------------
------------------------------------------------------------
------------------------------------------------------------
------------------------------------------------------------
------------------------------------------------------------
------------------------------KDYINVIRDEQDCIIDVESLDPVLEEQLKI
NCEKRRQGIIPHSIYVDTLKDEKRKVEKLKKLGGTRIFCNSPLESVISVRQNFMHFIASY
MSQRHNLNHAVGINPTSSEWTRVANGLLAIGDNIITIDYSNFGPGYNSMVAEAAYELMIR
WTLENVDNVDELE-----LRALVWDCIQSIHICNNTVYQQFAGSPSGAVFTTIVNTLVNQ
LYLLIAWNALVGKDLIKQGKSPLAEYKKSTFVRTYGDDAIFSVLQQYLDKYNAVTITAYF
AEYGIVATDAGKTGNIISSQSIKESTFLKRGFLKHPYRKGEWLSPLAETSIKSTTQWVWK
SANLKQSTLVNCNAALLQAHGHGEEYFNALKRKINKALKRVGISATMLQWREIDEMLYGI
GLFKHYCLIPNHYVNEMRRSVGLGHKLYVEPVMDPQLRKELTISSDTFVLHPTTDLAYVK
LSPKFPLFKDIRKFCALEKDLNTALTSQGILIAGPRIEMDF
>YP_009336565
MLTALQTPLKLYRKKVAINTTALKITTTAGKTQLFYGTGLFGTVLLIPRHYYKHIVEHMA
RGSKIIAFRVQQPQKCIELSLTLNDIYASDVTDIAYIKMPPSFNMFKDLRSYLCTADDIN
GNLPSEALFLSNPGRSHTTMHSVNLDLYGITKKQTVMDDTSYFTIEDALHYNYSEPGACG
SLILIENTQRPIIAMHVAGVGTRTSGEGWGVLLLKESLESLPTILPTSQCIVETVDLDLK
PLAEMKFIYEDEVNIFYLGAVDPTMVPYIPTKSKLVPSLLYQEPGLSVDIEPAILSRDDK
RYLHKESPLWAGVKKHGVTVQEISWDLVDCVGEWYWDGWLSKMKPSVLNPAPLSLDQNVC
GLSIDHYNGVDLQTSVGYPYIVNNKDKKKKSDYIEVVRNDQLQPIAVSHIDDTVISEMEK
FEYYAKQNKVYPSIFVDTLKDEKRPVEKLLKLGGTRVFCNGPLHNVLLVRKYFLHFIAAF
MKNRHQLLHAVGVNALSDEWSRIANALLTQNTNASTLDYHNFGAGFSAVVAQKAYELILR
WTQQHVKNHDGTDLDMRILVALTQDCLNSTHIVNNTVYMQGCGSPSGSVFTTTINTIVNI
LYMFLAVKHYYKPNP-TDYMHPVTFIKRNMSIYAYGDDLIFSVSPAYIEKINSATVSEFL
ATHNIVATDAVKTSIVTPYKPLLQSTFLKRRFHPHPHRSGLFLSPLEEYSIKSCTQWVWK
SPNKHMATRVNAAAALLNAHGWGPKYFATFKHLLNNALVKKKIEPLAMQWTEIDDQFFNT
GLDSMYDDIINDN-----------------------------------------------
-----------------------------------------
