# Supplementary material for: Endoparasitoid lifestyle promotes endogenization and domestication of dsDNA viruses
Source: eLife. 2023 Jun 6;12:e85993. doi: 10.7554/eLife.85993 (PMC10259472; doi:10.7554/eLife.85993)
Supplement: Figure 1—source data 1. [file elife-85993-fig1-data1.zip › All_clusters/Cluster8661.aa.aln]

>NW_017306091.1_1:3622013-3622305(-):Trachymyrmex_septentrionalis
IPTQYAVRRS-PVAGRRSPVAGRRSPVAGRRSPVAGRRSPVAGRRSPVAGRRSPVAGRRS
PVAGRRSPVAGRRSPVAGRRSPVAGRRSGFRQLSRAFA
>YP_009046650
MPILYRIKRRSPSPKRRSPVR-RRSPSPKRRSPVR-RRSPSPKRRSPVR-RRSPSPKRRS
PVKR-RSPSPRRRSP---RRSPVRRRSPARRRSPRR--
