# Supplementary material for: Endoparasitoid lifestyle promotes endogenization and domestication of dsDNA viruses
Source: eLife. 2023 Jun 6;12:e85993. doi: 10.7554/eLife.85993 (PMC10259472; doi:10.7554/eLife.85993)
Supplement: Figure 1—source data 1. [file elife-85993-fig1-data1.zip › All_clusters/Cluster17071.aa.aln]

>scaffold_9017:5466-6672(-):Platygaster_orseoliae
----CKIKNKFHESKHSCSFFINPTDHKLYHAFNKTAVSRLPD-GKTMLDIINFSKSIND
DDDDGTTTTTTTTTTIVATQDLNSINCRVVTGPFNDTNV---------------------
----------LSLENYLTEQKFKQFINDQFFNYFHNFIPQF--------QEYF-RKTFRD
ENSNVYLVVKHYMDIYYQYS--SSLCTYEQRWFRPIFLTRNRMEILQQWRDTFINLLQIT
ARKYNHNNN----------INNDAIVNINDKQKYYRKNIKDCSLMYFIKRPAVHLQCGEY
TKKNTNKV--------------------CSHVKAYNLIRLHNLIFEKQTRNPTVIDATAD
AAIANNNNNDVDDDDADADDDDGDDDGDDDESFNLTKIISKIKRKNHMAM----------
TTTHVCSKVLYILCKYFGEKVMSKELKYRCLLSTMEC--KAMDRIYGRKDTLHSTLCTPN
LLLNIKYKQSL------------
>scaffold_10234:1103-2327(+):Platygaster_orseoliae
-----TIKKKFHESKHSCSFFINPTDHKLYHVFNKTAVSRLPD-GKTMLDIIDFSKTIND
NGDDKNN----TTTTIVATQDLNSINCRVITGPFDDTNV---------------------
----------LSLENYLTEQKFKQFINDQFFNYFHNFIPQF--------QAYF-RKTFRD
ENSNVYSVVKHYMDIYYQYS--SSLCTYEQRWFRPIFLTRNRMEILQQWRDTFINLLQIT
ARKYNYNSSNNHH------NNIDAIVNIDDKQKYFRKNIKDCSLMYFVKRPALHLQCGEY
TKKNTNKV--------------------CSHVKAYNLIRLHNVIFEKQNRNSTVIDATTD
AAQNNDNGNNNCDDD---DDDDDNTDDDDDESFNLTKIISKIKRKNHMTMDEITAATITT
TTTHVCSKVLYILCKYFGEKVISKELKYRCLLSTMEC--KAMDRIYGQKDTLHSTLCTPN
LLLNIKYKQSL------------
>scaffold_596:251-1409(-):Encarsia_formosa
----CQINNKFHASERGCYFNYDVEKNCYVHVFESTSTSINVK-GMPLILENKFK-----
------------DKYEIIFNNPNKLKAKIITGEFNCKESDIPELCGGEDDQQMQKIYYAI
DPSCADSFTASRAPTYLDFIPIENFLSTANYK---------QVVKELL-NAYFYDNFLTV
CGKKYYIHPKNYFDIYIKDNFDNPLFPYNMLWFRPTNFVTNVEQIYKDLQANLVYSLALC
SDGAAATKISTST------GGAAVTVAARTTVNKNCRNLKKCTVRNLIMRPPPHLRCGEY
AKARKRKLGGEHSVKGQATAAAAAAEHTCTHLEYFNFT----------------------
----------------------------------LDKI-----YDAFKS---------ST
SADYICHRVLHWLYDEIGHEELSRLVNFKCHFENNTRMSETATEIFGRRDFLHSILCCPT
SLL-HNYKQSLNILF--------
>scaffold_10218:2282-3392(-):Psyttalia_concolor
----CPISNAFHESSEGCMLYLDEQTNQYYHRFNRTNCSIDPN-GRPVIHSFALP-----
------------ENSIIIKFPVNSLKAQVDHGPLINRDN------------FNTKIQFS-
------------LEKYINIDNLKNFLQQA--------------FKDYNSIHYIDRESSSG
SGCKYLMQIKCFFDMYFKYDLVN--ASFNCCWFRPVHFEMENHILYIQWRDAILRLLQIC
SKNCIGNGDDNRCGGSGASGGGSSSNNIKQAMMRKRKNVKLCTLESFISRAPQNVRCQEY
IRDVNKI---------------------CSHLMYFDITDVNEPVSSLS------------
-----------------------EKKMYKYLEFLSNNLTM--APNAAASSSSASSCYREN
DRMMICSRVLKIINNNK-LHSLLELINYRCVLGDY---SNITTAIFGRKDLLHSILCCPS
ILINHNYKEALESLF--------
>YP_009345706
MSSSCTVKNIFHQSENGCSMD--NFNGQSIHLYYSTQYSVHPKTGIPLIKMLYNI-----
------------NDNINLEYQLNSLKATVITNITSDDINDIS------------------
--------------KFLNVYNFKIFLKTMIEIYFDNPIIIHDNDNDDDDNENILRHYEQR
KKKHIYMYPKNFMDIYVIPQLND---GFTIDWFRPVNFIYDKRKILLGWQFIFLECLNIA
CKNLK-----------------IETNNLLENIDTRYRNLKKCHIRFFLKRPPPHLRCGEK
YSKNNFT---------------------CSHQKSFKLFNNQNTNDD--------------
---------------------------EEYIELK---------KNAKEALLYISTHNLFK
DSYQICNKLLLRIGDLIGYDELTRKLNYKCNLLTKEKML-VCNLVFGRAETLHSILCCPT
ILINDNYIYSISELFHCKKISFS
