# Supplementary material for: Endoparasitoid lifestyle promotes endogenization and domestication of dsDNA viruses
Source: eLife. 2023 Jun 6;12:e85993. doi: 10.7554/eLife.85993 (PMC10259472; doi:10.7554/eLife.85993)
Supplement: Figure 1—source data 1. [file elife-85993-fig1-data1.zip › All_clusters/Cluster4844.aa.aln]

>NW_014463811.1_1:1624586-1627052(+):Microplitis_demolitor
------------------------------------------------------------
-----------------------------------------KMVNYFIYAKDFSISTRDE
KYYHENGLKTLEEFKSDVEKIKTNLLIEDKSAATNSRSVYLHWGHECVEVPENTIFYEYK
RLY-ATGEDTLPETILEWIIKN---IDINDKNNKIKLMYIITDGIMRVTR-VNKCLTLT-
-E-NLHFENLVFHAFNQR---------LDRIDLSVASSFL-----K-GQCSIYRNYELID
DI---------------------N--IGEEFDYETITIDNF--TD--EKEKLKSYIKLKY
-INSRKNNETALSEINKLKRLRDRLFDNLSSKSHES---KVNLNPQDKNKFLSEFV--NT
NWYKNLNN-----PSYDLKIDIEKSVSTMIN-------------------YIVSD----K
KSY---AFDALKFDKKFNVG----V---TEEPI------------V--DVNFSLEQEIEF
PDI-ILDEDKGIPVILLTELNLLDKIIFHSTEKSSEKLLASFNKFKSTMECPLFLINDV-
---DIKESIGY-FYTLNVYKQLLEK---TSRTEPRTRKPFNGGIVLIDTP--------DF
DKYNDYILSATYFNY---KKIN-YNIGL----FYYVLYKICESKQWMDK-----------
---NVIDQLKKYVIRRIKMTTCKIGLSS-LPLDPQEIT-SLPTALWYCVELSSYLFKDDP
NNFMHERLRMYHGV--AHHMIEILKHLNYN-LDTEFIN------------KRSDLIRHVM
ILKR-----------------I-PTTNDKIYYLLEKIFKKKNG-----FLVCEIANP-SN
LHKLNFLK---LY---HKGML-----------NDDIIEEKI-HLNDYVNLLYYDDN----
S----KNMMDNLDIKICEKTFRPYFVIAK------NKSFYTELLNVSRKVVINNDDDEEK
INISYSDVD-SLKFSKILSLYNLFIRCVDDFGKFPTLDEYTDYILRKKKF--SKELVTIF
PVYVYKGIEKVFLSYE---NVTKNVDVCEFIRVSRKNVERIHRIKEEGIIQF--DSDNEI
SK------FIH-----EEESKV-------------
>QANH01000787.1:16986-19236(+):Harpegnathos_saltator
------------------------------------------------------------
----------------------------------------------KIIAIDNSGSTSGV
EIYWNYVQKLINNSE-SATK-------------------YLFWNSEAKEVSKEIMLEHIQ
QRK--GKNLTYPHVIIPFCENSCP--------SNLIDLDIVTDGQVSQSD-VTDLDNKLT
GH---KFKSTTIHII------------GNSLNLSVAAPFIRA-----SFKY-EIITKNKE
D--QKIISGTPLDLSIYNNNPEKFLKDSETILN-KITLENLGRNNVNARNELIK-IKTQL
--VNYIRESKTYQYNELLQELNKALKNGLEKQAHII------------------------
---ASKIVQK----DNCSEKDIESIIQKMIT-----------------------------
RCDGFGQF---QFSSQ-SNRLERADNI-DDLEL------------LTTPPV--TETISNF
ECPIYLD-K-DTPVLLVKKGEGVLQGL-------------PKKYQDAIIDNPLLLLNNPK
LVQLIIDRIDNVVGIEAAKVLIES-----CAPSPYYRQSLSCFISPV-----IDKSHNKS
LKYA---LANIFFNDNSTNKLV-GVPELWLSVVYFAIENITYLQ---NQ-----------
---GFITILKNTLLNKFRNTLVPMSLSGLFSIKPTVKC-SLDVAIWYCACSSPLIFKNGV
ENR----LQNMI---TAHHLR-LLDMFNYP-------------YEKEWIVNRINIYKIFS
QMMRMCIKDKYLFEKTLYSRTFQQSIKLTDNTIILIDGPLIENKEIENKEIDDWDKVS--
KETLYFLGSLVDTQKTFSSITIPN-----------EIP--YISLPDPLIMYNPPA-----
----------NGRIKICSKTCRPYTYDTV------TKEHWKICSERL-------------
----YGP------LSKQLSCYNYFIRYVNEKDSYPTQNEFIKWMSEKQYN--RGI--KTM
PINIIQDVKELFEDYN---NIMVTITPKEFKNITEKSRCKENRIKME-------------
-----------------------------------
>QANH01000488.1:17398-19648(+):Harpegnathos_saltator
------------------------------------------------------------
----------------------------------------------KIIAIDNSGSTSGV
EIYWNYVQKLINNSE-SATK-------------------YLFWNSEAKEVSKEIMLEHIQ
QRK--GKNLTYPHVIIPFCENSCP--------SNLIDLDIVTDGQVSQSD-VTDLDNKLT
GH---KFKSTTIHII------------GNSLNLSVAAPFIRA-----SFKY-EIITKNKE
D--QKIISGTPLDLSIYNNNPEKFLKDSETILN-KITLENLGRNNVNARNELIK-IKTQL
--VNYIRESKTYQYNELLQELNKALKNGLEKQAHII------------------------
---ASKIVQK----DNCSEKDIESIIQKMIT-----------------------------
RCDGFGQF---QFSSQ-SNRLERADNI-DDLEL------------LTTPPV--TETISNF
ECPIYLD-K-DTPVLLVKKGEGVLQGL-------------PKKYQDAIIDNPLLLLNNPK
LVQLIIDRIDNVVGIEAAKVLIES-----CAPSPYYRQSLSCFISPV-----IDKSHNKS
LKYA---LANIFFNDNSTNKLV-GVPELWLSVVYFAIENITYLQ---NQ-----------
---GFITILKNTLLNKFRNTLVPMSLSGLFSIKPTVKC-SLDVAIWYCACSSPLIFKNGV
ENR----LQNMI---TAHHLR-LLDMFNYP-------------YEKEWIVNRINIYKIFS
QMMRMCIKDKYLFEKTLYSRTFQQSIKLTDNTIILIDGPLIENKEIENKEIDDWDKVS--
KETLYFLGSLVDTQKTFSSITIPN-----------EIP--YISLPDPLIMYNPPA-----
----------NGRIKICSKTCRPYTYDTV------TKEHWKICSERL-------------
----YGP------LSKQLSCYNYFIRYVNEKDSYPTQNEFIKWMSEKQYN--RGI--KTM
PINIIQDVKELFEDYN---NIMVTITPKEFKNITEKSRCKENRIKME-------------
-----------------------------------
>QANH01000316.1:65838-66783(+):Harpegnathos_saltator
------------------------------------------------------------
----------------------------------------------KIIAIDNSGSTSGV
EIYWNYVQKLINNSE-SATK-------------------YLFWNSEAKEVSKEIMLEHIQ
QRK--GKNLTYPHVIIPFCENSCP--------SNLIDLDIVTDGQVSQSD-VTDLDNKLT
GH---KFKSTTIHII------------GNSLNLSVAAPFIRA-----SFKY-EIITKNKE
D--QKIISGTPLDLSIYNNNPEKFLKDSETILN-KITLENLGRNNVNARNELIK-IKTQL
--VNYIRESKTYQYNELLQELNKALKNGLEKQAHII------------------------
---ASKIVQK----DNCSEKDIESIIQKMIT-----------------------------
RCDGFGQF---QFSSQ-SNRLERADNI-DDLEL------------LTTPPV--TENYFNF
ECPIYLD-K-DTPVLLVKKG----------------------------------------
------------------------------------------------------------
------------------------------------------------------------
------------------------------------------------------------
------------------------------------------------------------
------------------------------------------------------------
------------------------------------------------------------
------------------------------------------------------------
------------------------------------------------------------
------------------------------------------------------------
-----------------------------------
>MVJL01005309.1:15570-16452(-):Macrocentrus_cingulum
------------------------------------------------------------
-----------------------------------------KMVNYYIYARDCSFSTSEN
GYYHTNGLKTLAQFKRDVENIKEEQLVAGEP-PAESKIVYLHWGDDCWDVDEEETRLGYV
NLQ-CEQMGTEP----KWIIRHLQNKYIVDDNDKIKLLYIITDGLISNES-AKICSRRN-
-A-FIHYETVVLHAFNEN---------PEKIDLSVAASFF-----K-NRCIIYRNYKLCV
SV---------------------D--ISKEFDYDKIDVYNF--AA--KKDQLKSYITLKF
-INEFQRNADTMQEIDKLKKLQDRLSDELSDTMDSK---KITFS--------------NG
DLNNNLIV-----PIIVMKVNIEKSISVLIN-------------------CIVSN----A
KSY---SFNNLMFDME--------------------------------------------
------------------------------------------------------------
------------------------------------------------------------
------------------------------------------------------------
------------------------------------------------------------
------------------------------------------------------------
------------------------------------------------------------
------------------------------------------------------------
------------------------------------------------------------
------------------------------------------------------------
------------------------------------------------------------
-----------------------------------
>scaffold_5102:8962-11116(+):Platygaster_orseoliae
------------------------------------------------------------
---------------------------------------ELLLSANRVFAVDNSGSTSGS
NHYWEKVKILYQQFQ--PDV-------------------ILFWNSCVEIST------SID
GVQ--SCGCTEPKAFMDLLQLK----------NNAYDLMITTDGEIIQSD-IDSCERILT
PEHMTLLKAITIHYIGNE----------LSMNIGLNVIFNRS-----DHLNYQINEEYNQ
EV---IRNFQ-------------DL-TAEDIKSTNFTISVIGRIR--------S-IQARQ
ANNSTLLH-------KELAEFKGEISRLFSKLEH--------------------------
---------------LALCKDVDEMLRTCYLEGQTKEFLNLLKVDPMDIDSIQRE-----
KSKVLNYFNSRSLDLN-IMRLNAARSI-QEEQV------------TI--PAEEAAEWTSF
EDPITME-AFHLPGLLVQKTEAPS-----------------LITKNTLLKHPFKLLSETA
ILNRIIEKVENHPIDYETYTQLAT---KSAIISPYTRASCTGF-------FVLDVKNMQT
VRNNC-RVMSQFFGT--LKKVP-GDLVLWNLVFMYLLYKHKFR----ET-----------
---EYGTQIFKSIQQYCQDFSVNITFSHQ--CQIARMA-SIEICLWFCMVVAPKECPNSA
LNV----LRSPF---GMELRDFYVEVFEKPDLD-----L--DLKVKRWAVWNYLVANKDR
TSLRMEIEA-----------QF-QNYILHDGQIVLVGGACGQPFPSI---CNHLKPEV--
VRALF--SRLTNTSKKIDS------------------------LEDLVV---SPVVCV--
-LDHDEPLGLLTHVKINLKTCRPFVICPV------TKLHWKECAG---------------
-----------DYE---DSFVNLFYHYCSQFKRYPSHYLDLVLFCSRKYN------GRVM
TTANLKCIEYVKELYT---DVMNMYSCEKYVFLHERYMKESDRLLQE-------------
-----------------------------------
>scaffold_3015:21319-23191(+):Encarsia_formosa
------------------------------------------------------------
------------------------------------------------------------
------------------------------------------------------------
------------------------------------------------------------
------------------------------------------------------------
--------------------------------------NNL--IR--KLVQMKKFIYLGT
-T---SVKSLVKPIGNKKYEIEKELLN--------------MPVNIDREVLLKKLCSYKE
NFFQTY--------NDERIKTVEKIIGTCIN-------------------YLLSS----R
RSY---EFDLEFYELNFSEILAPHDALLKELDDVD-------------KDGVYESEKMDI
DDLIYLDTYHDVPVVILGKSDLFIKFDA----------KKSWNKFKKTIACPIGHVKLT-
---EILSSENYHVYTLDTFIQLKEK-AGNNLTDPMTRKPIAGGIV--LSE--------AY
DSYNDFVIYTTYFDG---KKSNLVNISL----LYWTLYKTLINKSYIDK-----------
---DVLEKFKKYALHRISKGICNIGILK-VCAQEPDYRAKTWVALFYVVEACSHMFGNDE
NYYLLEKLRVYNSDRTVSEILEILEHF--VRVNEEVVR------------KRAKIMNTYC
QIQS-----------------L-NNAKERKYFLLKKIFKRSEKY---EFLLPYLNNENED
FKSLNYSK---IN---FKKEV----------LNEDVLNEQV-SL-DYVNS---FVQ----
FTYDYE--NNGHHFELCEETFRPYFVTDN------NLPWYSSIVKTAKLPFFS-----DG
NKILHDSID-CIDFNHMVSLFKLCGEYMK-SDKSPSSRSFVQFIFKRKRFNKNNNKFTIF
SHNIDNEIDITYDKYEKL-YKKLNLSRGKFIEVFDHTVRRADRIVQENNADK--RSSCDV
DGKILVEAFLS-----ECDIK--------------
>scaffold_32925:11-1424(-):Encarsia_formosa
------------------------------------------------------------
------------------------------------------------------------
------------------------------------------------------------
------------------------------------------------------------
------------------------------------------------------------
------------------------------------------------------------
---------KLLSIENNKYEIEKELLN--------------VPINIDREVLLNKLCSYKE
DLFKSY--------NDTRVKTVEMIIEKCVN-------------------YLQSS----H
RSY---NF----NELKFSKILAPHNALPKELDDVD-------------KDGVNEFEKMDI
DDIIYLDTYRDVPVVTLEKIDLGIELNA----------RTSWNKFKKTIACPIGHDRLT-
---EILSSKNYHVYTLETFIKLKEK-AGNYLTDPMTREPIAGGIV--LSE--------AY
DSYNDFVINATYFNG---KKLNLLNFGL----LYWTLYKTLINKSYIDK-----------
---DVLEKFRKYALYRISKGICNIGILR-LSAQEPEFRARTWVALFYVVEACTLMFGNDE
KYYLLEKLRVYNSDSVVSEILEILNNF--VKVNEEVVR------------KRAKIMNTCC
QILS-----------------L-NNAKERKYFLLKKIFKTSDKY---EFLVPSLRNENED
FKCLNYLK---IN---FKKEV----------LNEGVLNYEV-SL-DYVNS---LVQ----
FAYDYD--KNLHSLELCENTFRPYFVTGN------DLPWYSSVVKTAKLPFFS-----DG
NKILH-------------------------------------------------------
------------------------------------------------------------
-----------------------------------
>YP_003422359
------------------------------------------------------------
------------------------------------------MVYYFIYAKDFSGSTNRC
SYYHKNGLQSLISFKNEVQLLKQKW------RDADTKTVYLHWGKTCEEVDEDYAVATYM
SEK-GEQGDTVPFTIIEWITQKLN------KMDEIKLLYIITDGMVSNRN-TQISAEMN-
-K-NIDYDSVVFYAFNEY---------LNDIDLSVAASFF-----K-KKSIVYCNGVLED
SV---------------------D--LSVEYDYDALNINNF--TN--KLKDLQSYIKLKF
-ICSDKN---SLNELTKLKNLRRRLFDELSIKNARV---DGDLNTRNKEEFLKKFK--TS
TWYIMLHSGGDQALGGDLKVFIDKNISTLIN-------------------YITNE----S
KSY---SFNALKFQQNYGHY----V---QEEAI------------TEEDIKFTADVKIEF
PDI-LLDEDDGVPVVILTKLNLLENLIYTDQ------LNTSFSKFKSTMECPLFLLGNN-
---ELSQSIGY-YYNLNAFKQLLDH---HNFTEPRTRKPFCGGLVLTDTD--------RF
DAYNDYVISATYFDG---KKVN-YNSGL----FYYVLWKLCSDKEWMDK-----------
---NVLDQFLKYVKRRIETTTCKLSLSS-LPMDPQMNT-SLLTALWYCVDLSSEIFKNDK
INFAYERLRQYHGI--AKHMIFILSQFDYD-LPMESID------------TRLNIIGHVM
ALKR-----------------M-HNVHEKSHFILSRIFKTVNG-----FITNKLEKP-QD
MYKLNYVN---LY---HKAVL-----------PDSIINDKVNSLEDYVIFLNQPIK----
NLQNI---PRDDDVKICKDTFRPYFVVD-------GKAFYSKVLKTMKEVVTTC-K-ENN
LCIAYVPLS-RYNCNKILSLYKLYTDCVADNTRYPTLEDYTGYILKKKKF--SGFKVVVF
PFDIHQSIKDVYDQYQ---TVIANVDVDTFIKTSKLNVARIDRIKQEGVAKF--NNDEEI
LK------FIA-----AEEQDAKLK----------
>YP_009506089
------------------------------------------------------------
------------------------------------------MVYYFIYAKDFSGSTNRC
SYYHKNGLQSLISFKNEVQILKQKW------RDADTKTVYLHWGKTCEEVDEDYAVATYM
SEK-GEQGDTVPFTIIEWITQKLN------KMDEIKLLYIITDGMVSNRN-TQISAEMN-
-K-NIDYDSVVFYAFNEY---------LNDIDLSVAASFF-----K-KKSIVYCNGVLED
SV---------------------D--LSVEYDYDALNINNF--TN--KLKDLQSYIKLKF
-ICSDKN---SLNELTKLKNLRRRLFDELSIKNARV---DGDLNTRNKEEFLKKFK--TS
TWYIMLHSGGDQALGGDLKVFIDKNISTLIN-------------------YITNE----S
KSY---SFNALKFQQNYGHY----V---QEEAI------------TEEDIKFTADVKIEF
PDI-LLDEDDGVPVVILTKLNLLENLIYTDQ------LNTSFSKFKSTMECPLFLLGNN-
---ELSQSIGY-YYNLNAFKQLLDH---HNFTEPRTRKPFCGGLVLTDTD--------RF
DAYNDYVISATYFDG---KKVN-YNSGL----FYYVLWKLCSDKEWMDK-----------
---NVLDQFLKYVKRRIETTTCKLSLSS-LPMDPQMNT-SLLTALWYCVDLSSEIFKNDK
INFAYERLRQYHGI--AKHMIFILSQFDYD-LPMKSID------------TRLNIIGHVM
ALKR-----------------M-HNVHEKSHFILSRIFKTVNG-----FITNKLEKP-QD
MYKLNYVN---LY---HKAVL-----------PDSIINDKVNSLKDYVIFLNQPIK----
NLQNI---PRDDDVKICKDTFRPYFVVD-------GKAFYSKVLKTMKEVVTTC-K-ENN
LCIAYVPLS-RYNCNKILSLYKLYTDCVADNTRYPTLEDYTGYILKKKKF--SGFKVVVF
PFDIHQSIKDVYDQYQ---TVIANVDVDTFIKTSKLNVARIDRIKQEGVAKF--NNDEEI
LK------FIA-----AEEQDAKLK----------
>YP_001649002
------------------------------------------------------------
------------------------------------------MVYYFIYAKDYSGSTNRC
SYYHTNGLKSLVSFKNDVQQLKQKW------KDAETKTVYLHWGKTCDEVDEDFAVSTYM
REK-GEQGDTVPSTIVEWVARKLK------QNDEIKLLYIITDGMVNNRN-ARISAEMN-
-K-NIDYDSVVFYAFNRN---------PAYIDLSVAASFF-----K-KKSVVYCNGELKD
SV---------------------D--LSVEYDYDSININNF--TA--KLNELQSYIKLKF
-ICSDRN---SLSELSKLKKLRSRLFDELSTKNARA---DSDLNTRNREEFIRRFK--AS
TWYHILNS--GAQTSNDLKMFIEKNISKLIN-------------------YINNE----S
KSY---SFDTLRFQTEYGAC----V---QEEAI------------TEDDLQFATDVKIEF
PDI-LLDEEDGVPVVILTECDLLQLYIFKNH------SQASFSRFKSLLECPLFLLGDTQ
S--QLFQSIGY-YYNLKAFKQLLDH---HNFTEPRTRKPFCGGLVLTDSD--------RF
DAYNDYIISATYFEG---KKVH-YNIGL----FYYVLWSICSGKEWMDK-----------
---NVAAQFLKYVKRRIETTTCKLGLSS-LPLDPQMNT-SLLTALWYCVDLSSDIFKNDK
VNYAFERLRHYYGV--AKHMIFILSQFNYD-LHTEAID------------MRLDILGNVM
VLKR-----------------L-QSVHDKSHYILKRIFKTVDE-----FMTNELLKP-QE
LYKLNYIK---LN---HKSYL-----------PDNVTTAPV-KLLDYVTFLNQPVQ----
NLPDYDASGCDDDVQICKDTFRPYFVVD-------GKSFYAKVLASMKEVVFVT-NEDST
VGIQYLPLD-RYDCGKILSLYKLYTDYVADSLKFPTLQEYTDYVLMKNS---VGPKVIVF
PVGVHKHIKQVFNHYQ---SVIETISVDTFTATSKKHVGRVERIKTEGVATF--DNDDEI
VN------FLL-----AEERRVKLINSTNRVQEFV
>NP_059169
------------------------------------------------------------
------------------------------------------MVYYFIYAKDYSGSTNRC
SYYHTNGLKSLVSFKDDVQQLKQKW------KDAETKTVYLHWGKTCDEVDEDFAVSTYM
REN-GEQGDTVPSTIVEWIAQKLK------QNDEIKLLYIITDGMVNNRN-ARISAEMN-
-K-NIDYDSVVFYAFNRN---------PAYIDLSVAASFF-----K-KKSVVYCNGELKD
SV---------------------D--LSVEYDYDSINLNNF--TA--KLNELQSYIKLKF
-ICSDRN---SLSELSKLKKLRSRLFDELSTKNARA---DGDLNTRNREEFIEKFK--AS
TWYHILNSDRGAQTFNDLKVFIEKNISKLIN-------------------YINEE----S
KSY---SFDTLRFQTDYGAC----V---QEEAI------------TDDDLQFATDVKIEF
TDI-LLDEEDGVPVVILTECNLLQMYIFKNH------SQASFSRFKSLLECPLFLLGDTQ
S--QLFQSIGY-YYNLKAFKRLLDH---RNFTEPLTRKPFCGGLVLTDSD--------RF
DADNDYIISATYFEG---KKVH-YNIGL----FYYVLWSICSGKEWMDK-----------
---NVAAQFLKYVKRRIEITTCKLGLSS-LPLDPQMNT-SLLTALWYCVDLSSDIFKNDK
VNYAFERLRHYYGV--AKHMIFILSQFNYD-LHTEAID------------MRLDILGNVM
VLKR-----------------L-QSVHDKSHYILKRIFKTVDK-----FITNELVKP-QE
LYKLNYIK---LN---HKSYL-----------PDNVTTAPV-DLLDYVTFLNQPVQ----
NLPGYDESGCDDDVQICKDTFRPYFVVD-------GKSFYAKVLASMKEVVPVT-NGDST
VSIQYLPLD-RYDCGKILSLYKLYTDCVAASLKFPTLQEYTDYVLMKNS---VGPKVIVF
PVGVHEHIKQVFNHYQ---SVIETISVDTFTATSKKHVGRVERIKTEGVATF--DNDDEI
VN------FLL-----AEERQVKLINSTNRVQESV
>YP_009249858
------------------------------------------------------------
-------------------------------------------MYYFIYAKDFSASTKNR
SNYHKNGYKSLLSFKREAQQLKEKL------DNIETKIVYLHWGDTCEQVDEDIAVYSYM
NQM-GDHNDTDPLTIVNWITXNLP------NNAMIELLYIITDGMVNNRDSVQVSADLN-
-K-KFDYKSVVFYAFNDN---------PQKIDLSVAASFF-----K-KKCVVYCNNEIKD
SV---------------------D--LSNEYDYDALNVNNF--MS--KFNELQSYIKLKF
-ICNDRN---SLLELEKLKKLKQKLFNELLDNNRCI---DVELNTKNKQEFIERFK--RS
TWYHILTSEN---SDGDYKKIIEKYITMLIN-------------------YITSK----S
KSY---SFDSLKFEWCFDTH----V---NEETL------------PESDVTFMSEQKIEF
DDI-LLDEDGGVPVIILTECNLLDMIIFKNK------ENASFSKFNSTMQCPLFLLNNI-
---ELAQSIGY-YYTLDSFKQMLDH---HNFTEPRTRKPFYGGLILTETQ--------KF
DSYNDYVVAATYFDG---KKVN-YNSGL----FYYVLWKLCSAKKWMNQ-----------
---NVLDQFWKYVKLRLQNTTCKLGLSS-LPMDPPMKT-SLLTALWYCVELSSDIFKHDQ
LHYTNERLRLYSGV--AKHMCDILIKFDYH-LDMDAIK------------TRLNIIGNVM
ALRK-----------------Y-NNWNDRTHCIVSQIFKSVDG-----FVINELNKP-YN
VYKLNYVK---LN---HKDML-----------PDSVKINKV-NVLHYVHLLNQPIC----
I-------DKEKQVEICNETFRPYFVVE-------GKAYYSQVLTTMNEVVID----NNN
MQINYKPLD-RYECNKILSLYKLYIDCVTLYKKYPTLQDYTSYILMKKKF--NHTKVVVF
PYNVHQSIKQVYDKYQ---MIIKNVDVNTFISTCKNNVERFKRIQQEKASQF--TCDKQI
LD------FIT-----AVQKEVNLK----------
>AFP95837
-------------MYIKRWSIAVVTIIVDRYLPFAMEFVKHLFGFGT-------------
--------------------------------------AADDGTDYFIYATDDSGSTTYT
DHYNANASQTLTLFEDEVKR---FN-------SKNAVVKYLHWSTSCREQTRQQVIQRYE
NSEYAEGGGTWPATIIEWIQTEICS----KTSANLRLLYIVTDGQINSNA-VSICQRYME
RS-PFVFDRVVFHAISAD---------IDDVDLSVASTFL-----GKSDCTILYNTSVID
QI---------------------N--LAEPYNYEAVTPENF--DE--KTQEMLSYIKLQF
-INTNSTDAAALQEIEKLKKMRNRLLMHEEP----KTDMASIFETKNRETFVSAFK--NS
SYYKT--FDN----TYSFKSRVEKNVCTMIN-------------------YLHND----Y
KSY---SFNALRVKKYCNTV----DSVMEE---------------DVDQVNYDNAQTIEF
PDC-ILDDESGVPAILLTHCNLLADIND----------TVTLTKFKKTITCPLHYMRNK-
---DVKESIEY-FYNVNTLKSLLEH---DVTISPRSRRPFTGALV--PSA--------EF
DAYNDYVLLSTYFNG---KKVP-VNKGL----MYYVLYKHMTNAEYINS-----------
---EVREYFRKYVIHRISTTLCPISLSL-QPLEPQIMV-SLPAALWYCVDISTELFANDL
IHFGKERLREYAYY--ANDMITMLKWCSYT-LDEEPIK------------SRADILLTIN
ALKR-----------------I-QGYTNKLQFIFKQIFQEEQG-----FFVNVIKNK-NN
IIKLNLID---VD---HTQMV-----------DTKMLD-RAVDLNEFAYFYNKTA-----
N-------VALNSSVIDPRTMRPRFVCAS------NVSFYEDLLKLSCNVSAD-----NN
YNVQIEPAT-KLSLRKTVSLYKMYIKYVEEYQCYPSLLDYQEYVCEHYRV--RDNKIGVF
NTNILNNIAAVYLEYS---TLTTNMSVDEFLMKAKLSVNREQRIVTETDNT---WKTDDI
KQ------FIT-----DAEQRVGLMC---------
>ACH88640
-------------MYIKRWSIAVVTIIVDRYLPFAMEFVKHLFGFGT-------------
--------------------------------------AADDVTDYFIYATDDSGSTTYT
DHYNANAPQTLTLFEDEVKR---FN-------SKNAVVKYLHWSTSCREQTRQQVIQRYE
NSEYAEGGGTWPATIIEWIQTEICS----KTSANLRLLYIVTDGQINSNA-VSICQRYME
RS-PFVFDRVVFHAISAD---------IDDVDLSVASTFL-----GKSDCTILYNTSVID
QI---------------------N--LAEPYNYEAVTPENF--DE--KTQEMLSYIKLQF
-INTNSTDAAALQEIEKLKKMRNRLLMHEEP----KTDMASIFETKNRETFVAAFK--NS
SYYKT--FDN----TYSFKSRVEKNVCTMIN-------------------YLHND----Y
KSY---SFNALRVKKYCNTV----DSVMEE---------------DVDQVNYDNAQTIEF
PDC-ILDDESGVPAILLTHCNLLADIND----------TVTLTKFKKTITCPLHYMRNK-
---DVKESIEY-FYNVNTLKSLLEH---DVTISPRSRRPFTGALV--PSA--------EF
DAYNDYVLLSTYFNG---KKVP-VNKGL----MYYVLYKHMTNAEYINS-----------
---EVREYFRKYVIHRISTTLCPISLSL-QPLEPQIMV-SLPAALWYCVDISTELFANDL
IHFGKERLREYAYY--ANDMITMLKWCSYT-LDEEPIK------------SRADILLTIN
ALKR-----------------I-QGYTNKLQFIFKQIFQEEQG-----FFVNVIKNK-KN
IIKLNLID---VD---HTQMV-----------DTKMLD-RAVDLNEFAYFYNKTA-----
N-------VALNSSVIDPRTMRPRFVCAS------NVSFYEDLLKLSCNVSAD-----NN
YNVQIEPAT-KLSLRKTVSLYKMYIKYVEEYQCYPSLLDYQEYVCEHYRV--RDNKIGVF
NTNILNNIAAVYLEYS---TLTTNMSVDEFLMKAKLSVNREQRIVTETDNT---WKTDDI
KQ------FIT-----DAEQRVGLMC---------
>NP_689299
-------------MYIKRWSIAVVTIIVDRYLPFAMEFVKHLFGFGT-------------
--------------------------------------AADDGTDYFIYATDDSGSTTYT
DHYNANAPQTLTLFEDEVKR---FN-------SKNAVVKYLHWSTSCREQTRQQVIQRYE
NSEYAEGGGTWPATIIEWIQTEICS----KTSANLRLLYIVTDGQINSNA-VSICQRYME
RS-PFVFDRVVFHAISAD---------IDDVDLSVASTFL-----GKSDCTILYNTSVID
QM---------------------N--LAEPYNYEAVTPENF--DE--KTQEMLSYIKLQF
-INTNSTDAAALQEIEKLKKMRNRLLMHEEP----KTDMASIFETKNRETFVAAFK--NS
SYYKT--FDN----TYSFKSRVEKNVCTMIN-------------------YLHND----Y
KSY---SFNALRVKKYCNTV----DSVMEE---------------DVDQVNYDNAQTIEF
PDC-ILDDESGVPAILLTHCNLLADIND----------TVTLTKFKKTITCPLHYMRNK-
---DVKESIEY-FYNVNTLKSLLEH---DVTISPRSRRPFTGALV--PSA--------EF
DAYNDYVLLSTYFNG---KKVP-VNKGL----MYYVLYKHMTNAEYINS-----------
---EVCEYFRKYVIHRISTTLCPISLSL-QPLEPQIMV-SLPAALWYCVDISTELFANDL
IHFGKERLREYAYY--ANDMITMLKWCSYT-LDEEPIK------------SRADILLTIN
ALKR-----------------I-QGYTNKLQFIFKQIFQEEQG-----FFVNVIKNK-NN
IIKLNLID---VD---HTKMV-----------DTKMLD-RAVDLNEFAYFYNKTA-----
N-------VALNSSVIDPRTMRPRFVCAS------NVSFYEDLLKLSCNVSAD-----NN
YNVQIEPAT-KLSLRKTVSLYKMYIKYVEEYQCYPSLLDYQEYVCEHYRV--RDNKIGVF
NTNILNNIAAVYLEYS---TLTTNMSVDEFLMKAKLSVNREQRIVTETDNT---WKTDDI
KQ------FIT-----DAEQRVGLMC---------
>YP_009011181
-------------MYIKRWSIAVVTIIVDRYLPFAMEFVKHLFGFGT-------------
--------------------------------------AADDGTDYFIYATDDSGSTTYT
DHYNANAPQTLTLFEDEVKR---FN-------SKNAVVKYLHWSTSCREQTRQQVIQRYE
NSEYAEGGGTWPATIIEWIQTEICS----KTSANLRLLYIVTDGQINSNA-VSICQRYME
RS-PFVFDRVVFHAISAD---------IDDVDLSVASTFL-----GKSDCTILYNTSVID
QI---------------------N--LAEPYNYEAVTPENF--DE--KTQEMLSYIKLQF
-INTNSTDAAALQEIEKLKKMRNRLLMHEEP----KTDMASIFETKNRETFVAAFK--NS
SYYKT--FDN----TYSFKSRVEKNVCTMIN-------------------YLHND----Y
KSY---SFNALRVKKYCNTV----DSVMEE---------------DVDQVNYDNAQTIEF
PDC-ILDDESGVPAILLTHCNLLADIND----------TVTLTKFKKTITCPLHYMRNK-
---DVKESIEY-FYNVNTLKSLLEH---DVTISPRSRRPFTGALV--PSA--------EF
DAYNDYVLLSTYFNG---KKVP-VNKGL----MYYVLYKHMTNAEYINS-----------
---EVREYFRKYVIHRISTTLCPISLSL-QPLEPQIMV-SLPAALWYCVDISTELFANDL
IHFGKERLREYAYY--ANDMITMLKWCSYT-LDEEPIK------------SRADILLTIN
ALKR-----------------I-QGYTNKLQFIFKQIFQEEQG-----FFVNVIKNK-KN
IIKLNLID---VD---HTQMV-----------DTKMLD-RAVDLNEFAYFYNKTA-----
N-------VALNSSVIDPRTMRPRFVCAS------NVSFYEDLLKLSCNVSAD-----NN
YNVQIEPAT-KLSLRKTVSLYKMYIKYVEEYQCYPSLLDYQEYVCEHYRV--RDNKIGVF
NTNILNNIAAVYLEYS---TLTTNMSVDEFLMKAKLSVNREQRIVTETDNT---WKTDDI
KQ------FIT-----DAEQRVGLMC---------
>NP_613209
-----------------------------------MEFFKQLFKSGA-SA----------
---------------------------------AVDPANANDGADYFVYATDDSGSTTDT
SYYNDKAPETLTKFENEVAQ---FN-------SKNAVVKYLHWGSTCREQSREQVLQRYE
NNKYAECGGTSPETIIDWIQTKMVT----ESWTNLRLLYIITDGQISSNK-VWTCKQYMK
RY-PFVFDRVVFHAISAD---------INYVDLSVASTFL-----GKSDCSILYNMSLVE
QI---------------------N--LAEPYDYEAVTPENF--EE--KTQEMLSYIKLQF
-LNTKSTDAAVLQEIEKLKKMRNRLLMHDKL----KMDMSSIFETKNRATFVAAFK--DS
NYYNT--FVN----TYSFMSQVDKVVCTMIN-------------------YLHND----H
KSY---SFDALRVKQYCNTV----GSVSEE---------------DVDQVSYENAQIIEF
PDC-ILDDESGVPAILLTHCNLLADIND----------TVTLTKFKKNIEFPLHYMSNK-
---DVKESIEY-FYNVNTLKSLLEH---DVTISPRSRKPFTGALV--PSA--------EF
DAYNDYVLLSTYFNG---KRVP-VNKGL----MYYVLYKHMINAEYINS-----------
---DVCEYFRKYVLHRISKTLCPISFTL-QPLEPQMMV-SLPAALWYCVDISTELFANDP
LHFGKERLREYAYY--ANDMITMLKWCSYT-LDEEAIK------------TRADILLTIN
ALKR-----------------I-QQYSNKLQFIFKLIFKEEQG-----FFLNVIKNK-KH
IYKLNLLD---VG---HNQMV-----------DNKKLE-RAVDLNEFAYFYNKTA-----
N-------VALNSSVIDLRTMRPRFVCAD------NVSFYEDLLKLSCNVSAD-----NN
YNIQIEPAT-KLNLHKTVSLYKMYINFVNEYQRYPSLSDYQEFVCERYRV--RDNKIGVF
NTNIINNITAVYFEYS---TPTTNMSVDEFLMKTKMSVNREQRIVVETDNT---WNTYDI
KQ------FIT-----EAEQRVGLMC---------
>QEE80013
-----------------------------------MEFFKQLFKSGA-SA----------
---------------------------------AVDPANANDGADYFVYATDDSGSTTDT
SYYNDKAPETLTKFENEVAQ---FN-------SKNAVVKYLHWGSTCREQSREQVLQRYE
NNKYAECGGTSPETIIDWIQTKMVT----ESWTNLRLLYIITDGQISSNK-VWTCKQYMK
RY-PFVFDRVVFHAISAD---------INYVDLSVASTFL-----GKSDCSILYNMSLVE
QI---------------------N--LAEPYDYEAVTPENF--EE--KTQEMLSYIKLQF
-LNTKSTDAAVLQEIEKLKKMRNRLLMHDKL----KMDMSSIFETKNRATFVAAFK--DS
NYYNT--FVN----TYSFMSQVDKVVCTMIN-------------------YLHND----H
KSY---SFDALRVKQYCNTV----GSVSEE---------------DVDQVSYENAQIIEF
PDC-ILDDESGVPAILLTHCNLLADIND----------TVTLTKFKKNIEFPLHYMSNK-
---DVKESIEY-FYNVNTLKSLLEH---DVTISPRSRRPFTGALV--PSA--------EF
DAYNDYVLLSTYFNG---KRVP-VNKGL----MYYVLYKHMINSEYINS-----------
---DVCEYFRKYVLHRISKTLCPISFTL-QPLEPQMMV-WLPAALWYCVDISTELFANDP
LHFGKERLREYAYY--ANDMITMLKWCSYT-LDEEAIK------------TRADILLTIN
ALKR-----------------I-QQYSNKLQFIFKLIFKEEQG-----FFLNVIKNK-KH
IYKLNLLD---VG---HNQMV-----------DNEKLE-RAVDLNEFAYFYNKTA-----
N-------VALNSSVIDLRTMRPRFVCAD------NVSFYEDLLKLSCNVSAD-----NN
YNIQIEPAT-KLNLHKTVSLYKMYINFVNEYQRYPSLSDYQEFVCERYRV--RDNKIGVF
NTNIINNITAVYFEYS---TPTTNMSVDEFLMKTKMSVNREQRIVVETDNT---WSTYDI
KQ------FIT-----EAEQRVGLMC---------
>AAN28018
------------------------------------------------------------
------------------------------------------MINYYVYATDDSLSTNSD
YYFNKNALQTLEQFQNEIEN----I-------SSCDKVLYLHWSAYCRQKEIGDVKSRYL
RRN-GEGTDTRPSEFIKWIYKNIN-----LLDGKLKLLYMVTDGQISKSE-ANVCKNLLN
EN-PFSFERIVFHAINNN---------TEQIDLSVASAFV-----NNSNCKIYRNNEMVE
WV---------------------D--LTKEFNYDIITSENF--IL--KKDELLSFVRFKF
-INSMPTDANVLNEVDKLKRLRQRLFGEIKQTNNYS---MNFDQIKNKNEFVNTFK--ST
EFYKTLYNAD----VLNFDKIIDSTISTAIN-------------------YLHNR----N
KSY---AFDVMKNLHYQNKL----ASVNAETDDVV-------ANDDDETYDYSNVENIQF
PDC-ILANDSGVPAILLTHYNLFETIQG------------SLTKFKNRLEFPLLWSQNK-
---EIKNSIEY-CYNLESLKQLIQH---GTCLSPRSRRPFTGAIV--PNE--------QF
DEYNDYVLACTYFDA---KKVA-FNAGL----MYYLLYKHIKDAEYIDD-----------
---NVKDYFKRYVIYRINNTECMIGFSN-LAMEPLIKV-KLPTALWYVSEISTLLFKHDN
QHFGKEKLRQFAHF--AEDMLQILQWCDYTDVDFEAIE------------KRAYCLKRIN
MFKR-----------------M-SVL-DAVKWIANRAFECKDK-----FIINKLINA-EA
LQDLKFLK---VN---HNGVV-----------DEHVLNNVSINAERYLYFYHIIED----
F-------D--KYISVVDNTMRPAFVLEK------GKTFYDSLLKQLQSVNFN-----GQ
-EITFEKCS-RLDFNRILSLHKLYIECVKSLNKYPTLKEYQNYVYNQKHV--KFNRIAIF
PENILQNLAAVYNEYS---NKIVNLPVEEFINRANNTVNRIKRIQNECIDSP--LQAEEI
NK------LIK-----LSEQRVNIYCG--------
>AAQ11145
-----------------------------------MEFFKQLFKSGA-SA----------
---------------------------------AVDPANANDGADYFVYATDDSGSTTDT
SYYNDKAPETLTKFENEVAQ---FN-------SKNAVVKYLHWGSTCREQSREQVLQRYE
NNKYAECGGTSPETIIDWIQTKMVT----ESWTNLRLLYIITDGQISSNK-VWTCKQYMK
RY-PFVFDRVVFHAISAD---------INHVDLSVASTFL-----GKSDCSILYNMSLVE
QI---------------------N--LAEPYDYDAVTPENF--EE--KTQEMLSYIKLQF
-LNTKSTDAAVLQEIEKLKKMRNRLLMHDKL----KMDMSSIFETKNRATFVAAFK--DS
NYYNT--FVN----TYSFMSQVDKVVCTMIN-------------------YLHND----H
KSY---SFDALRVKQYCNTV----GSVSEE---------------DVDQVSYENAQIIEF
PDC-ILDDESGVPAILLTHCNLLADIND----------TVTLTKFKKNIEFPLHYMSNK-
---DVKESIEY-FYNVNTLKSLLEH---DVTISPRSRRPFTGALV--PSA--------EF
DAYNDYVLLSTYFNG---KRVP-VNKGL----MYYVLYKHMINAEYINS-----------
---DVCEYFRKYVLHRMSKTLCPISFTL-QPLEPQMMV-SLPAALWYCVDISTELFANDP
LHFGKERLREYAYY--ANDMITMLKWCSYT-LDEEAIK------------TRADILLTIN
ALKR-----------------I-QKYSNKLQFIFKLIFKEEQG-----FFLNVIKNK-KH
IYKLNLLD---VG---HNQMV-----------DNKKLE-RAVDLNEFAYFYNKTA-----
N-------VALNSSVIDLRTMRPRFVCAD------NVSFYEDLLKLSCNVSAD-----NN
YNIQIEPAT-KLNLHKTVSLYKMYINFVNEYQRYPSLSDYQEFVCERYRV--RDNKIGVF
NTNIINNITAVYFEYS---TPTTNMSVDEFLMKTKMSVNREQRIVVETDNT---WNTYDI
KQ------FIT-----EAEQRVGLMC---------
>NP_054164
------------------------------------------------------------
------------------------------------------MINYYVYATDDSLSTNSD
YYFNKNALQTLEQFQNEIEN----I-------SSCDKVLYLHWSAYCRQKEIGDVKSRYL
RRN-GEGTDTRPSEFIKWIHKNIN-----LLDGKLKLLYMVTDGQISKNE-ANVCKNLLN
EK-PFSFERIVFYAINNN---------TEQIDLSVASAFV-----NNSDCKIYRNDEMVE
WV---------------------N--LTKEFNYDIITTENF--IS--KKDELLSFVRFKF
-INSMPTDANVLNEVDKLKRLRQRLFSEIKQTNNSS---MNFDQIKNKNEFVNTFK--ST
EFYKTLYNAD----VLNFDKIIDSTISTAIN-------------------YLHNR----N
KSY---AFDVMKNLHYQNKL----ASVNAETDDVV-------ANDDDEAYDYSNVENIRF
PDC-ILANDSGVPAILLTHYNLFETIQG------------SLTKFKSRLEFPLLWSQNK-
---EIKNSIEY-CYNLESLKQLIQH---GTRLSPRSRRPFTGAIV--PNE--------QF
DEYNDYVLACTYFDA---KKVA-FNAGL----MYYLLYKHINDAEYIDD-----------
---NVKDYFKRYVIYRINNTECMIGFSN-LAMEPLIKV-KLPTALWYVSEISTLLFKHDN
QHFGKEKLRQFAHF--AEDMLQILQWCDYTDVNVEAVK------------KRAYCLKRIN
MFKR-----------------M-SVL-DAVEWIANRAFECKDK-----FIINKLTNA-DA
LQDLKFLK---VN---HNGVV-----------DEHVLNDTSINAERYLYFYHIIED----
F-------D--KYISVVDNTMRPAFVLEE------GKTFYDSLLKQLQSVHFN-----GQ
-EITFEKCS-RLDFNRILSLHKLYIECVKSLNKYPTLEEYQNYVYNQKHV--KFNRIAIF
PENILQNLAAVHNEYA---NKIVNLPVEEFIVRANNTVNRITRIQNERVGSP--LQAEEI
DK------LIK-----LSEQRVNICRK--------
>AFO10086
------------------------------------------------------------
------------------------------------------MINYYVYATDDSLSTNSD
YYFNKNALQTLEQFQNEIEN----I-------SSCDKVLYLHWSAYCRQKEIGDVKSRYL
RRN-GEGTDTRPSEFIKWIHKNIN-----LLDGKLKLLYMVTDGQISKNE-ANVCKNLLN
EK-PFSFERIVFYAINNN---------TEQIDLSVASAFV-----NNSDCKIYRNDEMVE
WV---------------------N--LTKEFNYDIITTENF--IS--KKDELLSFVRFKF
-INSMPTDANVLNEVDKLKRLRQRLFSEIKQTNNSS---MNFDQIKNKNEFVNTFK--ST
EFYKTLYNAD----VLNFDKIIDSTISTAIN-------------------YLHNR----N
KSY---AFDVMKNLHYQNKL----ASVDAETDDVV-------ANDDDEAYDYSNVENIRF
PDC-ILANDSGVPAILLTHYNLFETIQG------------SLTKFKSRLEFPLLWSQNK-
---EIKNSIEY-CYNLESLKQLIQH---GTRLSPRSRRPFTGAIV--PNE--------QF
DEYNDYVLACTYFDA---KKVA-FNAGL----MYYLLYKHINDAEYIDD-----------
---NVKDYFKRYVIYRINNTECMIGFSN-LAMEPLIKV-KLPTALWYVSEISTLLFKHDN
QHFGKEKLRQFAHF--AEDMLQILQWCDYTDVNVEAVK------------KRAYCLKRIN
MFKR-----------------M-SVL-DAVEWIANRAFECKDK-----FIINKLTNA-DA
LQDLKFLK---VN---HNGVV-----------DEHVLNDTSINAERYLYFYHIIED----
F-------D--KYISVVDNTMRPAFVLEE------GKTFYDSLLKQLQSVHFN-----GQ
-EITFEKCS-RLDFNRILSLHKLYIECVKSLNKYPTLEEYQNYVYNQKHV--KFNRIAIF
PENILQNLAAVHNEYA---NKIVNLPVEEFIVRANNTVNRITRIQNERVGSP--LQAEEI
DK------LIK-----LSEQRVNICRK--------
>YP_009112664
-------------MF-------------------LRRVFNMLFGID---YDIMNNEPDVN
ANDVN--------ENDVN---------ENCVNENDINENDRERYDYYVYATDNSGSTDGS
KIFNAKGLQTLKDFKSIVDNMKRNS-------EAPLKIVYLHWATECFEVSEKDVRIRYM
NRH-GRGGGTKPASFIQWIQSNVP-----VHSANLQLLYIVTDGEISQDS-VRDSDAILA
KK-SFVFDHVIFQAINAH---------VEDIDMSVASMFL-----RHSKCRLYRNGELQY
NV---------------------D--LTQQFNYDDVTLNNY--FE--KKNELASYIKLKF
-LALPVTDSTVLAEIDKLKNLRSKLLKEYEKMTKPLPSTYGGFESKNRDVFVDAFK--QS
NYYKMLYVRE----NRSFNEDVDKLVSTLIN-------------------YLHNE----N
KSF---AFDSLRVTNYYLAA----------GAHYDDGDFENFYL---DMCEYENVKKIDF
PDC-LLDIESGVPALLLTRTDLLKSLGN-----------NALTKFKQYNECPLYYLKND-
---EIRRSIEY-YYNLESFQMLLEH---NIRISPRTRKNFSGALV--PLP--------EF
DHYNDWVISMTYFNG---KCIP-YNKGL----MYYVLYKHLLNAEYIDD-----------
--INVIEYFRQYVVHRIEQTKCPMALTH-LPLEPTMTV-SLPAALWYCVDISTQLFGRDP
IFFTKEKLRMYAHF--VDDMLAILRWCSYTDLDVAAIT------------ERAELFKTIN
ALKR-----------------R-GQRSAKLLYILERVFETHDG-----FLVHKLKNK-RA
IKMLNYLS---ID---HTQMI-----------DEQLLE-RSVDLNDHVLFYALVNE----
D-------MALTYNPIVVETMRPKFSYNS------TTSYYDLLLRASCSVSAN-----AD
NDIEIKPNTQGLNIHKILSLYKMYIMFVEQYEYYPTLIAFKEFVRKRCLEN-NDDKIGIV
SENTPIHVEIVHGHFTEAVHFAGDIDAKEFLRRTRNSVNRVNRIMIERHNR---IGKKLA
EK------YVR-----VAERRVNLM----------
>YP_002268145
-------------MF-------------------FRRAFNMLFGNSA-KYDIMNDDDVND
NHNVNDNDNHNVNDNNVNDRNVDANNFNNCNVIEHVGVSDTKRYDYYVYASDNSYSTYYS
KHYYENALLTLEDFKSIVDNMKCHS-------KTPAKIVYLQWGSHCYEASEKDVRIHYM
KLK-GNNGVADPESFIDWIKYNVL-----KDAAKLQLLYIVTNTKIRQDK-VRKIDLGLS
YR-GFVFNHVIFQAIDAR---------VENIDMSVAAVLI-----RQSKCKLYRNRVLEY
DV---------------------D--LSDQFNYDDITVDNY--YQ--KKTELTSYIKLKF
-FNVFVGHYTVLLEINKLKNLRSTLIKEYAKRTESLV--QNNFESKDRRVFINEFK--NS
DYYKMLYFDN----NKSFNKDVDKLISALIN-------------------YLRAG----N
KSF---EFDSLRVKNYFWTL----ADARNRGGNDDDDDLENFYNSFDAEFEYENVTKIDF
PDS-----ESEVPALILTHADLLESLSN-----------NALAKFKQYNVCPLYYLENE-
---EMRLSVEY-YYSLESFRMLLKH---DIRVSPRTRKNFSGALV--PLP--------QF
DDYNDWVLAVTYFNG---KCVP-YNKGL----MYYVLYKHMLNAEHIDD-----------
--VNVIEYFRQYAVHRIEQTKCPMSLTH-LPLEPTMTV-SLPAALWYCVDISTQLFGRDP
IFFGNERLSAYAHF--ADDMLAMLRWCGYS-MDVEAIS------------QRAELFRAII
ELKR-----------------R-GQRHAKLLYILEQVFETRDG-----FLVHKFKNK-RA
IKKLNYLS---ID---YTKMI-----------DEHQLE-QPINLNDYVLFYDLVNG----
D-------DE-PHNPIVVETMRPKFSYNS------TTSYYDLLLSSSYSVSAN-----AN
NDIEIKPNAQNLNIRKILSLYKMYITSVEQHERYPTLAEFKEFVRKKCLEN--DNRIGIV
SENTPTDIESVYDHFAEAVHSAGDIDAKEFLRRAQNSINRVDRIVIERKNK---ISKELA
KK------YVC-----VAKRRVNLSTV--------
>AFY62830
------------------------------------------------------------
------------------------------------------MYKYYVYATDDSASTYND
REFNRAALLTLQQFREEAAN----A-------GADVKVVYLHWSAYCKEQNYERVKRRYE
MRN-GEGGDTRPSEFLKWVQKYVD-----LNQARLELLYMVTDGQIPQRE-IGRCQELLN
KH-PVHFKRVVFHAINSN---------DGAIDLSVASVVC-----AESACEIYRNNQLCE
RV---------------------N--LAAAFDYDNVTVDNF--TE--RQNELLAFVRHKF
-INAAPTDKAVLVEADKLKRLRRRLMDDLRTPA-AH---AAFDNITTKDAFVTAFK--ST
RFYQTLRDGD----ALGRERAVDAAISTAIN-------------------YLHTA----N
KSY---AFDAMKRLHFQSQL----DSAAPEDDQVA-----------NEEIDFAPVEPVEF
DDC-ILAHEAGVPAVMITHVDLWDGAQG------------GMSRFKQQLDFPLLFARNE-
---NLKLCIDY-CYNLESLQQLMQH---GPRLSPRTRRPFTGALV--PDP--------LF
DAYNDYVVASSFFAG---KKAP-YNAGL----MYYLLYKLIAAAEFIEP-----------
---CVKDRFRAYALHRIRATQCFMALSN-LPMDPPLQVA-LPAAVWYVAEISTLLFAADH
QHFAKERLRQYAGF--ADDLLTILQWCGLEDVNAARVR------------QRAHCLSLVN
KFKR-----------------M-TKP-NAARWVLERAFEVRDG-----FCVNNLVNA-QR
LSDLKYLS---VN---PAGLI-----------DDEALAAAPVPFDKYAVMYNHICD----
F-------E--A--EVVAATMRPPFILGA------ERTFYDALLERARTVRLD-----EQ
LNVVLEPCR-TLAFDKFVSINKLYIRCVDDVQQFPSKEQFTEYVQLVKSE--QNGRVAVF
PQNIAQNIAAVHAVYA---QKTVNMSVQQFLVLANKSVNRRERIKMEIQDSS--DE--SA
DK------LIA-----DAEKRVGLKRV--------
>AIL25196
-------------MYIKRWSIAVVTIIVDRYLPFAMEFVKHLFGFGT-------------
--------------------------------------AADDVTDYFIYATDDSGSTTYT
DHYNANAPQTLTLFEDEVKR---FN-------SKNAVVKYLHWSTSCREQTRQQVIQRYE
NSEYAEGGGTWPATIIEWIQTEICS----KTSANLRLLYIVTDGQINSNA-VSICQRYME
RS-PFVFDRVVFHAISAD---------IDDVDLSVASTFL-----GKSDCTILYNTSVID
QI---------------------N--LAEPYNYEAVTPENF--DE--KTQEMLSYIKLQF
-INTNSTDAAALQEIEKLKKMRNRLLMHEEP----KTDMASIFETKNRETFVAAFK--NS
SYYKT--FDN----TYSFKSRVEKNVCTMIN-------------------YLHND----Y
KSY---SFNALRVKKYCNTV----DSVMEE---------------DVDQVNYDNAQTIEF
PDC-ILDDESGVPAILLTHCNLLADIND----------TVTLTKFKKTITCPLHYMRNK-
---DVKESIEY-FYNVNTLKSLLEH---DVTISPRSRRPFTGALV--PSA--------EF
DAYNDYVLLSTYFNG---KKVP-VNKGL----MYYVLYKHMTNAEYINS-----------
---EVREYFRKYVIHRISTTLCPISLSL-QPLEPQIMV-SLPAALWYCVDISTELFANDL
IHFGKERLREYAYY--ANDMITMLKWCSYT-LDEEPIK------------SRADILLTIN
ALKR-----------------I-QGYTNKLQFIFKQIFQEEQG-----FFVNVIKNK-KT
LLN---------------------------------------------------------
------------------------------------------------------------
------------------------------------------------------------
------------------------------------------------------------
-----------------------------------
>CDG72576
------------------------------MIRR------TLFTM-GITGSVV-DT----
---------------------------------------------------VDRIAVN--
------------------------------------------------TVDLNNST----
--------------------------------------RVKAEA-KNQRK-VPYLS----
-----FFDD-PFDINSQL---------PI--DDPNVVYNHKN------------------
-----------------------------DFDYNAITTHSI--YE--KKKEMVAYLKFKF
-SNPSLNERDVYEELKNICGMRER-LLARRKPFSTPLTIE-NKIVTTDVSFTRNLL--KI
EFFKYKKNIP----HSYLYADVDAFVWTLCK-------------------FLINRNDDKS
SSF---DFNGTYIETFNKNIGKDIDEKRQQ--NVD-----RL--NAKQLKDFPIASKIDF
FNIYDENTDADVKVLEINLNFFKQCLKNL--------PNDETSNLMDIFELPLVLFHVQD
I--EYRKSLVSFSGRHSSIENSLDV------------INDKKYIVLIMSS--------KF
DEYNDYLIYKTIFNG---HRVP-VNMGI----IYYMIYRIAQTS---------IGGFFK-
---NYKDELSKYTMRRILMTKCRIAFTT-SKFYPQLMV-PLMNAVYYSFFVSKKMFENDP
IYFYQERLRELHPY--AKSFYNILNMYRSE-KNGIVY-------------LEKGVTRRAA
WLNR---------------WGA-QLVDDDIKRMIRKSFIEDD-H---GYMIRDFENER--
DKPVNMIR---K-----------------------AFE-TRIDLNNYIYSYYSYEN----
-------RSNLGNEIIDKYTMRPRFVINK--GPG-YVITYYDMLPHTRSSYLD----DDG
VFKCYPNNNVPFDFNKVISLYKTFQNYVKKHRKFPKINDYHLYVYNKYNK-RADGKICFF
DARFVNRIDKVYNNYMKFIKDNDIKV-PIFINAIERSERLYDRIRIEDNGIEGKKNIEDI
IN------YSKRKLMYLKY----------------
>AWD33542
------------------------------------------------------------
------------------------------------------MYKYYVYATDDSASTYND
REFNRAALLTLQQFQDEAAN----A-------GADAKVVYLHWSADCKEQNYERVKRRYE
MRN-GEGGDTRPSEFLKWVQKYVD-----LNQACLELLYMVTDGQIPQRE-IGRCQELLN
KH-PVYFKRVVFHAINWN---------ESAIDLSVASVVC-----AESACEIYRNNQLCE
RV---------------------N--LTAAFDYDNVTVDNF--TE--RQYELLAFVRHKF
-INAAPTDKAVLVEADKLKRLRRRLMDDLRTPA-------AFDNITTKNAFVTAFK--ST
RFYQTLRDGD----ALGRERAVDAAISTAKA-------------------DSRR------
--R---VYRALRQGPFSRV-------------------------------RVAPH-----
------------PRHAVLH-----G-----------------------------------
-------------------TVQPAH---GPTPSSRVARR---------------------
------------------------------------------------------------
-----------------RVVRCRDIDAI-VRRRPPAFCQGAAAPV-------RRLCRRPA
DHFAV-----------------------------VRAR------------RRERCARA--
---------------------P-TRP-LLELWPPR-------------------------
----------------PCRLT-----------------------------STRSC-----
------------------------------------------------------------
----------TITFRLTNYIFGVWATCSN----FLPKNNLPSTCNSSRAN--KTAGLPCF
RKTLRKTLRRSTPPTL---KRPSTCRCSSFWSSPTRASTDASVLRWRFKTAA--TR--A-
--------------------RTS------------
>CDG73277
------------------------------MIRR------TLFTM-GITGSVV-DTVGS-
---------------------------------------------------VDRIAVN--
------------------------------------------------TVDLNNST----
--------------------------------------RVKAEA-KNQRK-VPYLS----
-----FFDD-PFDINSQL---------PI--DDPNVVYNHKN------------------
-----------------------------DFDYNAITTHSI--YE--KKKEMVAYLKFKF
-SNPSLNERDVYEELKNICGMRER-LLARRKPFSTPLTIE-NKIVTTDVSFTRNLL--KI
EFFKYKKNIP----HSYLYADVDAFVWTLCK-------------------FLINRNDDKS
SSF---DFNGTYIETFNKNIGKDIDEKRQQ--NVD-----RL--NAKQLKDFPIASKIDF
FNIYDENTDADVKVLEINLNFFKQCLKNL--------PNDETSNLMDIFELPLVLFHVQD
I--EYRKSLVSFSGRHSSIENSLDV------------INDKKYIVLIMSS--------KF
DEYNDYLIYKTIFNG---HRVP-VNMGI----IYYMIYRIAQTS---------IGGFFK-
---NYKDELSKYTMRRILMTKCRIAFTT-SKFYPQLMV-PLMNAVYYSFFVSKKMFENDP
IYFYQERLRELHPY--AKSFYNILNMYRSE-KNGIVY-------------LEKGVTRRAA
WLNR---------------WGA-QLVDDDIKRMIRKSFIEDD-H---GYMIRDFENER--
DKPVNMIR---K-----------------------AFE-TRIDLNNYIYSYYSYEN----
-------RSNLGNEIIDKYTMRPRFVINK--GPG-YVITYYDMLPHTRSSYLD----DDG
VFKCYPNNNVPFDFNKVISLYKTFQNYVKKHRKFPKINDYHLYVYNKYNK-RADGKICFF
DARFVNRIDKVYNNYMKFIKDNDIKV-PIFINAIERSERLYDRIRIEDNGIEGKKNIEDI
IN------YSKRKLMYLKY----------------
>CDG72439
------------------------------MIRR------TLFTM-GITGSVV-DT----
---------------------------------------------------VDRIAVN--
------------------------------------------------TVDLNNST----
--------------------------------------RVKAEA-KNQRK-VPYLS----
-----FFDD-PFDINSQL---------PI--DDPNVVYNHKN------------------
-----------------------------DFDYNAITTHSI--YE--KKKEMVAYLKFKF
-SNPSLNERDVYEELKNICGMRER-LLARRKPFSTPLTIE-NKIVTTDVSFTRNLL--KI
EFFKYKKNIP----HSYLYADVDAFVWTLCK-------------------FLINRNDDKS
SSF---DFNGTYIETFNKNIGKDIDEKRQQ--NVD-----RL--NAKQLKDFPIASKIDF
FNIYDENTDADVKVLEINLNFFKQCLKNL--------PNDETSNLMDIFELPLVLFHVQD
I--EYRKSLVSFSGRHSSIENSLDV------------INDKKYIVLIMSS--------KF
DEYNDYLIYKTIFNG---HRVP-VNMGI----IYYMIYRIAQTS---------IGGFFK-
---NYKDELSKYTMRRILMTKCRIAFTT-SKFYPQLMV-PLMNAVYYSFFVSKKMFENDP
IYFYQERLRELHPY--AKSFYNILNMYRSE-KNGIVY-------------LEKGVTRRAA
WLNR---------------WGA-QLVDDDIKRMIRKSFIEDD-H---GYMIRDFENER--
DKPVNMIR---K-----------------------AFE-TRIDLNNYIYSYYSYEN----
-------RGNLGNEIIDKYTMRPRFVINK--GPG-YVITYYDMLPHTRSSYLD----DDG
VFKCYPNNNVPFDFNKVISLYKTFQNYVKKHRKFPKINDYHLYVYNKYNK-RADGKICFF
DARFVNRIDKVYNNYMKFIKDNDIKV-PIFINAIERSERLYDRIRIEDNGIEGKKNIEDI
IN------YSKRKLMYLKY----------------
>BBD50781
------------------------------------------------------------
------------------------------------------MYKYYVYATDDSASTYND
REFNRAALLTLQQFQDEAAN----A-------GADAKVVYLHWSADCKEQNYERVKRRYE
MRN-GEGGDTRPSEFLKWVQKYVD-----LNQACLELLYMVTDGQIPQRE-IGRCQELLN
KH-PVYFKRVVFHAINWN---------ESAIDLSVASVVC-----AESACEIYRNNQLCE
RV---------------------N--LTAAFDYDNVTVDNF--TE--RQYELLAFVRHKF
-INAAPTDKAVLVEADKLKRLRRRLMDDLRTPA-------AFDNITTKDAFVTAFK--ST
RFYQTLRDGD----ALGRERAVDAAISTAKA-------------------DSRR------
--R---VYRALRQGPFSRV-------------------------------RVAPH-----
------------PRHAVLH-----G-----------------------------------
-------------------TVQPAH---GPTPSSRVARR---------------------
------------------------------------------------------------
-----------------RVVRCRDIDAI-VRRRPPAFCQGAAAPV-------RRLCRRPA
DHFAV-----------------------------VRAR------------RRERCARA--
---------------------P-TRP-LLELWPPR-------------------------
----------------PCRLT-----------------------------STRSC-----
------------------------------------------------------------
----------TITFRLTNYIFGVVQQF-P----SKEQFTE--YVQLVKSE--QNGRVAVF
PQNIAQNIAAVHAAYA---QKTVNMSVQQFLVLANKSVNRRERIKMEIQDSS--DE--SA
DK------LIA-----DAEKRVGLKRV--------
>YP_610992
------------------------------------------------------------
------------------------------------------MYKYYVYATDDSASTYND
REFNRAALLTLQQFQDEAAN----A-------GADAKVVYLHWSADCKEQNYERVKRRYE
MRN-GEGGDTRPSEFLKWVQKYVD-----LNQACLELLYMVTDGQIPQRE-IGRCQELLN
KH-PVYFKRVVFHAINWN---------ESAIDLSVASVVC-----AESACEIYRNNQLCE
RV---------------------N--LTAAFDYDNVTVDNF--TE--RQYELLAFVRHKF
-INAAPTDKAVLVEADKLKRLRRRLMDDLRTPA-------AFDNITTKDAFVTAFK--ST
RFYQTLRDGD----ALGRERAVDAAISTAKA-------------------DSRR------
--R---VYRALRQGPFSRV-------------------------------RVAPH-----
------------PRHAVLH-----G-----------------------------------
-------------------TVQPAH---GPTPSSRVARR---------------------
------------------------------------------------------------
-----------------RVVRCRDIDAI-VRRRPPAFCQGAAAPV-------RRLCRRPA
DHFAV-----------------------------VRAR------------RRERCARA--
---------------------P-TRP-LLELWPPR-------------------------
----------------PCRLT-----------------------------STRSC-----
------------------------------------------------------------
----------TITFRLTNYIFGVWATCST----SKEQFTE--YVQLVKSE--QNGRVAVF
AQNIAQNIAAVHAAYA---QKTVNMSVQQFLVLANKSVNRRERIKMEIQDSS--DE--SA
DK------LIA-----DAEKRVGLKRV--------
>ABQ12251
------------------------------------------------------------
------------------------------------------MYKYYVYATDDSASTYND
REFNRAALLTLQQFQDEAAN----A-------GAGAKVVYLHWSADCKEQNYERVKRRYE
MRN-GEGGDTRPSEFLKWVQKYVD-----LNQACLELLYMVTDGQIPQRE-IGRCQELLN
KH-PVYFKRVVFHAINWN---------ESAIDLSVASVVC-----AESACEIYRNNQLCE
RV---------------------N--LTAAFDYDNVTVDNF--TE--RQYELLAFVRHKF
-INAAPTDKAVLVEADKLKRLRRRLMDDLRTPA-------AFDNITTKDAFVTAFK--ST
RFYQTLRDGD----ALGRERAVDAAISTAKA-------------------DSRR------
--R---VYRALRQGPFSRV-------------------------------RVAPH-----
------------PRHAVLH-----G-----------------------------------
-------------------TVQPAH---GPTPSSRVARR---------------------
------------------------------------------------------------
-----------------RVVRCRDIDAI-VRRRPPAFRQGAAAPV-------RRLCRRPA
DHFAV-----------------------------VRAR------------RRERCARA--
---------------------P-TRP-LLELWPPR-------------------------
----------------PCRLT-----------------------------STRSC-----
------------------------------------------------------------
----------TITFRLTNYIFGVWATCSN----FLPKNNLPSTCNSSRAN--KTAGLPCF
RKT----LRRSTPPTL---KRPSTCRCSSFWSSPTRASTDASVLRWRFKTAA--TR--A-
--------------------RTS------------
>BAX08792
------------------------------------------------------------
------------------------------------------MYKYYVYATDDSASTYND
REFNRAALLTLQQFQDEAAN----A-------GKDAKVVYLHWSADCKEQNYERVKRRYE
MRN-GEGGDTRPSEFLKWVQKYVD-----LNQACLELLYMVTDGQIPQRE-IGRCQELLN
KH-PVYFKRVVFHAINWN---------ESAIDLSVASVVC-----AESACEIYRNNQLCE
RV---------------------N--LTAAFDYDNVTVDNF--TE--RQYELLAFVRHKF
-INAAPTDKAVLVEADKLKRLRRRLMDDLRTPA-------AFDNITTKDAFVTAFK--ST
RFYQTLRDGD----ALGRERAVDAAISTAKG-------------------PFCS------
--G---AGSKT-------------------------------------------------
------------------------------------------------------------
------------------------------------------------------------
------------------------------------------------------------
------------------------------------------------------------
------------------------------------------------------------
------------------------------------------------------------
------------------------------------------------------------
------------------------------------------------------------
------------------------------------------------------------
------------------------------------------------------------
-----------------------------------
>NP_037859
------------------------------MIRS------TLFTM-GITGSVV-DTVGS-
---------------------------------------------------VDRIAVN--
------------------------------------------------TVDPNNST----
--------------------------------------RVKAEA-KNQRK-VPYLS----
-----FFDD-PFDINSQL---------PI--DDPNVVYNHKN------------------
-----------------------------DFDYNAITTHSI--YE--KKKEMVAYLKFKF
-SNPSLNERDVYEELKNICGMGER-LLARRKPFSTPLTIE-NKIVTTDVSFTRNLL--KI
EFFKYKKNIP----HSYLYADVDAFVWTLCK-------------------FLINRNDNKS
SSF---DFNGTYIETFNKNIGKDIDEKRQQ--NVD-----RL--NAKQLKDFPIASKIDF
FNIYDENTDADVKVLEINLNFFKQCLKNL--------PNDETSNLMDIFELPLVLFRVQD
I--EYRKSLVSFSGRHSSIENSLDV------------INDKKYIVLIMSS--------KF
DEYNDYLIYKTIFNG---HRVP-VNMGI----IYYMIYRIAQTS---------IGGFFK-
---NYKDELSKYTMRRILMTKCRIAFTT-SKFYPQLMV-PLMNAVYYSFFVSKKMFENDP
IYFYQERLRELHPY--AKSFYNILNMYRSE-KNGIVY-------------LEKGVTRRAA
WLNR---------------WGA-QLVDDDIKRMIRKSFIEDD-H---GYMIRDFENER--
GRPVNMIR---K-----------------------AFE-TRIDLNNYIYSYYSYEN----
-------RGDLGNEIIDKYTMRPRFVIDK--GPG-YVITYYDMLPHTRSSYLD----DDG
VFKCYPNNNVPFDFNKVISLYKTFQNYVKKHRKFPKINDYHLYVYNKYNK-RADGKICFF
DARFVNRIDKVHNNYMKFIKDNDIKV-PIFINAIERSERLYDRIRIEDNGIEGKKNIEDI
IN------YSKRKLMYLKY----------------
>BBD50934
------------------------------------------------------------
------------------------------------------MYKYYVYATDDSASTYND
REFNRAALLTLQQFQEEAAN----A-------GADVKVVYLHWSADCKEQNYERVKRRYE
MRN-GEGGDTRPSEFLKWVQKYVD-----LNQACLELLYMVTDGQIPQRE-IGRCQELLN
KH-PVYFKRVVFHAINWN---------ESAIDLSVASVVC-----AESACEIYRNNQLCE
RV---------------------N--LTAAFDYDNVTVDNF--TE--RQYELLAFVRHKF
-INAAPTDKAVLVEADKLKRLRRRLMDDLRTPA-------AFDNITTKDAFVTAFK--ST
RFYQTLRDGD----ALGRERAVDAAISTAKG-------------------PFCS------
--G---AGSKT-------------------------------------------------
------------------------------------------------------------
------------------------------------------------------------
------------------------------------------------------------
------------------------------------------------------------
------------------------------------------------------------
------------------------------------------------------------
------------------------------------------------------------
------------------------------------------------------------
------------------------------------------------------------
------------------------------------------------------------
-----------------------------------
>AIW01510
-----------------------------------------MFAAI---NNFLREKI-K-
---------------------------------------------------YNAITIV--
------------------------------------------------QEEFTDPY----
--------------------------------------YTVKKV-ERSTD-VPYCS----
-----YWDN-PFVIENQL---------PI--DDENEDN---------KDKNNDDNDVVDE
DN---------------------V--ATSTVDFGDITVKSLYVNK--KKKNIVAYLKKKY
-LNKKNENDKVDREKIKL--MRHRLLISVPKPFKRTLSIE-KEFVTDHHLFKSNLK--KF
SFFKEKKNIP----TSHLYPDVDAFTKTLLD-------------------FLDDR----S
DEF---DFNKVYKNRYNAFYENDN--------IFK-----GI--IYKDLEQVPVMTHKEQ
C-RLDDVEDAHVMVVRFNRFYLKTCLKPK-----------IKKHFMDVLEFPLFMLDKNC
N--I---LINEKYGQYVRYRDIKDK------------MNDYSSLNIVLSS--------KC
DDYNDYNVKDFFFDS---KNAP-ANMGL----LYYVLYWVSFHG---------LGL----
-----NLDFQEYMLTRVKQTRCTLGLSTSSDFFPQIMV-PLPNALFYSCYVSTVLFKNHP
MYFYQERLKELNSY--SCDMRFLLQKIFGE--DFLDY-------------YNKKVRNRSN
EIKN-----------------Y-DTLDNDIKNLILESYKSDD-F---GYHYTKILPG---
-SRLLQLN---K-----------------------IIN-FNINFNDYIHTYYEHVQ----
FFFARSVSYNIKLSFIHDSTMRPRLQKRRYYDPDDAVCNIHKFIQGMMNPIVL----SNG
LI--MKRNISKIKFCKFLDLYKAFQECVGSLRKFPNLNEFHIFVHKKFVN-R-NNKICLF
PENFISLIDGVHKSYTSFLKNKKVTV-PQFLHVIERTNDYKVRVK--EEGFSKYVS-SEI
VK------YLENI--FVDD----------------
>ADV91332
-----------------------------------------MFAAI---NNFLREKI-K-
---------------------------------------------------YNAITIV--
------------------------------------------------QEEFTDPY----
--------------------------------------YTVKKV-ERSTD-VPYCS----
-----YWDN-PFVIENQL---------PI--DDENEDNKDNKDNKDNKDKNNDDNDVVDE
DN---------------------V--ATSTVDFGNITVKSLYVNK--KKKNIVAYLKKKY
-LNKKNENDKVDREKIKL--MRHRLLISVPKPFKRTLSIE-KEFVTDHHLFKSNLK--KF
SFFKEKKNIP----TSHLYPDVDAFTETLLD-------------------FLDDR----S
DEF---DFNKVYKNRYNAFYENDN--------IFK-----GI--VYKDLEQVPVMTHKEQ
C-RLDDVEDAHVMVVRFNRFYLKTCLKPK-----------IKKHFMDVLEFPLFMLDKNC
N--I---LINEKYGQYVRYRDIKDK------------MNDYSSLNIVLSS--------KC
DDYNDYNVKDFFFDS---KNAP-ANMGL----LYYVLYWVSFHG---------LGL----
-----NLDFQEYMLTRVKQTRCTLGLSTSSDFFPQIMV-PLPNALFYSCYVSTVLFKNHP
MYFYQERLKELNSY--SCDMRFLLQKIFGE--DFLDY-------------YNKKVRNRSN
EIKN-----------------Y-DTLDNDIKNLILESYKSDD-F---GYHYTKILPG---
-SRLLQLN---K-----------------------IIN-FNINFNDYIHTYYEHVQ----
FFFARSVSYNIKLSFIHDSTMRPRLQKRRYYDPDDAVCNIHKFIQGMMNPIVL----SNG
LI--MKRNISKIKLSKFLDLYKAFQECVGSLRKFPNLNEFHIFVHKKFVN-R-NNKICLF
PENFISLIDGVHKSYTSFLKNKKVTV-PQFLHVIERTNDYKVRVK--EEGFSKYVS-SEI
VK------YLENI--FVDD----------------
>ACA02656
-----------------------------------------MFAAI---NNFLREKI-K-
---------------------------------------------------YNAITIV--
------------------------------------------------QEEFTDPY----
--------------------------------------YTVKKV-ERSTD-VPYCS----
-----YWDN-PFVIENQL---------PI--DDENEDNKD------NKDKNNDDNDVVDE
DN---------------------V--ATSTVDFGDITVKSLYVNK--KKKNIVAYLKKKY
-LNKKNENDKVDREKIKL--MRHRLLISVPKPFKRTLSIE-KEFVTDHHLFKSNLK--KF
SFFKEKKNIP----TSHLYPDVDAFTETLLD-------------------FLDDR----S
DEF---DFNKVYKNRYNAFYENDN--------IFK-----GI--IYKDLEQVPVMTHKEQ
C-RLDDVEDAHVMVVRFNRFYLKTCLKPK-----------IKKHFMDVLEFPLFMLDKNC
N--I---LINEKYGQYVRYRDIKDK------------MNDYSSLNIVLSS--------KC
DDYNDYNVKDFFFDS---KNAP-ANMGL----LYYVLYWVSFHG---------LGL----
-----NLDFQEYMLTRVKQTRCTLGLSTSSDFFPQIMV-PLPNALFYSCYVSTVLFKNHP
MYFYQERLKELNSY--SCDMRFLLQKIFGE--DFLDY-------------YNKKVRNRSN
EIKN-----------------Y-DTLDNDIKNLILESYKSDD-F---GYHYTKILPG---
-SRLLQLN---K-----------------------IVN-FNINFNDYIHTYYEHVQ----
FFFARSVSYNIKLSFIHDSTMRPRLQKRRYYDPDDAVCNIHKFIQGMMNPIVL----SNG
LI--MKRNISKIKLSKFLDLYKAFQECVGSLRKFPNLNEFHIFVHKKFVN-R-NNKICLF
PENFISLIDGVHKSYTSFLKNKKVTV-PQFLHVIERTNDYKVRVK--EEGFSKYVS-SEI
VK------YLENI--FVDD----------------
>YP_001036391
-----------------------------------------MFAAI---NNFLREKI-K-
---------------------------------------------------YNAITIV--
------------------------------------------------QEEFTDPY----
--------------------------------------YTVKKV-ERSTD-VPYCS----
-----YWDN-PFVIENQL---------PI--DDENEDNKD------NKDKNNDDNDVVDE
DN---------------------V--ATSTVDFGDITVKSLYVNK--KKKNIVAYLKKKY
-LNKKNENDKVDREKIKL--MRHRLLISVPKPFKRTLSIE-KEFVTDHHLFKSNLK--KF
SFFKEKKNIP----TSHLYPDVDAFTETLLD-------------------FLDDR----S
DEF---DFNKVYKNRYNAFYENDN--------IFK-----GI--VYKDLEQVPVMTHKEQ
C-RLDDVEDAHVMVVRFNRFYLKTCLKPK-----------IKKHFMDVLEFPLFMLDKNC
N--I---LINEKYGQYVRYRDIKDK------------MNDYSSLNIVLSS--------KC
DDYNDYNVKDFFFDS---KNAP-ANMGL----LYYVLFWVSFHG---------LGL----
-----NLDFQEYMLTRVKQTRCTLGLSTSSDFFPQIMV-PLPNALFYSCYVSTVLFKNHP
MYFYQERLKELNSY--SCDMRFLLQKIFGE--DFLDY-------------YNKKVRNRSN
EIKN-----------------Y-DTLDNDIKNLILESYKSDD-F---GYHYTKILPG---
-SRLLQLN---K-----------------------IIN-FNINFDDYIHTYYEHVQ----
FFFARSVSYNIKLSFIHDSTMRPRLQKRRYYDPDDAVCNIHKFIQGMMNPIVL----SNG
LI--MKRNISKIKLSKFLDLYKAFQECVGSLRKFPNLNEFHIFVHKKFVN-R-NNKICLF
PENFISLIDGVHKSYTSFLKNKKVTV-PQFLHVIERTNDYKVRVK--EEGFSKYVG-SEI
VK------YLENI--FVDD----------------
>AYN45047
MSEILSVTYYKLTEIVTYYKLTEIVTMFKYIIHVLCNFFLHFFKRVSDNKDHKSDNKDH-
-------------------------------------------------KSDNEYDTSDD
EYYNNYKYKN-----------------------------YLYDLLKCKQPKYFEIYKSKR
-EN----------------------------------EINIKDY-SGVYR-APYVS----
-----YYEDYVFDYKTQL---------PI--DDNLKST----------------------
----------------------------KKFDFDTLKVKDL--YQ--NKREIVSFLKSKY
-SNVGDQ-SQLEEVIEKLVNMRNRML-KGKEPIK-EYAFQ-KEIMTNTTKFVNLFK--KT
EFYRARNFGC----VSHLYEDLNVYIDILIE-------------------FIRSDD---K
KVF---DFNERYANYYCNKPLA----------------------SIDTIEDFPVIEKDSI
YNYYDESDTD-TFFLHFHHD---ININTQ--------FDSDDDRYAEALEFPFFFNIV--
---IFARLFE----PITILNKKINH------------YSKETVTVLLLSP--------KY
DKYNDYVIYKRFFNN---QKVP-LNMGI----FYYILYKKIIINDSKEDIFVGLSRYDQE
TQYKICQAFKNYVVHRLMTTNCTLSLTK-NDFFPQFQV-PLVNALLYSCYVSTRIFKEHP
VYFYQERLKQLYRY--VDDLLMMLELCDLK-LELCNYRMCRVVNNKKFKICKKYIKNRVS
SIKA-----------------Y-EDSHVYLKRIIELSYEKSSKG---NYTIAKLKPV---
-APIKYLK---K-----------------------IFN-FDVNLNDIFYCYYKFGD----
--------MLPGKEVINQHTMRPCVMESS----DENVSYYEKLHKNVLEITIN----DDG
SLLFSKLGNKKVDFKKVVSLYKLFQHFVFLNNNYPEFYEYNEYVMKRLIK---EKKFCLF
DENIELCIKKVYKNYIKFLIKYDLIYPATFINACNRSKTIQDRLAIEGHSD--K--IDNV
TK------YI---CMFYCK----------------
>YP_002332800
------------------------------MIKVLCDYFNRVFTALSSSSSTMNVTIMD-
---------------------------------------------------ADDWAK---
------------------------------------------------AKEEERIM----
--------------------------------------KKVQDR-QSQRK-VPYLS----
-----FFDN-KFDIDSQL---------PI--DDLIYHDDGKK------------------
-----------------------------DFNYESINTRNI--YE--KKKEIVAFLKFKF
-SDPSSR-GEVYKELISIFKMRNR-LLARKKPFTAPLSIE-NKIVTTDFCFIRSLL--KI
EFFKYKKGIP----HSYFYADVDAFVYTLCK-------------------FLMGRPYN--
AEF---DFNGTYTELFNENIGKNVEDERQR--KLD-----EM--NAKQLKDFPISKPINF
YDIYDEAVDFDRKALVLNLKFFRQCFKNL--------PHGETDNLMETFEFPLILFDVNE
I--EYRRIAVAFSGRHSLVEDCLDK------------IDDKESITLVMSS--------KF
DEYNDHLIYKTMFNG---HRVP-VNMGL----VYYMIYRIAQTS---------VSGFFK-
---EYKDELRKYTVRRILMTKCRIAFST-SKFYPQLMV-PLVNAVYYSFFISKKMFENDR
IYFYQERMRELYPY--GKCFYNILDMYSTE-KKAELY-------------LEKHIRNRAG
WLSR---------------RGA-QLVDEEIKRMIRESFKCDN-Y---GYMIRHFDETY--
DRPINMIR---N-----------------------AFE-KTIDLNNYIHSYYSYR-----
--------FKVGNEIIDKYTMRPRVVIGK--GPNDYVTTYYSRLMLAHNSYLN----EFG
NFVHDTKKFMRFDINKLISLYKPFQNYVMKHKKFPDINHYHLYVNEKYNR-RADGKICFF
HPSISLDINNVHKNYMKFINENKITV-LMFIDALKRSETLYDRIRIEDNGIEGKKNIEDN
IK------LMKARSLYLNYNRFSIEP---------
>YP_009046742
------------------------------------------------------------
--------------------------------------------MKTVIAIDYSGSTGRS
LEYWQYVNGVVNETKGEQTT-------------------YVLWDDESKLKTYEDVNDQIC
SMK--GHGCTDPSSFIKFLKSG-------------DRLEIVTDGEVPQNT-VTACDKMLT
DI---ILESVTIHVVKIERIGCGFGFEPRSLNLSVAAPFVRS-----AKQY-QIVTKTPG
ENASILTKGEPLNLSKYKNNPELFLQNADEILQ-KITIENLGRNNHSARNEILD-IRKQL
--LLNLQHKKTNEQLDSMTNLKRSLERDMYGMA-MK------------------------
---EAKKVSC----SSVTEKEIETIIQQMIV-----------------------------
KCDGIGEF---TFCHH-SNRLYRAVEI-DEKSL------------IDTTEMNTDEVPAHF
ECPIYFD-K-DAPVLLIRAGAPVLESI-------------DKKYEDMLINNPLLFLNNPD
LTKSLTERLDCVIGLKAALKLFGT---TGTVKSPMTQRPISCFVTTIPLSYIKEETHQDA
LKYS---LANLFFGK----KLA-GIGELWLAVLYFVVEKIKYLE---ND-----------
----FALYLQDTMVNKLKHRYSTMSMSSL--ITPTIRC-TLDVSIWYCC-VSAHIYEGGV
ENR----LQHFV---TSHHLR-LLDIFGYP-------------YDKKWTAHRLIIYHAFH
TMMKMKKRDHKDFNILIKALVYQNSVTLPDGTIILLDGKKQT-----SFETNPFKDLS--
VSEIFYLSTLVDTSKTVGKITIPT-----------VFP--EIIIPEAVINYGYPL-----
-YVPEDKLSEYQTTKICSKTMRPYTHDQS------TSLHWEVQSTNM-------------
----YGP------LEKQISLYNYFIVFVEENKKYPQENEFIKWVAIKQNN--REISINTL
PVYIEYFVKLVMEEFK---NIMKTVSVSDFNKIAFKSRFKDIRLQMEKEV----------
-----------------------------------
>YP_008003527
------------------------------------------------------------
--------------------------------------------MEKILCIDNSGSTAGC
IDYWDSVKEIYDTFK--PDK-------------------LIYWNHTANYSK-------IF
STR--SNGCTYPQSFLKLLLDT----------NDIFDLIVTTDGSISDHD-INNSVCIIN
DNFLKKINSVTIYYIGYE----------LDINIGLNIIFNDR-----INNYY-INGKIHN
-----IINFN-------------NIDDDCDVLDPNFNISLIAKIN--------N-IKNSY
-KDEDIIK-------DKLSELRGNICRIFSKLEN--------------------------
---------------KSIIDD---NIEKYYKNNDQMGFHKIIMDDKLNVGPINKQ-----
KCIVLNYFDK-NIDIN-LSKIYQSLAI-KEV-N------------VI--NENDESDWISF
EDPITFE-NIDLPCLLINNINEP------------------IITDKIIIKHPFKLLSNYD
YINKIVNIIEKQTINYSTFKNLYK---NNEIKSPYTNLICKGV-------YIIENKNMDC
IKNNC-RTISVIFGN--SNKIP-GNMIIWNLIILYIIYKHKKNI---DD-----------
---EYKRLILSEIIKYCDTYKTSLSITHQ--CQIIRKC-KINICFWYIFKVLPKYSRNTS
NNV----LRSIF---AMELYEFYVNTIGSNEDN-----I--YTDIKKWAVWNYLISNRNK
KNLKLELKA-----------QY-QNYIIYKNEIILTVGECDKKYDSF---INILDSDI--
VNSLY--NSITNTSSKIDN------------------------IDNIVI---QKYIPIYK
NIRDESLIDTLSHIIINKKTCWPMVICPV------TKKHWKECIG---------------
-----------NYNIKNESLLRLFNTYCLKYESYPNEYMDLVLLYFKITN------I-PI
DEYLFECFKKIMIIFY---DIINTYDYKTYIKIYKKHSDENLRLSKEI------------
-----------------------------------
>YP_009513034
------------------------------------------------------------
--------------------------------MGGIVTKFLFNSDRVIMCVYNGWSVYSD
NCYWLKCRDIYNLYK--PNG-------------------LVFWNDAVTEES------EF-
SKK--IEGNCSPVCLFSYL-KF----------EKNFDLIITTDGKIKNND-IEMVRVYLS
ER-KFTPKSVKIYYIGDE----------NLMNLGLNVFFNNC-----LNVSYYVNEQLYT
EA---LKNID-------------DLKH-EELLNASIPVSTILNLQ--------T-IKK--
---EPYRS-------EKVEEFRKKLQSVLNDLEE--------------------------
---------------QCVSEEIE-ILTKLYQKDERSQFFKRFQNSRSLILNIHNK-----
RLELFKMFDGLGINHTNSDLLFKQLPK-HEEKL------------SF--YDYESPEWIDF
EDTITLD-KFTRPCLLVQKKKVKS-----------------IVTDPDVLRHPLKLKPEW-
----VISLFENNFINYSTYTLLEERNNNYELISPHTRVACKGV-------FVMACDNTDI
LKNNC-RAFSTIFGP--NNRVP-GNLVLWNFIVMYLLYKHKFM----NT-----------
---DYEKPVKEEILNFCKRFKTNISLTHK--NVLSCRL-PLEICLWYSVLVAPIERPNCD
LNP----LRSTF---GNELVAIYDDLYRTPENGPLLDEL--KKRSAKWAAWNYLITQIGK
PNLYEEVAA-----------QY-QNWTCHKGEIVLLEGECRQRYKSP---LNMIDPAT--
AYTLF--KVLEKNYTNYKNVLDKNFIDYEDALDKGLFN--YEDVDSLVV-TTPPVFPV--
--SETLISDTVLHVKINPQTCWPYVICRV------TGSHWMISRDRG-------------
----KRRDRENRKNLQHDFYFKFFYTYCNKFKKYPREAMDLSVYFSKKTD------HKTL
SCKDILIFEYVFNAFS---HVMNLYSCNHYLKMYKENAREVVRLSKE-------------
-----------------------------------
