# Supplementary material for: Endoparasitoid lifestyle promotes endogenization and domestication of dsDNA viruses
Source: eLife. 2023 Jun 6;12:e85993. doi: 10.7554/eLife.85993 (PMC10259472; doi:10.7554/eLife.85993)
Supplement: Figure 1—source data 1. [file elife-85993-fig1-data1.zip › All_clusters/Cluster3481.aa.aln]

>QANH01000142.1:70083-70887(-):Harpegnathos_saltator
------------------------------------------------------------
------------------------------------------------------------
------------------------------------------------------------
------------------------------------------------------------
------------------------------------------------------------
------------------------------------------------------------
------------DTN-------SLSKGLTAYATSR-PEGKDVSNDLAYSICTAVVTLFIF
ARGDTRVIM-----------FLLRYITAIRFPGQFLKTVLLLQGTSDSGKS-EFVSEVLR
PVFSSVLSGTLSNATLRYGIKDEVNTDLMSMMRSHICQVDEPERMNAELFKNLISSTMMK
SRYFPQQQTQYLRNLAKIVLTVNDAISLRSDDGVITRLRFCLRMLHRFK-PLHG--RHLD
TSTDFVKTHAIP--SVSYQFATRCFARGVNYQAFRTGLFLTMEHYGTDMCTYNDATYSLY
DAIAT-------------------------------------------------------
------------------------------------------------------------
------------------------------------------------------------
------------------------------------------------------------
------------------------------------------------------------
-----------
>QANH01000046.1:2130476-2131232(-):Harpegnathos_saltator
------------------------------------------------------------
------------------------------------------------------------
------------------------------------------------------------
------------------------------------------------------------
------------------------------------------------------------
------------------------------------------------------------
-------------------------------VNHSMNVDDRVPHDIGYSLCVALVTMHIY
ARGDPEIVM-----------FLLVFVVAVRFPGQFLKSVLLLQGTSDSGKS-EFVSEVLR
QMFSCALTGTISNATLRQGVRDEINTDLMSMMNSHLCQCDEPERLNSELFKLLISRTRIK
SRKFFDQQPQHLINLAKLVLTVNDSITLRSDAGIITRFKYCLRMLHCFKT-LHL--RDHD
CSVDFGKHSA---PSISHQFATRCFAQGVSFPSFRVGLFLAMEHFAIDMCTYDESFYLLY
D-----------------------------------------------------------
------------------------------------------------------------
------------------------------------------------------------
------------------------------------------------------------
------------------------------------------------------------
-----------
>QANH01000580.1:2405-3278(+):Harpegnathos_saltator
------------------------------------------------------------
------------------------------------------------------------
------------------------------------------------------------
------------------------------------------------------------
------------------------------------------------------------
----------------------------------------------DPRCDLFDECYDSL
CRMYPERNIHSYDTN-------SLANGLAAYVTSA-PEDRYVPNDIAYSMSVAIVTLHIF
ARGDTNV-L-----------FFLRYVTAIRFPGQFLKTVLLLQGTSDSGKS-EFVSEVLR
PIFSSVLSGTLSNATLRQGIKDEVNTDLMSMMRSHVCQADEPERMNTELFKNLISTTMMK
SRYFHQQQTQYLRNLAKIVLTVNDAISLRSDAGVITRLKFCLRMVHRFKA-LHS--RQHD
TAVDFVKTNATP--SVSYQFATRCFAKGVNFPEFRTGLFFAMEHYGIDACMHNNTTYALY
DAI---------------------------------------------------------
------------------------------------------------------------
------------------------------------------------------------
------------------------------------------------------------
------------------------------------------------------------
-----------
>QANH01000124.1:141885-142722(+):Harpegnathos_saltator
------------------------------------------------------------
------------------------------------------------------------
------------------------------------------------------------
------------------------------------------------------------
------------------------------------------------------------
------------------------------------------------------------
RKIFAETSIHSYDIN-------SLANSLAIFVNHSMSVDDRVPHDIGYSLCVALVTMHIY
ARGDPEIIM-----------FLLVFVVAVRFPGQFLKPVLLLQGTSDSGKS-EFVSEVLR
QTFSCALTGTISNATLRQGVRDEINTDLMSMMNSHLCQCDEPGRLNSKLFKLLISRMRIK
SRKFFDQQPQHLINLAKLVLTVNDSITLRSDAGVIMRLKYCLRMLHRFKT-LHP--RDHD
CSVDFGKHSA---PSVSHQFATRCFAQGVSFPSFCVGFFLAMEYFAIDMCTYDETFYLLY
DALS--------------------------------------------------------
------------------------------------------------------------
------------------------------------------------------------
------------------------------------------------------------
------------------------------------------------------------
-----------
>QANH01000728.1:66849-67653(-):Harpegnathos_saltator
------------------------------------------------------------
------------------------------------------------------------
------------------------------------------------------------
------------------------------------------------------------
------------------------------------------------------------
------------------------------------------------------------
------------DTN-------SLSKGLTAYATSR-PEGKDVSNDQAYSICTAVVTLFIF
ARGDTGVIM-----------FLLRYITAIRFPGQFLKTMLLLQGTSDSGKS-EFVSEVLR
PVFSSVLSGTLSNATLRHGIKDEMNTDLMSMMRSHICQVDEPERMNAELFKNLISSTMMK
SRYFHQQQTQYLRNLAKIVLTVNDAISLRSDAGVITRLKFCLRMLHRFK-PLHD--RHLD
TSTDFVKTHATP--SVSYQFATRCFARGVNYQAFRTGLFLTMEHYGTDMCTYNDATYTLY
DAIAT-------------------------------------------------------
------------------------------------------------------------
------------------------------------------------------------
------------------------------------------------------------
------------------------------------------------------------
-----------
>QANH01000283.1:28696-29446(+):Harpegnathos_saltator
------------------------------------------------------------
------------------------------------------------------------
------------------------------------------------------------
------------------------------------------------------------
------------------------------------------------------------
------------------------------------------------------------
------------------------------------HQRIATYRMTAYSMSVAIVTLHIF
ARGDTNVLL-----------FFLRYVTAIRFPGQFLKTVLLLQGTSNSGKS-EFVSEMLR
PIFSSVLSGTLSKATLRQGIKDEVNTDLMSMMRSHVCQADEPERMNAELFKNLISTTMMK
SCYFHQQQTQYLRNLAKIVLTVNDAISLRSDAGVITRLKFCLRMVHRFKA-LHS--RQHD
TAVDFVKTNATP--SVSYQFATRCFAKGVKFPEFRTGLFLAMEHYGIDTCTHNNATYALY
DAI---------------------------------------------------------
------------------------------------------------------------
------------------------------------------------------------
------------------------------------------------------------
------------------------------------------------------------
-----------
>QANH01000041.1:2682-3447(+):Harpegnathos_saltator
------------------------------------------------------------
------------------------------------------------------------
------------------------------------------------------------
------------------------------------------------------------
------------------------------------------------------------
------------------------------------------------------------
-------------------------------VNHSMNVDDRVPHDIGYSLCVALVTMHIY
ARGDPEIVM-----------FLLVFVVAVRFPGQFLKSVLLLQVTSDSGKS-EFVSEVLR
QMFSCALTGTISNATLRQGVRDEINTDLMSMMNSHLCQCDEPERLNSELFKLLISRTRIK
SRKFFDQQPQHLINLAKLVLTVNDSITLRSDAGVITRLKYCLRMLHRFKT-LHP--RDHD
CSVDFGKHSV---PSVSHQFATRCFAQGVSFPSFRVGLFLAMEHFAIDMCTYDESFYLLY
DALS--------------------------------------------------------
------------------------------------------------------------
------------------------------------------------------------
------------------------------------------------------------
------------------------------------------------------------
-----------
>QANH01000283.1:77317-78115(+):Harpegnathos_saltator
------------------------------------------------------------
------------------------------------------------------------
------------------------------------------------------------
------------------------------------------------------------
------------------------------------------------------------
--------------------------------------------------------YDSL
CRMYPERNIHSYDTN-------SLANGLAAYVTSA-PEDRYVPNDIAYSMSVAIVTLHIF
ARGDTNV-L-----------FFLRYVTAIRFPGQFLKTVLLLQGTSDSGKS-EFVSEVLR
PIFSSVLSGTLSNATLRQGIKDEVNTDLMSMMRSHVCQADEPERMNAELFKNLISTTMMK
SRYFHQQQTQYLRNLAKIVLTVNDAISLRSDAGVITRLKFCLRMVHRFKA-LHS--RQHD
TAVDFVKTNATP--SVSYQFATRCFAKGVNFPEFRTGLFLAMEHYGID------------
------------------------------------------------------------
------------------------------------------------------------
------------------------------------------------------------
------------------------------------------------------------
------------------------------------------------------------
-----------
>QANH01000747.1:79776-80670(-):Harpegnathos_saltator
------------------------------------------------------------
------------------------------------------------------------
------------------------------------------------------------
------------------------------------------------------------
------------------------------------------------------------
------------------------------------------------------------
------------DTN-------SLSKGLTAYATSR-PEANDVSNDLAYSICTAVVTLFIF
ARGDTGVIM-----------FLLRYITAIRFPGQFLKTVLLLQGTSDSGKS-EFVSEVLR
PVFSSVLSGTLSNATLRHGIKNEVNTDLISMMRSHICQVDEPERMNAKLFKNLISSTMMK
SRYFHQQQTQYLRNLAKIMLTVNDAISLRSNAGVITRLKFCLRMLHRFK-LLHG--RHIN
TSVDFVKTHATP--SVSYQFATRCFARGVNYQVFHTGLFLTMEHYGTDMCTYNDATYALY
DAITPGRGGATDRTRRIELERGD--------ESISEHRGARIG-----------------
------------------------------------------------------------
------------------------------------------------------------
------------------------------------------------------------
------------------------------------------------------------
-----------
>QANH01000755.1:70434-71220(+):Harpegnathos_saltator
------------------------------------------------------------
------------------------------------------------------------
------------------------------------------------------------
------------------------------------------------------------
------------------------------------------------------------
------------------------------------------------------------
------------DTN-------SLANGLAAYVTSA-PEGRYVPNDIAYSMSVAIVTLHIF
ARDDTNVLL-----------FFLRYATTIRFSGQFLKTVLLLQGTSDSGKS-EFVSEVLR
PIFSSVLSGTLSNATLRQGIKDEVNTDLMSMMRSHVCQADEPERMNAELFKNLISTTMMK
SRYFHQQQTQYLRNLTKIVLTVNDAIPLRSDAGVITRLKFCLRMVHRFKA-LHS--RQHD
TAVDFVKKNATP--SVSYQFATRCFAKGVNFPEFRTGLFFAMEHYGTDTCMHNNSTYAL-
------------------------------------------------------------
------------------------------------------------------------
------------------------------------------------------------
------------------------------------------------------------
------------------------------------------------------------
-----------
>QANH01000621.1:50441-51269(-):Harpegnathos_saltator
------------------------------------------------------------
------------------------------------------------------------
------------------------------------------------------------
------------------------------------------------------------
------------------------------------------------------------
----------------------------------------------DPRCDLFDECYDSL
CRMYPERNIHSYDTN-------SLANGLAAYVTSA-PEDRYVPNDIAYSMSIAIVTLHIF
VRGDTNVLS-----------FFLRYVTAIRFPGQFLKTVLLLQGTSDSGKS-EFVSEVLR
PIFSSVLSGTLSNATLRQGIKDEVKTDLMSMMRSHVCQADEPERMSAELFKNLIS-TMMK
SRYFHQQQTQYLRNLAKIVLTVNDAISLRSDAGVITRLKFCLRMVHRFKA-LHS--RQHD
TAVHFVKTNATP--SVSYQFATRCFAKGVNFPEFRTGLFLAMEHYGID------------
------------------------------------------------------------
------------------------------------------------------------
------------------------------------------------------------
------------------------------------------------------------
------------------------------------------------------------
-----------
>QANH01000041.1:52710-53469(+):Harpegnathos_saltator
------------------------------------------------------------
------------------------------------------------------------
------------------------------------------------------------
------------------------------------------------------------
------------------------------------------------------------
------------------------------------------------------------
-------------------------------VNHSMNVDDRVPHDIGYSLCVALVTMHIY
ARGDPEIVM-----------FLLVFAVAVRFPGQFLKSVLLLQGTSDSVKS-EFVSEVLR
QMFSCALTGTISNATLRQGVRDEINTDLMSMMNSHLCQCDEPERLNSELFKVLIFHTRIK
SRKFFDQ--QHLINLAKLVLTVNESITLRSDAGVITRLKYCLRMLHRFKT-LHP--RDHD
CSVDFGKHSA---PSVSHQFATRCFAQGVSFPSFRVGLFLAMEHFAIDMCTYDESFYLLY
DALS--------------------------------------------------------
------------------------------------------------------------
------------------------------------------------------------
------------------------------------------------------------
------------------------------------------------------------
-----------
>QANH01000737.1:44589-45435(+):Harpegnathos_saltator
------------------------------------------------------------
------------------------------------------------------------
------------------------------------------------------------
------------------------------------------------------------
------------------------------------------------------------
--------------------------------------------------------YDSL
CRMYPERNIHSYDTN-------SLANGLAAYMMSA-PADRYVPTDKAYSMSVAIVTLHIF
ARGDTNVLL-----------FFLRYVTAIRFPGQFLKTVLLLQGTNDSGKI-EFVSEVLR
PIFSSVLSDILSNATLRQGIKDEVNTDLMSMMRSHVCQADEPERMNAELFKNRISTTMMK
SRYFHQQQTRYLRNLAKIVLTVNDAISLRSDAVVITRLKFCLRMVHRFKA-LHN--HQHD
TAMDFVKTNATP--SMSYQFATRCFTKGVNFPEFRTRLFLVMEHYGIDTCTHNNATYALY
DAI---------------------------------------------------------
------------------------------------------------------------
------------------------------------------------------------
------------------------------------------------------------
------------------------------------------------------------
-----------
>QANH01000254.1:35318-36140(+):Harpegnathos_saltator
------------------------------------------------------------
------------------------------------------------------------
------------------------------------------------------------
------------------------------------------------------------
------------------------------------------------------------
---------------------------------------------NDPRCDLFDECYDFL
CRMYPERNIHSYDTN-------SLANDLAAYVTSA-PEDRYVPNDIAYSMSVAIVTLHIF
ARGDTNVLL-----------FLLRYIMAIRFPGQFLKTVLLLQGTSDSGKS-EFVSEVLR
SIFSSVLSGT-----LRQGIKDEVNTDLMSMMRSHVCQADEPERMNAELFKNLISTTMMK
SRYFHQQHMQYLRNLAKIVLTVNDAISLRSDAGVITRLKFCLRMVHRFKA-LHS--RQHD
TAVDFVKTNATP--SVSYQFATRCFAKGVNFPEFRTRLFFAMEHYGIDK-----------
------------------------------------------------------------
------------------------------------------------------------
------------------------------------------------------------
------------------------------------------------------------
------------------------------------------------------------
-----------
>QANH01000254.1:22880-23702(+):Harpegnathos_saltator
------------------------------------------------------------
------------------------------------------------------------
------------------------------------------------------------
------------------------------------------------------------
------------------------------------------------------------
---------------------------------------------NDPRCDLFDECYDFL
CRMYPERNIHSYDTN-------SLANDLAAYVTSA-PEDRYVPNDIAYSMSVAIVTLHIF
ARGDTNVLL-----------FLLRYIMAIRFPGQFLKTVLLLQGTSDSGKS-EFVSEVLR
SIFSSVLSGT-----LRQGIKDEVNTDLMSMMRSHVCQADEPERMNAELFKNLISTTMMK
SRYFHQQHMQYLRNLAKIVLTVNDAISLRSDAGVITRLKFCLRMVHRFKA-LHS--RQHD
TAVDFVKTNATP--SVSYQFATRCFAKGVNFPEFRTRLFFAMEHYGIDK-----------
------------------------------------------------------------
------------------------------------------------------------
------------------------------------------------------------
------------------------------------------------------------
------------------------------------------------------------
-----------
>QANH01000782.1:128823-129591(+):Harpegnathos_saltator
------------------------------------------------------------
------------------------------------------------------------
------------------------------------------------------------
------------------------------------------------------------
------------------------------------------------------------
----------------------------------------------DPRCDLFDECYDSL
CRMYPERNIHSYDTN-------SLANGLAAYVTSA-PEDRYVPNDIAYSMSIAIVTLHIF
VRGDTNVLL-----------FFLRYVTAIRFPGQFLKTVLLLQGTSDSGKS-EFVSEVLR
PIFSSVLSGTLSNATLRQGIKDEVNTDLMSMMRSHVCQADEPERMNTELFKNLISTTMMK
SRYFHQQQTQYLRNLAKIVLTVNDAISLRSDAGVITRLKFCLRMVHRFKA-LHS--RQHD
TAVDFVKTNATP--SVSYQFATRCFAK---------------------------------
------------------------------------------------------------
------------------------------------------------------------
------------------------------------------------------------
------------------------------------------------------------
------------------------------------------------------------
-----------
>QANH01000686.1:10402-11203(-):Harpegnathos_saltator
------------------------------------------------------------
------------------------------------------------------------
------------------------------------------------------------
------------------------------------------------------------
------------------------------------------------------------
------------------------------------------------------------
------------DTN-------SLSKGLTAYATSR-PEGKDVSNDLAYSICTAVVTLFIF
ARGDIGVIM-----------LLLRYITAIRFPGQFLKTVLLLQGTSDSGKS-EFVSEVLR
PVFSSVLSGTLSNATLRHGIK-EVNTDLMSMMRSHIYQVDKLERMNAKLFKNLISSTMMK
SRYFQQQQTQYLRNLAKIVLTVNDAISLRSDAGVITPLKFCLRMLHRFK-LLHG--RHLD
TSTDFVKTHATP--SVSYQFATRCFARGVNYQAFRTGLFLTMEHYGTDMCTYNDATHALY
DAIAT-------------------------------------------------------
------------------------------------------------------------
------------------------------------------------------------
------------------------------------------------------------
------------------------------------------------------------
-----------
>QANH01000169.1:713935-714739(-):Harpegnathos_saltator
------------------------------------------------------------
------------------------------------------------------------
------------------------------------------------------------
------------------------------------------------------------
------------------------------------------------------------
------------------------------------------------------------
------------DTN-------SLSKGLTAYATSR-PEGKDVSNDLAYSICTAVVTLFIF
ARGDTGVIM-----------LLLRYITAIRFPGQFLKTVLLLQGTSDSGKS-EFVSEVLR
PVFSSVLSGTLSNATLRHGIKDEVNTDLMSMMRSHIYQVDKLERMNAKLFKNLISSTMMK
SRYFQQQQTQYLRNLAKIVLTVNDAISLRSDAGVITPLKFCLRMLHRFK-LLHG--RHLD
TSTDFVKTHATP--SVSYQFATRCFARGVNYQAFRTGLFLTMEHYGTDMCTYNDATHALY
DAIAT-------------------------------------------------------
------------------------------------------------------------
------------------------------------------------------------
------------------------------------------------------------
------------------------------------------------------------
-----------
>QANH01000823.1:2531-3257(+):Harpegnathos_saltator
------------------------------------------------------------
------------------------------------------------------------
------------------------------------------------------------
------------------------------------------------------------
------------------------------------------------------------
------------------------------------------------------------
RKVFAETSIHSYDIN-------SLANGLTIFVNHSMNVDDRVPHDIGYSLCVALVTMHIY
ARGDPEFVI-----------FLLVFVVAVRLPGQFLKSVLLLQGTSDSGKS-EFISEVLR
QMFSCALTGTISNATLRQGVRDE--TDLMSMMNSHLCQCDEPERLNSELFKLLISRTRIK
SRKFFDQQPQHLINLAKLVLTVNDSITLRSDAGVITRLKYCLRMLHRFKT-LHP--RDHD
CSVDFDKHSA---LSVSYQFATRCFAEGV-------------------------------
------------------------------------------------------------
------------------------------------------------------------
------------------------------------------------------------
------------------------------------------------------------
------------------------------------------------------------
-----------
>QANH01000520.1:24041-24839(-):Harpegnathos_saltator
------------------------------------------------------------
------------------------------------------------------------
------------------------------------------------------------
------------------------------------------------------------
------------------------------------------------------------
------------------------------------------------------------
-------------------------------VNHSMNVDDRVPHGIGYSLCVALVTMHIF
ARGDPEIVISWSLDRLVSGSFLLVFIVAVRFSGQFLKSVLLLQGTSDSGKS-EFVSEVLR
QMFSCVLTGTISNATLRQGVRDEINIDLMSMMNSHLCQCDEPERLNSELFKLLISRTRIK
SRKFLDQQPQHLINLAKLVLMFNDSITLRSDACVITCLKYCLRMLHRFKT-LHP--RDHD
CSVDFDKHSA---PSVSYQFATRCFAQGVSFPSFRVGLILAMEHFAIDMCTYDESFYLLC
DALS--------------------------------------------------------
------------------------------------------------------------
------------------------------------------------------------
------------------------------------------------------------
------------------------------------------------------------
-----------
>QANH01000820.1:8769-9483(-):Harpegnathos_saltator
------------------------------------------------------------
------------------------------------------------------------
------------------------------------------------------------
------------------------------------------------------------
------------------------------------------------------------
------------------------------------------------------------
------------DTN-------SLSKGLTAYATSR-PEGKDVSNDVAYSICTAVVTLFIF
ARGDTGVIM-----------FLLRYITAIRFPGQFLKTVLLLQGTSDSGKS-EFVSEVLR
LVFSSVFSGTLSNATLRHGIKDEVNTDLMSMMRSHICQVDESKRMNAELFKNLISSTMMK
SRYFHQQQTQYLRNLAKIVLTVNDAISLRSDAGVITRLKFCLRMLHRFK-SLHC--RHLD
TSTDFVKTTPRR--ACPINLPRDASRGGQLSGVSH-------------------------
------------------------------------------------------------
------------------------------------------------------------
------------------------------------------------------------
------------------------------------------------------------
------------------------------------------------------------
-----------
>QANH01000219.1:49347-50139(-):Harpegnathos_saltator
------------------------------------------------------------
------------------------------------------------------------
------------------------------------------------------------
------------------------------------------------------------
------------------------------------------------------------
------------------------------------------------------------
----------------------------TAYATSR-PEGKDVSNDLAYSICTAVVTLFIF
ARSDTGVIM-----------FLLRYITAIRFPGQFLKTVLLLQGTSDSGKS-EFVSEVLR
PVFSSVLSGTLSNVTLRHGIKDEVNTDLMSMMRSHICQVDEPERMNTELFKNLISS-MMK
SRYFHQQQTQYLRNLAKIVLTVNDAISLRSDRSDYPI-----EILSPHAASLQTAARPTS
RYLDRFRQDPRHSERILSICHAICFARGVNYQAFRTGLFLTMEHYGTDMCTYNDATYALY
DAIATLQAEVE-------------------------------------------------
------------------------------------------------------------
------------------------------------------------------------
------------------------------------------------------------
------------------------------------------------------------
-----------
>QANH01000132.1:90225-90957(-):Harpegnathos_saltator
------------------------------------------------------------
------------------------------------------------------------
------------------------------------------------------------
------------------------------------------------------------
------------------------------------------------------------
------------------------------------------------------------
------------------------VEGLTAYATSR-PEGNDVSNDLAYSICTALVTLFIF
ARGDTSVIM-----------FLLRYITAIRFPGQFLKTAVTAARHERQRQERIHVGDVAT
GVFERA-QRHTQHATLRHGIKDEVNTDLMSMMRSHICQVDEPERMNANLFKNLISSTMMK
SRYFHQQQTQYLRNLAKIVLMVNDAISLRSDAEVITRLKFCLRMLHCFK-PLHG--QHLD
TSVDFVKTHATP--SVSYQFATLRFARGINYQAFRAGLFLTMEHYA--------------
------------------------------------------------------------
------------------------------------------------------------
------------------------------------------------------------
------------------------------------------------------------
------------------------------------------------------------
-----------
>scaffold_1031:11857-12580(+):Aphidius_colemani
------------------------------------------------------------
------------------------------------------------------------
------------------------------------------------------------
------------------------------------------------------------
------------------------------------------------------------
------------------------------------------------------------
-----------------------------------------INENKKKEICLFLITIYLF
CNRDITSTL-----------YFIKLLLSPKFPGQDLKTAIWIMGSSNSGKS--VLTEKLI
QYYYNGKDGKLDASAL-KGSKNEINTAIIPLTMYLVAHVDEIDVIDAAKLKQIVSDAKSY
FREFQNQTPKNFNCVSSLFITTNNLFAINSDDGVLTRLRVIIPTYHKFLDIIN-------
ETVDTSKKFLNASKNISYQMQSRQYPKGISWKNCRSGMYYVVNNFANFHAKINDSNFLIA
DTL---------------------------------------------------------
------------------------------------------------------------
------------------------------------------------------------
------------------------------------------------------------
------------------------------------------------------------
-----------
>JWHX01001200.1:29566-30364(+):Pseudomyrmex_gracilis
------------------------------------------------------------
------------------------------------------------------------
------------------------------------------------------------
------------------------------------------------------------
------------------------------------------------------------
------------------------------------------------------------
-------------TN-------DLSSDARPFHVC------AEDVEIARCISTAVVSFYIY
GNGDAKVVL-----------FFARFGTAMKYPGQFLKSVLLMEGSSDSGKS-EVVSEVFR
YVFSSRLYGTISNATLRHGGKDEINTDLMSMMQSHVCQCDEPEKLNPELFKNLISNTKQK
CRAFFDQQPRFLMNMAKLVLTANDQIQMRSDAGVLTRLKYVVKMTHRFKR-LHP--PDWD
TGIEFDDDMSTP--SVSYQFASRCFAAGVDLNRFRTGFFLMIEHFCRDVTNFNDATYIVP
DMITRSQIR---------------------------------------------------
------------------------------------------------------------
------------------------------------------------------------
------------------------------------------------------------
------------------------------------------------------------
-----------
>scaffold_25:26715-27438(-):Eupelmus_kiefferi
------------------------------------------------------------
------------------------------------------------------------
------------------------------------------------------------
------------------------------------------------------------
------------------------------------------------------------
------------------------------------------------------------
-----------------------------------------INENKKKEICLFLITIYLF
CNRDITSTL-----------YFIKLLLSPKFPGQDLKTAIWIMGSSNSGKS--VLTEKLI
QYYYNGKDGKLDASAL-KGSKNEINTAIIPLTMYLVAHVDEIDVIDAAKLKQIVSDAKSY
FREFQNQTPKNFNCVSSLFITTNNLFAINSDDGVLTRLRVIIPTYHKFLDIIN-------
ETVDTSKKFLNASKNISYQMQSRQYPKGISWKNCRSGMYYVVNNFANFHAKINDSNFLIA
DTL---------------------------------------------------------
------------------------------------------------------------
------------------------------------------------------------
------------------------------------------------------------
------------------------------------------------------------
-----------
>YP_009165874
MDERYVGPPKTTSMVDIQDIQPLRPNPPQPRGTDRSVRPPEVSETRTVGASDGGNDGGNK
SGSGSGGSGGSGGSGGSSGFGGSSGSSGSGGPGGPGGPVGPVGPVGPGGTNGPAASALKS
MWHIYLNDDASGADAAGSDGSISGLPSFDRRQKDSFSFVRNILADRDFRMRIRSLLREPA
FNKWSTEAVGSLNETLVHQLSDRTLRSLFFAYVYTVRFLAELPALEVQPNSDPSMGWELR
VRCNDLLDHLQSFFPCRFTVNTKTMDIATAMTIWLEERMKRSVFVAPTGDSVDEVYGTAG
TMSGKSDVDFGGVGGGFLGGIVGGIVGGIGGNDVSSRVDGGEDDFDDPPYESLDDF-NQL
MSMFSGSSVT-VDTKKVNGETAEVVSTPESYLYCV-HDVLSLSRSVREAIAYHCLVVHIF
CDLDLSVTV-----------YMLRLLLSFLFPGVENRTSVIVRGSSGSGKS--QFFDMIR
EFYNCASNGIISTQAL-ACGRNVINTEMMPIGENLLCQIDEPKRVDNETFKLSISLVPIP
TRSFSNQIAQSIPVLAKLVFTVNNMFQIESDDGILERLHCVFRLSHKHYNLVN-------
DQTDMTRYNSGASYNIAHQFTDRIFPRDVDRASFSRGMFHVLHHWSVDQTSRPDVSYTLA
DQMTSFVMRCEFTAKVNRLSAGSGSGAGSVDDFLCDHRKAVCGQAVRSTRYQGALNSVKL
IHQTISNALASSSKGTITRIRFGLEKKRPALLSSLRLADWLVRRKCLTEVTQSNPVFSIA
RWRRATLESDFASLVSDSTRSEHVKRLYAFYTRCERMVALLLSDDVLAVLTASFAQKCRE
LRVSALTSTEHLFPRIVSEFDSEVRVDISTLPPTLDMHLLDLQMSIDSFVRFKRTFAVEY
SSVPVSGDVLRKQLLAFVNEINTTIDDAKYRVKLKDFFDRFETEYGKLRYRRPDNNQVVS
NLWSVKLRRMY
