# Supplementary material for: Endoparasitoid lifestyle promotes endogenization and domestication of dsDNA viruses
Source: eLife. 2023 Jun 6;12:e85993. doi: 10.7554/eLife.85993 (PMC10259472; doi:10.7554/eLife.85993)
Supplement: Figure 1—source data 1. [file elife-85993-fig1-data1.zip › All_clusters/Cluster1484.aa.aln]

>QANH01000316.1:13866-14844(+):Harpegnathos_saltator
MDDLIHSLKLIQIEKESILHRSESLDSSST--E-YTSSDTTLSSREAISFLNETP-----
------------FFKFPTNEF---PTTESQQKTCVHRIIEDSGYFFCDFCGKEFTGNISY
EKTWDPTYASARVQRVNVEEGVKVNFFSIKEDLKFMGLNEDILVNIFESYKKVTENGTKI
HRSKLRKSILCACVKYVFDIRQIPCDENDLIRQFEIDKKDYSKGFKQLKMKVPETRSCQD
DVLISLRNLFRKLDIDKQFFKTIECIYKTVKHTTLIK----TNETFDEGPVFKDKNAKTI
AAIVIYYWLENQQLNVIDINNFSVECLIPKYSLHKAYKECCPLISQIISFPLI
>NP_149822
MDDLIHSLKLIQIEKESILHRSESLDSSST--Y-TSSDTLSSREVSPISFLNETPSSFSL
LSGFPRTSRENSVFKFPTTVVSLPENAESQQKACVHRIIEDSGYFFCDFCGKEFTGNISY
EKTWDPTYASARVQRVKVEEGVRVNFFSIKEDLKFMGLNEDILFNIFEAYKKVTENGTKI
HRSKLRKSILCACVKYIFDIRQIPCDENDLIRQFEIDKKDYSKGFKQLKMKVPETRSCQD
DVLISLRNLFRKLDIDKQFFKTIECIYKTVKHTTLIK----TNETFDEGPVFKDKNAKTI
AAIVIYYWLENQQSNVIDINNFSVECLIPKYSLHKAYKECCPLISQIISFPLI
>YP_009046794
MNNFT------------KFSRRENEEGKIKDDFDECEEILNLHNAGVLNFNVRTRTS---
---LSRSSSGDSHF--SDD--SLRSLESLDSDTCCGEGKHSYEGNVCLCCGEEINGEINY
EKIFDTKGGNGKVQKSALN--PKNEFVSLKEDLRDLNLNEDIQAEVFEMYSIVSQ--GKT
HRKKLRKAILMACITNIYIKKGMPQDEAYLLKHFDLAAKDHSKGNKLVKLAVENCRYLYE
GVQEHFSLLFRKVQVDNKFHEDIKKMYNKILTTEEEKDSGEEHVSNEYGPIFKNRNPKII
AAIVIYKWHVYTHSEPYHISEFAKMCDIPKYALYTAYRECDPQISILFSKK--
