# Supplementary material for: Endoparasitoid lifestyle promotes endogenization and domestication of dsDNA viruses
Source: eLife. 2023 Jun 6;12:e85993. doi: 10.7554/eLife.85993 (PMC10259472; doi:10.7554/eLife.85993)
Supplement: Figure 1—source data 1. [file elife-85993-fig1-data1.zip › All_clusters/Cluster1826.aa.aln]

>scaffold_998:21678-23559(-):Campopleginae
--SSMRKILSSWVYAHVTNCLNDDIDIEQNRVELAVPPPGEEMHKFYTFLLRAGDVLRDK
SFGGRYEQWITEELRFVIPPEDLGKPVTWKYLKSLCRLMHFFNGMKNA--EFVSVLMKHV
PSVVRDLDTLEKTEPALVSLLWVVKMQGNLRDTVSVCIALDQLMHRLLGADDTRISDVFH
LSKRQSYVFVNSVLDLARQLFEPILQYLPPKDRDSLTIIEM-ASERLPETVLLQGLWKNL
GTSAVNEVGAADVQRLRSSKQEQGPLCWEFISALLSESNHDDLLNDEIFEKNDFGNFHNW
IGGPASAEAG----TAQDLEVAAKKNQIYKLSMYSISALLLLSSKTLVHCQCATKTVQFM
SLIFKTFDEERLKMQSLADCKVLVFATHELAKFPMAAPPERFNFRNMFISYRQADIFQRP
PGT---MFKYEYLNELNFVRTLEIAGLQPTQETLIYLLLTLREEPGVILSEFLYLHLLHT
ITYSFGAPAIVTNLNNAEMRETYRGMVSQNPLLSLCGAGVYNAFIIFCFSFVQKIAFFSQ
HTSIGAIHLIPIIQFIDANSRNNQYPITSAMLQMYLRHLPNKQSSSADLTTSSIENRHVT
VITMFKYLSLVVNVMILEHTKGQFTMVDFIEQSGKITLY
>scaffold_36_0:15860-17765(+):Campopleginae
--TSLRNILSSWLYVHVSSRLSSDRDIEENKLDLAIPRPGNDMFKFYTLLLKPDIIMRDE
GYEGRFEHLIDDDLHFRIPEGYLHKPVTWKHLKSLCRLLTFFNSMRNNTETFQQALEKHL
PLVIKNLESLEKTEAPYKSLLSVLQLPGNLGDTVAVFNAFHQLINGMLAIEDMKLSTLFK
LEKRQTWIFVNSVLESARELFEPIMQYLPAKERTYSTIVQLLLTSRVPESLLQQTLWRNL
ETRPLYDTSLEEVERLQTTDQQQGSLCWEFITGLISMKYYTEILNKEVFNGKELKKLQNV
LNAQPDADIKGN--GGEDQPKNFVVKRVFKLSMYSIGALLVLSSKTMLQCRCAAKTRKFI
SLVFSLCDEIKLQAKSLKNSQLLVFAAHEISKFPMVRPTDRCHFRNLFITYRQKDIFERS
TTDLYQIFQYKYLNELNFVRQIQAAGLEPTYFSLLYLLLTLKNDRTVLFSDVLYHQLLHA
ICCSFDSPPIALEWNKPEEIEKYCTLSSGSALLKLYANSSYNAFTIFCLAYVHRMAYFTQ
QPLDSMKHLLPMIHLMYFNMKNDVYPITSAFLGMYIQHLPGDHMKSIIDGAPCTESLYLE
TQTLFKYLSLVVNVMMMEQTKGQYTMVDFIEQSGQITLY
>ADI40465.1_CP_Volkoff-hyposoter
MTTSLRQILASWVYAHVSNCLDNDADIEQNRVDLAVPPPGGEMHKFYTFLLKIEDILRDK
SFGGRYDQWISDDLHFIVPPEDLDKPITWKYLKRLCRLLHFFNNMKNEP-PLLSVLAKHV
PGVVKNLDTLEKSEPTFASLLFVVQMKGKLRDTASVSNALDQLMHRILGTDDDRVNGIFD
LTKKQSYVFVNGVLDLARQLFEPILQYLPAEDKESLTILDL-VKERLPESLLQQTLWKNL
ETSAVNEVGSSDVRRLRSSKQEQGPLCWEFISALLSEKYCDDVLHDEVFEKNDLRGFHRF
LDGASAHENE----TLQGQESAVEKKHIFKLSMYSISALLLLSSKTLVHCQCATKTVQFV
SLIFATFDEAKLKMQSLANCKVLVFASHEVSKFPMALPSDRFNFRNMFITYRQADIFERP
PGT---IFKYEYLNELNFIRMLEIAGLQPTQETLIHLLLELKNDPTVVLSDFLYLQLLHT
ITYSFGSPPFTSDLDNSEIRERYRSLSSTNALLRLYGAGVYNATTIFCLSFVQKMAYFSH
RAVLRAINLIPIIQFIDFNTRNNLYPITSAMLQMYLRHLPGRHNNSTALTSASVDSQHMA
TITMFKYLSLVVNVMILEHTKGKYTMVDFIEQSGQITLY
>ADI40478.1_CP_Volkoff-hyposoter
------------------------------------------------------------
------------------------------------------------MATFQKALQKHL
PLVVRELDTLEKKEPPYKSLLSALRLSGNLRNTVTVFNALDQLLHRLLGTDDSRLSSLFK
LDKRQSYVYVNGVLDSARQLFEPIVQYLPAEERKHSTIIEL-VNERIPDSLLQETLWKNL
GTTPLYEVSAADVERLQTTDQQQGSLCWEFITGLISMKYYTDILNKEVFNGKELKKLQSV
LNARPDPGVKCKYNEEKENRTNFVVKRVFKLSMYSIAALLLLSSKTMLQCPCAAKTRNFI
SLVFSLCDEIKLQAKSLENCKLLVFAAHEISKFPMVEPADRFKFRNLFITYRQEDIFGRP
TGH---MFKYKYLNELNFLRQIETAGLEPTYELLLHLLLTLKNDRSVSFSDLLYFQILNA
ICSSFGFAPITLEWKKPEEIEKYRTLSSKSSLLRLYGKGSYDAFTIFCLAYVQKMAYFND
QPMDSIKHLLPLIHLMYFNTKNNVYPITCAFLEMYMQHLPCDHMKSLIDGSSCLESKQFG
TQLLFKYLSLVVNVMMMEQTKGQYTMVDFIEQSGEITLY
