# Supplementary material for: Endoparasitoid lifestyle promotes endogenization and domestication of dsDNA viruses
Source: eLife. 2023 Jun 6;12:e85993. doi: 10.7554/eLife.85993 (PMC10259472; doi:10.7554/eLife.85993)
Supplement: Figure 1—source data 1. [file elife-85993-fig1-data1.zip › All_clusters/Cluster3248.aa.aln]

>NW_014464313.1:37584-38400(-):Microplitis_demolitor
------------------------QV---VINSLDKTLEPDGVLELSTVGPVEVSSYEGV
VNKTSEPDGVFEL---------STVGPL----EKIYDKNSV--NENLMRPDGVLD---LS
TVGPVIE-TYNKNVV---NENLMRPDGVLVSTVGPVVLTSGEQVGDV------ILENLVL
NFTGSVFKNNDDKSGTEVDLIDLWSPEAVEKNLEDLISFDEINEISSGGRLLXHQVLMAP
ESIPYTAFSVEGRGQFEWVRMPYGLAGAPSTFQKAMDKLRERFVDRVHKRNLPRSWIDKV
SAYLDDWVIISETYSEYKAILXIV----RFK-----------------------------
------------------------------------------------------------
------------------------------------------------------------
------------------------------------------------------------
------------------------------------------------------------
-------------------------------
>ABI47987
MNGGVRIEGDTVTFYKNVTTIQTQQQVPKLLALEELEMDEDEYIELQQS-----------
-ISSIEPNNYFSNKLSQVFQELKAAGYIGDDPLKFWSKNQVVCELNIINPDLTIQNKPLK
HVTPAMEETFRKHIDALLKLKVIRASKSRHR-TTAFIVYSGTTVDPVTGKENKGKERMVF
NYKR--LNDN-----TEKDQYSLPGINTILKRVGQSKIYSK-----FDLKSGFHQVAMAP
QSVEWTAFLAP-GGLYEWLVMPFGLKNAPAVFQRKMDNVFRGT-------------EDFI
AVYIDDILVFSETEEEHLKHLRILLQICQQHGLVLSPTKMKIGTKTIEFLGAVIGNRKIK
LQEHIIKKIADFSDDELKTTKGLRSWLGILNYARAYMPNMGRILGPLYSKVSPNGEKRLN
AEDWRLIREVRTTIRALPDLELPPADSFIVIEADGCMEGWGGVCKWKKLKKDFRRNERVC
AYASGKFDPPKGTIDAELFAVMNSMDKFKIHYLDRKELLIRSDCQALISFYNKSSENKPS
RVRWIAFNDFVTGLGIDVTFEHIDGKDSQLADSLSRLVTSLVRHEGKWQQQRMALVIIEE
MMQKALSKEIRSQVAHQISALLKIIDKGKSI
