# Supplementary material for: Endoparasitoid lifestyle promotes endogenization and domestication of dsDNA viruses
Source: eLife. 2023 Jun 6;12:e85993. doi: 10.7554/eLife.85993 (PMC10259472; doi:10.7554/eLife.85993)
Supplement: Figure 1—source data 1. [file elife-85993-fig1-data1.zip › All_clusters/Cluster18341.aa.aln]

>NW_017305399.1:305906-306329(+):Trachymyrmex_septentrionalis
------------------------------LTKGSSTWMSRDH---LEFNRDRPFKPLFC
RYQVATNGPIIVQVRGYGPNSDRSEIATSGLICCGVVPTKGVL---RVNCPWFTTDTAGS
HPIFALDVECIDKSAPSRDVYV--VFECHFLVGPEDVPAACPTKALKTTAEAEDPRRIE-
-------------
>YP_008855212
MARGRRSNRRTRRAAPRRNPAAITDMYFCTVPSASTQALNRDTFPILKSMGDRPFRVAGI
SIEYSSPLPCLVQFRCYGPSMT-DNINSSGVLMAGPQPRRRNL---RSRGSWFPGNTAGS
TTLAAIDVLRSDTVRAQTDVRATFVVRIRFFVAPPELQSR--------------------
-------------
>AAP31379
-MVGRRNR------RQRSRVSQMTDTMYGSLTLGSTTTWTRKNFPGLANMGDRPFQVISA
KIVVSSASPMLYQARLYSPHDD-DNVGSTGLQMSGTTPRTHRMRALPGQNTWFSGNTSST
QVIVAIDGRKTKTSDVTPQN--AVAVQISYRVAPSELQSATGNAEMPTTTPFDLPEGYEY
LADAWLPDRASTS
>AAP31385
-MVRRRNR------RQRSRVSQMTDIMYGSLTLGSTTTWTRKNFPGLANMGDRPFQVISV
KIVVSSASPMLYQARLYSPHDD-DNVGSTGLQMSGTTPRTHHMRALPGQNTWFSGNTSST
QVIVAIDGLKTKTTDATAQN--VVAVQVFYRVAPSELQSATGNAEMPTTTPFDLPEGYEY
LADAWLPDRASTS
>BBA49513
-MVGRRNR------RQRSRVSQMTDIMYGSLTLGSTTTWTRKNFPGLANMGDRPFQVISA
KIVVSSASPMLYQARLYSPHDD-DNVGSTGLQMSGTTPRTHLMRALPGQNTWFSGNTSST
QVIVAIDGLKTKTSDVTPQN--AVAVQISYRVAPSELQSATGNSEMPVTTPFDLPEGYEY
LADAWLPDRASTS
>AAR02611
-MVGRRNR------RQRSRVSQMTDTMYGSLTLGSTTTWTRKNFPGLANMGDRPFQVISA
KIVVSSASPMLYQARLYSPHDD-DNVGSTGLQMSGTTPRTHRMRALPGQNTWFSGNTSST
QVIVAIDGLKTKTSDVTPQN--AVAVQISYRVAPSELQSATGNAEMPTTTPFDLPEGYEY
LADAWLPDRASTS
>AQY09996
-MVGRRNR------RQRSRVSQMTDIMYGSLTLGSTTTWTRKNFPGLANMGDRPFQVISV
RIVVSSASPMLYQARLYSPHDD-DNVGSTGLQMAGTTPRTHRMRALPGQNTWFSGNTSST
QVIVAIDGLKTKTTDVTPQN--AVAVQISYRVAPSELQSATGNAEMPTTTPFDLPEGYEY
LADAWLPDRASTS
>BBA49382
-MVRRGSR------RQRSRVSQMTDIMYGSLTLGSTTTWTRKNFPGLANMGDRPFQVISV
KIVVSSASPMLYQARLYSPHDD-DNVGSTGLQMSGTTPRTHHMGALPGQNTWFSGNTSST
QVIVAIDGLKTKTTDATPQN--AVAVQVFYRVAPSELQSATGNAEMPTTTPFDLPEGYEY
LADAWLPDRASTS
>AOX13584
-MVGRRNR------RQRSRVSQMTDIMYGSLTLGSTTTWTRKNFPGLANMGDRPFQVISV
RIVVSSASPMLYQARLYSPHDD-DNVGSTGLQMSGTTPRTHRMRALPGQNTWFSGNTSST
QVIVAIDGLKTKTTDVTPQN--AVAVQISYRVAPSELQSATGNAEMPTTTPFDLPEGYEY
LADAWLPDRASTS
>BBA49483
-MVGRRNR------RQRSRVSQMADIMYGSLTLGSTTTWTRKNFPGLANMGDRPFQVISA
KIVVSSASPMLYQARLYSPHDD-DNVGSTGLQMSGTTPRTHRMRALPGQNTWFSGNTSST
QVIVAIDGLKTKTSDVTPQN--AVVVQISYRVAPSELQSATGNAEMPVTTPFDLPEGYEY
LADAWLPDRASTS
>AAP31386
-MVRRGSR------RQRSRVSQMTDIMYGSLTLGSTTTWTRKNFPGLANMGDRPFQVISV
KIVVSSASPMLYQARLYSPHDD-DSVGSTGLQMSGTTPRTHHMRALPGQNTWFSGNTSST
QVIVAIDGLKTKTTDATPQN--AVAVQVFYRVAPSELQSATGNAEMPTTTPFDLPEGYEY
LADAWLPDRASTS
>BBA49549
-MVRRGSR------RQRSRVSQMTDIMYGSLTLGSTTTWTRKNFPGLANMGDRPFQVISV
KIVVSSASPMLYQARLYSPHDD-DNVGSTGLQMSGTTPRTHYMRALPGQNTWFSGNTSST
QVIVAIDGLKTKTTDATPQN--AVAVQVFYRVAPSELQSATGNAEMPTTTPFDLPEGYEY
LADAWLPDRASTS
>BBA49297
-MVRRRNR------RQRSRVSQMTDIMYGSLTLGSTTTWTRKNFPGLANMGDRPFQVISV
KIVVSSASPMLYQARLYSPHDD-DNVGSTGLQMSGTTPRTHHMRALPGQNTWFSGNTSST
QVIVAIDGLKTKTTDATPQN--AVAVQVFYRVAPSELQSATGNAEMPTTTPFDLPEEYEY
LADAWLPDRASTS
>BBA49266
-MVRRRNR------RQRSRVSQMTDIMYGSLTLGSTTTWTRKNFPGLANMGDRPFQVISA
KIVVSSASPMLYQARLYSPHDD-DNVGSTGLQMSGTTPRTHHMRALPGQNTWFSGNTSST
QVIVAIDGLKTKTTDATPQN--AVAVQVFYRVAPSELQSATGNAEMPTTTPFDLPEGYEY
LADAWLPDRASTS
>BBA49581
-MVGRRNR------RQRSRVSQMTDIMYGSLTLGSTTTWTRENFPGLANMGDRPFQVISA
KIVVSSASPMLYQARLYSPHDD-DNVGSTGLQMSGTTPRTHRMRALPGQNTWFSGNTSST
QVIVAIDGLKTKTSDVTPQN--AVAVQISYRVAPSELQSATGNAEMPVTTPFDLPEGYEY
LADAWLPDRASTS
>AAP31384
-MVGRRNR------RQRSRVSQMTDIMYGSLTLGSTTTWTRKNFPGLANMGDRPFQVISV
RIVVSSASPMLYQARLYSPHDD-DNVGSTGLQMSGTTPRTHRMRALPGQNTWFSGNTSST
QVIVAIDGLKTKTSDVTPQN--AVAVQISYRVAPSELQSATGNSEMPVTTPFDLPEGYEY
LADAWLPDRASTS
>BBA49636
-MVGRRNR------RQRSRVSQMTDIMYGSLTLGSTTTWTRKNFPGLANMGDRPFQVISA
RIVVSSASPMLYQARLYSPHDD-DNVGSTGLQMSGTTPRTHRMRALPGQNTWFSGNTSST
QVIVAIDGLKTKTSDVTPQN--AVAVQISYRVAPSELQSATGNAEMPVTTPFDLPEGYEY
LADAWLPDRASTS
>BBA46567
-MVRRRNR------RQRSRVSQMTDIMYGSLTLGSTTTWTRKNFPGLANMGDRPFQVISV
KIVVSSASPMLYQARLYSPHDD-DNVGSTGLQMSGTTPHTHHMRALPGQNTWFSGNTSST
QVIVAIDGLETKTTDATPQN--AVAVQVFYRVAPSELQSATGNAEMPTTTPFDLPEGYEY
LADAWLPDRAPTS
>AAP31366
-MVGRRNR------RQRSRVSQMTDIMYGSLTLGSTTTWTRKNFPGLANMGDRPFQVISA
KIVVSSASPMLYQARLYSPHDD-DNVGSTGLQMSGTTPRTHRMRALPGQNTWFSGNTSST
QVIVAIDGLKTKTSDVTPQN--AVAVQISYRVAPSELQSATGNAEMPVTTPSDLPEGYEY
LADAWLPDRASTS
>BBA46620
-MVRRRNR------RQRSRVSQMTDIMYGSLTLGSTTTWTRKNFPGLANMGDRPFQVISV
KIVVSSASPMLYQARLYSPHDD-DNVGSTGLQMSGTTPHTHHMRALPGQNTWFSGNTSST
QVIVAIDGLKTKITDATPQN--AVAVQVFYRVAPSELQSATGNAEMPTTTPFDLPEGYEY
LADAWLPDRAPTS
>BBA49604
-MVGRRNR------RQRSRVSQMTDIMYGSLTLGSTTTWTRKNFPGLANMGDRPFQVISA
RIVVSSASPMLYQARLYSPRDD-DNVGSTGLQMSGTTPRTHRMRALPGQNTWFSGNTSST
QVIVAIDGLKTKTSDVTPQN--AVAVQISYRVAPSELQSATGNAEMPVTTPFDLPEGYEY
LADAWLPDRASTS
>BBA49260
-MVRRRNR------RQRSRVSQMTDIMYGSLTLGSTTTWTRKNFPGLANMGDRPFQVISV
KIVVSSASPMLYQARLYSPHDD-DNVGSTGLQMSGTTPRTHHMRALPGQNTWFSGNTSST
RVIVAIDGLKTKTTDATPQN--AVAVQVFYRVAPSELQSATGNAEMPTTTPFDLPEGYEY
LADAWLPDRASTS
>AAP31387
-MVRRRNR------RQRSRVSQMTDIMYGSLTLGSTTTWTRKNFPGSANMGDRPFQVISV
KIVVSSASPMLYQARLYSPHDD-DNVGSTGLQMSGTTPRTHHMRALPGQNTWFSGNTSST
QVIVAIDGLKTKTADATPQN--AVAVQVFYRVAPSELQSATGNAEMPTTTPFDLPEGYEY
LADAWLPDRASTS
>BBA49334
-MARRGSR------RQRSRVSQMTDIMYGSLTLGSTTTWTRKNFPGLANMGDRPFQVISV
KIVVSSASPMLYQARLYSPHDD-DNVGSTGLQMSGTTPRTHHMRALPGQNTWFSGNTSST
QVIVAIDGLKTKTTDATPQN--AVAVQVFYRVAPSELQSATGNAEMPTTTPFDLPEGYEY
LADAWLPDRASTS
>BBA49375
-MVRRGSR------RQRSRVPQMTDIMYGSLTLGSTTTWTRKNFPGLANMGDRPFQVISV
KIVVSSASPMLYQARLYSPHDD-DNVGSTGLQMSGTTPRTHHMRALPGQNTWFSGNTSST
QVIVAIDGLKTKTTDATPQN--AVAVQVFYRVAPSELQSATGNAEMPTTTPFDLPEGYEY
LADAWLPDRASTS
>BBA49354
-MVRRGNR------RQRSRVSQMTDIMYGSLTLGSTTTWTRKNFPGLANMGDRPFQVISV
KIVVSSASPMLYQARLYSPHDD-DNVGSTGLQMSGTTPRTHHMRALPGQNTWFSGNTSST
RVIVAIDGLKTKTTDATPQN--AVAVQVFYRVAPSELQSATGNAEMPTTTPFDLPEGYEY
LADAWLPDRASTS
>BBA49428
-MVRRRNR------RQRSRVSQMTDIMYGSLTLGSTTTWTRKNSPGLANMGDRPFQVISV
KIVVSSASPMLYQARLYSPHDD-DNVGSTGLQMSGTTPRTHHMRALPGQNTWFSGNTSST
QVIVAIDGLKTKTTDATPQN--AVAVQVFYRVAPSELQSATGNAEMPTTTPFDLPEGYEY
LADAWLPDRASTS
>AAP31334
-MVGRRNR------RQRSRVSQMTDTMYGSLTLGSTTTWTRKNFPGLANMGDRPFQVISA
KIVVSSASPMLYQARLYSPHDD-DNVGSTGLQMSGTTPRTHRMRALPGQNTWFSGNTSST
QVIIAIDGLKTKTSDVTPQN--AVAVQISYRVAPSELQSATGNSEMPVTTPFDLPEGYEY
LADAWLPDRASTS
>BBA49291
-MVRRRDR------RQRSRVSQMTDIMYGSLTLGSTTTWTRKNFPGLANMGDRPFQVISV
KIVVSSASPMLYQARLYSPHDD-DNVGSTGLQMSGTTPRTHHMRALPGQNTWFSGNTSST
QVIVAIDGLKTKTTDATPQN--AVAVQVFYRVAPSELQSATGNAEMPTTTPFDLPEGYEY
LADAWLPDRASTS
>BBA49330
-MVRRGSR------RQRSRVSQMTDIMYGSLTLGSTTTWTRKNFPGLANMGDRPFQVISV
KIVVSSASPMLYQARLYSPHDD-DNVGSTGLQMSGTTPRTHHMRALPGQNTWFSGNTSST
QVIVAIDGLKTKTTDATPQN--AVAVQVFYRVAPSELQSATGNAEMPTTTPFDLPEGYEY
LVDAWLPDRASTS
>BBA49339
-MVRRGNR------RQRSRVSQMTDIMYGSLTLGSTTTWTRKNFPGLANMGDRPFQVISV
KIVVSSASPMLYQARLYSPHDD-DNVGSTGLQMSGTTPRTHHMRALPGQNTWFSGNTSST
QVIVAIDGLKTKTTDATPQN--AVAVQVFYRVAPSELQSATGNAEMPTTTPFDLPEGYEY
LADAWLPDRASTS
>BBA49331
-MVRRGSR------RQRSRVSQMTDTMYGSLTLGSTTTWTRKNFPGLANMGDRPFQVISV
KIVVSSASPMLYQARLYSPHDD-DNVGSTGLQMSGTTPRTHHMRALPGQNTWFSGNTSST
QVIVAIDGLKTKTTDATPQN--AVAVQVFYRVAPSELQSATGNAEMPTTTPFDLPEGYEY
LADAWLPDRASTS
>BBA49306
-MVRRGNR------RQRSRVSQMTDIMYGSLTLGSTTTWTRKNFPGLANMGDRPFQVISV
KIVVSSASPMLYQTRLYSPHDD-DNVGSTGLQMSGTTPRTHHMRALPGQNAWFSGNTSST
QVIVAIDGLKTKTTDATPQN--AVAVQVFYRVAPSELQSATGNAEMPTTTPFDLPEGYEY
LADAWLPDRASTS
>BBA49439
-MVRRRNR------RQRSRASQMTDIMYGSLTLGSTTTWTRKNFPGLANMGDRPFQVISV
KIVVSSASPMLYQARLYSPHDD-DNVGSTGLQMSGTTPRTHHMRALPGQNTWFSGNTSST
QVIVAIDGLKTKTTDATPQN--AVAVQVFYRVAPSELQSATGNAEMPTTTPFDLPEGYEY
LADAWLPDRASTS
>BBA49349
-MVRRGSR------RQRSRVSQMTDIMYGSLTLGSTTTWTRKNFPGLANMGDRPFQVISV
KIVVSSASPMLYQARLYSPHDD-DNVGSTGLQMSGTTPRTHHMRALPGQNTWFSGNTSST
QVIVAIDGLKTKTTDATPQN--AVAVQVFYRVAPSELQSATGNAEMPTTTPFDLPEGYEY
LADAWLPDCASTS
>BBA49313
-MVRRGSR------RQRSRVSQMTDIMYGSLTLGSTTTWTRKNFPGLANMGDRPFQVISV
KIVVSSASPMLYQARLYSPHDD-DNVGSTGLQMSGTTPRTHHMRALPGQNSWFSGNTSST
QVIVAIDGLKTKTTDATPQN--AVAVQVFYRVAPSELQSATGNAEMPTTTPFDLPEGYEY
LADAWLPDRASTS
>BBA49577
-MVGRRNR------RQRSRVSQMTDIMYGSLTLGSTTTWTRKNFPGLANMGDRPFQVISA
KIVVSSASPMLYQARLYSPHDD-DNVGSTGLQMSGTTPRTHRMRALPGQNTWFSVNTSST
QVIVAIDGLKTKTSDVTPQN--AVAVQISYRVAPNELQSATGNAEMPVTTPFDLPEGYEY
LADAWLPDRASTS
>BBA49546
-MVRRGSR------RQRSRVSQMTDIMYGSLTLGSTTTWTRKNFPGLANMGDRPFQVISV
KIVVSSASPMLYQARLYSPHDD-DNVGSTGLQMSGTTPRTHHMRALPGQNTWFSGNTSST
QVIVAIDGLKTKTTDATPQN--AVAVQVFYRVAPSELQSATGNAEMPTTTPFDLPEGYEY
LADAWLPDRASTS
>BBA49426
-MVRRRNR------RQRSRVSQMTDIMYGSLTLGSTTTWTRKNFPGLANMGDRPFQVISV
KIVVSSASPMLYQARLYSPHDD-DNVGSTGLQTSGTTPRTHHMRALPGQNTWFSGNTSST
QVIVAIDGLKTKTTDATPQN--AVAVQVFYRVAPSELQSATGNAEMPTTTPFDLPEGYEY
LADAWLPDRASTS
>BBA49322
-MVRRGNR------RQRSCVSQMTDIMYGSLTLGSTTTWTRKNFPGLANMGDRPFQVISV
KIVVSSASPMLYQARLYSPHDD-DNVGSTGLQMSGTTPRTHHMRALPGQNTWFSGNTSST
QVIVAIDGLKTKTTDATPQN--AVAVQVFYRVAPSELQSATGNAEMPTTTPFDLPEGYEY
LADAWLPDRASTS
>BBA49284
-MVRRRNR------RQRSRVSQMTDIMYGSLTLGSTTTWTRKNLPGLANMGDRPFQVISV
KIVVSSASPMLYQARLYSPHDD-DNVGSTGLQMSGTTPRTHHMRALPGQNTWFSGNTSST
QVIVAIDGLKTKTTDATPQN--AVAVQVFYRVAPSELQSATGNAEMPTTTPFDLPEGYEY
LADAWLPDRASTS
>BBA49520
-MVRRGSR------RQISRVSQMTDIMYGSLTLGSTTTWTRKNFPGLANMGDRPFQVISV
KIVVSSASPMLYQARLYSPHDD-DNVGSTGLQMSGTTPRTHHMRALPGQNTWFSGNTSST
QVIVAIDGLKTKTTDATPQN--AVAVQVFYRVAPSELQSATGNAEMPTTTPFDLPEGYEY
LADAWLPDRASTS
>BBA49326
-MVRRGSR------RQRSRVSQMTDIMYGSLTLGSTTTWTRKNFPGLANMGDRPFQVISV
KIVVSSASPMLYQARLYSPHDD-DNVGSTGLQMSGTTPRTHHMRALPGQNTWFSGNTSST
QVIVAIDGLKTKTTDATPQN--AVAVQVSYRVAPSELQSATGNAEMPTTTPFDLPEGYEY
LADAWLPDRASTS
>BBA49378
-MVRRGSR------RQRSRVSQMTDIMYGSLTLGSTTTWTRKNFPGLANMGDRPFQVISV
KIVVSSASPMLYQARLYSPHDD-DNVGSTGLQMSGTTPRTHHMRALPGQNTWFSGNTSSA
QVIVAIDGLKTKTTDATPQN--AVAVQVFYRVAPSELQSATGNAEMPTTTPFDLPEGYEY
LADAWLPDRASTS
>BBA49527
-MVRRGSR------RQRSRVSQMTDIMYGSLTLGSTTTWTRKNFPGLANMGDRPFQVISV
KIVVSSASPMLYQARLYSPHGD-DNVGSTGLQMSGTTPRTHHMRALPGQNTWFSGNTSST
QVIVAIDGLKTKTTDATPQN--AVAVQVFYRVAPSELQSATGNAEMPTTTPFDLPEGYEY
LADAWLPDRASTS
>BBA49442
-MVRRRNR------RQRSRVSQMTDIMYGSLTLGSTTTWTRKNFPGLANMGDRPFQVISV
KIVVSSASPMLYQARLYSPHDD-DNVGSTGLQMSGTTPRTHHMRALPGQNTWFSGNTSST
QVIVAIDGLKTKTTDATPQN--AVAVQVFYRVAPSELQSATGNAEMPTTTPFDLPEGYEY
LADAWLPDRASTS
>BBA49295
-MVRRRNR------RQRSRVSQMTDIMYGSLTLGSTTTWTRKNFPGLANMGDRPFQVISV
KIVVSSASPMLYQARLYSPHDD-DNVGSTGLQMSGTTPRTHHMRALPGQNTWFSGNTSST
QVIVAIDGLKTKTTDATPQN--AVAVQVFYRVAPSELQSATGNAEMPTTTPFDLPEGYEY
LADAWLPDRASAS
>BBA49363
-MVQRGNR------RQRSRVSQMTDIMYGSLTLGSTTTWTRKNFPGLANMGDRPFQVISV
KIVVSSASPMLYQARLYSPHDD-DNVGSTGLQMSGTTPRTHHMRALPGQNTWFSGNTSST
QVIVAIDGLKTKTADATPQN--AVAVQVFYRVAPSELQSATGNAEMPTTTPFDLPEGYEY
LADARLPDRASTS
>AAR02613
-MVRRRNR------RQRSRVSQMTDIMYGSLTLGSTTTWTRKNFPGLANMGDRPFQVISV
KIVVSSASPMLYQARLYSPHDD-DNVGSTGLQMSGTTPRTHHMRALPGQNTWFSGNTSST
QVIVAIDGLKTKTTDATPQN--AVAVQVFYRVAPSELQSATGNAEMPTTTPFDLPEGYEY
LADAWLPDRAPTS
>BBA49341
-MVRRGSR------RQRSRVSQMTDIMYGSLTLGSTTTWARKNFPGLANMGDRPFQVISA
KIVISSASPMLYQARLYSPHDD-DNVGSTGLQMSGTTPRTHHMRALPGQNTWFSGNTSST
QVIVAIDGLKTKTTDATPQN--AVAVQVFYRVAPSELQSATGNAEMPTTTPFDLPEGYEY
LADAWLPDRASTS
>BBA49361
-MVRRGSR------RQRSRVSQMTDIMYGSLTLGSTTTWTRKNFPGLANMGDRPFQVISV
KIVVSSASPMLYQARLYSPHDD-DNVGSTGLQMSGTTPRAHHMRALPGQNTWFSGNTSST
QVIVAIDGLKTKTTDATPQN--AVAVQVFYRVAPSELQSATGNAEMPTTTPFDLPEGYEY
LADAWLPDRASTS
>BBA46618
-MVRRRNR------RQRSRVSQMTDITYGSLTLGSTTTWTRKNFPGLANMGDRPFQVISV
KIVVSSASPMLYQARLYSPHDD-DNVGSTGLQMSGTTPHTHHIRALPGQNTWFSGNTSST
QVIVAIDGLKTKTTDATPQN--AVAVQVFYRVAPSELQSATGNAEMPTTTPFDLPEGYEY
LADAWLPDRAPTS
>BBA49254
-MVRRRNR------RQRSRVSQMTDIMYGSLTLGSTTTWTRKNFPGLANMGDRPFQVISV
KIVVSSASPMLYQARLYSPHDD-DNVGSTGLQMFGTTPRTHHMRALPGQNTWFSGNTSST
QVIVAIDGLKTKTTDATPQN--AVAVQVFYRVAPSELQSATGNAEMPTTTPFDLPEGYEY
LADAWLPDRASTS
>NP_612559
-MVRRRNR------RQRSRVSQMTDIMYGSLTLGSTTTWTRKNFPGLANMGDRPFQVISV
KIVVSSASPMLYQARLYSPHDD-DNVGSTGLQMSGTTPHTHHMRALPGQNTWFSGNTSST
QVIVAIDGLKTKTTDATPQN--AVAVQVFYRVAPSELQSATGNAEMPTTTPFDLPEGYEY
LADAWLPDRAPTS
>AAP31375
-MVGRRNR------RQRSRVSQMTDIMYGSLTLGSTTTWTRKNFPGLANMGDRPFQVISA
KIVVSSASPMLYQARLYSPHDD-DNVGSTGLQMSGTTPRTHRMRALPGQNTWFSGNTSST
QVIVAIDGLKTKTSDVTPQN--AVAVQISYRVAPSELQSATGNSEMPVTTPFDLPEGYEY
LADAWLPDRASTS
>AAP31332
-MVGRRNR------RQRSRVSQMTDTMYGSLTLGSTTTWTRKNFPGLANMGDRPFQVISA
KIVVSSASPMLYQARLYSPHDD-DDVGSTGLQMSGTTPRTHRMRALPGQNTWFSGNTSST
QVIIAIDGLKTKTSDVAPQN--AVAVQISYRVAPSELQNATGNSEMPVTTPFDLPEGYEY
LADAWLPDRASTS
>AAP31395
-MVRRRSR------RQRSRVSQMTDIMYGSLTLGSTTTWTRKNFPGLANMGDRPFQVISV
KIVVSSASPMLYQARLYSPHDD-DNVGSTGLQMSGTTPRTHHMRALPGQNTWFSGNTSST
QVIVAIDGLKTKTTDATPQN--AVAVQVFYRVAPSELQGATGNAEMPTTTPFDLPEGYEY
LADAWLPNRAPTS
>BBA46616
-MVRRGNR------RQRSRVSQMTDIMYGSLTLGSTTTWTRKNFPGLANMGDRPFQVISV
KIVVSSASPMLYQARLYSPHDD-DNVGSTGLQMSGTTPHTHHMRALPGQNTWFSGNTSST
QVIVAIDGLKTKTTDATPQN--AVAVQVFYRVAPSELQSATGNAEMPTTTPFDLPEGYEY
LADAWLPDRAPTS
>AAP31340
-MVGRRNR------RQRSRVSQMTDIMYGSLTLGSTTTWTRKNFPGLANMGDRPFQVISA
KIVVSSASPMLYQARLYSPHDD-DNVGSTGLQMSGTTPRTHRMRARPGQNTWFSGSTSST
QVIIAIDGLKTKTSDVTPQN--AVAVQISYRVAPSELQSATGNSEMPVTTPFDLPEGYEY
LADAWLPDRASTS
>BBA49479
-MVRRRNR------RQRSRVSQMTDIMYGSLTLGSTTTWTRKNFPGLANMGDRPFQVISV
KIVVSSASPMLYQARLYSPHDD-DNVGSTGLQMSGTTPHTHHMRALPGQNTWFSGNTSST
QVIVAIDGLKTKTTDATPQN--AVAVQVFYRVAPSELQSATGNAEMPTTTPFDLPEGYEY
LADARLPDRAPTS
>BBA49485
-MVGRRNR------RQRSRVSQMTDIMYGSLTLGSTTTWTRKNFPGLANMGDRPFQVISA
KIVVSSASPMLYQARLYSPHDD-DNVGSTGLQMSGTTPRTHRMRALPGQNTWFSGNTSST
QVIIAIDGLKTKTSDVTPQN--AVAVQISYRVAPSELQSATGNAEMPVTTPFDLPEGYEY
LADAWLPDRASTS
>AAP31393
-MVRRTNR------RQRSRVSQMTDIMYGSLTLGSTTTWTRKNFPGLANMGDRPFQVISV
KIVVSSASPMLYQARLYSPHDD-DNVGSTGLQMSGTTPRTHHMRALPGQNTWFSGNTSST
QVIVAIDGLKTRTTDATPQN--AVAVQVFYRVAPSELQSATGNAEMPTTTPFDLPEGYEY
LADAWLPDRASTS
>BBA49624
-MVGRRNR------RQRSRVSQMTDIMYGSLTLGSTTTWTRKNFPGLANMGDRPFQVISV
KIVVSSASPMLYQARLYSPHDD-DNVGSTGLQMSGTTPRTHLMRALPGQNTWFSGNTSST
QVIVAIDGLKTKTSDVTPQN--AVAVQISYRVAPSELQNATGSAEMPVTTPFDLPEGYEY
LADAWLPDRASTS
>BBA49285
-MVRRRNR------RQRSRVSQMTDIMYGSLTLGSTTTWTRKNFPGLANMGDRPFQVISV
KIVVSSASPMLYQARLYSPHDD-DNVGSTGLQMSGTTPRTHHMRALPGQNTWFSGNTSST
QVIVAIDGLKTKTTDATPQN--AVAVQVFYRVAPSELQSATGNAEMPTTTPFNLPEGYEY
LADAWLPDRASTS
>AAP31382
-MVGRRNR------RQRSRVSQMTDIMYGSLTLGSTTTWTRKNFPGLVNMGDRPFQVISV
RIVVSSASPMLYQARLYSPHDD-DNVGSTGLQMSGTTPRTHRMRALPGQNTWFSGNTSST
QVIVAIDGLKTKTSDVTPQN--AVAVQISYRVAPSELQSATGNAEMPVTTPFDLPEGYEY
LADAWLPDRASTS
>BBA46602
-MVRRRNR------RQRSRVSQMTDIMYGSLTLGSTTTWTRKNFPGLANMGDRPFQVISV
KIVVSSASPMLYQARLYSPHDD-DNVGSTGLQMSGTTPHTHHMRALPGQNTWFSGNTSST
QVIVAIDGLKTKTTDATLQN--AVAVQVFYRVAPSELQSATGNAEMPTTTPFDLPEGYEY
LADAWLPDRAPTS
>AAP31359
-MVGRRNR------RQRSCVSQMTDIMYGSLTLGSTTTWTRKNFPGLANMGDRPFQVISA
KIVVSSASPMLYQARLYSPHDD-DNVGSTGLQMSGTTPRTHRMRALPGQNTWFSGNTSST
QVIVAIDGLKTKTSDVTPQN--AVAVQISYRVAPSELQSATGNSEMPVTTPFDLPEGYEY
LADAWLPDRASTS
>BBA49389
-MVRRGSR------RQRSRVSQMTDIMYGSLTLGSTTTWTRKNFPGLANMGDRPFQVISV
KIVVSSASPMLYQARLYSPHDD-DNVGSTGLQMSGTTPRTHHMRALPGQNTWFSGNTSST
QVIVAIDGLKTKTTDATPQN--AVAVQVFYRVAPSELQGATGNAEMPTTTPFDLPEGYEY
LADAWLPDRASTS
>BBA49374
-MVRRGNR------RQRSRVSQMTDIMYGSLTLGSTTTWTRKNFPGLANMGDRPFQVISV
KIVVSSASPMLYQARLYSPHDD-DNVGSTGLQMSGTTPRTHHMRALPGQNTWFSGNTSST
QVIVAIDGLKTKTTDATPQN--AVAVQVFYRVAPSELQGATGNAEMPTTTPFDLPEGYEY
LADAWLPDRASTS
>BBA49430
-MVRRRNR------RQRSRVSQMTDIMYGSLTLGSTTTWTRKNFPGLANMGDRPFQVISV
KIVVSSASPMLYQARLYSPHDD-DNMGSTGLQMSGTTPRTHHMRALPGQNTWFSGNTSST
QVIVAIDGLKTKTTDATPQN--AVAVQVFYRVAPSELQSATGNAEMPTTTPFDLPEGYEY
LADAWLPDRASTS
>BBA49647
-MVGRRNR------RQRSRVSQMTDIMYGSLTLGNTTTWTRKNFPGLANMGDRPFQVISA
RIVVSSASPMLYQARLYSPHDD-DNVGSTGLQMSGTTPRTHRMRALPGQNTWFSGNTSST
QVIVAIDGLKTKTSDVTPQN--AVAVQISYRVAPSELQSATGNAEMPVTTPFDLPEGYEY
LADAWLPDRASTS
>BBA49591
-MVGRRNR------RQRSRVSQMTDIMYGSLTLGSTTTWTRKNFPGLANMGDRPFQVISA
KIVVSSASPMLYQARLYSPHDD-DNVGSTGLQMSGTTPRTHRMRALPGQNTWFSGNTSST
QVIVAIDGLKTKTSDVTPQN--AVAVQISYRVAPNELQSATGNAEMPVTTPFDLPEGYEY
LADAWLRDRASTS
>BBA49630
-MVGRRNR------RQRSRVSQMTDIMYGSLTLGSTTTWTRKNFPGLANMGDRPFQVISA
KIVVSSASPMLYQARLYSPHDD-DNVGSTGLQMSGTTPRTHRMRALPGQNTWFSGNTSST
QVIVAIDGLKTKTSDVAPQN--AVAVQISYRVAPNELQSATGNAEMPVTTPFDLPEGYEY
LADAWLPDRASTS
>BBA49345
-MVRRGSR------RQRSRVSQMTDIMYGSLTLGGTTTWTRKNFPGLANMGDRPFQVISV
KIVVSSASPMLYQARLYSPHDD-DNVGSTGLQMSGTTPRTHHMRALPGQNTWFSGNTSST
QVIVAIDGLKTKTTDATPQN--AVAVQVFYRVAPSELQSATGNAEMPTTTPFDLPEGYEY
LADAWLPDRASTS
>AAP31360
-MVGRRNR------RQRSRVSQMTDIMYGSLTLGSTTTWTRKNFPGLANMGDRPFQVISA
KIVVSSASPMLYQARLYSPHDD-DNVGSTGLQMSGTTPRTHRMRALPGQNTWFSGNTSST
QVIVAIDGLKTKTSDVTPQN--AVAVQISYRVAPSELQSATGNAEMPVTTPFDLPEGYEY
LADAWLPDRASAS
>BBA49352
-MVRRGSR------RQRSRVSQMTDIMYGSLTLGSTITWTRKNFPGLANMGDRPFQVISV
KIVVSSASPMLYQARLYSPHDD-DNVGSTGLQMSGTTPRTHHMRALPGQNTWFSGNTSST
QVIVAIDGLKTKTTDATPQN--AVAVQVFYRVAPSELQSATGNAEMPTTTPFDLPEGYEY
LADAWLPDHASTS
>BBA49476
-MVGRRNR------RQRSRVSQMADIMYGSLTLGSTTTWTRKNFPGLANMGDRPFQVISA
KIVVSSASPMLYQARLYSPHDD-DNVGSTGLQMSGTTPRTHRMRALPGQNTWFSGNTSST
QVIVAIDGLKTKTSDVTPQN--AVAVQISYRVAPSELQSATGNAEMPVTTPFDLPEGYEY
LADAWLPDRASTS
>AAP31381
-MVGRRNR------RQRSRVSQMTDIMYGSLTLGSTTTWTRKNFPGLANMGDRPFQVISA
KIVVSSASPMLYQARLYSPHDD-DNVGSTGLQMSGTTPRTHRMRALPGQNTWFSGNTSST
QVIVAIDGLKTKTSDVTPQN--AVAVQISYRVAPNELQSATGNAEMPVTTPFDLPEGYEY
LADAWLPDRASTS
>BBA49508
-MVGRRNR------RQRARVSQMTDIMYGSLTLGSTTTWTRKNFPGLANMGDRPFQVISA
KIVVSSASPMLYQARLYSPHDD-DNVGSTGLQMSGTTPRTHRMRALPGQNTWFSGNTSST
QVIVAIDGLKTKTSDVTPQN--AVAVQISYRVAPSELQSATGNAEMPVTTPFDLPEGYEY
LADAWLPDRASTS
>BBA49484
-MVGRRNR------RQRSRVSQMTDVMYGSLTLGSTTTWTRKNFPGLANMGDRPFQVISA
KIVVSSASPMLYQARLYSPHDD-DNVGSTGLQMSGTTPRTHRMRALPGQNTWFSGNTSST
QVIVAIDGLKTKTSDVTPQN--AVAVQISYRVAPSELQSATGNAEMPVTTPFDLPEGYEY
LADAWLPDRASTS
>BBA49277
-MVRRRNR------RQRSRVSQMTDIMYGSLTLGSTTTWTRKNFPGLANMGDRPFQVISV
KIVVSSASPMLHQARLYSPHDD-DNVGSTGLQMSGTTPRTHHMRALPGQNTWFSGNTSST
QVIVAIDGLKTKTTDATPQN--AVAVQVFYRVAPSELQSATGNAEMPTTTPFDLPEGYEY
LADAWLPDRASTS
>BBA49470
-MVRRRNR------RQRSRVSQMTDIMYGSLTLGSTTTWTRKNFPGLANMGDRPFQVISA
KIVVSSASPMLYQARLYSPHDD-DNVGSTGLQMSGTTPRTHRMRALPGQNTWFSGNTSST
QVIVAIDGLKTKTSDVTPQN--AVAVQISYRVAPSELQSATGNAEMPVTTPFDLPEGYEY
LADAWLPDRASTS
>BBA49605
-MVGRRNR------RQRSRVSQMTDIMYGSLTLGSTTTWTRKNFPGLANMGDRPFQVISA
RIVVSSASPMLYQARLYSPHDD-DNVGSTGLQMSGTTPRTHRMRALPGQNTWFSGNTSST
QVIVAIDGLKTKTSDVTPQN--AVAVQISYRVAPSELQNATGNAEMPVTTPFDLPEGYEY
LADAWLPDRASTS
>BBA49628
-MVGRRNR------RQRSRVSQMTDIMYGSLTLGSTTTWTRKNFPGLANMGDRPFQVISA
RIVVSSASPMLHQARLYSPHDD-DNVGSTGLQMSGTTPRTHRMRALPGQNTWFSGNTSST
QVIVAIDGLKTKTSDVTPQN--AVAVQISYRVAPSELQSATGNAEMPVTTPFGLPEGYEY
LADAWLPDRASTS
>BBA49487
-MVGRRNR------RQRSRVSQMTDTMYGSLTLGSTTTWTRKNFPGLANMGDRPFQVISA
KIVVSSASPMLYQARLYSPHDD-DNVGSTGLQMSGTTPRTHRMRALPGQNTWFSGNTSST
QVIVAIDGLKTKTSDVTPQN--AVAVQISYRVAPSELQSATGNAEMPVTTPFDLPEGYEY
LADAWLPDRASTS
>BBA49296
-MVRRRNR------RQRSRVSQMTDIMYGSLTLGSTATWTRKNFPGLANMGDRPFQVISV
KIVVSSASPMLYQARLYSPHDD-DNVGSTGLQMSGTTPRTHHMRALPGQNTWFSGNTSST
QVIVAIDGLKTKTTDATPQN--AVAVQVFYRVAPSELQSATGNAEMPTTTPFDLPEGYEY
LADAWLPDRASTS
>BBA46573
-MVRRRNR------RQRSRVSQMTDIMYGSLTLGSTTTWTRKNFPGLANMGDRPFQVISV
KIVVSSASPMLYQARLYSPHDD-DNVGSTGLQMSGTTPHTHHMRALPGQNTWFSGNTSST
QVIVAIDGLKTKTTDATPQN--AVAVQVFYRVAPSELQSATGNAEMPTTMPFDLPEGYEY
LADAWLPDRAPTS
>BBA49383
-MVRRGSR------RQRSRVSQMTDIMYGSLTLGSTTTWTRKNFPGLANMGDRPFQVISV
KIVVSSASPMLYQARLYSPHDD-DNVGSTGLQMSGTTPRTHHMRAPPGQNTWFSGNTSST
QVIVAIDGLKTKTTDATPQN--AVAVQVLYRVAPSELQSATGNAEMPTTTPFDLPEGYEY
LADAWLPDRASTS
>BBA49304
-MVRRGNR------RQRSRVSQMTDIMYGSLTLGSTTTWTRKNFPGLANMGDRPFQVISV
KIVVSSASPMLYQARLYSPHVD-DNVGSTGLQMSGTTPRTHHMRALPGQNTWFSGNTSST
QVIVAIDGLKTKTTDATPQN--AVAVQVFYRVAPSELQSATGNAEMPTTTPFDLPEGYEY
LADAWLPDRASTS
>BBA49567
-MVGRRNR------RQRSRVSQMTDIMYGSLTLGSTTTWTRKNFPGLANMGDRPFQVISA
KIVVSSASPMLYQARLYSPHDD-DNVGSTGLQMSGTTPRTHRMRALPGQNTWFSGNTSST
QVIVAIDGLKTKTSDVTPQN--AVAVQISYRVAPSELQSATGNAEMPVTTPFDLPEGYEY
LADAWLPDRASTS
>BBA49473
-MVGRRNR------RQRSRVSQMADIMYGSLTLGSTTTWTRKNFPGLANMGDRPFQVISA
KIVVSSASPMLYQARLYSPHDD-DNVGSTGLQTSGTTPRTHRMRALPGQNTWFSGNTSST
QVIVAIDGLKTKTSDVTPQN--AVAVQISYRVAPSELQSATGNAEMPVTTPFDLPEGYEY
LADAWLPDRASTS
>BBA49519
-MVGRRNR------RQRSRVSQMADIMYGSLTLGSTTTWTRKNFPGLANMGDRPFQVISA
KIVVSSASPMLYQARLYSPHDD-DNVGSTGLQMSGATPRTHRMRALPGQNTWFSGNTSST
QVIVAIDGLKTKTSDVTPQN--AVAVQISYRVAPSELQSATGNAEMPVTTPFDLPEGYEY
LADAWLPDRASTS
>BBA49491
-MVGRRNR------RQRSRVSQMTDTMYGSLTLGSTTTWTRKNFPGLANMGDRPFQVISA
KMVVSSASPMLYQARLYSPHDD-DNVGSTGLQMSGTTPRTHRMRALPGQNTWFSGNTSST
QVIIAIDGLKTKTSDVTPQN--AVAVQISYRVAPSELQNATGNSEMPVTTPFDLPEGYEY
LADAWLPDRASTS
>BBA49481
-MVGRRNR------RQRARVSQMTDTMYGSLTLGSTTTWTRKNFPGLANMGDRPFQVISA
KIVVSSASPMLYQARLYSPHDD-DNVGSTGLQMSGTTPRTHRMRALPGQNTWFSGNTSST
QVIIAIDGLKTKTSDVTPQN--AVAVQISYRVAPSELQNATGNSEMPVTTPFDLPEGYEY
LADAWLPDRASTS
>BBA49478
-MVGRRIR------RQRSRVSQMTDTMYGSLTLGSTTTWTRKNFPGLANMGDRPFQVISA
KIVVSSASPMLYQARLYSPHDD-DNVGSTGLQMSGTTPRTHRMRALPGQNTWFSGNTSST
QVIIAIDGLKTKTSDVTPQN--AVAVQISYRVAPSELQNATGNSEMPVTTPFDLPEGYEY
LADAWLPDRASTS
>AAP31356
-MVGRRNR------RQRSRVSQMTDIMYGSLTLGSTTTWTRKNFPGLANMGDRPFQVISA
KIVVSSASPMLYQARLYSPHDD-DNVGSTGLQMSGTTPRTHRMRALPGQNTWFSGNTSST
QVIVAIDGLKAKTTDVTPQN--AVAVQISYRVAPSELQSATGNSEMPVTTPFDLPEGYEY
LADAWLPDRASTS
>BBA49511
-MVGRRNR------RQRSRVSQMTDIMYGSLTLGSTTTWTRKNFPGLANMGDRPFQVISA
KIVVSSASPMLYQARLYSPHDD-DNVGSTGLQMSGTTPRTHRMRALPGQNTWFSGNTSST
QVIIAIDGLKTKTSDVTPQN--AVAVQISYRVAPSELQNATGNSEMPVTTPFDLPEGYEY
LADAWLPDRASTS
>BBA46564
-MVRRRNR------RQRSRVSQMTDIMYGSLTLGSTATWTRKNFPGLANMGDRPFQVISV
KIVVSSASPMLYQARLYSPHDD-DNVGSTGLQMSGTTPHTHHMRALPGQNTWFSGNTSST
QVIVAIDGLKTKTTDATPQN--AVAVQVFYRVAPSELQSATGNAEMPTTTPFDLPEGYEY
LADAWLPDRAPTS
>BBA46635
-MVRRRNR------RQRSRVSQMTDIMYGSLTLGSTTTWTRKNFPGLANMGDRPFQVISV
KIVVSSASPMLYQARLYSPHDD-DNVGSTGLQMSGTTPHTHHMRALPGQNTWFSGNTSPT
QVIVAIDGLKTKTTDATPQN--AVAVQVFYRVAPSELQSATGNAEMPTTTPFDLPEGYEY
LADAWLPDRAPTS
>BBA49515
-MVGRRNR------RQRSRVSQMADIMYGSLTLGSTTTWTRKNFPGLANMGDRPFQVISA
KIVVSSASPMLYQARLYSPHDD-DNVGSTGLQMSGTTPRTHRMRALPGQNTWFSGNTSST
QVIIAIDGLKTKTSDVTPQN--AVAVQISYRVAPSELQNATGNSEMPVTTPFDLPEGYEY
LADAWLPDRASTS
>BBA49506
-MVGRRNR------RQRSRVSQMTDTMYGSLTLGSTTTWTRKNFPGLANMGDRPFQVISA
KIVVSSASPMLYQARLYSPHDD-DNVGSTGLQTSGTTPRTHRMRALPGQNTWFSGNTSST
QVIIAIDGLKTKTSDVTPQN--AVAVQISYRVAPSELQNATGNSEMPVTTPFDLPEGYEY
LADAWLPDRASTS
>BBA46574
-MVRRRNR------RQRSRVSQMTDIMYGSLTLGSTTTWTRKNFPGLANMGDRPFQVISV
KIVVSSASPMLYQARLYSPHDD-DNVGSTGLQMSGTTPHIHHMRALPGQNTWFSGNTSST
QVIVAIDGLKTKTTDATPQN--AVAVQVFYRVAPSELQSATGNAEMPTTTPFDLPEGYEY
LADAWLPDRAPTS
>BBA49500
-MVGRRNR------RQRSRVSQMTDTMYGSLTLGSTTTWTRKNFPGLANMGDRPFQVISA
KIVVSSASPMLYQARLYSPHDD-DNVGSTGLQMSGTTPRTHRMRALPGQNTWFSGNTSST
QVIIAIDGLKTKTSDVTPQN--AVAVQISYRVAPSELQNATGNSEMPVTTPFDLPEGYEY
LADAWLPDRASTS
>BBA49650
-MVGRRNR------RQRSRVSQMTDIMYGSLTLGSTTTWTRKNFPGLANMGDRPFQVISV
KIVVSSASPMLYQARLYSPHDD-DNVGSTGLQMSGTTPRTHRMRALPGQNTWFSGNTSST
QVIVAIDGLKTKTSDVTPQN--AVAVQISYRVAPSELQSATGNAEMPVTTPFDLPEGYEY
LADAWLPDRASTS
>AAR02614
-MVRRRNR------RQRSRVSQMTDIMYGSLTLGSTTTWTRKNFPGLANMGDRPFQVISV
KIVVSSAFPMLYQARLYSPHDD-DNVGSTGLQMSGTTPRTHHMRALPGQNTWFSGNTSST
QVIVAIDGLKTKTTDATPQN--AVAVQVFYRVAPSELQSATGNAEMPTTTPFDLPEGYEY
LADAWLPDRASTS
>BBA49573
-MVGRRNR------RQRSRVSQMTDIMYGSLTLGSTTTWTRKNFPGLANMGDRPFQVISA
KIVVSSASPTLYQARLYSPHDD-DNVGSTGLQMSGTTPRTHRMRALPGQNTWFSGNTSST
QVIVAIDGLKTKTSDVTPQN--AVAVQISYRVAPSELQSATGNAEMPVTTPFDLPEGYEY
LADAWLPDRASTS
>BBA49492
-MVGRRNR------RQRSRVSQMTDTMYGSLTLGSTTTWTRKNFPGLANMGDRPFQVISA
KIVVSSASPMLYQARLYSPHDD-DNVGSTGLQMSGTTPRTHRMRALPGQNTWFSGNTSST
QVIIAIDGLKTKTSDVTPQN--AVAVQISYRVAPSELQNATGNTEMPVTTPFDLPEGYEY
LADAWLPDRASTS
>BBA49357
-MVRRGNR------RQRSRVSQMTDIMYGSLTLGSTTTWTRKNFPGLANMGDRPFQVISV
KIVASSASPMLYQARLYSPHDD-DNVGSTGLQMSGTTPRTHHMRALPGQNTWFSGNTSST
QVIVAIDGLKTKTTDATPQN--AVAVQVFYRVAPSELQSATGNAEMPTTTPFDLPEGYEY
LADAWLPDRASTS
>AAP31363
-MVGRRNR------RQRSRVSQMTDIMYGSLTLGSTTTWTRKNFPGLANMGDRPFQVISA
KIVVSSASPMLYQARLYSPHND-DNVGSTGLQMSGTTPRTHRMRALPGQNTWFSGNTSST
QVIVAIDGLKTKTSDVTPQN--AVAVQISYRVAPSELQNATGNAEMPVTTPFDLPEGYEY
LADAWLPDRASTS
>BBA49608
-MVGRRNR------RQRSRVSQMTDIMYGSLTLGSTTTWTRKNFPGLANMGDRPFQVISV
KIVVSSASPMLYQARLYSPHDD-DNVGSTGLQMSGTTPRTHRMRALPGQNTWFSGNTSST
QVIVAIDGLKTKTSDVTPQN--AVAVQISYRVAPSELQTATGNAEMPVTTPFDLPEGYEY
LADAWLPDRASTS
>BBA49613
-MVGRRNR------RQRSRVSQMTDIMYGSLTLGSTTTWTRKNFPGSANMGDRPFQVISV
KIVVSSASPMLYQARLYSPHDD-DNVGSTGLQMSGTTPRTHRMRALPGQNTWFSGNTSST
QVIVAIDGLKTKTSDVTPQN--AVAVQISYRVAPSELQNATGNAELPVTTPFDLPEGYEY
LADAWLPDRASTS
>AAP31341
-MVGRRNR------RQRSRVSQMTDIMYGSLTLGSTTTWTRKNFPGLANMGDRPFQVISA
KIVVSSASPMLYQARLYSPHDD-DNVGSTGLQMSGTTPRTHRMRALPGQNTWFSGNTSST
QVIVAIDGLKTKTTDVTPQN--AVAVQISYRVAPSELQSATGNSEMPVTTPFDLPEGYEY
LADAWLPDRASAS
>BBA49530
-MVRRGSR------RQRSRVSQMTDIMYGSLTLGSTTTWTRKNFPGLANMGDRPFQVISV
KIVVSSASPMLYQARLYSPHDD-DNVGSTGLQMSGTTPRTHHMRALPGQNAWFSGNTSST
QVIVAIDGLKTKTTDATPQN--AVAVQVFHRVAPSELQSATGNAEMPTTTPFDLPEGYEY
LADAWLPDRASTS
>BBA49517
-MVGRRNR------RQRSRVSQMTDTMYGSLTLGSTTTWTRKNFPGLANMGDRPFQVISA
KIVVSSASPMLYQARLYSPHDD-DNVGSTGLQMSGTTPRTHRMRALPGQNTWFSGNTSST
QVIIAIDGLKTKTSDVTPQN--AVAVQISYRVAPSELQNATGNSEMPVTTPFDLPEGYGY
LADAWLPDRASTS
>AAP31333
-MVGRRNR------RQRSRVSQMTDIMYGSLTLGSTTTWTRKNFPGLANMGDRPFQVISA
KIVVSSASPMLYQARLYSPHDD-DNVGSTGLQMSGTTPRTHRMRARPGQNTWFSGSTSST
QVIIAIDGLKTKTSDVTPQN--AVAVQISYRVAPSELQNATGNSEMPVTTPFDLPEGYEY
LADAWLPDRASTS
>BBA49282
-MVRRRNR------RQRSRVSQMTDIMYGSLTLGSTTTWTRKNFPGLANMGDRPFQVISV
KIVVSSASPMLYQARLYSPHDD-DNVGSTGLQMSGTTPRTHHMRALPGQNTWFSGNTSST
QVIVAIDGLKTKTTDATPQN--AVAVQVFYRAAPSELQSATGNAEMPTTTPFDLPEGYEY
LADAWLPDRASTS
>AAP31345
-MVGRRNR------RQRSRVSQMTDIMYGSLTLGSTTTWTRKNFPGLANMGDRPFQVISA
KIVVSSASPMLYQARLYSPHDD-DNVGSTGLQMSGTTPRTHRMRALPGQNTWFSGNTSST
QVIVAIDGLKTKTTDVTPQN--AVAVQISYRVAPSELQSATGNSEMPVTTPFDLPEGYEY
LADAWLPDRASTS
>BBA49408
-MVRRRNR------RQRSRVSQMTDIMYGSLTLGSTTTWTRKNFPGLANMGDRPFQVISV
KIVVSSASPMLYRARLYSPHDD-DNVGSTGLQMSGTTPRTHHMRALPGQNTWFSGNTSST
QVIVAIDGLKTKTTDATPQN--AVAVQVFYRVAPSELQSATGNAEMPTTTPFDLPEGYEY
LADAWLPDRASTS
>BBA49574
-MVGRRNR------RQRSRVSQMTDITYGSLTLGSTTTWTRKNFPGLANMGDRPFQVISA
KIVVSSASPMLYQARLYSPHDD-DNVGSTGLQMSGTTPRTHRMRALPGQNTWFSGNTSST
QVIVAIDGLKTKTSDVTPQN--AVAVQISYRVAPSELQNATGNAEMPVTTPFDLPEGYEY
LADAWLPDRVSTS
>BBA49561
-MVGRRNR------RQRSRVSQMTDIMYGSLTLGSTTTWTRKNFPGLANMGDRPFQVISA
KIVVSSASPMLYQARLYSPHDD-DNVGSTGLQMSGTTPRTHRMRALPGQNTWFSGNTSST
QVIVAIDGLKTKTSDVTPQN--AVAVQISYRVAPSELQNATGNAEMPVTTPFDLPEGYEY
LADAWLPDRASTS
>AAP31344
-MVGRRNR------RQRSRVSQMTDIMYGSLTLGSTTTWTRKNFPGLANMGDRPFQVISA
KIVVSSASPMLYQARLYSPHDD-DNVGSTGLQMSGTTPRTHRMRALPGQNTWFSGSTSST
QVIVAIDGLKTKTTDVTPQN--AVAVQISYRVAPSELQSATGNSEMPVTTPFDLPEGYEY
LADAWLPDRASTS
>BBA49350
-MVRRGNR------RQRSRVSQMTDIMYGSLTLGSTTTWTRKNFPGLANMGDRPFQVISV
KIVVSSASPMHYQARLYSPHDD-DNVGSTGLQMSGTTPRTHHMRALPGQNTWFSGNTSST
QVIVAIDGLKTKTTDATPQN--AVAVQVFYRVAPSELQSATGNAEMPTTTPFDLPEGYEY
LADAWLPDRASTS
>AAP31355
-MVGRRNR------RQRSRVSQMTDIMYGSLTLGSTTTWTRKNFPGLANMGDRPFQVISA
KIVVSSASPMLYQARLYSPHDD-DNVGSTGLQMSGTTPRTHRMRALPGQNTWFSGNTSST
QVIVAIDGLKTRTTDVTPQN--AVAVQISYRVAPSELQSATGNSEMPVTTPFDLPEGYEY
LADAWLPDRASTS
>BBA49498
-MVGRRNR------RQRSRVSQMADIMYGSLTLGSTTTWTRKNFPGLANMGDRPFQVISA
KIVVSSASPMLYQARLYPPHDD-DNVGSTGLQMSGATPRTHRMRALPGQNTWFSGNTSST
QVIIAIDGLKTKTSDVTPQN--AVAVQISYRVAPSELQNATGNSEMPVTTPFDLPEGYEY
LADAWLPDRASTS
>BBA49564
-MVGRRNR------RQRSRVSQMTDIMYGSLTLGSTTTWTRKNFPGLANMGDRPFQVISA
KIVVSSASPMLYQARLYSPHDD-DNVGSTGLQMSGTTPRTHRMRALPGQNTWFSGNTSST
QVIVAIDGLKTKTSDVTPQN--AVAVQISYRVAPSELQHATGNAEMPVTTPFDLPEGYEY
LADAWLPDRASTS
>BBA49592
-MVGRRNR------RQRSRVSQMTDIMYGSLTLGSTTTWTRKNFPGLANMGDRPFQVISV
KIVVSSASPMLYQARLYSPHDD-DNVGSTGLQMSGTTPRTHRMRALPGQNTWFSGNTSST
QVIVAIDGLKTKTSDVTPQN--AVAVQISYRVAPSELQNATGSAEMPVTTPFDLPEGYEY
LADAWLPDRASTS
>BBA49620
-MVGRRNR------RQRSRVSQMTDIMYGSLTLGSTTTWTRKNFPGLANMGDRPFQVISA
KIVVSSASPMLYQARLYSPHDD-DNVGSTGLQMSGTTPRTHRMRALPGQNTWFSGNTSST
QVIVAIDGLKTKTSDVTPQN--AVAVQISYRVAPNELQNATGNAEMPVTTPFDLPEGYEY
LADAWLPDRASTS
>BBA49629
-MVGRRNR------RQRSRVSQMTDTMYGSLTLGSTTTWTRKNFPGLANMGDRPFQVISA
KIVVSSASPMLYQARLYSPHDD-DNVGSTGLQMSGTTPRTHRMRALPGQNTWFSGNTSST
QVIVAIDGLKTKTSDVTPQN--AVAVQISYRVAPSELQNATGNAEMPVTTPFDLPEGYEY
LADAWLPDRASTS
>BBA49480
-MVGRRNR------RQRSRVSQMTDTMYGSLTLGSTTTWTRKNFPGLANMGDRPFQVISA
KIVVPSASPMLYQARLYSPHDD-DNVGSTGLQMSGTTPRTHRMRALPGQNTWFSGNTSST
QVIIAIDGLKTKTSDVTPQN--AVAVQISYRVAPSELQNATGNSEMPVTTPFDLPEGYEY
LADAWLPDRASTS
>BBA49558
-MVGRRNR------RQRSRVSQMADIMYGSLTLGSTTTWTRKNFPGLANMGDRPFQVISV
KIVVSSASPMLYQARLYSPHDD-DNVGSTGLQMSGTTPRTHRMRALPGQNTWFSGNTSST
QVIVAIDGLKTKTSDVTPQN--AVAVQISYRVAPSELQNATGNAEMPVTTPFDLPEGYEY
LADAWLPDRASTS
>BBA49569
-MVGRRNR------RQRSRVSQMTDIMYGSLTLGSTTTWTRKNFPGLANMGDRPFQVISA
KIVVSSASPMLYQARLYSPHDD-DNVGSTGLQMSGTTPRTHRMRALPGQNTWFSGNTSST
QVIVAIDGLKTKTSDVTPQN--AVAVQISYRVAPSELQNATGNAEMPVTTPFDLPEGHEY
LADAWLLDRASTS
>BBA49509
-MVGRRNR------RQRSRVSQMTDTMYGSLTLGSTTTWTRKNFPGLANMGDRPFQAISA
KIVVSSASPTLYQARLYSPHDD-DNVGSTGLQMSGTTPRTHRMRALPGQNTWFSGNTSST
QVIIAIDGLKTKTPDVTPQN--AVAVQISYRVAPSELQSATGNSEMPVTTPFDLPEGYEY
LADAWLPDRASTS
>BBA49596
-MVGRRNR------RQRSRVSQMTDIMYGSLTLGSTTTWTRKNFPGLANMGDRPFQVISV
KIVVSSASPMLYQARLYSPHDD-DNVGSTGLQMSGTTPRTHRMRALPGQNTWFSGNTSST
QVIVAIDGLKTKTSDVTPQN--AVAVQISYRVAPSELQNATGNAEMPVTTPFDLPEGYEY
LADAWLPDRASTS
>BBA49436
-MVRRRNR------RQRSRVSQMTDIMYGSLTLGSTTTWTRKNFPGLANMGDRPFQVISV
KIVVSSASPMLYQARLYSPHDD-DNVGSTGLQMSGTTPRTHHMRALPGQNTWLSGNTSST
QVIVAIDGLKTKTTDATPQN--AVAVQVFYRVAPSELQSATGNAEMPTTTPFDLPEGYEY
LADAWLPDRASTS
>BBA49616
-MVGRRNR------RQRSRVSQMTDIMYGSLTLGSTTTWTRKNFPGLANMGDRPFQVISA
KIVVSSASPMLYQARLYSPHDD-DNVGSTGLQMSGTTPRTHRMRALPGQNTWFSGNTSST
QVIVAIDGLKTKTSDVTPQN--AVAVQISYRVAPSELQNATGNAEVPVTTPFDLPEGYEY
LADAWLPDRASTS
>BBA49645
-MVGRRNR------RQRSRVSQMTDIMYGSLTLGSTTTWTRKNFPGLANMGDRPFQVISV
KIVVSSASPMLYQARLYSPHDD-DNVGSTGLQMSGTTPRTHRMRALPGQNTWFSGNTSST
QVIVAIDGLKTKTSDVTPQN--TVAVQISYRVAPSELQNATGNAEMPVTTPFDLPEGYEY
LADAWLPDRASTS
>AAP31352
-MVGRRNR------RQRSRVSQMTDIMYGSLTLGSTTTWTRKNFPGLANMGDRPFQVISA
KIVVSSASPMLYQARLYSPHDD-DNVGSTGLQMSGTTPRTHRMRALPGQNTWFSGNTSPT
QVIVAIDGLKTKTTDVTPQN--AVAVQISYRVAPSELQSATGNSEMPVTTPFDLPEGYEY
LADAWLPDRASTS
>BBA49559
-MVGRRNR------RQRSRVSQMTDIMYGSLTLGSTTTWTRKNFPGLANMGDRPFQVISA
KIVVSSASPMLYQARLYSPHDD-DNVGSTGLQMSGTTPRTHRMRALPGQNTWFSGNTSST
QVIVAIDGLKTKTSDVTPQN--AVAVQISYRVAPSELQNATGNAEMPVTTPFDLPGGYEY
LADAWLPDRASTS
>BBA49510
-MVGRRNR------RQRSRVSQMTDIMYGSLTLGSTTTWTRKNFPGLANMGDRPFQVISA
KIVVSSASPMLYQARLYSPHDD-DNVGSTGLQMSGTTPRTHRMRALPGQNTWFSGNTSST
QVIIAIDGLKTKTSDVTPQN--AVAVQISYRVAPSELQNATGNFEMPVTTLFDLPEGYEY
LADAWLPDRASTS
>AAP31365
-MVGRRNR------RQRSRVSQMTDIMYGSLTLGSTTTWTRKNFPGLANMGDRPFQVISA
KIVVSSASPMLYQARLYSPHDD-DNVGSTGLQMSGTTPRTHRMRALPGQNTWFSGNTSST
QVIVAIDGLKTKTSDVTPRN--AVAVQISYRVAPSELQNATGNAEMPVTTPFDLPEGYEY
LADAWLPDRASTS
>BBA49572
-MVGRRNR------RQRSRVSQMTDIMYGSLTLGSTTTWTRKNFPGLANMGDRPFQVISA
RIVVSSASPMLYQARLYSPHDD-DNVGSTGLQMSGATSRTHRMRALPGQNTWFSGNTSST
QVIVAIDGLKTKTSDVTPQN--AVAVQISYRVAPSELQSATGNAEMPVTTPFDLPEGYEY
LADAWLPDRASTS
>BBA49588
-MVGRRNR------RQRSRVSQMTDIMYGSLTLGSTTTWTRKNFPGLANMGDRPFQVISV
KIVVSSASPMLYQARLYSPHDD-DNVGSTGLQMSGTTPRTHRMRALPGQNTWFSGNTSST
QVVVAIDGLKTKTSDVTPQN--AVAVQISYRVAPSELQNATGNAEMPVTTPFDLPEGYEY
LADAWLPDRASTS
>AAP31339
-MVGRRNR------RQRSRVSQMTDIMYGSLTLGSTTTWTRKNFPGLANMGDGPFQVISA
KIVVSSASPMLYQARLYSPHDD-DNVGSTGLQMSGTTPRTHRMRALPGQNTWFSGNTSST
QVIVAIDGLKTKTSDVTPQN--AVAVQISYRVAPSELQSATGNSEMPVTTPFDLPEGYEY
LADAWLPDRASTS
>BBA49338
-MVRRGSR------RQRSRVSQMTDIMYGSLTLGSTTTWTRKNFPGLANMGDRPSQVISV
KIVVSSASPMLYQARLYSPHDD-DNVGSTGLQMSGTTPRTHHMRALPGQNTWFSGNTSST
QVIVAIDGLKTKTTDATPQN--AVAVQVFYRVAPSELQSATGNAEMPTTTPFDLPEGYEY
LADAWLPDRASTS
>BBA49371
-MVRRGNR------RQRSRVSQMTDIMYGSLTLGSTTTWTRKNFPGSANMGDRPFQVISV
KIVVSSASPMLYQARLYSPHDD-DNVGSTGLQMSGTTPRTHHMRALPGQNTWSSGNTSST
QVIVAIDGLKTKTTDATPQN--AVAVQVFYRVAPSELQSATGNAEMPTTTPFDLPEGYEY
LADAWLPDRASTS
>AAP31336
-MVGRRNR------RQRSRVSQMTDIMYGSLTLGSTTTWTRKNFPGLANMGNRPFQVISA
KIVVSSASPMLYQARLYSPHDD-DNVGSTGLQMSGTTPRTHRMRALPGQNTWFSGNTSST
QVIIAIDGLKTKTSDVTPQN--AVAVQISYRVAPSELQNATGNSEMPVTTPFDLPEGYEY
LADAWLPDRASTS
>BBA49642
-MVGRRNR------RQRSRVSQMTDIMYGSLTLGSTTTWTRKNFPGLANMGDRPSQVISA
KIVVSSASPMLYQARLYSPHDD-DNVGSTGLQMSGTTPRTHRMRALPGQNTWFSGNTSST
QVIVAIDGLKTKTSDVTPQN--AVAVQISYRVAPNEIQSATGNAEMPVTTPFDLPEGYEY
LADAWLPDRASTS
>AAP31353
-MVGRRNR------RQRSRVSQMTDIMYGSLTLGSTTTWTRKNFPGLANMGDRPFQVISA
KIVVSSASPMLYQARLYSPHDD-DNVGSTGLQMSGTTPRTHRMRALPGQNTWFSGNTSST
QVIVAIDGLKTKTTDVTPQN--AVAVQISYRVAPSELQNATGNSEMPVTTLFDLPEGYEY
LADAWLPDRASTS
>BBA49393
-MVRRRNR------RQRSRVSQMTDIMYGSLTLGSTTTWTRKNFPGLANMGDRPFQVISV
KIVVSSASPMLYQARLYSPHDD-DNVGSTGLQMSETTPRTHHMRALPGQNTWFSGNTSST
QVIVAIDGLKTKTTDATPQN--AVAVQVFYRVAPSELQSATGNAEMPTTTPFDLPEGYEY
LADAWLPDRASTS
>AAP31368
-MVGRRNR------RQRSRVSQMTDIMYGSLTLGSTTTWTRKNFPGLANMGDRPFQVISA
KIVVSFASPMLYQARLYSPHDD-DNVGSTGLQMSGTTPRTHRMRALPGQNTWFSGNTSST
QVIVAIDGLKTKTSDVTPQN--AVAVQISYRVAPSELQNATGNAEMPVTTPFDLPEGYEY
LADAWLPDRASTS
>BBA49337
-MVRRGSR------RQRSRVSQMTDIMYGSLTLGSTTTWTWKNFPGSANMGERPFQVISV
KIVVSSASPMLYQARLYSPHDD-DNVGSTGLQMSGTTPRTHHMRALPGQNTWFSGNTSST
QVIVAIDGLKTKTTDATPQN--AVAVQVFYRVAPSELQSATGNAEMPTTTPFDLPEGYEY
LADAWLPDRASTS
>BBA49512
-MVGRRNR------RQRSRVSQMADIMYGSLTLSSTTTWTRKNFPGLANMGDRPFQVISA
KIVVSSASPMLYQARLYSPHDD-DNVGSTGLQMSGTTPRTHRMRALPGQNTWFSGNTSST
QVIIAIDGLKTKTSDVTPQN--AVAVQISYRVAPSELQNATGNSEMPVTTPFDLPEGYEY
LADAWLPDRASTS
>BBA49599
-MVGRRNR------RQRSRVSQMTDIMYGSLTLGSTTTWTRKNFPGLANMGDRPFQVISV
KIVVSSASPMLYQARLYSPHDD-DNVGSTGLQMSGTTPRTHRMRALPGQNTWFSGNTSST
QVIVAIDGLKTKTSDVTPQN--AVAVQISYRVAPSEPQNATGNAEMPVTTPFDLPEGYEY
LADAWLPDRASTS
>AAP31338
-MVGRRNR------RQRSRVSQMTDIMYGSLTLGSTTTWTRKNFPGLANMGDRPSQVISA
KIVVSSASPMLYQARLYSPHDD-DNVGSTGLQMFGTTPRTHRMRALPGQNTWFSGNTSST
QVIVAIDGLKTKTSDVAPQN--AVAVQISYRVAPSELQSATGNSEMPVTTPFDLPEGYEY
LADAWLPDRASTS
>BBA49566
-MVGRRNR------RQRSRVSQMTDIMYGSLALGSTTAWTRKNFPGLANMGDRPFQVISV
KIVVSSASPMLYQARLYSPHDD-DNVGSTGLQMSGTTPRTHRMRALPGQNTWFSGNTSST
QVIVAIDGLKTKTSDVTPQN--AVAVQISHRVAPSELQSATGNAEMPVTTPFDLPEGYEY
LADAWLPDRASTS
>BBA49319
-MVRRGNR------RQRSRVSQMTDIMYGSLTLGSTTTWTRKNFPGLANMGDRPFQVISV
KIVVSSASPMLYQARLYSPHDD-DNVGSTGLQMSGTTPRTHHMRALPGQNTRFSGNTSST
QVIVAIDGLKTKTTDATPQN--AVAVQVFYRVAPSELQSATGNAEMPTTTPFDLPEGYEY
LADAWLPDRASTS
>BBA49468
-MVRRRNR------RQRSRVSQMTDIMYGSLTLGSTTTWTRKNFPGLANMGDRPFQVISV
KIVVSSASPMLYQARLYSPHDD-DNVGSTGLQMSGTTPRTHHMRALPGQNTRFSGNTSST
LVIVAIDGLKTKTTDATPQN--AVAVQVFYRVAPSELQSATGNAEMPTTTPFDLPEGYEY
LADAWLPDRASTS
