# Supplementary material for: Endoparasitoid lifestyle promotes endogenization and domestication of dsDNA viruses
Source: eLife. 2023 Jun 6;12:e85993. doi: 10.7554/eLife.85993 (PMC10259472; doi:10.7554/eLife.85993)
Supplement: Figure 1—source data 1. [file elife-85993-fig1-data1.zip › All_clusters/Cluster3348.aa.aln]

>scaffold_160005:38-338(+):Platygaster_orseoliae
------------------------------------------------------------
------------------------------------------------------------
------------------------------------------------------------
---------------------------------------YFKNTNMSLTEIFMFLDALLG
VNFSVIAKKPIIRVFNEYLTVWRYYTTGQTVTLPSAEEIILTYRFMNLYDPSLTPIIRFI
TSVKYSNCNVPLQKKVKYI-
>YP_002321397
------------MMYSVQSNSARFIYTLNYIHNE--------------------------
------------------------------------------------------------
----------------------------NNTTQCLLKNGFYFSKESRSDEKIRFTETDMY
SIVRTILFMHVFNISPDENIVEIINTGSVSHTIGDELM--F--TSMSLSDMVELLDTMFG
KGFSSVSKRVINKCFNEYTICWKYYACNASIKLPSAADYVNLSKFVNISSCTYGDCERFI
TTNS-TDHKVPLQQTIKLLK
>YP_009553109
-------------MYNLQSNSARFIYTLSGIEPQVVDDQ-----------SNDVLEETQT
NK--------------SRIK------------------QT---SILETKTTCDGMSTL--
----------PMLNSMQSTIENTINPTKQQRRYCKLNSNYYLLKAPRSDEKIRYTESDMY
SIVRTVLFMYCYEMSPNESLNEIINTGEISFDLNQTPN--YIK-TMNMSIMIQLLDSLFG
NNFSYVVGRVLIKCLDEYNHSWRFYPYMSKIILPSARDFVKLARFMNITTFKYSKVTQFI
LNNS-MDHKIPLQNNIKLLK
>YP_001111328
MTDYRKKTNDITTLYNFQSNNARLAYTLTLK-----------------------------
------------------------------------------------------------
--------------------------PTTKSKSTKLFNNFFLNKEPKSDEKYVFTETFMK
KIIRTILFHFTFNIHLKKNIYDIIYSGTIDVYNDFLGGDTLDIERFTIKDFATVLDYLLG
KGFSLVTSKPLIDVYYEYENEWKYATVGRAVNFPSAEDYINLYKFFHIENISYTETGIFI
LRNT-IQSKYKCQNKSKI--
>YP_009553434
-------------MYSIQSNSARFIYTLNYKENQ--------------------------
------------------------------------------------------------
----------------------------NKSNQCRLKSGLYFSKESRSDEKIRYTETDMY
SIMRTILFLYTFRVSPNESLLEIVNTGQVNYHFGSPVV-----VDLDLHGLIGLYDTIFG
KNFSNVTSRVLNKCFNEYATIWQYFPYENSIKCPSASDFINCAKFVNACVAEYAPCEKFI
TTNG-TDHKIPLQQAIKKLT
>YP_009346004
-------------MYNIQSNSARFIYTLSNIKPMETIRS---------------------
------------------------------------------------------------
--------------------EQDHNHNHYQQKYCKLKTNYYLSKVPRSDEKIRYTETDMY
SMVRTVLFMYCYEMTPQESLNEIINTGEITFDMATLPK--QIK-LLNMTIITELLDSLFG
ENFSHVIGRVLIKCLDEYRNFWRFYPYIPKITFPSALDFVKMSRFMNITMFKYSQVTQFM
LNNT-MDHKIPMQNNVKHLQ
>YP_009551725
-------------MYNIQSNSARFIYTLSATRPDSKYKLKRIQPEIGNHHVNSILNDPQS
KYIKDEDFPDDTLKRHDSIANVYLPTTSTTDTCTTTITKTSNITTIPTTNKCKSSENLAN
DTKISNNQNTPHLLPSTTASAIQISSNILRQPYCKLKNGFYLTKVARSDEKIRYTETDMY
SMVRTVLFIHCYGITPMESLTQIINTGEITFECDDFPN--QLRQNLTLGIAVQLLDMLFG
DGFSTVVSRMVIKCMQEYNCVWRYYPYNSRITCPSALDFIKLARFINTSTFQYSKSTQFM
LNNT-CDHRIPLQNTIKRLR
