# Supplementary material for: Endoparasitoid lifestyle promotes endogenization and domestication of dsDNA viruses
Source: eLife. 2023 Jun 6;12:e85993. doi: 10.7554/eLife.85993 (PMC10259472; doi:10.7554/eLife.85993)
Supplement: Figure 1—source data 1. [file elife-85993-fig1-data1.zip › All_clusters/Cluster26563.aa.aln]

>QANH01000429.1:31859-32774(+):Harpegnathos_saltator
MSLEKDEEVVIFEAYLAGSANIFKNLIELLSQVAPIKKSDNSNKSIKQAFFKITKNGIYI
NIDHQSDILINISLDADKFGSYKYNFSLPELHIGITLDIIKDALKNVKKSEGVALCIRKK
TFQTMPNEMSFSISSMDNNNASRGFVVKFNIVQNININAMLDGQELIEMRSNQFLGLCKD
MGGSKKQIKVIVHN-----DSVVFSCNMVDIATKWLSFPIEEEVFQSSIHEKLYFLNHFK
SEHIKTITKLATFDDTIKMSCVDDSIV--FKSYITRCTPTKARHLPTEYIGKINIWVKAE
PKK--EISDDEDDL
>scaffold_9485:1181-1982(+):Ceratosolen_marchali
--------MDIFKSKCTVNTVIFKYLIEMMAQISSVESLDTNKKRINQIYFKISKDNIEF
LSDPHKIVTSCARISTNFFTEYFYNDEYP-LCIGVSMDVLKTCFKYVHRIDHMDISIHQD
EYNNFPDTISFVLN------KTKGFSIKFNIVQNVDMGSYNAYKHVLEVESSRFANLYRE
IGGVKRKVRIHMQD-----DHVYMTSTMVDIAENWVKFKIADKLELCRDV----SETFVK
SEYFKIASKISNFGCKISFCM-DQSMNILLVTNIV-----NVKESKD-VIGDIKILIK--
--------------
>NP_149899
MSLEKDEEVVIFEAYLAGSANIFKNLIELLSQVAPIKKSDNSNKSIKQAFFKITKNGIYI
NIDHQSDILINISLDADKFGSYKYNFSLPELHIGITLDIIKDALKNVKKSEGVALCIRKK
TFQTMPNEMSFSISSMDNNNASRGFVVKFNIVQNININAMLDGQELIEMRSNQFLGLCKD
MGGSKKQIKVIVHN-----DSVVFSCNMVDIATKWLSFPIEEEVFQSSIHEKLYFLNHFK
SEHIKTITKLATFDDTIKMSCVDDSIV--FKSYITRCTPTKARHLPTEYIGKINIWVKAE
PKK--EISDDEDDL
>YP_009046800
-----MTEETIFEAYLSESANIFKHLIELFSQVAPIKKSDNSNKSIKQAFFKITKNGIYI
NIDYESDILINAVLNAGQFDSYKYNFPVPELNIGVAIDILKKFLKTVKKNEGVSLCINKK
PDQTMPNKISFSISSPICD-SITVFSINVNIVQNIKINATVDGQELKEINSEQFTNVCKL
MSGSKSQIKVIANTSKTDKPTIVFSRDEFNMGDVWRAFPLKIER-----GFEIDFTNYYK
SEYFKTILKLSSFDKTIKISYVDDTIG--FKSRISKNS------KSDQYIGTISIWIKSE
DPPKKEDCSDDDDY
>YP_009220744
-------MIEILSSVCNVNTCFLKTLIDIMSQASSSDTLNPTPAIIKQVVFKFSKEGIEV
TSDHNRRVFASASIFNTFFCEYEYKEDFP-ICIGISLEILKSCFKHVHKQDTVKMTISKE
EFATFPNVIDFIIN------ENKGFSIKFNIVQNIECDEQTSFEKIVSVSSTRVSNIFKE
LGNIRQNVSMSLAT-----DQIKLSSNIINLAESWVSFPIPRRTKT--------NQIDTK
SEYFKFLSKMAVFDERCDIFMETDTMNVVFETNIK-----NYRESKTKIFGRIRIGITNN
VKA-----------
