# Supplementary material for: Endoparasitoid lifestyle promotes endogenization and domestication of dsDNA viruses
Source: eLife. 2023 Jun 6;12:e85993. doi: 10.7554/eLife.85993 (PMC10259472; doi:10.7554/eLife.85993)
Supplement: Figure 1—source data 1. [file elife-85993-fig1-data1.zip › All_clusters/Cluster26085.aa.aln]

>QANH01000554.1:31280-31457(+):Harpegnathos_saltator
---------FNFYYIFHYTFVFQIQCIHGIQISYLLCPFEEPSNNKHVHTIRHYLVRNYQ
YIKLCNLL
>QANH01000809.1:28805-28982(-):Harpegnathos_saltator
---------FNFYYIFHYTFVFQIQCIHGIQISYLLCPFEEPSNNKHVHTIRHYLVRNYQ
YIKLCNLL
>NP_149537
MPNVWCCVAFNFYYIFHYTFVFQIQYIHGIQISYLSCPFEEPSNNKHVHTIHHYLVRNYR
YIKLCNLL
