# Supplementary material for: Endoparasitoid lifestyle promotes endogenization and domestication of dsDNA viruses
Source: eLife. 2023 Jun 6;12:e85993. doi: 10.7554/eLife.85993 (PMC10259472; doi:10.7554/eLife.85993)
Supplement: Figure 1—source data 1. [file elife-85993-fig1-data1.zip › All_clusters/Cluster15592.aa.aln]

>QANH01000554.1:21845-25001(-):Harpegnathos_saltator
MIELKLKNFKCFENK-TFYFKD-EMVLISAPSGSGKTSILSAIKFALWGSGKT--LTKGE
IMHGKNSCSVTLTYN-------DITIQRTKRPNRLVYTKQ--------------------
--------------------------NEIYEDNEAQIYINEYFGNQ-------------P
HNNFLESSSLDKTEYLEKMAFGKSTEIIEL-MKENTKENIRSINDET-NNTEGQLSLTKK
LLKSVINDWNNRMCSIVEPQ---IPVFEN-------RVLNVSIYEEKDNIEKEIESLKLK
NINHSILK--SKLETILKQKYDLMNQIQNVKNNIDVTKNNLIYL-NDLSTISIDDLQEKI
NKLNHEKQILNEKHTKILIEKSNLQNFLNEK-----------NTLNQKLTELKIKKENLT
--------PTIV-------------------------LPSEEN--TEQSTQSFSLLKTRE
THELN--SLKTTLQNDISCMTEIMLKESVCKSQTDSLKKNIVKIEDEVVRLLNITKTVNL
TLMNENLSALYQQSDHFNKIAAQKTILTTKVQNINIEKSKIEEKMV--------------
----KTQK---CNEDDVNKLDFKVQKLEKVKSFNKY-----------L----NSIKEHLK
QSFPGVKTLEFTGHKSQLSVIKDFFEDAL--YTQKLGDNKAPKYKCPKCLHPLSIQHKND
KINIVSYIGEYIL-------------EIIV--KVNELLSEYNNETTIEVMDDEE------
--IENIKDFKKLILEREAFQIQIEKLEEEIKNLPVLYDKSNEIQSLQNTIASYNA-----
-N---NIQ--------LLKEETKLKEEKKLLTQNITMSKLINEESNKIKDT------YKI
MIGIDKDITNE--DIQTYLKKELSDLESELKERLIFETNLLIYNDIVSQIKTILDRQTII
TEEIATIKKFIEEHSNIDELIYNLNQEHNLCYTNLLNKHKYEQYNTQLLNYTNLCVEYNE
SLNKVETDMETLKDQIKDDEKCCLELQKLQEYMKQIESFIKIQKKYELELNKFNEWTKLK
NEYKKSV---SNYETIINDLENRLLKLKNEYSASITLKLKISEAQNIALTSLVDTINIYV
QQ----FLDLFFEEPIVINLTMFKETDKKGLKATPRYQPKVTVNLYYKGVLCPSD-LSSL
SSGEYARVSLAFTLAFHQINNNKVTPLMLDERTANLDQDLSTLIYSVIKE--NFPNQLLL
VVAHQVITGPFDNIITLQDSN------
>QANH01000809.1:35261-38417(+):Harpegnathos_saltator
MIELKLKNFKCFENK-TFYFKD-EMVLISAPSGSGKTSILSAIKFALWGSGKT--LTKGE
IMHGKNSCSVTLTYN-------DITIQRTKRPNRLVYTKQ--------------------
--------------------------NEIYEDNEAQIYINEYFGNQ-------------P
HNNFLESSSLDKTEYLEKMAFGKSTEIIEL-MKENTKENIRSINDET-NNTEGQLSLTKK
LLKSVINDWNNRMCSIVEPQ---IPVFEN-------RVLNVSIYEEKDNIEKEIESLKLK
NINHSILK--SKLETILKQKYDLMNQIQNVKNNIDVTKNNLIYL-NDLSTISIDDLQEKI
NKLNHEKQILNEKHTKILIEKSNLQNFLNEK-----------NTLNQKLTELKIKKENLT
--------PTIV-------------------------LPSEEN--TEQSTQSFSLLKTRE
THELN--SLKTTLQNDISCMTEIMLKESVCKSQTDSLKKNIVKIEDEVVRLLNITKTVNL
TLMNENLSALYQQSDHFNKIAAQKTILTTKVQNINIEKSKIEEKMV--------------
----KTQK---CNEDDVNKLDFKVQKLEKVKSFNKY-----------L----NSIKEHLK
QSFPGVKTLEFTGHKSQLSVIKDFFEDAL--YTQKLGDNKAPKYKCPKCLHPLSIQHKND
KINIVSYIGEYIL-------------EIIV--KVNELLSEYNNETTIEVMDDEE------
--IENIKDFKKLILEREAFQIQIEKLEEEIKNLPVLYDKSNEIQSLQNTIASYNA-----
-N---NIQ--------LLKEETKLKEEKKLLTQNITMSKLINEESNKIKDT------YKI
MIGIDKDITNE--DIQTYLKKELSDLESELKERLIFETNLLIYNDIVSQIKTILDRQTII
TEEIATIKKFIEEHSNIDELIYNLNQEHNLCYTNLLNKHKYEQYNTQLLNYTNLCVEYNE
SLNKVETDMETLKDQIKDDEKCCLELQKLQEYMKQIESFIKIQKKYELELNKFNEWTKLK
NEYKKSV---SNYETIINDLENRLLKLKNEYSASITLKLKISEAQNIALTSLVDTINIYV
QQ----FLDLFFEEPIVINLTMFKETDKKGLKATPRYQPKVTVNLYYKGVLCPSD-LSSL
SSGEYARVSLAFTLAFHQINNNKVTPLMLDERTANLDQDLSTLIYSVIKE--NFPNQLLL
VVAHQVITGPFDNIITLQDSN------
>scaffold_5501:3776-5726(+):Ceratosolen_marchali
IMSLMLKNFKCFGSA-KIDFTS-GSTLIAAPSGFGKTSIFDAIKFVLWSSKNTD-----I
ISIGKSKCEVVFVYN-------GYVFKRTKGPNYFTIYDT--------------------
--------------------------VKKRFVEDKEAFVNLYFSQP-------------K
YN-FLSASSTQQISILESMTSNN--IDIDI-MKERLKSHLQECKRQL-IQ----L-----
--DSSIK--------TLETVLSNLPYPNA----IEQPVIDASLSETELL---AQESLV--
-------------------------------------------F-GELNRVKML------
--------------------KMSLHSYT------------------LELMSVKSD-NAVI
--------P-------------------------------------------FGNLK---
-------SMKS-LLGE--------------------------------------------
------MDNLLERKKYLNV---------------SANRKELETSLAS-------------
----------------FKKRLVEV---ENVEGAIII-----------I-------DK---
-KISGLLK----PDETVSSVMRKLA-D-----VTIASVHVCAKYTCPNCSIKLDLIDNNL
VVDLEL----ERL-------------RIIM--------------------ES--------
---------------------------------------HEKIQELRTQLGGCSS-----
-A---TIKTTIFEIENLLVDHARFADLTKKLSE-----------------M---------
------------PD--------RAELVKSICQLEEYNEQNKIRNFLLSNI----------
------------------------------------------------------------
-------------EKVKNELDNCQDEQLLSESYKSLGHKIKINREYQYHYKNWEVNTSMR
EHYENTA---R----TLKEAKEAFRIHKELDNRLMQLKVLIEKSQSEALSSIISMLNSEV
NY----WCSQFFDDGLQIQIVE----------NCTGSKPQLIISAINKGTLE--K-LSNL
SSGEYARVKLAFDLVFYKLANTK-APLLLDEVTANLDNAMSSKIFKRISS--VT--ENVF
VISHQAVEGDFDNVLRADELIQLTSKI
>NP_149513
MIELKLKNFKCFENK-TFNFKD-EMVLISAPSGSGKTSILSAIKFALWGSGKT--LTKGE
IMHGKNSCSVTLTYN-------DITIQRTKRPNRLVYTKQ--------------------
--------------------------NEIYEDNEAQIYINEYFGNQ-------------S
HNNFLESSSLDKTEYLEKMAFGKSTEIIEL-MKENTKENIRSINDET-NNTEGQLSLTKK
LLKSVINDWNNRMCSIVEPQIPQIPVFEN-------KVLNVSIYEEKDNIEKEIESLKLK
NINHSILK--SKLETILKQKCDLMNQIQNVKNNIDVTKNNLIYL-NDLSTVSIDDLQEKI
NKINHEKKILNEKHTKILIEKSNLQNFLNET-----------NTLNQKLTELKIKKENLT
--------PTIV-------------------------LSSE----NEQSTQSFSLLKTRE
THELN--SLKTTLQNDISCMTEIMLKESVCKSQTDSLKKNIVKIEDEVVRLLNITKTVNL
TLMNENLSTLYQQSDHFNKIAAQKTILTTKVQNINIEKSKIEEKMV--------------
----KTQK---CNEDDVNKLDFKVQKLEKVKSFNKY-----------L----NSIKEHLK
QSFPGVETLEFTGHKSQLSVIKDFFEDAL--YTQKLGD-KAPKYKCPKCLHPLSIQHKND
KINIVSYIDEYIL-------------EILV--KVNELLSEYNNETTIEVMDDEE------
--IENIKDFKKLILEREAFQIQIKKLEEEIKNLPVLYDKSNEIQSLQNTIASYNA-----
-N---NIQ--------LLKEETKLKEEKKLLTQNITMSKLIHEESNKIKDT------YKI
MIGIDKDITNE--NIQTYLKKELSDLESELKERLIFETNLLIYNDIVSQIKTILDRQTII
TEEIATIKKFIEEHSNIDELIDNLNQEHNLCYTNLLNKHKYEQYNTQLLNYINLCVEYNE
SLNKVETDMETLKDQLKDDEKCCLELQKLQEYMKQIESFIKIQKKYELELNKFNEWTKLK
NEYKKSV---SNYETIINDLENRLLKLNNEYSASITLKLKISEAQNIALTSLVDTINIYV
QQ----FLDLFFEEPIVINLTMFKETDKKGLKATPRYQPKVTVNLYYKGVLCPSD-LSSL
SSGEYARVSLAFTLAFHQINNNKVTPLMLDERTANLDQDLSTLIYSVIKE--NFPNQLLL
VVAHQVITGPFDNIITLQDYN------
>YP_009046808
MVELKLKNFMCFENK-TFTFPN-RMTLISAASGSGKTTIISAIKFALWDSIRIDGKRKKE
IMHGKSSCSVTLTMREEELGGPKILIQRTKRPNRLVLKLG--------------------
--------------------------NTEFEDAEAQEMINTRFGRP-------------S
IN-LFEMSAPESLEYLEGMSLGFPGSDLES-LKDKVKNFYHNITTEI-KINEGQILVYKK
LVEET----KNRLSQIFVNEIPKLGTPET----LETLAISVPEWGS------ELVSLV--
--GDEVVD--------VDTCVNVLNSSTNSLNSLDLEAKKN--L-SEETTLKLREI----
------------------QIKNELQNLFNQK-----------QIVSEEYEKVSGE-IIII
--------PLCSVEDTVD-ELSGDLTKNQTVLKGLYEMQAERRIKKECELTSYKFLT---
-------KEKNSLQNRIDS-----------------LTESISKVDEDS------------
------LNALITKAKQINELSIQVEISKNKIKSLEKERDDIRSAIDNLT-EYFEEEPS--
----VLTK---SSEESLSRELFELRKLKNES--VKM-----------L----QC------
---LKLENCKFEDITSM---ILK-VEE------NLKTSQTSSVIKCPKCLDFIEVCNDEG
GISLKEWSPAEIQ-------------DISMLKKVEKQLFDIEQMHTIEWYETK-------
--LQM---LSEMKNNQTLYNSKVDDLEKEILNYTKLNN----------LLNPLEQ-----
-D---TVQ--------VFPK--RLEDLMSSLTQHLLNKTFLNDEKQKIQIIQSKLNDIRL
WTGEHDDEDNNYKKQITTFEETCKDLEAKLCERETFDRLTE-KNEKKIQLE------GLL
QVKIQTLG----------D--------------------LWSSKNKELIDIKNNLI----
-----------LKGDYGN--DISLKIE-------KLKIKIKLLQKYKCDLLEYEKHKRAF
DTCKAEL---GKYVYTLSELTQKEKCLTERYKAVLTIKSKIAEAQSLALGSLVDTINFNL
QP----ILDSFFEDPIVVNLAMFKETKNSG------FKPKVTVSVYYKGMLY--D-ISSL
SSGEYARISLAFTLVLQKINGTNLTPLLLDERTANLDQDLSTLIYSVVKE--SFPNQIVL
VVAHQVITGPFDEIMTLNLEGS-----
>YP_004732890
-MKLTLKNFRCYTSQ-TFEFEDDNITLISGASGRGKTSLLLAIQFVLYGSSTH----KYL
VSHNSTSCEVTLVYK-------NFKVKRTKRPNILNLEVD--------------------
--------------------------GKFYEDKEAQIILNKYFGVT------------PS
SNFFMDLSHLEKMEFLEKIVN--ANCDVKD-LKNKIKIELGDLNKQM-AILDGQILNANN
MLEIV------------QK-------PTK----VEKPIISKFFEDGITL-SKEELFLK--
----------------------------------------------REETISQLKLNE--
--------KLNQLHSKLIDTKHHIQNEIDEVGDI-KDESKEIKKLKSEIESLTQERIHFE
LCKNK----MIMVEESLK------------------------------ELKKYEKYT---
------------------------------SNDLEELNHQLVCINILIERCLK-------
---------------------------YSKIREINKLKNEYIVTLKLEQDEHFNSQSALN
LQIVDLQLEES-KINDLNQFEQINQKFNDYLNFNSK-----------H------------
-NLN--------KIKEL-------IA--------DLKLKFFKNYNCKRCNHPFAINMDTL
--EMSEWIE-----NIVGDTVGPPKDVKIKLSNLENLIVTIEE--GDKFIKKTDI-NIVQ
ETIKKIKKYKSLIVL---VK--------------P-FKPSISLVKMKEKLESEEE-----
CS---NLDESDPL-DLKDLDPEDLKDKKRDLTIKINK------ISDKLTSK---------
---------NNLLKKIKI-----EE-YSKYHEEEHFKLITLIENKN-ASI----QSKIIN
QEEFKRIE----------------------------------------------------
---KLRSKLSQINIEIEKLNFV-DTSPHLQ----HILKCVDLGLEYHNNNYHYSIFQSQL
KKYKKV-------KETFNELVENKKKLEQTYLKMCIFKQKVIESEHESLEGIINTINTHL
SILLQDFFSESFGDPIQIYLELISE-----------KRPQVNIVIQYKGNTT--D-YKSL
STGEAARVKLAFDLTFKEILGEQ--IIMLDECTANLDQDLSTKIFNTVKS--AFPSKCVL
IIAHQVVMGTFDHILNL----------
>YP_009010700
-MKLTLKNFRCYTSQ-TFEFEDDNITLISGASGRGKTSLLLAIQFALYGSSTH----KYL
VSHNSTSCEVTLIYK-------NFKVKRTKRPNILNVEVD--------------------
--------------------------GKFYEDKEAQIILNKYFGVI------------NS
SNFFMDLSHLEKMEFLEKIVN--ANCDVKD-LKNKIKIELNCLVKQM-AVLDGQILNANN
MLEIV------------QK-------PTK----VEKPIISKFFEDGIIL-SKEELFLK--
----------------------------------------------KEKTTSQLKLNE--
--------NLNQLHSKLMYEQHHLQNEIDEVGNERVDESKEIQKLKSEIESLIQQKIHFE
MCKNK----MIMVKETLK------------------------------ELKKYEKYT---
------------------------------SNDLEELNHQLKSLNVLIEKCLK-------
---------------------------YSKIREINKLKNEYITTLKLEQDEHFNTQSIVE
LQLKDLQLKES-KINDLNQFEQINQKFNDYLNFNSK-----------H------------
-NLN--------EIKER-------VA--------DLKLKFFKNYNCKRCNHPFAINMDTF
--EMSEWTE-----NMGGTTHHPPKDIKIKLCNLENLIVAIEE--GDKFIKKTDI-NKVQ
ETIKKIKKYKSLIVL---VK--------------P-FTSSISLVKMKEKLDS-EV-----
CS---NLDEPDLK-DLETLDLEDLKDKKRDLTIKINK------ISDKLTCK---------
---------NNLLKKIKI-----KEEDSNYNEEEHFKLINSIENKN-ALI----QSKIIN
QEKFKKME----------------------------------------------------
---KLRSKLSQINIEIKNLNFV-DMSSHLH----HTLHFIDLGLEYHTHNHHYSMFQSQL
KKYKKV-------KETLNELVENKKKLEQTYLKMCIFKQKVIESEHESLEGIINTINTHL
SILLQDFFSESFGDPIQIYLELISE-----------KRPQVNIVIHYKGNIT--D-YKSL
STGEAARVKLAFDLTFKEILGEQ--IIMLDECTANLDQDLSTKIFNTVKS--AFPSKCVL
IIAHQVVMGTFDHVLNLN---------
>YP_009010923
-MKLTLKNFRCYTSQ-TFEFDDDAMTLISGHSGRGKTTILLAIQFVLYGLSNH----RYL
ISHNFTSCEVILYYK-------NFKIKRTKRPNVLNVWID--------------------
--------------------------NVKYEDKEAQVILNKYFGLV------------NS
SIFFMDLSHLEKMEFLEKIVN--ADCDVKE-LKNKIKNRLLQLNKEL-AILDGQILTTQN
MFELI------------QK-------PEK----VKKPLINEFFGEKEPY-SQEELILQ--
----------------------------------------------KQSVIQQLEDLK--
--------IIYEKYNHYSTELTTIQCEIDGLQNLNLNINNKIQQDLIELENLTIKNNTLN
KLQSK----ILMVEETKK------------------------------ELKNYENIH---
------------------------------KDQLDDLNQQLQIVNQKIETCLK-------
---------------------------HKKIQKLNKLKTQYSSTLLFEQKEWQHQKDLLT
IEVNKIKFDNS---KDLYNLEQDLQKIKHCKTFNLK-----------F------------
-DKN--------DVLNQ-------IE--------ALKLNFFKNYNCPNCNHSFSINMDTF
--DLHTQVE-----NSGKS--SNIQNIKLSLQKLEQIYSQIED--NEKWMINFDE-DVLI
ETINSIKNFNKLKLELTKYE--------------C-FQPSKFLIQLQDNIESLS------
------IDIPVPESQSNMYNLDDLKDQKRDLTVKINK------LSNQLMFK---------
---------NNLLKKINT-----QD---IYDKDEHLKIIQLIKETN-ESL----KLSYIE
SEKVKNFK----------------------------------------------------
---RLETKLNSINENLKKLNFNPELKPQLQ----QLLEFIELGLTYHLNYQKYLSFQVEL
KKYKKV-------KETLKNFIDSKKQVEQTYLKTCILKQKVIESEHESLEGIVCTINTHL
SILLQDFFSESFGDPIQIYLELTSE-----------KRPQVNIIINYKGNVV--D-YKSL
STGEAARVKLAFDLTFKEILGEQ--IIMLDECTANLDQDLSTKIFNKIQG--SFPAKTIL
VVAHQVVMGTFDHLLQL----------
>YP_008357454
-MKLTLKNFRCYTSQ-TFEFDDDAMTLISGPSGRGKTTILLAIQFVLYGLSNH----RYL
ISHNCTSCEVILYYK-------NFKIKRTKRPNILNVWID--------------------
--------------------------NVKYEDKEAQIILNKYFGLV------------NS
SIFFMDLSHLEKMEFLEKIVN--ADCDVKE-LKNKIKNRLLQLNKEL-AILDGQILTTQN
MFELI------------QK-------PEK----VKKPLINEFFGEKEPY-SQEELILQ--
----------------------------------------------KQSVIQQLEDLK--
--------IIHEKYNHYTTELTTIQCEIDGLQNLNLNINDKIQQNLIELENLTIKNNTLN
KLQSK----ILMVEETKK------------------------------ELKNYENIH---
------------------------------EDQLDDLNQQLQIVNQKIETCLK-------
---------------------------HKKIQKLNKLKTQYSSTLLFEQKEWQHQKDLLT
IEVNKIKFDNS---KDLYNLEQDLQKIKHCKTFNLK-----------F------------
-DKN--------DVLNQ-------IE--------ALKLNFFKNYNCPNCNHSFSINMDTF
--DLHTQVE-----NSGES--SNIQNIKLSLQKLEQIYSQIED--NEKWMINFDE-DVLI
ETINSIKNFNKLKLELMKYE--------------C-FQPSKFLIQLQDNIESLS------
------IDIPVPESQSDMYNLDDLKDQKRDLTVKINK------LSNQLMFK---------
---------NNLLKKINT-----QD---IYDKDEHLKIIQLIKETN-ESL----KLSYIE
SEKVKNFK----------------------------------------------------
---RLEKKLNSINENLKKLNFNPELKPQLQ----QLLEYIELGLAYHLNYQKYLSFQVEL
KKYKKV-------KETLKNFIDSKKQVEQTYLKTCILKQKVIESEHESLEGIVCTINTHL
SILLQDFFSESFGDPIQIYLELTSE-----------KRPQVNIIINYKGNVV--D-YKSL
STGEAARVKLAFDLTFKEILGEQ--IIMLDECTANLDQDLSTKIFNKIQG--SFPTKTIL
VVAHQVVMGTFDHLLQL----------
>YP_009010459
-MKLTLKNFRCYTSQ-TFEFDDDAMTLISGPSGRGKTTILLAIQFVLYGLSNH----RYL
ISHNCTSCEVVLYYK-------NFKIKRTKRPNILNVWID--------------------
--------------------------NVKYEDKEAQVILNKYFGLV------------NS
SIFFMDLSHLEKMEFLEKIVN--ADCDVKE-LKNKIKNRLLQLNKEL-AILDGQILTTQN
MFELI------------QK-------PEK----VKKPLINEFFGENEPS-SQEDLTLQ--
----------------------------------------------KQSVIQQLEDLK--
--------IIHEKYNHYSTELTTIQCEIDGLQNLNLNVGDKIQQDLIELENLTIKNNTLN
KLQSK----ILMVEETKK------------------------------ELKNYENIH---
------------------------------EDQLDDLNQQLQIVNQKIETCLK-------
---------------------------HKKIQKLNNLKIQYSSTLLFEQKEWQRQKDLLT
IEVNKIKFDNS---KDLYNLEQDLQKIKHCKTFNLK-----------F------------
-DKN--------DVLNQ-------IE--------ALKLNFFKNYNCPNCDHSFSINMDTF
--DLHTQVK-----NGGGG--GDIQNIKLSLQKLEQIYSQIKD--NEKWMINFDE-DILI
ETINSIKNFNKLKLELMKYE--------------C-FQPSKFLIQLQDNIESLS------
------IDIPVPKSQSNMYNLDDLKDQKRDLTVKINK------LSNQLMFK---------
---------NNLLKKINT-----QD---IYDKDEHLKIVQLIKDTN-ESL----KLSYIE
SEKVKNFK----------------------------------------------------
---RLKTKLNSINKNLTNLNFNPELKPQLQ----QLLEYIELGLAYHLNYQKYLSFQVEL
KKYKKV-------KETLKNFIDSKTSVEQTYLKTCILKQKVIESEHESLEGIVCTINTHL
SILLQDFFSESFGDPIQIYLELTSE-----------KRPQVNIIINYKGNVV--D-YKSL
STGEAARVKLAFDLTFKEILGEQ--IIMLDECTANLDQDLSTKIFNKIQG--SFPATTIL
VVAHQVVMGTFDHLLQL----------
>YP_654666
-MKLTLKNFKCYTSA-TFNFALDSTTLITGPSGQGKSTILLAVQFALFGMTGH----RYV
ISHNKSSCEVVLEYR-------DFWIKRTKRPNVLLVRWK--------------------
--------------------------GQAYQDDEAQVVLHRWFGTTA-----------NC
STFFLDLSHVEKMEFLERIAN--ATYNVGE-LKARVKAHLSTLSRDL-AVLDGQIATSNE
MAAFV------------EK-------PDP----IPEPNRDLVEESLRDA-TQEQVEEV--
----------------------------------------------RRQTLRLRSCEV--
--------EKSNKHATLQAQRGEIEHELRLLGPANDTVATQIATLEESVARLKAQADQLQ
ADKEA----RILMEDQSS------------------------------RLTQYDSVS---
------------------------------EAAVSERVERVEQLNRAIADAVT-------
---------------------------MEQLWELDREQQTAARLLEQERHEWRERLDQAQ
VELDHIAAELGPDQDGCPEVEQRCHEYWHAKSFNSD-----------H------------
-NLP--------QLKEE-------MV--------QIRARLYKPICCTQCHHKMLVNMATW
--EVKDGDDGPICATTGSGEKGRLQADRKRLQQLETLMGQINH--NEAVMASTPI-DELT
ARLQLYRDRETVRERIRQMQ--------------T-FQPSASLAALEHKIKTNVH-----
FK---RKSKSTIALVPLLESVESLRERKCTAVVQLDL------MKQQLAAK---------
---------DKLERQLAH----YPSSVVHYSEEAHRSSLDELEVCV-GQL----ADKRLE
ADRVRTIR----------------------------------------------------
---RLEAKRAKLQTKLDELNHCPEDLTRHE----SKLREVNVALEYWARVTEYQSYCARL
DKWNQF-------HASLRDARDRRERMEKQYRTTVTFSRMVCEAEHESLQCVVSVVNSHL
EILLQDFFPDCCGDPIQIQLELCHDK----------QRPQVSATINYKGNRV--D-YKSL
STGEYARVKLAFDLTFKEILGET--IIMLDECTANLDQDLSTKIFQKIIS--TFPSKTIL
VVAHQAVAGIFNHVLTL----------
>YP_009021099
-MKLTMKNFRCYTSQ-TFNLNDDQITLINGPSGQGKTTILLAIQFVLYGSSSH----KYL
VSHAQTSCEVVLEYK-------EFKIKRTKRPNILSLWHFAG----KE------------
------------------------KTPRKYEDDDAQEVINKYFGGK------------DN
QNFFMDLSHQEKMTFLEQLIG--PNCDISD-LKLRIKTQISEVNKEL-AVLEGQVETANS
LSKLV------------EK-------PLK----VDKPVLGPELSRYSDL-LKDQSNVE--
QA--------------------------------------------IAETTQDIFRQN--
--------KIKEEVYGLSQQKQLLNKQLMEIGNIDLDIESKMKKVEKELAVLKLDEKALT
LAKESCAIAASELQKTKH------------------------------ELKQFEDVG---
------------------------------DG--SGLESEIAAVDEEISRQER-------
---------------------------YAAILNYMKKQQEYENLLALEKQCWEQDKIEIE
TNINLLSLSTA--DLDENSLTKKQMDIEAAVEFNSK-----------H------------
-SLE--------SIDSQ-------IE--------TLVAQNRKTLTCHHCSSSLFLNLQTL
--EFEKDFVPRKH-TKLNTDTVALRDAEIQIKKLNKLKDKFIH--NQLLLENENA-EDIS
HKLLLVKQIKELRRDFQKIS--------------V-FKASNTLNKLKSWLDSNIS-----
L-------TSEIALGTPPQDIEKLKDVRRDLTIQKNN------FEIRAKSK---------
---------LRLERKMAK----LIANKIDYCESKHKNIQDQIEDKT-SLL----RQMAVE
MDRFTTFS----------------------------------------------------
---NLKSNLEELELRLTKFNFCEERVQEFE----EKLEQLHSLQIYYVRFKEYKQYQTQL
KKYKQV-------KDTLRSTQKLKEERENFYLKLLLFKKR--------------------
------------------------------------------------------------
------------------------------------------------------------
---------------------------
>YP_009220678
-MFISMTNFKCFAKA-RIELEDGTFTLVSAPSGFGKTTILDAIAFCLWNAGRD------V
MKIGKRKCEVVIEWGD----LY---IRRTKGPCFLEVKDKGV------------------
-------------------------LVP----------------DGEEFIRSRFVQC---
ERNFVDQSSAKQMQMIERIVNSF--EMDEK---LDKIKLLCKEGGERVNKLEGRVEATKR
----A--------ASM-------AFVPDP----VDEPSKNFK-EISD----RDIECQVR-
RL--------------------------------------------DKLKSDLRAR----
------------------------RNVERQL-------SERDTPKLASS-DIAEELRSV-
-----------------------QL----------------------DNAR---------
----------------------------------------NEAL----------------
----------------------------------SSTRRSIEGRLR--------------
----RLANVDESEEEDLKHSLFESEEIESLIAKY---------------------G----
-------------LTRDAAALKKIVSD------AERSQRYKTKLSCPNCKCRLVNDNDVL
IRIKDEASDRA-------------------EA----------------------------
-ARRVL---NSRAAASRDIK---------------------------RLIDQI-------
--------------YEK-------KRLAKEL-----------------------------
--------------EEAP----VAEE-------------LKSTRDLERAMSSALEYETL-
RRQLDRF----------DV----V------------S---------------------EE
DIASMAENIEDMRR-----------------ERQT-------AAQYLNDLARWRTYETCK
NNKIKL-------EEELISLEGKRDTSLSAISKLQCVKRCIDVAKGEAIASALDFLNSEI
AFLIRAFF---DEDDVDVYLKETAVVK-----STKSEKPQISVNVAMRGCEM--K-MSNL
SSGEMARVRLAVDMAYAKLVGSA-APVVLDECTANLDADISTKIFYAVKD--YFEGKTVI
VISHQAVEGLFDAVIDQEMLESVCEKS
>YP_009238616
-MELQLQNFRCFKSK-EITFPEKGLVLLSAPSGSGKSTVLNGLLWALYGEVKK------P
QSFGARSCSVSVSLSD----HYGISVRRQAGPGRLVVLDHKN------------------
-------------------------KDQEYEGETAQEIINKRVGNPKEFLASSYVIQN-L
DSSVLTLTPGEQLAFIENLSLDK--EAIEK-ERQNLKKHIASLDV-------QRVELNTK
TNY-A--------KNL-------LEEFVG----LKEPSCDFS-DTKN----EDVEEAIE-
KL--------------------------------------------REKKEEYSDA----
------------------------LKILEEA-------KKKKQSTLLSLERLEGEKKSLN
------------VENKVEKSHIRVLEKK------------------RDSAKAFEQLCERA
EERKKYDEFMS-------QRPEP-L----DSVEVQKLEDRKKALK---------------
-----------KAKKNF--------------LDFQVKKKDIDKKLK--------------
----GLSQE-------IR-KLFPT-KCETSVSSL---------------------AKHLN
KKIGSLSQ----EITEKEKRVENLSED------KTKAELEKNLLVCPCCEESLVFVSGTL
QKSGQSKSNLD-------------------LEKITET---------------------LK
EKKKEL---ASMKKNLETAK---------------------------SFSHRLSE-----
CV---L-----TESFPEFLGDEELNTISERLEQN--EKS-----------------ELPK
WIVEL-------GKKTKP----LTEEERETLSEEFAYSLKEVQRELDRAKDKFKEQTRV-
LQKLSDVES------RISK----L------------RKT--------------LEDGDIE
EFQK---VCDVLKA-----------------QVGTVEEETAKMQKSLAFAVEWRTFSEKK
ERKDKL-------LLEISEFSKELTKVEKQMKDALLLKEKSRAASFMAVEKTLNAINYTA
KTHLSKLF---LDDPISIVLKTSKETK-------KGKKVQMSTCIQYKGHEY--DSFWSL
SGGERQKACLSFILAINEVVGA--RFLLLDEALAQLHREVNTDILEYLRDD-IASNRLVV
VVSHEANRGIFHKVIEI----------
>ALH06817
-MELQLQNFRCFKNK-EVALPEKGLVLLSAPSGSGKSTILNALLWALYGEIKK------P
QSFGSRSCSVSVSLSE----HYNISVRRQAGPGRLVVLDHKN------------------
-------------------------KDQEYEGEAAQEIINKRVGTPKEFLASSYVIQN-L
DSSVLTLTPGEQLAFVENLSLDK--EAIER-ERQNLKKHISSLDV-------QRVELNTK
TNY-A--------QKI-------LEGISE----LKEPACPFS-DVGD----EDVQQQSH-
VV--------------------------------------------SLVKRQLQSC----
------------------------TEQLMET-------KEKVQNVRMSLERLEGEKKNLV
------------VSDKVEKSHIRDLEKK------------------RDAAKAFETLAARA
EERKKYEDFLD-------ERKQILL----PQEELEKLVERKQVLK---------------
-----------RAKKNY--------------EAFLSKRKAVEAKLK--------------
----SVSQE-------IR-KDFPT-KCETSITSL---------------------SRHLN
KKIKLLDD----EISLASSELEKLSET------KAKVELSKSILECPCCGESLVLVSGIL
QKSGQTKSDIE-------------------LKDVLEE---------------------IE
RKKKIL---LGSKKSLEKAK---------------------------SFVSKLSD-----
CV---I-----TESFPEFTKEEELVELSKKIKEN--KQE-----------------PLPK
WVIEL-------EKKTKP----LTAEEKENLERGCSVSLKEAQRELDRAKDRFKEQTLV-
LQKLADVES------RITK----L------------SKS--------------LPKNFEE
EVKNMEEEREKLEA-----------------EFSAAEEKLDSLREMRSCSVEWKAFNEMK
VRRDQL-------LEEIRTFSEELLRVEKKSREALLLKEKSRMASFLAVEKTVNAINYTA
KTHLAKLF---PDDPISIVLKTSKETK-------KGKKIQMSTSILYKGHDY--DSFWSL
SGGERQKACLSFILAINEVVGA--RFLLLDEALAQLHREVNTDILEYLRDE-IASNRLVV
VVSHEANRGIFHKVIEI----------
>YP_004347100
-MELQLQNFRCFKNK-EVALPEKGLVLLSAPSGSGKSTILNALLWALYGEIKK------P
QSFGSRSCSVSVSLSE----HYNISVRRQAGPGRLVVLDHKN------------------
-------------------------KDQEYEGEAAQEIINKRVGTPKEFLASSYVIQN-L
DSSVLTLTPGEQLAFVENLSLDK--EAIER-ERQNLKKHISSLDV-------QRVEMNTK
TNY-A--------QKI-------LEGISE----LKEPACPFS-DVGD----EDVQQQSH-
VV--------------------------------------------SLVKRQLQSC----
------------------------TEQLMET-------KEKVQNVRMSLERLEGEKKNLV
------------VSDKVEKSHIRDLEKK------------------RDAAKAFETLAARA
EERKKYEDFLD-------ERKQILL----PQEELEKLVERKQVLK---------------
-----------RAKKNY--------------EAFLSKRKAVEAKLK--------------
----SVSQE-------IR-KDFPT-KCETSITSL---------------------SRHLN
KKIKLLED----EISLASSELEKLSET------KAKVELSKSILECPCCGESLVLVSGIL
QKSGQTKSDIE-------------------LKDVLEE---------------------IE
RKKKIL---LGSKKSLEKAK---------------------------SFVSKLSD-----
CV---I-----TESFPEFTKEEELVELSKKIKEN--KQE-----------------PLPK
WVIEL-------EKKTKP----LTAEEKENLERGCSVSLKEAQRELDRAKDRFKEQTLV-
LQKLADVES------RITK----L------------SKS--------------LPKNFEE
EVKNMEEEREKLEA-----------------EFSAAEEKLDSLREMRSCSVEWKAFNEMK
VRRDQL-------LEEIRTFSEELLRVEKKSREALLLKEKSRMASFLAVEKTVNAINYTA
KTHLAKLF---PDDPISIVLKTSKETK-------KGKKIQMSTSILYKGHDY--DSFWSL
SGGERQKACLSFILAINEVVGA--RFLLLDEALAQLHREVNTDILEYLRDE-IASNRLVV
VVSHEANRGIFHKVIEI----------
>YP_009507186
-MELNLQNFRCFKSK-EITLPEKGLVLLSAPSGSGKSTVLNGLLWVLYGEVKK------P
QSFGARSCSVSVSLSD----HYGISVRRQAGPGRLVVLDHKN------------------
-------------------------KDQEYEGETAQEIINKRVGSSKEFLASSYVIQN-L
DSSVLTLTPGEQLAFIENLSLDK--EAIER-ERQNLKKHISSLEV-------ERVELNTK
VSY-A--------KKL-------IDEFVC----LEEPSCVFS-ETTN----SDVESVLQ-
KV--------------------------------------------LEKKEEFSQT----
------------------------SKRLEEI-------KKKRQATLLSLERLEGEKKSLK
------------VENKVEKSQIRNLEKK------------------RDVCKAYELLLQRA
EERKKYDEFME-------QRPEQ-L----DSEQVEKLEERKKVLK---------------
-----------KAKSNY--------------EHFQAKKKDVDKKLK--------------
----TLSQE-------IR-KAFPT-KCEASVSSL---------------------GKHLN
KKMWYIEP----RNS---------------------------------------------
------------------------------------------------------------
------------------------------------------------------------
------------------------------------------------------------
------------------------------------------------------------
------------------------------------------------------------
------------------------------------------------------------
------------------------------------------------------------
------------------------------------------------------------
------------------------------------------------------------
---------------------------
>YP_009310154
-MELQLKNFRCFKEK-ELCLPEKGLVLLSAPSGSGKSTLLNALLWALYGELKK------P
QSFGIRSCSVSVSLQD----KYGISVRRQAGPGRLVVLDHQN------------------
-------------------------KDSEYEGESAQEIINKRVGTSKEISCFFVCYPK-P
------------------------------------------------------------
------------------------------------------------------------
------------------------------------------------------------
------------------------------------------------------------
------------------------------------------------------------
------------------------------------------------------------
------------------------------------------------------------
------------------------------------------------------------
------------------------------------------------------------
------------------------------------------------------------
------------------------------------------------------------
------------------------------------------------------------
------------------------------------------------------------
------------------------------------------------------------
------------------------------------------------------------
------------------------------------------------------------
------------------------------------------------------------
------------------------------------------------------------
---------------------------
>YP_009254899
-MEVSLRNFRCFKEK-DVNFPERGLVLLSAPSGTGKSTVLNAFFWALYGELKK------P
QAFGSRSCSVSVSLPE----KYGLSIRRQAGPGRLVVLDHKN------------------
-------------------------KDAEYEGEVAQETINSRVLNSREFMASCYVVQN-L
DNSILSLTPGEQLAFVENLSLDK--ETIER-ERQNLKKYISSVEE-------ERIELVTK
EKC-F--------SQS-------LSEFEG----LKEPTEPFV-EVSK----EEILVLEE-
QV--------------------------------------------GILKKSIVEC----
------------------------QTAISEL-------EK-NTDISLSVEKLEGEKKCIE
DS----------FGETVNKNILSLLTKK------------------RDDARKFALLVSRR
ADREKYEKELSSFLAELQEKKKMCL----SKEEIFDLKTRKELLE---------------
-----------KQKTSY--------------DAFLSKRKAVEKKLS--------------
----TIYAE-------VK-REFPT-KISPSVSSY---------------------SKHLG
KNMDSFSG----KEKSLSSKVEALIEQ------KARAELEAAVLVCPCCSESLKFVSGAL
EKSEHKSTGLD-------------------AKEVEKL---------------------LA
EKTRKL---KHAKAQFSKAK---------------------------SLLEKLSE-----
CV---L-----TESSPKFESQKELDDITQKLESHVPVDE-----------------KVPS
WLLAM-------EKKCEK----LTEEENAFLETVDVPPTEEAQRELDRAKDSLLRQKKL-
ERQLKDIKT------RICL----L------------NER--------------REENFLE
KLSKQRQRLSDLQK-----------------ELSSAEEKLQRSKTLCFVALQWEGYNEKK
KRKEQV-------LQKINEVQSMAEKNQKKSIDAFLLKEKSRSATFLAVEKTLSAINTAA
RHHLNRLF---VEDPITVTLKTTKETK-------SGKKTQMCTNIFYKGHEY--DSFLSL
SGGERQKACLSFILAINEVVGA--NFLFLDEALAQLHKEVNTEILEYLRDE-IAVSRLVV
VVSHEASRGLFHKIMEL----------
>YP_003406865
-MEVSLRNFRCFKEK-DVAFPEKGLVLLSAPSGTGKSTVLNAFFWALYGELKK------P
QSFGSRSCSVSVSLPE----KYGISIRRQSGPGRLVVLDHKN------------------
-------------------------KDSEYEGEVAQETINSRILNSREFMASCYVVQN-L
DNSILSLTPGEQLSFVENLSLDK--EAIEK-ERLNLKKYISRIEE-------ERVELATK
EKC-F--------SQS-------LSEFDG----LKEPSEPFV-EISE----GKISELER-
KA--------------------------------------------ENIKKSALKC----
------------------------QERILEL-------EK-NTEISLSIGKLEGEKKCLE
ET----------IGDPIDKSTLTLLTKK------------------RDDARKFALLNSRK
IEREKYERELSSFLKDIEEKKASSL----SEKRRRELQERKETLE---------------
-----------AQKESY--------------LSFIKRKEAVDKTLA--------------
----SIYSQ-------VK-KEFPT-RISPSVSSY---------------------SKHLG
KNIDALTD----KEKRLSSKVEVLIER------KARAELESAVLICPCCSEGLKFVDGSL
QKSEHKNTGID-------------------GAEVKRL---------------------SS
EKTKKL---KETKEKLSKAK---------------------------SLLEKLSG-----
CV---L-----TESSPKFESQEELDEIRQQLKKHVPVDE-----------------NIPS
WLLKM---------ECEK----LTEEEAKFLEE-DTGTLEERQRELDRAKDHIVRQKKL-
EKQLKDIRK------RISL----L------------KER--------------REENFSE
ELSEQRKKLSDLRE-----------------ELSETEKELQGTKDLRLNVLRWEAYNEKV
KRRDEI-------LQKIKHTQEQANQNQKNSVDAFLLKEKSRSATFLAVEKTLAAINAAA
KHHLDKLF---VEDPISITLKTTKETK-------AGKKTQMCTSIFYKGHEY--DGFLSL
SGGERQKACLSFILAINEVVGA--NFLFLDEALAQLHKEVNTEIIEYLRDE-IAVSRLVV
VVSHEASRGLFHKIIEL----------
>YP_009094604
-MEVSLRNFRCFKEK-DVAFPEKGLVLLSAPSGTGKSTVLNAFFWALYGELKK------P
QSFGSRSCSVSVSLPE----KYGISIRRQSGPGRLVVLDHKN------------------
-------------------------KDSEYEGEVAQETINSRILNSREFMASCYVVQN-L
DNSILSLTPGEQLSFVENLSLDK--EAIEK-ERLNLKKYISRIEE-------ERVELATK
EKC-F--------SQS-------LSEFDG----LKEPSEPFV-EISE----GKISELER-
KA--------------------------------------------ENIKKSALKC----
------------------------QERILEL-------EK-NTEISLSIGKLEGEKKCLE
ET----------IGDPIDKSTLTLLTKK------------------RDDARKFALLNSRK
IEREKYERELSSFLKDIEEKKASSL----SEKQRRELEERKETLE---------------
-----------AQKESY--------------ISFIKRKEAVDKTLA--------------
----SIYSQ-------VK-KEFPT-RISPSVSSY---------------------SKHLG
KNIDALTD----KEKRLSSKVEVLIER------KARAELECAVLICPCCSESLKFVDGSL
QKSEHKNTGID-------------------GAEVKRL---------------------SS
EKTKKL---KETKEKLSKAK---------------------------SLLEKLSG-----
CV---L-----TESSPKFESQEELDEIRQQLKKHVPVDE-----------------DIPS
WLLKM---------ECEK----LTEEEAKFLEE-DTGTLEERQRELDRAKDHIVRQKKL-
EKQLKDIKK------RISL----L------------KER--------------REENFSE
KLSEQRKKLSDLRE-----------------ELSETEEELQGTKDLRLNALRWEAYNEKV
KRRDEI-------LQKIKQTQEQANQNQKNSVDAFLLKEKSRSATFLAVEKTLAAINAAA
KHHLDKLF---VEDPISITLKTTKETK-------AGKKTQMCTSIFYKGHEY--DGFLSL
SGGERQKACLSFILAINEVVGA--NFLFLDEALAQLHKEVNTEIIEYLRDE-IAVSRLVV
VVSHEASRGLFHKIIEL----------
>YP_803300
-MKLVLENFKSFKNRTEFSFPDYGVTLLSAPSGCGKSTIIESIMFAIYGG---NAPGHFD
NPKT-KTTRVVLDMP-------NITIIRSRRPNAIMCIIKIVHGNNSATSAGYYSLQKSQ
EMLKMILGNNLMDILHDINIKNCPNNTTVYQNDEADAVIKNIFGLK-------------M
DDNLK--------SCISRI----SGCEIYETYMKNIKIHMRNEQNNL-LKLQSELQTRNR
IVAEL----------------KPVEIPNFDVNIGSRPTVDIIVDQEDDDDDVDVIKKKLI
DCENELRETTDALSLMKFNRCTIENSYDNVKRLRIEALG------ASELHIPVEDL----
KMMKVSANSVQGVMNDLLSVQSHYRNILDDVKNVWDK--------------IVMIHCNLN
-------------------------------------NSHKEDSEAK-QIIKL-------
-----YSEQYKNHNIDV----------NVKTENIEVIEKKSNDCNMKIVNCHNKLSE---
---------I------YKELE--------KIISSSSSSGGHGDLMS--------Y-----
---ISLYS-----VNSIEELTLRIEKYRNNINFTFKKREVPIDRIAYLKQTLQRLKENAV
KDDDNII---------SESDIKKAAKSLLKKYNAIIDEESDDEYYTEDDE----------
--------DNTTTYSVVSVPKNIINETSSTLIKIIDTD----------------------
------------------------------------FAAANVK----SLYEEASNELVEI
CRIVNDIDESI------EKDKRILINLERLKHQRVLIEM-----------RDNVYRDLAI
YHNELSSIPD--SKIL-------KD---VYVAMCKTEQAKRNYSHNSAQNKAYLRKR---
-------DDLYIECSNLYNTICNLTNSYNKCLKV---KDSYESIMCARQRLIEY----ES
SLEKLGNDLNTINDNIRG---VELKIQNIQMRRTSLVDLMQSATLRSRALHEWDMKNLHI
QRYKEFNDTIKKYNENVKRLNEDIVKCQKILIDSQILIDIVTNNKNLSVKATIDAVNDLL
EDMVNSMF---DGCYIQASIK---DT----------IEGKMYISISVRGNEC--K-FECL
SAGEAARINLAVKVALFKVAGIY-VPLCLDECLCNLDSETARLSLMVVKNVVDTLHRPVF
VVAHQCDEGLFDSVCRINYY-------
>YP_009552397
MIKIQLKNFRIFQSA-EFTFDE-NFCLISGKSGRGKSTIFMAIMFAITGEGKK------L
QRLGGKSCSVTLTTDV-------MKITRTKGPNTVHVHYEG-------------------
---------------------------KDYEKADAQALIDKHFDQ----YSIGYVTQNDG
NKFFITMSPNDKIKFIEKMAFGE--ENVDN-LVAKCKNLIKERKT--------EMMLTTK
QRETT--------EDM-------LN---S----LKIKKRDVDDETTEEEYEKQIQTKKQ-
KM--------------------------------------------EKLKTKLNQT----
------------------------QNLIKMK-------ET-AEQKLDAIPQV--------
------------------------------------------------------------
------------------------------EQSLETLDEELQKIT---------------
-----------SHKTSW--------------EKYQRAMKNL-------------------
----------------GTHSDIPESELETKIDNL---------------------KKIIN
LES---------QTQDFDKVKSTISDL------EKKIKTSMIHMKCPSCKTKVAMWCNKL
IIPEEDSKSSK-------------------TGKVLTVD------------ESKTIEEKLL
NQKVKLKEIETKRQELKELK---------------------------DARDDSEG-----
CI---K-----SCIRGCAN-----GCLKRELEKLLKIKE-----------------DDAK
YFK-Q-------KTICDS----LKTEKPEYPSN--------AEKKIKEQQKHIYERKEK-
ENTLSEIK----------------------------IKH--------------DPDDLYN
DISKLEKFIDQL---------------------SE-------DKEGVKSAKYWKMVESLL
E------------------KESELNVIYPK---SVKLLEIIKEAEKLAIEKVIDEINLHA
QIYIDNFF---SSSNLNVRLVFD--------------GVKLTVNVNNNGFET--D-LYCL
SGGEFARVNLAFTIAIAEINHS--RILLLDECIASLDQETTEDVVNTIKL---NFKGMVL
FIAHQTTLGVFDKVIEL----------
>YP_009345475
-MELQLQNFRCFKNK-EVVFPEKGLVLLSAPSGSGKSTVLNALLWALYGEIKK------P
QSFGTRSCSVSVSLSE----HYGISARRQAGPGRLVVLDHKN------------------
-------------------------KDQEYEGEAAQEIINKRVGTPKEFLASSYVIQN-L
DSSVLTLTPGEQLAFVENLSLDK--EAIEK-ERQNLKKHISFLDV-------QRVELNTK
ANY-A--------QKI-------LEGISE----AKEPVCPFS-DVGD----EDVQQQSH-
TV--------------------------------------------SLAKKQLQSC----
------------------------IEQLKET-------KEKVQSTLMSLERLEGEKKNLV
------------VDKKVEKSHIRDLEKK------------------RDAAKAFECLKARA
EERKKYEEFLE-------ERKQTLL----PQEEFEKLVERKQVLK---------------
-----------KAKKNY--------------EASLSKKKVAETKLK--------------
----SLSQE-------IR-REFPT-KCEASITSL---------------------SKHLN
KKTKLLEE----EIASVSSELEKLSET------KAKAELSENLLECPCCGESLVFVSGSL
EKSGHAKSDVS-------------------LENVLSE---------------------ID
RKKKIL---AVSKKNLEKAK---------------------------TFISRLSE-----
CL---V-----TESFPEFTGEEELVELSKKIKEN--KRE-----------------PLPK
WVLDL-------EKKTKP----LTEEEKELLEKGCPDSLKETQRELDRAKDKFKEQTLV-
LQKLADVES------RISK----L------------SKS--------------LPKNYEE
EIKTLEEEKEKLEV-----------------ELLASEEKLEELREKRSYSIEWKVFNETS
LRRQQL-------LEEIRLFNEELLRVEKKSRDALLLKEKSRMASFLAVEKTVNAINYAA
KTHLAKLF---PDDPISIVLKTSKETK-------KGKKIQMSTSILYKGHEY--DSFWSL
SGGERQKACLSFILAINEVVGA--RFLLLDEALAQLHKEVNTDILEYLRDE-IASNRLVV
VVSHEANRGIFHKVIEI----------
>AYD68234
-MKLVLENFRIFGTRTEINFADTGVTLLSAPSGTGKTTILDAIEFVLYNSTCHTAAGNYE
NPKT-KTTSVTLEHA-------GIRVKRTRRPNTVSCTFIET------------------
--------------------------GTHLQEQECEQVLRRIFGFK-------------L
SDPLR--------DVISKM----SGCDEYDVYVKGVRDYGKIQRAEL-QRLGGEIEGYDK
ILKQL----------------PDVPRPSRENTT-PRPVA----------IDVRTVSAHTK
KLEDLYRSTRDGLSLMNFKKCALQQELHSATTIRDEERTTLMQITSTDEHVSEQLL----
TELT---QQLASLETDHSESKFKLNDHLNAIENAWTN--------------ITGLRQQID
-------------------------------------VATHKRTMARDDLYNLGIRPDRS
HGSQSCDDSYN--ECDI----------NYTEEQITKLRSAISNLNSTIAQCDRQLSQ---
---------I------PNECL--------KNVRM--PNGDYDAHFN--------Y-----
---SN-YE-----C--------ALKEYED-------SEKGLRGRLQYVKASLHSAKTQLD
TAKQNFTCANLPHVKYDRDTIKQLAEDCLRNAAQVCVDQTVNEISCQDV-----------
------------RAPKLELTTSLIHDTVTVLKRVVNGD----------------------
------------------------------------ANNDNLVVELHEAYARYDKLDIEF
ASITSAL---I------EE-RERIDTIRLLITAYAALCR-----------RDASYIELAV
ANHALHQLPD--PNIM-------RR---VYDARQTIRSSDDTLRESSCRLKAYLRKR---
-------DEVYSLCAFEQARLDSLNVKHSTLLTE-------LAILEERQNILSNIDSTTK
RIESLSKDIKQLDYEIVR---VMEVASEQEKRYKSSVLEMERATVVANEIHDWDMNEVAM
NAYKNHMASRERIHNELNRLQYKMRSVTFNLQGVSALLALINDAKLTSVRQTVNTVNALM
ATMLAEMF---QDGYISAYVTECTTS----------KDGKMLLGVTVNGNDC--K-FESL
STGEAARVNLALKVAMFRVCSKQ-APLCLDECFSNLDADAAKCSLDVVKSVLNTTKQPMI
VTVHQCDDGMFDHVVRL----------
>BBB16599
-MKLVLENFRIFGTRTEINFADTGVTLLSAPSGTGKTTILDAIEFVLYNSTCHTAAGNYE
NPKT-KTTSVTLEHA-------GIRVKRTRRPNTVSCTFIET------------------
--------------------------GTHLQEQECEQVLRRIFGFK-------------L
SDPLR--------DVISKM----SGCDEYDVYVKGVRDYGKIQRAEL-QRLGGEIEGYDK
ILKQL----------------PDVPRPSRENTT-PRPVA----------IDVRTVSAHTK
KLEDLYRSTRDGLSLMNFKKCALQQELHSATTIRDEERTTLMQITSTDEHVSEQLL----
TELT---QQLASLETDHSESKFKLNDHLNSIENAWTN--------------ITGLRQQID
-------------------------------------VATHKRTMARDDLYNLGIRPDRS
HGSQSGDDSYN--ECDI----------NYTEEQITKLRSAISNLNSTIAQCDRQLSQ---
---------I------PNECL--------KNIRM--PNGDYDAHFN--------Y-----
---SN-YE-----C--------ALKEYED-------SEKGLRGRLQYVKASLHSAKTQLD
TAKQNFTCANLPHVKYDRDTIKQLAEDCLRNAAQVCVDQTVNEISCQDV-----------
------------RAPKLELTTSLIHDTVTVLKRVVNGD----------------------
------------------------------------ANNDNLVVELHEAYARYDKLDIEF
ASITSAL---I------EE-RERIDTIRLLITAYAALCR-----------RDASYIELAV
ANHALHQLPD--PNIM-------RR---VYDARQTIRSSDDTLRESSCRLKAYLRKR---
-------DEVYSLCAFEQARLDSLNVKHSTLLTE-------LAILEERQNILSNIDSTTK
RIESLSKDIKQLDDEIVR---VMEVASEQEKRYKSSVLEMERATVVANEIHDWDMNEVAM
NAYKNHMASRERIHNELNRLQYKMRSVTFNLQGVSALLALINDAKLTSVRQTVNTVNALM
ATMLAEMF---QDGYISAYVTECTTS----------KDGKMLLGVTVNGNDC--K-FESL
STGEAARVNLALKVAMFRVCSKQ-APLCLDECFSNLDADAAKCSLDVVKSVLNTTKQPMI
VTVHQCDDGMFDHVVRL----------
>AJP09089
-MKLVLENFRIFGTRTEINFADTGVTLLSAPSGTGKTTILDAIEFVLYNSTCHTAAGNYE
NPKT-KTTSVTLEHA-------GIRVKRTRRPNTVSCTFIET------------------
--------------------------GTHLQEQECEQVLRRIFGFK-------------L
SDPLR--------DVISKM----SGCDEYDVYVKGVRDYGKIQRAEL-QRLGGEIEGYDK
ILKQL----------------PDVPRPSRENTT-PRPVA----------IDVRTVSAHTK
KLEDLYRSTRDGLSLMNFKKCALQQELRSATTIRDEERTTLMQITGTAEHVSEQLL----
TELT---QELGSLETDHSESKSKLNDHLNAIENAWTN--------------IASLRQQID
-------------------------------------VATHKRTMARDDLYNLGIRPDRI
HGSQSCDDSYN--ECDI----------NYTEEQITKLRSAISNLKSTIAQCDRQLSQ---
---------I------PNECL--------KNVRM--PNGDYDGHFN--------Y-----
---SN-YE-----C--------ALKEYED-------SEKGLRGRLQYVKASLHSAKTQLD
TAKQNFTCANLPHVKYDRDTIKQLAEDCLRNAAQMCVDQTVDEISCQDV-----------
------------RAPKLELTTSLIHDTVTVLKRVVNGD----------------------
------------------------------------ANNDNLVVELHEAYERYDKLDIEF
ASITSAL---I------EE-RERIDTIRLLITAYAALCR-----------RDASYIELAV
ANHALHQLPD--PNIM-------RR---VYAARETIRSSDDTLRESSCRLKAYLRKR---
-------DEVYSQCASEQARLDSLNVKHSTLLTE-------LAILEERQNILSNIDSTTR
RIEDLSNDIRQLDDEIVR---VMEVASEQEKRYKSSVLEMERATVVANEIHDWDMNEVAM
NAYKSHMASRERIHNELNRLQYKMRSVTFNLQGVSALLALINDAKLTSVRQTVNTVNALM
ATMLAEMF---QDGYISAYVTECTTS----------KDGKMLLGVTVNGNDC--K-FESL
STGEAARVNLALKVAMFRVCSKQ-APLCLDECFSNLDADSAKCSLDVVKSVLNTTKQPMI
VTVHQCDDGMFDHVVRL----------
>YP_001110969
-MKLILENFRIFGTRTEINFADTGVTLLSAPSGTGKTTILDAIEFVLYNSTCHTAAGNYE
NPKT-KTTSVTLEHA-------GIRVKRTRRPNTVSCTFIET------------------
--------------------------GTHFQEQECEQVLRRIFGFK-------------L
SDPLR--------DVISKM----SGCDEYDVYVKGVRDYGKIQRAEL-QRLGGEIEGYDK
ILKQL----------------PDVPRPSRENTT-PRPVP----------IDVRTVSAHTK
KLEDLYRSTRDGLSLMNFKKCALQQELRSATTIRDEERTTLMQITGTDEHVSEQLL----
TELT---QELASLETDHSESKSKLNDHLNAIENAWTN--------------IASLRQLID
-------------------------------------VATHKRTMAREDLYNLGIRPDRI
HGSQSCDDSYN--ECDI----------NYTEERITKLRSAISNLNSTIAQCDRQLSQ---
---------I------PNECL--------KNVRM--PNGDYDGHFK--------Y-----
---SN-YE-----C--------ALKEYED-------SEKGLRGRLQYVKASLHSAKTQLD
TAKQNFTCANLPHVKYDRDTIKQLAEDCLRNAAQVCVDQTVNEISCQDV-----------
------------SAPKLELTTSLIHDTVTVLKRVVNGD----------------------
------------------------------------ANNDNLVVELHEAYERYDKLDIEF
TSITSAL---I------EE-RERIDTIRLLITAYAALCR-----------RDASYIELAV
ANHALHQLPD--PNIM-------RR---VYAARETIRTSDDTLRESSCRLKAYLRKR---
-------DEVYSLCAFEQARLDSLNVKHSTLLTE-------LAILEERQNILSNIDSTTR
RIESLSKDIRQLDDEIVR---VMEVASDQEKRYKSSVLEMERATVVANEIHDWDMNEVAM
NAYKSHMASRERIHNELNRLQYKMRSVTFNLQGVSALLALINDAKLTSVRQTVNTVNALM
ATMLAEMF---QDGYISAYVTECTTS----------KDGKMVLGVTVNGNDC--K-FESL
STGEAARVNLALKVAMYRVCSKQ-APLCLDECFSNLDADSAKCSLDVVKSVLNTTKQPMI
VTVHQCDDGMFDHVVRL----------
