# Supplementary material for: Endoparasitoid lifestyle promotes endogenization and domestication of dsDNA viruses
Source: eLife. 2023 Jun 6;12:e85993. doi: 10.7554/eLife.85993 (PMC10259472; doi:10.7554/eLife.85993)
Supplement: Figure 1—source data 1. [file elife-85993-fig1-data1.zip › All_clusters/Cluster22219.aa.aln]

>AMB48685
MSVDEESDYITDSGEEDNEPTPPKRKFDLVKSINKSIEN----DTINFEYNDTITYDFIKLFKE-KLCYIKNSR-NIFYAKSSYPTLNFLCELINDYEISKFQVP-LNKWK----------------------KTI-EQMF---------DSIAALNIIYTKQDTIFSPHNCMNLIDHAYNDSKSY-------------ILP-----KNFL------------NYINRRRFYYY---LLELRTT--NYQLSKKEII-FIEKY-----EQDMRNEK----TQKLNDIHKKHLERIRLLSSEQRL----VLNYIFNAIFEGCKTTH-SGRCYC-----------YMHRPDPVIVRLEGSAGSGKTSIIFALNGFIQYS--SKYSMTYLTPTNVLTNSIREKAGVDK-INVKTIFKFILKALRYNYFELCKFFSYTTTVQGDV---FKN--------------------------VYIDNLDSASIGCELKKFHIFVIDEVYMFSEGLLSFFLMLVRSFKSV--------------YKNVTFIVILIGDHNQLKPYYEP-IDLEYVEYKW-------------------------------LDDICKPIFLTGQFRYSEQ--------------YNLIMQKL--LDTP--DIQGE-----NYVEYLKTIWPEK-F--NSVIKYKYPLDEVFELVDFLKE-------------------KERPVHELL---D-KFIET---------NIFKKVLNMNVFC------------FTNSHMHF----------------------YNLSLAVCIINQLILTKTY-----KHVGKIIVFNIVTF-------------------------------EKGICDKLMVLPLIRFFPYRLLTISLTYMSNFPYVNSKTLEHDLSQPVPRLSIVYLIDWK-------------------------IKNNE--I-------------EDLIVY-----------------SPVVDKFFTITKTTFYMNL----------------------------------------------------------------------------------YQNNKLF-GFPLQMAFGSTFHSSQGLT-LS---------------------------NDII------------VSLSNISKAELYVI---LSRIKHEKQLKAIF----------------------------------------------------------------------------------------------------------------------------------------------------------------------------------------------------------------------------------------------------------------------------------------------------------------------------------------------------------------------------------------------------------------------------------------------------------------------------------------------------------
>GL985715.1_3:1494949-1496533(-):Megachile_rotundata
-------------------------------------------------------------------------------------------------------------------------------------------------------------------------------------------------------------------------------------------------------------------------------------------------YSKYYNNLTTKQKQAY-------------------------------LQICDLFAKN-KGAVVTINSRSGTGKTYLLT--AITKTF----AKSVQFITFRRDQASEIAMKLEGS--ATVYTYISFYLRCFNLNYVRAIQLFTTS-M--SDEIDLLYKLIL-----------YSKKY------------------LN--TGTNIIVVDSCTLPSATMILLLYIIS---------------------LKHGIHLIFSGNKIQLSAMFKP-SLHSRSNFDI--------------------------------------INLFNDMTIR----KLTHKR-SFDKTLNNKLSQFRKMIQQ-NRPKNEVPFRFNLRYYLYCCFRSKYF--TEER---FDVLYMSQ---FHK-------------DITER------------------------------LHR-------FVD----------------------------------YLDASKTNYLIVPYYTDK---------------MEK-I-------PTP-----------------------------KKQRDKFFSGLILAEGYKYYHVNRNGV-----------------------HSVVVLEKI-TSMSE-N-----------SVSLSIRFLL-------NN-----------------------------SRI-----KINVGELNY----------YQVLPA-----------------LRAWLFGK-----------------------------------------------YEKKLY-QFPLRPYT-LTYHAALGRT-IS----------NE--------------KVELS------------ADCSLA--NTIYVG---LCCIRKYDDIQKIHATRDLPSFVVMDYMRKER---ND------------------DKYYYRCPSKLSED----DKNKIMQYV-------------------------HEKGPNNFI----DSIKWRTVQSLTDFERTEL----EYFARIPCSVYETPRKTSE--KTGET-----------------------------------------------------------------------------------------------------------------------------------------------------------------------------------------------------------------------------------------------------------------------------------------------------------------------------------------------
>IDBA_scaffold_6001:5554-7513(-):Leptopilina_heterotoma
---------------R----KRKKNKLN------FLFDNILIKDIM--------QYRGITNYSVKKIPYSPKSLFR--------------------FFVNPNGLDNNRYWY----------------------LR-INSLI---------KENPKVLHIY---DLP------NNTPTHFM-------------------------NSFNQHQHQDKCISSVDC-----------------------KVAYQNDQK-----K--------INLTKS----S--------------LQFNTNQISAYEKIVGLSL--------------------------------ENDFSVVALVGPAGTGKTICLK--QFVEKQ-----HLFSYITSQNNLLQDATIKLGLNS-KRVFTLCRFIMNLFDLNFYEQCTFNNRITGYQ-----------VQNFPLLFNELPVSVKFVKSLFSTNNLEHEDVTSTFISGNYTLFLCLDEFSMISYNILQTLLKGLEH---A-------VKSLNTNDNIYKSVVILSGDCHQIQPIYTM-KNSLE--RQEKLI------YESE-----T-KTLETRYSYQYISINCRKILNLVN----EKIFFFQQLR-NKDERYHQFLNRI---------LISK-----KLQLEIINYFNRRCL--QNRIDLHYPITSVVDLSRKTQ--------------------------------SPLQLTKW-----YR-HHAPHFNSFNYFT------------WCNVDAHF----------------------INMSVFYAIYRTYFSKQQK------------ETTNFQPRLAPIYF----------YSN-----SDFHN-GYYDRVRLPFLPLILGMTYKLLINKANTL-------------------CRGQLLTLLKID-------------------------DSCGG--VL----------T-----CI-----------------DR-SEKIYKVMPTFFTMNLFCEDVSHFVFQNIEKIAIN-------N-------------------------------------------------EHYARMQKYGKLF-GYPMQLVCGDTVRGSIGIT-VD---------------------------SDLY------------INLSGCSLEEIYVI---LSRTTDERKIKAVLV---------------------------------------------------------------------------------------------------------------------------------------------------------------------------------------------------------------------------------------------------------------------------------------------------------------------------------------------------------------------------------------------------------------------------------------------------------------------------------------------------------
>JANR01000665.1:240-1971(-):Apis_cerana
------------------------------------------------------------------------------------------------------------------------------------------------------------------------------------------------------------------------------------NKI--------------RSMMQLEEEL--KLLNINPCVK-----------------CI-GEKKLIYDCLNKDQKKVY-------------------------------EDICNLFKKK-DNAIIVINTPSGTGKTFLLS--TFVANY----EKPVTYITFRKDQASEIS-LK--K--IKTYTYISFNMHYFNLSYHGAIQMFKSC-G--SDEVKELHNLIV-----------SSKKF------------------VCE-D-TAIFIIDMYTILSPNMLLLLYILS---------------------LKHRLHLIFAGYHMQLNGINKS-LYHNENNFHI--------------------------------------IQIFNDLMIN----QLTNTR-ICDTVLEDKLTCFQKLIQQ-FKPVGNIKFYYNLRYFFYSLFRSKYF--TEER---FDTVYIAQ---THR-------------KITMR------------------------------LSR-------FIQ----------------------------------YLQSIGKPYVEAPYFYHD---------------SNDFI-------VPLFP---------------------KRKES-KNVRMKFFPTLILVEGYKYIYINEDGI-----------------------NNIVVLENI-VYEDNEI-------KC-----LRIRFEN-------NY-----------------------------NRI----EEIKRIKLNY----------YQILPA-----------------YRLWLLRNV---------------------------------------------IHTDELW-QFPLRPYT-LTYHAALGRT-IE----------KI--------------KVELSI-------------ENFA--NFLYIG---LSCIRHESDIHKIHDEQNLLSYMVTDYMENVR---ND------------------TKYYYNCPVIE------YDKQEILACI-------------------------TNKRPNKFI----DNINWTTVNCVNLFEKNN------VFLRIARSVYQESLLE-K--KEVNTPLMQIAKFVKKNPHVILETI---------------------------------------------------------------------------------------------------------------------------------------------------------------------------------------------------------------------------------------------------------------------------------------------------------------------------
>JZSA01002659.1:43997-45989(+):Cotesia_vestalis
---------------------------------------------------------------------------------------------------------DNNTWY----------------------TTLCENFS---------KYILQLVHPSVCINSS-----QNVIPVEQY-------------------------TVPYYLSD-----SLVGC-----------------------KDKN----NV---ENI-EPD-KI--LTKL----Q--------------KQVLHSLNLVYTELIKIQVTKN--TN--F--GGAL---------------SPNCIAKVFLIGPAGTGKTTLLK--HFYKDH----KNSFLYLTHQHVLCQEFVRNMDVPN-NQVLTFCKILMSLGSLTWDDYLRVESLIKNFNCSDIYEVIHDIRKNLNK-----YHFNKFNQLLFNIGG--------IRVNSKEPLIVCLDEFSMIPNNMIYLFIALLDGWCRF---------------NKKKIMLIFCGNCHHLEPFYTS-KCVSNDEGEDNVPKFKCSVDVSESEIAVEHPFDHPCYKLDNLNINSRCLFLHGRE-ISNKYLILSQYVKDIRENVLQVQKKLISS------KNNQ-----ELVEHVKNLFKYECN--VRNIDFSYPALIFIDELLKFFKYPDDYCIRQPKDKVTEEGNSENQYDENNMMAFLLKLYNW-----WL-KVKEYFKYFCFRS------------FTNLDAHF----------------------MNIQLFYSVFNQLTAVR--------------VSDRLMCKLACIYL----------LDQ----SAWPRY-GIFTELPVPVTPLILGMPYKMLKSYE--F------------------IKKGEIVILLYIH-------------------------HTTIP--K-----------ESFLVCCK-----------------EIDPRQMFVVRPDIVTTPLFCNGTHIFQYQYRDSQGKT-----------------------------------------------Y---------IKQVEEDDCKKLY-AYPIDLAISGTIRSSVGCS-YD---------------------------TDLY------------LNLSGASKEDVYVS---CTRVTSKASIKGIQI---------------------------------------------------------------------------------------------------------------------------------------------------------------------------------------------------------------------------------------------------------------------------------------------------------------------------------------------------------------------------------------------------------------------------------------------------------------------------------------------------------
>KB640596.1_1:132458-133397(-):Lasioglossum_albipes
--------------------------------------------------------------------------------------------------------------------------------------------------------------------------------------------------------------------------------------------------------------------------------------------CT------NTLPLSPVQNSVY-------------------------------HTLHDLIDKG-APCVILIDAPSGTGKTHILS--TLAQNY----SDGVQFAVFRRDEASQLC-LS--Q--VSAFTYISYNMRNFRLNYRQALCMFTVK-N--LSNTDVLFKLIS-----------YAHKY------------------VQVFQSIKVIILDACTIVNPLMLLLLYIVS---------------------LKNEITLIFSGNKMQLGSINKTPQLHSRSNFLV--------------------------------------LELFSDLTI---TELTGNLR-SDDQNFLKKVARFGNAIAS-YKTKKQIPFHFNLRYLLYTLFRGKFDPMIPES---FDALFMAP---FHH-------------VITAR------------------------------LYR-------LMQ----------------------------------TVDPNR--FRVEPFSM------------------------------VPFN------------------------FN-G--KNKFFPGLILVKDFKYIYVSE--------------------------------------------------------------------------------------------------------------------------------------------------------------------------------------------------------------------------------------------------------------------------------------------------------------------------------------------------------------------------------------------------------------------------------------------------------------------------------------------------------------------------------------------------------------------------------------------------------------------------------------------------------------------------------------------------------------------------------------------------------------------------------------------------------------------------------
>KI273521.1:410022-411732(+):Apis_dorsata
--------------------------------------------------------------------------------------------------------------------------------------------------------------------------------------------------------------------------------------T--------------RSTMQLEEEL--RLLNINTCVK-----------------CT-GEKKLIYDCLNKDQKKVY-------------------------------NNICNLFKKK-DNAIVVINTPSGTGKTFLLS--TFVANY----EKPVAYITFRKDQASEIS-LK--K--NKTYTYISFSMHYFNLSYYDAIQMFSSY-G--YDQVEELHNLIV-----------SSKKF------------------VCE-DA-SIFIIDMYTISSPNMLLLLYILS---------------------LKHRLHLIFAGYHMQLNGINKS-SYHNENNFHI--------------------------------------IQIFNDLMIN----QLTNTR-TCDAVLEDKLTCFRKLIQK-FQPIGNIQFYYNLRYFFYSLFRSKYF--TEER---FDTVYIAQ---THR-------------KITMR------------------------------LSR-------FIK----------------------------------YLQSIEKPYVEAPYFYYN---------------SNHDC-------IVPLS---------------------KR----KERRMKFFPTLILVEGYKYIYINEDGV-----------------------NNIVVLENI-IYEGIKI-------KC-----LRIRFEN-------N-------------------------------HV----KEIKQIRLNY----------YQILPA-----------------YRLWLLKNV---------------------------------------------IHIDELW-QFPLRPYA-LTYHAALGRT-IE----------KI--------------KVELNI-------------EHFA--NFLYIG---LSCVRHESDIYKIHDEQNLLSYMVTDYMENVR---ND------------------TEYYYNCPMIE------YNKQEILACI-------------------------TNKKPNKFI----DNIHWTTVNSVDLFEKNI------VFLRIARSVYQESLFQ-K--KEVNTPLMQITKFVKNNPNVILETI---------------------------------------------------------------------------------------------------------------------------------------------------------------------------------------------------------------------------------------------------------------------------------------------------------------------------
>KQ414680.1_1:481593-483300(-):Habropoda_laboriosa
------------------------------------------------------------------------------------------------------------------------------------------------------------------------------------------------------------------------------------------------------------------------CSQ-----------------NLTVKQNMVYKNLNDYQKTAY-------------------------------NDINKLLKES-KDKVILIDAPSGSGKTYLLC--TLATNY----DAAVKFVVFRKDQASQIAKLK--N--VNAYTYISFNMHHFNLSYKLAIQMFRQH-I--TNNIKELYWLIV-----------YSKKF------------------VTFDKEGSVMIVDAYTIPSPVMLLLLYIVS---------------------IKNHMHLIFAGNKMQLNAICKS-TLHNESNFYI--------------------------------------IQLFADLTI---NRLSENMR-TYDSVLDYKILQFREKLLN-CKSAGDVKFNFDLRYLLYTLFEDKYN--ADER---FDTLYIAQ---KHI-------------DITAR------------------------------LHR-------FVL----------------------------------YLNSIGMSYVQSPFHYEH---------------QQRWY-------SLP-----------------------------VNVRAKFFPYLLLVEGYKYIYVDVKGV-----------------------HDVVILKQI-IFDSDCQP---LPPCSLEPTTLLVQSV--------NN-----------------------------NCT----MKIERCVLNY----------YQILPA-----------------YRNWLLRDV---------------------------------------------GLNANLS-QFPLRPYV-LTYHATLGRT-IE----------KE--------------AVELC------------TDCTHA--NFMYVG---ISCVREYSAIHKIHDKQNLPDYVLTHYMAKKQ---ND------------------NRYYYRFPTKD------PNRDEILKHI-------------------------SSGTVINYI----DNIQWKDVKDVSQFERQKL----GSYIRIERSAYNHT----N--KETTTPLMQIVKFVRDNPNVIREVIK----NA---------PVE--------------------------------------------------------------------------------------------------------------------------------------------------------------------------------------------------------------------------------------------------------------------------------------------------------
>KQ434946.1:691438-693232(+):Dufourea_novaeangliae
------------------------------------------------------------------------------------------------------------------------------------------------------------------------------------------------------------------------------------------------------ELL-----NISEKPAIFDCKK-----------------CMK------QTMLTNAQKTAY-------------------------------HQVHTLIDKE-KNKVIVIDAPSGSGKTFLLS--TLASAY----GESIQYAVFRKDQSSELI-LR--E--VNAFTYVSYNMRNFQLQYCEAVNIFRIA-G--LNNIDVLYNLIS-----------CTKKF------------------VHIDHAIKVIILDTYTITSPLMLLLLFILS---------------------LRKNITLIFAGNRMQLAAVSKS-QLHNRSNSDI--------------------------------------LDILGDSTV---DTLIKNVR-STDTDFLKKVSHFRKAIDN-YRSEGNIPFHFNIRYELYRLFRSKYNPNLQER---LDTVYIAQ---FHQ-------------VLTER------------------------------LRH-------IMD----------------------------------ILGPKN--YHVEPFLN------------------------------IPCE------------------------YV-K--GDKFFPGLLLVIGFKYVHITARGL-----------------------HLIVVLKEM-IFINGQL------------DSLIIRHHD-------G-------------------------------NE----QTIERCKLNN----------YQILPA-----------------YRTWLSALN--------------------------------------K-------KQKELW-QFPLRPYM-LTYHAALGRT-IN-----------D--------------PVELS------------TNCYNA--TSIYVG---LCCLGLESNIYKIHADRDLLSFAVTDYMEHEE---ND------------------QKYYYYYPPDD------QDRKIILNYV-------------------------VTRQADDYMQSLLKGINWITANSIAEFENLKN----TRYLRIPRSIYENSKKVKD--KTTPSPLMEVTKFVKDNPNLIRDIIR----KL---------PNEHFPT---------------VRNAK--KK-----EYRGYPSYITLKDAYSTWMTQ--------------------------------------------------------------------------------------------------------------------------------------------------------------------------------------------------------------------------------------------------
>KQ435768.1:598595-600184(-):Melipona_quadrifasciata
-------------------------------------------------------------------------------------------------------------------------------------------------------------------------------------------------------------------------------------------------------------------------------------------------------NLTKYQRKVY-------------------------------NNIHQFLKEN-DSGVITIDTPSGTGKTFLLC--TLAKDL----QKTIKFIIFRKNQASEIS-LW--N--IQTYTFVSFIMHHFNLRYEHAIEMFRTY-D--KDNITELYKLIV-----------YSKKF------------------VA--ESTSTIILDIYTIPSPTMLLLLYIIS---------------------LQHKLHLIFAGNRMQLNAINKS-AFHKENNFYI--------------------------------------VQILNDLTI---NKLAENIR-TYEHVIMRLKMKYHVSINV-C-----------CKYSLLEIFHFI------II---YGIIFILY---FDR-------------NISPK------------------------------NVSILFILLKLIITLKNVYIA*LTTVS*MENHTMRYHFTIKT*MATNHLFPKVGRVNFSPHCY**---------------KDANI-------FILM--------------------------------KKVFIMLFYCKMYFY-SILKSGL-----------------------WKSVL*KMI-TLRKFTK-----------SNLIIIKFCQ-P--IVNG*WKKLGIQTTYGNFLYVHIR*RIMLL*DKHSRKNK*SLMLIVIMLIFYIL-VFL--VYAINLI-----------------YIKFMIKTL--------------------------------------RD-----I**RNIW-KLFE-----MTLHIIIVVS-LIHVHFMNMLPINS--------------QSKI*I-----------I*CGQL*TT*KSLK---ACCLVPVIAVLNVKSMKNSMGK*IHH*----------------------------------CKLQD------LSKK--------------------------------------------------------------------------------------------------------------------------------------------------------------------------------------------------------------------------------------------------------------------------------------------------------------------------------------------------------------------------------------------------------------------------------------------
>KQ761343.1:49896-51059(+):Eufriesea_mexicana
---------------------------------------------------------------------------------------------------------------------------------------------------------------------------------------------------------------------------------------------------------------------------------------------------------------------------------------------------------------------------------------A---QKGCRVSGDQRNLRL-IA-ESIRG--IRAYTCTKYLMELLRMEFSEARNYFVKDIA--C--LSIFQKIIR-----------TK-----------------------IKYSCKLIILDEYTVVSPWYVLWVYWIA---------------------KQNGACVLYCGDRYALNSMNRS-RFHNESNYTI--------------------------------------VEALSGP-K---FFDMDQLR-IQDENYENKVNQFKVILERSND---DLDMTLEIKYELYRIFEDYFS--VHTD---MTATYLAE---STR-------------IYIDV------------------------------P-----------I----------------------------------IYASITKI--IVPGAIKV---------------HIILR-------MNTMPICV--------------KLALNCSNS-TI*GNSF*NFCH*SK----------AI-----------------------RIIT*-------------------------------HLK--------------------------------------EIDI*LN-ILVEVVK-----------------------------------RSW*KT*K--------------------------------------T------G*E*I*A*RR*PRITA-CPRSSIG*NI-IAKVCHTSIHFV*D*ECITVYKDTRLKTRIKWN*TSM*KEATVFTSACRIFEGNCSWDVYTRTTYLISE-----------------------------------------------------------------------------------------------------------------------------------------------------------------------------------------------------------------------------------------------------------------------------------------------------------------------------------------------------------------------------------------------------------------------------------------------------------------------------------------------------------------
>KQ761343.1:66733-68200(-):Eufriesea_mexicana
-----------------------------------------------------------------------------------------------------------------------------------------------------------------------------------------------------------------------------------------------------------NDV----SRSYPQCSTIDDRNARI--------------NRIVYGLLKEKQRYVFDKIHSVLGNPAIYPALELTTIGGFLQTIGQRLR---TTSRDIGTMAMLLDAPSGTGKTWLLM--SLLITMH---RNDVVFLVYQRNLRL-IA-ESIRG--IRAYTCMKYLMELLCMEFSEAKNYFVEDIA--C--LSIFQKIIR-----------TK-----------------------IKYSCKLIILDEYTVVSPWYVLWVYWIA---------------------KQNGACVLYCGDRYALNSMNRS-RFHNESNYTI--------------------------------------VEALSGP-K---FFDMDQLR-IQDENYENKVNQFKVILERSND---DLDMTLEIKNELYRIFEDYFS--VNTD---MTATYLAE---KHE-------------DLYRR------------------------------AYD-------ICE----------------------------------YYENNSTGCYKSPYYSED---------------EYDDD-------MREISIEL--------------L------KQ-HNLREQFLEFLPLIEGYTYYYITPEGN-----------------------RCLVKYIGR---------------------------SGKE--ILVED-----------------------------VENGLSMN-LGLEKITS----------DYCVSE-----------------EFNWLKDN-----------------------------------------------CEGVPYQ-YPLRLRL-RTYHSLQGH------------TTEDKNK------------VEL--------------NIDVKRSNCVYVG---LSHIRRESQLGRLHTN-DLFNIRS------------------------------------------------------------------------------------------------------------------------------------------------------------------------------------------------------------------------------------------------------------------------------------------------------------------------------------------------------------------------------------------------------------------------------------------------------------------------------------------------
>KQ781845.1_1:22533-24147(+):Eufriesea_mexicana
--------------------------------------------------------------------------------------------------------------------------------------------------------------------------------------------------------------------------------------------------------------------------------------------------------LSQQQKTVY-------------------------------EDISKFLKAK-KNGVIVIDTLSGTGKTFLLS--TLARSY----SRSAKFVIFRKDQASRIS-LN--N--IDTYTYISFVMHYFSLTYKHAIRMFRTN-S--LDNVAELYNLIV-----------YSKKF------------------V-D-NTSKIIVLDIYTIPPPSLLILLYIVS---------------------LKNQLHLIFAGSSVQLETIHKS-PFHDESNFFI--------------------------------------IQIMGDLII--NNKLPKSIR-ICDSVLEYKMSRFSQILKQ-YKTAGNVPFHYNIRYALYCLFRSKYF--VEER---FDTIYIAQ---THK-------------IIKNR------------------------------MHR-------FIQ----------------------------------YLKSNGKRYVESPFYYVD---------------KHGVN-------MPIS----------------------------ITHSGKFLPNLLLVEGYKYIHINKRGI-----------------------HNVVHLEKI-VYENNEV-------CS-----LKIRFVT-------DN------------------------------RV----ENILRDKLNY----------YQILPA-----------------YRTWLLTNI---------------------------------------------VHTDELW-QFPLRPYT-LTYHAALGQT-IN----------QE--------------EVEFDT-----------TNCHQA--NFIYVG---LCCVRHYSDIYKIHDTRDLLSYVVTDYMENVR---ND------------------KRYYYRCSSIE------VNENKIFEYI-------------------------TNNGLNKYI----DSIEWRDVPDIKQFEKMPM-----YCLRIERSLYEHL----N--KSIDTPLMKVTRFIKENPSVILHTI---------------------------------------------------------------------------------------------------------------------------------------------------------------------------------------------------------------------------------------------------------------------------------------------------------------------------
>LSNX01003961.1:4349-4919(+):Ceratina_calcarata
-----------------------------------------------------------------------------------------------------------------------------------------------------------------------------------------------------------------------------------------------------------------------------------------------------------------------------------------------------------------------------------------------------------------------------------------------------------------------------------------------------------------------------------------------------------GTIICGDKNQLQSIKKS-FHAECSSFDI--------------------------------------ADRFAGKV----FHLSINY--VVDARYNEIINYVAQFSS------DNFGF-----ALLAVLFPYQLR--GKSK---YSDIHLAA---TNR-------------EVSLA------------------------------VNE-------IMFKEN---------------------------------------IPCSIYSTKYW-----------------------------------------------------ELWK-SGGPIKFLPYLPLCCESKYYV-DEHSE-----------------------FSQATLVSIN-ESDQ---------------RIKLRRDSGEE-KIVGM--------------------------------TNKL--------------------EVMPDR-----------------HKE---------------------------------------------------------------------------------------------------------------------------------------------------------------------------------------------------------------------------------------------------------------------------------------------------------------------------------------------------------------------------------------------------------------------------------------------------------------------------------------------------------------------------------------------------------------------------------------------------------------------------------------------------------------------
>LSNX01046381.1:1097549-1099124(-):Ceratina_calcarata
-----------------------------------------------------------------------------------------------------------------------------------------------------------------------------------------------------------------------------------------------------------------------------------------------------VSKLNNYQKKVY-------------------------------NEIQELIEPE-EETVITIDTPSGTGKTTLLC--SLAVN-----NPSVKFLTFRRDQASEIK-KM--K--IDAYTYVSFIMHHFNLTYTPALQMFQSF-S--TDNVAELYNLLV-----------YSKKF------------------VQ--NDTKVIILDTYTIPSPRILLLLFIVS---------------------LKCNLRLIFAGNSMQLGAIGKS-VFHDGSNFHL--------------------------------------IQMFTDVMI---NKLDKNMR-TREKELEDKITSFRKILRQ-YKPAGDVPLHFNVRYALYTIFREKYF--TQEY---FDSIYIAA---THR-------------QLTSR------------------------------LLR-------FIN----------------------------------YLESNNVPYIKAPFYYHG---------------RNGMK-------PLVVN---------------------KK-----RNAKKFVSYLLLVEGYRYTYISQEGE-----------------------HHVVILEKI-LFDPTG-L----------IRSLLVRLVK-------EA-----------------------------SHL-----ELVLCELNY----------YQILPA-----------------YRDWLLTDI---------------------------------------------VSTGTLW-QFPLRPYTVLTYHATLGRT-IE----------KE--------------NVELN------------TECKLA--NPLYIG---LCSVRYYDKIYKIHDERNLSSFLLTEYMEKQR---ND------------------YKYYYRCPVSD--------NHLILQSA-------------------------NTNGRNQYI----DNIQWNDVDSIPNFEVNV---C-TYYMRIEREVYENVK---I--EEMDTPLM--------------------------------------------------------------------------------------------------------------------------------------------------------------------------------------------------------------------------------------------------------------------------------------------------------------------------------------------
>LSNX01050255.1_0:5533-7042(+):Ceratina_calcarata
----------------------------------------------------------------------------------------------------------------------------------------------------------------------------------------------------------------------------------------------------------------------------------------------------------------------------------------------------------------------------------------------------------------------------------------------------------------------------------------------------------------------------ILILL---------------------KHYKIRTIICGDKNILQSIQES-SHAKCSSFDI--------------------------------------AKRFADKV----FHLSIRF--EQNLRYNEIINCVAQFSCA--KKLDDFGF-----ALLAVLFPYQLL--GESK---YPDIHLAA---INR-------------EVSEA------------------------------VEK-------IKCEEK---------------------------------------FDGPIYSETYR-----------------------------------------------------KSWE-LD-ETKFLPYLPLCCQSKYYV-DGHSE-----------------------FSQATLVSFN-KSDQ---------------WVKLRTDSGEE-KIVEK--------------------------------TNNL--------------------QVMSNM-----------------HREETEEFS---------------------------------------------SGAETVE-NYPIYPANIMSFHKFQGCRSIEG----------N---------------LDLH------------MCNTHCKYQSLYLA---LSRVRDPKEIVRITIP-KWVSHLVSSIINVEEHSMGI------------------------EITAEI-----LRQ-RMQNYK--------FYDVKGQK---------------EYEDIVRRFLMD--NADRQNLRKQLIKMVGWMYP---TIL-QPPE---SN--SKNYSRTTTDIFIDNLDLFITLSHIDEIDRDIWLHEFILCSPDMSSL----RK------------YENNSCELFHFD----------ENFKQSYEHYETSVECIEAKAKCEAQG-------ADIF--ELTNK--GSFVNKFKYDVYMKYVNE-KEITVDWLIEQLNEMTSVINV-----------DMISKPRAI-------------------------------------------------------------------------------------------------------------------------------------------------
>MPJT01000087.1:245989-247678(-):Osmia_bicornis
------------------------------------------------------------------------------------------------------------------------------------------------------------------------------------------------------------------------------------------------------------------SL-----DN-----------------FQNKNCPKYYKCLTSPQKKAF-------------------------------RQICNLFAKK-NNQVVTINARSGTGKTFLLT--SLAKHY----ANTVQFLTFRRDQASEMKFKLNNY--ATTYTYISFYVNCLHLHYYRAVQLFNVA-E--VDDTDLLYKLIL-----------NSKKY------------------LH--TGTKVIIVDSCTLPSATMLLMLYIIS---------------------LKHQMHLIFAGNKLQLSAMHKS-SVHSRCNFEI--------------------------------------IRQLSNMTIR----KLSDKR-FFDKVLTNKISEFRRMIQH-GRQKNEVPFLFNLRYYLYCSFRVKYF--TEER---FDVIYMAQ---FHQ-------------NITDR------------------------------VNR-------FIQ----------------------------------HLEVSRVRYYIAPYCTKR---------------EAFFE-------PIC-----------------------------TKQKGKFYPGLVLVEGYKYIHINQYGV-----------------------HSVVLLEKI-ISADNVN-----------VFGLDVCFLE-------TN-----------------------------QRV-----RLLRIELNY----------YQILPA-----------------LRSWLVDER---------------------------------------------KQEVKLY-QFPLRPYT-LTYHAALGKT-ID----------ND--------------KVELS------------ADCSFA--NAIYVG---LCCVRNYDDISKIHAINDLPSFVLTDYMRKEK---GE------------------EKYYYRCPSQMNNFD--EELKQIMQYV-------------------------CERRTNAFI----ESINWRTVENIQEFEKKSL----KYYARIPCSLYQKPKKKLE--QKGDTRLMKIVDFVKNNPNVILDTI---------------------------------------------------------------------------------------------------------------------------------------------------------------------------------------------------------------------------------------------------------------------------------------------------------------------------
>NC_007085.3:4543662-4545357(-):Apis_mellifera
----------------------------------------------------------------------------------------------------------------------------------------------------------------------------------------------------------------------------------------------------------LEEEL--KLLNINPCVK-----------------CETGEKELIYDCLNKDQKKVY-------------------------------NDICNLFKKK-DNAIIVINTPSGTGKTFLLS--TFVANY----KKPVTYITFRKDQASEIS-LK--K--IKTYTYISFNMHYFNLPYHGAIQMFRSC-G--YDEVEELHNLIV-----------SSKKF------------------VCV-DNTTTFIIDMYTISSPNMLLLLYILS---------------------LKHRLHLIFSGYHMQLNGINKS-SYHNENNFYI--------------------------------------VQIFNDLMIN----QLTNTR-TCDIVLEDKLTSFRKLIQQ-FQPIGNIQFYYNLRYFLYSLFRSKYF--TEER---FDTVYIAQ---THR-------------KITMR------------------------------LSR-------FIQ----------------------------------YLQSIGKPYVEAPYFYHD---------------SNDFI-------VPLLP---------------------KRKES-KNLIKKFFPTLILVEGYKYIYINKDGV-----------------------HNIVVLEKI-VYEDIEI-------KY-----LRIRFEN-------NY-----------------------------NRV----EKIERVSLNY----------YQILPA-----------------YRLWLLRNV---------------------------------------------IHTDELW-QFPLRPYA-LTYHAALGRT-IE----------KV--------------KVELSI-------------EHFA--NFLYIG---LSCVRHESDIYKIHDEQNLLSYMVTDYMENVR---ND------------------TEYYYNCPVIE------YNKEEILACI-------------------------TNKRPNKFI----DNINWTTVNSVNLFEKNI------VFLRIARSVYQESLPQ-K--KEVNTPLMQIAKFVKKNPN---------------------------------------------------------------------------------------------------------------------------------------------------------------------------------------------------------------------------------------------------------------------------------------------------------------------------------
>NC_015779.1:2846623-2848258(+):Bombus_terrestris
-------------------------------------------------------------------------------------------------------------------------------------------------------------------------------------------------------------------------------------------------------------------------------------------------TELDINKLNKGQKQAY-------------------------------DNICKLLNEK-WKSIITIDAPSGTGKTFLLC--TLAVNC----GREVKILIFRKDQASEIL-LK--N--IQTYTYVSFCMRHFNLQYHEAIQMFRTF-S--DDKIRELYNLIV-----------YSRKF------------------VVV-EDRSVLILDIYTIPSPAMLLLLYILF---------------------LKHNLHLLFAGDAMQLHSINKC-ALHKESNYYI--------------------------------------IQILKEESFSSIINLSKNMR-ICDTLFEAKVANFYKLLQQ-VQPAGNVPLNYKLRYHLYTQFRPKYL--VEER---FDTIYIAQ---THR-------------NITRR------------------------------LYR-------FIE----------------------------------YLKSTGTTYYEVPFCYKL----------------DKTK-------LPL-----------------------------DTRKYKFFPTLLLVKGYKYIYITEEGV-----------------------HHVVHLEDI-LFENNEI-------KS-----LIIRFVK-------DK-----------------------------NRV----EIIKRVKLNY----------YQILPD-----------------YRNWLYKNG--------------------------------------VI-----YDKSDIR-QFPLRPYT-LTYHATIGRT-ID----------EA--------------QIELS------------SECVYA--NFLYIG---LCSVRHDIDIHKIHDERDLAGYLMTEYMETLVPNKDS------------------EKYYYRCH---------LDKCEIYPYI-------------------------VKNTNSEDL----DNIEWTTMNDIHKFETSRK-----NFIRIERSEYEKP----N--KKVETRYMEITEFVKENPEVIL------------------------------------------------------------------------------------------------------------------------------------------------------------------------------------------------------------------------------------------------------------------------------------------------------------------------------
>NIJG01000932.1:45388-46858(+):Euglossa_dilemma
------------------------------------------------------------------------------------------------------------------------------------------------------------------------------ITVTDIEGL---------------------------------------------IKVSE-------MSESDVREYVLNAV----ERQYPPWSTINEENAFI--------------NRIVYGFLKEKQRKIFDEIHYWLNNRNS-------------------------EATSDNTIAMLLDAPSGTGKTWLLM--SLLITMH---RSDILFLVYQRTLSQ-MA-ESIAN--ITAYTCARSVMQFCDVYYNESEVYFHPR-L--L--LENFRKIIL-----------TQ-----------------------IDLPFKFIILDEYTVVSPWYLLLVYWVA---------------------KQNGACVLYCGDRLSLDSMHKS-YFHDEGNCTI--------------------------------------VEALASDRM---FLDLDQER-IRDNQYEDKVNEFKDMLTGSCN---NLDMTTDMKHKLYQLFLSHFL--QESD---ISATYVGQ---FHW-------------DLYRR------------------------------ARE-------ICW----------------------------------YYETMGIECYRSPYYLSV---------------VDANG-------ITSW---N--------------Q------MQ-VTPNGKFLEFLPLIKGYVYYHINSEGR-----------------------RCLVKYLER---------------------------RENEV-IVVED-----------------------------VKTGLRTE-LFLEQISL----------DYYVSQ-----------------EYEYLKNCA---------------------------------------------GNNGLPYQ-YPLRLRL-RTYHSIQGH------------SIQNEEK------------IEL--------------NIGVNVSNCVYVG---LSHVREESQLGRLHDI-PMHNF--------------------------------------------------------------------------------------------------------------------------------------------------------------------------------------------------------------------------------------------------------------------------------------------------------------------------------------------------------------------------------------------------------------------------------------------------------------------------------------------------
>NIJG01001713.1:9610-11215(-):Euglossa_dilemma
------------------------------------------------------------------------------------------------------------------------------------------------------------------------------------------------------------------------------------------------------------------------------------------------------NQLTHQQEIIY-------------------------------KDISKFLQET-SNGVIVIDTLSGTGKTFLLS--TLAQSSDKKVKKSAKFIIFRKDQASRIS-LN--G--IDTYTYLSFIMRYFHLSYRMALHMFKMNNS--NDNVAELYKLIV-----------YAKKF------------------V-D-NESKIIVLDIYTIPPPSMLILLYIVS---------------------LKNQLHLIFAGSCIQLEAINKS-PLHDESNFFI--------------------------------------IEILNDLMI--NNQLPQSIR-ICDPVLAYKMARFSEVLKE-YKTAGNVPFHYNIRYEVYRLFQSKYF--TEER---FDTVYIAQ---THK-------------AITRR------------------------------MCN-------FIN----------------------------------YLQSNGIKYVESPFCYVD---------------QNNVE-------TPIC----------------------------K-PRGKFFPNLLLVEGYKYIYINEKGV-----------------------NSVVKLEKI-IYENNKA-------CS-----LTIRFVT-------DD------------------------------KV----ENIERQELNY----------YQILPA-----------------YRVWLLNNI---------------------------------------------VHKDILW-QFPLRPYT-LTYHAALGRT-VD----------QE--------------KVELN------------TDCRQA--NFIYVG---LSCVRHYSDIHKIHDERDLPGYVVTDYMENVR---DD------------------KRYYYRCPSAE------MNKDKIFEYI-------------------------SNRGPNKYI----DSIDWIDVTSVREFEKMPL-----CYLRIERSLYTQL----N--VTIDTPLMKIARFIKEN-----------------------------------------------------------------------------------------------------------------------------------------------------------------------------------------------------------------------------------------------------------------------------------------------------------------------------------
>NIPQ01090082.1:3103-4696(+):Lepidotrigona_ventralis
----------------------------------------------------------------------------------------------------------------------------------------------------------------------------------------------------------------------------------------------------------------------------------------------------NVNNLTKYQKKVY-------------------------------YNIRKFLEEN-DSGVITIDTPSGTGKTFLLC--TLAKDH----QKTIKFVIFRKDQASEIS-LW--N--IQTYTFVSFIMHHFNLKYENAIEMFRTY-D--TDKIMELYKLIV-----------YSKKF------------------V-A-ESTSIIILDIYTIPSPTMLLLLYIIS---------------------LQHKLHLIFAGNRMQLDAINKS-LFHKENNFYI--------------------------------------MQILNDLT---INKLAENIR-ICDNMLESEVSCFHKRLLQ-IQPAGNIPFYYNLRYYLYTLFRSKYF--TEER---FDTIYIAQ---THK-------------NIRKR------------------------------LNR-------LIN----------------------------------YCKLNGKSYYEEPFYYHN---------------INSIL-------LPLP----------------------------KNRKGKFFPTLLLVEGYKYIYIDAKGV-----------------------HHVVLLQSV-FSSNFHI-------QS-----LEIRFLK-------DG------------------------------HV----EMIQRVQLNY----------YQILPA-----------------YRKWLMEKI---------------------------------------------KYTDELW-QFPLRPYT-LTYHAILGQT-LK----------EE--------------QVELN------------ADCFYA--NFMYIG---LSCIRHKSDIHKIHD-QDVAGYLVTEYMENVR---ND------------------TTYYYRCW---------LDTHTIYEYV-------------------------TNKQPVKYI----DDIEWTTVNDVKQFESMRNTAC-SCYWRIKRSVYEKS----N--GKVDTPLMQVARFVKE------------------------------------------------------------------------------------------------------------------------------------------------------------------------------------------------------------------------------------------------------------------------------------------------------------------------------------
>NT_177649.1:36962-38690(-):Bombus_impatiens
------------------------------------------------------------------------------------------------------------------------------------------------------------------------------------------------------------------------------------NRM------------SDAAVQELKKQFGSLSIGQSNCTG-----------------CTGEEKELDMKNLNKYQKQAY-------------------------------HDICELLKQE-TKSIIAIDAPSGNGKTFLLC--TLAVKY----QKPVKVIIFRKDQASELS-LK--N--IQSYTFVSFCMHHFDLLYHQALKMFRTI-D--KDKIRELYKLIV-----------YSKKF------------------V-A-EDTSVLILDIYTIPSPAMLLLLYILS---------------------LKHNLHLVFAGDAMQLQPINKS-VLHKESNYYI--------------------------------------IQILKDLT---ISNLSKNMR-ICDTEFKKKVARFYELLQQ-VQPAGNVPLNYKLRYHLYTQFRPKYF--TEEN---FDTIYIAQ---THR-------------NITRR------------------------------LYR-------FIE----------------------------------HLKSTGTTYYEVPFRFGL----------------DDIE-------LPL-----------------------------HSRKNKYFPTLLLVPGYKYIYVTEAGV-----------------------HHAVLLEDI-LFENKKI-------EG-----LKISFLN-------DK-----------------------------NRV----KTIRRVKLNY----------YQILPD-----------------YRNWLYQTS--------------------------------------MI-----HDKNDIS-QFPLRPYT-LTYHATLGRT-ID----------KG--------------QVELS------------TECVYA--NFLYIG---LCSVRHDSDIHKIHDERDLTGYLMTEYMETLSLKKDS------------------EKYYYRCH---------LDKGEIHRYI-------------------------VNNENSQHL----DNIEWTTMNDIHQFEKSQI-----DFIRIKRSEYEKS----N--KKEDTPFMQIAEFVKENPHVILKTI---------------------------------------------------------------------------------------------------------------------------------------------------------------------------------------------------------------------------------------------------------------------------------------------------------------------------
>NW_003791542.1:463106-464767(-):Apis_florea
--------------------------------------------------------------------------------------------------------------------------------------------------------------------------------------------------------------------------------------------------------------------------C-----------------QMYWKKELIYDCLNKDQKKVY-------------------------------NNICNLFKKK-DNAVIVINTPSGTGKTFLLS--TFVANY----EKNVTYITFRKDQASEIS-LK--K--IKTYTYISFNMHYFNLSYYGAIQMFRSC-G--YDEVEELHNLIV-----------SSKKF------------------ACK-DA-AIFIIDIYTIPSPNMLLLLYILS---------------------LKHRLHLIFAGYHMQLNGIDKS-LYHNENNFHI--------------------------------------IQIFNDLMIN----QLTNTR-KCDAVLEDKLTRFRKFIQE-FQPVGNIQFYYNLRYFFYSLFRSKYF--TEER---FDTLYIAQ---THR-------------KITMR------------------------------LSR-------FIQ----------------------------------YLKSIGKPYVEAPYFYRN---------------LDGYI-------VSLFP---------------------KRKV----RKMKFFPTLILVEGYKYIYINEDGV-----------------------HNIVILENI-VYEDIEI-------KC-----LRIRFEN-------NY-----------------------------NRV----EEIKQTRLNY----------YQILPA-----------------YRLWLLRDV---------------------------------------------IHTDELW-QFPLRPYT-LTYHAALGRT-IE----------KV--------------KVELSI-------------EHFA--NFLYIG---LSCVRHESDIHKIHDEQNLLSYMVTDYMENVR---ND------------------TEYYYNCPVIT------YDKQEILACI-------------------------INKKPNEFI----DNIQWTTVNSIYLFEKNI------EFLRIARNVYQESLLQNK--KKVNTPLMQIAKFVKKNPNVILET----------------------------------------------------------------------------------------------------------------------------------------------------------------------------------------------------------------------------------------------------------------------------------------------------------------------------
>REGV01000085.1:730159-731794(-):Nomia_melanderi
------------------------------------------------------------------------------------------------------------------------------------------------------------------------------------------------------------------------------------------------------------------IGDSNNCKV-----------------CNN-----DGKSLSVAQKLVF-------------------------------HQVHSSIDNG-TNKVILIDAPSGTGKSYLLS--KLALKY----ADSLQFAVFRKDQSSELS-LR--Q--IDSYTYVSYNMRNFKLRYHEAIHMFKVG-G--LNNIDVLFLLLT-----------YAQKY------------------VHVRHSVKVIILDAYTIASPLMLLLLYIVS---------------------LKNDMTLIFAGNKLQLGAINRS-AIHGRSNFDI--------------------------------------LEIFSHQTI---YELTTNIR-STESQFLDKLSRYRDMLAS-YSSRGDAPFHFNLRYFLYRLFPNKYNPAITED---FRSTYMAY---FHR-------------TITKR------------------------------MYR-------FMK----------------------------------SLKPGE--YSVEPFPG------------------------------VPFD------------------------VT-DKNENKFFPGLLLVKGYKYVYITAAGV-----------------------HHIVELLNM-NCKGTKL------------DSLTVRYAN-------G-------------------------------KT----QKIERCKLNF----------YQILPA-----------------YRNWLEQKA--------------------------------------K------TKNKDFI-HFPLRPYA-LTYHAALGRT-IS-----------D--------------TIELD------------TECPKA--SSVYVG---LCCLPSESAIRKFHAKRDFLSFIATRYMEDVD----D------------------GMYYYRYPMTD------PKGLMILEHL-------------------------KTSEDSDYIKSFLKDIQWTTVTNINSFEGST-----GAFLRIKRTVFQKTKKEID--VTISTPLMEVTKFIK-------------------------------------------------------------------------------------------------------------------------------------------------------------------------------------------------------------------------------------------------------------------------------------------------------------------------------------
>SHCU01000371.1:6036-7698(-):Ceratina_australensis
--------------------------------------------------------------------------------------------------------------------------------------------------------------------------------------------------------------------------------------------------------------------------------------------------------LNNYQEKVY-------------------------------YKIKKMLEEHKKRVVITIDAPSGSGKTMLLC--TLALELK---GYSIKFLTFRRDQASEIK-KM--G--IDAYTYVSFVMHHFNLNYKSALDLFKTF-S--ANNILELYNLLI-----------YSKKF------------------VQ--ESTNIIILDTYTIPSPRILLLLFIVS---------------------LKCNLRLIFSGNSMQLGAIAKS-AIHNGSNFHV--------------------------------------VQMFAHL-I---TELDKNMR-TREKSFEHKITSFRKDLRQ-YRPYGDVPFHFNLRYVLYTICREKYF--TQER---FDTLYIAQ---THK-------------QLTNR------------------------------LLR-------FIC----------------------------------YLDENKIPYVKAPFQYQV---------------INDLK-------LIPIH----------------------R-----KDEGKFVPYLLLVEGYRYMYVSPKGE-----------------------HDIVILEKI-LYVPNTSD----------VGSLIIVFVT-------NQ-----------------------------SRL-----EIFPCELNY----------YQVLPA-----------------YRKWLVKNV---------------------------------------------TSNEKLW-QFPLRPFL-LTYHAVLGRT-IE----------NE--------------HVELN------------TKCSFA--NSLYVG---LCSVQHYKNIYKIHDEHNLPSYVITQYMEKQK---ND------------------YKYYYRCPDTD------INNNLILQSA-------------------------NIDGPNEYI----DSIVWHDVDTISTFEDK----Q-MFYMRIERKVYEESK---T--KEMDSPLMQIAKFAQEKPDIIVNAIK----AA---------PVNAFVE---------------KKC----------------------------------------------------------------------------------------------------------------------------------------------------------------------------------------------------------------------------------------------------------------------------------
>SHCU01001638.1:9346-11008(-):Ceratina_australensis
--------------------------------------------------------------------------------------------------------------------------------------------------------------------------------------------------------------------------------------------------------------------------------------------------------LNNYQEKVY-------------------------------YKIKKMLEEHKKRVVITIDAPSGSGKTMLLC--TLALELK---GYSIKFLTFRRDQASEIK-KM--G--IDAYTYVSFVMHHFNLNYKSALDLFKTF-S--ANNILELYNLLI-----------YSKKF------------------VQ--ESTNIIILDTYTIPSPRILLLLFIVS---------------------LKCNLRLIFSGNSMQLGAIAKS-AIHNGSNFHV--------------------------------------VQMFAHL-I---TELDKNMR-TREKSFEHKITSFRKDLRQ-YRPYGDVPFHFNLRYVLYTICREKYF--TQER---FDTLYIAQ---THK-------------QLTNR------------------------------LLR-------FIC----------------------------------YLDENKIPYVKAPFQYQV---------------INDLK-------LIPIH----------------------R-----KDEGKFVPYLLLVEGYRYMYVSPKGE-----------------------HDIVILEKI-LYVPNTSD----------VGSLIIVFVT-------NQ-----------------------------SRL-----EIFPCELNY----------YQVLPA-----------------YRKWLVKNV---------------------------------------------TSNEKLW-QFPLRPFL-LTYHAVLGRT-IE----------NE--------------HVELN------------TKCSFA--NSLYVG---LCSVQHYKNIYKIHDEHNLPSYVITQYMEKQK---ND------------------YKYYYRCPDTD------INNNLILQSA-------------------------NIDGPNEYI----DSIVWHDVDTISTFEDK----Q-MFYMRIERKVYEESK---T--KEMDSPLMQIAKFAQEKPDIIVNAIK----AA---------PVNAFVE---------------KKC----------------------------------------------------------------------------------------------------------------------------------------------------------------------------------------------------------------------------------------------------------------------------------
>UXGB01017917.1:1065-2718(+):Eurytoma_brunniventris
-------------------------------------------------------------------------------------------------------------------------------------------------------------------------------ETHSYERN-------------------------------------V-------AIVSN-------LPATYFN------------------SKLSHEQKRQ---ALPPSFDDSMRTRYLVSLRTNEQRNVLFGIHRVFNE------------------------------NDTDGTITLLDAPPGTGKTVLSL--VLLTTYH---KLPTTYVAYKHDLCQ-ES-RKCRG--IEARTMASFLGRLLGVRLYQLNGLFSTKST--D--KETLNKRIK-----------ELVDR---V---------------DVSVLTELIVIDENTVNSPVCTYFLMHLA---------------------KRYHLHIVYMGDQNQLPSVHQT-ALHRQSAHAL--------------------------------------FTWLGPERI---FSLTNSIR-VSSQSLKDKLSVIRSIMQKRNGQ-RIIPLTFDMRFLLYRMFERHYG--EHED---FQSFYIAF---YHR-------------QILAR------------------------------ATR-------HRD----------------------------------QAIHDG----ISPRQYHF---------------------------------CN--------------G---NGKRI-EAKSKKFPTWLWLYEGMSCLYYDRPGY-----------------------SWKCATV-HKLCDLDVY----------------IRFRETKE-LFRVR-----------------------------PRTLDAVE-IS--------------------AE-----------------HRSVLVG----------------------------------------D------KCNKSTVKGLPIKEFA-SSYYAVQGLT-LRN-----------T-------------KVEL--------------DLNNSCVNSVYVG---LSRVSDEHFIGKLHDS-SIEDLNFTHCA--------E------------------DEYYYRNSTGPD---------TD--------K-ATFA----------------------EV----Y--------SVVDFDG-SK----SRKVKIKKTVYEELVLTIQH-----NQALSNLVTIR-------------------------------DH----------------------------------------------------------------------------------------------------------------------------------------------------------------------------------------------------------------------------------------------------------------------------------------------------
>YP_001111313
--------------------------------------------------------------------------------------------------------------------------------------------------------------------------------------------------------------------------------------------------MS--------------KRNR------------------ENEIDTNYSTHFNSSRLNPEQKKIFDFVHLHKN--------------------------------NNEGNIVLIQAGPGTGKTFTML--SLTVSWP----RQVNVIIFKNDLLDIFN-K--CK--AKCYSVTKFLMRAFNMDYMQYKYFEIMLNK-NINAYDFINAFFG-----------LLKNF------------------NLEFDPKQLYIFDEYTFISKPILLIILIHL---------------------KINNCNAIFCGDKNQLQSIRKC-NNLLSSSYDI--------------------------------------IHHFANNV----YVLNKNER-CSDVEYDNEIKYIAKFVND--DKMSKHPF---INILCSNLFHDKLL--NNSV---VTDTILGF---HHR-------------TITEE------------------------------VHS-------WFMDKK--------------------------------PDESNLKSYCSFYYIISKNST----------DKVNGTQ--IENSHVFIPH-VWTRY----------------IKN-QGKVENFLPYLPLIEGNAYFY-EELSE-----------------------NKLVTLIQIL-NEN----------------ELVIELQNKKR-INIGK--------------------------------TKCD--------------------NVTFER-----------------HKDFILG-P---------------------------------------------GGKGYLL-NFNLYPAFFLTIHMSQGRT-IKN----------N---------------TSIL------------LK--EATIRALYVA---LSRVKDKSQINKISLP-NSLFLIISTIYNYPILCETN------------------------KISLSE-----IIK-KLESDG--------YYYLSCDNILNQ----------NEILNSLITFYSTSDIEIRKTARTKLCNLVKNWKVD---IV-YNKE---LNFNDSDVLLSCLNFLLHNWKILHKLMTIDEKDAFIWLKLYIDNSSDIQDI----IQ----------VNEYPKID------RKNINSFLMLSRLLYSCPQNVSIKEYIAQRSLIKD-----------YYSKKINIESINLVVSEFQEEIIKLPS---CEITVEYLNTALDKLTDTVAD-----------RLV-------------------------------------------------------------------------------------------------------------------------------------------------------
>YP_001687022
MSVDEESDYITDSGEEDNEPTPPKRKFDLVKSINKSIEN----DTINFEYNDTITYDFIKLFKE-KLCYIKNSR-NIFYAKSSYPTLNFLCELINDYEISKFQVP-LNKWK----------------------KTI-EQMF---------DSIAALNIIYTKQDNIFSPHNCMNLIDHAYNDSKSY-------------ILP-----KNFL------------NYINRRRFYYY---LLELRTT--NYQLSKKEII-FIEKY-----EQDMRNEK----TQKLNDIHKKHLERIRLLSSEQWL----VLNYIFNAIFEGCKTTH-SGRCYC-----------YMHRPDPVIIRLEGSAGSGKTSIIFALNGFIQYS--SKYSMTYLTPTNVLTNSIREKAGIDK-INVKTIFKFILKALRYNYFELCKFFSYTTTVQGDV---FKN--------------------------VYIDNLDSASIGCKLKKFHIFVIDEVYMFSEGLLSFFLMLVRSFKSV--------------YKNVTFIVILIGDHNQLKPYYEP-IDLEYVEYKW-------------------------------LDDICKPIFLTGQFRYSEQ--------------YNLIMQKL--LDTP--DIQGE-----NYVEYLKTIWPEK-F--NSVIKYKYPLDEVFELVDFLKE-------------------KERPVHELL---D-KFIET---------NIFKKVLNMNVFC------------FTNSHMHF----------------------YNLSLAVCIINQLILTKTY-----KHVGKIIVFNIVTF-------------------------------EKGICDRLMVLPLIRFFPYRLLTISLTYMSNFPYVNSKTLEHDLSQPVPRLSIVYLIDWK-------------------------IKNNE--I-------------EDLIVY-----------------SPVVDKFFTITKTTFYMNL----------------------------------------------------------------------------------YQNNKLF-GFPLQMAFGSTFHSSQGLT-LS---------------------------NDII------------VSLSNISKAELYVI---LSRIKHEKQLKAIF----------------------------------------------------------------------------------------------------------------------------------------------------------------------------------------------------------------------------------------------------------------------------------------------------------------------------------------------------------------------------------------------------------------------------------------------------------------------------------------------------------
>YP_001883432
-------------------MFKPQTILA-MSALNRILQTELRQQISRTGNVSETMFDFIDD----NKYMVTDNRYPFITAQSPYTT----------FRIEHSGLE-YRSWI----------------------SEV-YRRL---------GADCHVHTPYTIIENT----NLRKRPAHTIEDDEGF-------------HQPSMSSPPSLQNDST--VALMGFEEIKKRRLDESVGMLDRLQKT--K-MLNRRERLEALKAI-KANNLMEVVEEL----TKKFDDEQG--HALIRRLSDEQRQCFESIIRYAFPQDFTNAADEGGGGTCTE--DDKPK-LKIPKLQPLYKMYLIEGSAGCGKSSIIESLNFYCYSRHKRYTKLLYITQTNVLCQSMRNKCLYNDGMEYLTFFKFL-GIMGLDYYNKKQLLMNCDALRIDA---FQHTCG-------------TNFLRDINTLIPLPPMDGDLNDREQQPRLFIIFDEIYTVSDGKLSLFLFIVRCLKIK--------------YPNLNIYCILIGDKNQLLPFTKT-ENVKLHVQHLPSTEINPTEGETEAT----------AMDEENDDIMCSLIAQNESLLNAEHYVLQKQHR-ICDEVYNEFVNRVRHSDNT--VETGR-----ALLEEIYRLWPHK-I--NSTLTLLYPVDEILHLWQST------------------------PIDDYR---NIVLREN---------GIFRRTIDTIVFC------------FTNRHAHY----------------------YNIALSFSYLNQIRQHLTNTATTTHKQNKFIIFSIIFNAEYLKLI----------GDN-----YTIRQLINNRNYLVNILPLIRYCPYKILT--------------------SGSPVARLSIVYLLDWQ-------------------------MSGEG--TEDGD----GGGQILSVVVF-----------------SPDTNVIFTLLPCKFEMNL----------------------------------------------------------------------------------FKRTTLF-GFPLQIAFSSTFASSQGLT-LN---------------------------NKIA------------ISCSNISKSELYVC---LTRIKTSNDLVSIY----------------------------------------------------------------------------------------------------------------------------------------------------------------------------------------------------------------------------------------------------------------------------------------------------------------------------------------------------------------------------------------------------------------------------------------------------------------------------------------------------------
>YP_002321419
--------------------------------------------------------------------------------------MLA-----P--------------------------------TTTFPFSSLLGSSK----VVFKS------ES----VKLP-D---DLPIPSEDVVRSVRKTDAT-------------SSDERGIEK--KNVGVRT-------SRIQF-------VPIG--------------MRNLSE--TFSIEDGEL----YDKDEHELELQRYKVESLNADQRKIWDYVS------------------------------------ANPTNIIMIQAGPGCGKSYTLK--TIAYNMR---GVKFDTIIYKHDLLASFK----YN--SRRYTVAKFIMKTLRMTFFEYKAFDKLLSS-KITAYEFMLLIVS-----------MLKKA------------------TLPNLKGGIVLLDEYTIISKPLLLVVLMLL---------------------EHYKIGAIVCGDRNQLQNIFNS-RHATLSSHKL--------------------------------------AASFASER----FTLHKNER-CSDAVYNDIIAYISQFSSN--RKLDGFAY-----ALIAAIFLRQLI--EPPN---YNQVHLAG---THQ-------------ELSDL------------------------------AHK-------LVCQNC---------------------------------------YPTDFYTIDQSRLR----------DKDFVV----RAKASLQPTKALIDYQTRIE-----------ENQ-PARVDKFLPYIPLVVGARYYV-FKHSE-----------------------YCQGVLEAVQ-PDD----------------TVRLKLDNGAT-IVVGR--------------------------------NTND--------------------EVIFDQ-----------------HREFLLN-R---------------------------------------------E-SGRIY-AYPIYPANFMSIHKCQGCT-ITE----------N---------------LDLM------------LN--NTQYQGLYVA---LSRVTNPNQISRVTIP-DQISYIISTIINFPQHAENR------------------------PITVDD-----LKR-GLENYV--------FYNVNSDM--------------TPFLTMISDFILSDDVQLKRSIREQIITLAKNYPQ---SLV-SQAK---TETD-TNSNLLTMSLVIKYRDVFVALACLDEIDRNVWVHEYILANSELSCL----LP----------QDFQPNSQDINRFEVRELNELIKMADLNNTYTMETSTLKYIETKCHNTIRMSLDDRKKHEKFVISARDEYTFSECTEFCAKVYKKLTR-GEKISESWLIDELNYMLTMCQN-----------STTSQPEKVNADPEGPK-RAKMAS--MMS------MVKRPRK--S-------------------------------------------------------------------------------------------------------------
>YP_004956824
----------------------------------------------------------------------------------------------------------------------------------------MNASL--------SRSQRVIEI----VRLL-HSVRKRDITQDDVDQLKALINTPDTRINRANFVQVAKLCIVNGQRNVKGCRMIT-------NGVND-------LPDSVLG-FILNKP-IAFFEDYPPYENA---TPSM-------SIACLRKTNAAYHCLNSSQKVAFQIIHKQISDSFRLD-----TASCVPESLDGKYTPP-KIHSIEDSFFGVLNSRSGTGKSTIMG--VMA-CSL---LTPIMFVVYSNALKD-DAATLHTN--INARTTCNFIMHTLGLSYNQAKCIFNAPQS--K----TICSIFY-----------DLLKLLKTFK-MVP---C----NDGDFAIPYLIVFDEYTVMQPLMIIFLHMLS---------------------RQYKLNILMVGDANQQKAIRTS-VYHKMNNMHL--------------------------------------LKELASF-D---LMLTKQMR-ITDADYLKIIQTIELHLDEKHD---NIRMDFHEKYTLYSLLYRHFH--INEC---QTAMFLTA---THR-------------KMKDR------------------------------IHR-------CFK----------------------------------ESVKEGRTIVKAEYC--R---------------RKAGG-------S-------------------------FEAVA-LPQNYKFAPLLVLIQGYSYIKYSETSK-----------------------CEDVVQFVRK---------------------------VSP--TLIEV-----------------------------VNSSGRLEHLQRIAVNA----------YNTIDD-----------------LRVWLTS-------------------------------------------------QGARYQ-YPLRFFT-NTYYSAQGLT-LDKC------------------------DMEL--------------DLDDTTMNAVYVG---LTRIREGFRLKRLHTN-DLCSLVYTHVK--------N------------------DEYYYKVPEVPN---------LC--------EKYKITTDDLNQ------RIISVNSVLAYL----YKTVTFPVVTPEAFRV-SK----GRCVRVLRTTYKEYVDSLQTNT---SPLLDCYKHIKDNVNFNGLTSK----SRRELHDTIQCPCTFKEEPQDRLDEKAKTDPDEVVCYDDEGNECILQYVKSTAQKESLKA---GSKRKVS----------------------------------------------------------GKGIVNKMDLELERELASTVEPEPEQHSASTAQPEEYGTGANFKSAEFVMFDSASSSDSDSQPESKRCKL--------EELQQV----STECVASNI--------------------------------------------SVGVDRVCVGGTDSDLTDSDVEVLDSVALDFEK------EF
>YP_009051914
----------------------------------------------------------------------------------------------------------------------------------------MDKV--------------EYQS----VKMF-QQVDLLKIKLTSFEQL---------------------------------------------VKLSE-------IPFAHL-----LEA----TRNTLNWSTLEAEIPEM---VRNQCCDNLIKLKIILNSLNAEQLNVFTDIYKNLN--------------------------------NPNGSAMCIDAPPGTGKTFLIS--CLLTTYK---KN-STYIVYTNNLRD-NMDRLFFE--GTSINCCKFIMNMCGVNYYKAINFWNSKDM--T--LEEKCKEIE-----------DIVKS--------------------LLPLGHLYILDEDSVVSPMYIYFLYCLH---------------------RFHKKHILFIGDRYQQVSINAS-RFHNRGNFDL--------------------------------------ISTFSQIYS---L-VVKVRQ-EEDGQFISILDKFTNLFD-VKN---DKKITFKIKYIIYELLQKYFH--AEES---FDSMYFAQ---YHT-------------LIKAR------------------------------NQR-------YEQ----------------------------------YLENNNIP-----YQKSF---------------LCDGD---------------------------------NIKLD-TLKLSKFMTYLILVKDKYYVFIPDDIH-----------------------MYRVKLLNIGKCRLHIY----------------NETLKREQ-IIHK--------------------------------RAINSH-IVSEQL------------------------------------MNTLKA----------------------------------------I------G-YKTLY-QYPLKELT-STYHAAQGLT-IPD-----------DK-------------VEL--------------NLDCSSLNSFYVG---LTRIKKLDQLVKIHTR-DFFNLLYTKRK--------N------------------DAWFYKINKFPD---------SI--------ELLEFV----------------------EC----T--------NTTIFEH-CT----SRNLKIKRECYISSKENENN-----TPLMEYINKIH-------------------------YPNEIQEA----------------------------------------------------------------------------------------------------------------------------------------------------------------------------------------------------------------------------------------------------------------------------------------------------
>YP_009051917
-------------------------------------------------------MLGMYV------------YFLFTVPILPSTSMSN-----KMTFFKLFGLFSFLSIIGTLNILSYAGLKVTGSITSFSLKSKMNPIV--------EILKRQILS----SEDF---LKVSDFLNQDVEYLKKL-----------KLDTVKEMIFFKFKKDNYSYNLTM-------RKIYE-------LPTEDCDEYL-------------KFTKIIKLP-------SSKIMSDSNKCKLALSLLTLDQLDIIHYICTALSCSFN------------------------ASGQLDNPQVFLLDSPGGTGKSYLID--CLALCTR---TLKICIIARNATLLSKISTIKELL--FKSCTICSFLMSYFDLSYKEAITAFDGCDD--V--DSVIAKVKG-----------MIEKL--------------------KSLEFDLLIVDEYSLESPLLLLLLVVLA---------------------QQKRINLLMMGDVKQQNTLSPS-KLHRGNNYEL--------------------------------------LLEIPSIKQ---YAMKQQMR-IKDSALLQVIDKMRTYIEQEKDVNGNTLNTFHLKYSVFTQLKSKFL--VKSN--LLKDVYLTD---FHK-------------DIKNR------------------------------MIQ-------MKE----------------------------------VAEQKNVKFIEAPYMLMN---------------KKDST-------M--------------------------KPLI-LPKDAKFLPYLLLVEGCTYLHKKQFVK-----------------------ITKIHDN-YIACTSEA--------------------SN----------------------------------------TPMTIKKIFWD-SRN----------HECSTM-----------------QFEWMCNHF--------------------------------------D------HADYYLL-QYPLRSTI-FTYHFIQGLT-LSSQ------------------------TLCI--------------DLDSKFANSLYVG---FSRVINLNQISAIQST-LFLSFLYTEYK--------N------------------DEYYYKISNANK---------KLLEHL---CNYTKNKHYKFDD------SFVTV-----------------QNVDRNTFERVKN----KKPIRVERRLYGKLKRDWKKEEISNRSSLSILLKLM----LEHKTCD----VAHQYHDQYQ------------------------------------------------------------------------------------------------------------------------------------------------------------------------------------------------------------------------------------------------------------------------------------------------------------
>YP_009116752
-------------------------------------------------------------------------------------------------------------------------------------------------------------------------------MLDNYQFN-------------------------------KTITNLQ-------DRFRE-------LPTPKGGMMN-----VGYLIDLALCENLDNNVELNFQPYRSLDVTRKKICNKIYSILDGEQKNKFLLLHRIISDSYYHEDENSNQS-KKRKMFAVDYNAKSLMNVN-KPVLISIDAKAGVGKSFFEV--AFITTY----HRPVNIYIFSHVLIAPLKRH--PN--IKSATIASFKMQI-QLHFKSSFRYNNPY----VTPFDGLIRILA-----------FIGSI------------------KTDKIYSDLMIIDEYTVLEPEMLLIFYFYS---------------------LKYNKNLIFSGDSKQLNSIQTS-QFHTQSNLKI--------------------------------------LNILATESIT----LEVVKR-STDVSFNKLVDK----LRL-LTVGGNTSLTYNIEHDIFIDHEYKFY--SQSD---YTSTLLAS---RHS-------------TLTKR------------------------------IKE-------YIE----------------------------------YMDANQIKYYISPYFVNV---------------KDDRN-------SKIKS---------------------F--KV-ESSDDKFCPWLLLVENDLYEYIKKTDK-----------------------DI---IEKI-IVRLDAIAFMYIGDCPIASKLY----AT--------N-----------------------------VHTGEKYEILREELLES----------YFITNE-----------------YLIWLNNNA--------------------------------------LKNSEYTKRTYPVF-QFPLKSTKISTYHSIQGST-IS----------QN--------------KIEIN------------M--DHANMESIYVG---FSRVSDYSLINKLYTKQ-LYSHMLTKILNYF----DD------------------DQYYYKIGNTYTDKEFIGKLSTVLNYLNHPNNVNILANLKHNQ------NLIKESTVKEYIA-QFQQINYFEVDDYSKFESMTK-----RNAKIKKREYDKVTLMLKEKNDEVSSLMILTKFIKKHNKELLKIIT----PK---------VLSFEPE---------------PKCFF--GPNCFRYIYENYNGVNKLKNIFADFYKQHY----------------------------------------------------------PDEYINKLNFIFSD----TMQLY----------PKFKDTGHTFEFKNKYSIDLRGVNKY---------------------------------------------------------------------------------------DIISRKYDARYNQNDVEVEDYFNDDVYNFFNNPKNF
>YP_009345672.1_CP_Varaldi-leptopilina
----MDSNDLNDTDDK----KKLKRKLN------FLHDK-NHSDYY--------IYKGLTNFREKVIYFNVNGLFQ--------------------YKIKPLVPFNKNIWY----------------------KD-VVKLI---------LEDEEIFFYL---DDE-----KSKTPLN---------------------------DIYEYLQDI--------------------------------NLTKRSDDNI---KK-----------NND----N--------------SSFSHEQKKIYNEIIQINE--------------------------------KNSLSIFGLIGAAGTGKTFCLK--QFTN-------KLFIYITLQNNLCRETEQKLNLSS-DNVFTLCSFIIKLFNISFFEYCELERFIISNN-----------VIDYDHFFDQLELKHDFLDSI---------------ILENKYIYICIDEVSMIPINVIKLIKESLQRYIEK-------KNVINAENDKYCITILLCGDCHQIQPIYFT-KNLKE--RKNDFS------FKSP-----G-SSVVNRYDLEYLTLNCQKILSFTK----KNFFFTTQIR-CNNNHYIKFIENL---------QTSS-----TWIADILNYFKDICK--EREIFFLYNCNLLEKLDSSKYK----------------------NFE-----DFLYFCIEW-----ID-ENYFIFNNFKYFS------------WCNVDMHY----------------------INCMIFYTSLKQFNEHLNTMTDNF----ERQKFNRMKPKLANLKF----------FIN-----GNLYA-CPTNTTYLPFLPLIIGMEYKVLLTVKNKL-------------------CRGDVVILIEAN-------------------------E-NGQ--FL----------L-----CY-----------------SKSQCKFIKIYPSLFTMTLYTMDRILSLS----KYNKN------------------------------------------------------------KQKFVNTKIF-GFPIQLNCADTIRSSIGMT-VER--------------------------KDIY------------INLNGCSLQETYVI---LSRATNIDQIKGIYIH--------------------------------------------------------------------------------------------------------------------------------------------------------------------------------------------------------------------------------------------------------------------------------------------------------------------------------------------------------------------------------------------------------------------------------------------------------------------------------------------------------
>YP_009345947
----------------------------------------------------------------------------------------------------------------------------------------------------------MSEDPYCIDNDP-N---EWTIDI---RRT---IQRV-------------GRNIKKFHN--LDWNLDA-------DAICL-------DPIW--------------PRTGSN---LVLGDCEP----YDREEHMADLAKHKVSDLNSQQLTIYNHVL------------------------------------TRPSDIIVIQAGPGCGKSFVLK--TIAYNQN----RMINTVIYKHDLLSAFR----YN--SHRFTVAKYIMKLLSLQFFQYKALDQQLSS-RMNSYEFFLTIIS-----------MLRLS------------------KMSDVEGTILFLDEYTVMNKSFLLVILILL---------------------EYYKVGAIICGDRNQLQNIHNS-SHTTLSSYSM--------------------------------------ARMFAQRE----FTMTINER-CGSPEYNEIINFFASFSSN--APLDEYAF-----AMVSAFFLHQLV--EPIR---YDCIHLAA---THK-------------ELAQA------------------------------LSI-------MVCNNA---------------------------------------YPTSFYELNISASR----------SKDSKRFKMATETPTIINLPETERYISMLQTHQTQNGCNVELIS-SQVVGRFVPYIPLVVGARYYV-HSHSD-----------------------RSCGTLLEYN-AEEQ---------------TVTMKLDNDKV-VILGK-------------------------------TSSTG--------------------GAMFEQ-----------------HLNYLME-G---------------------------------------------VESGRLY-NYPIYPANFMSIHKCQGCT-ITN----------D---------------LNLM------------LS--KTNYQGLYVA---LSRVRNPSQIARVVVQ-NQISHLISTIINFPQYCDNR------------------------VPSVDE-----VRT-AMVNYM--------FYDVTAIQTIYKNQTTAPNNNLNILSNYALQFVLNPDPLSRRNLRQLIVNFVNNN-HFSVRLL-KKLV---TEEDLDP-NLITIGKAVQYHDIVLALSCVNVQDRNVWLHEFMINNPDMANL----LP----------EQFERNSCKYEDDKKRHNTILNQIGNLNEAYGLNVSSRDYIEAKSKLNIRVSPENVTENAKYCIRNVSHGKYLETTEFCAKVYHRYEAN-QICDVDWLLDELNKMLKCKLE-----------KP------DGVSRNKNNTFSKATHITNIGGSINRRMAAKNVINANAIVKKMEMHQ-------------------------EMRRQHKTEVAFSSIKRRRTGQNVTIGSFLKTSQTTANNVGGSGFDDDD--DNTITDDSISTTTGGL-------
>YP_009551775
----------------------------------------------------------------------------------------------------------------------------------------------------------------------------MSLKI---ERN---CNGG------------------GDDD--NIPQLNL-------DAIRL-------RPII--------------PRRLPGWSPSLLDKTEI----YDCNVHRREIDQYRCENLNSDQLKIYKYVL------------------------------------ANPKNIITIQAGPGCGKSFVLK--SIAYNHT----CDIETIIYKNDLLSAFK----YN--SRRFTVAKFIMQTLKLSYYQYMSMDLLLTS-RMDSYEFTLIIIS-----------MLKKA------------------DLPDIYNSIVFLDEYTVMAKQFLLMILILL---------------------EHCKIGAVICGDRNQLQPVHNS-KHTILSSYAM--------------------------------------AEAFSIKT----FTLSKNER-CENSSYNKIIEYFSEFSSN--QQLDTYAY-----AMVSAFFLRQLI--EPPK---YTDIHLAA---KHQ-------------ELSDL------------------------------AHM-------LVCNNA---------------------------------------YHNEFYFIDQSNVR----------DRAAGKSVLIAPAPVL-------AYNTRIM-----------ENK-TPKVDKFLPYLPLVVGGRYYY-QKHSD-----------------------QAIVTLVNID-VEKN---------------EMMIQTDQGDL-IAVTR-------------------------------SSNYD--------------------SVIFEQ-----------------HRDFLLD-K---------------------------------------------V-PGKIY-NYPLYPANFMSMHKCQGCT-ITE----------D---------------LDLL------------LN--STNYQGLYVA---LSRVTDPKQIHRITIP-NQISHIISTIINFPQYCRYKSKSTNLNDGEKNNTINDDDEKIIDSPSVDD-----VRD-GMINYI--------HYEISNNQ-----------SDLSRFSLLASEFLLSNDVDTRISIRDSILDLVNTKSYRKQILV-QRCQ---IESIENPHSLLTMNVIIKHRHIILALSRIEEFDRNVWLHEFMLDDLDMLKL----FP----------EMGIPNIENMSTFMKRDTNVLTSFAGLNNAYGIRNSTISYIESIAKTNIIVDPEEQQRNAKYCIKIVDSNVFVLTTEFCAKVYKYYEIEKKSCSSAWLINELNIMLEQQKD-----------CKTFEPEKGSCINNNGNSSSSNSSNNNTSSTIPILTIR---LNGNNTLPTINSSKSSEATVSSCINNKYSPTTNTTTTTPTNQNTNNNRRFNTSLKRKRTLQNSITSSSSSDSTTKKRRL----FNTNV--NE---------------------
>YP_009553154
----------------------------MATNINNTINS--------TANN---TNMSIIN------------KFATIATAAATTAEAA-----TATPI--------PKIIANV------------KNANGNLLDVLNSSLFSTSISSSSSSSSLIESKKEVQKLS-S---EWQCEK---YE--------------------------------SLVKLNT-------NAICL-------QPIA--------------ARQGQR---FYLGTNET----YNVDHHQLEQQTYLVEKLNAGQRDIYDYIE------------------------------------NNANDIIIIQAGPGCGKSFVLK--TIAYNQK----KYFDTIIYKNDLLASFR----YN--TRRNSVASFMMKCLNLQYYSYLALDKQLAS-SMDTYEFMLTIIS-----------MLRRA------------------SLSDVEGSVFFLDEYTVMTKPFLVIILILF---------------------EYYKIGAIICGDRNQLQNIHNS-KHTILSSYWM--------------------------------------AKSFTKRE----FILTTNER-CGDATYNSVIQLFAEHSSS--TILDEYAF-----AMVSAFFLRQLM--EPVK---YDYIHLAA---THR-------------ELAQS------------------------------IHM-------MVCQNG---------------------------------------YPVSFYEIDVSRVR----------DKK----KLKTMGPTLLPIPETTRYLSKIITGDTN-NAPFDVVS-MNVIDKFLPYLPLVIGATYFV-ERHSE-----------------------HSLGTLIEYD-EKKE---------------LVTMQLHSTKLKKTFGK-------------------------------SSMHK--------------------DVIFQP-----------------HHEFLMQ-N---------------------------------------------VTTGQLH-NYPIYPSNFMSVHKCQGCT-ISG----------K---------------LNLM------------LN--KTTYQGLYVA---LSRVMDPKQIARVTIK-NQLSHLVSTIINFPQYCENR------------------------IPTADE-----VRA-TMINYI--------FYDVSGIGPSNNSN-----ATFKNLGNLGYDFLCATTIADKMRIRQMIYNLVISYPGCVRRFL-QKAA---VQKIVDP-NLMTMGKVIKYRDIMLSLSCIDEYDRNVWLHEFLINNVDLAPL----LP----------DKFKRNSSEMNNS-LREATILTKFAGLHSAYDLNVSSFDYIKSIAKTNIRMTLDDQMANEKYRIEMPQPNIFIETTEFCARVYKKYENS-EICTVDWLMNELNCLLERNQN-----------VEKLQLSSDGLTTTTTTN---QSDSNNDDGVIQKND----DNNTNEM---IGSRR-------------------------KLQNNNDMSNNFSLIKRKRL------------------------------------------------------
>YP_009553450
----------------------------------------------------------MTN------------VLELILNNIPSTAADA-----P--------------------------------PTNTNNAEMMEEQK----IKFTS------NS----IELP-D---HVPVTLADLRNE-----SK-------------NSISDGIER--AKTGILM-------DRVVL-------PVPG--------------SRNENA--SFDLALGEM----YDKVRHDNEMVMYRECNLNSEQREIFDCIK------------------------------------EDPTRIILLQAGPGCGKSYTLK--TIAYGIK---NVKFDTIIYKLDLLDSFK----YN--TRRFTVAKFVMRLLQIGYFQYQALDRLLSQ-TISFYDFMLVITA-----------MIKKS------------------KLPNMLGGVVFLDEYTVVSKPILLVTLMLL---------------------EYHKIGAIICGDRNQLQNIFNS-RHAPLSSYKI--------------------------------------ASSFADKS----FVLHKNER-CSDKDYNDIIGYISQFSCN--RRLDDFAF-----AMVSAIFLPQLI--APPN---YYQVHLAG---THQ-------------ELSTL------------------------------AHT-------LVCNNR---------------------------------------IPTEFYAIDRSKVR----------NPETV-------SSTLLPTEALLEYQRRID-----------RNE-PPRVDKFLPYLPLMKGGRYFV-NKHSE-----------------------HSQGILKEIN-PDG----------------SLLMEMDDGNK-ILVTR--------------------------------NTKD--------------------GVMFEE-----------------HRKYLLN-N---------------------------------------------E-SGRLY-SYPIYPAEFMSIHMCQGCT-IVE----------N---------------LDLI------------LT--NTQYQGLYVA---MSRVTRPEQISRVTIP-NQLSFIVSTIIHFPKLVETM------------------------KITVND-----LEL-GMTNYV--------FYDVSHNA--------------SPFLPLIHDFILNTDPNVRRRLRNAIIEHASTYPQ---RII-QHDF---KPPD-APSELLTMSTIIKYREIFMALACVDEIDRNVWLHEYILCTPEFGAL----LP----------NDFRANSITNYNRKFFDDNELTRLGGLNDAYPMEMSTIEYIEFKSKAAIRMQEHDRLKNEKYIIKQNGPYDFLESTEFCAKIYKRIKEATEKINSEWLIDELNIMLKDFKL-----------LVTAEPPKVNSKHTFTLKRPQPMP--LITPADRRRMMEESKK--AKLDETIKIEKPNGLKLES-------------------------------------------------------------------------------------------
>scaffold_102:1544-3431(-):Encarsia_formosa
---------------------------------------------------------------------------------------------------------------------------------------------------------------------------------------------------------------------------------------------------------------------------------------------------------SDEQKNMFVKVLASLD--------------------------------STNFLVVGIIGAAGTGKSTALK--QFLCENKK-YKMKFTYTTVQNSLVMQTVKMFGLKRDVSAFTLSSFIMKLCNMNFYEFVELQKFLVSHDIT-----------NWKQLFHSLWLDNKINKHFFI-----------ECIRNAEVWIFCVDEFSLNASNLLNFVLNILKCLSAQFVKHAQGVTAAAKMSKQLKILVLVVGDCFQIQPIIVQ-KYTETSADKRNDC------DNDGGTSMVAARNSFDYLQDVEISDNAKKILDCMD----LRFFFKTQMR-NSDKKYMDKLKEA-IF------HSGE-----HWTQELKILFSDCLY--NTYIPFEYNILELARNDIYNN--------------------VFNIFNSCK-RTNQMKIESTATKKLSSILVRLFQLQFSYIA------------FDNKEVHF----------------------VRLSTYKSAYEQTMRQLNSLPEGETEDDAKLILKTLYPRLSRILI----------NEN-----GRIKQ-LKTEAFKMPYLPLILGMKYKLCKNIPELN------------------IYQNQEFHLIY-----------------------------------F----------TKTFVIML-----------------SLDDTSVYQVYPILFSSNVFVFSTNGTFSNDLDLIVDDSDESPTVNNNNNWFSHGDGIGTVFSTTANNTVKSGGGIGSGGGGGGGSSDDDDNDDTRTNKLKFKNIQLY-GYPFELANASTVRSCIGLT-FEP-------------------------NVNLY------------VNLNGCGREDTNVA---ISRIKNKSNIKGLVI---------------------------------------------------------------------------------------------------------------------------------------------------------------------------------------------------------------------------------------------------------------------------------------------------------------------------------------------------------------------------------------------------------------------------------------------------------------------------------------------------------
>scaffold_159:150948-152847(+):Leptopilina_boulardi
-------------------------KLN------FLFDNVLIQDIM--------QYRGLTNYSAKRIPYSSKSLFR--------------------FFVNPNGLDTNENWY----------------------LR-INSLV---------QENPKILHIY---DLP------DFPPTHFF-------------------------NSHNLLQHQANCITSVDS-----------------------KIK-CNYQKL---KE--------TDLTQT----C--------------FQFNTSQRNAYEKIIGLSS--------------------------------LQDFSVVALVGPAGTGKTICLK--QFVQKN-----HLFSYITIQNNLLQDATIKLGLNP-QRVFTLCRFIMNLFDLNFYEQCTFNNSITGNQ-----------VQNFSLLFNKLPVSVTFVKSLFSAYD---------SSSRNCTLFLCIDEFSMISYNILQTLLKGLEH---A-------NKCLNEEGNVYKFIIILSGDCHQIQPIYTM-KTGLNHR--EVVI------Y--------E-SETETRYANQYISNNCRNILDLVN----EKIFFYQQLR-NNDKRYMEFLNRI---------LTSE-----NWQLEIINYFNRRCL--QNRIDLHYPIANIMDLSRKSK--------------------------------NPAQMVKW-----YR-QNKKHFNSFNYFA------------WCNVDAHF----------------------INMSVFYAIYRTYFS-KQE------------ETVNFQPRLAPIYF----------YAN-----SKFHN-GYYDRVRLPFLPLILGMTYKMLINKTNTL-------------------CRGQLLTLLHID-------------------------DSNGG--VL----------T-----CI-----------------DR-HEKIYKVMPTFFTMNLFCEDASHFLFENIEKIAIS-------N-------------------------------------------------AHYARMQKYGKLF-GYPMQLVCGDTIRGSIGIT-VV---------------------------SDLY------------VNLNGCSLEEIYVI---LSRTTDERKIKAV-----------------------------------------------------------------------------------------------------------------------------------------------------------------------------------------------------------------------------------------------------------------------------------------------------------------------------------------------------------------------------------------------------------------------------------------------------------------------------------------------------------
>scaffold_20193:429-1200(-):Platygaster_orseoliae
--------------------------------------------------------------------------------------------------------------------------------------------------------------------------------------------------------------------------------------------------------------------------------------------------------------------------------------------------------------------------------------------------------------------------------EMFKYQFFSYLTLQSYLCKCNFFTLRQFISNGTLQSSSFFL-------FLDQ----------------FFKAKKLYFIIDEFFMLDANVILFLFHILYSYVV------------TTTNETTNVCAILCGDMYQIQPLFVS-KTMDDEA--NNLI------DNIDTNVLKK-IDNSMYYKFEALNANNLKHLSLIN----DIFIFESQIR-NKDAHYEIFLKKL---------F-TN-----NFQASIANEFDDAIT--LRRVQYEYPTKSLHDLYALRLA------------ALKKRHHF-------N-DNILKFIDDW-----CN-ANESKFNSFNFFC------------YTNLETHI----------------------FN---------------------------------------------------------------------------------------------------------------------------------------------------------------------------------------------------------------------------------------------------------------------------------------------------------------------------------------------------------------------------------------------------------------------------------------------------------------------------------------------------------------------------------------------------------------------------------------------------------------------------------------------------------------------------------------------------------------------------------------------------------------------------------------------------------------------------------------------------------------------------------------------------------------------------
>scaffold_21671:2493-4230(+):Platygaster_orseoliae
-------------------------------------------------------------------------------------------------------------------------------------------------------------------------------------------------------------------------------------------------------------------------------------------------------TFTEEQISAYQTIVRHNESSN--NVVDK--SSSH---------------YSDNFRAYMLCGSAGTGKTTFLR--QLVTESSSNDESIVLYVTTQNNLCIEAHKMLNC----TTMTVAKFIMKSLNINFFAYLNLQSYLCKCNFFTLRQFVFNGTLRSSNFFA-------FLDE----------------FFKAKKLYFIIDEFSMLDANIILFLFHILHSYSV------------TTTNKMTQVCAILCGDMYQIQPIFVS-KTAEDEA--NTLI------DNIDINVLKK-LDNSMYYKFEALNTNNLKHLSLIR----DIFIFESQIR-NKDIEYEFFLKKL---------F-TD-----NFQASIINEFNDAIN--LRQVEYEYPTKKLQDLYALKLA------------LLQEKRHLFS--DDNN-DTIFKSIDHW-----CN-VNESTFNSFNFFC------------YTNLEAHI----------------------FNLNFFYNALMCFKKDFNND-DVAN---DDSISSLYIPKLLPILF----------SRD----DKNLHS-GKMNSRRLPFLPLIIGMRYKFLG-YTDIL-------------------KRGENLILLHVY-------------------------TNKNN--VI----------E--EALMY-----------------SVRRKMCFIIKPTFYSMNVFCNNDKYFIIDDDDDTNAD----ESDNNN------------------------------------NTINDINNNDKHSNSNKKNNKLLY-CLPLQLAVADTIRGSIGLT-VN---------------------------SFIY------------GNLNGCTIQEIYVF---FTRICNKQQILGI-----------------------------------------------------------------------------------------------------------------------------------------------------------------------------------------------------------------------------------------------------------------------------------------------------------------------------------------------------------------------------------------------------------------------------------------------------------------------------------------------------------
>scaffold_2926:2256-3807(+):Venturia_canescens
-------------------------------------------------------------------------------------------------------------------------------------------------------------------------------------------------------------------------------------------------------------------------------------------------------TYTDDQIKTYLEMKVILE--------------------------------SDNFHVCVLTGDSGTGKTVFLK--QFFDDP----EIDVIYIASQHSLLGEACRTLHLDSTTDTMTLASLMMKIFCFEFDEYKKFIERLIKIPIEEIEG---IGSLPDNFKLNGNALNDLFARKIF-------------YSTPSRKLVLCIDEFNMINTAELCIMKLGLERLVSA--------------KKEVNLILLLCGNPFRTQPIFVP-ALTADEEKTNESF------AADGS------------NAQRPMSENAASAIKLGQ----TRFEFKHELKHSNNVEYQRFLHNL---------KNSN-----KLEADVFEFFHAVSE--VRIIPHKYCIPALLDLPTPNR---------------------SNPFDEPD-DRYLCDVTAW-----VQ-TYGKDFNGSSCYS------------YLNAEAHR----------------------MNLSIAFSAWQQCRLFN----EAANQRGNPTIPLHQIPRLVPVYP------------------GNESG-RLTGKSKVSELPLVIGFRYKVLHS-DGDL-------------------KNGDTVTLVHVQ-------------------------YENEA--SC----------KKVCHLLV-----------------VTTDGDVFKINPGLYSVPSF------------------------------------------------------------------------------LGHSNRDELF-GFPLRLAFAKTIRGSIGPP-IE---------------------------GDVY------------SNVTNCSAEEVYTL---LTKIRDCSQVKGL-----------------------------------------------------------------------------------------------------------------------------------------------------------------------------------------------------------------------------------------------------------------------------------------------------------------------------------------------------------------------------------------------------------------------------------------------------------------------------------------------------------
>scaffold_7960:3807-5727(-):Psyttalia_concolor
--------EVEDEAEC----KKQPNPHI------YYHDE---------------DISGLTQSRGKYLVYNKNCNYN--------------------FYFSKYSLRNT-KWA----------------------IVLMRYIF---------QENPHVLIDV---V------------------------------------------------------RDMKC-----------------------KFNQQDKSII---KQL-YWG-EVATKERN----T--------------YTYNDEQTQVYNVVMKMID--------------------------------SKHFGVLCIDGKAGAGKTVCLK--QFCDQS----NLLFLYIAQQHTLLEETKFKLNLPA-DNVMTLAKFIIILLNINYYQYLNLVNNINSVLES---------TLNSKNFFSSVDASETFVRK----------------CEESNRILICIDEYSMINSNIILVLKQILTNFCHK---------------YDKNIVILLCGDRQQIQPIYIT-KNDQEV---------------------------------DIVTINSNRILSMVE----DKIALTKSMR-NPNESYDGFLKRF---------LNSD-----NWYFELKKYFSPVLS--QCQIEYEYPIQDILELNEINCR------------YLTSSGGVTESYEELP-EQYCHEIVDW-----YR-RTRNRLQTFLFFS------------FTNLDSHY----------------------VNLSLYYNVSKSIDAEIERNSCIANNEELISNLNRIKPLISPILF----------TPCVK-TPITFNG-IVQNNDRLPFLPLILGLPYKYLTSISNAL-------------------CRNQKVTLLYYN-------------------------NVPNN--QF----------A-----LV-----------------IDEYENIFMLKNGYFKMNLFCDVKKNYTMDISESIEEH----ESVH-------------------------------------------------FILSGINNNYYLY-GMPLQMFCASTLRSSIGLT-TN---------------------------CPLY------------GNLNGASIEEIYVF---LSRTVDENLIKGILV---------------------------------------------------------------------------------------------------------------------------------------------------------------------------------------------------------------------------------------------------------------------------------------------------------------------------------------------------------------------------------------------------------------------------------------------------------------------------------------------------------
>scf7180005174277:5075-7034(+):Leptopilina_clavipes
-----------------------KNKLN------FLFNNVIIRDIM--------QYRGITNYSAKKIPYSPKSLFR--------------------FFVNPNGLDTNGYWY----------------------MR-INSLV---------KKNPKILHIY---DLP------DKTPTHFI-------------------------NSFNLLQHQTNCISLVDC-----------------------KVIYHNDQKL---KE--------NNLTLS----S--------------FQFNSSQIRAYKKIVGLSS--------------------------------LQDFSVVALVGPAGTGKTICLK--QFVHNQ-----HLFSYITIQNNLLQDAKIKLGLNS-QRAFTLCRFIMNLFDLNFYEQCTFNNRITGNQ-----------VQNFSRLFNELPVSVAFVKSLFSTGNFIHEDTSSTLISRNYTLFLCIDEFSMISYNILQTLLKGLEH---A-------INCLNEKNKVYKLIVILSGDCHQIQPIYTM-KTSFSLELQERLI------CKSQ-----K-DTLDTRYENKYISTNCRNILKLVN----EKIFFFEQLR-NNDKRYLQFLNQI---------LTSE-----NWQLEIINYFNRRCL--QNRIDLHYPIMSVVDLSRKTR--------------------------------NPIQLVKW-----YR-QHVAQFNTFNYFS------------WCNVDAHF----------------------INMSVFYAIYRTHFSEKQE------------ETINFQPRLAPIYF----------YTN-----SNFHN-GHYDRVRLPFLPLIPGMTYKMLINKTNTL-------------------CRGQLLTLLDID-------------------------DSNGG--VL----------T-----CI-----------------DR-NENIFKVMPTFFTMNLFCEDASHFLFQNIDKIAID-------N-------------------------------------------------AHYARMQKYGKLF-GYPIQLVCGDTVRGSIGIT-VD---------------------------SDLY------------VNLNGCSLEEIYVI---LSRTTDERKIKAVLI---------------------------------------------------------------------------------------------------------------------------------------------------------------------------------------------------------------------------------------------------------------------------------------------------------------------------------------------------------------------------------------------------------------------------------------------------------------------------------------------------------
>NW_015149587.1:2-HSPs(+):Polistes_dominula
-----------------------------------------------------------------------------------------------------------------------------------------------------------------------------------------------------------------------------------------------------------------------------------------------------------------------------------------------------------------------------------------------------------------------------FFMKMLELKFYQYESLEDRLCGNLVSAVEFIIALIS-----------LIERA------------------KLGKINGALLIFDEYTVIPKPLFVIILILL---------------------KHHKMGAILRGDCNQLQSLHNS-NHMLCSSYDI--------------------------------------ASIFADRV----FTLDTYER-CSNKSYNDIIEFISHYSSS--HKLDDFAY-----ALIATLFPQKLA--GNPT---CTDIHLAA---THR-------------ELTQM------------------------------IHM-------MVVNEK---------------------------------------IPVCFYYIDISNSK----------S----------------------------------------------------------------------------------------------------------------------------------------------------------------------------------------------------------------------------------------------------------------------------------------------------------------------------------------------------------------------------------------------------------------------------------------------------------------------------------------------------------------------------------------------------------------------------------------------------------------------------------------------------------------------------------------------------------------------------------------------------------------------------------------------------------------------------------------------------------------------------------------------------
---------------------------------------------------------------------------------------------------------------------------------------------------------------------------------------------------------------------------------------------------------------------------------------------------------------------------------------------------------------------------------------------------------------------------------------------------------------------------------------------------------------------------------------------------------------------------------------------------------------------------------------------------------------------------------------------------------------------------------------------------------------------------------------------------------------------------------------------------------------------LVQPAIVTRY-----------------VK-ERGPSKFLPYLPLVIGAEYYV-QRLSE-----------------------TCLGKLVEYL-PEQE---------------MICMRMNADGREVCLGK--------------------------------DRNN--------------------DVVFEA-----------------HHDAILL-D---------------------------------------------G-KGVIY-NYSIYPANLMTTHKCQGCT-ING----------R---------------MDIQ------------LG--KASYQSMYVA---LSRVRDLQQIVRILVP-NMMVHLLSTIVNMPEHVNGP-------------------------VSIDT-----LERRLLNNYM--------LYRPSNPL---------------QYTHSISLFLEEQDHERRVKIRNRLVAMAENEPQE---LL-VTST---FQE---ITNEFAINKFLEYREIFLLLT----------------------------------------------------------------------------------------------------------------------------------------------------------------------------------------------------------------------------------------------------------------------------------------------------------------------------
