# Supplementary material for: Endoparasitoid lifestyle promotes endogenization and domestication of dsDNA viruses
Source: eLife. 2023 Jun 6;12:e85993. doi: 10.7554/eLife.85993 (PMC10259472; doi:10.7554/eLife.85993)
Supplement: Figure 1—source data 1. [file elife-85993-fig1-data1.zip › All_clusters/Cluster12013.aa.aln]

>NW_011887808.1:560181-560682(+):Fopius_arisanus
------------------------------------------------------------
-ITIDSNVSEIIKLVVSYLFETASEWCTDIYDCKMVK--------------QNDVYYNTP
ISKSFVI-EHPVPDDFISFIYLDFNKPNDHLDRIIQNMSRRINKTVVISNANVVAIGTYH
LMTKNCNKHLIAEAIATIINTFKYKQKLLHPVDIEHMIFNEPLENFPI--TENMVFDVHH
FMEKR---------------
>YP_009553399
-----------------------------------------------------------M
FITIDSNVLNLPPLIADKLTLPSKRWCTKFNRCHIID-----------PKSKYQVFYNTP
VSMSTDPSYYEFPDDAVSFIYLDYSTNTATLKQILANI-PKLNNVVVFSNADVYASGNYP
LSIGNCNDQDISDVISGIMVIHLQKNRLVDEAELLAILTNSDYSDASDTQSDQKKYSVYN
VLDAKRSNYGEIQNCHDCSA
>YP_002321340.1_CP_Burke-fopius
MLIPLRFKVLMCETTLCNVDVDNFVGSNDAFDPMVNNSAMVAEAILHDILYVVYSYCIAM
YVTIDSNVANIPQLIASKIGQSSIRWCSDLNVCDAFTELRNNGGKIDSNQNAMQVYFNTP
ISMSTDVEEYTMPPNTIHFVYLDYAVNTYALRMILNNI-KKLRNVIIITNGSSYSYGQYV
LTVGNCTLDDIADVISGIIVVHIRENRTVDERELVALICGETCDSTTCRATESKKYNIYN
ILDSKRVNYGEIPDCYECKI
