# Supplementary material for: Endoparasitoid lifestyle promotes endogenization and domestication of dsDNA viruses
Source: eLife. 2023 Jun 6;12:e85993. doi: 10.7554/eLife.85993 (PMC10259472; doi:10.7554/eLife.85993)
Supplement: Figure 1—source data 1. [file elife-85993-fig1-data1.zip › All_clusters/Cluster22889.aa.aln]

>scaffold_6612:16728-17232(-):Copidosoma_sp
------------------------------------------------------------
------------------------------------------------------------
------------------------------------------------------------
-----------------------------------------------KNLPMIKNVSGFY
QHGEFCDVQFIL-NDDSDEGEVVQAHKLILMGISTYFLGMFSNSN-SDS-KIQIVDWAH-
-KEIKPVVFKAFLDYVYGVRTIEE--MGELAFELMMLGDKFRVVELINACEVMVLDDINE
EN---IGR-ILLFSKKH-NCKVL---LERAIVFARSCQKE-LVVTKEFPEL---------
------------------------------------------------------------
------------------------------------------------------------
------------------------------------------------------------
------------------------------------------------------------
------------------------------------------------------------
------------------------------------------------------------
------------------------------------------------------------
------------------------------------------------------------
-------------------------------------------------------
>QANI01000021.1_0:156139-156556(-):Camponotus_floridanus
------------------------------------------------------------
------------------------------------------------------------
------------------------------------------------------------
------------------------------------------------------------
--------------------------KALYAINSKYFKNIFDM---LEN-K-KDLSYEIE
-IGEMPIPFKQMLSFILFGLLP-DPLNYHMLRDLLIMAHKYDVQTLKILCESYLIHMINI
EN---SID-LIQLALTY-NAKSL---GKHTSLFIKLYLKE-VVRINEFQRLSQ-NDLDKI
FK----------------------------------------------------------
------------------------------------------------------------
------------------------------------------------------------
------------------------------------------------------------
------------------------------------------------------------
------------------------------------------------------------
------------------------------------------------------------
------------------------------------------------------------
-------------------------------------------------------
>scaffold_1839:6313-6805(-):Torymus_sinensis
------------------------------------------------------------
------------------------------------------------------------
------------------------------------------------------------
-----------------------------------------------KHKLVLTNFSNFY
INQRVCDVAVVI-RD-----VQVNVHSLILAAISPQFTSMLNAQW-ADR-SKLVIDFSND
-PEMNPKIVRGLLDYAYGLKSVND--LRDIVMELLIISDRYMISELKHACELYISDHINS
DN---SFM-YAMLGNLY-NCQVL---LKNIAIFEKNNAIARLPADTA---------MLK-
------------------------------------------------------------
------------------------------------------------------------
------------------------------------------------------------
------------------------------------------------------------
------------------------------------------------------------
------------------------------------------------------------
------------------------------------------------------------
------------------------------------------------------------
-------------------------------------------------------
>QBLH01000830.1:25293-25746(-):Temnothorax_longispinosus
------------------------------------------------------------
------------------------------------------------------------
------------------------------------------------------------
------------------------------------------------------------
----------II-GS----EQYVISKKLLYAINSSYFKNICFT---HDE-KEKNMTNELL
-AYNKIESFKQILLYITTGSIEHRYYNAHTLKDLLTTADKYDVPSLKLTCEHYLLHDITI
NN---AVE-LLQFALLS-NAKFL---GTHSAAFIKLHIEE-IRNTKQFRNLSQ-ENLIKI
M-----------------------------------------------------------
------------------------------------------------------------
------------------------------------------------------------
------------------------------------------------------------
------------------------------------------------------------
------------------------------------------------------------
------------------------------------------------------------
------------------------------------------------------------
-------------------------------------------------------
>scaffold_79997:33-492(-):Leptomastidea_abnormis
------------------------------------------------------------
------------------------------------------------------------
------------------------------------------------------------
------------------------------------------------------------
---------------------------------NDVFAKMI-EDM-MRN-GTDTISLPG-
-W--DSAVVEELLKFIYTGKCDVT----KNPCELFKLAHFLLITELQQLCKNYLISNIQV
RN---LNE-ILELTKHS--EYKLHDLRKLADTFIKENESI-LQKIADIKENYIH-----A
INLDNVMFVLKFSKENGQEDLL-A-LAIKFI-----------------------------
------------------------------------------------------------
------------------------------------------------------------
------------------------------------------------------------
------------------------------------------------------------
------------------------------------------------------------
------------------------------------------------------------
------------------------------------------------------------
-------------------------------------------------------
>scaffold_2298:46709-47297(-):Leptomastidea_abnormis
------------------------------------------------------------
------------------------------------------------------------
------------------------------------------------------------
------------------------------------------------------------
---------------------------------NDVFAKMI-EDM-MRN-GTDTISLPG-
-W--DSAVVEELLKFIYTGKCDVT----KNPCELFKLAHFLLITELQQLCKNYLISNIQV
RN---LNE-ILELTKQS--EYKLHDLRKLADTFMKENESI-LKKIADIKDNYIH-----A
INLDNVMFVLKFSKENGQEDLL-A-LAVKFICCNYKEFLQNEKNRKILALDKDLISHVFE
YLL--------------ENQKVTSCHLC--------------------------------
------------------------------------------------------------
------------------------------------------------------------
------------------------------------------------------------
------------------------------------------------------------
------------------------------------------------------------
------------------------------------------------------------
-------------------------------------------------------
>UXGB01004183.1:663-1578(+):Eurytoma_brunniventris
------------------------------------------------------------
-----------------IWRTKNFINEIIDE--------K--------FYSFTLKVTELS
YSSPIKYKLELRFKDNPYLNSL-------------TQMTI--YFKEQQPGYSFLLNYKNE
LS--NNHLAIMEVYNIALSEQDTYIKAVLSY------------QKEKCTDNLQKNMKYIL
ESQLYSDFKIIV-GE-----KTFNVHKAIIAAESNVLLNLLEADM-VEK-KTGQMELQG-
-Q--DPAIVEAALEYIYTKKCNIS----EKTIEIFKLAHFLELKDLQAECEDYLIHHVDV
KN---LMS-ILEITRLY--KSELKRLRAAAIQFMKKNISA-FINDD-FANSLCG-----Y
LEIDTVTVIMQISAKCPNVDCA-IEKITVYVREHYEE-----------------------
------------------------------------------------------------
------------------------------------------------------------
------------------------------------------------------------
------------------------------------------------------------
------------------------------------------------------------
------------------------------------------------------------
------------------------------------------------------------
-------------------------------------------------------
>NW_014327196.1:3585392-3585896(+):Copidosoma_floridanum
------------------------------------------------------------
------------------------------------------------------------
------------------------------------------------------------
-----------------ISRSGLDVEIKIYY------------DNELSNNNLVKDMHRLL
LNTTYSDLQLVA-EG-----QLFKVHKTILSVRSKVLCKMIEADM-IEK-KTSTLKLEQ-
-W--DGAVVKQLLNYIYTDTCDMN----VNPHQLFQLAHYLEITPLENNCKHYLESNINT
KN---LIN-TLDLTNHD--QYELSNLRTAAEKFIESNEA---------------------
------------------------------------------------------------
------------------------------------------------------------
------------------------------------------------------------
------------------------------------------------------------
------------------------------------------------------------
------------------------------------------------------------
------------------------------------------------------------
------------------------------------------------------------
-------------------------------------------------------
>CAM58353
------------------------------------------------------------
------------------------------------------------------------
------------------------------------------------------------
---------------------------------------------MNNSSELIAVINGFR
NSGRFCDISIVI-ND-----EMINAHRLILSGASEYFSILFSNNF-IDS-NEYEVNLSH-
-L--DYQSVNDLIDYIYGIPLSLT--N-DNVKYILSTADFLQIGSAITECEKYILKNLCS
RN---CID-FYIYADKY-NNKKI---ESASFNTILRNILR-LINDENFKYLTE-ESMIKI
LSDD--MLN------IKNEDFA-PLILIKWLES---TQQS---------CTVELLRCLRI
SLLSPQVIK-----SLYSHQLVSSIYECITFLNNIAFLDESFP----RYHSIELISI---
GISNSHDKISINC---YNHKK-NTWEMISSR-----------------------------
--------------------RYRCSFAVAVLDNIIYMMGGY--DQSPYRSSKVIAYNTCT
NSWIYDIPELKYPRSNCGGLADDEYIYCIGGIRDQDS----------------SLTSSID
RWKPSK-PYW--------------------------------------------------
------------------------------------------------------------
------------------------------------------------------------
-------------------------------------------------------
>NP_570564
------------------------------------------------------------
------------------------------------------------------------
------------------------------------------------------------
---------------------------------------------MNNSSELIAVINGFR
NSGRFCDIDIVI-ND-----ERINAHRLILSGASEYFSILFSSDF-IDS-NKYEVNLSH-
-L--DYQSVNDLIDYIYGIPLSLT--N-DIVKYILSTADFLQIGSAITECENYILKNLCS
RN---CID-FYIYADKY-NNKKI---ETASFNTILLNILR-LINDENFKYLTE-ESMIKF
LSDD--MLN------IKNEDFA-PLILIKWLES---TQQP---------CTVELLRCLRI
SLLSPQVIK-----SLYSHRLVGSIYECITFLNNISFLDESFP----RYHSIELISI---
GISNSHDKISINC---YNRKK-KYVGYNIFT-----------------------------
--------------------EI--------------------------------------
------------------------------------------------------------
------------------------------------------------------------
------------------------------------------------------------
------------------------------------------------------------
-------------------------------------------------------
>YP_717488
------------------------------------------------------------
------------------------------------------------------------
------------------------------------------------------------
---------------------------------------------MNNSSELIAVINGFR
NSGRFCDINIVI-ND-----ERINAHRLILSGASEYFSILFSSDF-IDS-NEYEVNLSH-
-L--DYQSMNDLIDYIYGIPLSLT--N-DSVKYILSTADFLQIGSAITECENYILKNLCS
RN---CID-FYIYADKY-NNKKI---ETASFNTILRNILR-LINDENFKYLTE-ESMIKI
LSDD--MLN------IKNEDFA-PLILIKWLES---TQQP---------CTVELMPQNII
AFPTSYKIT-----L---------------------------------------------
------------------------------------------------------------
------------------------------------------------------------
------------------------------------------------------------
------------------------------------------------------------
------------------------------------------------------------
------------------------------------------------------------
-------------------------------------------------------
>YP_009408106
------------------------------------------------------------
------------------------------------------------------------
------------------------------------------------------------
------------------------------------------MITNRFNLEKTYEISMMQ
EKGTFCDVTLIA-NN-----EKIQAHKIILSSASDYFKAMLSNNF-KES-SMTEITIYG-
-I--DALTLKQLIKYIYTGDLQIS--E-SNVEVLLMKADYLQITSVVKLCELFLLKKLSI
YN---CVK-MYNFTKEF-NRYEI---AKTILQFIIENIMD-VITDPMFKTLTF-NDMYNI
LKSD--DLN------INDEDMA-AIILTKWLTE---TSNI---------CTKKLLNCIRI
QLLSKYAIQ-----ILQQHICINENLECVKILSSSIQNIEQIP----RINTLESVIA---
LGTKKFSLLKVPI---TSPIT-KKWSVESFLP----------------------------
--------------------VHRQKFSVAILDSNIYIAGGI--VNG-SPKASVLCYDTIN
KLWK-NVTSLSSPRYCASMVVYKNRLVIIGGKTNY-H----------------HFLDNVE
SWRPGK-NSWSKLPSLNEPCCDIASVVVDNKIYNIGGLIQRKNKYNVKIRSTNVVETL--
TKYGWISCSSLPEPRSAMSIITYENYIYATGGYITGLCG-----SKSFFKSLIFYKYDII
TNSWSVIAPAIK--SAYTPSHGMEKKLFIVGGFP----------------YCNYSKTVEK
YNVNKNEWQNILSNFV---------------------------------------
>ALF05179
------------------------------------------------------------
------------------------------------------------------------
------------------------------------------------------------
---------------------------------------------MNSSSKLIAVINGFR
NSGRFCDINIVI-ND-----ERINAHKLILSGASEYFSILFSNNF-IDS-NEYEVNLSH-
-L--DYQSVNDLIDYIYGMPN---------------------------------------
------------------------------------------------------------
------------------------------------------------------------
------------------------------------------------------------
------------------------------------------------------------
------------------------------------------------------------
------------------------------------------------------------
------------------------------------------------------------
------------------------------------------------------------
------------------------------------------------------------
-------------------------------------------------------
>NP_659721
------------------------------------------------------------
------------------------------------------------------------
------------------------------------------------------------
-------------------------------------------------------MYAFY
EQQRFCDVKLLFNNG----KKSIKTHKIILSSCSDYFNVMFNNNF-IEN-IIDEINIYID
--IENDKSLDEVIKFMYLKKFNYNINNYKILKEMIFLANYFIMDNLVNLCIVSIIKFVNV
DN---CIE-IYKFSQYY-GYKKL---LSYTYDYIRSYIEL-IYNQNEFATLTI-NDIMKL
ISDRKTIV--------ASENSV-VEILVRWLTSQNSISCF---------EICKILKLIKI
PFVTEEYFNKLQYH-----PKILYDEKCRKILRVKRNNNSNITP---RASTLGSIIYISN
PNDHSGGNPIFMTIYTYNFVT-NEIKAI--------------------------------
-----------------DNIHYANNFCSIFYNNIFYFINFSYRVKNSLVHDDFQSYNIIT
KEWGKI-PKIS-DRKDFSIIIFNEKLYAIGGIKNG------------------SVVSDVS
FWDLKS-SKWEDAPPLIFPKSNMSLANNNEYIFAIGGKNHEL---------LNNVERFNI
NDLKWDNVAPLPIPLYNSSAISYKKYIYVIGGKTYTDLPEHYNIDPVDGSSKNLFMYNIE
YNVWNELNMMVFTKVL-PSLAIINNKIYVVGGDK--------------------NNLIEV
YDMKKNYWYIFKKSF------------------PKSISKQENIFTNK--VFL---
>NP_671522
------------------------------------------------------------
------------------------------------------------------------
------------------------------------------------------------
-------------------------MSDYYFVRGYDLNEHEKELCVKHRYDLANNMNDLR
KSGKFCDITFHT-KD----NNDISAHKVVVSGFSTYFAEMLSNDP-DQK----IFNIDY-
----SGFVIETAIDFIYTGVMGDL--ELEDVVEMFDLARFLDSEILGHATVRIFHYIIDE
RN---SLEMYELFSNRFKEMEDIYDVMTVIEEKIANDIET-LWKDTRFKELISTDSMFNI
MNCD--YLD------V-NED-AVIDIILDWLTE-----FP---------EDKDLIRVIRW
NNVSQDVREKCKMNPLFNDVDIDRLSKCYIDKRNARGI---FS----RY-----------
------Y-----------------------------------------------------
------------------------------------------------------------
------------------------------------------------------------
------------------------------------------------------------
------------------------------------------------------------
------------------------------------------------------------
-------------------------------------------------------
>AUL80644
------------------------------------------------------------
------------------------------------------------------------
------------------------------------------------------------
---------------------------------------------MNNSSALIAVINGFR
NSGRLYAISIVI-ND-----ERINAHKLILSGASEYFSILFCNNF-IDS-NEYEVNLSR-
-L--DYQSVNDLIDYIYGIPLSLT--N-NNVKYILSTPDFLQIGSAITVCDNYLLKNPCS
MN---CID-FYIYAVKY-NNNKI---ESSSFNIILQNILR-LINEENFKYLTE-ESMIKI
LSDD--MLN------IKNEDFS-PLIVIKWLEN---TQQS---------CTVELLRCLRI
SLLSPQVIK-----SLYSPQLVS-------------------------------------
------------------------------------------------------------
------------------------------------------------------------
------------------------------------------------------------
------------------------------------------------------------
------------------------------------------------------------
------------------------------------------------------------
-------------------------------------------------------
>ABH08097
------------------------------------------------------------
------------------------------------------------------------
------------------------------------------------------------
-------------------------MSDYYFVRGYDLNEHEKELCVKHRYDLASNMNNLR
KSGKFCDITFHT-KD----NNDIIAHKVAVSGFSTYFAEMLSNDP-DQK----IFNIDY-
----SGFVIEMAIDFIYTGVMDNL--ELEDVVEMFDLARFLDSEILGHATVRIFHYMIDE
RN---ALEMYELFSNRYKEMEDKYNVMTMIEENIANEIET-LYKDVRFKQLISADSMFNI
INCD--YLD------V-KED-EVIDIILDWLTK-----FP---------EDNDLIRVIRW
NNVSQDVREKCKMNPLFNDVDIDRLSKCYIDKRNAHGI---FS----RY-----------
------Y-----------------------------------------------------
------------------------------------------------------------
------------------------------------------------------------
------------------------------------------------------------
------------------------------------------------------------
------------------------------------------------------------
-------------------------------------------------------
>YP_009282891
------------------------------------------------------------
------------------------------------------------------------
------------------------------------------------------------
----------------------------------MD--IDYGARDDIRNSKIINNISNLL
DDGILCDVIIVI-GD----GEEIRAHKTILAAGSKYFRTMFTTPM--IRESETRVNLQM-
-F--DKDTVENIINILYNRTISCM-----NVIDMIKCADYLLIDDLVAECEYYIKKYTCH
DN---CIY-LYHRLYEM-SHIPI---TNYIKRMVIHNMPT-LITTNDFKQIIF-EILFDL
LSTTDADDY------VYREGYK-VTILLTWLENNSITEEQ----------MLCILTCIDV
YNIDIKSRL-----LLFSNKTINSYPSCIRFLLDNRQRDIET------------------
------------------------------------------------------------
------------------------------------------------------------
------------------------------------------------------------
------------------------------------------------------------
------------------------------------------------------------
------------------------------------------------------------
-------------------------------------------------------
>SNB57332
------------------------------------------------------------
------------------------------------------------------------
------------------------------------------------------------
-------------------------MSDYYFVRGYDLNEHEKELCVKHRYDLASNMNDLR
KSGKFCDITFHT-KD----NNDIIAHKVVVSGFSTHFAEMLNNDP-DKK----IFNIDF-
----SGSILETAIDFIYTGVMDDL--ELEDVVEMFNLARFLDSEILGHATVRIFHYMIDE
RN---ALEMYELFSNRYKEMEDKYNVMTMIEENIANDIET-LWKDARFKQLISSDSMFDI
MNCD--YLD------V-KED-AVIDIILDWLTE-----FP---------EDKDLIRVIRW
NNVSQDVREKCKMNPLFNDVDIDRLSKCYIDKRNARGI---FS----RY-----------
------Y-----------------------------------------------------
------------------------------------------------------------
------------------------------------------------------------
------------------------------------------------------------
------------------------------------------------------------
------------------------------------------------------------
-------------------------------------------------------
>YP_009281945
------------------------------------------------------------
------------------------------------------------------------
------------------------------------------------------------
----------------------------------MD---VYDDRDDMHNRQIINNISNLL
DDGILCDVIIII-GD----GEEIRAHKTILAAGSKYFRTMFTTPM-MLRESEIRVNLQM-
-F--DKDTIKNIIKYLYNRHISCM-----NVIDVIKCADYLLIDDLVAECEYHIKNYTSH
DN---CIY-MYHKLYEM-SHIPI---TNYIKRMVIHNMPI-LITTDDFKQTIF-EILFDI
LSTTDADDY------VYREGYK-VTILLTWLENNFITEEQ----------MLRILTCIDV
YNIDMKSRL-----LLFSNKTINMYPSCIRFLLNNRHRNMAMP----TVS----------
--------IQ--------------------------------------------------
------------------------------------------------------------
------------------------------------------------------------
------------------------------------------------------------
------------------------------------------------------------
------------------------------------------------------------
-------------------------------------------------------
>ADZ30197
------------------------------------------------------------
------------------------------------------------------------
------------------------------------------------------------
-------------------------MSDYYFVRGYDLNEHEKELCVKHRYDLASNMNDLR
KSGKFCDITFHT-KD----NNDIIAHKVVVSGFSTHFAELLNNDP-DKK----IFNIDF-
----SGSILETAIDFIYTGVMDDL--ELEDVVEMFNLARFLDSEILGHATVRIFHYMIDE
RN---ALEMYELFSNRYKEMEDKYNVMTMIEENIANDIET-LWKDARFKQLISSDSMFDI
MNCD--YLD------V-KED-AVIDIILDWLTE-----FP---------EDKDLIRVIRW
NNVSQDVREKCKMNPLFNDVDIDRLSKCYIDKRNARGI---FS----RY-----------
------Y-----------------------------------------------------
------------------------------------------------------------
------------------------------------------------------------
------------------------------------------------------------
------------------------------------------------------------
------------------------------------------------------------
-------------------------------------------------------
>ATB55257
------------------------------------------------------------
------------------------------------------------------------
------------------------------------------------------------
----------------------------------------MDIENDIRNRRIIRNISNLL
DDDILCDVIITI-RD----GEEIKAHKTILAAGSTYFKTMFTTPM-IARDLVTRVNLQM-
-F--DKDAVKNIVQYLYNRHISSM-----NVIDVLKCADYLLIDDLVTDCESYIKDYTNH
DT---CIC-MYHKLYEM-IHIPI---VKYIKRMLMSNIST-LITTDAFKKQYS-KYYL-I
FFLL-TTMY------IYTEKDI-K------------------------------------
------------------------------------------------------------
------------------------------------------------------------
------------------------------------------------------------
------------------------------------------------------------
------------------------------------------------------------
------------------------------------------------------------
------------------------------------------------------------
-------------------------------------------------------
>YP_009143505
------------------------------------------------------------
------------------------------------------------------------
------------------------------------------------------------
----------------------------------MD---IEGDRDDIHNRQIINNISNLL
DDGILCDVIITI-GD----GEEIRAHKTILAAGSKYFRTMFTTPM-LLREPEVRVNLQM-
-F--DKDTVKNIVKYLYNRHISCM-----NIIDVIKCADYLLIDDLVEECEYHIKNYTSY
DN---CIY-MYHRLYEM-SHIPI---THYIKRMVISNMTT-LITTDDFKQTIF-EILFDI
LSSTNEDDY------KYREGYK-VTILLTWLENNFITEEQ----------MLRILTCIDI
YNIDIKSRL-----LLFSNKTVNMYPSCIRFLLDNRQHITPKH----NLI----------
--------ICMP------------------------------------------------
------------------------------------------------------------
------------------------------------------------------------
------------------------------------------------------------
------------------------------------------------------------
------------------------------------------------------------
-------------------------------------------------------
>AOP31460
------------------------------------------------------------
------------------------------------------------------------
------------------------------------------------------------
----------------------------------MD---IEGDRDDIHNRQIINNISNLL
DDGILCDVIITI-GD----GEEIRAHKTILAAGSKYFRTMFTTPM-LLREPEVRVNLQM-
-F--DKDTVKNIVKYLYNRHISCM-----NIIDVIKCADYLLIDDLVEECEYHIKIIQVM
ITVYICTI-DYMRCHTF-Q-----------------------------------------
------------------------------------------------------------
------------------------------------------------------------
------------------------------------------------------------
------------------------------------------------------------
------------------------------------------------------------
------------------------------------------------------------
------------------------------------------------------------
------------------------------------------------------------
-------------------------------------------------------
>AVR51582
------------------------------------------------------------
------------------------------------------------------------
------------------------------------------------------------
-------------------------------------------------------MYSFY
ELRKYCDVSICF-ND----VIKIKGHKIILSNSSKYFDTMFSNKYFIEN-QRNDISINIS
NLDNPEVSINEIIKFMYNRKLDKTLKDYVILKDMLKIADYLIIDDIIPLCITSIVKIIDF
NN---CLD-ACIFSEFY-NLKKL---NKFTYKFIRKNIRK-IYLKKDFIYLSF-NVIDLL
LRDKKTVF--------YNEDDV-LCIILQWLNNEANNKYF-----------HDVLKVIRF
SLLSEECADKLKIK-----YKYLFPDSLL----NKSLFSSKMSR---RESTFGSLYIYPI
QIGI----VKNMILCT--------------------------------------------
------------------------------------------------------------
------------------------------------------------------------
------------------------------------------------------------
------------------------------------------------------------
------------------------------------------------------------
-------------------------------------------------------
>YP_009282870
------------------------------------------------------------
------------------------------------------------------------
------------------------------------------------------------
---------------------------------------------MNNSDALIAIINEFR
KNKRFCDVSIVI-ND-----ERIDAHRLILSGASEYFSILFSSNF-IDS-DNSEVNLSH-
-L--DYQCVNELINHIYGAPLTLT--N-DNVKYILSTADFLQIGSAIKECEKYILDNLCS
RN---CID-VYIYAIEY-NNKKI---ETACFNIILQNILL-LISNENFKHLTE-ESMIKI
LRDD--RLN------IKNEDFS-PLILLKWLEC---TQKP---------CSVELLRCLRI
SLLSPQVMK-----SLYTHQLVKSQDECIAFLNNVSFLDETFP----RYNSIALISI---
GISRSHDNLSINC---YNNKK-NTWDMISAR-----------------------------
--------------------RYRCNFAVAVLDNIIYMMGGH--GDSLYRMSQVIAYDICN
NSWIYDIPSLKYPRSNCGGLSDDEYIYCIGGIRGHHL----------------SFIADID
RWKPSK-PYWQSYAKMREKKCDMGVVMLNGLIYIIGGIIKDNTC-------TNAVESL--
SDDGWTIHQPLPIKMSNMATAVHAGKIYISGGYNNTNR-------IINGQSNLVFSYNPI
YDTWTKLSSLNIPRIN-PALWSSNNKLYVCGGIS----------------DDLRTGMSES
YDEEKDCWTLDNYHMLPHNYIM-YKCEIIKHKYPWENTQYTNNFLQYLESFIGCI
>AGY97700
------------------------------------------------------------
------------------------------------------------------------
------------------------------------------------------------
----------------------------------------MDIENDIRNRRIIRNISNLL
DDDILCDVIITI-RD----GEEIKAHKTILAAGSTYFKTMFTTPM-IARDLVTRVNLQM-
-F--DKDAVKNIVQYLYNRHISSM-----NVIEVLKCADYLLIDDLVADCESYIKDYMNH
DT---CIC-MYHKLYEM-VHIPI---VKYIKRMLMSNIST-LITTDAFKKTVF-EILFDI
ISTN-DNVY------LYREGYK-VTILLKWLEYNYITEEQ----------LLCILSCIDI
QNLDKKSRL-----LLYSNKTINMYPSCIQFLIDNKQNRNIIP----RQLCLV-------
-CHDTKYNVCNPCILVYNINT-MEYSVISTIPNHIINYASAIVDNEIIIAGGYNFNNPSL
NKVYKINIENKIHVELPPMIKNRCRFSLAVIDDTIYAIGGQ--NGT-NVERTIECYTMGD
DKWK-MLPDMPIALSSYGMCVLDKYIYIIGGRTQHIDYTSVHTVNSIDMEEDTDTSNKVI
RYDTVN-NIWETLPNFWTGTIKPGVVSHKDDIYVVCDIKDEKNVKTCIFR----YNTN--
TYNGWELVTTTESRLSALYTILHDNTIMMLHCYESYM---------------LQDTFNVY
TREWNHTCHQ--------------------------------------------------
---------------HSNSYIMHNILPIY--------------------------
>SNB48673
------------------------------------------------------------
------------------------------------------------------------
------------------------------------------------------------
----------------------------------------MDIENDIRNRRIIRNISNLL
DDDILCDVIITI-RD----GEEIKAHKTILAAGSTYFKTMFTTPM-IARDLVTRVNLQM-
-F--DKDAVKNIVQYLYNRHISSM-----NVIEVLKCADYLLIDDLVTDCESYIKDYMNH
DT---CIC-MYHKLYEM-VHIPI---VKYIKRMLMSNIST-LITTDAFKKTVF-EILFDI
LSTN-DNVY------LYREGYK-VTILLKWLEYNYITEEQ----------LLCILSCIDI
QNLDKKSRL-----LLYSNKTINMYPSCIQFLLDNKQNRNIIP----RQLCLA-------
-CHDTKYNVCNPCILVYNINT-MEYSVISTIPNHIINYASAIVDNEIIIAGGYNFNNPSL
NKVYKINIENKIHVELPPMIKNRCRFSLAVIDDTIYAIGGQ--NGT-NVERTIECYTMGD
DKWK-MLPDMPMALSSYGMCVLDQYIYIIGGRTQHIDYTSVHTVNSIDMEEYTDTSNKVI
RYDTVN-NIWETLPNFWTGTIKPGVVSHKDDIYVVCDIKDEKNVKTCIFR----YNTN--
TYNGWELVTTTESRLSALHTILHDDTIMMLHCYESYM---------------LQDTFNVY
TREWNHTCHQ--------------------------------------------------
---------------HSNSYIMYNILPIY--------------------------
>ADZ30601
------------------------------------------------------------
------------------------------------------------------------
------------------------------------------------------------
----------------------------------------MDIENDIRNRRIIRNISNLL
DDDILCDVIITI-RD----GEEIKAHKTILAAGSTYFKTMFTTPM-IARDLVTRVNLQM-
-F--DKDAVKNIVQYLYNRHINSM-----NVIEVLKCADYLLIDDLVTDCESYIKDYTNH
DT---CIC-MYHKLYEM-VHIPI---VKYIKRMLMSNIST-LITTDAFKKTVF-EILFDI
LSTN-DNVY------LYREGYK-VTILLKWLEYNYITEEQ----------LLCILSCIDI
QNLDKKSRL-----LLYSNKTINMHPSCIQFLIDNKQNRNIIP----RQLCLA-------
-CHDTNYNVCNPCILVYNINT-MEYSVISTIPNHIINYASAIVDNEIIIAGGYNFNNPSL
NKVYKINIENKIHVELPPMIKNRCRFSLAVIDDTIYAIGGQ--NGT-NVERTIECYTMGD
DKWK-MLPDMPIALSSYGMCVLDQYIYIIGGRTQHIDYTSVHTVNSIDMEEDTNTSNKVI
RYDTVN-NIWEILPNFWTGTIKPGVVSHKDDIYVVCDIKDEKNVKTCIFR----YNTN--
TYNGWELVTTTESRLSALHTILHDNTIMMLHCYESYM---------------LQDTFNVY
TREWNHMCHQ--------------------------------------------------
---------------HSNSYIMYNILPIY--------------------------
>NP_570593
------------------------------------------------------------
------------------------------------------------------------
------------------------------------------------------------
----------------------------------------MDFDDIKHNRRVVSNICNLL
DDDILCDVIITI-GD----GEEIKAHKTILAAGSKYFRTLFTTPM-IMRDLVTRVNLQM-
-F--DKDSVKNIVQYLYNRHISSM-----NVIDVLKCADYLLIDDLVTDCESYIKDYTNH
DT---CIC-MYHRLYEM-VHIPI---VKYIKRMLMSNIST-LITTDAFKKTVF-EILFDI
LSTN-DNVY------LYREGYK-VTILLKWLEYNHITEEQ----------LLCILSCIDI
QNLDKKSRL-----LLYSNKTINMYPSCIQFLLDNKQNRNIIP----R------------
------------------------------------------------------------
------------------------------------------------------------
------------------------------------------------------------
------------------------------------------------------------
------------------------------------------------------------
------------------------------------------------------------
-------------------------------------------------------
>YP_009408355
------------------------------------------------------------
------------------------------------------------------------
------------------------------------------------------------
-------------------------------------------MDVEYCIDLISMFREFR
DSGRLCDTRLIV-DT-----YTIPVHKLILIGASEYFSILFSDHF-LDS-NKRDIHLND-
-L--DGQSVNELVKYMYSGELDLN--D-DTIFSILTTADFLQIRNAIKLCENYIINNINI
NN---CIK-YFIFADRY-SHLKI---YNDVFKSIQKHILD-IINSSDFKLLSE-EMIIKL
LSSD--ELG------VYDEDFI-VLILTKWLDS---VEKE---------CTVELLRCVRL
PLISIHGMK-----SLYNHPRVCSNPKCLEFCNNVPFLEYP-P----RNSFIRYIVA---
LGTDKYEQISVEH---YCQHT-KSWNRKHSF-----------------------------
--------------------DNRSNFSVAVLDDIMYLIGGK--KSG-SATSDVIGYDLDG
NYWINDIPSLNTPRYNTGVTTHNGYIYCMGGKINE-R----------------TIISDVD
RWKPSN-RCWKRVTNTRVAKFSMGVVSLNDSIYTIGGMTKNRGM-RREFIHLDTVESL--
STLGWVKHASLPEKLSSVAITVHNGKIYVAGGFTYNN---------ISHESDSFYSYNPI
SDEWTKINTMSFVRDGISALCSISNKIYLIGRYR----------------------RLEI
YNTEDDTWESTNELQNTNTYVVGQHVAVFKHKCPWKNEQYRDDFLSYLETFIHNI
>YP_009408555
------------------------------------------------------------
------------------------------------------------------------
------------------------------------------------------------
-------------------------------------------MDIDYCIDLLSMLRGFR
DSGRLCDTRLIV-DT-----YTIPAHKLILIGASEYFSILFSDHF-LDS-NKRDIHLNN-
-L--DGQSVNELVKYMYSGELDLN--D-DTIFSILTTADFLQIRSAIKLCENYIINNINI
NN---CIK-YFIFMDRY-SHLKI---YNEVFKSIQKYILD-VINSSDFKLLSE-EMIIKL
LSSD--ELG------VYDEDFI-VLILTKWLDS---VKKE---------CTVELLRCVRL
PLISIHGMK-----SLYNHPRVCSNPKCLEFCNNVPFLEYP-P----RNSFIRYIVA---
LGTDKYEQISVEH---YCQHT-KSWNRKHSF-----------------------------
--------------------DNRSNFSVAVLDDIMYLIGGK--KSG-SATSDVIGYDIDG
NYWINDIPSLNTPRYNTGVTTHKGYIYCMGGKINE-R----------------TIISDVD
RWKPSN-RCWKRVTNTPVAKFSMGVVSLNDSIYTIGGMTKNRGM-RREFIHLDTVESL--
STLGWAKHSSLPEKLSSVAITVHNGKIYVAGGFTYNN---------ISHESDSFYSYNPI
SDEWTKIN-MSVVRDGTSALCSISNKIYLIGRYR----------------------RLEI
YNTEDDTWESTNELQNTNTYVEGQHVAVFKYKCPWKNEQYRDDFLSHLETFIHNR
>YP_005296206
------------------------------------------------------------
------------------------------------------------------------
------------------------------------------------------------
------------------------------------------MF-----TTRFVNMVKFY
RTSTLCDVNILL-NN-----CVIKAHKLLLSVSSQYLHTLIDKYL-IND----TINLSH-
-L--DSNAVKIILKFIYSINNQDKIIDFNNIDSVLEAADFLQVDDVLIFCKIYIKDNIYK
NL---NKA-YELMSKYYVNDDML---YNTIIKYIKNNFKN-IIINKSFKDYNI-YLFDEF
LKSD--NYS------ICYSDDDIFEDIVYWIMYNKTNRIK---------YAKDLFNNVNI
DLVSNNNIE-----IASKKLDLS--INELEFNNNIIRLKKNMYFCYKDENHNNIFYR---
TTKYGYEKIKMPT---ENIFYEDIYGDVEILD----------------------------
--------------------KEISIKSITSSDENIFMYNK--------DANEILKYDIDN
KSYSIIDVDLVCLSDNPAMIVYKNYLYIIYPHEKGTI----------------TRIIDIN
NYSNK-----SHLKIINKELYDIKTVIVENNIYFIGLNKSNN---------KNHLYKL--
VKNKWIECTKPNVTRENGTVSSVDGKIYYMGGMNLDLNW-----T------CVSECYDTK
TDTWSFLESLPFKIVNSVSYVVKDTIVIICGMFLHKVFLDNIFNVHKIITYNTKTKKYKT
YDDNDKIYKNFPYLIYRIIYINNKSFTILN-------------------------
>ADK63644
------------------------------------------------------------
------------------------------------------------------------
------------------------------------------------------------
---------------------------------------------------MERTLVSFL
DSGTMSDITLVA-GE-----TSFTAHRLILSVHSDYFYRLFNGSF-EVP---DTITLDT-
----DDGVLRTVLRYMYTGYSNIRDRTVEDLQSIIVLADYLGITKLVKECADYMVSRVDP
TN---CVS-AFQFAETYHIE-DL---KRNLNTFLPELLLN---S----------RGAFTK
LDTDEAVVVLRASYEIVDRRFV-LKAILDWVRKGPK-RIE---------RIKTLSAAIGD
DVEQDDVYD------VYA-----RYVEEVK------DIPR-NP----SLSHNCIVTI---
DR--RRY------IRAFNPE--TSWNTRIAHV----------------------------
-----------------DRIEVDDRFTAVCIDNVLYCLGGT--LKH-IPTSDVLGYDLLT
GDCTPM-PSMRQCRRNASACGVNGCVYAIGGIDEED-----------------RLIPDVE
YWTPEEDEEWYFGRYLY-PNVEAAVACYKNELWVAGGTCGLYP-----TTFTNAVNRL--
TEDGWVEMAPLPTPRSGASMVVYKGRLYCVGGRTNEHTD-----T------NHVYRYDDD
RGAWDRVENMTESRRN-PICCVYNNALYVFGGR---------------------TNSAET
YNGWK--WHRINDVS--------LYTGCTNTACPFFIQR----------------
>QDP38466
------------------------------------------------------------
------------------------------------------------------------
------------------------------------------------------------
---------------------------------------------------MERTLVSFL
DSGTMSDITLVA-GE-----TSFTAHRLILSVHSDYFYRLFNGSF-EVP---DTITLDT-
----DDGVLRTVLRYMYTGYSNIRDRTVEDLQSIIVLADYLGITKLVKECADYMVSRVDP
TN---CVS-AFQFAETYHIE-DL---KRNLNTFLPELLLN---S----------RGAFTK
LDTDEAVVVLRASYEIVDRRFV-LKAILDWVRKGPK-RIE---------RIKTLSAAIGD
DVEQDDVYD------VYA-----RYVEEVK------DIPR-NP----SLSHNCIVTI---
DR--RRY------IRAFNPE--TSWNTRIAHV----------------------------
-----------------DRIEVDDRFTAVCIDNVLYCLGGT--LKH-IPTSDVLGYDLLT
GDCTPM-PSMRQCRRNASACGVNGCVYAIGGIDEED-----------------RLIPDVE
YWTPEEDEEWYFGRYLY-PNVEAAVACYKNELWVAGGTCGLYP-----TTFTNAVNRL--
TEDGWVEXAPLPTPRSGASMVVYKGRLYCVGGRTNEHTD-----T------NHVYRYDDD
RGAWERVENMTESRRN-PICCVYNNALYVFGGR---------------------TNSAET
YNGWK--WHRINDVS--------LYTGCTNTACPFFIQR----------------
>AQT37725
------------------------------------------------------------
------------------------------------------------------------
------------------------------------------------------------
---------------------------------------------------MERTLVSFL
DSGTMSDITLVA-GE-----TSFTAHRLILSVHSDYFYRLFNGSF-EVP---DTITLDT-
----DDGVLRTVLRYMYTGYSNIRDRTVEDLQSIIVLADYLGITKLVKECADYMVSRVDP
TN---CVS-AFQFAETYHIE-DL---KRNLNTFLPELLLN---S----------RGAFTK
LDTDEAVVVLRASYEIVDRRFV-LKAILDWVRKGPK-RIE---------RIKTLSAAIED
DVEQDDVYD------VYA-----RYVEEVK------DIPR-NP----SLSHNCIVTI---
DR--RRY------IRAFNPE--TSWNTRIAHV----------------------------
-----------------DRIEVDDRFTAVCIDNVLYCLGGT--LKH-IPTSDVLGYDLLT
GDCTPM-PSMRQCRRNASACGVNGCVYAIGGIDEED-----------------RLIPDVE
YWTPEEDEEWYFGRYLY-PNVEAAVACYKNELWVAGGTCGLYP-----TTFTNAVNRL--
TEDGWVEMAPLPTPRSGASMVVYKGRLYCVGGRTNEHTD-----T------NHVYRYDDD
RGAWERVENMTESRRN-PICCVYNNALYVFGGR---------------------TNSAET
YNGWK--WHRINDVS--------LYTGCTNTACPFFIQR----------------
>QAV42583
------------------------------------------------------------
------------------------------------------------------------
------------------------------------------------------------
---------------------------------------------------MERTLVSFL
DSGTMSDITLVA-GE-----TSFTAHRLILSVHSDYFYRLFNGSF-EVP---DTITLDT-
----DDGVLRTVLRYMYTGYSNIRDRTVEDLQSIIVLADYLGITKLVKECADYMVSRVDP
TN---CVS-AFQFAETYHIE-DL---KRNLNTFLPELLLN---S----------RGAFTK
LDTDEAVVVLRASYEIVDRRFV-LKAILDWVRKGPK-RIE---------RIKTLSAAIGD
DVEQDDVYD------VYA-----RYVEEVK------DIPR-NP----SLSHNCIVTI---
DR--RRY------IRAFNPE--TSWNTRIAHV----------------------------
-----------------DRIEVDDRFTAVCIDNVLYCLGGT--LKH-IPTSDVLGYDLLT
GDCTPM-PSMRQCRRNASACGVNGCVYAIGGIDEED-----------------RLIPDVE
YWTPEEDEEWYFGRYLY-PNVEAAVACYKNELWVAGGTCGLYP-----TTFTNAVNKL--
TEDGWVEMAPLPTPRSGASMVVYKGRLYCVGGRTNEHTD-----T------NHVYRYDDD
RGAWERVENMTESRRN-PICCVYNNALYVFGGR---------------------TNSAET
YNGWK--WHRINDVS--------LYTGCTNTACPFFIQR----------------
>QAV40740
------------------------------------------------------------
------------------------------------------------------------
------------------------------------------------------------
---------------------------------------------------MERTLVSFL
DSGTMSDITLVA-GE-----TSFTAHRLILSVHSDYFYRLFNGSF-EVP---DTITLDT-
----DDGVLRTVLRYMYTGYSNIRDRTVEDLQSIIVLADYLGITKLVKECADYMVSRVDP
TN---CVS-AFQFAETYHIE-DL---KRNLNTFLPELLLN---S----------RGAFTK
LDTDEAVVVLRASYEIVDRRFV-LKAILDWVRKGPK-RIE---------RIKTLSAAIGD
DVEQDDVYD------VYA-----RYVEEVK------DIPR-NP----SLSHNCIVTI---
DR--RRY------IRAFNPE--TSWNTRIAHV----------------------------
-----------------DRIEVDDRFTAVCIDNVLYCLGGT--LKH-IPTSDVLGYDLLT
GDCTPM-PSMRQCRRNASACSVNGCVYAIGGIDEED-----------------RLIPDVE
YWTPEEDEEWYFGRYLY-PNVEAAVACYKNELWVAGGTCGLYP-----TTFTNAVNRL--
TEDGWVEMAPLPTPRSGASMVVYKGRLYCVGGRTNEHTD-----T------NHVYRYDDD
RGAWERVENMTESRRN-PICCVYNNALYVFGGR---------------------TNSAET
YNGWK--WHRINDVS--------LYTGCTNTACPFFIQR----------------
>NP_051719
------------------------------------------------------------
------------------------------------------------------------
------------------------------------------------------------
---------------------------------------------------MERTLVSFL
DSGTMSDITLVA-GE-----TSFTAHRLILSVHSDYFYRLFNGSF-EVP---DTITLDT-
----DDGVLRTVLRYMYTGYSNIRDRTVEDLQSIIVLADYLGITKLVKECADYMVSRVDP
TN---CVS-AFQFAETYHIE-DL---KRNLNTFLPELLLN---S----------RGAFTK
LDTDEAVVVLRASYEIVDRRFV-LKAILDWVRKGPK-RIE---------RIKTLSAAIGD
DVEQDDVYD------VYA-----RYVEEVK------DIPR-NP----SLSHNCIVTI---
DR--RRY------IRAFNPE--TSWNTRIAHV----------------------------
-----------------DRIEVDDRFTAVCIDNVLYCLGGT--LKH-IPTSDVLGYDLLT
GDCTPM-PSMRQCRRNASACGVNGCVYAIGGIDEED-----------------RLIPDVE
YWTPEEDEEWYFGRYLY-PNVEAAVACYKNELWVAGGTCGLYP-----TTFTNAVNRL--
TEDGWVEMAPLPTPRSGASMVVYKGRLYCVGGRTNEHTD-----T------NHVYRYDDD
RGAWERVENMTESRRN-PICCVYNNALYVFGGR---------------------TNSAET
YNGWK--WHRINDVS--------LYTGCTNTACPFFIQR----------------
>AFU77257
------------------------------------------------------------
------------------------------------------------------------
------------------------------------------------------------
---------------------------------------------------MERTLVSFL
DSGTMSDITLVA-GE-----TSFTAHRLILSVHSDYFYRLFNGSF-EVP---DTITLDT-
----DDGVLRPVLRYMYTGYSNIRDRTVEDLQSIIVLADYLGITKLVKECADYMVSRVDP
TN---CVS-AFQFAETYHIE-DL---KRNLNTFLPELLLN---S----------RGAFTK
LDTDEAVVVLRASYEIVDRRFV-LKAILDWVRKGPK-RIE---------RIKTLSAAIGD
DVEQDDVYD------VYA-----RYVEEVK------DIPR-NP----SLSHNCIVTI---
DR--RRY------IRAFNPE--TSWNTRIAHV----------------------------
-----------------DRIEVDDRFTAVCIDNVLYCLGGT--LKH-IPTSDVLGYDLLT
GDCTPM-PSMRQCRRNASACGVNGCVYAIGGIDEED-----------------RLIPDVE
YWTPEEDEEWYFGRYLY-PNVEAAVACYKNELWVAGGTCGLYP-----TTFTNAVNRL--
TEDGWVEMAPLPTPRSGASMVVYKGRLYCVGGRTNEHTD-----T------NHVYRYDDD
RGAWERVENMTESRRN-PICCVYNNALYVFGGR---------------------TNSAET
YNGWK--WHRINDVS--------LYTGCTNTACPFFIQR----------------
>AFU80595
------------------------------------------------------------
------------------------------------------------------------
------------------------------------------------------------
---------------------------------------------------MERTLVSFL
DSGTMSDITLVA-GE-----TSFTAHRLILSVHSDYFYRLFNGSF-EVP---DTITLDT-
----DDGVLRTVLRYMYTGYSNMRDRTVEDLQSIIVLADYLGITKLVKECADYMVSRVDP
TN---CVS-AFQFAETYHIE-DL---KRNLNTFLPELLLN---S----------RGAFTK
LDTDEAVVVLRASYEIVDRRFV-LKAILDWVRKGPK-RIE---------RIKTLSAAIGD
DVEQDDVYD------VYA-----RYVEEVK------DIPR-NP----SLSHNCIVTI---
DR--RRY------IRAFNPE--TSWNTRIAHV----------------------------
-----------------DRIEVDDRFTAVCIDNVLYCLGGT--LKH-IPTSDVLGYDLLT
GDCTPM-PSMRQCRRNASACGVNGCVYAIGGIDEED-----------------RLIPDVE
YWTPEEDEEWYFGRYLY-PNVEAAVACYKNELWVAGGTCGLYP-----TTFTNAVNRL--
TEDGWVEMAPLPTPRSGASMVVYKGRLYCVGGRTNEHTD-----T------NHVYRYDDD
RGAWERVENMTESRRN-PICCVYNNALYVFGGR---------------------TNSAET
YNGWK--WHRINDVS--------LYTGCTNTACPFFIQR----------------
>AFU78092
------------------------------------------------------------
------------------------------------------------------------
------------------------------------------------------------
---------------------------------------------------MERTLVSFL
DSGTMSDITLVA-GE-----TSFTAHRLILSVHSDYFYRLFNGSF-EVP---DTITLDT-
----DDGVLRTVLRYMYTGYSNIRDRTVEDLQSIIVLADYLGITKLVKECADYMVSRVDP
TN---CVS-AFQFAETYHIE-DL---KRNLNTFLPELLLN---S----------RGAFTK
LDTDEAVVVLRASYEIVGRRFV-LKAILDWVRKGPK-RIE---------RIKTLSAAIGD
DVEQDDVYD------VYA-----RYVEEVK------DIPR-NP----SLSHNCIVTI---
DR--RRY------IRAFNPE--TSWNTRIAHV----------------------------
-----------------DRIEVDDRFTAVCIDNVLYCLGGT--LKH-IPTSDVLGYDLLT
GDCTPM-PSMRQCRRNASACGVNGCVYAIGGIDEED-----------------RLIPDVE
YWTPEEDEEWYFGRYLY-PNVEAAVACYKNELWVAGGTCGLYP-----TTFTNAVNRL--
TEDGWVEMAPLPTPRSGASMVVYKGRLYCVGGRTNEHTD-----T------NHVYRYDDD
RGAWERVENMTESRRN-PICCVYNNALYVFGGR---------------------TNSAET
YNGWK--WHRINDVS--------LYTGCTNTACPFFIQR----------------
>AMB18482
------------------------------------------------------------
------------------------------------------------------------
------------------------------------------------------------
---------------------------------------------------MERTLVSFL
DSGTMSDITLVA-GE-----TSFTAHRLILSVHSDYFYRLFNGSF-EVP---DTITLDT-
----DDGVLRTVLRYMYTGYSNIRDRTVDDLQSIIVLADYLGITKLVKECADYMVSRVDP
TN---CVS-AFQFAETYHIE-DL---KRNLNTFLPELLLN---S----------RGAFTK
LDTDEAVVVLRASYEIVDRRFV-LKAILDWVRKGPK-RIE---------RIKTLSAAIGD
DVEQDDVYD------VYA-----RYVEEVK------DIPR-NP----SLSHNCIVTI---
DR--RRY------IRAFNPE--TSWNTRIAHV----------------------------
-----------------DRIEVDDRFTAVCIDNVLYCLGGT--LKH-IPTSDVLGYDLLT
GDCTPM-PSMRQCRRNASACGVNGCVYAIGGIDEED-----------------RLIPDVE
YWTPEEDEEWYFGRYLY-PNVEAAVACYKNELWVAGGTCGLYP-----TTFTNAVNRL--
TEDGWVEMAPLPTPRSGASMVVYKGRLYCVGGRTNEHTD-----T------NHVYRYDDD
RGAWDRVENMTESRRN-PICCVYNNALYVFGGR---------------------TNSAET
YNGWK--WHRINDVS--------LYTGCTNTACPFFIQR----------------
>QAV37529
------------------------------------------------------------
------------------------------------------------------------
------------------------------------------------------------
---------------------------------------------------MERTLVSFL
DSGTMSDITLVA-GK-----TSFTAHRLILSVHSDYFYRLFNGSF-EVP---DTITLDT-
----DDGVLRTVLRYMYTGYSNIRDRTVEDLQSIIVLADYLGITKLVKECADYMVSRVDP
TN---CVS-AFQFAETYHIE-DL---KRNLNTFLPELLLN---S----------RGAFTK
LDTDEAVVVLRASYEIVDRRFV-LKAILDWVRKGPK-RIE---------RIKTLSAAIGD
DVEQDDVYD------VYA-----RYVEEVK------DIPR-NP----SLSHNCIVTI---
DR--RRY------IRAFNPE--TSWNTRIAHV----------------------------
-----------------DRIEVDDRFTAVCIDNVLYCLGGT--LKH-IPTSDVLGYDLLT
GDCTPM-PSMRQCRRNASACGVNGCVYAIGGIDEED-----------------RLIPDVE
YWTPEEDEEWYFGRYLY-PNVEAAVACYKNELWVAGGTCGLYP-----TTFTNAVNRL--
TEDGWVEMAPLPTPRSGASMVVYKGRLYCVGGRTNEHTD-----T------NHVYRYDDD
RGAWERVENMTESRRN-PICCVYNNALYVFGGR---------------------TNSAET
YNGWK--WHRINDVS--------LYTGCTNTACPFFIQR----------------
>AQT34818
------------------------------------------------------------
------------------------------------------------------------
------------------------------------------------------------
---------------------------------------------------MERTLVSFL
DSGTMSDITLVA-GE-----TSFTAHRLILSVHSDYFYRLFNGSF-EVP---DTITLDT-
----DDGVLCTVLRYMYTGYSNIRDRTVEDLQSIIVLADYLGITKLVKECADYMVSRVDP
TN---CVS-AFQFAETYHIE-DL---KRNLNTFLPELLLN---S----------RGAFTK
LDTDEAVVVLRASYEIVDRRFV-LKAILDWVRKGPK-RIE---------RIKTLSAAIGD
DVEQDDVYD------VYA-----RYVEEVK------DIPR-NP----SLSHNCIVTI---
DR--RRY------IRAFNPE--TSWNTRIAHV----------------------------
-----------------DRIEVDDRFTAVCIDNVLYCLGGT--LKH-IPTSDVLGYDLLT
GDCTPM-PSMRQCRRNASACGVNGCVYAIGGIDEED-----------------RLIPDVE
YWTPEEDEEWYFGRYLY-PNVEAAVACYKNELWVAGGTCGLYP-----TTFTNAVNRL--
TEDGWVEMAPLPTPRSGASMVVYKGRLYCVGGRTNEHTD-----T------NHVYRYDDD
RGAWERVENMTESRRN-PICCVYNNALYVFGGR---------------------TNSAET
YNGWK--WHRINDVS--------LYTGCTNTACPFFIQR----------------
>QAV42092
------------------------------------------------------------
------------------------------------------------------------
------------------------------------------------------------
---------------------------------------------------MERTLVSFL
DSGTMSDITLVA-GE-----TSFTAHRLILSVHSDYFYRLFNGSF-EVP---DTITLDT-
----DDGVLRTVLCYMYTGYSNIRDRTVEDLQSIIVLADYLGITKLVKECADYMVSRVDP
TN---CVS-AFQFAETYHIE-DL---KRNLNTFLPELLLN---S----------RGAFTK
LDTDEAVVVLRASYEIVDRRFV-LKAILDWVRKGPK-RIE---------RIKTLSAAIGD
DVEQDDVYD------VYA-----RYVEEVK------DIPR-NP----SLSHNCIVTI---
DR--RRY------IRAFNPE--TSWNTRIAHV----------------------------
-----------------DRIEVDDRFTAVCIDNVLYCLGGT--LKH-IPTSDVLGYDLLT
GDCTPM-PPMRQCRRNASACGVNGCVYAIGGIDEED-----------------RLIPDVE
YWTPEEDEEWYFGRYLY-PNVEAAVACYKNELWVAGGTCGLYP-----TTFTNAVNRL--
TEDGWVEMAPLPTPRSGASMVVYKGRLYCVGGRTNEHTD-----T------NHVYRYDDD
RGAWERVENMTESRRN-PICCVYNNALYVFGGR---------------------TNSAET
YNGWK--WHRINDVS--------LYTGCTNTACPFFIQR----------------
>AMB18344
------------------------------------------------------------
------------------------------------------------------------
------------------------------------------------------------
---------------------------------------------------MSRTLLRFL
EDGAMSDVTVVA-GD-----STFLGHKVILSLHSDYFYRLFNGDF-TSP---DTVTLDA-
----TDDAVRTVFTYMYAGCDGLNDRTIDDLQSIIVLADYLGITKLVKECADYMVSRVDP
TN---CVS-AFQFAETYHIE-DL---KRNLNTFLPELLLN---S----------RGAFTK
LDTDEAVVVLRASYEIVDRRFV-LKAILDWVRKGPK-RIE---------RIKTLSAAIGD
DVEQDDVYD------VYA-----RYVEEVK------DIPR-NP----SLSHNCIVTI---
DR--RRY------IRAFNPE--TSWNTRIAHV----------------------------
-----------------DRIEVDDRFTAVCIDNVLYCLGGT--LKH-IPTSDVLGYDLLT
GDCTPM-PSMRQCRRNASACGVNGCVYAIGGIDEED-----------------RLIPDVE
YWTPEEDEEWYFGRYLY-PNVEAAVACYKNELWVAGGTCGLYP-----TTFTNAVNRL--
TEDGWVEMAPLPTPRSGASMVVYKGRLYCVGGRTNEHTD-----T------NHVYRYDDD
RGAWDRVENMTESRRN-PICCVYNNALYVFGGR---------------------TNSAET
YNGWK--WHRINDVS--------LYTGCTNTACPFFIQR----------------
>AGU99837
------------------------------------------------------------
------------------------------------------------------------
------------------------------------------------------------
---------------------------------------------------MPYPLYKLF
SKGKLCDVELVA-EG-----KSIRTHRLILSAYSKYFYNLFNGNF-AEK-DVNVVELEA-
----DYKTVYDVIYYMYTESIEVHERNI---ESIFSLAHYLQIKPLILNCLGKFNRVLDE
EN---CVR-LFRFAELYDLS-EV---KRRTRWLMPSVIMN---S----------KKQLRV
MSLDDLCLMIEQIRNTVDRRIA-LTAITEWIQANARERTR---------HAVRLATCLGD
VPGSASSRS------VYK-----HYVAELR------VRITEFQ----PAYHNYVVYL---
GGSTRGR------VTALDPE--TGKSVVLSAW----------------------------
-----------------WPTEHWEYYTVVCMNDVMYFLGGK--LDA-VPTTKALAYDVKA
NTWSRI-PDLPEFRSEAAACAATGCVYLIGGYDGND-----------------RPMNTVV
YWRPGY-DRWYRGPNLLGPVAEASTVRYKNEIWVLGGRSYPDDTTNL-VNVTDVVQKL--
SGNAWVKVNNLPVPKASVTAIVYKERLYCVGGLVNLYAP-----T------NEVSRYNDV
TNEWEYVGSTKIKRGG-AVGCVFNDDLYVFGGTD--------------------TFTSER
YNGVV--WKRSNDVS--------CLFASMNAAYATYLDL----------------
>AGU99839
------------------------------------------------------------
------------------------------------------------------------
------------------------------------------------------------
---------------------------------------------------MERTLLSFL
ETGVMSDVTIVA-GN-----ASFTAHRLILSVHSDYFYRLFNGGF-EVP---DTVTLDA-
----DPDDVRVILNYMYTGYSDVRERTVEDLRSVIVLADYLGMTKLMKECVDYTVSRVNP
SN---CVS-AFRFAETYNIA-DL---KRSLHTFLPEILLS---T----------RGAFTN
LDTDDAAVVLRASREIIERRSA-LRATLDWVSKGPK-RVE---------KIKALSSALGD
DVEKDDVYD------IYA-----RYVEEVK------DVPD-GP----VLAHNCIITI---
DK--RRY------IRAYSPD--MSWSTRIAHV----------------------------
-----------------HRIDVGDRFTAVCMDNVLYCLGGT--LKN-IPTSDVMCYDLRT
GSCNLLSASMRQYRRHASACVVDGRIYAVGGIDEED-----------------RLIPDVE
SWHPKD-DDWYFGRYLY-PNVEAAVACYKSELWVAGGTTDLYP-----TTFTNAVNRL--
TDDGWVKMAPLPTPRSGASMVVYRDRLYCVGGRTDEHVD-----T------NHVYRYDDV
RRVWDRVEDMTETRRN-PICCVYNDTLYVLGGR---------------------SNSAES
YNGWK--WRRVNDVS--------LYTGCTNTACSFFIQR----------------
>NP_051898
------------------------------------------------------------
------------------------------------------------------------
------------------------------------------------------------
---------------------------------------------------MSRTLLRFL
EDGAMSDVTIVV-GN-----LTFFAHKLILSLHSDYFYRLFNGGF-TPP---DTVTLDS-
----EYDVVKAVLMYMYTGFSDLKDRTIDDIQSVIILADYLGIDKLVDECIHCIISKVDT
SN---CVG-VYRFADTYHIEN-L---RQATKTFLTEILLS---P----------TDAFEN
LSQDDAVIVLKETYNVVDRRTI-ISVILLWVRKCPN-RIK---------QIKALTTAIHD
DNDEDDVYT------IYE-----RYVEELK------DMST-NP-----LSNNCIATI---
DK--ERY------ICVVNPD--TSWSKRVTYM----------------------------
-----------------SRRVVGDRFTVVCMDNVLYIIGGT--LEG-APTSDVLAYDLIT
RTYNLI-PEMGKYRRNSSACVVNGYIYVVGGIDQED-----------------RLIGSVE
YWKPGM-DEWHNAPYLQ-ANVETATVCYRNELWVAGGTVDLYY-----PTFINSVNRL--
TGDRWTIVEPLPEPRSGAAAVVYNDRLYCIGGRVHGGIY-----T------SHVYRYLDE
SHTWERLSDMVEVRRN-PICCVYNNAIYVLGGN---------------------TNAVEK
YNGCK--WRRTDDIP--------VYPSCNNTAYPFFYTNYDK-------------
>NP_052043
------------------------------------------------------------
------------------------------------------------------------
------------------------------------------------------------
---------------------------------------------------MNRSLLSFL
ENGTMSDVTIIA-GT-----SKFTAHRLILSVHSDYFYRLFNGGF-EVP---DTVTLDT-
----DDVVLREVLTYMYTGCSNVRGSTVENIQSVIILADYLGIHKLVKECIDYIVTQVEP
SN---CIA-IFQFADTYHIE-DL---KRILHMFFPEILLS---S----------REAFAK
LDTHEALIVLRESHKIVGRRFV-IKSILDWVRKEPK-HIK---------QIKALSEAIGD
DVEKDTIYE------VYS-----RYMEEIK------DTPH-TP----PLSHNCIITI---
DR--RRY------IRAYSPD--MMWNTRIAHV----------------------------
-----------------GRVDIGDRFTVVCMDNVLYCLGGT--LNG-VPTSDVLGYDLLT
GDCTYM-PDMRQHRRNASACSVNGCIYAIGGIDEEG-----------------RLIPNVE
YWTPSN-DDWYYSRYLY-PNVEAATVCYKNELWVAGGTIDLYP-----TTFTNAVNRL--
TDDGWVKMAPLPMPRSGASMVVYKGRLYCLGGRTNEHSD-----T------NHVYRYDDV
CCVWERIEDMTEARRN-PICCVYNNTLYVLGGR---------------------TNSAES
YNGWK--WHRVNDVS--------LYTGCTNTAYPFFIQR----------------
>YP_009001611
------------------------------------------------------------
-----------MNKLNLSWNINNINNRYFSCLE-------------------------SP
PFSKKIINNDIIFKYRIYHNDIIKLYFKSYNINKLS-ADIIIKINNGQTNINT--NLNSE
IRVEEE----IELFRIHTLCNNIHIYVELSI-SNID--T------ITKYYIRNKNLKRIF
YMTKFYDVTIIT-NN-----HSFNAHKIILSYYSNI---LYNELN-ANS-NNKKILLKY-
----KPEIINSMLKYLYGFEIDYN----NNMNDLLILANELNIKALKYYVENKIYLNMDR
TN---INE-IIEHYDNY--SDIL---QQRINLYINNNLCD--------------------
------------------IQFIF-------------------------------------
------------------------------------------------------------
------------------------------------------------------------
------------------------------------------------------------
------------------------------------------------------------
------------------------------------------------------------
------------------------------------------------------------
------------------------------------------------------------
-------------------------------------------------------
>AQT34499
------------------------------------------------------------
------------------------------------------------------------
------------------------------------------------------------
---------------------------------------------------MSRTLLRFL
EDGAMSDVTVVA-GD-----STFLGHKVILSLHSNYFYRLFNGDF-TSP---DTVTLDA-
----TDDAVRTVFTYMYAGCDGLNDRTIDDLQSIIVLADYLGITKLVDECVRRIVSKVDV
LN---CVG-VYTFAETYHI-TDL---QRATKTFLTE-LLG---S----------KEAFEE
LSQDDAVIALRETRNIVDRRSI-LRAILCYGFENVQ-IVS---------NN---------
------------------------------------------------------------
------------------------------------------------------------
------------------------------------------------------------
------------------------------------------------------------
------------------------------------------------------------
------------------------------------------------------------
------------------------------------------------------------
-------------------------------------------------------
>QAV39054
------------------------------------------------------------
------------------------------------------------------------
------------------------------------------------------------
---------------------------------------------------MSRTLLRFL
EDGAMSDVTVVA-GD-----STFLGHKVILSLHSDYFYRLFNGDF-TSP---DTVTLDA-
----TDDAVRTVFTYMYAGCDGLNDRTIDDLQSIIVLADYLGITKLVDECVRRIVSKVDV
LN---CVG-VYTFAETYHI-TDL---QRAAKTFFNR-TTG---V----------------
------------------------------------------------------------
------------------------------------------------------------
------------------------------------------------------------
------------------------------------------------------------
------------------------------------------------------------
------------------------------------------------------------
------------------------------------------------------------
------------------------------------------------------------
-------------------------------------------------------
>QAV40068
------------------------------------------------------------
------------------------------------------------------------
------------------------------------------------------------
---------------------------------------------------MSRTLLRFL
EDGAMSDVTVVA-GD-----STFLGHKVILSLHSDYFYRLFNGDF-TSP---DTVTLDA-
----TDDAVRTVFTYMYAGCDGLNDRTIDDLQSIIVLADYLGITKLVDECVRRIVSKVDV
LN---CVG-VYTFAETYHI-TDL---QRAAKTFLTE-LLG---S----------KEAFEE
LSIPRRCGYRV-KGNA--------------------------------------------
------------------------------------------------------------
------------------------------------------------------------
------------------------------------------------------------
------------------------------------------------------------
------------------------------------------------------------
------------------------------------------------------------
------------------------------------------------------------
-------------------------------------------------------
>QAV37364
------------------------------------------------------------
------------------------------------------------------------
------------------------------------------------------------
---------------------------------------------------MSRTLLRFL
EDGAMSDVTVVA-GD-----STFLGHKVILSLHSDYFYRLFNGDF-TSP---DTVTLDA-
----TDDAVRTVFTYMYAGCDGLNDRTIDDLQSIIVLADYLGITKLVDECVRRIVSKVDV
LN---CVG-VYTFAETYHI-TDL---QRAAKTFLTE-LLG---S----------KEAFEE
LSQDDAVIALRETRNIVDRRSI-LRAILLWVRKCPD-RIE---------QLKVLVAAVDD
VAGRCKPGG---------------------------------------------------
------------------------------------------------------------
------------------------------------------------------------
------------------------------------------------------------
------------------------------------------------------------
------------------------------------------------------------
------------------------------------------------------------
-------------------------------------------------------
>QAV38378
------------------------------------------------------------
------------------------------------------------------------
------------------------------------------------------------
---------------------------------------------------MSRTLLRFL
EDGAMSDVTVVA-GD-----STFLGHKVILSLHSDYFYRLFNGDF-TSP---DTVTLDA-
----TDDVVRTVFTYMYAGCDGLNDRTIDDLQSIIVLADYLGITKLVDECVRRIVSKVDV
LN---CVG-VYTFAETYHI-TDL---QRAAKTFFNR-TTG---V----------------
------------------------------------------------------------
------------------------------------------------------------
------------------------------------------------------------
------------------------------------------------------------
------------------------------------------------------------
------------------------------------------------------------
------------------------------------------------------------
------------------------------------------------------------
-------------------------------------------------------
>QAV35336
------------------------------------------------------------
------------------------------------------------------------
------------------------------------------------------------
---------------------------------------------------MSRTLLRFL
EDGAMSDVTVVA-GD-----STFLGHKVILSLHSDYFYRLFNGDF-TSP---DTVTLDA-
----TDDVVRTVFTYMYAGCDGLNDRTIDDLQSIIVLADYLGITKLVDECVRRIVSKVDV
LN---CVG-VYTFAETYHI-TDL---QRAAKTFLTE-LLG---S----------KEAFEE
LSQDDAVIALRETRNIVDRRSI-LRAILLWVRKCPD-RIE---------QLKVLVAAVDD
VAGRCKPGG---------------------------------------------------
------------------------------------------------------------
------------------------------------------------------------
------------------------------------------------------------
------------------------------------------------------------
------------------------------------------------------------
------------------------------------------------------------
-------------------------------------------------------
>AQT34669
------------------------------------------------------------
------------------------------------------------------------
------------------------------------------------------------
---------------------------------------------------MSRTLLRFL
EDGAMSDVTVVA-GD-----STFLGHKVILSLHSNYFYRLFNGDF-TSP---DTVTLDA-
----TDDAVRTVFTYMYAGCDGLNDRTIDDLQSIIVLVDYLGITKLVDECVRRIVSKVDV
LN---CVG-VYTFAETYHI-TDL---QRATKTFLTE-LLG---S----------KEAFEE
LSQDDAVIALRETRNIVDRRSI-LRAILCYGFENVQ-IVS---------NN---------
------------------------------------------------------------
------------------------------------------------------------
------------------------------------------------------------
------------------------------------------------------------
------------------------------------------------------------
------------------------------------------------------------
------------------------------------------------------------
-------------------------------------------------------
>QAV38885
------------------------------------------------------------
------------------------------------------------------------
------------------------------------------------------------
---------------------------------------------------MSRTLLRFL
EDGAMSDVTVVA-GD-----STFLGHKVILSLHSDYFYRLFNGDF-TSP---DTVTLDA-
----TDDVVRTVFTYMYAGCDGLNDRTIDDLQSIIVLADYLGITKLVDECVRRIVSKVDV
LN---CVG-VYTFAETYHI-TDL---QRATKTFFNR-TTG---V----------------
------------------------------------------------------------
------------------------------------------------------------
------------------------------------------------------------
------------------------------------------------------------
------------------------------------------------------------
------------------------------------------------------------
------------------------------------------------------------
------------------------------------------------------------
-------------------------------------------------------
>YP_227535
------------------------------------------------------------
------------------------------------------------------------
------------------------------------------------------------
-------------------------------------------------------MYSFY
ELQKFCDITIIV-NG----KKKINAHKIILSSMSKYFDIMFSGNF-IEN-KMKEINIILD
--IENYESFDEVIKFMYVRRFNYYINDYNILKDMLILANYFIIDELINPCINALIRISDL
RN---CID-LYKFSELY-NYKRL---TIFSYNHIKNNIKI-IYKYCNFGNLET-NDIIKL
LSDKKIIV--------ESEEDI-VEILLTWLNFKQDINRF---------DLYNLIKKVRI
SLLNFDSIAKLKTH-----PLIINNNRCISILNSKT---KISQP---RYSTLGSLIYITD
PDKFVNDGQLYMNICTYNFVT-DEIKTI--------------------------------
-----------------DTIPYAYDFNSLFYNDVFYFTKFICRNGRVLTDKSFHSYDLLT
KQWNKF-PELI-NNRNYATTICDGKLFSIGGILNG------------------EYISDVK
YWRIGE-NIWTNSIPIKIPRSNLFLAIYDGEIYALGGKNGEL---------LDIVEKFDK
NEMKWITLAPLPIPLIDGSAIIHDGFIYVIGGTSYIDLP--YDIDPTNGASKNMFRYDIV
KNTWSRLSSSNFNKIN-ASLTIINCKIYVVGGDK--------------------NNYIEV
YDIKKDEWSLFRKSY------------------CTSYSRQMNIFTKK--IFI---
>QDP38475
------------------------------------------------------------
------------------------------------------------------------
------------------------------------------------------------
---------------------------------------------------MSRTLLRFL
EDGAMSDVTVVA-GD-----STFLGHKVILSLHSDYFYRLFNGDF-TSP---DTVTLDA-
----TDDAVRTVFTYMYAGCDGLNDRTIDDLQSIIVLADYLGITKLVDECVRRIVSKVDV
LN---CVG-VYIYVCGDVSYNGL---AAGGQNVFNR-TTG---V----------------
------------------------------------------------------------
------------------------------------------------------------
------------------------------------------------------------
------------------------------------------------------------
------------------------------------------------------------
------------------------------------------------------------
------------------------------------------------------------
------------------------------------------------------------
-------------------------------------------------------
>NP_052041
------------------------------------------------------------
------------------------------------------------------------
------------------------------------------------------------
---------------------------------------------------MSYPLYKLF
LKGKLCDVEIVA-EG-----KSIRAHRLVLSAYSKYFYSLFNGDF-VEK-NIDVIVLEA-
----DYKTVFDVIYYMYTESIELHKRNN---ESIFSLAHYLQINPLIKKCAHEFNKIVNE
ES---CIH-LFKFSELYDLT-EL---KRRTRWLMPSMVMN---S----------RDQLRA
LDLEDLLLVLDQIRDNVDRSIT-LTAVTQWIQANTRRRIR---------YAVQLAKRIGD
SPRTVSSRT------VYK-----QYVMELQ------NHPEEFR----PAYHNCIVFL---
GGSMKGY------VKALNPE--TGKSVVLSKW----------------------------
-----------------WTIEHWEYFTAVCMDDVMYFVGGK--IDT-ISTTNALAYDVKA
NVWFRI-PNLPEHRNEATACALHGCIYLVGGYDADD-----------------RPLDTTR
YWKPGY-DRWYKGPTLVEPVAETSAVLYKSELWILGGRVLRNG---V-LDTTDVVQKL--
SGNEWVRVNELSVPKASVTAIVYRERLYCIGGLVDRYTS-----T------NEVLRYRDD
TNEWEYVGSTKHKRGG-AVGCVFNDELYVFGGTN--------------------TYTSER
YNGIA--WKRSNDVS--------CYVASMNAAYATYLEL----------------
>QAV37680
------------------------------------------------------------
------------------------------------------------------------
------------------------------------------------------------
--------------------------------------------------MMSYPLYKLF
LKGKLCDVEIVA-EG-----KSIRAHRLVLSAYSKYFYNLFNGNF-LEK-NVDVIDLEA-
----DYKTVFDVIYYMYTESIELHKGNT---ESIFSLVHYLQIKPLIKKCIYEFNSIVNE
EN---CIR-LFKFAELYDLS-EL---KRRARWLMSSLVMN---E----------KDRLRE
MSLDDLSLMLVQIRNTVDRSIA-LSAITEWIQTNVRERRR---------HAVHLATCLGD
VPGTASSRA------VYK-----HYMSELR------IRVTEFQ----PAYHNCVVYL---
GGSMKGR------VTALDPE--TGKSVVLSTW----------------------------
-----------------WPEERWECFTAVCMNDVLYFAGGK--LDA-VPTRQVLSYDVKA
NTWSRQ-PNLSEFRSDAAAYAIGGCIYIIGGYDAND-----------------RPTNTTL
YWRPGY-DRWYRGPTLVEAVAETSAVCYKNEIWVLGGRIHRDG---V-PDVTDVVQKL--
SGGTWTKVNELSVPKASVTAIVYKERLYCVGGLVDRYAP-----T------NEVIRYRDD
TNEWEYVGSTKIERGG-AVGCVYNDELYVFGGTD--------------------TFTSER
YNGVI--WKRANDVS--------CHFATMNAAYATYLEL----------------
>ACB28779
------------------------------------------------------------
------------------------------------------------------------
------------------------------------------------------------
--------------------------------------------------MMSYPLYKLF
LKGKLCDVEIVA-EG-----KSIRAHRLVLSAYSKYFYNLFNGNF-LEK-NVDVIDLEA-
----DYKTVFDVIYYMYTESIELHKGNT---ESIFSLVHYLQIKPLIKKCIYEFNSIVNE
EN---CIR-LFKFAELYDLS-EL---KRRARWLMPSLVMN---E----------KDRLRE
MSLDDLSLMLVQIRNTVDRSIA-LSAITEWIQTNVRERRR---------HAVHLATCLGD
VPGTASSRA------VYK-----HYMSELR------IRVTEFQ----PAYHNCVVYL---
GGSMKGR------VTALDPE--TGKSVVLSTW----------------------------
-----------------WPKERWECFTAVCMNDVLYFAGGK--LDA-VPTRQVLSYDVKA
NTWSRQ-PNLSEFRSDAAAYAIGGCIYIIGGYDAND-----------------RPTNTTL
YWRPGY-DRWYRGPTLVEAVAETSAVCYKNEIWVLGGRIHRDG---V-PDVTDVVQKL--
SGGTWTKVNELSVPKASVTAIVYKERLYCVGGLVDRYAP-----T------NEVIRYRDD
TNEWEYVGSTKIERGG-AVGCVYNDELYVFGGTD--------------------TFTSER
YNGVI--WKRANDVS--------CHFATMNAAYATYLEL----------------
>AMB17820
------------------------------------------------------------
------------------------------------------------------------
------------------------------------------------------------
--------------------------------------------------MMSYPLYKLF
LKGKLCDVEIVA-EG-----KSIRAHRLVLSAYSKYFYNLFNGNF-LEK-NVDVIDLEA-
----DYKTVFDVIYYMYTESIELHKGNT---ESIFSLVHYLQIKPLIKKCIYEFNSIVNE
EN---CIR-LFKFAELYDLS-EL---KRRARWLMPSLVMN---E----------KDRLRE
MSLDDLSLMLVQIRNTVDRSIA-LSAITEWIQTNVRERRR---------HAVHLATCLGD
VPGTASSRA------VYK-----HYMSELR------IRVTEFQ----PAYHNCVVYL---
GGSMKGR------VTALDPE--TGKSVVLSTW----------------------------
-----------------WSEERWECFTAVCMNDVLYFAGGK--LDA-VPTRQVLSYDVKA
NTWSRQ-PNLSEFRSDAAAYAIGGCIYIIGGYDAND-----------------RPTNTTL
YWRPGY-DRWYRGPTLVEAVAETSAVCYKNEIWVLGGRIHRDG---V-PDVTDVVQKL--
SGGTWTKVNELSVPKASVTAIVYKERLYCVGGLVDRYAP-----T------NEVIRYRDD
TNEWEYVGSTKIERGG-AVGCVYNDELYVFGGTD--------------------TFTSER
YNGVI--WKRANDVS--------CHFATMNAAYATYLEL----------------
>AQT36197
------------------------------------------------------------
------------------------------------------------------------
------------------------------------------------------------
---------------------------------------------------MSYPLYKLF
LKGKLCDVEIVA-EG-----KSIRAHRLVLSAYSKYFYNLFNGNF-LEK-NVDVIDLEA-
----DYKTVFDVIYYMYTESIELHKGNT---ESIFSLVHYLQIKPLIKKCIYEFNSIVNE
EN---CIR-LFKFAELYDLS-EL---KRRARWLMPSLVMN---E----------KDRLRE
MSLDDLSLMLVQIRNTVDRSIA-LSAITEWIQTNVRERRR---------HAVHLATCLGD
VPGTASSRA------VYK-----HYMSELR------IRVTEFQ----PAYHNCVVYL---
GGSMKGR------VTALDPE--TGKSVVLSTW----------------------------
-----------------WPEERWECFTAVCMNDVLYFAGGK--LDA-VPTRQVLSYDVKA
NTWSRQ-PNLSEFRSDAAAYAIGGCIYIIGGYDAND-----------------RPTNTTL
YWRPGY-DRWYRGPTLRGSRGGDERRLLQERDMGTGGTDPSRR---R-PGRHGRRSET--
I-RRYMDEGERT---VRPQGERYGDRL---------------------------------
------------------------------------------------------------
-------------------------------------------------------
>AQT37536
------------------------------------------------------------
------------------------------------------------------------
------------------------------------------------------------
---------------------------------------------------MSYPLYKLF
LKGKLCDVEIVA-EG-----KSIRAHRLVLSAYSKYFYNLFNGNF-LEK-NVDVIDLEA-
----DYKTVFDVIYYMYTESIELHKGNT---ESIFSLVHYLQIKPLIKKCIYEFNSIVNE
EN---CIR-LFKFAELYDLS-EL---KRRARWLMPSLVMN---E----------KDRLRE
MSLDDLSLMLVQIRNTVDRSIA-LSAITEWIQTNVRERRR---------HAVHLATCLGD
VPGTASSRA------VYK-----HYMSELR------IRVTEFQ----PAYHNCVVYL---
GGSMKGR------VTALDPE--TGKSVVLSTW----------------------------
-----------------WPEERWECFTAVCMNDVLYFAGGK--LDA-VPTRQVLSYDVKA
NTWSRQ-PNLSEFRSDAAAYAIGGCIYIIGGYDAND-----------------RPTNTTL
YWRPGY-DRWYRGPTLVEAVAETSAVCYKNEIWVLGGRIHRDG---V-PDVTDVVQKL--
SGGTWTKVNELSVPKASVTAIVYKERLYCVGGLVDRYAP-----T------NEVIRYRDD
TNEWEYVGSTKIERGG-AVGCVYNDELYVFGGTD--------------------TFTSER
YNGVI--WKRANDVS--------CHFATMNAAYATYLEL----------------
>AFU80111
------------------------------------------------------------
------------------------------------------------------------
------------------------------------------------------------
--------------------------------------------------MMSYPLYKLF
LKGKLCDVEIVA-EG-----KSIRAHRLVLSAYSKYFYNLFNGNF-LEK-NVDVIDLEA-
----DYKTVFDVIYYMYTESIELHKGNT---ESIFSLVHYLQIKPLIKKCIYEFNSIVNE
EN---CIR-LFKFAELYDLS-EL---KRRARWLMPSLVMN---E----------KDRLRE
MSLDDLSLMLVQIRNTVDRSIA-LSAITEWIQTNVRERRR---------HAVHLATCLGD
VPGTASSRA------VYK-----HYMSELR------IRVTEFQ----PAYHNCVVYL---
GGSMKGR------VTALDPE--TGKSVVLSTW----------------------------
-----------------WPEERWECFTAVCMNDVLYFAGGK--LDA-VPTRQVLSYDVKA
NTWSRQ-PNLSEFRSDAAAYAIGGCIYIIGGYDAND-----------------RPTNTTL
YWRPGY-DRWYRGPTLVEAVAETSAVCYKNEIWVLGGRIHRDG---V-PDVTDVVQKL--
SGGTWTKVNELSVPKASVTVIVYKERLYCVGGLVDRYAP-----T------NEVIRYRDD
TNEWEYVGSTKIERGG-AVGCVYNDELYVFGGTD--------------------TFTSER
YNGVI--WKRANDVS--------CHFATMNAAYATYLEL----------------
>QDP38468
------------------------------------------------------------
------------------------------------------------------------
------------------------------------------------------------
--------------------------------------------------MMSYPLYKLF
LKGKLCDVEIVA-EG-----KSIRAHRLVLSAYSKYFYNLFNGNF-LEK-NVDVIDLEA-
----DYKTVFDVIYYMYTESIELHKGNT---ESIFSLVHYLQIKPLIKKCIYEFNSIVNE
EN---CIR-LFKFAELYDLS-EL---KRRARWLMPSLVMN---E----------KDRLRE
MSLDDLSLMLVQIRNTVDRSIA-LSAITEWIQTNVRERRR---------HAVHLATCLGD
VPGTASSRA------VYK-----HYMSELR------IRVTEFQ----PAYHNCVVYL---
GGSMKGR------VTALDPE--TGKSVVLSTW----------------------------
-----------------WPKERWECFTAVCMNDVLYFAGGK--LDA-VPTRQVLSYDVKA
NTWSRQ-PNLSEFRSDAAAYAIGGCIYIIGGYDAND-----------------RPTNTTL
YWRPGH-NRWYRGPTLVEAVAETSAVCYKNEIWVLGGRIHRDG---V-PDVTDVVQKL--
SGGTWTKVNELSVPKASVTAIVYKERLYCVGGLVDRYAP-----T------NEVIRYRDD
TNEWEYVGSTKIERGG-AVGCVYNDELYVFGGTD--------------------TFTSER
YNGVI--WKRANDVS--------CHFATMNAAYATYLEL----------------
>QAV41249
------------------------------------------------------------
------------------------------------------------------------
------------------------------------------------------------
--------------------------------------------------MMSYPLYKLF
LKGKLCDVEIVA-EG-----KSIRAHRLVLSAYSKYFYNLFNGNF-LEK-NVDVIDLEA-
----DYKTVFDVIYYMYTESIELHKGNT---ESIFSLVHYLQIKPLIKKCIYEFNSIVNE
EN---CIR-LFKFAELYDLS-EL---KRRARWLMPSLVMN---E----------KDRLRE
MSLDDLSLMLVQIRNTVDRSIA-LSAITEWIQTNVRERRR---------HAVHLATCLGD
VPGTASSRA------VYK-----HYMSELR------IRVTEFQ----PAYHNCVVYL---
GGSMKGR------VTALDPE--TGKSVVLSTW----------------------------
-----------------WPEERWECFTAVCMNDVLYFAGGK--LDA-VPTRQVLSYDVKA
NTWSRQ-PNLSEFRSDAAAYAIGGCIYIIGGYDAND-----------------RPTNTTL
YWRPGY-DRWYRGPTLVEAVAETSAVCYKNEIWVLGGRIHRDG---V-PDVTDVVQKL--
SGGTWTKVNELPVPKASVTAIVYKERLYCVGGLVDRYAP-----T------NEVIRYRDD
TNEWEYVGSTKIERGG-AVGCVYNDELYVFGGTD--------------------TFTSER
YNGVI--WKRANDVS--------CHFATMNAAYATYLEL----------------
>NP_051871
------------------------------------------------------------
------------------------------------------------------------
------------------------------------------------------------
--------------------------------------------------MMSYPLYKLF
LKGKLCDVEIVA-EG-----KSIRAHRLVLSAYSKYFYNLFNGNF-LEK-NVDVIDLEA-
----DYKTVFDVIYYMYTESIELHKGNT---ESIFSLVHYLQIKPLIKKCIYEFNSIVNE
EN---CIR-LFKFAELYDLS-EL---KRRARWLMPSLVMN---E----------KDRLRE
MSLDDLSLMLVQIRNTVDRSIA-LSAITEWIQTNVRERRR---------HAVHLATCLGD
VPGTASSRA------VYK-----HYMSELR------IRVTEFQ----PAYHNCVVYL---
GGSMKGR------VTALDPE--TGKSVVLSTW----------------------------
-----------------WPEERWECFTAVCMNDVLYFAGGK--LDA-VPTRQVLSYDVKA
NTWSRQ-PNLSEFRSDAAAYAIGGCIYIIGGYDAND-----------------RPTNTTL
YWRPGY-DRWYRGPTLVEAVAETSAVCYKNEIWVLGGRIHRDG---V-PDVTDVVQKL--
SGGTWTKVNELSVPKASVTAIVYKERLYCVGGLVDRYAP-----T------NEVIRYRDD
TNEWEYVGSTKIERGG-AVGCVYNDELYVFGGTD--------------------TFTSER
YNGVI--WKRANDVS--------CHFATMNAAYATYLEL----------------
>QAV35334
------------------------------------------------------------
------------------------------------------------------------
------------------------------------------------------------
--------------------------------------------------MMSYPLYKLF
LKGKLCDVEIVA-EG-----KSIRAHRLVLSAYSKYFYNLFNGNF-LEK-NVDVIDLEA-
----DYKTVFDVIYYMYTESIELHKGNT---ESIFSLVHYLQIKPLIKKCIYEFNSIVNE
EN---CIR-LFKFAELYDLS-EL---KRRARWLMPSLVMN---E----------KDRLRE
MSLDDLSLMLVQIRNTVDRSIA-LSAITEWIQTNVRKRRR---------HAVHLATCLGD
VPGTASSRA------VYK-----HYMSELR------IRVTEFQ----PAYHNCVVYL---
GGSMKGR------VTALDPE--TGKSVVLSTW----------------------------
-----------------WPEERWECFTAVCMNDVLYFAGGK--LDA-VPTRQVLSYDVKA
NTWSRQ-PNLSEFRSDAAAYAIGGCIYIIGGYDAND-----------------RPTNTTL
YWRPGY-DRWYRGPTLVEAVAETSAVCYKNEIWVLGGRIHRDG---V-PDVTDVVQKL--
SGGTWTKVNELSVPKASVTAIVYKERLYCVGGLVDRYAP-----T------NEVIRYRDD
TNEWEYVGSTKIERGG-AVGCVYNDELYVFGGTD--------------------TFTSER
YNGVI--WKRANDVS--------CHFATMNAAYATYLEL----------------
>AMB18325
------------------------------------------------------------
------------------------------------------------------------
------------------------------------------------------------
--------------------------------------------------MMSYPLYKLF
LKGKLCDVEIVA-EG-----KSIRAHRLVLSAYSKYFYNLFNGNF-LEK-NVDVIDLEA-
----DYKTVFDVIYYMYTESIELHKGNT---ESIFSLVHYLQIKPLIKKCIYEFNSIVNE
EN---CIR-LFKFAELYDLS-EL---KRRARWLMPSLVMN---E----------KDRLRE
MSLDDLSLMLVQIRNTVDRSIA-LSAITEWIQTNVRERRR---------HAVHLATCLGD
VPGTASSRA------VYK-----HYMSELR------IRVTDFQ----PAYHNCVVYL---
GGSMKGR------VTALDPE--TGKSVVLSTW----------------------------
-----------------WPEERWECFTAVCMNDVLYFAGGK--LDA-VPTRQVLSYDVKA
NTWSRQ-PNLSEFRSDAAAYAIGGCIYIIGGYDAND-----------------RPTNTTL
YWRPGY-DRWYRGPTLVEAVAETSAVCYKNEIWVLGGRIHRDG---V-PDVTDVVQKL--
SGGTWTKVNELSVPKASVTAIVYKERLYCVGGLVDRYAP-----T------NEVIRYRDD
TNEWEYVGSTKIERGG-AVGCVYNDELYVFGGTD--------------------TFTSER
YNGVI--WKRANDVS--------CHFATMNAAYATYLEL----------------
>XP_001865621.1_CP_Pichon-venturia
MSVILRSSDSSRFVKSARKCSTRSENVSVGSIVVASYGKERRRRRVVSVMASSSSEIIAN
VFTDETVTYQEKNEYNFTWTITNLQAWLTVASTNSAILSSVFPTGGSNVITWRLKFVHSY
PHSPSYCSLLLVLQPHIWHI-----VKAKYELSMINSKNVIIASFSGEASCSSNKDYGSS
LFIIREKLLDKTLFPDDMLKVGCKITATVGFLQKVH--PGTVQKWQFPSSELIEGLSSLL
ESDKYGDVTITV-AD-----QKFTAYKGILATRSPVFAAMFSVDM-QES-AQNAVTISD-
-T--EPAVFGELLRYIYTGQVNEL--S-AMAFQLYAAADKYELISLKTLCREAIMSGLTL
KN---VAE-TFKFADVY-SDDGL---KTCAIKFLSSDRAVGVTETAGWKDLAA-T-----
------------------------NLPLAWQVI----------------------EAMAA
KLPSS-------------------------------------------------------
------------------------------------------------------------
------------------------------------------------------------
------------------------------------------------------------
------------------------------------------------------------
------------------------------------------------------------
------------------------------------------------------------
-------------------------------------------------------
