# Supplementary material for: Endoparasitoid lifestyle promotes endogenization and domestication of dsDNA viruses
Source: eLife. 2023 Jun 6;12:e85993. doi: 10.7554/eLife.85993 (PMC10259472; doi:10.7554/eLife.85993)
Supplement: Figure 1—source data 1. [file elife-85993-fig1-data1.zip › All_clusters/Cluster17240.aa.aln]

>scaffold_187:650-2021(+):Encarsia_formosa
-----KMFPNTTFQQNLHLPEIEINFLLNICLNESK-ITNLIKPEYFSSSANIELLKKID
K-SETVFYISFIPIDFLRNYFKENNL-----NI-----KNFNDEFEEKKYYID----FLI
SNNIFDYYFFTDNEYMGIPLEYFRKKFLTSNLTKTIDVCKLIDNSNENENYLNIDIIKKI
KHIDIEDAMVYNNNEWLSKFDIEGVINRKLYTLDKEILNNIYFM----PLLYLSSSQYYN
KDIIFSEIN--------NFFDWNKIK-NEKYILFFILYKSHFTSVIIVRNLII-NNKNKN
IAYFYNSCGYDPEYFSLNSDFWFIDNSFKILRHKYIKFKNL-ENNKNIAIEVLTNFLNYK
F-KITNFIFNTFSIQNLNSECGMFSTIYLYFFLDLLKVRKNDISNLDMKYLYFNLSILGC
DSIYSKFRGLFFFSFQDAERNHISKNEYKKSPYIYDMKNDKYIKYLKIYNKNIKKIEKIN
KNLSSKIYLYNELL--------
>NP_048260
MQTTIRRFF----NKNLKMPESGINYILMMLLDKFK-IIHFINPIDYSTNANTPLINHFD
K-SETKGKISYIPLEFLLDFYKSQYGD----LS-----INFKSEFEMKEYLINMLYIYLS
EKDIKINDFLKSSKYKNIPLIYFRKPFIKCEFSKTKDFSMYASIQDDYSRENNV-HIGFN
NIHKIYPKANHGKDTWLHVFDIYNVVYPLT----FINNDYEYYK----LLHFPVTD--SS
RAMVYSGCKFSKNQFMHHYSQFLKNN-NKQFFIFPMIYNDHFTSAVIDK--------KRK
ICYLFNSSGYSPEQIKHNKKYMFIDTDMNIKR---YNIQNEKTSYLYHNIDILRHIFGD-
--TINIFIMNSFEIQYDSPDCGMFTILFLYNIILN-----NLKCEMDFKKAYLYMTFVG-
DLIASSYRGIFFISKYDVK----KFDEY-NTLNIIKMKNKKYEQSIDMYCKNMNRINKAV
DKLNEKYNEFKNLNR-------
>YP_009001581
MNNKIRRLT----NKNLKMPESGINFLLLIFLNKINNMIYFINPLNYDTNSNTPIVEYLD
TDEDTRGKITFLPISYLEQFYNKNAG----EIL-----IEFNNNLDKKKFLLDYLKYYLK
NNNIDIHKFLINTKYKDIPLIYLRKSYIKSDFSKTNDFSRYITIQDDIVPALSKI-PGYN
DKNLIYPSQDHDRAAWLSSADIHNVIYPLT----LIYTDYMYFN----LVLFRKTD--PD
IAIVSSSMLTS--NLPLKLKIFIE-S-DKRFFMFPMIYNEHFTCCIIDKEFVMKNNKIGK
IVYFFNSSGYIPEFIKLNTKFMFIESDMSVKHHNKKGYYNTKTHYYYNNIEVLVHYLDK-
YLDINYFVFNTFEIQYDSPDCGMFTILFLYYTVYF-----NVKTFFDFKKLYYSIGYIG-
DLLASSYRGVFFVTKYDIN----NILEYKKTLDIINIKNKKFLEIKDMMQKNTNRILKIS
SKIKDELTIS------------
>YP_008004595
MNNKVRRFP----NKNLKMPESGINFMSLLFFSKIDNMVYFINPIKYNTNANIAILEKID
DDDETRGKVTFIPIKYLEILYKELVMDPEHINT-----IDFENNIKRKFFLFWTLKNYLR
EKNININTFITSKKYKGIPLVYMRKSFLKSELSKTRDFSTFATIYDDLDAQIGIPPIGFN
PKPKSYPR-KHDKSTWLSSGDIYNCIYPLT----LVNTDYDYFH----LVLFERAD--KN
IAIVASSMKTY--RLEEKVKYFLKND-NKRFFMFPIIYNDHFTCCVIDKYFDK----DKK
AVYFFNSSGYIPELIKQNKKYMFVESDMTIKSHKHYI-TIPNTNYVYIYIDILTEYLNNI
FNNINYCFFNTFELQYDSPDCGMFNIIFLYYIVYF-----NIKSKFEFKKLYYSMSFIG-
DLLASSYRGALFISRYDIN----NIEDFKNNLEIFNIKNKKFVELIDMYKKNSNRITKVC
GKIKNDYDTYIQNENII-----
>YP_008003979
MNNKIRRFP----NKNLKMPESGINFMTLLFYSKIDNMVYFINPIKYNTNANMAILEKID
SDDETRGKVTFIPLEYLESIYKEIAIDSNYINT-----IDFENNIKKKFFLFWAIKEYLR
EKNININTFISSKKYKGIPLVYMRKSFLKSELSKTRDFATFATIYDDLDAHIGM-PLGFN
PVPKAYPR-KHDKSTWLSSGDIYNCIYPLT----LLNTDYEYFH----LVLFERTD--RN
FATLSSSMMTY--RLEEKAAFFLK-S-NKRFFMFPIIYNDHFTCCVIDKNFNN----NNK
AVYFFNSSGYIPEAIKQNNKYMFIESDMTIKSHKHYN-SASETNYVYLYIDVLTEYLNNI
FKNIKFCFFNTYELQYDSPDCGMFNIIFMYYIVYF-----NIKSRFEFKKLYYSMSFIG-
DLLASSYRGALFISKYDIN----NIEEFKNTLEIFNIKNKKFMELIEMYKKNSNRLMNVC
NKITNDYNEYVSENEK------
>YP_008004293
MNNKIRRFP----NKNLKMPESGINFMSLLFFSKIDNMVYFINPIKYNTNANIAILEKID
DDDETRGKVTFIPIKYLEILYKELVMDPEHINT-----IDFENNIKRKFFLFWTLKNYLQ
EKNININTFITSKKYKGIPLVYMRKSFLKSELSKTRDFSTFATIYDDLDAQIGIPPMGFN
PKPKSYPR-KHDKSTWLSSGDIYNCIYPLT----LVNTDYDYFH----LVLFERAD--KN
IAIVASSMKTY--RLEEKVKYFLNND-NKRFFMFPIIYNDHFTCCVIDKYFDK----DKK
AVYFFNSSGYIPELIKQNKKYMFVESDMTIKSHKHYV-SIPNTNYIYVYIDILTEYLNNI
FNNINYCFFNTFELQYDSPDCGMFNIIFLYYIVYF-----NIKSKFEFKKLYYSMSFIG-
DLLASSYRGALFISRYDIN----NIEDFKNNLEIFNIKNKKFVELIDMYKKNSNRITKVC
GKIKNDYDTYIQNENIT-----
>NP_064963
MNNKIRRFP----NKNLKMPESGINFMSMLFFSKIDNMVYFINPIKYNTNANIAILEKID
DDDETRGKVTFIPIKYLEILYNELVLDPNHINN-----INFENNIKRKFFLFWTIKKYLQ
DKNININTFITSKKYKGIPLVYMRKSFLKSELSKTRDFSTFATIYDDLDAQIGIPPLGFN
PKPKAYPR-KHDKSTWLSSGDIYNCIYPLT----MINTDYDYFH----LILFEKTD--KN
IATVASSMRCY--KLEDRVKFFLMND-KKRFFMFPIIYNDHFTCCVIDKHFDK----DKK
AAYFFNSSGYIPELIKQNKKYMFIESDMTIKSHKHYN-STPNTNYAYLYIDVLSEYLNDI
FKNVNYYFFNTFELQYDSPDCGMFNIIFLYYIVYF-----NIKSKFEFKKLYYSMSFIG-
DLLASSYRGALFISRYDIN----SIDEFKNTLEIFNIKNKKFMELIDMYKKNSNRIMNVC
SKIKNDYDSYIDNEKNSLESNI
>YP_008003734
MNNKIRRFP----NKNLKMPESGINFMSLLIFSKTD-AIYFINPIKYNTNANMAVLERID
DDVETRGKVTFLPIDYLEMIYKEISIDPDHINT-----ITFSNKIKKKFFLFWTLKEYLK
QQNKNINTFINSKKYKGIPLVYLRKSFLKSELSKTRDFSTFATIHDDLDIQIGL-PLGFN
PKPKSYPR-QHNKSTWLSSGDIYNCIYPLT----LINTDYDYFH----LVLFERTD--KN
IAVVASSMKTY--RLEERINLFLN-T-NKRFFMFPIIYNDHFTCCIIDKNFGD----NKK
AAYFFNSSGYMPESIKFNKKYMFIESDMTIKNHKRYI-TTPSTDYKFLYIDVLSNYLDDV
FGNINLFFFNTYELQYDSPDCGMFNIIFMYYIVYF-----NIKTPFEFKKLYYSMSFIG-
DLLASSYRGALFISKYDIN----SIEEFKNTLDTFYIKNKKFLELIDMYKKNSVRIMKIC
GKIEDDYNTLLNDNDENKEILK
>NP_073433
----MDRYTDLVI---NKIPELGFTNLLCYIYSESG-LCFNLDISKFLTNCNGYVVDKYD
K-SNTAYKVSCIPLSLLMELVENGYLHIKNVEN-----ELKDNELVLKKLLVDQLK----
EKYKKIQDIFN--LPTSIPIEYFFKPKLREKVSKAIDFSQLDLKVDDLSKKG-V-FTGEN
-NKIVKLKIEPDKKAWMSNKSINSLVKQFAYGSEVDYIGQYDMRFLSSIPMHEKFDIFLH
KHMLSF-----------ILRDKIRSS-KCKYVMFGFCYMSHWKCVIINK--------EKL
FVAFYDSGGNIPEEFYHYPNFYFYSFSSGFNTNNKD---ISILDNNNCDIDVLFRFFEYS
FNIKAG-CINVEVNQLLESECGMFISIFMIICTQT-----PPKGFKSLRNIYTFFKFLA-
DKKMTLFKSILFNLG-D------------ISVDIEKLDCDALKEYKKMEAWTKKATTTIC
NRIVFKANKILNNKE-------
>YP_005296252
----MDRYTDLVI---NKIPELGFTNLLSYIYSESG-LCYNIDMSKFLTNCNGYVVDKFD
K-SKTAGCVSCIPISILLELVDSGYIDIPPNI--SSVTDNVESELILKKELVRQLK----
KKY-TINEIFN--FATSVPIEYFFKPELKEKVSKAIDFSQMDLKIDDLSRNG-V-FSGEN
-DKVVKIKIEPERSAWMSNKSIQKLVSQFSYGSDVEYIGQYDLRFLNNIPEYDKFDTFIK
KNVVSY-----------IIRDKIKYS-KKKYVMFGFCYISHWKCLIFDK--------EKH
IVVFYDSGGNIPEEFHHYNNFYFYSFSDGFNKNNSS---GSVLDNSNCDVDILFRFLNYY
FGVSKG-FINVEVNQLMESECGMFISIFMIICSQT-----PPKGFKSIRKIYTFFKFLA-
DKKMTLFKSILFNIG-S------------INIETEELTSPALKEYQKMESWTKKAIITLC
NSIVFKANKIINNKNE------
>ABQ43523
----MDRYTDLVI---NKIPELGFTNLLCYIYSESG-LCFNLDISKFLTNCNGYVVDKYD
K-SNTAYKVSCIPLSLLMELVENGYLHIKNVEN-----GLKDNELVLKKLLVDQLK----
EKYKNIQDIFN--LPTSIPIEYFFKPKLREKVSKAIDFSQLDLKVDDLSKKG-V-FTGEN
-NKIVKLKIEPDKKAWMSNKSINSLVKQFAYGSEVDYIGQYDMRFLSSIPMHEKFDIFLH
KHMLSF-----------ILRDKIRSS-KCKYVMFGFCYMSHWKCVIINK--------EKL
FVAFYDSGGNIPEEFYHYPNFYFYSFSSGFNTNNKD---ISILDNNNCDIDVLFRFFEYS
FNIKAG-CINVEVNQLLESECGMFISIFMIICTQT-----PPKGFKSLRNIYTFFKFLA-
DKKMTLFKSILFNLG-D------------ISVDIEKLDCDALKEYKKMEAWTKKATTTIC
NRIVFKANKILNNKE-------
>NP_938303
----MDRYTDLVI---NKIPELGFTNLLCYVYSESG-LCFNLDISKFLTNCNGYVVDKYD
K-SETAYKVSCIPFSLLMELVESGHLNIKTVKN-----GSRDNELELKKILVEQLK----
KKYKNIQDIFN--FPTSIPIEYFFKPKLRERVSKAIDFSQMDIRVDDLSKKG-I-LTGEN
-NKIVKLKIEPDKKAWMSNKSINSLVKQFAYGSEVDYIGQYDMRFLSSIPTHEKFDIFLH
KHMLSF-----------ILRDKIRSS-KLKYVMFGFCYMSHWKCAIINK--------EKL
FVAFYDSGGNIPEEFYHYPNFYFYSFSSGFNTNNKD---VSVLDNNNCDIDVLFRFFEYS
FNVKAG-CINVEVNQLMESECGMFISIFMIICTQT-----PPKGFKSLRNIYTFFKFLA-
DKKMTLFKSILFNLG-D------------ISVDVEKLDCDALREYKKMEAWTKKATTTIC
DKIVFKANKILNNKE-------
>YP_227432
----MDRYTDLVI---NKIPELGFTNLLSYIYSESG-LCFNLDISKFLTNCNGYVIEKYD
K-SKTAGKVSCIPLSILLELTKLKYLSLPQNKNITDISEE--DDIQLKINLVNQLK----
ENY-SIEEIFQ--FQTSIPIEYFFKPKLREKISKAIDFSQMDLRIDDLSKKG-I-FTGEN
-NKIVKIKIEPDRKAWMSNKSIHNLVSQFSYGSEVEYIGQYDMRFLNNVPIHEKFDVFLN
KHILSY-----------IIRDKIRRS-ANRYVMFGFCYLSHWKCVIFDK--------EKL
FVIFYDSGGNIPEEFHHYPNFYFYSFSDGFNKNNEH---TSILENSNCDIDTLFRFFEYS
FGVKAG-FINVEVNQLLESECGMFISIFMIICTQT-----PPKGFKSIRKIYTFFKFLA-
DKKMTLFKSILFNIG-D------------MKIETEKLECDALKEYQKMEAWTKKAITTLY
NKIVLKANKIINYKNE------
>ABI99041
----MDRYTDLVI---NKIPELGFTNLLSYIYSESG-LCFNLDISKFLTNCNGYVIEKYD
K-SKTAGKISCIPLSILLELTKLKYLSLPQNKNITDLSEE--DDIQLKINLVNQLK----
ENY-SIEEIFQ--FQTSIPIEYFFKPKLREKISKAIDFSQMDLRIDDLSKKG-I-FTGEN
-NKIVKIKIEPDRKAWMSNKSIHNLVSQFSYGSEVEYIGQYDMRFLNNVPIHEKFDVFLN
KHILSY-----------IIRDKIRRS-VHRYVMFGFCYLSHWKCVIFDK--------EKL
FVIFYDSGGNIPEEFHHYPNFYFYSFSDGFNKNNEH---TSILENSNCDIDTLFRFFEYS
FGAKAG-FINVEVNQLLESECGMFISIFMIICTQT-----PPKGFKSIRKIYTFFKFLA-
DKKMTLFKSILFNIG-D------------MKIETEKLECNALKEYQKMEAWTKKAITTLY
NKIVLKANKIINYKNE------
>NP_051932
----MDRYTDLVI---NKIPELGFTNLLSYIYSESG-LCFNLDISNFLTNCNGYVVNKYD
S-SATAGKVSCIPLFALLELVESGNLYMPTSD------DEKLDELRLKTYLVHQLV----
DTYKTPQKIFE--LRTSVPMEYFFKPKLNEKISKAVDFSQMDLRVDDLSKRG-I-LTGEN
-DKIIKIKIEPDRKAWMSNKSIHKLVSQFAYGSEVDYLGQYDMRFLNTIPVYEKADVFLH
KHVLSY-----------ILRDKIKKS-HRRYVMFGFCYMSHWKCVIFDK--------EKQ
IACFYDSGGNIPNEFHHYNNFYFYSFSDGFNKNDKD---VAELNNANCDVDVLFRFFEYS
FGVRAG-CINVEVNQLLESECGMFISVFMIICTQA-----PPKGFKSIRKLYTFFKFLA-
DKKITLFKGLLFNTT-D------------IGIYTERLDSPELKEYQRMETWTKKAITTLC
NKIVGKANKIINTKNE------
>YP_009282769
----MDRYTDLVI---SKIPELGFTNLLYHIYSLAG-LCSNIDVSKFLTNCNGYVMEKYD
K-SATVGRVSCIPIGMMLELVESGHLTRPTSN----------DELEQKKELTDELK----
TRYHSIYDVFE--LPTSIPLAYFFKPRLREKVSKAIDFSQMDLKIDDLSRKG-I-HTGEN
-PKIVKMKIEPERGAWMSNRSIKNLVSQFAYGSDVDYIGQFDMRFLNSLAIHEKFDAFMN
KHILSY-----------ILKDKIKSS-TSRFVMFGFCYLSHWKCVIYDK--------KQC
LVSFYDSGGNIPTEFHHYNNFYFYSFSDGFNINHKH----STLDNSNCDIDVLFRFFEYS
FGAKIG-CINVEVNQLLESECGMFISLFMILCTRT-----PPKSFKTLKKVYTFFKFLA-
DKKMTLFKSILFNLQ-D------------LSLDVIETDNTGLKEYKRMEKWTKKSINVIC
DKLTTKLNRIVEDE--------
>YP_009143384
----MDRYTDLVI---SKIPELGFTNLLYHIYSLAG-LCSNIDVSKFLTNCNGYVMERYD
K-SATVGKISCIPIGMMLELVESGHLSRPTSS----------DEFEQKKELTDELK----
TRYHSIYDVFE--LPTSVPLAYFFKPRLREKVSKAIDFSQMDLKIDDLSRKG-I-YTGEN
-PKIVKMKIEPERGAWMSNRSIKNLVSQFAHGSDVDYIGQFDMRFLNSLAIHEKFDAFMN
KHILSY-----------ILKDKIKSS-TSRFVMFGFCYLSHWKCVIYDK--------KQC
LVSFYDSGGNIPNEFHHYNNFYFYSFSDGFNINHKH----SALDNANCDIDVLFRFFEYS
FGAKIG-CINVEVNQLLESECGMFISLFMILCTRT-----PPKSFKTLKKVYTFFKFLA-
DKKMTLFKSILFNLQ-D------------LSLDVIETDNMGLKEYKRMEKWTKKSINVIC
DKLTTKLNRIVDDE--------
>YP_009281823
----MDRYTDLVI---SKIPELGFTNLLYHIYSLAG-LCSNIDVSKFLTNCNGYVMEKYD
K-SATVGRVSCIPIGMMLELVESGHLTRPTSN----------DELEQKKELTDELK----
TRYHSIYDVFE--LPTSVPLAYFFKPRLREKVSKAIDFSQMDLKIDDLSRKG-I-HTGEN
-PKIVKMKIEPERGAWMSNRSIKNLVSQFAYGSDVDYIGQFDMRFLNSLAIHEKFDAFMN
KHILSY-----------ILKDKIKSS-TSRFVMFGFCYLSHWKCVIYDK--------KQC
LVSFYDSGGNIPTEFHHYNNFYFYSFSDGFNINHKH----STLDNSNCDIDVLFRFFEYS
FGAKIG-CINVEVNQLLESECGMFISLFMILCTRT-----PPKSFKTLKKVYTFFKFLA-
DKKMTLFKSILFNLE-D------------LSLDVIETDNMGLKEYKRMEKWTKKSINVIC
DKLTTKLNRIVDDE--------
>QAV41961
----MDRYTDLVI---NKIPELGFTNLLSYIYSESG-LCFNLDISNFLTNCNGYVVNKYD
S-SATAGKVSCIPLFALLELVDSGNLYMPASE------DEKSDELRLKTYLVRQLV----
DTYKTPQKIFE--LRTSVPMEYFFKPKLNEKISKAVDFSQMDLRVDDLSKRG-I-LAGEN
-DKIIKIKIEPDRKAWMSNKSIHKLVSQFAYGSEVDYLGQYDMRFLNTIPMYEKADVFLH
KHVLSY-----------ILRDKIKKS-DRRYVMFGFCYMSHWKCVIFDK--------EKQ
IVCFYDSGGNIPNEFHYYSNFYFYSFSDGFNKNDKD---AAELSNANCDVDVLFRFFEYS
FGVRAG-CINVEVNQLLESECGMFISVFMIVCTQT-----PPKGFKSIRKLYTFFKFLA-
DKKITLFKGLLFNTA-D------------VGIYTERLDSPELKEYQKMETWTKKAITTLC
NKIVGKANKIINTKNE------
>AYO89936
----MDKYTELVI---NKIPELGFVNLLSHIYQTVG-LCSSIDISKFKTNCNGYVVERFD
K-SETAGKVSCVPISILMELVERGMLSKPDNSK---------SQLEVKTDLVNELI----
SKNNGFEDIMT--IPTSIPMKYFFKPVLKEKVSKAIDFSVMDIKGDDVSRMG-I-RYGEN
-DKVVKIKIAPERDAWMTNTSIHQFLIPMCYGTEVIYIGQFNFNFMNRHAIYEKSSVFNK
NT-EVF-----------KLKDRIRDNRYSRFIMFGFCYLHHWKCAIYDK--------NRD
FICFYDSGGNNPNEFNHYRNFFFYSNSDGLNRNSYL----SSLANENADIDILFNFFIDN
YGVTAG-CINVEVNQLLESECGMFTCLFMAVCCLN-----PPKGFKGIRKIYTYFKFLA-
DKKVTMLKSILFNVG-K------------MEFTIKEVDGEGMQQYKKMEKWCANTINILA
NKITSRVEDIIN----------
>AAN02773
----MDRYTDLVV---NKIPELGFTNLLSYIYSESG-LCFNLDISKFLTNCNGYVVEKYD
K-SVTAGKESCIPLFLLLELVDLKYLENNYQKDKDNVINNNEYELSLKKYLVNQLK----
NKYKNIQEIFN--FPTSIPIEYFFKPKLKEKISKAIDFSQMDIKVDDLSKKG-F-LAGEN
-SKIVKIKIEPDKRAWMSNKSIQSLVSQFSYGTDVDYLGQYDMRFLNNVPIYEKFDFFIN
KHILSY-----------ILKDKIRKS-KYRYAMFGFCYLSHWKCVIFDK--------EKL
VVCFYDSGGNIPSEFHHYDNFYFYSFSDGFNTNDKD---DSVLENGNGDVDVLFRFFKYS
FGAKVG-CINVEVNQLLESECGMFISIFMIICTQT-----PPKGFKSIRKIYTFFKFLA-
DKKMTLFKSILFNIG-E------------INIETEYLECPALKEYKRMEAWTKKAITALY
NKIVIKANKIVNNE--------
>YP_001293239
----MDRYTDLVV---NKIPELGFTNLLSYIYSESG-LCFNLDISKFLTNCNGYVVEKYD
K-SVTAGKESCIPLFLLLELVDLKYLENNYQKDKDNVINNNEYELSLKKYLVNQLK----
NKYKNIQEIFN--FPTSIPIEYFFKPKLKEKISKAIDFSQMDIKVDDLSKRG-F-LAGEN
-SKIVKIKIEPDKRAWMSNKSIQSLVSQFSYGTDVDYLGQYDMRFLNNVPIYEKFDFFIN
KHILSY-----------ILKDKIRKS-KYRYAMFGFCYLSHWKCVIFDK--------EKL
VVCFYDSGGNIPSEFHHYDNFYFYSFSDGFNTNDKD---DSVLENGNGDVDVLFRFFKYS
FGAKVG-CINVEVNQLLESECGMFISIFMIICTQT-----PPKGFKSIRKIYTFFKFLA-
DKKMTLFKSILFNIG-E------------INIETEYLECPALKEYKRMEAWTKKAITALY
NKIVIKANKIVNNE--------
>NP_051757
----MDRYTDLVI---NKIPELGFTNLLSYIYSESG-LCFNLDISNFLTNCNGYVVNKYD
S-SATAGKVSCIPLFALLELVDSGNLYMPASE------DEKSDELRLKTYLVRQLV----
DTYKTPQKIFE--LRTSVPMEYFFKPKLNEKISKAVDFSQMDLRVDDLSKRG-I-LAGEN
-DKIIKIKIEPDRKAWMSNKSIHKLVSQFAYGSEVDYLGQYDMRFLNTIPMYEKADVFLH
KHVLSY-----------ILRDKIKKS-DRRYVMFGFCYMSHWKCVIFDK--------EKQ
IVCFYDSGGNIPNEFHHYSNFYFYSFSDGFNKNDKD---AAELSNANCDVDVLFRFFEYS
FGVRAG-CINVEVNQLLESECGMFISVFMIVCTQT-----PPKGFKSIRKLYTFFKFLA-
DKKITLFKGLLFNTA-D------------VGIYTERLDSPELKEYQKMETWTKKAITTLC
NKIVGKANKIINTKNE------
>NP_659620
----MDRYTDLVV---NKIPELGFTNLLSYIYSESG-LCFNLDISKFLTNCNGYVVEKYD
K-SVTAGKESCIPLFLLLELVDLKYLENNYRKDKDNLINNNEYELSLKKYLVNQLK----
NKYKNIQEIFN--FPTSIPIEYFFKPKLKEKISKAIDFSQMDIKVDDLSKRG-F-LAGEN
-SKIVKIKIEPDKRAWMSNKSIQSLVSQFSYGTDVDYLGQYDMRFLNNVPIYEKFDFFIN
KHILSY-----------ILKDKIRKS-KYRYAMFGFCYLSHWKCVIFDK--------EKL
VVCFYDSGGNIPSEFHHYDNFYFYSFSDGFNTNDKN---DSVLENGNGDVDVLFRFFKYS
FGAKVG-CINVEVNQLLESECGMFISIFMIICTQT-----PPKGFKSIRKIYTFFKFLA-
DKKMTLFKSILFNIG-E------------INIETEYLECPALKEYKRMEAWTKKAITALY
NKIVIKANKIVNNE--------
>AGZ95363
----MDRYTDLVV---NKIPELGFTNLLSYIYSESG-LCFNLDISKFLTNCNGYVVEKYD
K-SVTAGKESCIPLFLLLELVDLKYLENNYQKDKDNVINNNEYELSLKKYLVNQLK----
NKYKNIQEIFN--FPTSIPIEYFFKPKLKEKISKAIDFSQMDIKVDDLSKRG-F-LAGEN
-NKIVKIKIEPDKRAWMSNKSIQSLVSQFSYGTDVDYLGQYDMRFLNNVPIYEKFDFFIN
KHILSY-----------ILKDKIRKS-KYRYAMFGFCYLSHWKCVIFDK--------EKL
VVCFYDSGGNIPSEFHHYDNFYFYSFSDGFNTNDKD---DSVLENGNGDVDVLFRFFKYS
FGAKVG-CINVEVNQLLESECGMFISIFMIICTQT-----PPKGFKSIRKIYTFFKFLA-
DKKMTLFKSILFNIG-E------------INIETEYLECPALKEYKRMEAWTKKAITALY
NKIVIKANKIVNNE--------
>AFU79312
----MDRYTDLVI---NKIPELGFTNLLSYIYSESG-LCFNLDISNFLTNCNGYVVNKYD
S-SATAGKVSCIPLFALLELVDSGNLYMPASE------DEKSDELRLKTYLVRQLV----
DTYKTPQKIFE--LRTSVPMEYFFKPKLNEKISKAVDFSQMDLRVDDLSKRG-I-LAGEN
-DKIIKIKIEPDRKAWMSNKSIHKLVSQFAYGSEVDYLGQYDMRFLNTIPMYEKADVFLH
KHVLSY-----------ILRDKIKKS-DRRYVMFGFCYMSHWKCVIFDK--------EKQ
IVCFYDSGGNIPNEFHHYSNFYFYSFSDGFNKNDKD---AAELSNTNCDVDVLFRFFEYS
FGVRAG-CINVEVNQLLESECGMFISVFMIVCTQT-----PPKGFKSIRKLYTFFKFLA-
DKKITLFKGLLFNTA-D------------VGIYTERLDSPELKEYQKMETWTKKAITTLC
NKIVGKANKIINTKNE------
>AMB17876
----MDRYTDLVI---NKIPELGFTNLLSYIYSESG-LCFNLDISNFLTNCNGYVVNKYD
S-SATAGKVSCIPLFALLELVDSGNLYMPASE------DEKSDELRLKTYLVRQLV----
DTYKTPQKIFE--LRTSVPMEYFFKPKLNEKISKAVDFSQMDLRVDDLSKRG-I-LAGEN
-DKIIKIKIEPDRKAWMSNKSIHKLVSQFAYGSEVDYLGQYDMRFLNTIPMYEKADVFLH
KHVLSY-----------ILRDKIKKS-DRRYVMFGFCYMSHWKCVIFDK--------EKQ
IVCFYDSGGNIPNEFHHYSNFYFYSFSDGFNKNDKD---AAELSNANCDVDVLFRFFEYS
FGVRAG-CINVEVNQLLESECGMFISVFMIVCTQT-----PPKGFKSIRKLYTFFKFLA-
DKKITLFKGLRLNTA-D------------VGIYTERLDSPELKEYQKLETWTKKAITTLC
NKIVGKANKIINTKNE------
>AFU78812
----MDRYTDLVI---NKIPELGFTNLLSYIYSESG-LCFNLDISNFLTNCNGYVVNKYD
S-SVTAGKVSCIPLFALLELVDSGNLYMPASE------DEKSDELRLKTYLVRQLV----
DTYKTPQKIFE--LRTSVPMEYFFKPKLNEKISKAVDFSQMDLRVDDLSKRG-I-LAGEN
-DKIIKIKIEPDRKAWMSNKSIHKLVSQFAYGSEVDYLGQYDMRFLNTIPMYEKADVFLH
KHVLSY-----------ILRDKIKKS-DRRYVMFGFCYMSHWKCVIFDK--------EKQ
IVCFYDSGGNIPNEFHHYSNFYFYSFSDGFNKNDKD---AAELSNTNCDVDVLFRFFEYS
FGVRAG-CINVEVNQLLESECGMFISVFMIVCTQT-----PPKGFKSIRKLYTFFKFLA-
DKKITLFKGLLFNTA-D------------VGIYTERLDSPELKEYQKMETWTKKAITTLC
NKIVGKANKIINTKNE------
>YP_009046316
----MDKYTELVI---NKIPELGFVNLLSHIYQTVG-LCSSIDISKFKTNCNGYVVERFD
K-SETVGKVSCVPISILMELVERGMLSKPDNSK---------SQLEVKTDLVNELM----
SKNNGFEDIMT--IPTSIPMKYFFKPALKEKVSKAIDFSVMDIKGDDVSRMG-I-RYGEN
-DKVVKIKIAPERDAWMTNTSIHQFLIPMCYGTEVAYIGQFNFNFMNRHAIYEKAFVFNK
NT-EVF-----------KLKERIRDNRSSRFIMFGFCYLHHWKCAIYDK--------NRD
FICFYDSGGNNPNEFNHYRNFFFYSNSDGLNRNSYL----SSLANENADIDTLFNFFIEN
YNVTAG-CINVEVNQLMESECGMFTCLFMAVCCLN-----PPKGFKGIRKIYTYFKFLA-
DKKVTMLKSILFNVG-K------------MDFTIKDVDGEGMEQYKKMEKWCANTINILA
NKITSRVEDIIN----------
>NP_039046
----MDKYTELVI---NKIPELGFVNLLSHIYQTVG-LCSSIDISKFKTNCNGYVVERFD
K-SETAGKVSCVPISILMELVERGMLSKPDNSK---------SQLEVKTDLVNELI----
SKNNGFEDIMT--IPTSIPMKYFFKPVLKEKVSKAIDFSVMDIKGDDVSRMG-I-RYGEN
-DKVVKIKIAPERDAWMTNTSIHQFLIPMCYGTEVIYIGQFNFNFMNRHAIYEKSSVFNK
NT-EVF-----------KLKDRIRDNRSSRFIMFGFCYLHHWKCAIYDK--------NRD
FICFYDSGGNNPNEFNHYRNFFFYSNSDGLNRNSYL----SSLANENADIDILFNFFIDN
YGVTAG-CINVEVNQLLESECGMFTCLFMAVCCLN-----PPKGFKGIRKIYTYFKFLA-
DKKVTMLKSILFNVG-K------------MEFTIKEVDGEGMQQYKKMEKWCANTINILA
NKITSRVEDIIN----------
>AGU99726
----MDRYTDLVI---NKIPELGFTNLLSYIYSESG-LCFNLDISNFLTNCNGYVVNKYD
S-SATAGKVSCIPLFALLELVESGNLYMPTSG------DDKSDELRLKTYLVRQLV----
DTYKTPQKIFE--LRTSVPMEYFFKPKLNEKISKAVDFSQMDLRVDDLSKRG-I-LAGEN
-DKIIKIKIEPDRKAWMSNKSIHKLVSQFAYGSEVDYLGQYDMRFLNTIPMYEKAEVFLH
KHVLSY-----------ILRDKIKKS-DRRYVMFGFCYLSHWKCVIFDK--------EKQ
IVCFYDSGGNIPNEFHHYNNFYFYSFSDGFNKNDKN---AAELSNANCDVDVLFRFFEYS
FGVRAG-CINVEVNQLLESECGMFISVFMIVCTQA-----PPKGFKSIRKLYTFFKFLA-
DKKITLFKGLLFNTT-D------------VGIYTERLDSPELKEYQKMETWTKKAITTLC
NKIVGKANKIINTKNE------
>QDP38509
----MDRYTDLVI---NKIPELGFTNLLSYIYSESG-LCFNLDISNFLTNCNGYVVNKYD
S-SATAGKVSCIPLFALLELVDSGNLYMPASE------DEKSDELRLKTYLVRQLV----
DTYKTPQKIFE--LRTSVPMEYFFKPKLNEKISKAVDFSQMDLRVDDLSKRG-I-LAGEN
-DKIIKIKIEPDRKAWMSNKSIHKLVSQFAYGSEVXYLGQYDMRFLNTIPMYEKADVFLH
KHVLSY-----------ILRDKIKKS-DRRYVMFGFCYMSHWKCVIFDK--------EKQ
IVCFYDSGGNIPNEFHHYSNFYFYSFSDGFNKNDKD---AAELSNANCDVDVLFRFFEYS
FGVRAG-CINVEVNQLLESECGMFISVFMIVCTQT-----PPKGFKSIRKLYTFFKFLA-
DKKITLFKGLLFNTA-D------------VGIYTERLDSPELKEYQKMETWTKKAITTLC
NKIVGKANKIINTKNE------
>AXY05046
----MDKYTELVI---NKIPELGFVNLLSHIYQTVG-LCSSIDISKFKTNCNGYVVERFD
K-SETAGKVSCVPISILMELVERGMLSKPDNSK---------SQLEVKTDLVNELI----
SKNNGFEDIMT--IPTSIPMKYFFKPVLKEKVSKAIDFSVMDIKGDDVSRMG-I-RXGEN
-DKVVKIKIAPERDAWMTNTSIHQFLIPMCYGTEVIYIGQFNFNFMNRHAIYEKSSVFNK
NT-EVF-----------KLKDRIRDNRSSRFIMFGFCYLHHWKCAIYDK--------NRD
FICFYDSGGNNPNEFNHYRNFFFYSNSDGLNRNSYL----SSLANENADIDILFNFFIDN
YGVTAG-CINVEVNQLLESECGMFTCLFMAVCCLN-----PPKGFKGIRKIYTYFKFLA-
DKKVTMLKSILFNVG-K------------MEFTIKEVDGEGMQQYKKMEKWCANTINILA
NKITSRVEDIIN----------
>AMB18376
----MDRYTDLVI---NKIPELGFTNLLSYIYSESG-LCFNLDISNFLTNCNGYVVNKYD
S-SATAGKVSCIPLFALLELVDSGNLYMPASE------DEKSDELRLKTYLVRQLV----
DTYKTPQKIFE--LRTSVPMEYFFKPKLNEKISKAVDFSQMDLRVDDLSKRG-I-LAGEN
-DKIIKIKIEPDRKAWMSNKSIHKLVSQFAYGSEVDYLGQYDMRFLNTIPMYEKAEVFLH
KHVLSY-----------ILRDKIKKS-DRRYVMFGFCYLSHWKCVIFDK--------EKQ
IVCFYDSGGNIPNEFHHYNNFYFYSFSDGFNKNDKN---AAELSNANCDVDVLFRFFEYS
FGVRAG-CINVEVNQLLESECGMFISVFMIVCTQT-----PPKGFKSIRKLYTFFKFLA-
DKKITLFKGLLFNTT-D------------VGIYTERLDSPELKEYQKMETWTKKAITTLC
NKIVGKANKIINTKNE------
>YP_009448001
----MDKYTELVI---NKIPELGFVNLLSHIYQTVG-LCSSIDISKFKTNCNGYVVERFD
K-SETAGKVSCVPISILIELVERGMLSKPDNSK---------SQLEVKTDLVNELM----
SKNNGFEDIMT--IPTSIPMKYFFKPVLKEKVSKAIDFSVMDIKGDDVSRMG-I-RYGEN
-DKVVKIKIAPERDAWMTNTSIHQFIIPMCYGTEVAYIGQFNFNFMNRHAIYEKAFVFNK
NT-EVF-----------KLKERIRDNRSSRFIMFGFCYLHHWKCAIYDK--------NRD
FICFYDSGGNNPNEFNHYRNFFFYSNSDGLNRNSYL----SSLANENADIDTLFNFFIDN
YDVTAG-CINVEVNQLMESECGMFTCLFMAVCCLN-----PPKGFKGIRKIYTYFKFLA-
DKKVTMLKSILFNVG-K------------MDFTIKDVDGEGMEQYKKMEKWCANTINILA
NKITSRVEDIIN----------
>ARE67608
----MDRYTELVI---NKIPELGFVNLLSHIYQTVG-LCHDIDVSKFKNNCNGYVVERFD
K-SETAGKVSCVPISILLELVDRKILTKPDTSK---------SELEVKEDLVSELL----
QNNNGFEDIIT--IPTSIPMKYFFKPVLREKVSRAVDFSRMDIKGDDLSRMG-I-KYGES
-DNIANIKIVPEKDAWMTNTSIQQLITPMSYGTEVSYIGQFNFNFINRYPIYEKAMAFSR
SP-ELF-----------RLKDRIKGL-HTRFVMFGFCYMFHWKCVIYDK--------ERD
FLCFYDSGGTNPNNFNHYENFFFYSHSSGFNRNSRR---TSSLSNENADIDVLFNFFVDN
YEVTSG-CINVEVNQLMESECGMFTSLFMTMCCIH-----PPKGFKGIRKTYTYFKFLA-
DKKMTMLKSILFNPN-R------------MEFIVKESNSEGIKEYKKMEEWCGKTINILA
DKITLRVNSILE----------
>YP_009408003
----MDRYTDLVV---SKIPELGFTNLLSYIYSVAG-LSSSIDISKFTTNCNGYIIDKFD
K-SKTAGKIACVPISILLELVDKKILSMPKINN-----DSVEAEYIIKTELVKDLK----
KKYNTVEKVFE--LETSIPIEYFYKPKLREKISKAIDFSQMDLPTDALTKKG-F-ITGVN
-PKIVKMKIVPEKSAWMSNKSIHKLVTQFAYKSEVDYIGQYDLRFLNSVPIYEKFDTFLH
KHVLAY-----------VLKEKISTS-TARYVMFGFCYLSHWKCVIFDK--------QKL
IVCFYDSGGNIPSNFHHYNNFYFYSFSDGYNLNEES----SELDNSNGDVDVLFRFFMYS
FNAKLG-CINQEINQLMESECGMFISIFMILCTFT-----PPNDFKSLRKIYTFFKFLA-
DKKVTLFKSILFNLK-D------------INIDVELVDNDGIREYKKMEAWTKKSITVMY
NKITSSINNLLNLNE-------
>YP_009046079
----MDKYTELVI---NKIPELGFVNLLSHIYQTVG-LCSSIDISKFKTNCNGYVVERFD
K-SETAGKVSCVPISILMELVERGMLSKPDNSK---------SQLEVKTELVNELM----
SKNNGFEDIMT--IPTTIPMKYFFKPVLKEKVSKAIDFSVMDIKGDDVSRMG-I-RYGEN
-DKVVKIKIAPERDAWMTNTSIHQFLIPMCYGTEVAYIGQFNFNFMNRHAIYEKAFVFNK
NI-EVF-----------KLKERIRDNRSSRFIMFGFCYLHHWKCAIYDK--------NRD
FICFYDSGGNNPNEFNHYRNFFFYSNSEGLNRNSYL----SSLANENADIDTLFNFFIDN
YNVTAG-CINVEVNQLMESECGMFTCLFMAICCLN-----PPKGFKGIRKIYTYFKFLA-
DKKVTMLKSILFNVG-K------------MDFTIKDVDGEGMEQYKKMEKWCANTINILA
NKITSRVEDIIN----------
>NP_570205
----MERYTDLVI---NKIPELGFTNLLSYIYSESG-LCFNLDISKFLTNCNGYVIDRYD
K-SYSAGKVSCIPISILLELVKSKYLDISDDI--KTNPNSLDEEISLKRYLINRLK----
NQYDNIQKIFE--LPTSVPIQYFFKPKLKEKVSRAIDFSQMDLKIDDLSRIG-G-CTGEN
-DKIIKIKYEPDKKAWMSNKSIQNLVFQFAHGSEVEYIGQYDMRFLNNIPIHDKFDVFLN
KHILSY-----------VLRDKIKKS-DHRYVMFGFCYLSHWKCVIFDK--------EHH
IVCFYDSGGNIPNEFHHYDNFYFYSFSDGFNKNDRY---VSNLDNSNCDIDVLFRFFEYS
FNAKLG-FINVEVNQLLESECGMFISIFMIICTQT-----PPKGFKSIRKIYTFFKFLA-
DKKITLFKSILFNMN-D------------ISIDIEYLESPALDEYKKMEKWTMKAITTLY
NKITHKSNKIINNKNE------
>NP_671578
----MDRYTDLVI---SKIPELGFTNLLCHIYSLAG-LCSNIDVSKFLTNCNGYVVEKYD
K-STTAGKVSCIPIGMMLELVESGHLSRPNSG----------DELDQKKELTDELK----
TRYHSIYDVFE--LPTSVPLAYFFKPRLREKVSKAIDFSQMDLKIDDLSRKG-I-HTGEN
-PKVVKMKIEPERGAWMSNRSIKNLVSQFAYGSEVDYIGQFDMRFLNSLAIHEKFDAFMN
KHILSY-----------ILKDKIKSS-TSRFVMFGFCYLSHWKCVIYDK--------KQY
LVSFYDSGGNIPTEFHHYNNFYFYSFSDGFNTNHRH----SVLDNTNCDIDVLFRFFEYT
FGAKIG-CINVEVNQLLESECGMFISLFMILCIRT-----PPKSFKSLKKVYTFFKFLA-
DKKMTLFKSILFNLQ-D------------LSLDVTETDNAGLKEYKRMEKWTKKSINVIC
DKLTTKLNRIVDDDE-------
>AIF30144
----MDRYTDLVI---SKIPELGFTNLLCHIYSLAG-LCSNIDVSKFLTNCNGYVVEKYD
K-STTAGKVSCIPIGMMLELVESGHLSRPNGG----------DELDQKKELTDELK----
TRYHSIYDVFE--LPTSVPLAYFFKPRLREKVSKAIDFSQMDLKIDDLSRKG-I-HTGEN
-PKVVKMKIEPERGAWMSNRSIKNLVSQFAYGSEVDYIGQFDMRFLNSLAIHEKFDAFMN
KHILSY-----------ILKDKIKSS-TSRFVMFGFCYLSHWKCVIYDK--------KQY
LVSFYDSGGNIPTEFHHYNNFYFYSFSDGFNTNHRH----SVLDNTNCDIDVLFRFFEYT
FGAKIG-CINVEVNQLLESECGMFISLFMILCIRT-----PPKSFKSLKKVYTFFKFLA-
DKKMTLFKSILFNLQ-D------------LSLDVTETDNAGLKEYKRMEKWTKKSINVIC
DKLTTKLNRIVDDDE-------
>AYP74218
----MDRYTELVI---NKIPELGFVNLLSHIYQTVG-LCHDIDVSKFKNNCNGYVVERFD
K-SETAGKVSCVPISILLELVDRKILSKPDTSK---------PEIEIKEDLVNELL----
ENSNGFEDIVT--IPTSIPMKYFFKPILREKVSKAVDFSRMDIKGDDLSRMG-I-KYGES
-DNIANIKIVPEKDAWMTNTSIQQLITPMSFGTEVTYIGQFNFNFINRYAIYEKPVAFSR
SP-EIF-----------KLKDRIKGL-HTRFVMFGFCYMFHWKCMIYDR--------ERD
FVCFYDSGGTNPNDFNYYENFFFYSHSRGFNRNSRR---TASLSNENADIDVLFNFFADN
YEVTSG-CINVEVNQLMESECGMFTSLFMTMCCLH-----PPKGFKGIRKTYTYFKFLA-
DKKMTMLKSILFNPG-R------------MEFIVKESDSEGIKEYKKMEEWCGKTINILA
DKITSRVNSIVE----------
>YP_004821408
----MDRYTDLVI---SKIPELGFTNLLCHIYSLAG-LCTSIDISKFLTNCNGYVMEKYD
K-SETVGKVSCIPIGMMLELVESGHLNPPQSR----------NELDKKKELTYQLK----
TKFNSIYDIFD--LPTSIPLAYFFKPRLREKVSKAIDFSQMDLRIDDLARRG-I-HTGEN
-TKVVKIKIEPERGAWMSNRSIKNLVSQFAYGSEIDYIGQFDMRFLNSAAIHEKFDLFMN
KHILSY-----------IIKDKIIKS-KCRFVMFGFCYLSHWKCVIYDK--------KQM
LVSFYDSGGNISSEFHHYDNFYFYSFSDGFNINNKY----SNLDNANCDIDVLFRFFECS
FGAKIG-CINVEVNQLLESECGMFISLFMILCTRN-----PPKSFKSLKKIYTFFKFLA-
DKKMTLFKSILFNLD-E------------PSLYIENTNNDGIREYKRMEAWTKKSINVIC
DKLNTKLNRVINNE--------
>ABD97428
----MDRYTDLVI---SKIPELGFTNLLCHIYSLAG-LCSNIDVSKFLTNCNGYVVEKYD
K-STTAGRVSCIPIGMMLELVESGHLSRPNSS----------DELDQKKELTDELK----
TRYHSIYDVFE--LPTSIPLAYFFKPRLREKVSKAIDFSQMDLKIDDLSRKG-I-HTGEN
-PKVVKIKIEPERGAWMSNRSIKNLVSQFAYGSEVDYIGQFDMRFLNSLAIHEKFDAFMN
KHILSY-----------ILKDKIKSS-TSRFVMFGFCYLSHWKCVIYDK--------KQC
LVSFYDSGGNIPTEFHHYNNFYFYSFSDGFNTNHRH----SVLDNTNCDIDVLFRFFECT
FGAKIG-CINVEVNQLLESECGMFISLFMILCTRT-----PPKSFKSLKKVYTFFKFLA-
DKKMTLFKSILFNLQ-D------------LSLDVTETDNVGLKEYKRMEKWTKKSINVIC
DKLTTKLNRIVDDDE-------
>ARR30407
----MDRYTDLVI---SKIPELGFTNLLCHIYSLAG-LCSNIDVSKFLTNCNGYVVEKYD
K-STTAGRVSCIPIGMMLELVESGHLSRPNSS----------DELDQKKELTDELK----
TRYHSIYDVFE--LPTSIPLAYFFKPRLREKVSKAIDFSQMDLKIDDLSRKG-I-HTGEN
-PKVVKIKIEPERGAWMSNRSIKNLVSQFAYGSEVDYIGQFDMRFLNSLAIHEKFDAFMN
KHILSY-----------ILKDKIKSS-TSRFVMFGFCYLSHWKCVIYDK--------KQC
LVSFYDSGGNIPTEFHHYNNFYFYSFSDGFNTNHRQ----SILDNTNCDIDVLFRFFECT
FGAKIG-CINVEVNQLLESECGMFISLFMILCTRT-----PPKSFKSLKKVYTFFKFLA-
DKKMTLFKSILFNLQ-D------------LSLDVTETDNVGLKEYKRMEKWTKKSINVIC
DKLTTKLNRIVDDDE-------
>AAY96867
----MERYTDLVI---SKIPELGFTNLLCHIYSLAG-LCSNIDVSKFLTNCNGYVVEKYD
K-STTAGKVSCIPIGMMLELVESGHLSRPNSS----------DELDQKKELTDELM----
TRYHSIYDVFE--LPTSIPLAYFFKPQLREKVSKAIDFSQMDLKIDDLSRKG-I-HTGEN
-PKVVKMKIEPERGAWMSNRSIKNLVSQFAYGSEVDYIGQFDMRFLNSLAIHEKFDAFMN
KHILSY-----------ILKDKIKSS-TSRFVMFGFCYLSHWKCVIYDK--------KQC
LVSFYDSGGNIPTEFHHYNNFYFYSFSDGFNTNHRH----SVLDNTNCDIDVLFRFFECT
FGAKIG-CINVEVNQLLESECGMFISLFMILCTRT-----PPKSFKSLKKVYTFFKFLA-
DKKMTLFKSILFNLQ-D------------LSLYITETDNAGLKEYKRMEKWTKKSINVIC
DKLTTKLNRIVDDDE-------
>AVO21091
----MERYTDLVI---SKIPELGFTNLLCHIYSLAG-LCSNIDVSKFLTNCNGYVVEKYD
K-STTAGKVSCIPIGMMLELVKSGHLSRPNSS----------DELDQKKELTDELK----
TRYHSIYDVFE--LPTSIPLAYFFKPRLREKVSKAIDFSQMDLKIDDLSRKG-I-HTGEN
-PKVVKMKIEPERGAWMSNRSIKNLVSQFAYGSEVDYIGQFDMRFLNSLAIHEKFDAFMN
KHILSY-----------ILKDKIKSS-TSRFVMFGFCYLSHWKCVIYDK--------KQC
LVSFYDSGGNIPTEFHHYNNFYFYSFSDGFNTNHRH----SVLDNTNCDIDVLFRFFECT
FGAKIG-CINVEVNQLLESECGMFISLFMILCTRT-----PPKSFKSLKKVYTFFKFLA-
DKKMTLFKSILFNLH-D------------LSLDITETDNAGLKEYKRMEKWTKKSINVIC
DKLTTKLNRIVNDDE-------
>AGJ91515
----MERYTDLVI---SKIPELGFTNLLCHIYSLAG-LCSNIDVSKFLTNCNGYVVEKYD
K-STTAGKVSCIPIGMMLELVESGHLSRPNSS----------DELDQKKELTDELK----
TRYHSIYDVFE--LPTSIPLAYFFKPRLREKVSKAIDFSQMDLKIDDLSRKG-I-HTGEN
-PKVVKMKIEPERGAWMSNRSIKNLVSQFAYGSEVDYIGQFDMRFLNSLAIHEKFDAFMN
KHILSY-----------ILKDKIKSS-TSRFVMFGFCYLSHWKCVIYDK--------KQC
LVSFYDSGGNIPTEFHHYNNFYFYSFSDGFNTNHKH----SVLDNTNCDIDVLFRFFECT
FGAKIG-CINVEVNQLLESECGMFISLFMILCTRT-----PPKSFKSLKKVYTFFKFLA-
DKKMTLFKSILFNLQ-D------------LSLDITETDNAGLKEYKRMEKWTKKSINVIC
DKLTTKLNRIVNDDE-------
>YP_232958
----MERYTDLVI---SKIPELGFTNLLCHIYSLAG-LCSNIDVSKFLTNCNGYVVEKYD
K-STTAGKVSCIPIGMMLELVESGHLSRPNSS----------DELDQKKELTDELK----
TRYHSIYDVFE--LPTSIPLAYFFKPRLREKVSKAIDFSQMDLKIDDLSRKG-I-HTGEN
-PKVVKMKIEPERGAWMSNRSIKNLVSQFAYGSEVDYIGQFDMRFLNSLAIHEKFDAFMN
KHILSY-----------ILKDKIKSS-TSRFVMFGFCYLSHWKCVIYDK--------KQC
LVSFYDSGGNIPTEFHHYNNFYFYSFSDGFNTNHKH----SVLDNTNCDIDVLFRFFECT
FGAKIG-CINVEVNQLLESECGMFISLFMILCTRT-----PPKSFKSLKKVYTFFKFLA-
DKKMTLFKSILFNLH-D------------LSLDITETDNAGLKEYKRMEKWTKKSINVIC
DKLTTKLNRIVNDDE-------
>ABZ80001
----MERYTDLVI---SKIPELGFTNLLCHIYSLAG-LCSNIDVSKFLTNCNGYVVEKYD
K-STTAGKVSCIPIGMMLELVESGHLSRPNSS----------DELDQKKELTDELK----
TRYHSIYDVFE--LPTSIPLAYFFKPRLREKVSKAIDFSQMDLKIDDLSRKG-I-HTGEN
-PKVVKMKIEPERGAWMSNRSIKNLVSQFAYGSEVDYIGQFDMRFLNSLAIHEKFDAFMN
KHILSY-----------ILKDKIKSS-TSRFVMFGFCYLSHWKCVIYDK--------KQC
LVSFYDSGGNIPTEFHHYNNFYFYSFSDGFNTNHKH----SVLDNTNCDIDVLFRFFECT
FGAKIG-CINVEVNQLLESECGMFISLFMILCTRT-----PPKSFKSLKKVYTFFKFLA-
DKKMTLFKSILFNLQ-D------------LSLDITETDNAGLKEYKRMEKWTKKSINVIC
DKLTTKLNRIVDDDE-------
>ADZ30480
----MDRYTDLVI---SKIPELGFTNLLCHIYSLAG-LCSNIDVSKFLTNCNGYVVEKYD
K-STTAGKVSCIPIGMMLELVESGHLSRPNSS----------DELDQKKELTDELK----
TRYHSIYDVFE--LPTSIPLAYFFKPRLREKVSKAIDFSQMDLKIDDLSRKG-I-HTGEN
-PKVVKMKIEPERGAWMSNRSIKNLVSQFAYGSEVDYIGQFDMRFLNSLAIHEKFDAFMN
KHILSY-----------ILKDKIKSS-TSRFVMFGFCYLSHWKCVIYDK--------KQC
LVSFYDSGGNIPTEFHHYNNFYFYSFSDGFNTNHRH----SVLDNTNCDIDVLFRFFECT
FGAKIG-CINVEVNQLLESECGMFISLFMILCTRT-----PPKSFKSLKKVYTFFKFLA-
DKKMTLFKSILFNLQ-D------------LSLDVTETDNVGLKEYKRMEKWTKKSINVIC
DKLTTKLNRIVDDDE-------
>YP_009408254
----MDRYTDLVI---SKIPELGFTNLLCHIYSLAG-LCTSIDVSKFLTNCNGYVMEKYD
K-SKTVGKVSCIPIGMMLELVESGHLSPPQSS----------DELDKKKELVYQLK----
TKYKSIYDVFD--LPTSVPLAYFFKPRLREKVSKAIDFSQMDLRIDDLSRKG-V-HTGEN
-PKVVKMKIEPERGAWMSNRSIKNLVSQFAYGSEVDYIGQFDMRFLNSAAVHEKFDVFMN
KHILSY-----------ILKDKIAKS-TTRFVMFGFCYLSHWKCVIYDK--------KQM
LVSFYDSGGNIPSEFHHYDNFYFYSFSDGFNTNHKY----STLDNTNCDIDVLFRFFECS
FGAKIG-CINVEVNQLLESECGMFISLFMILCTRN-----PPKSFKSLKKVYTFFKFLA-
DKKMTLFKSILFNLD-D------------PSLYVTNIDNDGIREYKRMEAWTKKSINVIC
DKLNTRLNRIIDNE--------
>AGY98147
----MDRYTDLVI---SKIPELGFTNLLCHIYSLAG-LCSNIDVSKFLTNCNGYVVEKYD
K-STTAGRVSCIPIGMMLELVESGHLSRPNSS----------DELDQKKELTDELK----
TRYHSIYDVFE--LPTSIPLAYFFKPRLREKVSKAIDFSQMDLKIDDLSRKG-I-HTGEN
-PKVVKMKIEPERGAWMSNRSIKNLVSQFAYGSEVDYIGQFDMRFLNSLAIHEKFDAFMN
KHILSY-----------ILKDKIKSS-TSRFVMFGFCYLSHWKCVIYDK--------KQC
LVSFYDSGGNIPTEFHHYNNFYFYSFSDGFNTNHRH----SVLDNTNCDIDVLFRFFECT
FGAKIG-CINVEVNQLLESECGMFISLFMILCTRT-----PPKSFKSLKKVYTFFKFLA-
DKKMTLFKSILFNLQ-D------------LSLDVTETDNVGLKEYKRMEKWTKKSINVIC
DKLTTKLNRIVDDDE-------
>AAW23485
----MERYTDLVI---SKIPELGFTNLLCHIYSLAG-LCSNIDVSKFLTNCNGYVVEKYD
K-STTAGKVSCIPIGMMLELVESGHLSRPNSS----------DELDQKKELTDELK----
TRYHSIYDVFE--LPTSIPLAYFFKPRLREKVSKAIDFSQMDLKIDDLSRKG-I-HTGEN
-PKVVKMKIEPERGAWMSNRSIKNLVSQFAYGSEVDYIGQFDMRFLNSLAIHEKFDAFMN
KHILSY-----------ILKDKIKSS-TSRFVMFGFCYLSHWKCVIYDK--------KQC
LVSFYDSGGNIPTEFHHYNNFYFYSFSDGFNTNHKH----SVLDNTNCDIDVLFRFFECT
FGAKIG-CINVEVNQLLESECGMFISLFMILCTRT-----PPKSFKSLKKVYTFFKFLA-
DKKMTLFKSILFNLQ-D------------LSLNITETDNAGLKEYKRMEKWTKKSINVIC
DKLTTKLNRIVDDDE-------
>NP_619873
----MDRYTDLVI---SKIPELGFTNLLCHIYSLAG-LCSNIDVSKFLTNCNGYVVEKYD
K-STTAGRVSCIPIGMMLELVESGHLSRPNSS----------DELDQKKELTDELK----
MRYHSIYDVFE--LPTSIPLAYFFKPRLREKVSKAIDFSQMDLKIDDLSRKG-I-HTGEN
-PKVVKIKIEPERGAWMSNRSIKNLVSQFAYGSEVDYIGQFDMRFLNSLAIHEKFDAFMN
KHILSY-----------ILKDKIKSS-TSRFVMFGFCYLSHWKCVIYDK--------KQC
LVSFYDSGGNIPTEFHHYNNFYFYSFSDGFNTNHRH----SVLDNTNCDIDVLFRFFECT
FGAKIG-CINVEVNQLLESECGMFISLFMILCTRT-----PPKSFKSLKKVYTFFKFLA-
DKKMTLFKSILFNLQ-D------------LSLDVTETDNVGLKEYKRMEKWTKKSINVIC
DKLTTKLNRIVDDDE-------
>AGZ00280
----MERYTDLVI---SKIPELGFTNLLCHIYSLAG-LCSNIDVSKFLTNCNGYVVEKYD
K-STTAGKVSCIPIGMMLELVESGHLSRPNSS----------DELDQKKELTDELK----
TRYHSIYDVFE--LPTSIPLAYFFKPRLREKVSKAIDFSQMDLKIDDLSRKG-I-HTGEN
-PKVVKMKIEPERGAWMSNRSIKNLVSQFAYGSEVDYIGQFDMRFLNSLAIHEKFDAFMN
KHILSY-----------ILKDKIKSS-TSRFVMFGFCYLSHWKCVIYDK--------KQC
LVSFYDSGGNIPTEFHHYNNFYFYSFSDGFNTNHRH----SVLDNTNCDIDVLFRFFECT
FGAKIG-CINVEVNQLLESECGMFISLFMILCTRT-----PPKSFKSLKKVYTFFKFLA-
DKKMTLFKSILFNLQ-D------------LSLDVTETDNVGLKEYKRMEKWTKKSINVIC
DKLTTKLNRIVDDDE-------
>ADZ30692
----MDRYTDLVI---SKIPELGFTNLLCHIYSLAG-LCSNIDVSKFLTNCNGYVVEKYD
K-STTAGRVSCIPIGMMLELVESGHLSRPNSS----------DELDQKKELTDELK----
TRYHSIYDVFE--LPTSVPLAYFFKPRLREKVSKAIDFSQMDLKIDDLSRKG-I-HTGEN
-PKVVKMKIEPERGAWMSNRSIKNLVSQFAYGSEVDYIGQFDMRFLNSLAIHEKFDAFMN
KHILSY-----------ILKDKIKSS-TSRFVMFGFCYLSHWKCVIYDK--------KQC
LVSFYDSGGNIPTEFHHYNNFYFYSFSDGFNTNHRH----SVLDNTNCDIDVLFRFFECT
FGAKIG-CINVEVNQLLESECGMFISLFMILCTRT-----PPKSFKSLKKVYTFFKFLA-
DKKMTLFKSILFNLQ-D------------LSLDVTETDNVGLKEYKRMEKWTKKSINVIC
DKLTTKLNRIVDDDE-------
>NP_536495
----MERYTDLVI---SKIPELGFTNLLCHIYSLAG-LCSNIDVSKFLTNCNGYVVEKYD
K-STTAGKVSCIPIGMMLELVESGHLSRPNSS----------DELDQKKELTDELT----
TRYHSIYDVFE--LPTSIPLAYFFKPQLREKVSKAIDFSQMDLKIDDLSRKG-I-HTGEN
-PKVVKMKIEPERGAWMSNRSIKNLVSQFAYGSEVDYIGQFDMRFLNSLAIHEKFDAFMN
KHILSY-----------ILKDKIKSS-TSRFVMFGFCYLSHWKCVIYDK--------KQC
LVSFYDSGGNIPTEFHHYNNFYFYSFSDGFNTNHRH----SVLDNTNCDIDVLFRFFECT
FGAKIG-CINVEVNQLLESECGMFISLFMILCTRT-----PPKSFKSLKKVYTFFKFLA-
DKKMTLFKSILFNLQ-D------------LSLYITETDNAGLKEYKRMEKWTKKSINVIC
DKLTTKLNRIVDDDE-------
>ARR31002
----MDRYTDLVI---SKIPELGFTNLLCHIYSLAG-LCSNIDVSKFLTNCNGYVVEKYD
K-STTAGRVSCIPIGMMLELVESGHLSRPNSS----------DELDQKKELTDELK----
TRYHSIYDVFE--LPTSIPLAYFFKPRLREKVSKAIDFSQMDLKIDDLSRKG-I-HTGEN
-PKVVKMKIEPERGAWMSNRSIKNLVSQFAYGSEVDYIGQFDMRFLNSLAIHEKFDAFMN
KHILSY-----------ILKDKIKSS-TSRFVMFGFCYLSHWKCVIYDK--------KQC
LVSFYDSGGNIPTEFHHYNNFYFYSFSDGFNTNHRQ----SVLDNTNCDIDVLFRFFECT
FGAKIG-CINVEVNQLLESECGMFISLFMILCTRT-----PPKSFKSLKKVYTFFKFLA-
DKKMTLFKSILFNLQ-D------------LSLDVTETDNVGLKEYKRMEKWTKKSINVIC
DKLTTKLNRIVDDDE-------
>ADZ29839
----MDRYTDLVI---SKIPELGFTNLLCHIYSLAG-LCSNIDVSKFLTNCNGYVVEKYD
K-STTAGRVSCIPIGMMLELVESGHLSRPNSS----------DELDQKKELTDELK----
TRYHSIYDVFE--LPTSIPLAYFFKPRLREKVSKAIDFSQMDLKIDDLSRKG-I-HTGEN
-PKVVKIKIEPERGAWMSNRSIKNLVSQFAYGSEVDYIGQFDMRFLNSLAIHEKFDAFMN
KHILSY-----------ILKDKIKSS-TSRFVMFGFCYLSHWKCVIYDK--------KQC
LVSFYDSGGNIPTEFHHYNNFYFYSFSDGFNTNHRH----SVLDNTNCDIDVLFRFFECT
FGAKIG-CINVEVNQLLESECGMFISLFMILCTRT-----PPKSFKSLKKVYTFFKFLA-
DKKMTLFKSILFNLQ-D------------LSLDVTETDNAGLKEYKRMEKWTKKSINVIC
DKLTTKLNRIVDDDE-------
>ABF26041
----MERYTDLVI---SKIPELGFTNLLCHIYSLAG-LCSNIDVSKFLTNCNGYVVEKYD
K-STTAGKVSCIPIGMMLELVESRHLSRPNSS----------DELDQKKELTDELK----
TRYHSIYDVFE--LPTSIPLAYFFKPRLREKVSKAIDFSQMDLKIDDLSRKG-I-YTGEN
-PKVVKMKIEPERGAWMSNRSIKNLVSQFAYGSEVDYIGQFDMRFLNSLAIHEKFDAFMN
KHILSY-----------ILKDKIKSS-TSRFVMFGFCYLSHWKCVIYDK--------KQC
LVSFYDSGGNIPTEFHHYNNFYFYSFSDGFNTNHRH----SVLDNTNCDIDVLFRFFECI
FGAKIG-CINVEVNQLLESECGMFISLFMILCTRT-----PPKSFKSLKKVYTFFKFLA-
DKKMTLFKSILFNLQ-D------------LSLDITETDNAGLKEYKRMEKWTKKSINVIC
DKLTTKLNRIVDDDE-------
>QEM25177
----MERYTDLVI---SKIPELGFTNLLCHIYSLAG-LCSNIDVSKFLTNCNGYVVEKYD
K-STTAGKVSCIPIGMMLELVESGHLSRPNSS----------DELDQKKELTDELK----
TRYHSIYDVFE--LPTSIPLAYFFKPRLREKVSKAIDFSQMDLKIDDLSRKG-I-HTGEN
-PKVVKIKIEPERGAWMSNRSIKNLVSQFAYGSEVDYIGQFDMRFLNSLAIHEKFDAFMN
KHILSY-----------ILKDKIKSS-TSRFVMFGFCYLSHWKCVIYDK--------KQC
LVSFYDSGGNIPTEFHHYNNFYFYSFSDGFNTNHRH----SVLDNTNCDIDVLFRFFECT
FGAKIG-CINVEVNQLLESECGMFISLFMILCTRT-----PPKSFKSLKKVYTFFKFLA-
DKKMTLFKSILFNLQ-D------------LSLDVTETDNAGLKEYKRMEKWTKKSINVIC
DKLTTKLNRIVDDDE-------
>CUI02323
----MERYTDLVI---SKIPELGFTNLLCHIYSLAG-LCSNIDVSKFLTNCNGYVVEKYD
K-STTAGKVSCIPIGMMLELVESGHLSRPNSS----------DELDQKKELTDELK----
MRYHSIYDVFE--LPTSIPLAYFFKPRLREKVSKAIDFSQMDLKIDDLSRKG-I-HTGEN
-PKVVKMKIEPERGAWMSNRSIKNLVSQFAYGSEVDYIGQFDMRFLNSLAIHEKFDAFMN
KHILSY-----------ILKDKIKSS-TSRFVMFGFCYLSHWKCVIYDK--------KQC
LVSFYDSGGNIPTEFHHYNNFYFYSFSDGFNTNHRH----SVLDNTNCDIDVLFRFFECT
FGAKIG-CINVEVNQLLESECGMFISLFMILCTRT-----PPKSFKSLKKVYTFFKFLA-
DKKMTLFKSILFNLQ-D------------LSLDVTETDNVGLKEYKRMEKWTKKSINVIC
DKLTTKLNRIVDDDE-------
>SNB53925
----MDRYTDLVI---SKIPELGFTNLLCHIYSLAG-LCSNIDVSRFLTNCNGYVVEKYD
K-STTAGKVSCIPIGMMLELVESGHLSRPNSS----------DELDQKKELTDELK----
TRYHSIYDVFE--LPTSVPLAYFFKPRLREKVSKAIDFSQMDLKIDDLSRKG-I-HTGEN
-PKVVKIKIEPERGAWMSNRSIKNLVSQFAYGSEVDYIGQFDMRFLNSLAIHEKFDAFMN
KHILSY-----------ILKDKIKSS-TSRFVMFGFCYLSHWKCVIYDK--------KQC
LVSFYDSGGNIPTEFHHYNNFYFYSFSDGFNTNHRH----SVLDNTNCDIDVLFRFFECT
FGAKIG-CINVEVNQLLESECGMFISLFMILCTRT-----PPKSFKSLKKVYTFFKFLA-
DKKMTLFKSILFNLQ-D------------LSLDVTETDNAGLKEYKRMEKWTKKSINVIC
DKLTTKLNRIVDDDE-------
>AIE40331
----MERYTDLVI---SKIPELGFTNLLCHIYSLAG-LCSNIDISKFLTNCNGYVVEKYD
K-STTAGKVSCIPIGMMLELVESGHLSRPNSS----------DELDQKKELTDELT----
TRYHSIYDVFE--LPTSIPLAYFFKPQLREKVSKAIDFSQMDLKIDDLSRKG-I-HTGEN
-PKVVKMKIEPERGAWMSNRSIKNLVSQFAYGSEVDYIGQFDMRFLNSLAIHEKFDAFMN
KHILSY-----------ILKDKIKSS-TSRFVMFGFCYLSHWKCVIYDK--------KQC
LVSFYDSGGNIPTEFHHYNNFYFYSFSDGFNTNHRH----SVLDNTNCDIDVLFRFFECT
FGAKIG-CINVEVNQLLESECGMFISLFMILCTRT-----PPKSFKSLKKVYTFFKFLA-
DKKMTLFKSILFNLQ-D------------LSLYITETDNAGLKEYKRMEKWTKKSINVIC
DKLTTKLNRIVDDDE-------
>SNB51414
----MDRYTDLVI---SKIPELGFTNLLCHIYSLAG-LCSNIDVSKFLTNCNGYVVEKYD
K-STTAGRVSCIPIGMMLELVESGHLSRPNSS----------DELDQKKELTDELK----
TRYHSIYDVFE--LPTSIPLAYFFKPRLREKVSKAIDFSQMDLKIDDLSRKG-I-HTGEN
-PKVVKMKIEPERGAWMSNRSIKNLVSQFAYGSEVDYIGQFDMRFLNSLAIHEKFDAFMN
KHILSY-----------ILKDKIKSS-TSRFVMFGFCYLSHWKCVIYDK--------KQC
LVSFYDSGGNIPTEFHHYNNFYFYSFSDGFNTNHRH----SVLDNTNCDIDVLFRFFECT
FGAKIG-CINVEVNQLLESECGMFISLFMILCTRT-----PPKSFKSLKKVYTFFKFLA-
DKKMTLFKSILFNLH-D------------LSLDITETDNAGLKEYKRMEKWTKKSINVIC
DKLTTKLNRIVDDDE-------
>NP_570464
----MERYTDLVI---SKIPELGFTNLLCHIYSLAG-LCSNIDVSKFLTNCNGYVVEKYD
K-STTAGKVSCIPIGMMLELVESGHLSRPNSS----------DELDQKKELTDELK----
TRYHSIYDVFE--LPTSIPLAYFFKPRLREKVSKAIDFSQMDLKIDDLSRKG-I-HTGEN
-PKVVKMKIEPERGAWMSNRSIKNLVSQFAYGSEVDYIGQFDMRFLNSLAIHEKFDAFMN
KHILSY-----------ILKDKIKSS-TSRFVMFGFCYLSHWKCVIYDK--------KQC
LVSFYDSGGNIPTEFHHYNNFYFYSFSDGFNTNHRH----SVLDNTNCDIDVLFRFFECT
FGAKIG-CINVEVNQLLESECGMFISLFMILCTRT-----PPKSFKSLKKVYTFFKFLA-
DKKMTLFKSILFNLQ-D------------LSLDITETDNAGLKEYKRMEKWTKKSINVIC
DKLTTKLNRIVDDDE-------
>AGK06758
----MERYTDLVI---SKIPELGFTNLLCHIYSLAG-LCSNIDVSKFLTNCNGYVVEKYD
K-STTAGKVSCIPIGMMLELVESGHLSRPNSS----------DELDQKKELTDELK----
TRYHSIYDVFE--LPTSIPLAYFFKPRLREKVSKAIDFSQMDLKIDDLSRKG-I-HTGEN
-PKVVKMKIEPERGAWMSNRSIKNLVSQFAYGSEVDYIGQFDMRFLNSLAIHEKFDAFMN
KHILSY-----------ILKDKIKSS-TSRFVMFGFCYLSHWKCVIYDK--------KQC
LVSFYDSGGNIPTEFHHYNNFYFYSFSDGFNTNHRH----SVLDNTNCDIDVLFRFFECT
FGAKIG-CINVEVNQLLESECGMFISLFMILCTRT-----PPKSFKSLKKVYTFFKFLA-
DKKMTLFKSILFNLH-D------------LSLDITETDNAGLKEYKRMEKWTKKSINVIC
DKLTTKLNRIVNDDE-------
>ARR29785
----MDRYTDLVI---SKIPELGFTNLLCHIYSLAG-LCSNIDVSKFLTNCNGYVVEKYD
K-STTAGRVSCIPIGMMLELVESGHLSRPNSS----------DELDQKKELTDELK----
MRYHSIYDVFE--LPTSIPLAYFFKPRLREKVSKAIDFSQMDLKIDDLSRKG-I-HTGEN
-PKVVKIKIEPERGAWMSNRSIKNLVSQFAYGSEVDYIGQFDMRFLNSLAIHEKFDAFMN
KHILSY-----------ILKDKIKSS-TSRFVMFGFCYLSHWKCVIYDK--------KQC
LVSFYDSGGNIPTEFHHYNNFYFYSFSDGFNTNHRH----SVLDNTNCDIDVLFRFFECT
FGAKIG-CINVEVNQLLESECGMFISLFMILCTRT-----PPKSFKSLKKVYTFFKFLA-
DKKMTLFKSILFNLQ-D------------LSLDVTETDNAGLKEYKRMEKWTKKSINVIC
DKLTTKLNRIVDDDE-------
>YP_009408456
----MDRYTDLVI---SKIPELGFTNLLCHIYSLAG-LCTSIDVSKFLTNCNGYVMEKYD
K-SKTVGKVSCIPIGMMLELVESGHLSPPQSS----------DELDKKKELVYQLK----
TKYKSIYDVFD--LPTSVPLAYFFKPRLREKVSKAIDFSQMDLRIDDLARRG-V-HTGEN
-PKVVKMKIEPERGAWMSNRSIKNLVSQFAYGSEVDYIGQFDMRFLNSAAVHEKFDVFMN
KHILSY-----------ILKDKITKS-TARFVMFGFCYLSHWKCVIYDK--------KQM
LVSFYDSGGNIPSEFHHYDNFYFYSFSDGFNTNHKY----STLDNTNCDIDVLFRFFECS
FGAKIG-CINVEVNQLLESECGMFISMFMILCTRN-----PPKSFKSLKKVYTFFKFLA-
DKKMTLFKSILFNLD-D------------PSLYVTNIDNDGIREYKRMEAWTKKSINVIC
DKLNTRLNRIIDNE--------
>ALF05323
----MERYTDLVI---SKIPELGFTNLLCHIYSLAG-LCSNIDVSKFLTNCNGYVVEKYD
K-STTAGKVSCIPIGMMLELVELGHLSRPNSS----------DELDQKKELTDELK----
TRYHSIYDVFE--LPTSIPLAYFFKPRLREKVSKAIDFSQMDLKIDDLSRKG-I-HTGEN
-PKVVKMKIEPERGAWMSNRSIKNLVSQFAYGSEVDYIGQFDMRFLNSLAIHEKFDAFMN
KHILSY-----------ILKDKIKSS-TSRFVMFGFCYLSHWKCVIYDK--------KQC
LVSFYDSGGNIPTEFHHYNNFYFYSFSDGFNTNHKH----SVLDNTNCDIDVLFRFFECT
FGAKIG-CINVEVNQLLESECGMFISLFMILCTRT-----PPKSFKSLKKVYTFFKFLA-
DKKMTLFKSILFNLQ-D------------LSLDITETDNAGLKEYKRMEKWTKKSINVIC
DKLTTKLNRIVNDDE-------
>ADX22911
----MERYTDLVI---SKIPELGFTNLLCHIYSLAG-LCSNIDVSKFLTNCNGYVVEKYD
K-STTAGKVSCIPIGMMLELVESGXLSRPNSS----------DELDQKKELTDELT----
TRYHSIYDVFE--LPTSIPLAYFFKPQLREKVSKAIDFSQMDLKIDDLSRKG-I-HTGEN
-PKVVKMKIEPERGAWMSNRSIKNLVSQFAYGSEVDYIGQFDMRFLNSLAIHEKFDAFMN
KHILSY-----------ILKDKIKSS-TSRFVMFGFCYLSHWKCVIYDK--------KQC
LVSFYDSGGNIPTEFHHYNNFYFYSFSDGFNTNHRH----SVLDNTNCDIDVLFRFFECT
FGAKIG-CINVEVNQLLESECGMFISLFMILCTRT-----PPKSFKSLKKVYTFFKFLA-
DKKMTLFKSILFNLQ-D------------LSLYITETDNAGLKEYKRMEKWTKKSINVIC
DKLTTKLNRIVDDDE-------
>ADZ29411
----MDRYTDLVI---SKIPELGFTNLLCHIYSLAG-LCSNIDVSKFLTNCNGYVVEKYD
K-STTAGRVSCIPIGMMLELVESGHLSRPNSS----------DELDQKKELTDELK----
MRYHSIYDVFE--LPTSIPLAYFFKPRLREKVSKAIDFSQMDLKIDDLSRKG-I-HTGEN
-PKVVKIKIEPERGAWMSNRSIKNLVSQFAYGSEVDYIGQFDMRFLNSLAIHEKFDAFMN
KHILSY-----------ILKDKIKSS-TSRFVMFGFCYLSHWKCVIYDK--------KQC
LVSFYDSGGNIPTEFHHYNNFYFYSFSDGFNTNHRH----SVLDNTNCDIDVLFRFFECT
FGAKIG-CINVEVNQLLESECGMFISLFMILCTRT-----PPKSFKSLKKIYTFFKFLA-
DKKMTLFKSILFNLQ-D------------LSLDVTETDNAGLKEYKRMEKWTKKSINVIC
DKLTTKLNRIVDDDE-------
>AGY97717
----MDRYTDLVI---SKIPELGFTNLLCHIYSLAG-LCSNIDVSKFLTNCNGYVVEKYD
K-STTAGRVSCIPIGMMLELVESGHLSRPNSS----------DELDQKKELTDELK----
MRYHSIYDVFE--LPTSIPLAYFFKPRLREKVSKAIDFSQMDLKIDDLSRKG-I-HTGEN
-PKVVKIKIEPERGAWMSNRSIKNLVSQFAYGSEVDYIGQFDMRFLNSLAIHEKFDAFMN
KHILSY-----------ILKDKIKSS-ISRFVMFGFCYLSHWKCVIYDK--------KQC
LVSFYDSGGNIPTEFHHYNNFYFYSFSDGFNTNHRH----SVLDNTNCDIDVLFRFFECT
FGAKIG-CINVEVNQLLESECGMFISLFMILCTRT-----PPKSFKSLKKVYTFFKFLA-
DKKMTLFKSILFNLQ-D------------LSLDVTETDNAGLKEYKRMEKWTKKSINVIC
DKLTTKLNRIVDDDE-------
>AUD55239
----MERYTDLVI---SKIPELGFTNLLCHIYSLAG-LCSNIDVSKFLTNCNGYVVEKYD
K-STTAGKVSCIPIGMMLELVELGHLSRPNSS----------DELDQKKELTDELK----
TRYHSIYDVFE--LPTSIPLAYFFKPRLREKVSKAIDFSQMDLKIDDLSRKG-I-HTGEN
-PKVVKMKIEPERGAWMSNRSIKNLVSQFAYGSEVDYIGQFDMRFLNSLAIHEKFDAFMN
KHILSY-----------ILKDKIKSS-TSRFVMFGFCYLSHWKCVIYDK--------KQC
LVSFYDSGGNIPTEFHHYNNFYFYSFSDGFNTNHKH----SVLDNTNCDIDVLFRFFECT
FGAKIG-CINVEVNQLLESECGMFISLFMILCTRT-----PPKSFKSLKKVYTFFKFLA-
DKKMTLFKSILFNLH-D------------LSLDITETDNAGLKEYKRMEKWTKKSINVIC
DKLTTKLNRIVNDDE-------
>SNB50051
----MERYTDLVI---SKIPELGFTNLLCHIYSLAG-LCSNIDVSKFLTNCNGYVVEKYD
K-STTAGKVSCIPIGMMLELVESGHLSRPNSS----------DELDQKKELTDELK----
TRYHSIYDVFE--LPTSIPLAYFFKPRLREKVSKAIDFSQMDLKIDDLSRKG-I-HTGEN
-PKVVKMKIEPERGAWMSNRSIKNLVSQFAYGSEVDYIGQFDMRFLNSLAIHEKFDAFMN
KHILSY-----------ILKDKIKSS-TSRFVMFGFCYLSHWKCVIYDK--------KQC
LVSFYDSGGNIPTEFHHYNNFYFYSFSDGFNTNHRH----SVLDNTNCDIDVLFRFFECT
FGAKIG-CINVEVNQLLESECGMFISLFMILCTRT-----PPKSFKSLKKVYTFFKFLA-
DKKMTLFKSILFNLH-D------------LSLDITETDNAGLKEYKRMEKWTKKSINVIC
DKLTTKLNRIVDDDE-------
>ADZ24085
----MERYTDLVI---SKIPELGFTNLLCHIYSLAG-LCSNIDVSKFLTNCNGYVVEKYD
K-STTAGKVSCIPIGMMLELVESGHLSRPNSS----------DELDQKKELTDELK----
TRYHSIYDVFE--LPTSIPLAYFFKPRLREKVSKAIDFSQMDLKIDDLSRKG-I-HTGEN
-PKVVKMKIEPERGAWMSNRSIKNLVSQFAYGSEVDYIGQFDMRFLNSLAIHEKFDAFMN
KHILSY-----------ILKDKIKSS-TSRFVMFGFCYLSHWKCVIYDK--------KQC
LVSFYDSGGNIPTEFHHYNNFYFYSFSDGFNTNHRH----SVLDNTNCDIDVLFRFFECT
FGAKIG-CINVEVNQLLESECGMFISLFMILCTRT-----PPKSFKSLKKVYTFFKFLA-
DKKMTLFKSILFNLQ-D------------LSLDVTETDNAGLKEYKRMEKWTKKSINVIC
DKLTTKLNRIVDDDE-------
>SMZ64630
----MDRYTDLVI---SKIPELGFTNLLCHIYSLAG-LCSNIDVSKFLTNCNGYVVEKYD
K-STTAGKVSCIPIGMMLELVESGHLSRPNSS----------DELDQKKELTDELK----
MRYHSIYDVFE--LPTSIPLAYFFKPRLREKVSKAIDFSQMDLKIDDLSRKG-I-HTGEN
-PKVVKIKIEPERGAWMSNRSIKNLVSQFAYGSEVDYIGQFDMRFLNSLAIHEKFDAFMN
KHILSY-----------ILKDKIKSS-TSRFVMFGFCYLSHWKCVIYDK--------KQC
LVSFYDSGGNIPTEFHHYNNFYFYSFSDGFNTNHRH----SVLDNTNCDIDVLFRFFECT
FGAKIG-CINVEVNQLLESECGMFISLFMILCTRT-----PPKSFKSLKKVYTFFKFLA-
DKKMTLFKSILFNLQ-D------------LSLDVTETDNAGLKEYKRMEKWTKKSINVIC
DKLTTKLNRIVDDDE-------
>AIX99400
----MERYTDLVI---SKIPELGFTNLLCHIYSLAG-LCSNIDVSKFLTNCNGYVVEKYD
K-STTAGKVSCIPIGMMLELVESGHLSRPNSS----------DELDQKKELTDELK----
TRYHSIYDVFE--LPTSIPLAYFFKPRLREKVSKAIDFSQMDLKIDDLSRKG-I-HTGEN
-PKVVKMKIEPERGAWMSNRSIKNLVSQFAYGSEVDYIGQFDMRFLNSLAIHEKFDAFMN
KHILSY-----------ILKDKIKSS-TSRFVMFGFCYLSHWKCVIYDK--------KQC
LVSFYDSGGNIPTEFHHYNNFYFYSFSDGFNTNHRH----SVLDNTNCDIDVLFRFFECT
FGAKIG-CINVEVNQLLESECGMFISLFMILCTRT-----PPKSFKSLKKVYTFFKFLA-
DKKMTLFKSILFNVQ-D------------LSLDITETDNAGLKEYKRMEKWTKKSINVIC
DKLTTKLNRIVNDDE-------
>AIX98993
----MERYTDLVI---SKIPELGFTNLLCHIYSLAG-LCSNIDVSKFLTNCNGYVVEKYD
K-STTAGKVSCIPIGMMLELVESGHLSRPNSS----------DELDQKKELTDELK----
TRYHSIYDVFE--LPTSIPLAYFFKPRLREKVSKAIDFSQMDLKIDDLSRKG-I-HTGEN
-PKVVKMKIEPERGAWMSNRSIKNLVSQFAYGSEVDYIGQFDMRFLNSLAIHEKFDAFMN
KHILSY-----------ILKDKIKSS-TSRFVMFGFCYLSHWKCVIYDK--------KQC
LVSFYDSGGNIPTEFHHYNNFYFYSFSDGFNTNHRH----SVLDNTNCDIDVLFRFFECT
FGAKIG-CINVEVNQLLESECGMFISLFMILCTRT-----PPKSFKSLKKVYTFFKFLA-
DKKMTLFKSILFNLQ-D------------LSLDITETDNAGLKEYKRMEKWTKKSINVIC
DKLTTKLNRIVNDDE-------
>ARR29590
----MDRYTDLVI---SKIPELGFTNLLCHIYSLAG-LCSNIDVSKFLTNCNGYVVEKYD
K-STTAGRVSCIPIGMMLELVESGHLSRPNSS----------DELDQKKELTEELK----
MRYHSIYDVFE--LPTSIPLAYFFKPRLREKVSKAIDFSQMDLKIDDLSRKG-I-HTGEN
-PKVVKIKIEPERGAWMSNRSIKNLVSQFAYGSEVDYIGQFDMRFLNSLAIHEKFDAFMN
KHILSY-----------ILKDKIKSS-TSRFVMFGFCYLSHWKCVIYDK--------KQC
LVSFYDSGGNIPTEFHHYNNFYFYSFSDGFNTNHRH----SVLDNTNCDIDVLFRFFECT
FGAKIG-CINVEVNQLLESECGMFISLFMILCTRT-----PPKSFKSLKKVYTFFKFLA-
DKKMTLFKSILFNLQ-D------------LSLDVTETDNVGLKEYKRMEKWTKKSINVIC
DKLTTKLNRIVDDDE-------
>AGY98794
----MDRYTDLVI---SKIPELGFTNLLCHIYSLAG-LCSNIDVSKFLTNCNGYVVEKYD
K-STTAGRVSCIPIGMMLELVESGHLSRPNSS----------DELDQKKELTDELK----
MRYHSIYDVFE--LPTSIPLAYFFKPRLREKVSKAIDFSQMDLKIDDLSRKG-I-HTGEN
-PKVVKIKIEPERGAWMSNRSIKNLVSQFAYGSEVDYIGQFDMRFLNSLAIHEKFDAFMN
KHILSY-----------ILKDKIKSS-TSRFVMFGFCYLSHWKCVIYDK--------KQC
LVSFYDSGGNIPTEFHHYNNFYFYSFSDGFNTNHRQ----SVLDNTNCDIDVLFRFFECT
FGAKIG-CINVEVNQLLESECGMFISLFMILCTRT-----PPKSFKSLKKVYTFFKFLA-
DKKMTLFKSILFNLQ-D------------LSLDVTETDNAGLKEYKRMEKWTKKSINVIC
DKLTTKLNRIVDDDE-------
>SNB48511
----MDRYTDLVI---SKIPELGFTNLLCHIYSLAG-LCSNIDVSKFLTNCNGYVVEKYD
K-STTAGRVSCIPIGMMLELVESGHLSRPNSS----------DELDQKKELTDELK----
MRYHSIYDVFE--LPTSVPLAYFFKPRLREKVSKAIDFSQMDLKIDDLSRKG-I-HTGEN
-PKVVKIKIEPERGAWMSNRSIKNLVSQFAYGSEVDYIGQFDMRFLNSLAIHEKFDAFMN
KHILSY-----------ILKDKIKSS-TSRFVMFGFCYLSHWKCVIYDK--------KQC
LVSFYDSGGNIPTEFHHYNNFYFYSFSDGFNTNHRH----SVLDNTNCDIDVLFRFFECT
FGAKIG-CINVEVNQLLESECGMFISLFMILCTRT-----PPKSFKSLKKVYTFFKFLA-
DKKMTLFKSILFNLQ-D------------LSLDVTETDNAGLKEYKRMEKWTKKSINVIC
DKLTTKLNRIVDDDE-------
>NP_042105
----MERYTDLVI---SKIPELGFTNLLCHIYSLAG-LCSNIDVSKFLTNCNGYVVEKYD
K-STTAGKVSCIPIGMMLELVESRHLSRPNSS----------DELDQKKELTDELK----
TRYHSIYDVFE--LPTSIPLAYFFKPRLREKVSKAIDFSQMDLKIDDLSRKG-I-HTGEN
-PKVVKMKIEPERGAWMSNRSIKNLVSQFAYGSEVDYIGQFDMRFLNSLAIHEKFDAFMN
KHILSY-----------ILKDKIKSS-TSRFVMFGFCYLSHWKCVIYDK--------KQC
LVSFYDSGGNIPTEFHHYNNFYFYSFSDGFNTNHRH----SVLDNTNCDIDVLFRFFECI
FGAKIG-CINVEVNQLLESECGMFISLFMILCTRT-----PPKSFKSLKKVYTFFKFLA-
DKKMTLFKSILFNLQ-D------------LSLDITETDNAGLKEYKRMEKWTKKSINVIC
DKLTTKLNRIVDDDE-------
>ABF29050
----MERYTDLVI---SKIPELGFTNLLCHIYSLAG-LCSNIDVSKFLTNCNGYVVEKYD
K-STTAGKVSCIPIGMMLELVESRHLSRPNSS----------DELDQKKELTDELK----
TRYHSIYDVFE--LPTSIPLAYFFKPRLREKVSKAIDFSQMDLKIDDLSRKG-I-HTGEN
-PKVVKMKIEPERGAWMSNRSIKNLVSQFAYGSEVDYIGQFDMRFLNSLAIHEKFDAFMN
KHILSY-----------ILKDKIKSS-TSRFVMFGFCYLSHWKCVIYDK--------KQC
LVSFYDSGGNIPTEFHHYNNFYFYSFSDGFNTNHRH----SVLDNTNCDIDVLFRFFECI
FGAKIG-CINVEVNQLLESECGMFISLFMILCTRT-----PPKSFKSLKKVYTFFKFLA-
DKKMTLFKSILFNLQ-D------------LSLDITETDNTGLKEYKRMEKWTKKSINVIC
DKLTTKLNRIVDDDE-------
>ADZ29198
----MERYTDLVI---SKIPELGFTNLLCHIYSLAG-LCSNIDVSKFLTNCNGYVVEKYD
K-STTAGKVSCIPIGMMLELVESGHLSRPNSS----------DELDQKKELTDELK----
MRYHSIYDVFE--LPTSIPLAYFFKPRLREKVSKAIDFSQMDLKIDDLSRKG-I-HTGEN
-PKVVKMKIEPERGAWMSNRSIKNLVSQFAYGSEVDYIGQFDMRFLNSLAIHEKFDAFMN
KHILSY-----------ILKDKIKSS-TSRFVMFGFCYLSHWKCVIYDK--------KQC
LVSFYDSGGNIPTEFHHYNNFYFYSFSDGFNTNHRH----SVLDNTNCDIDVLFRFFECT
FGAKIG-CINVEVNQLLESECGMFISLFMILCTRT-----PPKSFKSLKKVYTFFKFLA-
DKKMTLFKSILFNLQ-D------------LSLDITETDNAGLKEYKRMEKWTKKSINVIC
DKLTTKLNRIVDDDE-------
>AAF33936
----MERYTDLVI---SKIPELGFTNLLCHIYSLAG-LCSNIDVSKFLTNCNGYVVEKYD
K-STTAGKVSCIPIGMMLELVESGHLSRPNSS----------DELDQKKELTDELK----
TRYHSIYDVFE--LPTSIPLAYFFKPRLREKVSKAIDFSQMDLKIDDLSRKG-I-HTGEN
-PKVVKMKIEPERGAWMSNRSIKNLVSQFAYGSEVDYIGQFDMRFLNSLAIHEKFDAFMN
KHILSY-----------ILKDKIKSS-TSRFVMFGFCYLSHWKCVIYDK--------KQC
LVSFYDSGGNIPTEFHHYNNFYFYSFSDGFNTNYEH----SVLDNTNCDIDVLFRFFECT
FGAKIG-CINVEVNQLLESECGMFISLFMILCTRT-----PPKSFKSLKKVYTFFKFLA-
DKKMTLFKSILFNLH-D------------LSLDITETDNAGLKEYKRMEKWTKKSINVIC
DKLTTKLNRIVNDDE-------
>ATB55778
----MDRYTDLVI---SKIPELGFTNLLCHIYSLAG-LCSNIDVSKFLTNCNGYVVEKYD
K-STTAGRVSCIPIGMMLELVESGHLSRPNSS----------EELDQKKELTDELK----
MRYHSIYDVFE--LPTSVPLAYFFKPRLREKVSKAIDFSQMDLKIDDLSRKG-I-HTGEN
-PKVVKIKIEPERGAWMSNRSIKNLVSQFAYGSEVDYIGQFDMRFLNSLAIHEKFDAFMN
KHILSY-----------ILKDKIKSS-TSRFVMFGFCYLSHWKCVIYDK--------KQC
LVSFYDSGGNIPTEFHHYNNFYFYSFSDGFNTNHRH----SVLDNTNCDIDVLFRFFECT
FGAKIG-CINVEVNQLLESECGMFISLFMILCTRT-----PPKSFKSLKKVYTFFKFLA-
DKKMTLFKSILFNLQ-D------------LSLDVTETDNVGLKEYKRMEKWTKKSINVIC
DKLTTKLNRIVDDDE-------
>CAD90625
----MERYTDLVI---SKIPELGFTNLLCHIYSLAG-LCSNIDVSKFLTNCNGYVVEKYD
K-STTAGKVSCIPIGMMLELVESGHLSRPNSS----------DELDRKKELTDELK----
TRYHSIYDVFE--LPTSIPLAYFFKPRLREKVSKAIDFSQMDLKIDDLSRKG-I-HTGEN
-PKVVKMKIEPERGAWMSNRSIKNLVSQFAYGSEVDYIGQFDMRFLNSLAIHEKFDAFMN
KHILSY-----------ILKDKIKSS-TSRFVMFGFCYLSHWKCVIYDK--------KQC
LVSFYDSGGNIPTEFHHYNNFYFYSFSDGFNTNHRH----SVLDNTNCDIDVLFRFFECT
FGAKIG-CINVEVNQLLESECGMFISLFMILCTRT-----PPKSFKSLKKVYTFFKFLA-
DKKMTLFKSILFNLQ-D------------LSLDITETDNAGLKEYKRMEKWTKKSINVIC
DKLTTKLNRIVDDDE-------
>ALF05072
----MERYTDLVI---SKIPELGFTNLLCHIYSLAG-LCSNIDVSKFLTNCNGYVVEKYD
K-STTAGKVSCIPIGMMLELVELGHLSRPNSS----------DELDQKKELTDELK----
TRYHSIYDVFE--LPTSIPLAYFFKPRLREKVSKAIDFSQMDLKIDDLSRKG-I-HTGEN
-PKVVKMKIEPERGAWMSNRSIKNLVSQFAYGSEVDYIGQFDMRFLNSLAIHEKFDAFMN
KHILSY-----------ILKDKIKSS-TSRFVMFGFCYLSHWKCVIYDK--------KQC
LVSFYDSGGNIPTEFHHYNNFYFYSFSDGFNTNHRH----SVLDNTNCDIDVLFRFFECT
FGAKIG-CINVEVNQLLESECGMFISLFMILCTRT-----PPKSFKSLKKVYTFFKFLA-
DKKMTLFKSILFNLQ-D------------LSLDITETDNAGLKEYKRMEKWTKKSINVIC
DKLTTKLNRIVNDDE-------
>QCW07387
----MERYTDLVI---SKIPELGFTNLLCHIYSLAG-LCSNIDVSKFLTNCNGYVVEKYD
K-STTAGKVSCIPIGMMLELVELGHLSRPNSS----------DELDQKKELTDELK----
TRYHSIYDVFE--LPTSIPLAYFFKPRLREKVSKAIDFSQMDLKIDDLSRKG-I-HTGEN
-PKVVKMKIEPERGAWMSNRSIKNLVSQFAYGSEVDYIGQFDMRFLNSLAIHEKFDAFMN
KHILSY-----------ILKDKIKSS-TSRFVMFGFCYLSHWKCVIYDK--------KQC
LVSFYDSGGNIPTEFHHYNNFYFYSFSDGFNTNHRH----SVLDNTNCDIDVLFRFFECT
FGAKIG-CINVEVNQLLESECGMFISLFMILCTRT-----PPKSFKSLKKVYTFFKFLA-
DKKMTLFKSILFNLQ-D------------LSLDITETDNAGLKEYKRMEKWTKKSINVIC
DKLTTKLNRIVDDDE-------
>ABF24631
----MERYTDLVI---SKIPELGFTNLLCHIYSLAG-LCSNIDVSKFLTNCNGYVVEKYD
K-STTAGKVSCIPIGMMLELVESRHLSRPNSS----------DELNQKKELTDELK----
TRYHSIYDVFE--LPTSIPLAYFFKPRLREKVSKAIDFSQMDLKIDDLSRKG-I-HTGEN
-PKVVKMKIEPERGAWMSNRSIKNLVSQFAYGSEVDYIGQFDMRFLNSLAIHEKFDAFMN
KHILSY-----------ILKDKIKSS-TSRFVMFGFCYLSHWKCVIYDK--------KQC
LVSFYDSGGNIPTEFHHYNNFYFYSFSDGFNTNHRH----SVLDNTNCDIDVLFRFFECI
FGAKIG-CINVEVNQLLESECGMFISLFMILCTRT-----PPKSFKSLKKVYTFFKFLA-
DKKMTLFKSILFNLQ-D------------LSLDITETDNAGLKEYKRMEKWTKKSINVIC
DKLTTKLNRIVDDDE-------
>YP_717386
----MERYTDLVI---SKIPELGFTNLLCHIYSLAG-LCSNIDVSKFLTNCNGYVVEKYD
K-STTAGKVSCIPIGMMLELVESGHLSRPHSS----------DELDQKKELTDELK----
TRYHSIYDVFE--LPTSIPLAYFFKPRLREKVSKAIDFSQMDLKIDDLSRKG-I-HTGEN
-PKVVKMKIEPERGAWMSNRSIKNLVSQFAYGSEVDYIGQFDMRFLNSLAIHEKFDAFMN
KHILSY-----------ILKDKIKSS-TSRFVMFGFCYLSHWKCVIYDK--------KQC
LVSFYDSGGNIPTEFHHYNNFYFYSFSDGFNTNHRH----SVLDNTNCDIDVLFRFFECT
FGAKIG-CINVEVNQLLESECGMFISLFMILCTRT-----PPKSFKSLKKVYTFFKFLA-
DKKMTLFKSILFNLQ-D------------ISLDITETDNAGLKEYKRMEKWTKKSINVIC
DKLTTKLNRIVDDDE-------
>ABF28248
----MERYTDLVI---SKIPELGFTNLLCHIYSLAG-LCSNIDVSKFLTNCNGYVVEKYD
K-STTAGKVSCIPIGMMLELVESRHLSRPNSS----------NELDQKKELTDELK----
TRYHSIYDVFE--LPTSIPLAYFFKPRLREKVSKAIDFSQMDLKIDDLSRKG-I-HTGEN
-PKVVKMKIEPERGAWMSNRSIKNLVSQFAYGSEVDYIGQFDMRFLNSLAIHEKFDAFMN
KHILSY-----------ILKDKIKSS-TSRFVMFGFCYLSHWKCVIYDK--------KQC
LVSFYDSGGNIPTEFHHYNNFYFYSFSDGFNTNHRH----SVLDNTNCDIDVLFRFFECI
FGAKIG-CINVEVNQLLESECGMFISLFMILCTRT-----PPKSFKSLKKVYTFFKFLA-
DKKMTLFKSILFNLQ-D------------LSLDITETDNAGLKEYKRMEKWTKKSINVIC
DKLTTKLNRIVDDDE-------
>AZY89542
----MERYTDLVI---SKIPELGFTNLLCHIYSLAG-LCSNIDVSKFLTNCNGYVVEKYD
K-STTAGKVSCIPIGMMLELVESGHLSRPNSS----------DELDQKRELTNELK----
TRYHSIYDVFE--LPTSIPLAYFFKPRLREKVSKAIDFSQMDLKIDDLSRKG-I-HTGEN
-PKVVKMKIEPERGAWMSNRSIKNLVSQFAYGSEVDYIGQFDMRFLNSLAIHEKFDAFMN
KHILSY-----------ILKDKIKSS-TSRFVMFGFCYLSHWKCVIYDK--------KQC
LVSFYDSGGNIPTEFHHYNNFYFYSFSDGFNTNHRH----SVLDNTNCDIDVLFRFFECT
FGAKIG-CINVEVNQLLESECGMFISLFMILCTRT-----PPKSFKSLKKVYTFFKFLA-
DKKMTLFKSILFNLQ-D------------LSLDVTETDNPGLKEYKRMEKWTKKSINVIC
DKLTTKLNRIVDDDE-------
>ARE67328
----MDRYTELVI---NKIPELGFVNLLSHIYQTVG-LSYDIDVSKFKTNCNGYVVERFD
N-SETAGKVSCVPISILLELVDRKILSKPDTSK---------TEIEIKEDLVNELI----
ENTNGFEDIMT--IPTSIPMRYFFKPVLREKVSKAVDFSRMDIKGDDISKMG-I-KHGEK
SNNISNIKIVPEKDAWMTNTSIQQLIGPMSYGTEVSYIGQFNFNFINTYPVYEKSAALNR
SP-ELF-----------KIKDRIKGL-RTRFVMFGFCYMFHWKCLIYDR--------END
FVCFYDSGGSNPNDFDHYDNFFYYSHSRGFNRNSKR---SSSLSNENADIDILFNFFVDN
YEVTSG-CINVEVNQLMESECGMFTSLFMTMCCLH-----PPKGFKGIRKTYTYFKFLA-
DKKMTMLKSILFNAD-K------------MEFKVKESSSKGIQEYKKMEEWCGKTINILA
DKITTRVNSIIE----------
>NP_955133
----MDRYTELVI---NKIPELGFVNLLSHIYQTVG-LSYDIDVSKFKTNCNGYVVERFD
N-SETAGKVSCVPISILLELVDRKILSKPDTSK---------TEIEIKEDLVNELI----
ENTNGFEDIMT--IPTSIPMRYFFKPVLREKVSKAVDFSRMDIKGDDISKMG-I-KHGEK
SNNISNIKIVPEKDAWMTNTSIQQLIGPMSYGTEVSYIGQFNFNFINTYPIYEKSAALNR
SP-ELF-----------KIKDRIKGL-RTRFVMFGFCYMFHWKCLIYDR--------END
FVCFYDSGGSNPNDFDHYDNFFYYSHSRGFNRNSKR---SSSLSNENADIDILFNFFVDN
YEVTSG-CINVEVNQLMESECGMFTSLFMTMCCLH-----PPKGFKGIRKTYTYFKFLA-
DKKMTMLKSILFNAD-K------------MEFKVKESSSKGIQEYKKMEEWCGKTINILA
DKITTRVNSIIE----------
>YP_009480586
----MERYADLVI---SKIPELGFTNLLYHIYSVVG-LCTTLDISKFITNCNGYVVDRFD
K-SRSAGKVSCIPISELMSMAKSGLLNVPSALHSLNENDTEDSEIQQKQKLVNALL----
AQYTTVKDIFS--LSTSIPLYMFFKPYLREKISKAIDFSQMNLHVDDLSRAG-I-HTGIN
-HKVVKMQIKPETDAWMSNHSIERLIAPFAYKTEIDYLGQYNLNFLNGTGIYDKPNKFYN
S-LVYY-----------NIKYKILKS-KCRYVMFGFCYLFHWKSVIFDK--------RNK
LVAFYDSGGNNPADFYHYPYFYFYSFSEGFNINKQN----STLDNVNCDVDIILRFLVDC
FGATKG-CINYEVNQLLESECGMFTCIFMILCSLN-----PPDNFRSLRKIYTFFRFLA-
DKKMTMLKSILFTTE-N------------LTINTVIPNSTGLKEYYRMEKWTRKSTQVLS
ERITTRINSLLDNYEPVH----
>YP_009177077
----MDKYTELVI---NKIPELGFVNLLSHIYQTVG-LCFDVDISKFKTNCNGYVVERFD
K-SDTAGKISCVPLSILMELVDKKILNKPDSTK---------TNLEIKSELVEELI----
KNSKGFEDIVT--IPTSIPMHYFFKPMLKEKISKAVDFSRMDIRGDDITRLG-I-FHGEN
-NRIANIRVVPERDAWMTNTSIQQFVIPMSYGTDIAYIGQFNFNFINRYPIYEKPIIFND
SP-EVS-----------KLKYLIKENRSSRFIMFGFCYMFHWKCVILDK--------HKK
NICFYDSGGNDPYDYNYYNNFFFYTNSGGFNRTSKS----SSLANENADIDILFKFFMDN
YGIIRG-CINVEINQLMESECGMFITMFMMICCIS-----PPYDFKCIKKLYTYFKFLG-
DKKITMLKSILFNTD-S------------LDFRVKNTDSDGLTEYKKMEEWGRRTINILA
NKITTRVNSLIE----------
