# Supplementary material for: Endoparasitoid lifestyle promotes endogenization and domestication of dsDNA viruses
Source: eLife. 2023 Jun 6;12:e85993. doi: 10.7554/eLife.85993 (PMC10259472; doi:10.7554/eLife.85993)
Supplement: Figure 1—source data 1. [file elife-85993-fig1-data1.zip › All_clusters/Cluster7451.aa.aln]

>scaffold_20303:1547-2420(+):Trichopria_sp_970989
------------------------------------------------------------
------------------------------------------------------------
------------------------------------------------------------
------------YIQFA-------REIITLEEPTHRYIL--KDENIWPKDVQLSSASSIQ
HKMFKAFPAKTIAKNLILKHCRLLQFDRLTDDLNVSYVEVAKNTFDAPVEDAAQQILDLW
RVKSLNSMRCGTKLHACIEYFLNTGNFYNKYFQE------I-------------------
-------------------------------NHLELEGFMNF------------------
-------------V-KFVLCRGLEPFVTELSIVDRKYPITGTIDSLFIDKRRYINIEDNL
R-KNNGKLALEMYDWKRVGE-SLLCKSK-YASKMALG------PLHFLEDTKFNQYVVQQ
NVYRHILEKDINKYNIIIAHMNLVEFIAE-TNVYNS--IPVPRLED---HIIEKC-----
---------------
>scaffold_102:15093-16119(+):Encarsia_formosa
------------------------------------------------------------
------------------------------------------------------------
------------------------------------------------------------
-------------VEKGAAFFRDKLEFVTFHESNHSYET-----DLHPSGTPLLSASSFS
KVLTPPIPWRSISKNIFFSSNPE-TRNKY--------------KNILVGATSPEEFFKKF
TEKNLKTARRGTTFHAIIETFFMYGHLNYFRGID------DDDNNDNNDNNDNEEE----
--------KAEETTDGPPPVKKVKRDKKKEPFIIELYQFYDF------------------
-------------F-TNFIADKYVPLICEVSIIGRDYPACGTVDSLFCEKYAFDEGGGGG
GNGSYVPENVILFDWKTISSHSILFDAKQRRCSKGLG------PLSDTRCTKLKLYELQL
SVYADILTTPINLYGLRDIKASLVFFSNDA-SEKNVLVLPVSLYNK---KEMLDIYEFCF
RSENIKKLENLLHST
>scaffold_1031:16132-17113(+):Aphidius_colemani
------------------------------------------------------------
------------------------------------------------------------
------------------------------------------------------------
--------------------------FIHFDEKLHVYYY--KNQ----PI--KVSVTKWI
EKIIGTFDANAIAQKCKNS-------RKYKS-LHFD-----AGGVKIADHIIVEKIKRQW
VE----KRDAGTLLHKYIEEKYKDKTALVEVPNNNLESTSISNNKFNNNGNNNDENNVGA
DNVGANSNIVLPRSTSPSSLSSDSSSSSSSSSSSVISPAVGQNFSRKKIRKIEKNIYPKT
PTPPNFDKIAFQKFENFRTEKGWSLLSSEFTVFDDEKNIAGCIDAIFIPDL---------
----SRPDEVILVDWKRAIIQ-----LSSYYY-------FNNRNYTKYPNSNYWKYCIQL
NTYALILQK---KYNLRVVDKFIVSFIPDD-CNFEIY--GVPTIYN-LEK----------
---------------
>scaffold_2882:6370-7153(+):Psyttalia_concolor
------------------------------------------------------------
------------------------------------------------------------
------------------------------------------------------------
-------------------YFKD-KNFVRLQHENHQYII-DPSLDLWKNE-KLFSASTIS
SS-LHTFPAKMIATKIINSKK---KNDKY--------------EHFKSYENGVDMLLQHW
NDTGRIAAQKGTIVHEMVENFFTYGQFDKDCTYD------DT------------------
---------------------------TFNNISIELKKVIKF------------------
-------------FNEVIVSRNYVPIQLEFAIVDREYPVVGTFDALFIKGNKLED----C
I-SATGQLRASMFDWKTCNK-EYLD------------------------SNVLEKYTLQQ
NIYKYILEKSINQYNVLIEEMYLVVFNGFENSSFKL--VKVKQLHP---RYIEQCIKK--
---------------
>scaffold_25:22138-23119(-):Eupelmus_kiefferi
------------------------------------------------------------
------------------------------------------------------------
------------------------------------------------------------
--------------------------FIHFDEKLHVYYY--KNQ----PI--KVSVTKWI
EKIIGTFDANAIAQKCKNS-------RKYKS-LHFD-----AGGVKIADHIIVEKIKRQW
VE----KRDAGTLLHKYIEEKYKDKTALVEVPNNNLESTSISNNKFNNNGNNNDENNVGA
DNVGANSNIVLPRSTSPSSLSSDSSSSSSSSSSSVISPAVGQNFSRKKIRKIEKNIYPKT
PTPPNFDKIAFQKFENFRTEKGWSLLSSEFTVFDDEKNIAGCIDAIFIPDL---------
----SRPDEVILVDWKRAIIQ-----LSSYYY-------FNNRNYTKYPNSNYWKYCIQL
NTYALILQK---KYNLRVVDKFIVSFIPDD-CNFEIY--GVPTIYN-LEK----------
---------------
>YP_009345671
------------------------------------------------------------
------------------------------------------------------------
------------------------------------------------------------
---MDTMEINKHFLQKGREFFKN-CFFVKLESLNHEYIVIEKNENIWNET-TLTSSSGII
QNLFQPFYAKSCATNISKSKN-FKVIEKY--------------KDELLDYNPIESILHTW
KTNGDLAKCIGSKVHLYIENFFKFGYSSLNQTNE------I-------------------
-------------------------------ITPILNSFLKV------------------
-------------Y-KNNLSLLYYPILMEFSIVDRKYPISGTIDGLFIEKKNVHLLN--S
N-NNHDKLPVVIIDWKTANN-DFTNPSNVKNSSYGLG------PMKFKKDNKLLRYTLQQ
NIYRLILERNINKYNVIVTKIFLIVFFKD-TNDYKI--VPINIMSN---EEIEECIIFSL
STKTINNN-TLLET-
>YP_009001226
------------------------------------------------------------
------------------------------------------------------------
-----------------------------------------------------MLS----
-----------------EVNAHPRDSRISFEEEGHLYSL--NEVP---FH--PTSVTTKI
HKYFPKFDASKIIDKMMNSANWP---------ESKY-----FG-------MSKEEIIELW
EANGYQARTLGTKMHAQIEDYFNS--GTIPEEKS--------------------------
----------------PE-----------------FCQFLQF--WK-DF-----------
-S------ELNPSYTPYR--TEWCV-------YSNNLKVAGSIDMVLK------------
----GPLGELVIIDWKRSKEI-----RK--ENPYSKG---FGL-FSHLDDCNFNHYSIQL
NCYRHILVS---AYGKIVSAMYLAIFHPDS-PTYQCM--QVPLITFPVEKLIDE------
---------------
>YP_009329328
------------------------------------------------------------
------------------------------------------------------------
------------------------------------------------------------
-----------------MLNVHPRDAFISFEEKEHLYTV--GSKR---L----TSVTTLI
SSHFSKFNASKVIDKMQNSPTWP---------KSKY-----YG-------MEKQEIIDLW
EKNGEDARNLGTLMHEQIEKFFLSQGKDLPEEKS--------------------------
----------------PE-----------------FNQFLDF--WE-VF-----------
-S------THNPGFKPYR--MEWRV-------YSEE--IAGSIDCTLV------------
----SPGGDIVIIDWKRSKGI-----EK--YSPFGKG---LGK-LSHLSDCNFVHYSLQL
NSYRHILEN---FYDKRVSAMYLAVFHPLQ-EKYKFI--EVPYMKE-VEGLIK-------
---------------
>YP_009182232
------------------------------------------------------------
------------------------------------------------MSW--TWFEFET
CSE------------------DEDNMPRRGSWTWSEDEEREEAWVEKYHLRNGVIVEN--
---NNDDDDDLKIVEEGWKRLKKDQEDILLCQDTHQYFF--KGLE---N---EFSVTKLL
KRWFP-FDRVIVSEMCVFKAKYN-HCVVYKD-NDVD-----VE-------MSAANIRNEW
EKKMGENS----EFHKKIEHMLMT--QEITDDMR--------------------------
----------------DM-----------------LYPLNDY--MK--------------
----------EKNFTFYQ--SEVKLFVTDVVFDGKKINIGGAIDALYH------------
----NKKGEAIVVDWKRCKPK-----FK--VGSYMAD-----KELSKYPDTNFWQYSAQL
NLYALMLKK---AYNITTVAKLLVFIDKDN-IRTRIF--HAAQMPE-LEQIIKW------
---------------
>YP_009165873
MQANRNNLVQKLLEATGGDFFSSADPPRFISKRPASGNSSYAFDKRQRLATPSGPAHFAR
ADLTDFALPNAPLTARSNAFGPAGSSGSSGSSVSSASSEPSGSSGSPGSSFTASLFESRS
ASSILDVDDSAGPPISLPVQTAEQVMVRRLRAKLTPLAAG-SPLFPEFSTVYTYLCERTK
QYAKKELPLDVVRMRQLYVALSRAATFVRFDAEAHVYSV--YDGKIWNTL--TFSVTKAL
ELIFDTFDADLVAKKMVESQRWK-KNALYSQ-LNFD-----EAGNPRDPKTVQNLLKNHW
KM----KRDKGTALHEYIQSQTRGQGTDFAAQMQPLPAH-------------PDD-----
--------ELMDTSENPMQIQ----------RLGEIGPLSSF------------------
-SVDHENVRAFERFTKQREANGWLLLASEYIVHCKEASLGGCIDAVFLPYP---------
----ARPDLVVLVDWKRCEID-----YGTRYSPLAPGMRYEHFYTLKFPKSNYWKYAFQL
NIYRELFER---MFNVVVIDMLIVSFPERS-EYPHVH--AVPKLHD-AQLFIEDL-IECN
KDN------------
>YP_002154742
------------------------------------------------------------
------------------------------------------------------------
------------------------------------------------------------
--------------------MDKRDERIHFIPDGHRYVV--DGSS---EG--YVSVTSLI
KTMFPPFDPDRVIRKMMVSKSAT---------SSKY-----DG-------LTPSEIKRRW
ASIGENASRLGTSMHEQIENFSLW--GNIPDAVT--------------------------
----------------PE-----------------FRYFQNF--LR-DH-----------
-----------QDLEPHR--IEWRI-------FHEEALLCGSVDMVYR------------
-----RGNDFVVVDWKRSKYV-----RR--NNPFANG---THNATKNLEDCNFNHYSLQL
GIYKYILRE---KYGVNVVDAYMVVLHPLQ-ENYEII--RPRDVSENVNQLVEER-VKKY
RPQCLSKS-------
