# Supplementary material for: Endoparasitoid lifestyle promotes endogenization and domestication of dsDNA viruses
Source: eLife. 2023 Jun 6;12:e85993. doi: 10.7554/eLife.85993 (PMC10259472; doi:10.7554/eLife.85993)
Supplement: Figure 1—source data 1. [file elife-85993-fig1-data1.zip › All_clusters/Cluster2878.aa.aln]

>QANH01000316.1:50148-50292(-):Harpegnathos_saltator
MNFINILSFFVSTNTHSKPVIFCRFVKTICNTSFRLFIFRWSFHFAFK------------
------------------
>QANH01000787.1:1269-1413(-):Harpegnathos_saltator
MNFINILSFFVSTNTHSKPVIFCRFVKTICNTSFRLFIFRWSFHFAFK------------
------------------
>QANH01000488.1:1695-1839(-):Harpegnathos_saltator
MNFINILSFFVSTNTHSKPVIFCRFVKTICNTSFRLFIFRWSFHFAFK------------
------------------
>NP_149719
MNFINILSFFVSTNTHSKPVIFCRFVKTICNTSFRLFIFRWSFHFAFKQWSKYTHTMPCF
FHISGILFHCFAICFNHC
