# Supplementary material for: Endoparasitoid lifestyle promotes endogenization and domestication of dsDNA viruses
Source: eLife. 2023 Jun 6;12:e85993. doi: 10.7554/eLife.85993 (PMC10259472; doi:10.7554/eLife.85993)
Supplement: Figure 1—source data 1. [file elife-85993-fig1-data1.zip › All_clusters/Cluster2905.aa.aln]

>scaffold_98584:5-920(+):Ganaspis_ganaspis
------------------------------------------------------------
------------------------------------------------------------
------------------------------------------------------------
------------------------------------------------------------
--------------------------------------------------FVIRNI----
----------------------------DYSFLKNLTTLKQLEITDRLCLS---------
------------------------------------------------------------
----------------------------M--QSELDFS-ILPSNTLGVINCMYCDHKNSN
YLQNFT-------NLCELYLYRCA---KEYDKI----RFPISLKKLKYSSQY--------
----HISPIFFNATEKFENLTQL---EELTVSHI---------EGLIHRLPRSLKILNLS
RKCNIV-GSEVLHEFTNLKILRT---TNYLFAMGIKCPNSLEIFECRRML----------
------------AFNYCFLKELNNLKEFYT-PM---------------------------
--------------------------------TEK-FNEHIVSCLPLCL--KK-LHCY--
-SVDKFNNLRRLINLEELHVYNTN-IIPEN----------------------VKFPITLK
KLNIGKCVIK-------NFEFLKKMR-----NLKE-LCISDVY---QTASIPLPKSV---
------------------------------------------------------------
------------------------------------------------------------
------------------------------------------------------------
--------------------------------------
>scaffold_52356:675-1605(+):Ganaspis_ganaspis
------------------------------------------------------------
------------------------------------------------------------
--------------------------------------DYVTN-----------------
------Y-----------------------------------------------------
-----------LNKFKNLKKLEIII---NKQHQDYHYLRSLNQITDLTIHFEIVNI----
----------------------------DYCFLKHLKKLKELKITDKFYKL---------
------------------------------------------------------------
----------------------------K--QSELDFS-LLHCKTLEVLHCINCDHKNSH
YLQTFS-------SLRELYLSRCT---LEYDDI----KFPTSLEKLQYLTSK--------
----QISTRFYNSTRKFQNLINL---NVLNTSHI---------RGNIKLLPRSLKQLYFN
TECEFS-EMDVLREYSNLEKILV-------------------------------------
------------------------------------------------------------
---------------------------------YK-VNEYIISCLPNSI--KK-INCF--
-KFKDYNGLSKVTNSEELSAYYWK-KVPES----------------------VVFPVTLK
KVIIANCQNE-------NFDFLNKIE-----NLEE-LRISDCY---KFHSINVPKSVNIK
YFNFS-------------------------------------------------------
------------------------------------------------------------
------------------------------------------------------------
--------------------------------------
>scaffold_106194:136-712(+):Ganaspis_ganaspis
------------------------------------------------------------
------------------------------------------------------------
------------------------------------------------------------
------------------------------------------------------------
------------------------------------------------------------
------------------------------------------------------------
------------------------------------------------------------
------------------------------------------------------------
------------------------------------------------------------
-----------------QNLTNL---EELTISHI---------EGNISRLPRSLRHLMIN
KKCNIF-GCDVLCQFVKLEKLVI---PLCLISMSITCPRSLQIFDCRRIL----------
------------IVDYSFLKDLNNLEEFYV-PM---------------------------
--------------------------------GDQ-LNEYIISCLPTSI--IK-LHCY--
-KFDDLTSLTRLSNLEELNVYSYN-EIPEN----------------------VLFPVSLG
KLNIGKCQID-------NFDFLKRMK-----NLRV-LRISHVY---KFASLYV-------
------------------------------------------------------------
------------------------------------------------------------
------------------------------------------------------------
--------------------------------------
>scaffold_131196:0-612(-):Ganaspis_ganaspis
------------------------------------------------------------
------------------------------------------------------------
------------------------------------------------------------
------------------------------------------------------------
------------------------------------------------------------
------------------------------------------------------------
------------------------------------------------------------
------------------------------------------------------------
------------------------------------------------------------
---------FFNDTEKFENLTQL---EELTSSHI---------AGLIHRLPRSLKILNLS
RKCNIV-GSEVLHEFTNLKILRT---TNYLFAMGIKCPNSLEIFECRCML----------
------------AFNYSFLKDSNNLREFYT-PM---------------------------
--------------------------------TEK-LNDHIISSLPLCV--KI-LHCY--
-NVEKFNNLRRLINLEELHVYNTN-IISEN----------------------VKFPITLK
KLNIGKCVIK-------NFEFLKKMR-----NLKE-LCISDVY---QTASIPLPKSV---
------------------------------------------------------------
------------------------------------------------------------
------------------------------------------------------------
--------------------------------------
>scaffold_71927:0-882(+):Ganaspis_ganaspis
------------------------------------------------------------
------------------------------------------------------------
------------------------------------------------------------
------------------------------------------------------------
--------------------------------QDYQYLRSLNQLTDLAIHFEITNI----
----------------------------DYCFLKHLKELKELKISDKFYKL---------
------------------------------------------------------------
----------------------------K--QSELDFT-LLHWKTLKVLNCINCEHKHSH
YLQTFS-------NLRELYLYGCA---LEYDDI----KFPTSLEKLKYLTSD--------
----QISTRFYNNTRKFQNLINL---KVLNASHI---------RGNIKLLPRSLKQLHFT
LDCEFS-GMDALCEFSNLEKILP-------------------------------------
------------------------------------------------------------
---------------------------------YK-VNEYIVSCLPNSI--KK-IHCF--
-KIKDFNCLSKVTNLEELSAYYWK-KVPES----------------------VVFPVTLK
KVLIVNCQNT-------NFDFLKKIK-----NLEE-LRISDCY---KSHNINVPKSVNIK
YFSFSEYSDYF-------EE----------------------------------------
------------------------------------------------------------
------------------------------------------------------------
--------------------------------------
>scaffold_130568:900-1503(-):Ganaspis_ganaspis
------------------------------------------------------------
------------------------------------------------------------
------------------------------------------------------------
------------------------------------------------------------
------------------------------------------------------------
------------------------------------------------------------
------------------------------------------------------------
------------------------------------------------------------
------------------------------------------------------------
------------------NLTQL---EELTSSHI---------AGLIHRLPRSLKMLNLT
KKCNIV-GSEVLHEFTNLKILRP---TNYLFAMGIKCSNSLEIFECRRML----------
------------AFNYCFLKELTNLKECYT-PM---------------------------
--------------------------------TEK-LNEHIISCLLICV--K---HCY--
-SVEKFNNLRRLINLEELHVYNMN-IIPEN----------------------VKFPITLK
KLNIGKCVIK-------NFEFLMKMR-----NLEE-LCISDAY---QTANILLPKSVLLK
YMNKY-------------------------------------------------------
------------------------------------------------------------
------------------------------------------------------------
--------------------------------------
>scaffold_23114:729-1431(+):Ganaspis_ganaspis
------------------------------------------------------------
------------------------------------VAHRMDL--QHLFS----LYPFKK
NILKYV--RDK--------------------KNLSSVNNFFRSVFYQTKIR--SIEESFT
Y----DY-----------------------------------------------------
-----------ISKFKSLRKLEILI---DID-QEYQYISALNQLTDLVTNFEVTDI----
----------------------------NYSFLKNLTKLKQLEITDKLFLS---------
------------------------------------------------------------
----------------------------T--QSQPDFS-ILPFNSLELINCQYCEYRNTH
YLQNFI-------NLRELCLYRCK---TGIDNI----DFPTSLKKLNYLTRY--------
----GIPARFYNSTQKFQNLTKL---EELTISHI---------EC---------------
---NIF-VCDVLDHFVNLQKL---------------------------------------
------------------------------------------------------------
------------------------------------------------------------
------------------------------------------------------------
------------------------------------------------------------
------------------------------------------------------------
------------------------------------------------------------
------------------------------------------------------------
--------------------------------------
>scaffold_45752:3-819(-):Ganaspis_ganaspis
------------------------------------------------------------
----------------------------------------MDL--QYLFN----QYPVRK
NILKYL--WDT--------------------RSLSSTNSFFKGLLYKTKIL--NIEDSLV
S----DD-----------------------------------------------------
-----------PCKFKNLKKLEISM---CYN-MELKHLGLLNNLIDLKVHFVIRNI----
----------------------------DYSFLKNLTTLKQLEITYRLCLS---------
------------------------------------------------------------
----------------------------M--QSELDFS-ILPTNTLEVINCMYCDHKNSN
YLQNFT-------NLRELYLYRCA---LEYDYI----KFPISLKKLKYSSQY--------
----HISPRFFSSTQKFENLTQL---EELTSSHI---------ERLMHRLPRSLKMLNLT
KKCNIV-GSEVLHEFTNLKTLRL---TNYLFAMGIKCPNSLEIFECRR------------
------------------------------------------------------------
------------------------------------------------------------
------------------------------------------------------------
------------------------------------------------------------
------------------------------------------------------------
------------------------------------------------------------
------------------------------------------------------------
--------------------------------------
>scaffold_46871:5-629(-):Ganaspis_ganaspis
------------------------------------------------------------
---------------------------------FNFVANRMDL--QYLFS----QYPIRK
NILKYL--WDT--------------------QNLSSTNTFFKDILFETKIL--NIEDSLV
S----DV-----------------------------------------------------
-----------LCKFKNLKKLEISV---CYN-VELKHLGLLNNLIDLKVHFVIRKI----
----------------------------DYSFLKNLTTLKQLEITDRLCLS---------
------------------------------------------------------------
----------------------------M--QSELDFS-ILPSNTLEVLNCMYCDHKNSN
YLQNFT-------NLRELYLYRCA---LEYDNI----QFPISLKKLKYSSQY--------
----HISPRFFNDTEKFENLT---------------------------------------
------------------------------------------------------------
------------------------------------------------------------
------------------------------------------------------------
------------------------------------------------------------
------------------------------------------------------------
------------------------------------------------------------
------------------------------------------------------------
------------------------------------------------------------
--------------------------------------
>scaffold_45628:26-410(-):Ganaspis_ganaspis
------------------------------------------------------------
----------------------------------------MDL--QYLFS----QYPIQQ
NILKYL--WDT--------------------RNLSATTNFFRSAFYETKLL--SMKDSFT
Y----DY-----------------------------------------------------
-----------IRKFKSLRKLEIFI---DID-QEYQYLSTLNQLTDLIINFEVRDI----
----------------------------NYSFLKNLTKLKQLEITDKLFLS---------
------------------------------------------------------------
----------------------------T--QSEMDFS-ILP------------------
------------------------------------------------------------
------------------------------------------------------------
------------------------------------------------------------
------------------------------------------------------------
------------------------------------------------------------
------------------------------------------------------------
------------------------------------------------------------
------------------------------------------------------------
------------------------------------------------------------
------------------------------------------------------------
--------------------------------------
>scaffold_92423:414-849(+):Ganaspis_ganaspis
------------------------------------------------------------
------------------------------------------------------------
------------------------------------------------------------
------------------------------------------------------------
------------------------------------------------------------
------------------------------------------------------------
------------------------------------------------------------
------------------------------------------------------------
------------------------------------------------------------
------------------------------------------------------------
------------------------------------------------------------
--------------------DLTNLEEFYV-PL---------------------------
--------------------------------GDK-LNEHILSCLTLSG--KR-LHCF--
-KIENYTCLNRLIHLEELNVYGYN-DIPES----------------------VKFPVSLR
KLNIGKCQIV-------NFGFLKRMK-----NLKE-MRISNVY---ILINNSVPKAINVE
YAHFLNILIIF-------NNECKNMFIKIKSNLKYV---VI-------------------
------------------------------------------------------------
------------------------------------------------------------
--------------------------------------
>scaffold_55555:925-1336(+):Ganaspis_ganaspis
------------------------------------------------------------
------------------------------------------------------------
------------------------------------------------------------
------------------------------------------------------------
------------------------------------------------------------
------------------------------------------------------------
------------------------------------------------------------
------------------------------------------------------------
------------------------------------------------------------
------------HLQYFNRIIHL---TIHF---------------------------DII
INIDYSLLTNAIFKFTNLEKIVL-------------------------------------
------------------------------------------------------------
---------------------------------YK-VNKDIISCLPNSI--KR-IYYF--
-KIKDFNYLSNLTNLEVLSSYYWK-NIPEN----------------------VIFPTTLK
KVINVQCQNK-------KFDFLNKIK-----NLKE-LLINDCY---KSYNINVPN-----
------------------------------------------------------------
------------------------------------------------------------
------------------------------------------------------------
--------------------------------------
>scaffold_145402:0-540(-):Ganaspis_ganaspis
------------------------------------------------------------
------------------------------------------------------------
------------------------------------------------------------
------------------------------------------------------------
------------------------------------------------------------
-----------------------------------------LEITDKLFLS---------
------------------------------------------------------------
----------------------------T--QSEMDFS-ILPFNTLEIINCQYCNHNNSQ
HLRNFI-------NLRELYLYRCD---TEIDNI----DFPTSLMKLKYLTRY--------
----GIPARFYNLTQKFQNLTKL---EELTISHI---------EGNISRLPRSLRQLSIL
KRCNIV-GCNVLYQFTNLQKLLI---TPSLFGMSITCPRSLQLLDCRRIL----------
------------IFDYSFLRDLTNL-----------------------------------
------------------------------------------------------------
------------------------------------------------------------
------------------------------------------------------------
------------------------------------------------------------
------------------------------------------------------------
------------------------------------------------------------
--------------------------------------
>scaffold_98701:6-312(+):Ganaspis_ganaspis
------------------------------------------------------------
------------------------------------------------------------
------------------------------------------------------------
------------------------------------------------------------
------------------------------------------------------------
------------------------------------------------------------
------------------------------------------------------------
------------------------------------------------------------
------------------------------------------------------------
------------------------------------------------------------
------------------------------------------------------------
------------------------------------------------------------
--------------------------------------------VPLSV--KR-LHCF--
-KIEDYTCLNRLIHLEELNVYGYN-DIPES----------------------VKFPVSLR
KVNIGKCQIE-------NFGFLKRMK-----NLKE-MRISNVY---MLINISVPKAINVE
YAHFFECINYF-------------------------------------------------
------------------------------------------------------------
------------------------------------------------------------
--------------------------------------
>scaffold_183932:111-399(-):Ganaspis_ganaspis
------------------------------------------------------------
------------------------------------------------------------
------------------------------------------------------------
------------------------------------------------------------
------------------------------------------------------------
------------------------------------------------------------
------------------------------------------------------------
------------------------------------------------------------
------------------------------------------------------------
------------------------------------------------------------
------------------------------------------------------------
------------------------------------------------------------
-------------------------------------------------------HCY--
-SVEKFNNLRRLINLEELHVYNMN-IIPEN----------------------VKFPITLK
KLNIGNCVIK-------NFEFLKKMR-----NLEE-LCISDAH---QTANIPLPKSVLVK
YMNKYAYDDYF-------LK----------------------------------------
------------------------------------------------------------
------------------------------------------------------------
--------------------------------------
>scaffold_88535:402-654(-):Ganaspis_ganaspis
------------------------------------------------------------
------------------------------------------------------------
------------------------------------------------------------
------------------------------------------------------------
------------------------------------------------------------
------------------------------------------------------------
------------------------------------------------------------
------------------------------------------------------------
------------------------------------------------------------
------------------------------------------------------------
------------------------------------------------------------
------------------------------------------------------------
------------------------------------------------------------
----------SLVNLEELHVYNTN-IIPQN----------------------VKFPITLK
KLNIGKCVIK-------NFEFLKKMR-----NLKE-LCISDVY---QTASIPLPKSVLVK
YMNKYEYDDYF-------LK----------------------------------------
------------------------------------------------------------
------------------------------------------------------------
--------------------------------------
>scaffold_3108:17928-18798(+):Encarsia_formosa
------------------------------------------------------------
------------------------------------------------------------
--------------------------------------------------------NLVV
S----QY-----------------------------------------------------
------------------------------------------------------------
------------------------------------------------------------
------------------------------------------------------------
-------------------------------ITDLSFT---SKN--EILDI--SEIVKLK
-------------YLKTLSLHECD---LINKNI----FFPKSIRSIWIKDCK--------
-----NTKYFYIENLEINHLSILNYEDKNVSNNI---------LVTNIKLPKTLNELCVT
SN----------------------------------------------------------
------------IINKYFLENLTNLNLLYLDII---------------------------
--------------------------------TDIDFLENI--IYPDSINKLILKIKY--
-NNKKLNFLKNIKNLDNLELYFYKKKYLSCFNLNDNLNKIKYLKIFFNFKVRLIYPKYLK
KLIVTTSNIEDHIENINKLEFLEHLEIYTNKNLEK-KIINLNL---KYNKIFINEDINLE
ISDIN------------------NKPIKLPNNIKEL---TII------------------
------------------------------------------------------------
------------------------------------------------------------
--------------------------------------
>scaffold_406:5593-6754(+):Aphidius_colemani
----------------------NLYQ----------------------------------
------------------------------------------------------------
------------------------------------------------------------
------------------------------------KLIF--------------------
--------------------------------TTFQDLERFK------------------
------------------------------------------------------------
------------------------------------------------------------
------------------------------------------------------------
------------------------------------------------------------
---------------------NL---HSLTLSGCNLNKIFE----GI-SKKTTLIYLDLT
-KCRL-------------------------------------------------------
---------NEKFDNGYLLDELINLEHINIRNNGFTLKV--YSSFLDT-CKNIRHLALES
-YTCEDQD-EITFSIKYWENLKNLEHIEIFGIFTV-ESANRLFKYCKKLKYVDVRRAYIT
DSISAMQELSKLENLECFKSNRMYDYYEE--------------------------AILSI
-----SDNCK-------KLKILEIND-----SYSF----------RYSTLSTLPSLLLFQ
YLLKLQYLEQLKLPRMVVNESIEISIVAVVDKLKNLKKLDIRSFIHITETTLIALTNSES
LKELNVGPLNVNVTDNFLSKLKGLTCLNCMDCRNITDAGVIQLINNCPDLEYLNIYRTSV
TINTI---IAASEATKNRIN--NIILTIAVQWIFEKSF----KSIN--------------
----------------------------KSIWL-----
>scaffold_54635:2180-3011(+):Ganaspis_brasiliensis
------------------------------------------------------------
------------------------------------------------------------
------------------------------------------------------------
------------------------------------------------------------
------------------------------------------------------------
------------------------------------------------------------
------------------------------------------------------------
-------------------------------HTKLDFT-LFPQ-SLEVINCKHSNHINSY
YLINFS-------NLCELYINRNT---SLYDDI----EFPTSLKKLVYLSFC--------
----SVFARFYIPTQKFQNLTEL---EKLTTSYI---------DGNINRLPRTLKKISFT
EICSVF-RCEVLCEFTNLQELEI---MHYLFGVGIKCPKSMQVFNCRRIL----------
------------INDFSFLKDFINLEEFFT-PI---------------------------
--------------------------------TEI-FTENILSCLPLSV--KK-LHCY--
-IIEDFNSIKRLINLEELHIYSCN-NILKN----------------------VKFPSTLK
KLDIGRCQIE-------NFKFLEKMI-----NLQE-LSISYLY---KYIDLLSKFELV-K
I-----------------------------------------------------------
------------------------------------------------------------
------------------------------------------------------------
--------------------------------------
>scaffold_12512:5612-6371(-):Ganaspis_brasiliensis
------------------------------------------------------------
------------------------------------------------------------
------------------------------------------------------------
------------------------------------------------------------
------------------------------------------------------------
------------------------------------------------------------
------------------------------------------------------------
------------------------------------------------------------
YLQNFT-------NLRELYIFRYN---RRLDDI----EFPTSLRKLHYMSRE--------
----SIVPRFYNSLEKYEDLNQL---EELIISHV---------QGNIRRLPRSLKLMSIV
RKSNIF-GANVLREFLNLQTLHI---QPLMLAIAIECPRSLRVFECRNIL----------
------------CVNFNFLRDLNNLEKLLL-PI---------------------------
--------------------------------NQI-VDNRVLLCIPISV--KI-LHCY--
-LIHDFIGLHRLINLKELCIYSRN-VIPEN----------------------VSFPVTLQ
KLDTGNCQIQ-------NFNFLNELS-----NLKE-LTLSYLY---VLITLPLPKSVKIT
YKR---------------------------------------------------------
------------------------------------------------------------
------------------------------------------------------------
--------------------------------------
>scaffold_13315:10979-11999(+):Ganaspis_brasiliensis
------------------------------------------------------------
----------------------------------------MDL--EYLFS----QYPIQK
NILKYL--WDT--------------------TKLSATNRFFRD-----------------
------------------------------------------------------------
-----------LLYKSKLKKLEILI---YVEQHNYQHLDRLNHLSILHINFQIRNI----
----------------------------NYSFLQNLTELKELVITDKYDLS---------
------------------------------------------------------------
----------------------------R--STKLDFS-TLPY-SLEVINCQHCDYMGSI
CLENFN-------NLYELRIMRCC---TGFDWT----TFPQSLKKLEYTSPY--------
----FIYDGYYKFTNELAHLNQL---EELTISHI---------QGNINTLPRSLKTLCIK
KVASVY-GTDSLHEFNNLQKLII---TPYTMAINIKCPESLKIFECQRLF----------
------------LYSYDFLKDLINLEELHISRI---------------------------
--------------------------------KDK-LTDNMVDCMPISI--KR-LFCP--
-KIKNLSCLIRLVNLEELCIYESE-NLPAN----------------------VSLPPLLK
KISIE-------------------------------------------------------
------------------------------------------------------------
------------------------------------------------------------
------------------------------------------------------------
--------------------------------------
>scaffold_412901:1-301(-):Ganaspis_brasiliensis
------------------------------------------------------------
------------------------------------------------------------
------------------------------------------------------------
------------------------------------------------------------
------------------------------------------------------------
------------------------------------------------------------
------------------------------------------------------------
------------------------------------------------------------
------------------------------------------------------------
------------------------------------------------------------
------------------------------------------------------------
---------------YSYLKELNNLEEFNV-PL---------------------------
--------------------------------NDS-LSIHILSCLPLCL--QR-LHCC--
-KVKNFSNINRLINLKELHIHSCN-LLPLN----------------------LTFPPNLK
ILNIGRCEIR-------NFEFLKKMK-----NLKE-LH----------------------
------------------------------------------------------------
------------------------------------------------------------
------------------------------------------------------------
--------------------------------------
>scaffold_113151:520-1051(-):Ganaspis_brasiliensis
------------------------------------------------------------
------------------------------------------------------------
------------------------------------------------------------
------------------------------------------------------------
------------------------------------------------------------
------------------------------------------------------------
------------------------------------------------------------
------------------------------------------------------------
------------------------------------------------------------
----------YTFTNELTHLNQL---EELTISHI---------QGNINTLPRSLKTLCFK
KVASVY-GTDSLHELNNLQKLII---TPYKMAINIKCPESLKIFECQRLF----------
------------LHSYDFLKDLINSEKLHISRI---------------------------
--------------------------------EDK-LTDNMVDCMLLSI--KR-LFCP--
-KIKNLSCLIRLVNLEELCIYECK-NLPVN----------------------VSLPPLLK
KISIEKKIMN--------WRNL--------------------------------------
------------------------------------------------------------
------------------------------------------------------------
------------------------------------------------------------
--------------------------------------
>scaffold_63509:1848-2391(-):Ganaspis_brasiliensis
------------------------------------------------------------
------------------------------------------------------------
------------------------------------------------------------
------------------------------------------------------------
------------------------------------------------------------
------------------------------------------------------------
------------------------------------------------------------
------------------------------------------------------------
------------------------------------------------------------
-------------------LNQL---KELIISHI---------QKNIRRLPRSLKVMSIM
RKSKIF-GMNVLREFLNLQTLHI---HPLVLDLSTERSRALRVFDCRNIL----------
------------CINFNFLRNLNHLEKLLM-TI---------------------------
--------------------------------NQI-VDRDVLLCVPISV--KI-LHCY--
-LINYFISLHKLINLEELYIYKRN-VIPAD----------------------VSFPVTSR
KLQIGNCQLQ-------NYNFLNELI-----NLKK-LILSH-------------------
------------------------------------------------------------
------------------------------------------------------------
------------------------------------------------------------
--------------------------------------
>KQ414616.1_51:425868-426930(+):Habropoda_laboriosa
------------------------------------------------------------
-----------------------------------IAMLRIIK-----------------
------------------------------------------------------------
-------------------ISYNSNIKNYKFFPIIVMSGIIKISY---------------
----------------------------NSNIKNYKFFPIIVMSGIIKISYNSNIK----
-----NYKFFPIIVMSGIIKISYNSNIKNYKFFPIIVMSGIIKISYNSNIKNYK--FFPI
IV------------------------------------------------MSGII-----
KISYNSNIKNYKFFPIIVMSGIIKISYNSNIKNYKFFPIIVMS-GII-KISYNSNIKNYK
FFPIIV-------MSGIIKISYNSNI-KNYKFF-PI-IVMSGIIKI--------SYNSNI
KNYK-----------FFPIIVMS---GIIKISY---------------------------
---------------------------NSNIKNYKFFPIIVMSGIIKIS-----------
--------YNSNIKNYKFFPIIVMSGIIKISYN----------SNIKNYKFF-P-IIVMS
-GIIKISYNSNIKNYKFFPIIVMLGIIKISCNS----NA-KVVKIPNNSNTEVYKN----
-----F------------------------------------------------------
------------------------------------------------------------
------------------------------------------------------------
------------------------------------------------------------
------------------------------------------------------------
--------------------------------------
>NP_048332
------------------------------------------------------------
-----------------------------------------MTLNYYSFI----------
EVVKYLDNPDK-I------------------HEFVSLNKIYKKYIIESGL--PIYYKHII
D-----Y-----------NE----------------------------------------
------------EYYPFITNLDCNN---C-PDITIDFLNKFTNLKVLNISNNSHLS----
ES-IDDLKLP-----NLINLNCSSCNIKSFNFL---------------------------
------------------------------------------------------------
--------------RNFNNLQILDISNNKYI-WCYELP----E-SLIKLNISKCYIENDR
YLKNLN-------NLQELNISNKL-D-LDFPNEIDINNLPKSLIKLN-------ISNCNI
INAN-----------SLKNLINL---KELDISNKLYLDF--SNEIDINNLTKSLIKLNIS
-NCNII-NASSLKNLINLKELDISNNYNINIS---SLPKTLIKLNISSCN----------
------------IKNTNFIINLDNLKELDISRN--------FNINISS---L-P-KSLIK
-LNIRTCY---IKNTNFIINLDNLKELDISRNF----NI-NISSLPKSLITLNINS-C--
-YIKHTNFINDLYNLKELDISRNYNINI------------------------SSLPKSLI
KLNISDCDIK-------NTNFINDLD-----NLKE-LDISNNY---NINISSLPKTL---
--TTLNISSC----------NIKN--TNFIINLDNLKELDISKNFNINI-----------
-----------------SSLPKSLITLNINSC-YINHTNFINDLYNLKELDISNNYNI--
NISSLPNTLIELNISSCYIKNTNFIINLDNLKKLEISKSSLYDMILHNIFTFNYLKLLDK
SNTSFTFYYKIKSKFVKIIVNREECKLLKSLYLICSLK
>NP_048311
------------------------------------------------------------
--------------------------------------MAIQLLDFYSYK----------
TLIEYLDINNINK------------------LSIIEEC---RNYNLELN--IITIYKYID
F-----------------------------------------------------------
------------YNPLEITNLDCHK---C-NIIDCNFLKPLENLEELNISENN--N----
---LNKLLLPK----SIKKLNCNNCNIKDFKFLEPLDNLEELNISCNYDS-NNS------
-------------------------------------------SLYCI--PKSIKK----
LNCNNCNIKDFKFLELLDNLEELNISCNYDS-NISLCN--LPK-SIKKLECYNCNIINCN
FLKPLE-------NLIELYISDTC-D-SNTYYLQLYYYIPKSVKILK-------YYNINI
TNFK-----------FLESLENL---IELDISENN-------------------------
--------------------------NLNNLSLY-YIPKSVKILKCHICN----------
------------ITDFKFLERLENLIELNITAN--------KNLNISSLYYI-P-KSVKI
-LFCRGCN---ITDFKFLERLKNLEILDISCNRNI-NIS-SLYYIPKSVKKLQYEC-C--
--HTDFKFLETLDNLIELSILGNRNVNISSL---------------------YYIPKSVK
KLNCLNCDIT-------DFKFLELLI-----NLIE-LNISSNT-DSNISLCNLPKSI---
--KKLDCGHC----------NLTD--CKFLEALNNLEELNISGNKNLNN--LSL------
-----------------YYLPKCIKTINYTHC-NLTDFKFLDNLIELNV-----------
------------------------------------------------------------
--------------------------------------
>NP_048312
------------------------------------------------------------
----------------------------------------MNKINQYCYN----------
EIIKYLDIKDI--------------------NNLALINFNFKKFNIYNK--AQILYSHHE
I-----Y-----------------------------------------------------
-------------NFNDIVNLNCSG---C-NITNFDFLKKLINLKILDISKNENSN----
---ISEENIPS----SLIELYCSNCNITNFDFLKKLINLKILDVSYNL-L-SNI------
-------------------------------------------NKCEI--PSSLIK----
LFIKFNNQDNYKFLEKLHNLQILDISDNW-DIDVDIYK--LPS-SIIKLYCRDSNINDFS
FIENLY-------NLKELYLTQNP-Q-SFISDY----KLSITILKLI-------CNECKI
KDFK-----------FLENLYNL---KELDISEN--------------------------
--------------------------INSNISEC-KLSNSILKFTCYKCN----------
------------IKDFKFLENLYNLKELNISEN--------INSNISE-CKL-P-NSILK
-FTCYKCN---IKNFKFLERLCNLKYLNISHN-TN-SNI-LKCKLSNSIIKVFCEPYD--
-VLTEVKINGI-------------------------------------------------
---CYS--------------FV--------------------------------------
------------------------------------------------------------
------------------------------------------------------------
------------------------------------------------------------
--------------------------------------
>NP_048310
------------------------------------------------------------
--------------------------------------MDIQLLDFYSYK----------
NIIKYLDNEDINK------------------LSIIKKC---RNFNLELN--ITILHKYIR
F-----------------------------------------------------------
------------YDPLEIKKLDCHK---C-NIKDCKFLKSLKNLEELDISYNN--N----
---LNNLLLPK----SIKKLNCNNCNIKDFKFLKQLDNLKELDISYNNNL-DNS------
-------------------------------------------SLCYI--PKSIKR----
LNCGYCKINDFNFLAPLDNLIYLNICGNRNLNNSSLYY--ISK-SIKKLNCNNCNIIDFK
FLEPLD-------NLIYLNISNNT-N-LNNF---TLFYIPKSIKILN-------CNNCNI
INFK-----------FLEPLENL---IELDISENN-------------------------
--------------------------NLNNLSLY-YIPKSVKILRCCRCN----------
------------LKNCKFLESLINLEELNLSFN--------KYSNISSLYYI-P-KSVKI
-LFCRGCN---ITDFKFLESLENLIELDISRNTNL-NNL-TLYNISKSIKILECEG-C--
-NIKDFKFLKQLDNLKVLNISYNRNINKKSL---------------------YYIPKNIK
TLYCNNCNIK-------YFKNL--------------------------------------
------------------------------------------------------------
------------------------------------------------------------
------------------------------------------------------------
--------------------------------------
>YP_008004383
------------------------------------------------------------
----------------------------------------MENINFDCYN----------
YIYNLL--NDVDK------------------IHLSTSCILFLNYSYNLK--LSFDYLKIK
D-----L--------LHYDIFYGININGW--------YGITDFKFLEQLTNLKKIDISNN
EN----SNISSVNLSLSLIEFDCTK---C-NITYFKFLEKLTNLKKLNISNNENSN----
---ISSVNLPL----SLTEFDCFDCNITDFKFLEKLIDLKKIDITYNI--NTNI------
-------------------------------------------SSVNL--PLSLTE----
FNCISCNIKDFKFLEQLTNLKKLDIHYNVNS-NIFSVN--LSR-SLTEFNCYSCIITDFK
FLEQLT-------NLKKLDIRYNI-N-SNISSV----NLPLSLTEFN-------CDYCVI
TDFK-----------FLEQLTNL---KKLDIQ-YN-------------------------
--------------------------KNSNIFSV-NLSRSLTEFNCDSCI----------
------------ITDFKFLEQLTNLKKLDIRYN--------INSNISS-INL-S-LSLTV
-FVCFDCN---IKDFKFLEKLTNLKKLDISNNK-N-SNI-SSINLPLSLTELHCNN-C--
-NIKDFKFLEKLTNLKKIK-----------------------------------------
------------------------------------------------------------
------------------------------------------------------------
------------------------------------------------------------
------------------------------------------------------------
--------------------------------------
>YP_008003641
------------------------------------------------------------
----------------------------------------MENINFDCYN----------
HVYNLL--SDEDR------------------ISLSLTCLKFLEYSYDLR--LSHNYEYIK
D-----L--------LRYDLFYDINN----Y--DYDKDSL------KKFKQFKKLNLYNN
YN----SNISTINLPSSITELDCFN---C-GIEDFKFLEKLINLKKLNISNNKNSN----
---ISYINLPS----SITELDCIYCNIKDFKFLEKLNNLKKLDISNNY--NSNI------
-------------------------------------------PSINL--PSSITE----
LDCSDSNIGKFKFLEKLYNLKKLYISNNY-Y-SNTYSN--LPS-SITELDCSCCEIEDFK
FLEKLH-------NLKKLNIKCNR-N-SNIYYI----NLPS-IEYLY-------CSYCNI
KDFK-----------FLEKLNNL---KKLCII-CN-------------------------
--------------------------KYSNISSI-NLSSSIIELDCRSCD----------
------------IKDFKFLEKLNNLKILNIYRN--------ENSNIYS-INL-P-SSITE
-LDCSCCE---IEDGKFVEKLNNLKKLNISFNK-N-SNI-SSINLPSSIIELDCRY-C--
-GIKDFKFLEKLNNLKILNISMNENSNISYI----------------------NLSSSII
ELDCRSCDIK-------DFKSLETLD-----NLKK-LNISCNK-NSKIYYINLP-SI---
--EYLYCSHC----------NIKD--FKFLEKLNNLKKLDISDNKYSNI--SS-------
-----------------INLPSSIIELDFSDC-DIKDFKFLEKLHNLKKLDISSNYNSNI
SFINLPLSITELDCSYCDIEDFKFLEKLNNLKKLYKSYNND-------------------
-----MYYNFI---------------------------
>YP_008003523
------------------------------------------------------------
------------------------------------------------------------
-------------------------------------------------------MELPI
E-----I--------LEIVINYLDNDTKIKF--IKSKCII------PKLIHFIKC-----
------KSLNNINNFINLRELDCSK---C-YITNFKLLEKLHNLKKLDISNNYNNN----
---ISTINLPS----SIIELDCKFCNIKDFKFLEKLLNLKKLDISNNY--NNNI------
-------------------------------------------STINL--PSSIIE----
LDCSDSNTEDFKFLEKLINLKKLNISCNNNR-NISYIK--LPS-SIIELYCKFCDIKDFK
FLQNLI-------NLKKLNISCNN-N-RNISYI----KLPSSIIELD-------CKFCNV
EDFK-----------FLENLNNL---KKLNIS-RN-------------------------
--------------------------ENSNISSI-NLPSSIIELYCKFCN----------
------------IEDFKFLEKLNNLKKLNISRN--------ENSNISS-INL-P-SSIIE
-LDCKFCN---IEDFKFLEKLNNLKKLNISRNK-N-SNI-SSINLPSSIIELYCKF-C--
-NIEDFKFLENLNNF---------------------------------------------
------------------------------------------------------------
------------------------------------------------------------
------------------------------------------------------------
------------------------------------------------------------
--------------------------------------
>NP_048082
------------------------------------------------------------
----------------------------------------MNNINLYCYE----------
NLLKYLDDKNK--------------------HKLAKVSKIFQYYNYQLN--IPIHYSYFS
H-----Y-----------------------------------------------------
-------------KSKYIKILNCEK---C-NIKDFKFLEKLSNLEILNISDNKNSN----
---ISKCNLPN----KIKKFICVRCDIKDFNFLERLFRLQMLDISYNYIK-SNI------
-------------------------------------------SKCKL--PISLIE----
LYCKNCTNNNFYFLNDLPRLEILDISCNNKIININNIR--LSK-KLIKLNCSNNNISDIK
FLEHLS-------NLEILNISYNK-I-SYIYNY----KLPNNLIELN-------CKYNNI
KNFK-----------FIERLHNL---KKLNISNN--------------------------
--------------------------KKSNISKC-KLPQTIINLNIKACD----------
------------ITDFSFLEPLNNLEKLNITEENY-----DNETNLSK-CKL-P-VSLRV
-LKSTDFN---VCNYLFLERLINLEILYINDFFDF-ESI-LIRSLPISLKEINLSSCC--
-YIDDIKFLEPLINLKKLNISDNRNLKITEC----------------------KLPISLI
ELDCSSCDIT-------DFKFLEPLI-----NLKK-LNISDSR-NLKIIECKLPISL---
--IELDCSLC----------DIND--FKFLEPLTNLKTLTISFNTNILE-----------
-----------------CNLPSNLKIINK-------------------------------
------------------------------------------------------------
--------------------------------------
>NP_048324
------------------------------------------------------------
------------------------------------------------------------
------------------------------------------------------------
--------------------MY---------------------------------KIYFR
D-------IDK-YKKEDIIFLDCSK---Y-FIKNFKFLESLPNLQILYISCNKNSN----
---IEKIKLPK----TITEFVCDNCDIRSFKFITNLPNLKKLNISVNF--NSDI------
-------------------------------------------EKCKL--PESIIE----
LICEYCFIKDYSFINNLPNLQILNISNNFEP-IEY--I--NIQ-NLIDFNASNCIINNFS
FLENSK-------LQKLNLCGVCI-T-NKLSKH----KLPNTIIKLN-------CNRCDV
IDFS-----------FIESLINL---ETLFIK-YN-------------------------
--------------------------VNSNISSC-KLPNSIKYIDCEECL----------
------------ITDFTFLEPLHNLIKLSISYN--------MNSNINI-INL-P-KFIQE
-FTCKKCN---INDFSFLLSLSNLLILNISCND-----V-LKCILPNSIKSLKCYC-C--
-NIKDFSFLSPLKKLKYLDICNNPNSNITRD----------------------MIPSY-V
NFICKRNDVK-------EFNFNGINV-----NFKEYIYFSSDE-----------------
---------C----------DFSD------------------------------------
------------------------------------------------------------
------------------------------------------------------------
--------------------------------------
>NP_048328
------------------------------------------------------------
-----------------------------------------MALNYYSFV----------
ELIKYLNNPDE-I------------------HGLISLNEIYKSYIIESRIELLFYYRDIK
E-----Y-----------DE----------------------------------------
------------KYYPFITNLDCSN---C-PDVTIDFLNKFINLKVLNISNNSHLS----
ED-IDDLRLP-----NLINLNCSSCNIKFFDFLSKFTNLQVLDISNNINCEDKSINVLNI
LTNLKILNISNNNCDYKIIDNLNKLKKRLQVLNISNNEQLSKKIDYLR--LPNLID----
FNCSSCNIKSFNFLNNFTKLQILDISNNENI-WTYALP--LPP-FLIKVNCSGCNITNSD
FLRYVD-------NLEELDISNNP-D-------LKIEYMPTKIKKLN-------ISECYI
KNDN-----------FLKGLNNL---QELNISYNPYNYFRKSIEIDIDNLSNTLIKLYLR
-KCNIK-NVSSFKNLINLQELVISENRQVNIN---NLPDELISLNLSSCK----------
------------IINIEFPK---KLKELNLSKT--------YISNIKN---L-P-KSLIK
-LDISYCN---LKNDNCLKDLNNLKELDISGNW----EI-CFSSLPKSIIKIKCKN-C--
-NITNTDFLNNLDNLQELDMSVNYYININKS------------------RRIDNLPKKLI
KLNINNCDCA-------YISFK-GLD-----NLEE-LEMIRNT---C-LIDYLPKSL---
--IKLHG--------------YTH--TFKIKDLNKLTTLCLPGIIKINI-----------
-----------------EDLPKSLIELDISTCKYIINEDCLKNLYNLKELTMSINCNI--
IKQTLPESLIKIKIKLCKYSYDDFIKDIYDKKLNLSNEYGKYISFLPEIIKNNYNAFKIH
LI--DNIYNLKKIKSIDISNNECRCHCLGL--------
>YP_008004057
------------------------------------------------------------
----------------------------------------MIVLNFDCYK----------
HIYNFL--SHNDR------------------NSLALTCIKFLEFSYNLK--LCYNYEYVK
H-----I--------LYYDLFYGLQSNNIY--------KIINLR------NLKHLTLKSY
F--------ENIQLN-----------------SHFKI---------------LKKK----
---VSLFDLPT----SITEFNCYNYIIQDFKFLEKLNNLEKLNIFNSM--NNNI------
-------------------------------------------NSLDL--PSSIYE----
FNCSYCDITDFVFLEKLNNLKKLNISYNMNT-NIFYTN--ISN-KLEEFKCNYCNLVDFK
FLENLI-------NLKILHIAFNV-S-SNIFSV----KLSYNIIEFD-------CSHCKI
YDFK-----------FLEKLYNL---KKLNIS-YN-------------------------
--------------------------NNTNISCV-NLTTKIEEFNCNNCN----------
------------ITDFKFLESLINLKLLYISYN--------NNSNISN-IKL-P-STIRE
-LECYNGN---ISDYRFINKLINLQKLYII------------------------------
------------------------------------------------------------
------------------------------------------------------------
------------------------------------------------------------
------------------------------------------------------------
------------------------------------------------------------
--------------------------------------
>NP_048088
------------------------------------------------------------
------------------------------------------------------------
------------------------------------------------M--FYVKYEDIE
K-----F-----------------------------------------------------
-------------KPEEVKSLDCSH---R-KIKDFKFLDKFVNLEILDISNNNDSN----
---ISE-YIPK----SIKELYCKECNISDFKFLEHLFNLEILDISKNI-N-SNI------
-------------------------------------------YECNL--PKSLKQ----
LYCIQCNISDFKFLEMLSNLEILDISENI-NSNICDCE--LPQ-SLKKLYCKECNISNIK
FIENLF-------NLELLNIFLNN-I-TDLSNI----KLSDKLIDFN-------CSCNII
KDFK-----------FLEKLNNL---IKLDIGHND-------------------------
--------------------------INSNIDKC-NLPVSIVVLDCICNN----------
------------ITNFKFLENLINLKELDVSFNFIYVNNDYDISNFTK-CNL-P-LSLTK
-IRCVYFN---IEDYSFLTRLVNLEVFITDPHYK---E---ICKYVPPSVSIIYSL----
------------IK----------------------------------------------
------------------------------------------------------------
------------------------------------------------------------
------------------------------------------------------------
------------------------------------------------------------
--------------------------------------
>YP_008003809
------------------------------------------------------------
----------------------------------------MENINFDCYN----------
HIYNLL--SDKDR------------------ISLSLSCVKFLEYSYDLR--LSHNYEYIK
D-----L--------LHYDLFYDIND----Y--YFYKYSL------KNLNNLKKLDISNT
YN----SNISTINLPSSITELDCFN---C-GIKDFKFLEKLNNLKKLDISCNKKSN----
---ISYINLPS----SITELDCYSCDI-DFKF----------------------------
------------------------------------------------------------
-------------LEKLNNLKILNISNNY-Y-SNTYSN--LPS-SITELYCYYCDIKDFK
FLEKLH-------NLKKLDISCNN-N-SNISSI----NLPSSIKELD-------CNYCGI
KDFK-----------FLEKLYNL---KKLNIS-GN-------------------------
--------------------------YNSNISNI-NLPSSIITLDCYSCD----------
------------IKYFKFLEKLNNLKKLDISCN--------NNSNISS-INL-S-SSITE
-LHCRSCD---IKDFKFLEKLINLKKLNMSWNI-N-SNI-SSINLSSSLIDFNCGK-C--
-NIEDFKFLEKLINLKKLDMSWNINSNISYI----------------------NLSSFII
DFDCSECDIE-------DFKFLEKIN-----QFKK-LDISHNK-NSNISYINLSSSI---
--TELDCSFC----------EIED--GKFLEKLINLKKLDISHNKNISF--ID-------
-----------------LPLSTAIIYNNFSQG-FI-------------------------
------------------------------------------------------------
--------------------------------------
>YP_009345637
------------------------------------------------------------
------------------------------------------------------------
MNLKYLL--------SQTPIRDNILFYIPHRKNLSSVCRDFRYMYYEMNAMVLKEK--NM
L-----------------DY----------------------------FKNVNALSITIN
DEKDQRFGNQIALKGKSLKSLKIHL----STKFSFNFLERMSNLSELILTEDYY-YYRNS
ESILDLNFLPK----SLKKFHYNSEHYKNFSA-LKKLNLEYLHLRQKKILNE--------
-------------------------------------------NDFSL--PSTLKHLHFT
SHNYSI-QLSFSLLHNLENLTYLSVQNFYGS---LSFL---S-TRIKKLELSNCMIDDYS
GLSQLI-------NLDRLQFVGLCEENSVEKEI----IFPLNVKYITLHLNEIHCYY---
---------------NFKNSINI---KRLLFQIP--------------------------
----------------------------SDYYQKLLYPNFIHEVHLPYID----------
------------DDNYEILQNLYCNTINIHYQNTFT---NRLMSYINP-------DYIEQ
-IRCE------RIGVYDLSNFKKLKLLAIKRFP------YYTLKYPKSLCDVVYG-----
------------------------------------------------------------
------------------------------------------------------------
------------------------------------------------------------
------------------------------------------------------------
------------------------------------------------------------
--------------------------------------
>NP_048326
------------------------------------------------------------
------------------------------------------------------------
-------------------------------------------MNEELK--KYK-YEDII
N-----N-----------------------------------------------------
-------------KYEYIKFLDCTN---R-NIKNFKFLELLTNLEILIISDNPDSN----
---ISLCKLPN----KIKRFECNYCNIKDFKFLEPLENLEILDISENY-N-SNI------
-------------------------------------------SLCKL--SNKLKK----
IICNYCNIKDFKFLEPLENLEILDISENY-NSNISDCN--LSK-KLIKLDCKFCNIVDFK
FIENLE-------NLQILDISWNK-D-AIISKY----KIPLSLIEFK-------CQYCKI
SDFK-----------FLESLINL---KILNISKN--------------------------
--------------------------KNSNISDC-ILSSSIIEFNCIFCR----------
------------IYDFKFLQNLFNLKKLYISYN--------FHSNISE-CTL-P-VSLIK
-LECKYCN---IVNCNFLKNLSNLQILDISNN-NR-CHI-SYCKLSSSIIEFRC------
------------------------------------------------------------
----KSCKLL-------NFKFLEDLY-----NLQI-LDISNNP-NSNISDCVLSSKL---
--IKLYCEKC----------NIKN--FEFIKIFK---KLEIYINNYF-------------
------------------------------------------------------------
------------------------------------------------------------
--------------------------------------
>NP_048087
------------------------------------------------------------
------------------------------------------MINIYCYK----------
NIIQYL--DINDI------------------HKFCEISTVYRDYNIELQ--IPINYDNIK
Y-----Y-----------D---DESIINLDC--SKKKDIILDFKFLEKLINLQILNLCFN
DP----LYIDNIKLSTTLTSLNISK---C-NKSDLGFLSKLINLKSLDMSYNKKPK----
---IHNDELPT----SLTTLNVSNCCIRKFKFLEKLHNLESLNISYNV--RSNI------
-------------------------------------------SKCKL--TPRLKN----
FICKSCNIMDFRFLENLHNLEILNISGNYDP-NIYNYI--SST-KLINFNCLSCGILNFK
FLEKLS-------LLESLKIGDIS-N-SNIYEC----NLSNTIKYLY-------YSCYYI
NDFK-----------NLSKLINL---KILNISVRSSNDLIYELPTSLNSIS-----MHVY
-ENFNF-NNSNFKNLINLQTLDIRFSKNINIQIY-DLPISIVKLDCSHSS----------
------------ILDFAFLENLVNLKKLNISRN--------RNANISN-YIL-P-ISLIE
-LDCTSCN---IKDFKFLESLESLKKLYISYNE-N-SNI-SECILPKSLIRLECKN-C--
-NIKDFKFVEPLQSLKDLYISYNKDSNISNC----------------------ILPKSLI
RLECKNCNIK-------DFKFVEPLS-----ILKY-LYMNNNK-SSFIYKCNLPISL---
--IELECILC----------GVRKDSLKFTDRLINLKYFKYKKK----------------
------------------------------------------------------------
------------------------------------------------------------
--------------------------------------
>NP_048081
------------------------------------------------------------
----------------------------------------MNNINLYCYE----------
NLIKYLKDSDI--------------------HNLASICELFQYYNYQLN--ICVNHYYKN
Y-----Y-----------------------------------------------------
-------------KPKYIRNFNSSDRFGL-TITDFTFLEELNNLEILDISNNEKLN----
---ISKCKLPN----KIKKFICVRCDITDFKFLEPLINLEVLDISYNI-N-SNI------
-------------------------------------------SNYKL--SKQLKE----
FICEKCNITDFTFLKKLNNLKVLDISENY-ISNISKCK--LPK-TIKKFICDRCDITDFT
FLEELI-------NLEILDISNNI-I-SNISNY----KLSKTIKKFI-------CARCAI
TDFT-----------FLEELINL---EILDVSYN--------------------------
--------------------------HKLNISEC-ELPISLKKLYCNNCFIKNNTLLKKL
INLTILNISFNKITDFKFLENLTNLEILDISEN--------KNSNISK-CKL-S-KTIKK
-FICSRCA---ITDFKFLEHLTNLEILDVSYN-YE-ANI-SEFKLSISLKELNCSDCY--
-KTKDFKFLERLINLQKLNISYTFSSNISTC----------------------ELTSTLV
ELNCSTCKIN-------NFTFIEKLY-----NLKI-LDINNNP-NSNISECKLSTAL---
--IELDCTIC----------NITD--FKFLEPLINLQKLNICGNHDSNIS---I------
-----------------CKLPLSLIELNCMYC-YISDFKFLEPLKSLKILNICKNGSSNI
IYCNLSPTLETIFYAKHDI-DFEYI--NNSLHKLVYDFTSDSDSDS-----------DSD
SDSDSGIYD-----------------------------
>YP_008003833
------------------------------------------------------------
----------------------------------------METINFDCYS----------
KIYEFL--SDNDK------------------LSLSKTCMRFLYFSQYLK--QQYIHYKIK
D-----F--------INYDMCYGVHINDINK--I------------KHLNNIKALKLYRD
TD---IKYIE--DIPIFLEELFINK---C-RISDLKFLENFKDLKILYMRDNKNNN----
---ISSVNISS----ELKDLRLDNCKIRDLKFLENLKKLKKLNINNNYNFDT--------
--------------------------------------------SIQL------------
-----------------------------------------SR-FITEFSCARCNIDNFT
FLENLT-------NLKKLDISKNI-N-SNIDKV----NLSITILEFS-------CSRCNI
DDFT-----------FLENLTNL---KKLDIS-KN-------------------------
--------------------------INSNIDKV-NLSITILEFNCTHCH----------
------------IKDFMFLEKLINLKKLNISEN--------TKNNINQ-INL-P-IIMTD
-FNCSMCN---IKDFSFLYKLKNLKTLNISMNN-K-IIN-IYK----IYREMR-------
--VNGYKR----------------------------------------------------
------------------------------------------------------------
------------------------------------------------------------
------------------------------------------------------------
------------------------------------------------------------
--------------------------------------
>NP_048080
------------------------------------------------------------
----------------------------------------MNN--LTYYK----------
EKLKKLNNDLNKI------------------HKLAARNKLYRKYNSILN--IPLHENHIK
Y-----Y-----------------------------------------------------
-------------NPKHVRKL---Q---C-SGKIPNNLEKLINLECLTICCA--------
------------------------------------------------------------
------------------------------------------------------------
------------------------------------------------------------
------------------------------------------------------------
------------------------------------------------------------
-----------------------------SKIES-KLPISLKKIVFFNCK----------
------------ITDFKFLENLYNLEKLFIINN--------KKSNISD-CKL-P-ISIIE
-FCCNKCE---ITDFKFLEDLYNLKKLYISGNK-N-SNI-SHCNLPIKLTELECSY-C--
-NILDFKFLKNLYNLKKLFITGNNNSNISNC----------------------ELPFKLI
KFVCINCNIT-------DFNFLKSSN-----NLRI-ITISN-------------------
------------------------------------------------------------
------------------------------------------------------------
------------------------------------------------------------
--------------------------------------
>NP_048325
------------------------------------------------------------
------------------------------------------------------------
------------------------------------------------------------
------------------------------------------------------------
----------------------------------------MCDIKILNISNNKNP-----
-----NFNIPN-------------------------------------------------
----------------------------------------------------YITE----
FICTNCDIKDFSFIEKLDNLEILNISNNPNS-NISKCL--LPK-SIKTFICIDCNITDFK
FIEKMP-------NLETLIISYNT-N-SNIYQC----WIPNSIITFV-------CIGCYI
SDFS-----------FIQFLPNL---KILDIS-YN-------------------------
-----------------------------KHAYI-ILPVSIIKLVCTNCS----------
------------IKNFRFLEKLHNLQILDISNN--------KNSNISN-CNL-S-KLIIE
-LTCCGCK---IYNFKFIEKLKNLQILNLSRNYVY-SNI-NDCNLPITIKKLTLGF-F--
-KDINYKFINKLLNLEILILEYII----CSL----------------------TIPNTIK
ELYLFYCEIK-------DFKFIESFK-----YLKK-LHIIHNNSYSNILDCIIPTSV---
--CEYKFEI---------------------------------------------------
------------------------------------------------------------
------------------------------------------------------------
--------------------------------------
>YP_009345639
------------------------------------------------------------
------------------------------------------------------------
MDLKFLL--------SQTTICDNIVAYLPQTRNLSLVCKDFRHLFYKTQRLKLKRN--LH
Y-----------------KVC--------------------------KFKKLKSLEFNLT
-KRVKKFCYQLGESHSSIQKLCIEV----KSVVNFDFIKKFTNLTELYLYNNSTSFIPKL
NYILDIKLLSK----KLKILVYDFVFINGNYL-INLENLEYLSLNQNHTLTE--------
---------------------------------------------LKL--PLSLKSFEFK
KTCESFNFYSFNIFADLKKIKFLNISNFYGT---LECI---SSTNIECLILESCVITDFS
RLSFLI-------NLKEFYMKSCYDRNPMVKNI----IFPENLEKITLYSNNIHCIF---
---------------MMQNIIFL---KMLLINTL--------------------------
----------------------------YNDKQQLYLPKYILQMYVPK------------
------------SNDYCFLNQLTCRDIIFPKKMKIT---RKIISYLNT-------YSIES
-IECH------IVAFNNLCIFPRLKYLILSSTSGM--NKKHSFAYPENFRKLIYNNL---
------------------------------------------------------------
------------------------------------------------------------
------------------------------------------------------------
------------------------------------------------------------
------------------------------------------------------------
--------------------------------------
>YP_008004557
------------------------------------------------------------
----------------------------------------MNK---------IKSICDAK
HYLKYL--SYT----------------------------------------NRILF----
------------------------------------------------------------
------SKVQNILHYDIIKKLYIDK---NDDIIDYNILKNLNNLEELYILHNNNNI----
-----LNHIPT----CIKVLNISNLDLQNVNFLHYLDNLIDLNISKNY--RCKI------
-------------------------------------------TEILL--PKSIEI----
LDCSACFVDNYNFIKNLSNLKILNASCND--IHNLTDN--LST-TIEELVLENIYIYDCK
FLEKFI-------NLNKLNISFNK-NENKISLD----GIPKNIKYLN-------IYETNV
NNLL----------QSIQNFPNL---EKWDYAYYNLYYIDNLSHINISKFN-NLKYLDLR
-NITIN--SDILLKHTKLKNIIIDFRSANPNANI-ELPTSTEIINICN------------
---------NKNKNNYYFINDLINLKKIIIEDCI-------LDSIISN-DNN-S-VEAIS
F--KAEKFNLSIYNFKCLYNFKNLKRLILDIYS-E-YNI-NKIKLPESITHITITNIN--
-LLKNINYIKNLKNLIYFEVTNLDNFDINNK------------------------QLYHI
NVDLSNTNIK-------YFKLRPYYT-----NYER-LNIYN------RIIFVLPDNI---
--EVIEHLEYC---------HYPS---FLQLFYKNLKRIIIYSEYVFKQNLYNF------
-----------------YKYTQ------------VK------------IIEKDINAEID-
-------KIIDIDSETLDI-----------------------------------------
--------------------------------------
>NP_064796
------------------------------------------------------------
------------------------------------------------------------
------MDLLN----------------------------------------SD-------
------------------------------------------------------------
------IILINILKYYNLKKIIINR---D-NVININILKKLVNLEELHIIYYDNNI----
-----LNNIPE----NIKSLYISNLNIINLNFITKLKNITYLDISYNK--NSNI------
-------------------------------------------SNIIL--PHSIEF----
LNCESCNINDYNFINNLVNLKKLIISKNK--FGNFNNV--FPI-SIVELNMESIQIKDYK
FIEKLI-------NLKKLDISFNV-KKNNIHLI----KFPKSITHLC-------DYQSYK
ENYN-----------YLKNLSNI---IEYEFDDT---IDVKLSDIDISKYY-NLQYLDIQ
-NCEIN--TDILLCHTKLKKIKINFNNSKKNIII-DLPISLECLKISN------------
---------NFNINNYYFLTQLIRLKKIKIVNSY-------INILNA---CK-S-IEIIK
FISCKSTY---NFNFNCLEKYKKLDTLSLGFNN-I-YNL-NECILPISIRQIIINNVE--
-IIKKSNFLNNLYNLEYFEINSIICNDII-------------------------------
TINLSKIKIK-------HFKIIYCND--------------T------LFNIMLPDTI---
--EIIEYIHD----------KNIN---LDWKKYKNLKKIKTL--NNMKDILYKI------
-----------------YKNTN------------VE------------IEII--------
------------------------------------------------------------
--------------------------------------
>NP_048085
------------------------------------------------------------
------------------------------------------------------------
------------------------------------------------M--DYINYEDIE
K-----Y-----------------------------------------------------
-------------NPEYIKKLNCSN---R-NITDFKFLEKFINLEVLDVSKNPNSN----
---IADCDLSK----KLIELNLSKCYLNDLKFIEPLTNLKQLNISYNYNISQKI------
-------------------------------------------NKIIF--PISITL----
FNCSSCFIKDFSFLEKLINLKILIIRENS-FSNIIYCN--LPT-TIVTFDCSKCNIKDFT
FLEELN-------NLHTLNIEKNN-N-SNISTR----ILPASLIVLL-------CRYCNI
EDFS-----------FLECLPNL---KLLDPGYI--------------------------
--------------------------HNSNLNEC-RLPEFLNIINN--------------
------------------------------------------------------------
------------------------------------------------------------
------------------------------------------------------------
------------------------------------------------------------
------------------------------------------------------------
------------------------------------------------------------
------------------------------------------------------------
--------------------------------------
>YP_008004014
------------------------------------------------------------
-------------------MS------NNITKINNL---KMES---------KFSKNNAI
ETINNL-KKIK----------------------------------------NCLLY----
------------------------------------------------------------
------SDVKNFIKYDIIDILHIDE---VNEEDNFSVLKNLNNLKELHIFTDNSNI----
-----LINIPI----SIKKLYIPNLDLENVNFIYNLKNLNILDISHNK--FCNI------
-------------------------------------------MEIIL--PSTLEE----
LYCNYCDINDYRFIKNLNNLKILSIAGNS--GVSLSDN--IPH-SIENLNIESVEMFDYG
FIENLK-------NLNILNLSYIN-KKNNLHLI----KYPQKIKYLD-------IYESNI
ENFS----------VFIKNFPNL---ETFEFHNDNYLFS---SSVDLSAFI-NLKILNLE
-NTIIN--SDLLLSNTKINNITINFEKYNNKYII-ELPQTVENIKII-------------
----------KKYNYYSFIEDLCNLKHVIFENCT-------IIKNLTL-C-K-S-IKSMC
FIQSSNDKNYTRYDFSLLSKLSNLVKLSLDIYD-C-NNL-NYIDFPDSLTDIIIKNME--
-LLKNINFLKKIKNLSSLSIEGIDNYIDLNS------------------------KYQTI
HVDLTSIELK-------YFKVEYKSD-----YFKN-CNINN------YITYQLPNSI---
--ETIEYLGA----------DLPN---YLQTKHINLKNITIKSDYCFKNYILEN------
-----------------YKNIN------------IK------------LINYNDDM----
------------------------------------------------------------
--------------------------------------
>YP_008003607
------------------------------------------------------------
----------------------------------------MEITKESILK----MIENPY
NIIKYS----------------------------------------------------VI
K----DY-----------------------------------------------------
-----------IR-----------------------------EFGNLIERLEIDTN----
----------------------------NYCNLYNFANLKFLKIIDNSKVEKNIVYR---
-----------------------------------------------R-FYQRIYKL---
YYYMDAISMIIYFYKKLNNLKTLRIFTNSASKTNLSSV-IFPK-TLNIIQFDNI------
---------------------------GKLENY----DFIKNLDNLKYLEIDKPCNELLP
KKYKKLNINFSIPLNYLDNLEVL---KIKNITIN---------EDFIKNLPINLKDLYLV
-DCEFE-GMDFNLEYINKLNVLHMKCMTIFDEIT--------------------------
------------------------------------------------------------
------------------------------------------------------------
----------------------------------------------------IKLPNNIK
EINLTETYTP-------NYDFLEKLP-----NLIK-LFIDPDD---LHICKNLEL-KNIN
YTDIE-YMNDI-------YEDCENGSKYFRESNSYR---F--------------------
------------------------------------------------------------
------------------------------------------------------------
--------------------------------------
>QBH67019
------------------------------------------------------------
-----------------------------------------------MLH----FYAYRQ
-LYNYLDVYSR--------------------DALARTCTTYMKFSYELKHV--FIDEFDD
D----ET-----------------------------------------------------
-----------ILNYDCVYGIVVNL---CR-----------------------QKI----
----------------------------SIESVKKMKNLVKL---SVVASS---------
------------------------------------------------------------
----------------------------V--DQIVDFV-PVCVQNL-SI---KCGHGDMK
ILLQFMYSQLHYLDTLSVFTMRCQ----QIKNF----NLPLSIKKLYLNTPL--------
----LIDDLN------LSRLCYL---TTVSFKGL---------RWGNISLPSTVKDL---
-----------------------------------------TVHDC---A----------
------------LRDTNFTEKLSSLQKFIVEQN---------------------------
--------------------------------YCE-IND-VL--LPNSIVHLK-LEKC--
-CITDFSFLTNLTNLRVLNVSNNPRSNLHC----------------------VQLPQTIR
VLVCDYCRLR-------NFEFLDKLK-----NLKE-HYKNRAY---INNRPMNPMF-RI-
------------------------------------------------------------
------------------------------------------------------------
------------------------------------------------------------
--------------------------------------
>NP_663180
------------------------------------------------------------
-----------------------------------------------MLH----FYAYRQ
-LYNYLDVYSR--------------------DALARTCTTYMKFSYELKHV--FIDEFDD
D----ET-----------------------------------------------------
-----------ILNYDCVYEIVVNL---CR-----------------------QKI----
----------------------------SIESVKKMKNLVKL---SVVASS---------
------------------------------------------------------------
----------------------------V--DQIVDFV-PVCVQNL-SI---KCGHGDMK
ILLQFMYSQLHYLDTLSVFTMRCQ----QIKNF----NLPLSIKKLYLNTPL--------
----LIDDLN------LSRLCYL---TTVSFKGL---------RWGNISLPSTVKDL---
-----------------------------------------TVHDC---A----------
------------LRDTNFTEKLSSLQKFIVEQN---------------------------
--------------------------------YCE-IND-VL--LPNSIVHLK-LEKC--
-CITDFSFLTNLTNLRVLNVSNNPRSNLHC----------------------VQLPQTIR
VLVCDYCRLR-------NFEFLDKLK-----NLKE-HYKNRAY---INNRPMNPMF-RI-
------------------------------------------------------------
------------------------------------------------------------
------------------------------------------------------------
--------------------------------------
>YP_008004255
------------------------------------------------------------
----------------------------------------MDK---------IKSICDAK
HYLKYL--SYT----------------------------------------NRILF----
------------------------------------------------------------
------LKVQNILHYDIIKKLYIDK---NDDIIDYDILKNLNNLEELYILHNNNNI----
-----LNHIPT----CIKVLNISNIDLDNVNFLHYLDNLIDLNISKNH--RCNI------
-------------------------------------------TEILL--PKSIEI----
LDCSACFVDNYNFIKNLSNLKILNASCNN--IHNLTDN--LST-TIEELILENIYIYDCK
FLEKFI-------NLTKLNISFNK-NENEISLD----GIPKNIKYLN-------IYETNV
NNVL----------QTVQNFPNL---EKWDYAYYNLHYIDNISHINISNFN-NLKYLDLR
-NITIN--SDILLKHTKLKNIIIDFRSANSHAII-ELPTSTEIINICN------------
---------NKNKNNYYFINDLINLKKIIIEDCI-------LDSIISN-DNN-S-VEAIS
F--KTEKFNLSIYNFKCLYNFKNLKRLILDINS-E-YNI-NKIKLPESITHITITNIN--
-LLKNINYIKNLKNLIYFEVKNLDNFDINNK------------------------QLYHI
NVDLSNTNIK-------YFKLRPYYT-----NYER-LNIYN------RIIFVLPDNI---
--EVIEHLEYC---------HYPS---FLQLFYKNLKRILIYSDYIFKQNLYNF------
-----------------YKYTQ------------VK------------IIEKDINVEID-
-------KILDIDSETLDI-----------------------------------------
--------------------------------------
>YP_008003546
------------------------------------------------------------
-------------------MGSVINFDKLLLKCGDI---DIYSKI-------NLILTSAK
EYFKNLLNKTE----------------------------------------EYITY----
------------------------------------------------------------
------SDAENIIEFDIINKLYITE---I-DIVDINILSSLKNLKELHILYNNESI----
-----FFNIPY----NIEILIIQSLNIIDLSFLHNFKNITKLDISNNK--NSNI------
-------------------------------------------SEITWKYIDNLTY----
LNCSSCNIQNYEFIKNLINLKTLVISSNI--GNNLENI--ITN-NIEELIMESLDIADYS
FIEKLI-------NLKILNIAFNKADKNNLHLI----NLPHTLEYLD-------DYETYK
ENYD-----------FLKKLPNL---IEYKFYENESSNPIKISMLNLNIYY-KLEYIDLQ
-GCHVD--TDLLLSHTKLKRISIDLNYTNTEIII-DLPISVERVRILN------------
---------NKCINNYIFLKELINLKRLKIVNSY-------INSLHI---SN-D-IENIS
LDSCKSKY---NCNFKFLENKQNLYKLKLGMDK-L-YNI-NNISLPINIQYIVINNIE--
-MLKNIKYLEYMNNLEYIEISNNIYSD------------------------------DNI
IIDLRNTYIK-------TFKVIFMYQ--------------N------TIKIYLPNTI---
--ENIIYLNY----------NRDN---FIWKPYKNLKKIKTL--KKHKQMVNNI------
-----------------YKNAN------------IE------------IEIF--------
------------------------------------------------------------
--------------------------------------
>YP_008003844
------------------------------------------------------------
------------------------------------------------------------
-------MYLK----------------------------------------SILLY----
------------------------------------------------------------
------SNNEEILKYGILDTLYITK---N-DIIDLYLLKNLINLKELHILYNHKNI----
-----LNYIPN----NITILHISNLNIINFNFLSKLNYLSELNIFNNK--NSNI------
-------------------------------------------SDIFL--PKSLTY----
LNCASCDIENYSFISKLNNLKTLIISNNISIDNDFDNN--IPE-NVETLIMEFMYLKNYK
FIERLE-------NLKRLNISFNH-IKNNLHLI----NLTSNLQYLD-------DYGTYI
ENYN-----------FLKKLPNL---IEYRFDLD---KNINISNVNLSSQY-NLTYLDLY
-SCVLN--VDLLLGHTKLKKIKLNFRSCSNDIII-DLPVCLENIKIIN------------
---------NHNINNYNFIKELINLKKMKIVNSC-------INNLYM---HK-N-LETIK
FENCNSNY---AFSFKYFNKLYKLTTLKLGIIN-P-F-I-NDCILPNNIQKIIIGDMS--
-MLKNIKYIESIKNLQCIEINNIYFNTHI---------------------------KNDN
IINLNNTNIK-------YFKLINCPN--------------V------KFIIYLPDTI---
--EIIEYIHK----------LFDI---SLWKYYTNLKKIIIL--KCIKDRVMDI------
-----------------YKNKN------------VE------------ICFFEK------
------------------------------------------------------------
--------------------------------------
>NP_064858
------------------------------------------------------------
------------------------------------------------------------
------------------------------------------------------------
------------------------------------------------------------
----------------MLEEIDCMY---C-NIKDFNFLNNLKKLKKLNILGNKNSI----
---ISNIILPI----TIEEINCSWSKIKDFKFLETLINLKKLDISYNI--DSNI------
-------------------------------------------STIKL--PTTLEN----
IKCMYCNI----------------------------------------------------
------------------------------------------------------------
------------------------------------------------------------
------------------------------------------------------------
------------------------------------------------------------
------------------------------------------------------------
---DPGFIKNNSNNIN---IKYK-------------------------------------
------------------------------------------------------------
------------------------------------------------------------
------------------------------------------------------------
------------------------------------------------------------
--------------------------------------
>NP_048298
------------------------------------------------------------
-------------------------------------MHNMDKLEINSFE----------
CIMKYLNEKDQ--------------------MAFVSTCSKTLYLGYLSKYKGYIKWNNQK
NVYIKRLIIRNEMTNEKIDSIYGIEEINFVNI-------------------------QK-
------NFLKDVSLPLSLNKLEFNVIVNN-ELNDFTSLKILVNLKELHINSIIDKL----
-Q-LKNILLPK----NLEIFNTDAVYIKK-DIFKNLENLKILSIIYDK------------
------------------------------------------------------------
--------------------------LNRSKNNIHELI--LPS-CIKKLFIINAIVYNYN
FLNKLS-------NLEILILNRST-I-TNLVVV----KIPNTLYLIGLVNVYADLNRKYY
SDQK-----------LISKIKNV---KYLYIDKQSDKYI------------------IIK
-NCNTK-IV---------------NQHKFKFSSLNKLPNT--------------------
------------------------------------------------------------
------------------------------------------------------------
------------------------------------------------------------
------------------------------------------------------------
------------------------------------------------------------
------------------------------------------------------------
------------------------------------------------------------
--------------------------------------
>YP_008003830
------------------------------------------------------------
----------------------------------------METINFECYS----------
IIYKFL--SHKDK------------------ISLSKTCIKFLDFSYQLK--QYYNECDIK
D-----F--------IDHDMFYGIYTDNIKN--I---------K---NLKNIQFLQIQ--
-------------HKTYKRGVLETS---V-YIPDLKILEKMNNLKTLRMHYIICNT----
---V-FSYLSS----TMTELTINMCTVDDFKFLEKLTNLKKLNINDNNKIHINI------
-------------------------------------------DKVLL--PISIEE----
FTCSNCTIRDFKFLERLINLKKLDTSFN--------------------------------
---------------------------SPLSNI----NLSHTIIELN-------CRYSGV
EDFK-----------FLENLINL---KKLVIDDNN-------------------------
--------------------------DVNNIDKT-LLPISIQEFNCKICN----------
------------IKDFKFLENLINLKKLDIMGN--------YKSNVNK-IIL-P-ISIEE
-FDCRFCG---ITNYKFLKKLINLKKVYIHGNY-N-TRK-IDEVLLTIGRDVKCIY----
------------------------------------------------------------
------------------------------------------------------------
------------------------------------------------------------
------------------------------------------------------------
------------------------------------------------------------
--------------------------------------
>NP_065045
------------------------------------------------------------
-----------------------------------------MNIPIEILE----------
IIIDYLD-----------------------------------------------------
------------------------NETKLKF-----------------------INSK--
-----------CIIPKLIKSVHIDNMLNI-NKNPFENIKKFSNLKKISCSDTN--I----
ES-LSGIQIFN----KLQNIDCSNSKIYSLSEIENFINLKVLNCSKIKIYSLKY------
IT--KCIN--------------------LQV-LICNNTNISSLEGIEN--LTKLRE----
LKCSFTSINSLKEIKNHSNLQILNFSSTNIS--------------------------SLE
DIKNLV-------NLKNLIFHKTN-I-NSLLDI---YNL-KNLQKLC-------CSYTKI
NSLN-----------GIQNLFNL---KN--------------------------------
------------------------------------------------------------
------------------------------------------------------------
-LDCSNTN---ITSLKGIEKLNNLQILSCINTK-----I-NSFDEINNINKYN-------
---KNFYI------------FFY-------------------------------------
------------------------------------------------------------
------------------------------------------------------------
------------------------------------------------------------
------------------------------------------------------------
--------------------------------------
>YP_008004359
MKFFNNKYLYSSNELSDIPYKINKYEFPVFELNENNICDLDKFIYEKENIGLKIVKTINI
SNIFKTLLKYILKNIKCIIIYGIYNIKDILDCLPNVEFIRMETEKFYTLELDLFNNL---
HNLKYLLINNFNIINSNNIQYNNKLIYLELTNSIVDDENILLYVNKNLH--YLKLFK---
---------------TYVKLCYLEEFINLKYISIWDKNMYVEGNYIKNMTNLQIMEIYNI
DN---VCDIEKFYDLKVVRLSLCNQ------IIDIKNLEFFHNIESLDIECNNMTY----
---IESFEYLT----KLKYLSINSYNT-------------INNILYNI------------
------------------------------------------------------------
---------------NSSSLEILNISINT----------------------CNNEAINFE
LLKNMI-------NLRSFKLVDEN-Y-NTFLII----------------------DLNII
MKMK-----------NLEN---L---YI--------------------------------
----------------------------------------------ENIYIKNIENINYL
NNIKNLNLINNKISNIDFIYNNINIIELNLSRN--------LIYDITN-LKY-L-KKLKK
-LSLNTNN---IIDISPILHLNKLDYINIKYNN-L-NDI-NILKYIKS---ESKQINI--
-YIDKIYIHDKLQEHKLLKIFYI-------------------------------------
------------------------------------------------------------
------------------------------------------------------------
------------------------------------------------------------
------------------------------------------------------------
--------------------------------------
>YP_008004102
------------------------------------------------------------
------------------------------------------------------------
------------------------------------------------------------
------------------------------------------------------------
------------------------------------------------------------
------------------------------------------------------------
------------------------------------------------------------
------------------------------------------------------------
------------------------------------------------------------
-------------------MNNL---KNLYIDRNN-------------------------
--------------------------KNSNISSI-ILPSTLKEFDCSTCN----------
------------IKDFKFLEKMNNLKVLSINGN--------GNSNISS-VIL-P-RTLKE
-YTCSICN---ID-----------------------NNI-SSVKLPSSIIKYICQN----
------------------------------------------------------------
------------------------------------------------------------
------------------------------------------------------------
------------------------------------------------------------
------------------------------------------------------------
--------------------------------------
>NP_065035
MLFFNNNYLLENN-ILHEPYNIIKYDFPIFKLYNNNICELNLFISERENISLEIVKNIDM
TNDFKLFLKHILRNIKCIIIHGINNIKDIIECLNNVEFIKLESIKKYYIDLNIFNNLEKR
ENLKYLLIDNYNIINSDNIEKFNNLLYLEVKNSYIEDDKMLLYVNKNLQ--FLKIYE---
---------------SKLELSYIEEFINLKYISVWDEKTYINSKYLKNMYNLNYIEIFNI
IN---INGLINIYDLKFLRTNLNNK------FVDIKLLNFLHNTECLDIICNKNTI----
---IKSFEYLT----KLIKLSIYYYNK-------------INSIMYNL------------
------------------------------------------------------------
---------------NSSNLQILN----I----------------------CTNNYIDFK
LFKNLL-------NIKYMKLININ-K-KNKIRF----------------------DVNNI
LKFK-----------SLLS---L---KI--------------------------------
----------------------------------------------ENMHIDNIEKISNF
NTIEVLHLNNIDIVNINFIENNLNLIELNLDNN--------YINNINS-LKC-L-KKIKK
-LSLKTNN---IIDIKPLLYLNNLNYINIKYNN-I-KDI-NILRYFKN------NIDL--
-YIDDYYIHDKLFENKNLNLFIFEK-----------------------------------
------------------------------------------------------------
------------------------------------------------------------
------------------------------------------------------------
------------------------------------------------------------
--------------------------------------
>YP_008003525
------------------------------------------------------------
--MFENIL-------------------------KYIKVSKMENINFDCYN----------
HVYNLL--SDEDR------------------ISLSLTCLKFLEYSYDLR--LSHNYEYIK
D-----L--------LRYDLFYDINN----Y--DYDKDSLKNLNSLKNLNNLKKLNLYNN
YS----IDMSTINLPSSITELDCSC---C-EIEDGKFLEKLNNLKKLDISNNYNNN----
---ISTINLPS----SIIELDCSDSNIEDFKFLENLINLKKLDISCNN--NNNI------
-------------------------------------------SSINL--PSSITE----
LDCNYCNI-DFKFLEKLNNLKKLDISNNYNN-NIYTIN--LPS-SIIELDCSDSNIEDFK
FLENLI-------NLKKLDISCNN-N-NNISSI----NLPSSITELD-------CNYCNI
-DFK-----------FLEKLHNL---KKLNIS-NN-------------------------
--------------------------KNSNISSI-NLPSSIIELYCYSCD----------
------------IKDFKFLEKLHNLKKLNIFNN--------KKSNISF-INL-S-SSITE
-LDCRSCN---IKDFKFLEKLINLKKLNMSWNI-N-SNI-SYINLPLNITKLDYSN-L--
-L----------------------------------------------------------
------------------------------------------------------------
------------------------------------------------------------
------------------------------------------------------------
------------------------------------------------------------
--------------------------------------
>NP_048086
------------------------------------------------------------
------------------------------------------MVNLNCYK----------
LILKYLNNDLDKI------------------HELSEQCETFREFNELLN--IPLYDKHLK
Y-----Y-----------------------------------------------------
-------------NPEDVTRLHIKN---N-NIKDFKFLEQYTNLEILDISGIKDSN----
---ISDCNLPS----SIIRLKCSSCGITDFKFLEKLPNLQILDISNNK-D-SNI------
-------------------------------------------SECKL--PVSLKG----
LECRCCYITNFNFLEPLINLQILDISHNK-DSNISFCK--LPV-SLRYLVLYICNITNFK
FLEPLI-------NLEKLNVSYNY-K-NNLSEC----KLPVSLIKLN-------CEFCGI
TDFK-----------FLEDLVNL---EILNISYN--------------------------
--------------------------NDLKLSTY-YLTDKLIEFYCESCD----------
------------IKDFTFLEYLINLKKLNISKN--------ADSNISE-CKL-P-ISIIA
-LNCSNCD---IINFKFLEPLNNLQILNIYKN-NY-SEI-HLCKLPSSLIELKYDK-K--
-DIYNINFLNSLELNK--------------------------------------------
------------------------------------------------------------
------------------------------------------------------------
------------------------------------------------------------
------------------------------------------------------------
--------------------------------------
>NP_048078
------------------------------------------------------------
----------------------------------------MNNINLYCYK----------
NILKYLDNDDK--------------------NNLGIIYELFKYYNCILK--VPIYYKYFT
Y-----Y-----------------------------------------------------
-------------NLEYIKNLNCSD---C-NITDFKFLESLINLEILDISYNKNSN----
---IYKCKLSS----LLKNLNCNECKIIDFKFLESLINLEILDISYNK-N-SNI------
-------------------------------------------YKCKL--SSLLKN----
LNCNECKIIDFKFLESLINLEILDVSYNK-NSNIYECT--LPI-SLIELKCISCKIIDFK
FLESLI-------NLEILDVSSNE-Y-SNISDC----KLPVSLIKLN-------CEFCYI
YDFK-----------FLETLNNI---KILNISYN--------------------------
--------------------------KNSNISDCKKLPVSLIKLNCGYCY----------
------------IYDFKFLEPLINLQKLNISSN--------SYSNISK-CKL-P-ISLIK
-FKSEYCD---ITNFKFLERLINLETLTIYMN-SR-SNI-SICKLPTSLINLNFIE-Y--
-DIKNIKFIEKLINLKSLALSSRSSRNISQC----------------------ILPTSLI
VLDLYSCHIK-------NFKFLEPLI-----NLKK-LNISDNG-DSNISKCKLPISL---
--IELYCSKC----------NIKN--FNFLQPLINLQKLDISVNDFYSFNILNH------
-----------------FNYPPFIN-----------------------------------
------------------------------------------------------------
--------------------------------------
>NP_064916
------------------------------------------------------------
-----------------------------------------------------MNKEEAQ
EYLNNL---TD----------------------------------------EKIVF----
------------------------------------------------------------
------SKVQHIIKYDIIKKLYIDK---CEDIIDYEILKDLQNLEELHILHNNNNI----
-----LYHIPK----CIKILNISDLDIDNVNFLHYLENLINLNISNNE--FCNI------
-------------------------------------------MEILL--PKTIEV----
LDCSICSIENYEFIERLKNLKKLNISHNS--INNLSDY--LSE-TIEELIMECININNYE
FLEKFT-------NLKRLNISYNN-S-YIASLD----GIPKTIEYLD-------IYNSNI
ENII----------YKIQQFSNL---EKWNCSV-NINYPEKLSIINLNIFK-NLKFLDLT
-DIIID--SNIYLKNTSLQKLIIDFNMNNNDIEI-QLPLSLEFIHIKN------------
---------NKNINNYYYISDL-QLKKIILDECV-------VEYLFTQ-KNY-S-VETIL
F--ISTKYSLSSYNFKCLNNLKNLKKLILDTHN-E-YNI-NKINMPDTINHIIISDIC--
-LLKNINYIKKLKNLYKFEINNMHVEDEINY------------------------EFNNI
IIDLSSTNIK-------HIKINY--------NINN-KNIIN------RILYMFPFSI---
--EIIEYLDCD---------NYPL---FLQISHENLKKIIIDSNYLFREYIIDY------
-----------------YQCKK------------II------------IQQICAR---N-
-------NIEDDDIETVDI-----------------------------------------
--------------------------------------
