# Supplementary material for: Endoparasitoid lifestyle promotes endogenization and domestication of dsDNA viruses
Source: eLife. 2023 Jun 6;12:e85993. doi: 10.7554/eLife.85993 (PMC10259472; doi:10.7554/eLife.85993)
Supplement: Figure 1—source data 1. [file elife-85993-fig1-data1.zip › All_clusters/Cluster2041.aa.aln]

>QANH01000316.1:40249-41404(-):Harpegnathos_saltator
------------------------------------------------------------
----------------------------------------------KKMINEDIDI----
-----------------LSLDNKIKLHFESEVQKY-KRYNERLLCIEN----------IL
---KIENLRPKILLDLLMDKKYLE---KKLVNLSNLDLYSIETSDIIHRYLTIINTPLNI
EV--------------A---LTSQK----------------------PT-----------
-------EINNLVLKRRETVQEFIKVAKSYLTEPLL-KSLQ------------LIG----
-----NFGKEDLLNSIPVVCT-CGN--D-KDFYKDD-DIYICQLCNAETVKLLNSS--SV
KDGG----------RINVCNKYTYDRKVHFKDCINQYQGKQNTN----INPRIYDELEEQ
LVNHQIIEPANKKDKYGNPISQSKRFKIVTRAHILFFLKELG---YTKHYEDTILIHYTL
TGKRPDNIE-HLEEKLMADFDKLTEQYDLLFK-------------DIERKNFINTQYVLF
QLLRKHGYNCNKDDFAVLKTTERKACHDDICKTLFDALGWK-YMFVM-
>scaffold_5501:6338-7397(-):Ceratosolen_marchali
------------------------------------------------------------
-----------------------------------------------------MNF----
-----------------IDVDNLITSLLKKNIDAY-KQSKHRAKVYD-------------
--KTISFLDGKLKEMVEKDRRILD---ELKFSENILVLYKRKTNNMIKKYINILKSPIQS
DA--------------I-------E-----------------------------------
-------KINNAENTKNDILKEYIDTIKMYVPYSVF-KKLN------------IT-----
--------EDSEFNFTINYCENCEN--K-DNFLKEG-EVLICCECFSEVIKMAYYA--NK
S-------------FSTSTNKCKYDRISHFKECLKQYQGKQNSF----VNPTVYNDIENA
LKMNGLLCQQ--------YSDRKNIFKNVKKFHIVYFLKELG---YTKHYDDYILIHSNL
TDTAPNDLS-AIETKLLEDFEKISEQYSNMYQ------------NNLERKNFVNMQFVLY
KLLKKHNYNINPDDFTTIKSLDKRLGRDKVCKSIFHSLGWK-Y-----
>scaffold_3193:3029-4010(+):Ophioninae_B
------------------------------------------------------------
------------------------------------------------------------
------------------------------------------------------------
---DPTKIKGRVQRALEALRDADR---RAEAIRSVIHLYVEPAKVLLEKYFMLLRKRTGA
AL----------------------------------------------------------
---------------REAIVDEYSDLLFRILDAELM-EQVRQRLCVNDDPGTTNSAGG-S
GSVMSRMERSSRRGGFVTTCDVCGN--D-TDFGTDKNEQRSCKLCFAVVDQLVDTR--RN
HHP-------------LSALFAPVDRTAQFKEVLRRYQAQRNVS----VNPSVVATVHAE
LAAR-----------------GQTDLAAVSRQEVMRCLMARH---LSSEYKDAALIHMLV
TGRSVDSIH-HLEELLLGDFCAVYDAFTEHYD-------------PKESAYPEHLQFLLY
LLLKRNGHPCSPEDFPSSTEFHVIDRSYDVYSVLFKKLGWE-YAP---
>NP_149745
------------------------------------------------------------
------------------------------------------------MINEDIDI----
-----------------LSLDNKIKLHFESEIQKY-KRYNERLLCIEN----------LL
---KIENLRPKIFLDLLMDKKYLE---KKLVNLSNLDLYSIETSDIIHRYLTIINTPLNI
EV--------------A---LTSQK----------------------PT-----------
-------EINNLVLKRRETVQEFIKVAKSYLTEPLL-KSLQ------------LMG----
-----NFGKEDLLNSIPVVCT-CGN--D-KDFYKDD-DIYICQLCNAETVKLLNSS--SV
NDGG----------RINVCNKYTYDRKVHFKDCINQYQGKQNTN----INPRIYDELEEQ
LVNHQIIEPANKKDKFGNPISQSKRFKIVTRAHILFFLKELG---YTKHYEDTILIHYTL
TGKRPDNIE-HLEEKLMADFDKLTEQYDLLFK-------------DIERKNFINTQYVLF
QLLRKHGYNCNKDDFAVLKTTERKACHDDICKTLFDALGWK-YMFVM-
>YP_009046815
------------------------------------------------------------
-----------------------------------------------MKNKEDLDI----
-----------------LNLDDRIKNFFRKERSCY-LKYKERLKEIEK----------QL
--LFPDYLRPKILLDLRLDKKSLE---NKLTNVNNYYFYDAETTEIIQQYLILINTPLDV
EF--------------E---TIREEGR-----------NNGNNGRKKPN-----------
------ENGSSLISKRRKIVKEYVNVAKTFLSENLL-KSLE------------LLG----
-----DFGKEDLFQVSSVLCETCGADDL-SSFTKDD-DVFICQICHTETVKLVNSS--SF
NDGG----------RINVCNKYSYDRKVHFKDCINQYQGKQNTH----INPKIYDELEEQ
LVNNRIIPPRSKTDSSGNPLSQIKRYKKVTRAHVQLFLKALG---YTKHYEDCILIHYTL
TGKVPDNIE-HLEEKLMSDFDQLTEQYDLLFK-------------DIERKNFINTQYVLF
QLLQKHKYPCSKDDFAVLKTTERKACHDDICKTLFDSLGWD-YRFVR-
>YP_654651
------------------------------------------------------------
-------------------------MSKK---------------QTTAAATAPIDI----
-----------------LELHTQIQQFIETESKNV-VVLEAKLVKINQ----------LL
EC---DYLRPRIIYRLKMEKEMCE---KLIIEHHNLDFFNIDVAHLIEEYHMLNRTEIVL
PF--------------F---SPTKDQL-----------TQ--------------------
--------QLEHKRKKMDLEKQFLNKLKNYTHL----KNFE------------FMM----
-----K-HCEFIPKSSPPPCV-CGN--K-TEFIKDD-DRAVCAICCTEQSLISNTS--SF
SDVG----------RVNMASKYTYNRKVHFRDCITQYQGKQKTH----IPEEIYTILETK
LLEKNLLNTE-----PGLTV--EKRYEKVTRAMVLDILKELGSKDVKKFYDDIVLIHHTL
TKQPCDNIE-YLEDSLLDDFDKLTETYDNLYVNQDSPDDERG---GTKRKNFINAQFVLY
QLLRKHNHPCNSMDFLTLKKSERKRFHHTICKKLFSILEWK-YSYSIC
>YP_009021156
------------------------------------------------------------
--------------------MDIINMDK----------------KRKECQKVSMDI----
-----------------LELYSKIQNFIGTRETEM-KKLKTTVTQLQN----------LL
SYKDKFRLRPRMVRMIEFNLSNLL---QEIDEFENLRYFNFDVQPILEKYHALNNQTMVI
PF--------------F---NTNRQIL-----------K---------------------
----------EHALKKEEAKKEFLQKLKDYTSL----KNFE------------FMI----
-----K-HYINMPRSSPPPCV-CGN--K-TEFIKDE-DRAVCALCSTEQSLICNTS--SF
SDVG----------RVNMASKYTYNRQVHFRDCIIQYQGKQKTH----IPDEIYTLLETK
LVERKLVVLD-----PKSRTDKLKKYEKVTRALVLEILKELE---LKKFYDDIVLIHHML
TGQPCDNIE-YLEDSLLDDFDKLTETYDNLYTSKDVD------GKPAKRKNFINAQFVLY
QLLRKHGHPCNEMDFLTLKTSERKRFHHTICKELFNILGWK-YSYSI-
>YP_009010899
------------------------------------------------------------
-------------------------MSPS---------------R---LKTTTMDI----
-----------------LELNSRIQKFIDDESINN-TENQKIIFQINT----------LL
--SGEFNLRPRMINKLNCLKESLK---TSVEEYYNLKYFNVDVAPLIEKYHTLNNQVVII
PF--------------F---NTNKKHL-----------K---------------------
----------EHAIKKEVIQKEFIQKLKDYTSL----KNFE------------FMM----
-----K-NYAFVPRSSPPPCL-CGN--K-TEFIRDE-DRAVCAICSTEQSLISNTS--SF
SDVG----------RVNMASKYTYNRKVHFRDCIIQYQGKQKTH----IPEEIYTILEVK
LMEKKIINN--------EYNDRLKRFEKVTRIMVLDILKELESKDIKKFYDDIVLIHHTL
TGQPCDNIE-YLEDSLLDDFDKLTETYDNLYTNDSVEEEGS-KNKISKRKNFINAQFVLY
QLLRKHGHPCNEMDFLTLKTSERKRFHHTICKELFNILGWK-YSFSI-
>YP_009010670
------------------------------------------------------------
-------------------------MSKP---------------RSKTTTNLTMDI----
-----------------LELNSKIQKFILSESETN-ENNKNIVLQINN----------LL
--DGQFHLRPRMIYKLTSLRESLM---ITIEEYDNLKYFNVDVAPLIEKYHNLNKQVVAI
PF--------------F---NTNKKNL-----------K---------------------
----------EHSVKKEHLQKEFIQKLKEYTNL----KNFE------------FMM----
-----K-NYIFVPRSSPPPCL-CGN--K-TEFIRDE-DRAVCAMCSTEQSLISNTS--SF
SDVG----------RVNMASKYTYNRKVHFRDCIIQYQGKQKTH----IPEEIYTILEVK
LVEKKLIND--------TTRDRFKRFEKVTRVMVLNILKELESKDVKKFYDDIVLIHHTL
TGQPCDNIE-YLEDSLLDDFDKLTETYDNLYTNKDEEDNGDGKAKNLKRKNFINAQFVLY
QLLRKHGHPCNEMDFLTLKTSERKRFHHTICKELFSILGWK-YSYSI-
>YP_008357426
------------------------------------------------------------
-------------------------MSPS---------------R---LKTTTMDI----
-----------------LELNSRIQKFIDDESINN-TENQKIIFQINT----------LL
--SGEFNLRPRMINKLNCLKESLK---TSVEEYYNLKYFNVDVAPLIEKYHTLNNQVVII
PF--------------F---NTNKKHL-----------K---------------------
----------EHAVKKEVIQKEFIQKLKDYASL----KNFE------------FMM----
-----K-NYAFVPRSSPPPCL-CGN--K-TEFIRDE-DRAVCAICSTEQSLISNTS--SF
SDVG----------RVNMASKYTYNRKVHFRDCIIQYQGKQKTH----IPEEIYTILEVK
LMEKKIINN--------EYNDRLKRFEKVTRIMVLDILKELESKDIKKFYDDIVLIHHTL
TGQPCDNIE-YLEDSLLDDFDKLTETYDNLYTNDSVEEEGS-KNKISKRKNFINAQFVLY
QLLRKHGHPCNEMDFLTLKTSERKRFHHTICKELFKILGWK-YSFSI-
>YP_009010433
------------------------------------------------------------
-------------------------MSPS---------------R---LK-TTMDI----
-----------------LELNSKIQKFIDDESINN-TENEKIIFQINT----------LL
--NGEFNLRPRMINKLNCLKESLK---TSVEEYYNLKYFNVDVAPLIEKYHILNNQVVII
PF--------------F---NTNKKHL-----------K---------------------
----------EHAIKKEVIQKEFIQKLKDYTSL----KNFE------------FMM----
-----K-NYAFVPRSSPPPCL-CGN--K-TEFIRDE-DRAVCAICSTEQSLISNTS--SF
SDVG----------RVNMASKYTYNRKVHFRDCIIQYQGKQKTH----IPEEIYTILEVK
LMEKKIINN--------EYNDRFKRFEKVTRIMVLDILKELESKDIKKFYDDIVLIHHTL
TGQPCDNIE-YLEDSLLDDFDKLTETYDNLYTNDSVEEEGS-KNKISKRKNFINAQFVLY
QLLRKHGHPCNEMDFLTLKTSERKRFHHTICKELFNILGWK-YSFSI-
>YP_004732858
------------------------------------------------------------
-------------------------MSKI---------------RCKTTTNLTMDI----
-----------------LELNSKIQKFILSESDTN-ENNKNIVIQINN----------LL
--NGQFHLRPRMIYKLTSLRESLM---GNIEEYHNLKYFNVDVAPLIEKYHNLNKQVVAL
PF--------------F---NTNKKNL-----------K---------------------
----------EHSVKKEHLQKEFIQKLKEYTNL----KNFE------------FMM----
-----Q-NYIFVPRSSPPPCL-CGN--K-TEFIRDE-DRAVCAMCSTEQSLISNTS--SF
SDVG----------RVNMASKYTYNRKVHFRDCIIQYQGKQKTH----IPEEIYTILEVK
LVEKKLIND--------STRDRFKRFEKITRVMVLNILKELESKDVKKFYDDIVLIHHTL
TGQPCDNIE-YLEDSLLDDFDKLTETYDNLYTNKDEEDSGDGKAKNLKRKNFINAQFVLY
QLLRKHGHPCNEMDFLTLKTSERKRFHHTICKELFSILGWK-YSYSI-
>YP_009552435
------------------------------------------------------------
-------------------------------------------------MKNEIHI----
-----------------FLLNSRILEKISTEEKEK-KLEIETLSNLLK-----VYGNSLD
ECVFD--EIERTILRLKEENLY-----------LKPVF-ISCTYEILEEYYKILKNPISH
DF--------------K----KNLPIL-----------NR--------------------
---------------KRQLVINFLEIVRKFKNENNW-TDI--------------EI----
-----P--QNPENLDVDFYCSTCGNTDD-DKFETDENNIKTCLKCSTQHHLIETGV--TH
KDFS----------RVNFVNKFVYKRTLHFQDCLKQYQGKQNCK----VPEKVYTDLENK
FRAYRLLIDD---------ENTHVKYSKITRNHINTFLKELK---YTKQYENVNLIYTTL
TNKHVDDIG-HLETQLIEDFKELISLYEKT--------HGKGKPDELPRKNFMNIQYILF
QLLRRHGHPCNTENFTFLKTIDRKIFHDKICKQLFEKLGWK-FTPTF-
>YP_009220730
------------------------------------------------------------
-----------------------MTGGDG---------------VERNALFYKMNF----
-----------------IEIDNYITYIIRRDIEEC-EMAKRRVEEMEA------------
--VDKDKLGGRLQRMLEEDRERIE---YLKFSANILCLYKQTTNNIIVQLMNIFKSPIAR
YN--------------K-------K-----------------------------------
-------EIAEAERKKKKLVKEFVETVKLYVPYHIY-EKMN------------IQ-----
--------NDEATTLEKFICESCGN--V-SNFIKDG-DVTVCKICFSEVIKMVGSN--HQ
T-------------TSFSASKCVYDRLSHFKECMKQYQCKQNTF----IHEDVYTCLENA
IQNAGLAVPG--------VEDRRQKYALLTKHQLLYFMKGLG---LSKYYDDYNLIYHNI
TGKAPPDIS-AIEDRLVSDFSKVSDAYAAICV-------------DTDRKNFINIQYILL
LLLKRNGEKVDENDFVSVKNVDKKQARDIMCRKIFSSLGWK-YVK---
>YP_803240
------------------------------------------------------------
-----------------------------------------------MNELVYKDV----
-----------------LEMHDTFRGVMNETKHRY--LSSEDIDMNVR-------EKLLF
DALSYTSIKGKLSTAIKKDISLIQ---RLRNTTANEILYSYNNRRIISEYMNLLSKPISR
GG--------------R-------K-----------------------------------
----------QLEIQRKRLTREYVDSLNVLLDMSKHYTKFL--KCNNH----AYLGGGNS
KSN--------NTNTSNYKCDECGN--V-DKFNKDV-DSITCDVCGCELTLLVETF--RT
SS------------VRNSTCNSVYNRTMHFRDCLYQYQGMHTPI----LSNDVYVSLVKA
MRECNVMGNT---------GVKEVDGANVTKGVVLYFLKQLN---FTRHYDDAVYIHHAL
TGQEPDNVQ-HLEAQLIHDFSILSKKYDELYA------------GKKERRSFINMQIVLY
QLLKRYNHPCKLDDFASIKSLEQRARRDELYKDLFNALGWK-YEDI--
>YP_762384
------------------------------------------------------------
-----------------------------------------------MNAVINRDL----
-----------------LELDDTIRNMCTNTTKRC-RALTKRLTGVER-------RKMLT
SALNSTRLKGRLSKAIRKDIQLLD---EMDAMLSFQVVYVTQSTPIVREYMKMLSEPMDK
VR--------------R-------P-----------------------------------
----------EMSKKRTNLSKRYCDIVNVTTNTSQVYVDLM--RCSDV----TNST----
KPSTNKPVATAANTLYDYKCDACGN--E-TSFVRDS-ESVNCAVCGGEIIQCVDGS--RP
ICNGSYKHSTNGAVAGGTGGNNVYNRTMHFRDCLYQYQGVHTPV----LAAEVFESLIKA
MRECNIMGNT---------GDRERDAANVTKGDVLYYLKQLN---YTRHYDDAVYIHRVI
TGRSSDNVQ-HLEERLIHDFTLLSKKYDEQHA------------GKRERRSFINMQIVLY
QLLRRYGHDCKLEDFASIKSLEQRARRDELYKELFTSLGWK-YEEI--
>BBB16502
------------------------------------------------------------
-----------------------------------------------MNDVTNRDL----
-----------------LELDDTIRNMCGKTAKRC-RLANKHIAPNVR-------RTMLN
-SVNKSYLKGRMMRAVLSDISTLD---RMASLLSSQVIYVTGAEPIITDYMKLLSKAVDK
DK--------------E-------Q-----------------------------------
----------TIVRQKTKLSQKYCDLLNVTLNVSNVYGDLL--RCSNT----APEASGTN
QTNTGHKLGKTANMLTDYKCDICGN--E-SKFNRDT-ESVNCGRCGGEIVQCVDGS--RP
AVNGSYRHSNN-------GSNNVYNRTMHFRDCLYQYQGVHTPI----LSSEVFESLTKA
MRECNVMGDT---------GDLQRDGASVTKGDVLYYLKQLN---YTRHYDDAVYIHRVL
TGRSADNVQ-HLEERLMHDFTLLSKKYDEQHA------------GKRERRSFINMQIVLY
QLLRRYGHKCKLEDFASIKSLEQRARRDELYKELFMSLGWK-YEDI--
>APM84131
------------------------------------------------------------
-----------------------------------------------MNDVTNRDL----
-----------------LELDDTIRNMCGKTAKRC-RLANKHIAPNVR-------RTMLN
-SVNKSYLKGRMMRAVLSDISTLD---RMASLLSSQVIYVTGAEPIITDYMKLLSKAVDK
DK--------------E-------Q-----------------------------------
----------TIVRQKTKLSQKYCDLLNVTLNVSNVYGDLL--RCSNT----APDASGTN
QTNTGHKLGKTANMLTDYKCDICGN--E-SKFNRDT-ESVNCGRCGGEIVQCVDGS--RP
AVNGSYRHSNN-------GSNNVYNRTMHFRDCLYQYQGVHTPI----LSAEVFESLTKA
MRECNVMGDT---------GDLQRDGASVTKGDVLYYLKQLN---YTRHYDDAVYIHRVL
TGRSADNVQ-HLEERLMHDFTLLSKKYDEQHA------------GKRERRSFINMQIVLY
QLLRRYGHKCKLEDFASIKSLEQRARRDELYKELFMSLGWK-YEDI--
>AJP08997
------------------------------------------------------------
-----------------------------------------------MNDVTDRDL----
-----------------LELDDTIRNMCGKTAKRC-RLANKHIAPNVR-------RTMLN
-SVNKSHLKGRMMRAVLSDISTLD---RMASLLSSQVIYVTGAEPIITDYMKLLSKPVDK
DK--------------E-------Q-----------------------------------
----------TIVRQKTELSQKYCDLLNVTLNVSNVYGDLL--RCSNT----ASEAAGTN
QTNAGHKSGRTANMLTDYKCDICGN--E-SKFNRDT-ESVNCGRCGGEIVQCVDGS--RP
AVNGSYRHSTN-------GSNNVYNRTMHFRDCLYQYQGVHTPI----LSAEVFESLTKA
MRECNVMGDT---------GDLQRDGASVTKGDVLYYLKQLN---YTRHYDDAVYIHRVL
TGRSADNVQ-HLEERLMHDFTLLSKKYDEQHA------------GKRERRSFINMQIVLY
QLLRRYGHKCKLEDFASIKSLEQRARRDELYKELFMSLGWK-YEDI--
>AFV50285
------------------------------------------------------------
-----------------------------------------------MNDVTNRDL----
-----------------LELDDTIRNMCGKTAKRC-RLANKHIAPNVR-------RTMLN
-SVNKSHLKGRMMRAVLSDISTLD---RMASLLSSQVIYVTGAEPIITDYMKLLSKAVDK
DK--------------E-------E-----------------------------------
----------TIVRQKTKLSQKYCDLLNVTLNVSNVYGDLL--RCSNT----ASEAACTN
QTNAGHKSGRTANMLTDYKCDICGN--E-SKFNRDT-ESVNCGRCGGEIVQCVDGS--RP
AVNGSYRHSTN-------GSNNVYNRTMHFRDCLYQYQGVHTPI----LSAEVFESLTKA
MRECNVMGDT---------GDLQRDGASVTKGDVLYYLKQLN---YTRHYDDAVYIHRVL
TGRSADNVQ-HLEERLMHDFTLLSKKYDEQHA------------GKRERRSFINMQIVLY
QLLRRYGHKCKLEDFASIKSLEQRARRDELYKELFMSLGWK-YEDI--
>YP_001110885
------------------------------------------------------------
-----------------------------------------------MNDVTNRDL----
-----------------LELDDTIRNMCGKTAKRC-RLANKHIAPNVR-------RTMLN
-SVNKSHLKGRMMRAVLSDISTLD---RMASLLSSQVIYVTGAEPIITDYMKLLSKAVDK
DK--------------E-------E-----------------------------------
----------TIVRQKTKLSQKYCDLLNVTLNVSNVYGDLL--RCSNT----ASEAACTN
QTNAGYKSGKTANMLTDYKCDICGN--E-SKFNRDT-ESVNCGRCGGEIVQCVDGS--RP
AVNGSYRHSTN-------GSNNVYNRTMHFRDCLYQYQGVHTPI----LSAEVFESLTKA
MRECNVMGDT---------GDLQRDGASVTKGDVLYYLKQLN---YTRHYDDAVYIHRVL
TGRSADNVQ-HLEERLMHDFTLLSKKYDEQHA------------GKRERRSFINMQIVLY
QLLRRYGHKCKLEDFASIKSLEQRARRDELYKELFMSLGWK-YEDI--
>NP_078747
------------------------------------------------------------
------------------------------------------------------------
------------------------------------------------------------
------------------------------------MYTIKHHNIIINRYNELIKQLTQL
NC--------------D---SLETVIL-----------NK--------------------
----------NLYLVEIISTKNYSDVIKQIIIKENW-FDI--------------ES----
-----D--AKPKLKRCEEHK----------------------------------------
-------------------KVYGGHSLYKFKECLKKFQGRQTCK----IPEIIYSELDKK
FNSYKLLIPG---------IEGFVKYSKITKNHVLIFLKELK---YAKQYENINLIYYVL
TNKK-ENIS-HLEPVLIEDFIKILNAYETM--------VEL---------ENLDVNYILI
HLLKRHKYNFENDSFHLNKSNRKLRIHNNLCIRLFKLLNWN-FNPL--
>YP_073685
------------------------------------------------------------
------------------------------------------------------------
------------------------------------------------------------
-----------------MKIIY-----------FKMRYLIEYHKAILNRYDKLIDQHGF-
-----------------------EAII-----------NK--------------------
----------HLYLVEMIQAEDYLDVVKKTIIKQNW-FDL--------------IM----
-----D--EKPKFKKIDVKK----------------------------------------
-------------------KPYGCHSLYKFKECLKKFQGQQTCK----IPDKIYHELEKK
FKSYKLLIPD---------VESFVKYSKITKNHVLIFLKELK---YSKQYENVNLIYYVL
TNKK-ENVS-HLETVLIEDFIKLLTVYEVN--------DEK---------ENLDVNYVLV
HLLIRRFYRFEKDSFHLNKSGYKLKSHNSLCSKLFKVLNWD-FTPL--
>YP_009342215
------------------------------------------------------------
------------------------------------------------------------
------------------------------------------------------------
-----------------------------------MRYLIEYHRSILNRYDELIERYGF-
-----------------------EASI-----------NK--------------------
----------YLYLVEMIQAENYLSVVKKTIIKQNW-FDL--------------MM----
-----T--DKPKSKKEDVKK----------------------------------------
-------------------KPYGCHSLYKFKECLKKFQGQQTCK----IPDKIYEELEKK
FKSYRLLISN---------AEGFVKYSKITKNHVLIFLKELK---YSKQYENVNLIYYVL
TNKK-EDVS-HLESVLIEDFIKLLTAYESK--------DEK---------ENLDANYVLV
HLLNRRCYRFEKDSFHLNKSGYKLKSHNNLCSKLFKTLNWD-FTPL--
>YP_009259370
------------------------------------------------------------
------------------------------------------------------------
------------------------------------------------------------
------------------------------------------------------------
------------------------------------------------------M-AFSA
EDVL--KEYDRRRRTEALLLSLYYPNDRKLLDYKEWSPP---------------------
--------------RVQVECPKAPV--EWNAPPSEK-GLIVGHFSG--IEYEGE------
-KAQ----------ASEVDVNKMCCWVSKFKDAMRRYQGIQTCK----IPGKVLSDLDSK
IKSYNLTVEG---------VEGFVRYSRVTKQHVAAFLKELK---HSKQYENVNLIHYIL
TDKR-ADIQ-HLEKDLVKDFKALVESAHRMR-----------------QDHMINVKYILY
QLLKKHGHGPDGPDILTVKTGSKGVLYDDSFRKIYTDLGWK-FTPL--
>ALN36696
------------------------------------------------------------
------------------------------------------------------------
------------------------------------------------------------
------------------------------------------------------------
------------------------------------------------------M-AFSA
EDVL--KEYDKRRRTEALLLSLYYPNDRKLLDYKEWSPP---------------------
--------------RVQVECPKTPV--EWNTPLSEK-GLIVGHFSG--IKYKGE------
-KAQ----------ASEVDVNKMCCWVSKFKDAMRRYQGIQTCK----IPCKVLSDLDAK
IKAYNLTVEG---------VEGFVRYSRVTKQHVAAFLKELR---HSKQYENVNLIHYIL
TDKR-ADIQ-HLEKDLVKDFKALVESAHRIR-----------------QDHMINVKYILY
QLLKKHGHGPDGPDILTVKTGSKEVLYDDSFRKIYTDLGWK-FTPL--
>QBL14816
------------------------------------------------------------
------------------------------------------------------------
------------------------------------------------------------
------------------------------------------------------------
------------------------------------------------------M-AFSA
EDVL--KEYDKRRRTEALLLSLYYPNDRKLLDYKEWSPP---------------------
--------------RVQVECPKTPV--EWNTPPSEK-GLIVGHFSG--IEYKGE------
-KAQ----------ASEVDVNKMCCWVSKFKDAMRRYQGIQTCK----IPCKVLSDLDAK
IKAYNLTVEG---------VEGFVRYSRVTKQHVAAFLKELR---HSKQYENVNLIHYIL
TDKR-ADIQ-HLEKDLVKDFKALVESAHRIR-----------------QDHMINVKYILY
QLLKKHGHGPDGPDILTVKTGSKEVLYDDSFRKIYTDLGWK-FTPL--
>YP_003866
------------------------------------------------------------
------------------------------------------------------------
------------------------------------------------------------
------------------------------------------------------------
------------------------------------------------------M-AFSA
EDVL--KEYDKRRRTEALLLSLYYPNDRKLLDYKEWSPP---------------------
--------------RVQVECPKTPV--EWNTPPSEK-GLIVGHFSG--IEYKGE------
-KAQ----------ASEVDVNKMCCWVSKFKDAMRRYQGIQTCK----IPCKVLSDLDAK
IKAYNLTVEG---------VEGFVRYSRVTKQHVAAFLKELK---HSKQYENVNLIHYIL
TDKR-ADIQ-HLEKDLVKDFKALVESAHRIR-----------------QDHMINVKYILY
QLLKKHGHGPDGPDILTVKTGSKEVLYDDSFRKIYTDLGWK-FTPL--
>ALN37502
------------------------------------------------------------
------------------------------------------------------------
------------------------------------------------------------
------------------------------------------------------------
------------------------------------------------------M-AFSA
EDVL--KEYDKRRRTEALLLSLYYPNDRKLLDYKEWSPP---------------------
--------------RVQVECPKTPV--EWNTPPSEK-GLIVGHFSG--IKYKGE------
-KAQ----------ASEVDVNKMCCWVSKFKDAMRRYQGIQTCK----IPCKVLSDLDAK
IKAYNLTVEG---------VEGFVRYSRVTKQHVAAFLKELR---HSKQYENVNLIHYIL
TDKR-ADIQ-HLEKDLVKDFKALVESAHRIR-----------------QDHMINVKYILY
QLLKKHGHGPDGPDILTVKTGSKEVLYDDSFRKIYTDLGWK-FTPL--
>ALN37403
------------------------------------------------------------
------------------------------------------------------------
------------------------------------------------------------
------------------------------------------------------------
------------------------------------------------------M-AFSA
EDVL--KEYDKRRRTEALLLSLYYPNDRKLLNYKEWSPP---------------------
--------------RVQVECPKTPV--EWNTPPSEK-GLIVGHFSG--IKYKGE------
-KAQ----------ASEVDVNKMCCWVSKFKDAMRRYQGIQTCK----IPCKVLSDLDAK
IKAYNLTVEG---------VEGFVRYSRVTKQHVAAFLKELR---HSKQYENVNLIHYIL
TDKR-ADIQ-HLEKDLVKDFKALVESAHRIR-----------------QDHMINVKYILY
QLLKKHGHGPDGPDILTVKTGSKEVLYDDSFRKIYTDLGWK-FTPL--
>ALN37803
------------------------------------------------------------
------------------------------------------------------------
------------------------------------------------------------
------------------------------------------------------------
------------------------------------------------------M-AFSA
EDVL--KEYDKRRRTEALLLSLYYPNDRKLLXYKEWSPP---------------------
--------------RVQVECPKTPV--EWNTPPSEK-GLIVGHFSG--IKYKGE------
-KAQ----------ASEVDVNKMCCWVSKFKDAMRRYQGIQTCK----IPCKVLSDLDAK
IKAYNLTVEG---------VEGFVRYSRVTKQHVAAFLKELR---HSKQYENVNLIHYIL
TDKR-ADIQ-HLEKDLVKDFKALVESAHRIR-----------------QDHMINVKYILY
QLLKKHGHGPDGPDILTVKTGSKEVLYDDSFRKIYTDLGWK-FTPL--
>YP_164211
------------------------------------------------------------
------------------------------------------------------------
------------------------------------------------------------
------------------------------------------------------------
---------------MY---DPK-----------------------------QPG-TVDS
LKFL--EQLVKDDSVNNLLL-SLYGDERKLLDYKTWTPP---------------------
--------------KPVDAAT-RPC-----KIVKQM-GVLKGHFSE--MDFKVL------
-EEN----------KRKIDVHKQCGWISKFKDAIRRYQGRQSCK----IPNKVLDDLDRK
LAAYNLLVEG---------VEGFVRYAKVTKHHVAIFLKELK---HSKQYDNVNLIYYIL
TDKR-DDVS-YLERQLTEDFKILLAAATEHK-----------------LEHLINVKYSLY
QLLKKHGHSPDRPDVLTVKASSKGNLYDDVYRKLYDHLGWE-FTAL--
>YP_009182099
------------------------------------------------------------
------------------------------------------------------------
------------------------------------------------------------
------------------------------------------------------------
------------------------------------------------------M-AFSA
EDVL--KEYDRRRRTEALLLSLYYPNDRKLLDYKEWSPP---------------------
--------------RVQVECPKAPV--EWNAPPSEK-GLIVGHFSG--IEYKGE------
-KAQ----------ASEVDVNKMCCWVSKFKDAMRRYQGIQTCK----IPGKVLSDLDAK
IKAYNLTVEG---------VEGFVRYSRVTKQHVAAFLKELR---HSKQYENVNLIHYIL
TDKR-ADIQ-HLEKDLVKDFKALVESAHRMR-----------------QDHMINVKYILY
QLLKKHGHGPDGPDILTVKTGSKGVLYDDSFRKIYTDLGWK-FTPL--
>ANZ57028
------------------------------------------------------------
------------------------------------------------------------
------------------------------------------------------------
------------------------------------------------------------
------------------------------------------------------M-AFSA
EDVL--KEYDRRRRTEALLLSLYYPKDRKLLDYKEWSPP---------------------
--------------RVQVECPKAPV--EWNTPPSEK-GLIAGHFSG--IEYKGG------
-KAQ----------ASEVDVNKMCCWVSKFKDAMRRYQGIQTCK----IPGKVLSDLDTK
IKAYNLTVEG---------VEGFVRYSRVTKQHVAAFLKELR---HSKQYENVNLIHYIL
TDKR-ADIQ-HLEKDLVKDFKALVESTHRMR-----------------QDHMINVKYILY
QLLKKHGHGPDGPDILTVKTGSKGVLYDDSFRKIYTDLGWK-FTPL--
>YP_009272712
------------------------------------------------------------
------------------------------------------------------------
------------------------------------------------------------
------------------------------------------------------------
------------------------------------------------------M-AFSA
EDVL--KEYDRRRRTEALLLSLYYPKDRKLLDYKEWSPP---------------------
--------------RVQVECPKAPV--EWNTPPSEK-GLIVGHFSG--IEYKGG------
-KAQ----------ASEVDVNKMCCWVSKFKDAMRRYQGIQTCK----IPGKVLSDLDTK
IKAYNLTVEG---------VEGFVRYSRVTKQHVAAFLKELR---HSKQYENVNLIHYIL
TDKR-ADIQ-HLEKDLVKDFKALVESTHRMR-----------------QDHMINVKYILY
QLLKKHGHGPDGPDILTVKTGSKGVLYDDSFRKIYTDLGWK-FTPL--
>YP_006347726
------------------------------------------------------------
------------------------------------------------------------
------------------------------------------------------------
------------------------------------------------------------
------------------------------------------------------M-AFSA
EDVL--KEYDRRRRTEALLLSLYYPNDRKLLDYKEWSPP---------------------
--------------RVQVECPKAPV--EWNAPPSEK-GFIVGHFSG--IEYKGE------
-KAQ----------ASEVDVNKMCCWVSKFKDAMRRYQGIQTCK----IPGKVLSDLDAK
IKAYNLTVEG---------VEGFVRYSRVTKQHVAAFLKELR---HSKQYENVNLIHYIL
TDKR-ADIQ-HLEKDLVKDFKALVESAHRMR-----------------QDHMINVKYILY
QLLKKHGHGPDGPDILTVKTGSKGVLYDDSFRKIYTDLGWK-FTPL--
>ALN36901
------------------------------------------------------------
------------------------------------------------------------
------------------------------------------------------------
------------------------------------------------------------
------------------------------------------------------M-AFSA
EDVL--KEYDKRRRTEALLLSLYYPNDRKLLDYKEWSPP---------------------
--------------RVQVECPKTPV--EWNTPPSEK-GLIVGHFSG--IEYKGK------
-KAQ----------ASEVDVNKMCCWVSKFKDAMRRYQGIQTCK----IPCKVLLDLDAK
IKAYNLTVEG---------VEGFVRYSRVTKQHVAAFLKELR---HSKQYENVNLIHYIL
TDKR-ADIQ-HLEKDLVKDFKALVESAHRIR-----------------QDHMINVKYILY
QLLKKHGHGPDGPDILTVKTGSKEVLYDDSFRKIYTDLGWK-FTPL--
>ALN37001
------------------------------------------------------------
------------------------------------------------------------
------------------------------------------------------------
------------------------------------------------------------
------------------------------------------------------M-AFSA
EDVL--KEYDKRRRTEALLLSLYYPNDRKLLDYKEWSPP---------------------
--------------RVQVECPKTPV--EWNTPPSEK-GLIVGHFSG--IEYKGE------
-KAQ----------ASEVDVNKMCCWVSKFKDAMRRYQGIQTCK----IPCKVLLDLDAK
IKAYNLTVEG---------VEGFVRYSRVTKQHVAAFLKELR---HSKQYENVNLIHYIL
TDKR-ADIQ-HLEKDLVKDFKALVESAHRIR-----------------QDHMINVKYILY
QLLKKHGHGPDGPDILTVKTGSKEVLYDDSFRKIYTDLGWK-FTPL--
>AJR29232
------------------------------------------------------------
------------------------------------------------------------
------------------------------------------------------------
------------------------------------------------------------
------------------------------------------------------M-AFSA
EDVL--KEYDRRRRMEALLLSLYYPNDRKLLDYKEWSPP---------------------
--------------RVQVECPKAPV--EWNNPPSEK-GLIVGHFSG--IKYKGE------
-KAQ----------ASEVDVNKMCCWVSKFKDAMRRYQGIQTCK----IPGKVMSDLDAK
IKAYNLTVEG---------VEGFVRYSRVTKQHVAAFLKELR---HSKQYENVNLIHYIL
TNKR-ADIQ-HLEKALVKDFKALVESAHRMR-----------------QGHMINVKYILY
QLLKKHGHGPDGPDILTVKTGSKGVLYDDSFRKIYTDLGWK-FTPL--
>AWU46856
------------------------------------------------------------
------------------------------------------------------------
------------------------------------------------------------
------------------------------------------------------------
------------------------------------------------------M-AFSA
EDVL--KEYDRRRRMEALLLSLYYPNDRKLLDYKEWSPP---------------------
--------------RVQVECPKAPV--EWNNPPSEK-GLIVGHFSG--IKYKGE------
-KAQ----------ASEVDVNKMCCWVSKFKDAMRRYQGIQTCK----IPGKVLSDLDAK
IKAYNLTVEG---------VEGFVRYSRVTKQHVAAFLKELR---HSKQYENVNLIHYIL
TDKR-VDIQ-HLEKDLVKDFKALVESAHRMR-----------------QGHMINVKYILY
QLLKKHGHGPDGPDILTVKTGSKGVLYDDSFRKLYTDLGWK-FTPL--
>ASH98928
------------------------------------------------------------
------------------------------------------------------------
------------------------------------------------------------
------------------------------------------------------------
------------------------------------------------------M-AFST
EDVL--KEYDRRRRMEALLLSLYYPNDRKLLDYKEWSPP---------------------
--------------RVQVECPKAPV--EWNTPPSEK-GLIVGHFSG--IKYKGE------
-KAQ----------ASEVDVNKMCCWVSKFKDAMRRYQGIQTCK----IPGKVLSDLDAK
IKAYNLTVEG---------VEGFVRYSRVTKQHIAAFLKELR---HSKQYENVNLIHYIL
TDKR-ADIQ-HLEKDLVKDFKALVESAHRMR-----------------QGHMINVKYILY
QLLKKHGHGPDGPDILTVKTGSKGVLYDDSFRKIYTDLGWK-FTPL--
>YP_009508629
------------------------------------------------------------
------------------------------------------------------------
------------------------------------------------------------
------------------------------------------------------------
------------------------------------------------------M-AFST
EDVL--KEYDRRRRMEALLLSLYYPNDRKLLDYKEWSPP---------------------
--------------RVQVECPKAPV--EWNTPPSEK-GLIVGHFSG--IKYKGG------
-KAQ----------ASEVDVNKMCCWVSKFKDAMRRYQGIQTCK----IPGKVLSDLDAK
IKAYNLTVEG---------VEGFVRYSRVTKQHVAAFLKELR---HSKQYENVNLIHYIL
TDKR-ADIQ-HLEKDLVKDFKALVESAHRMR-----------------QGHMINVKYILY
QLLKKHGHGPDGPDILTVKTGSKGVLYDDSFRKIYTDLGWK-FTPL--
>ANZ56919
------------------------------------------------------------
------------------------------------------------------------
------------------------------------------------------------
------------------------------------------------------------
------------------------------------------------------M-AFSA
EDVL--KEYDRRRRMEALLLSLYYPNDRKLLDYKEWSPP---------------------
--------------RVQVECPKAPV--EWNTPPSEK-GLIVGHFSG--IKYKGE------
-KAQ----------ASEVDVNKMCCWVSKFKDAMRRYQGIQTCK----IPGKVLSDLDAK
IKAYNLTVEG---------VEGFVRYSRVTKQHVAAFLKELR---HSKQYENVNLIHYIL
TDKR-ADIQ-HLEKDLVKDFKALVESAHRMR-----------------QGHMINVKYILY
QLLKKHGHGPDGPDILTVKTGSKGVLYDDSFRKIYTDLGWK-FTPL--
>AGV20532
------------------------------------------------------------
------------------------------------------------------------
------------------------------------------------------------
------------------------------------------------------------
------------------------------------------------------M-AFST
EDVL--KEYDRRRRMEALLLSLYYPNDRKLLDYKEWSPP---------------------
--------------RVQVECPKAPV--EWNTPPSEK-GLIVGHFSG--IKYKGE------
-KAQ----------ASEVDVNKMCCWVSKFKDAMRRYQGIQTCK----IPGKVLSDLDAK
IKAYNLTVEG---------VEGFVRYSRVTKQHVAAFLKELR---HSKQYENVNLIHYIL
TDKR-ADIQ-HLEKDLVKDFKALVESAHRMR-----------------QGHMINVKYILY
QLLKKHGHGPDGPDILTVKTGSKGVLYDDSFRKIYTDLGWK-FTPL--
>ABB92350
------------------------------------------------------------
------------------------------------------------------------
------------------------------------------------------------
------------------------------------------------------------
------------------------------------------------------M-AFSA
EDVL--KEYDRRRRMEALLLSLYYPNDRKLLDYKEWSPP---------------------
--------------RVQVECPKAPV--EWNNPPSEK-GLIVGHFSG--IKYKGE------
-KAH----------ASEVDVNKMCCWVSKFKDAMRRYQGIQTCK----IPGKVLSDLDAK
IKAYNLTVEG---------VDGFVRYSRVTKQHVAAFLKELR---HSKQYENVNLIHYIL
TDKR-ADIQ-HLEKDLVKDFKALVESAHRMR-----------------QGHMINVKYILY
QLLKKHGHGPDGPDILTVKTGSKGVLYDDSFRKIYTDLGWK-FTPL--
>ACF42220
------------------------------------------------------------
------------------------------------------------------------
------------------------------------------------------------
------------------------------------------------------------
------------------------------------------------------M-AFSA
EDVL--KEYDRRRRMEALLLSLYYPNDRKLLDYKEWSPP---------------------
--------------RVQVECPKAPV--EWNNPPSEK-GLIVGHFSG--IKYKGG------
-KAQ----------ASEVDVNKMCCWVSKFKDAMRRYQGIQTCK----IPGKVLSDLDAK
IKAYNLTVEG---------VEGFVRYSRVTKQHIAAFLKELR---HSKQYENVNLIHYIL
TDKR-VDIQ-HLEKDLVKDFKALVESAHRMR-----------------QGHMINVKYILY
QLLKKHGHGPDGPDILTVKTGSKGVLYDDSFRKIYTDLGWK-FTPL--
>API65196
------------------------------------------------------------
------------------------------------------------------------
------------------------------------------------------------
------------------------------------------------------------
------------------------------------------------------M-AFST
EDVL--KEYDRRRRMEALLLSLYYPNDRKLLDYKEWSPP---------------------
--------------RVQVECPKAPV--EWNNPPSEK-GLIVGHFSG--IKYKGG------
-KAQ----------ASEVDVNKMCCWVSKFKDAMRRYQGIQTCK----IPGKVLSDLDAK
IKAYNLTVEG---------VEGFVRYSRVTKQHVAAFLKELR---HSKQYENVNLIHYIL
TDKR-VDIQ-HLEKDLVKDFKALVESAHRMR-----------------QGHMINVKYILY
QLLKKHGHGPDGPDILTVKTGSKGVLYDDSFRKIYTDLGWK-FTPL--
>YP_031579
------------------------------------------------------------
------------------------------------------------------------
------------------------------------------------------------
------------------------------------------------------------
------------------------------------------------------M-AFSA
EDVL--KEYDRRRRMEALLLSLYYPNDRKLLDYKEWSPP---------------------
--------------RVQVECPKAPV--EWNNPPSEK-GLIVGHFSG--IKYKGE------
-KAQ----------ASEVDVNKMCCWVSKFKDAMRRYQGIQTCK----IPGKVLSDLDAK
IKAYNLTVEG---------VEGFVRYSRVTKQHVAAFLKELR---HSKQYENVNLIHYIL
TDKR-VDIQ-HLEKDLVKDFKALVESAHRMR-----------------QGHMINVKYILY
QLLKKHGHGPDGPDILTVKTGSKGVLYDDSFRKIYTDLGWK-FTPL--
>AYP19449
------------------------------------------------------------
------------------------------------------------------------
------------------------------------------------------------
------------------------------------------------------------
------------------------------------------------------------
--ML--KEYDRRRRMEALLLSLYYPNDRKLLDYKEWSPP---------------------
--------------RVQVECPKAPV--EWNNPPSEK-GLIVGHFSG--IKYKGG------
-KAQ----------ASEVDVNKMCCWVSKFKDAMRRYQGIQTCK----IPGKVLSDLDAK
IKAYNLTVEG---------VEGFVRYSRVTKQHVAAFLKELR---HSKQYENVNLIHYIL
TDKR-VDIQ-HLEKDLVKDFKALVESAHRMR-----------------QGHMINVKYILY
QLLKKHGHGPDGPDILTVKTGSKGVLYDDSFRKIYTDLGWK-FTPL--
>AHM26080
------------------------------------------------------------
------------------------------------------------------------
------------------------------------------------------------
------------------------------------------------------------
------------------------------------------------------M-AFSV
EDVL--KEYDRRRRMEALLLSLYYPNDRKLLDYKEWSPP---------------------
--------------RVQVECPKAPV--EWNNPPSEK-GLIVGHFSG--IKYKGE------
-KAQ----------ASEVDVNKMCCWVSKFKDAMRRYQGIQTCK----IPGKVLSDLDAK
IKAYNLTVEG---------VEGFVRYSRVTKQHVAAFLKELR---HSKQYENVNLIHYIL
TDKR-VDIQ-HLEKDLVKDFKALVESAHRMR-----------------QGHMINVKYILY
QLLKKHGHGPDGPDILTVKTGSKGVLYDDSFRKIYTDLGWK-FTPL--
>YP_009506659
------------------------------------------------------------
------------------------------------------------------------
------------------------------------------------------------
------------------------------------------------------------
------------------------------------------------------M-AFSA
EDVL--KEYDRRRRMEALLLSLYYPNDRKLLDYKEWSPP---------------------
--------------RVQVECPKAPV--EWNNPPSEK-GLIVGHFSG--IKYNGE------
-KAQ----------ASEVDVNKMCCWVSKFKDAMRRYQGIQTCK----IPGKVLSDLDTK
IKAYNLTVEG---------VEGFVRYSRVTKQHVAAFLKELR---HSKQYENVNLIHYIL
TDKR-ADIQ-HLEKDLVKDFKAMVESAHRMR-----------------QGHMINVKYILY
QLLKKHGHGPDGPDILTVKTGSKGVLYDDSFRKIYTDLGWK-FTPL--
>YP_009310339
------------------------------------------------------------
--------------------------------------------------MSRIDV----
-----------------FGIDQKIKEKFASRLKKF-SEKEKELERVEL-----IYFNSRN
K-EDVTRAKEKA-FLLRKELSQ-------DNTLLQMQEYEEMSSPLLKRYREEMGKVRKI
SF--------------F---GKTQAQD-----------SN--------------------
---------------NDLISKEFLLLAKNYIEVDDA------------------------
-------------CLRISKCQTCGTP---SSECIETEDEILCPGCGQIFPATEDAC--PY
KDSQ----------RNSAPSKTAYATKPQFLEVIEKFQAKKNTK----IPDSVKELIKSE
LLKYGIKPEE------------------AKKRHIYMVLLDNN---LTDYHEELSLLLWEL
NGTLPPDIS-MYHEKLSNCYDTYEKVYLHMIK-------------EKDRRKSLNAWYLLF
KLLQHVGYSPNVDDFCFLKNTTKTKDCDEKFSKVCKILGWD-FQYTI-
>AFA44905
------------------------------------------------------------
------------------------------------------------------------
------------------------------------------------------------
------------------------------------------------------------
------------------------------------------------------M-AFSA
EDVL--KEYDRRRRMEALLLSLYYPNDRKLLDYKEWSPP---------------------
--------------RVQVECPKAPV--EWNTHPSEK-GLIVGHFSG--IKYKGE------
-KAQ----------ASEVDVNKMCCWVSKFKDAMRRYQGIQTCK----IPGKVLSDLDAK
IKAYNLTVEG---------VEGFVRYSRVTKQHVAAFLKELR---HSKQYENVNLIHYIL
TDKR-ADIQ-HLEKDLVKDFKALVESAHRMR-----------------QGHMINVKYILY
QLLKKHSHGPDGPDILTVKTGSKGVLYDDSFRKIYTDLGWK-FTPL--
>YP_009001274
------------------------MWE-NSLPSLRSV-----------------------
----------------------GISVKKEVIEIP---------TSLSSSYREDFDI----
-----------------LETHKTILKSLENKK-LNKGKIEAKIAELNK---ALLIRQTIV
D--RKD--RLRKLEKQKKKLEE-------L--SSCTSKYLQEVSPILEEYKKIGPISKVI
EF--------------S---SKERKTE-----------KVETEE---ER-----------
------DTRLNQDELRQKYICLYLEKSRKYFDLNIVWQS---------------------
--------------PEIC-CPGCGLE-S-SKQVADEFSSLACSGCGVETRRLAKVP--CS
TEGG-----------KNNLSRNNYEDKENFIKAMERYQGKQVIK----NTKNLFNDLDEY
FTSYGMKTGEH--IQRSIPLDERGRKRGTSKDLMFKALSERG---YSNYYKNINLICHLY
WGWTLPDIS-HLEDGLLDDYDSFQRVYEKHK---------------IGRRSCLSTDYMLL
ILLIRKGYKCTSDDFKIVKTAEIFEEYEEIRNRVYSELKWD-YHSLG-
>YP_009507023
------------------------------------------------------------
--------------------------------------------------MNHVDI----
-----------------PELDKKVKEEFSRRLEAF-TKKEKELERVEF-----IYFNSKN
K-EDVSRAKERA-FQLQKEISQ-------DKTLYEIQEYSELSAPLLQKYHENLSKVKKV
KF--------------F---GNRQNQR-----------NS--------------------
---------------DTELLSEFILLAKNYVEVDDG------------------------
-------------HLRVSKCRTCSSP---FANCIERGDEIICPNCGETSSAVEDAC--PY
RDTQ----------RSGGTAKAANVTKPQFLEVIEKFQAKKNTK----IPESVLTLVKTE
LSKYGIPIEQ------------------AKKKHVYMVLVDNN---MTDYYEELSLILWEL
NGTTPPDIS-KYQGKLSSCYDAYEKVYLQMIK-------------EKERRKSLNAWYVLF
KLLQHLGYTPNPDDFCFLKNTTKTKDCDEKFGRVSEILGWK-FQYTI-
>YP_009345262
------------------------------------------------------------
--------------------------------------------------MNHVDI----
-----------------PGLDKKIKEEFSKRLEAF-TKKEKELERVEF-----IYFNSQN
K-EDVSRARERA-FKLQKEISQ-------DETLSQIQEYSELSAPLLEKYQENLNKVKKV
KF--------------F---GNKQNQK-----------DP--------------------
---------------DTELTSEFLLLAKNYIDVNDG------------------------
-------------HLRVSKCRTCQSP---FANCIERGDEIICPTCGETSSAVEDAS--PY
RDPQ----------RNGGSGKPAYVTKPQFLEVIEKFQARKNTK----IPESVKELIKTE
LSKYGIDIKD------------------AKKKHVYMVLVDNN---MTDYYEELSLILWEL
NGTVPPDIS-QYQEMLSSCYDTYEKVYLQMIK-------------EKERRKSLNAWYVLF
KLLQHLRYVPNPDDFCFLKNTTKTKDCDEKFGKVCEILGWN-FQYTI-
>YP_004347315
------------------------------------------------------------
--------------------------------------------------MNHVDI----
-----------------PGLDKKIKEEFSRRLEAF-TKKEKELERVEF-----IYFNSQN
K-EDVSRARERA-FKLQKEISQ-------DETLSQIQEYSELSAPLLEKYQENLNKVKKV
KF--------------F---GNKQNQK-----------DP--------------------
---------------DADLTSEFLLLAKNYIDVNDG------------------------
-------------HLRVSKCGTCQSP---FANCVERGDEIICPNCGETSSAIEDAS--PY
RDSQ----------RNGGSGKPAYVTKPQFLEVVEKFQARKNTK----IPESVKELIKTE
LSKYGIDIKD------------------AKKKHVYMVLVDNN---MTDYYEELSLILWEL
NGTLPPDIS-RYQEMLSNCYDAYEKVYLQMIK-------------EKERRKSLNAWYVLF
KLLQHLRYVPNPDDFCFLKNTTKTKDCDEKFGKVCEILGWN-FQYTI-
>YP_009238901
------------------------------------------------------------
--------------------------------------------------MNHIDI----
-----------------PELDKKVKEEFKGRLEAF-TKKEKELERMEF-----IYFNSKN
K-EDVSRAKERA-FQLQKEISQ-------DETLSKIQEYSELSAPLLKQHHENLGKVKKV
KF--------------F---GSHQNQK-----------NP--------------------
---------------DSELLAEFILLAKNYIDVDDG------------------------
-------------HLRVSKCRTCQSP---FANCVERGDEVICPNCGETSSAIEDAC--PY
RDSQ----------RNGGSAKVANVTKPQFLEVIEKFQAKKNTK----IPESVKDLIKTE
LSKYGIPVEE------------------AKKKHVYMILVDNN---MTDYYEELSLILWEL
NGTNPPDIS-EYQGMLSSCYDTYEKVYLQMIK-------------EKERRKSLNAWYILF
KLLQHLRYTPNPDDFCFLKNTTKTKDCDEKFGQVCKILGWN-FQYTI-
>YP_009094804
------------------------------------------------------------
--------------------------------------------------MNQLDI----
-----------------PGLDEKIKEEFVQRLEAV-SKKEKELDRVEF-----IYFNSPN
R-EDVSRAKERA-YTLRKEISG-------DNTLAQMEEYSALSAPLLKRYQENLGKVRKV
SF--------------F---GSRSKVQ-----------GS--------------------
---------------DVELLNEFLVLARNYIEVDDR------------------------
-------------ALRVSRCRSCDAE---LSQSFEKNEKLICGVCGEIFHVVEEAS--PY
KDSQ----------RNSGSSKPGYVTKLQFLEVIEKFQAKKNTR----IPLEVKEKIVSE
LKKYGIPLES------------------VTKKHIYMVLVDNN---LTDYYEELSLLLWEL
NGTLPPDIS-AYQEELSNCYDVYEKVYLQ-IK-------------EKERRKSLNAWYVLY
KLLQHLKYTPNPDDFCFLKNTMKTRDCDEKFLEVCKRLGWNDFRYTL-
>YP_003407069
------------------------------------------------------------
--------------------------------------------------MNQLDI----
-----------------PGLDEKIKEEFAQRLEAV-SKKEKELDRVEF-----IYFNSPN
R-EDVSRAKERA-YTLRKEISG-------DNTLAQMEEYSALSAPLLKRYQENLGKVRKV
SF--------------F---GSRSKVQ-----------GS--------------------
---------------DVELLNEFLVLARNYIEVDDR------------------------
-------------ALRVSRCRSCDAE---LSQSFEKNEKLICGVCGEIFHVVEEAS--PY
KDSQ----------RNSGSSKPGYVTKLQFLEVIEKFQAKKNTR----IPLEVKEKIVSE
LKKYGIPLES------------------VTKKHIYMVLVDNN---LTDYYEELSLLLWEL
NGTLPPDIS-AYQEELSNCYDVYEKVYLQ-IK-------------EKERRKSLNAWYVLY
KLLQHLKYTPNPDDFCFLKNTMKTRDCDEKFLEVCKRLGWNDFRYTL-
>YP_009329316
------------------------MWEEDNLPSLSSF-----------------------
----------------------GIKLKEPEIELP---------NNFNAVYKDDFDI----
-----------------LSAHRFVLAKLDE-K-IKKSKVADKIKVLEK---ELQKRQSLV
D--RKD--RLRRIEKLRKKQER-------L--STIKEDYIEETKDVLLKYKEIGSLERVL
SF--------------S---SKEEKKQ-----------ESD-------------------
----------EKREYRQRLILEYLEKTRRYYQINAVWES---------------------
--------------DELK-CPGCGAE-F-PHEVADEFTPSACAECGVERKRLAKVP--FS
SDNV-----------KDNINRNNYEERKNFIKAMERFQGKQVIK----NTKTLFIDLDDF
FTSYGMKRGEL---VRELPVNDKGKKEGTSKPLMFKALNEKG---YSHYYKNINLICHLY
WGWNLPDLS-DIEDKLLTDYDAFQRVYEKLK---------------TGRRSCLNTDYMLL
ILLLKQGYKCSSEDFKIVRTDDIFDEYEDTRRKVYDELGWK-PVSLA-
>YP_009255129
------------------------------------------------------------
--------------------------------------------------MTQLDV----
-----------------PGLDEKIKQEFAQRLDTI-SKKEKELDRVEF-----IYFNSPN
R-EDVSRAKERA-YTLRKEISG-------DDTLLQMEEYSALSAPLLKRYQENLGKVRKI
SF--------------F---GSRPKEQ-----------DA--------------------
---------------DVKLLNEFLKIARNYIEVDDR------------------------
-------------ALRVSRCRTCNAE---LSQSFEKNEKLICGVCGEIFHVVEEAS--PY
KDSQ----------RNCGSSKPGYVTKLQFLEVIEKFQAKKNTR----IPFEVKAKIESE
LKKYDIPLEN------------------VTKKHIYMVLVDNN---LTDYYEELSLLLWEL
NGTLPPDIS-AYQEELSNCYDVYEKVYLQ-IK-------------EKERRKSLNAWYVLY
KLLQHLKYVPNPDDFCFLKNTMKTRDCDEKFLEVCKRLGWNDFRYTL-
>YP_009449209
MGEMIPSQKQSWVNRHKIVTSPDIVWYNTNLPSYCSLDDNNGFVKVPRVINKDLKYIDIS
GVKKVGLSWLGLDNGNIYEKLYTEAISVPPTQLP---------ISIVHGYEEDINL----
-----------------LEIHIKIIQKLYFGRDTFLEEIDKKISEEEE---ELKYVTTEI
N--RLS--CVEKIAGLKQEREY-------ISSGGLLKSYITDAKDFIEKYAVIGPLRKII
KF--------------G---LVVQIEK-----------IE--------------------
---------TSSSDYRRDLIRGYLDLASDYILVEVNDRC---------------------
--------------ERMCVCPRSD-N-N-DVTIDEYDNRLLCSKCQLPI---------TS
EKAG-----------KSKSSRNGYNNRDNFEKALKAYQGKQTDK----IPDDLYDKLDDY
FIKNGFEKGVY---YYDLPINSIGEKNGTSKDMLYKALRETG---YSDYYECSNLICNKY
WGWDLPVIG-DLHDVILNDYDQTQKIYNDIKD-------------HLNRKSCLNVQFRLF
KHLEARGHKCNKKDFKIPKTRDILELHERAWKIMAQLSGLN-YIQTI-
>YP_009174230
------------------------------------------------------------
-------------------------------------------------MEA--------
-------------------------------------RYNARIH----------------
----------------------------ECKSQDEMVEYLLSCIPVIKEYTTAADDQ-TP
---------VTQQVASL-------------------------------------------
------KVAGRKGVRRKDIFKKYLNE------VEGEYEHVE-------------A-----
-----GTS------AHDEPCKGCGK--MYTRVTETVTSEEICQACGRA--DMILGEEVGF
KEEQ------E---ME-KNVVYSYKRENHFNEWISQFQAKESTN----VPDEVISKLRSE
FKKQKIKDLS-----------------EITHEKVKGLLKKLN---YAKYYEHVAYISTIL
NGITPPTMPQALEDKLRLMFHKIQEPFERHK--------------PSNRKNFLSYSYCLF
KMCELLGEDQYLPCFPLLKSKEKLYIQDQIWFKICNELQWE-AIKTL-
>YP_009174054
------------------------------------------------------------
------------------------------------------------------------
-----------MNKKSSTTLDGKHNEYLNEFIRDE-TDNIPQLKE---EKHSLEEKLKKS
K----HSKNIDQIMEIQDKITEVKQSIKE--LKNKKKSYYLDNSKYIFDYFENKKNISEI
QQEQQHNTKNKLLDNFF----KIKST----------------------------------
----ENEDKSSDNKSQTNIVNKYLSN------IDDSFLDIN-------------------
-----------QFICQSDICKFCFKG---ELIPLEDDGMLICNACFKNIPYLIENEKPSY
KEPP------K------EVCFYAYKRINHFKEILAQFQGKETTQ----IPPDVIENIKQQ
IKKERISI-A-----------------HITNNKTKEILKKLG---YNKYYEHIPFIKDKL
-GIKPPIMSPELEDTLCNLFIELQAPYSKFC--------------PDDRVNFLNYYYTAY
KLCELLGETQYLQHFPMLKDIEKRIEQDCIWKQICEELDWE-FIHTV-
>AKI80161
------------------------------------------------------------
--------------------MA--------------------KTRTKKNANK--------
-----RVIKG--------TLDQKHTEKINKFENMS-KALPKKKEKLKKHEAQLEELMSLN
P-NKFTHENIRRKSYLMDSIKNLKEEINSIENCSESLDYIVNTLPILVNYYDNGDIVDDD
KEELISEAMADGKKNILSYFFKETSQQEDSSESNNDIVKNDTDGSTSKRKKIQPSNRC-S
GSKTGKVTETKPRLSRAKLYDNYLNV------TDPHYRK---------------------
-----------SVKKSQNVCSVPDCDGE--KILNQNDGFMVCKKCGFSEPILLTTDKPNY
KEPT------Q------DSGTYAYKRINHLTEILSQLQAKESTD----IPNKVYEAIKRE
LKKRKIDK-N-----------------DLDIFRLRRILKKLN---YRKFYEHVPHILQVI
NGKEPPNFSRADEMKIKALFKSIQKPFAIYC--------------PKNRKNFLNYSYVLH
KFCELLELDEYTNYFPLLKNNAKLLQHDKIWKNICDYQGWY-FYKSL-
>AKI79197
------------------------------------------------------------
--------------------MA--------------------KTRTKKNANK--------
-----RVVKG--------TLDQKHTEKINKFENMS-KALPKKKEKLKKHEAQLEELMSLN
P-NKFTHENIRRKSYLMDSIKNLKEEINSIENCSESLDYIVNTLPILVNYYDNGDIVDDD
KEELISEAMADGKKNILSYFFKETSQQENSSESNNDIVKNGTGGSTSKRKKIQPSNRC-S
GSKTGKVTETKPRLSRAKLYDNYLNV------TDPHYRK---------------------
-----------SVKKSQNVCSVPDCDGE--KILNQNDGFMVCKKCGFSEPILLTTDKPNY
KEPT------Q------DSGTYAYKRINHLTEILSQLQAKESTD----IPNKVYEAIKRE
LKKRKIDK-N-----------------DLDIFRLRRILKKLN---YRKFYEHVPHILQVI
NGKEPPNFSRADEMKIKALFKSIQKPFAIYC--------------PKNRKNFLNYSYVLH
KFCELLELDEYTNYFPLLKNNAKLLQHDKIWKNICDYQGWY-FYKSL-
>AAV50698
------------------------------------------------------------
--------------------MA--------------------KTRTKKNANK--------
-----RVVKG--------TLDQKHTEKINKFENMS-KALPKKKEKLKKHEAQLEELMSLN
P-NKFTHENIRRKSYLMDSIKNLKEEINSIENCSESLDYIVNTLPILVNYYDNGDIVDDD
KEELISEAMADGKKNILSYFFKETSQQENSSESNNDIVKNGTGGSTSKRKKIQPSNRC-S
GSKTGKVTETKPRLSRAKLYDNYLNV------TDPHYRK---------------------
-----------SVKKSQNVCSVPDCDGE--KILNQNDGYMVCKKCGFSEPILLTTDKPNY
KEPT------Q------DSGTYAYKRINHLTEILSQLQAKESTD----IPNKVYEAIKRE
LKKRKIDK-N-----------------DLDIFRLRRILKKLN---YRKFYEHVPHILQVI
NGKEPPNFSRADEMKIKALFKSIQKPFAIYC--------------PKNRKNFLNYSYVLH
KFCELLELDEYTNYFPLLKNNAKLLQHDKIWKNICDYQGWY-FYKSL-
>YP_009174353
------------------------------------------------------------
-------------------------------------------------MEA--------
-------------------------------------RYNARIH----------------
----------------------------ECKSQDEMVDYLLSCIPVIKEYTMAPDDQ-TP
---------VTQQVASL-------------------------------------------
------KVAGRKGVRRKDIFKKYLNE------VEGEYERVE-------------M-----
-----GTS------PHDLPCRGCGK--MYTRVLETVTSEEICQACGRA--DTILGEEVGF
KEEQ------E---ME-KNVVYSYKRENHFNEWISQFQAKESTN----VPEEVISKLRSE
FKKQKIKDLS-----------------DITHEKVKGLLKKLN---YAKYYEHVAYISTIL
NGITPPTMPQALEDKLRLMFHKIQEPFERHK--------------PANRKNFLSYSYVLY
KFCELLSEDQYLPCFPLLKSKEKLYIQDQIWFKICNELSWE-AIKTL-
>YP_009174500
------------------------------------------------------------
-------------------------------------------------MED--------
-------------------------------------RYNTRMK----------------
----------------------------ECKSETELCDYLLDCMGVIREYSQESTSEPNV
---------QTKSVLGI-------------------------------------------
------KVASRKGVQRNDIYKKYLVE------VEHEHVDAP-------------K-----
-----PTD------INCRPCSQCHA--EFSWMVDEIHSDRICTKCGYA--EYYLSEEVGY
KEEQ------E---ME-KNVVYSYKRENHFNEWVSQFQAKESTN----VPEEVIALLRNE
FKKQKLKDLA-----------------EITHEKVKTLLKKLD---KSKYYEHVPYITTIL
NGVQPPTMPQALEDKLRLMFYHIQKPFEKHK--------------PLNRKNFLSYAYVLY
KFCELLGEDDYLPCFPLLKSKEKLYAQDEIWKKICDELSWQ-YIKTV-
>ANB50576
------------------------------------------------------------
--------------------MA--------------------KTRTRRNVNN--------
-----RVKKG--------TLDQKHTDKINKFEKMS-QSLPKKRAKLTKLMGELEELKSMN
P-NKYSHEDIRRKAHLMDTIEKLRNDIYSIENCTESLNYIVNTLPILVNYYDNENIIDDD
KEEFISESINDGKKNILSYFLKETNKSESAD-SPDGKK------------NKSGKTTY-S
G---SKTSNSKPRISRAKLYDNYLNI------TDSQHRK---------------------
-----------ATKKISNICPVEDCGGE--RILSQNDSYIVCKKCGLSEPILLTTDKPNY
KEPT------Q------DSGTYAYKRINHLTEILSQLQAKESTD----IPPKVFESIKRE
LKKRKINK-N-----------------DLDIFRLRRILKKLN---YRKYYEHVPHILQII
NGKEPPNFSREHEMKIKQMFRQVQKPFAIYC--------------PKNRKNFLNYSYVLH
KFCELLDLDEYISYFPLLKNNAKLLQHDKIWKNICEYMRWE-FYKSI-
>YP_009174814
------------------------------------------------------------
-------------------------------------------------MEA--------
-------------------------------------RFNTRIK----------------
----------------------------ECQSEEELYSYLLECVPIIREYTQETET--VE
---------ETSNIMGL-------------------------------------------
------KVASRKGVQRKDIYNKYMAT------VENQTMEPQ-------------I-----
-----KME------YAHQPCKGCGK--KYQVIHDDTTSEDICTNCGCS--EYILGEELGF
KEEQ------E---MD-KNVVYSYKRDNHFNEWISQFQAKESTS----VPDEVITQLQNE
FKKQKIKELS-----------------EITHEKVKALLKKLD---KSKYYEHVPYIATML
NGIRPPTMTQALEDKLRIMFYKIQKPFEKHK--------------PAKRKNFLSYSYTLY
KLCELLGEDDYLPCFPLLKSKEKLYAQDAMWQKICQELKWE-YIKTT-
>YP_008052476
------------------------------------------------------------
------------------------------------------------------------
-------MNK--ITGNNVTLDKKHTEMLEDFKHNQ-EILIPKYNS---EINRLNKFLNNT
K----NKTKYEKVEITENRIKELKNTIYM--LEKKKKDYMLNNSKYIFNYFEDKKNITCN
ETKVE--INNTKINQFF----YLD-E----------------------------------
----KVEKPAPVNDERTNIIDKYFYN------INNSHINYD-------------------
-----------NYCYQSDICTFCNKG---EMVYAETEGTCICNNCSRSVKYLIENEKPSY
KEPP------K------EVCFYAYKRINHLREILAQFQAKESTH----IPTEVFENIKTQ
IKKERLEI-K-----------------DLTNKKTKEILKNLG---YNKYYEHIPYIKDKL
-GIKPPVMSQELEETLCNLFMEIQKPYSKYC--------------PADRVNFLNYYYTLY
KLCELLGETQFMGYFPMLKDRQKKIDQDAIWKLICGDLGWE-YIQTV-
>AGC01924
------------------------------------------------------------
--------------------MA--------------------KTRAKRNVNN--------
-----RAKKG--------TLDQKHTEKLNKFEKMA-ESLPRKREKLTKLTKELNNLKSMN
P-NKYSHEDIRRKAYLMDTIEKLKNDIYSIENCTEPLNYIANTLPILVNYYDNENIIDDD
KEEFITEASTDGKKNILSYFLREAEANRTKNEDDDPKR------------KKSNETTY-S
G---SKTSNSRQRISRARLYDNYLNI------TDSRYRK---------------------
-----------TSQKISNICPAENCGGE--RILSQNDSFLVCKKCGLSESIFLTTDKPNY
KEPT------Q------DSGTYAYKRINHLTEILSQLQAKESTD----IPQKVFESIKRE
LKKRKINK-N-----------------DLDIFRLRRILKKLN---YRKYYEHVPHILQII
NGKQPPNFSREDEMKIKKMFKQIQKPFAIYC--------------PKDRKNFLNYSYVLH
KFCELLDLDEYINYFPLLKNNAKLLQHDKIWKNICEYMRWE-FIKSI-
>ABT14166
------------------------------------------------------------
-------------------------------------------------MYNNTPLPRYP
DKADKDLIRLKYETNKYKTKKEQKVEQVSEFSTFN-EAVEKNIMMFEKR-----------
------------KQKN---------HKKAEEIQQEEIEYLLDSMPYIME-MYDTKKEIQE
-------ETKVAENKMF-------------------------------------------
------QVTSVK--ENNTIFKKYLYN------VEKVKNQET-------------I-----
-----DAI---TERETIDEIYRCSCGGDLSEIIDSTQCDMVCSKCGKTS---KYIESYTF
SEQN------N---------SMAYKRSNHLIECLNALQAKEGTH----VPDEVIEAVRSE
FKKHRISCTS-----------------DIKPTKVKQFLKKLG---YSNYYDNIYSITHAI
TGMPTLKLSQSLEKKFRDMFTEIQAPFEKHK--------------PPHRKNFLSYNYVLY
KFSELLGEDSLLPYFSLLKCRQNLHAQDQIWKAICNDLRWE-FIRTV-
>YP_003969974
------------------------------------------------------------
-------------------------------------------------MSD--------
-KNDFNYYK---KNYKNLTLEKIHRHKMNEYKQNE-DKLIKKNK-------QLEEMKLKN
K-----------------DTSKIEQQIEELHYNGTTMEYFDKVGDLILDYYNEKNNVKTD
ET----------DMNIMDLFTK--------------------------------------
--------KDTSESNTNKLYSSYVKR------LEGSNVDKY-------------------
-----------DGKNRIIKCDNCSI----EKIYYPSEGSFICEECGDMTDMII-DDDFII
K------------------DISCYHRSGRFKEWLNQFQAKENAD----IEDWVYLEIIKE
LNKKRITEYS-----------------ALNRTIIREILRKLK---LTKYYDNVTFIINKL
NNIPAPKISHTLEKKLLFMFDMIEDIWAIVK--------------PKNRKNMLSYPYILH
KLCELLEEDKLLSSFPLLKSQDVLREQDIIWKRICNKLNWE-FYSSFK
>YP_001426246
------------------------------------------------------------
--------------------MASIDVSKENFLLNSFLRNSLNKYISCKLMYNNTPLPRYP
DKADKELIRLKYETKKYKTKKEKRVEQVSEFSTFN-EAVEKNIELFEKR-----------
------------KQKN---------PKKSEEIEQEKIDYLLNSIPYIKEMMYDTKKEIQE
-------ETKVAENKMF-------------------------------------------
------QVTSVK--ENNTIFKKYLYN------VEKVKNQET-------------L-----
-----DAM---TERETMDEIYRCSCGGDLHEIVNSTQSDMVCSKCGKTS---KYIESYTF
SEQN------N---------SMAYKRSNHLIECLNALQAKEGTH----VPDEVIEAVRSE
FKKHRISCTS-----------------DIKPTKVKQFLKKLG---YSNYYDNIYSITHAI
TGMPTLKLSQSLEKKFRDMFTEIQAPFEKHK--------------PPHRKNFLSYNYVLY
KFSELLGEDSLLPYFPLLKCRQNLHAQDQIWKAICGELRWE-YIKTV-
>YP_004061992
------------------------------------------------------------
-------------------------------------------------MEGNF------
----------------------------------L-SRYNNRIEEWTEK-----------
------------I---------KQDPKNKNKYESEMADYIMKCMPYMNQHTDESEE----
---------VSNTDNIF-------------------------------------------
------NVKETVGLKRKDIFTDYLIE------VEKQ-N-IP-------------R-----
-----PRE------KVMEKCETCP---DSNLLHFHDTSDLVCDSCGAII-ATLISEELTY
REEQ------E---TSEKVVNYSYKRENHFNEWLSQFQAQEMTS----IPDEVIEQLRGE
LKKMKIKKLE-----------------EITHAKIRGLLKKLR---LNKYYEHVPYITNIL
NGIKPPSMPQELEEYLRIMFKDIQKPFDDNC--------------PSERKNFLSYSYVLY
KFCELLSEDEYLQYFPLLKSKEKLYQQDVIWKKICHDLKWE-FIPTV-
>YP_001648194
------------------------------------------------------------
-------------------------------------------------MEGNF------
----------------------------------L-SRYKNKIEQWTQL-----------
------------I---------DTDPSNKKRYESEMSDYMIKCMPYMNQYADETEE----
---------VTNTDNIF-------------------------------------------
------NVKETVGLQRKDIFRDYLID------VENK-N-IA-------------R-----
-----PSE------RRVDQCQACS---TSNVIHIPDTSELVCDTCGLVL-ACLISEELTY
REEQ------E---TSEKVVNYSYKRENHFNEWLSQFQAQEMTT----IPDEVMDQLRSE
LKKMKIKNLE-----------------EITHAKIRGLLKKLR---LNKYYEHVPYITNIL
NGIRAPNMPQQLEEQLRIMFKEIQKPFDANC--------------PSDRKNFLSYSYVLY
KFCELLGEDEYLQYFPLLKSKSKLYAQDQIWKKICADLHWE-FIPTI-
>YP_009172875
------------------------------------------------------------
-------------------------------------------------MEGNF------
----------------------------------L-SRYKNKIEQWTQL-----------
------------I---------DTDPSNKKRYESEMSDYMIKCMPYMNQYADETEE----
---------VTNTDNIF-------------------------------------------
------NVKETVGLQRKDIFRDYLID------VENK-N-IA-------------R-----
-----PSE------RRVDQCQVCS---TSNVIHIPDTSELVCDTCGLVL-ACLISEELTY
REEQ------E---TSEKVVNYSYKRENHFNEWLSQFQAQEMTT----IPDEVMDQLRSE
LKKMKIKNLE-----------------EITHAKIRGLLKKLR---LNKYYEHVPYITNIL
NGIRAPNMPQQLEEQLRIMFKEIQKPFDANC--------------PSDRKNFLSYSYVLY
KFCELLGEDEYLQYFPLLKSKSKLYAQDQIWKKICADLHWE-FIPTI-
>ADQ91264
------------------------------------------------------------
-------------------------------------------------MEGNF------
----------------------------------L-SRYNNKIETWEKS-----------
------------I---------RDDPINKSKYEYEMSQYIIQCMPYLELYTDELKK----
---------EVSTDNVF-------------------------------------------
------NCKETSGLQRKDIFNDYLID------VEKLNN-ID-------------R-----
-----PIQ------KKREACPTCP---ESNVFHFTDTSDLVCDNCGMIL-ATLISEELTY
REEQ------E---TSEKIVNYSYKRENHFNEWLSQFQAQETTT----IPPEVIEQLRNE
LKKIKVKDLD-----------------EITHARVRTLLKKLK---LNKFYEHVPYITNII
SGVKPPSMPQELEERLRIMFKDIQKPFDDNC--------------PPERKNFLSYSYVLY
KFCELLSEDKYLKYFPLLKSKEKLYQQDVIWKKICEVLHWE-YIPTI-
>YP_004061527
------------------------------------------------------------
-------------------------------------------------MEGNF------
----------------------------------L-SRYNNKIETWDKS-----------
------------I---------REDPINKSKYETEMSEYIIQCMPYLEMYTDELKK----
---------EVSTDNVF-------------------------------------------
------NCKETSGLQRKDIFNDYLID------VEKVSN-ID-------------R-----
-----PIQ------KKREVCPVCP---ESNVFHFTDTSDLVCDNCGMIL-ATLISEELTY
REEQ------E---TSEKIVNYSYKRENHFNEWLSQFQAQETTT----IPPEVIEQLRNE
LKKIKVKVLD-----------------EITHARVRTLLKKLK---LNKFYEHVPYITNII
SGIKPPSMPQELEERLRIMFKDIQKPFDDNC--------------PPERKNFLSYSYVLY
KFCELLSEDKYLKYFPLLKSKEKLYQQDVIWKKICEVLSWE-YIPTI-
>YP_009172600
------------------------------------------------------------
-------------------------------------------------MEGNF------
----------------------------------L-SRYKNKLEYWTNL-----------
------------I---------ETDPSNKCRYESEMSDYMIRCMPYMNQYADEAEE----
---------VTNTDNVF-------------------------------------------
------NVKETVGLQRKDIFRDYLID------VENQ-N-IT-------------R-----
-----PSE------RHVEQCQTCS---TSNVIHIQDTSELVCDSCGLVL-ACLISEELTY
REER------E---TSEKVVNYSYKRENHFNEWLSQFQAQEMTT----IPDEVMEQLRSE
LKKMKIKNLE-----------------DITHAKIRGLLKKLR---LNKYYEHVPYITNIL
NGIRAPNMPQELEERLRIMFKDIQKPFDDNC--------------PSERKNFLSYSYVLY
KFCELLGEDEYLQYFPLLKSKSKLYAQDQIWKKICADLQWE-FIPTI-
>YP_004063535
------------------------------------------------------------
-------------------------------------------------MEGNF------
----------------------------------L-SRYKNKLEYWTNL-----------
------------I---------ETDPSNKCRYESEMSDYMIRCMPYMNQYADEAEE----
---------VTNTDNVF-------------------------------------------
------NVKETVGLQRKDIFRDYLID------VENQ-N-IT-------------R-----
-----PSE------RHVEQCQTCS---TSNVIHIQDTSELVCDSCGLVL-ACLISEELTY
REER------E---TSEKVVNYSYKRENHFNEWLSQFQAQEMTT----IPDEVMEQLRSE
LKKMKIKNLE-----------------DITHAKIRGLLKKLR---LNKYYEHVPYITNIL
NGIRAPNMPQELEERLRIMFKDIQKPFDDNC--------------PSERKNFLSYSYVLY
KFCELLGEDEYLQYFPLLKSKSKLYAQDQIWKKICVDLQWE-FIPTI-
>YP_003212932
------------------------------------------------------------
-------------------------------------------------MEGNF------
----------------------------------L-SRYKNKIEQWTQL-----------
------------I---------DTDPSNKKRYESEMSDYMIKCMPYMNQYADETEE----
---------VTNTDNIF-------------------------------------------
------NVKETVGLQRKDIFRDYLID------VENK-N-IA-------------R-----
-----PSE------RRVDQCQACS---TSNVIHIPDTSELVCDTCGLVL-ACLISEELTY
REEQ------E---TSEKVVNYSYKRENHFNEWLSQFQAQEMTT----IPDEVMDQLRSE
LKKMKIKNLE-----------------EITHAKIRGLLKKLR---LNKYYEHVPYITNIL
NGIRAPNMPQQLEEQLRIMFKEIQKPFDANC--------------PSDRKNFLSYSYVLY
KFCELLEEDEYLQYFPLLKSKSKLYAQDQIWKKICADLQWE-FIPTI-
>YP_001426805
------------------------------------------------------------
-------------------------------------------MRLCRYMSGQYDLPRYT
SKETKEFAKLRYKVKEYNGKPDKKAEEVSGFTTLE-EAISKNLKAFEAK-----------
------------IAKK---------PKKAQEIREEEIEYLLNAMPFIREYSEQKEETKAE
-------PATSDANQVF-------------------------------------------
------KVKSVK--NNNTVFQKYLYD------VEKVVNKTT-------------M-----
-----NALISANEQESVKETYTCKCGGRRD--VDVAENMLVCNECGATE---VYTESYSF
HEQN------D---------SMAYKRSSHFSECLNALQGKEGTT----VPKEVVEAVRAE
FKKNRISTSS-----------------EIKPSKVKQFLKKLG---YSAYYDNIYSITNMV
TGLPAIKLSPSLEKQFKDMFAEIQIPFDRHK--------------PPERKNFLSYTYVVY
KFSELLGEDELLPYLPLLKCRQNLHVQDKIWKGICQDLQWE-YIATV-
>YP_009173448
------------------------------------------------------------
-------------------------------------------------MTG--------
-FKP-KNIKKLVADKKIESLDHKHEEFIEEFNDID-EIILPNFLK---ERKQKLEKY--N
N----LQTSFDEKLELKDHIKEIDNKIKN--LKNKKKEYFLKNSNYIFNYFEEKKNISKG
S------SNTRMLDNFF----NKIDL----------------------------------
----ENANSSKT----NLNIQNYFRN------IDPFNLDIN-------------------
-----------NFIHDTDICRSCNIG---ELIPIDHEGILVCNNCSKNVKFLIENDKPTY
KEPP------K------EVCFYAYKRINHFREILAQFQAKETTL----IPDEIIENIRQQ
IKKERLDI-K-----------------IMSNKRTKEILKKLK---YNKYYEHIPFIKDKL
-GVKPPIMSPELEETLCNLFIDIQAPYAKYC--------------PEDRVNFLNYYYTIY
KLCELLNQREFLPYFPMLKDREKRIEQDEIWKKICKELNWK-FIPTI-
>YP_007674786
------------------------------------------------------------
-------------------------------------------------MEGNF------
----------------------------------L-SRYKNKLEYWTNL-----------
------------I---------ETDPSNKCRYESEMSDYMIRCMPYMNQYADEAEE----
---------VTNTDNVF-------------------------------------------
------NVKETVGLQRKDIFRDYLID------VENQ-N-IT-------------R-----
-----PSE------RHVEQCQTCS---TSNVIHIQDTSELVCDSCGLVL-ACLISEELTY
REER------E---TSEKVVNYSYKRENHFNEWLSQFQAQEMTT----IPDEVMEQLRSE
LKKMKIKNLE-----------------DITHPKIRGLLKKLR---LNKYYEHVPYITNIL
NGIKAPNMPQELEESLRIMFKDIQKPFDDNC--------------PSERKNFLSYSYVLY
KFCELLGEDEYLQYFPLLKSKSKLYAQDQIWKKICADLQWE-FIPTI-
>YP_009173118
------------------------------------------------------------
-------------------------------------------------MEGNF------
----------------------------------L-SRYKNKVEYWTNL-----------
------------I---------ETDPTNKRGYEDEMSDYMIRCMPYMNQYADDMEE----
---------SINTDNVF-------------------------------------------
------NVKETVGIQRKDIFTDYLVE------VENQ-N-IN-------------R-----
-----PKQ------RKVEQCESCS---SSNVIHIQDTSELVCDSCGLVL-ACLISEELTY
REEQ------E---TSEKIVNYSYKRENHFNEWLSQFQAQEMTT----IPDEVMEQLRSE
LKKMKIKNLD-----------------EITHAKIRGLLKKLR---LNKYYEHVPYITNIL
NGIKAPNMPQELEERLRIMFKDIQKPFDDNC--------------PSERKNFLSYSYVLY
KFCELLGEDEYLQYFPLLKSKSKLYAQDQIWQKVCRDLQWE-FIPTI-
>YP_004061746
------------------------------------------------------------
-------------------------------------------------MEGNF------
----------------------------------L-SRYKNKVEYWTNL-----------
------------I---------ETDPANKRRYEDEMSDYMIRCMPYMNQYADDMEE----
---------SINTDNVF-------------------------------------------
------NVKETVGIQRKDIFTDYLVE------VENQ-N-IN-------------R-----
-----PKQ------RKVEQCESCS---SSNVIHIQDTSELVCDSCGLVL-ACLISEELTY
REEQ------E---TSEKVVNYSYKRENHFNEWLSQFQAQEMTT----IPDEVMEQLRSE
LKKMKIKNLD-----------------EITHAKIRGLLKKLR---LNKYYEHVPYITNIL
NGIKAPNMPQELEERLRIMFKDIQKPFDDNC--------------PSERKNFLSYSYVLY
KFCELLGEDEYLQYFPLLKSKSKLYAQDQIWQKVCRDLQWE-FIPTI-
>YP_001498678
------------------------------------------------------------
-----------------------------------------------------MNEIART
SQIDKDFSKLTFKLSKHKTKKEKRFEETSKFSTLH-EAIESNLQNFQTR-----------
------------KSKLENGVNTKKTEEKIKKIEEDEINYILDTIPFIKEYNVKET----I
-------SDTAEQNAIF-------------------------------------------
------QVKNKN--MNTNTFRKYLFH------VEKVSNHAT-------------L-----
-----DAV---TERETIDQIYTCTCGGQMEVWVNSTQSDLVCNDCGATQ---PFIETYTG
RESN------E---------GMAYKRINHLAECLNALQGKEGTN----VPQEVVNAVKAE
FKKNRISTTS-----------------EIKPSKVKQFLKKLG---YSMYYENIYTIANMI
SGVPTLKLSRELEKRLKDMFFEIQEPFFRHK--------------PPKRKNFLSYNYVLY
KFAELLGEDDLLQYFPLLKCSKNLHNQDVIWKKICNDLKWQ-YIDTV-
>YP_009665486
------------------------------------------------------------
-----------------------------------------------------MNEIART
SQVDKDFSKLTFKLSKHKTKKEKRFEETSKFSTLH-EAIESNLLNFQTR-----------
------------KSKLENGVNTKKTEEKIKKIEEDEINYILDTIPFIKEYNVKET----I
-------SDTAEQNAIF-------------------------------------------
------QVKNKN--MNTNTFRKYLFH------VEKVSNHAT-------------L-----
-----DAV---TERETIDQIYTCTCGGQMEMWVNSTQSDLVCNDCGATQ---PFIETYTG
RESN------E---------GMAYKRINHLAECLNALQGKEGTN----VPQEVVNAVKAE
FKKNRISTTS-----------------EIKPSKVKQFLKKLG---YSMYYENIYTIANMI
SGVPTLKLSRELEKRFKDMFFEIQEPFFRHK--------------PPKRKNFLSYNYVLY
KFAELLGEDDLLQYFPLLKCSKNLHNQDVIWKKICNDLKWQ-YIDTV-
>NP_048850
------------------------------------------------------------
----------------------------------------------------MIDIPKRD
TQADKDFSKLTFKLSKHKLKKTKKFDETSKFSTLH-EAVNGNIQLFQEK-----------
------------KMKLENGVNTKKTEEKIKQIEEDEINYLLDTIPFIKEYDVKET----V
-------SDVTEQNSVF-------------------------------------------
------QVKSKN--THTNTFRKYLFH------VEKVSNPTT-------------L-----
-----DAV---TDRETVDQIYTCTCGGQMELWVNSTQSDLVCNECGATQ---PYIETYSG
KESN------E---------GMAYKRINHLAECLNALQGKEGTN----VPQEVINAVKAE
FKKNRISTTS-----------------EIKPSKVKQFLKKLG---YSMYYENIYTIANMI
SGIPTLKLSRELEKRLKDMFFEIQEPFFRHK--------------PPKRKNFLSYNYVLY
KFSELLGEDDLLQYFPLLKCPKNLHNQDVIWKKICNDLQWE-FIATV-
>YP_007676184
------------------------------------------------------------
-------------------------------------------------MEGNF------
----------------------------------L-SRYKNKLDNWTRL-----------
------------I---------EEEPHNKNRYQTDMSDYIIKCMPYMKMYIDESKE----
---------QTSTDNVF-------------------------------------------
------NAVETNGIQRKDIFTDYLID------VEKK-N-IY-------------R-----
-----HIH------KDEEKCQYCA---YSNIIYFHNTSDAVCDSCGIVV-YTITNEEPTY
KEEQ------E---LFEKIVNYSYKRENHFNEWLSQFQAQEMTT----IPSEVIEQLRAE
LKKMKIKKVE-----------------DITHAKIRGLLKKLK---WNKYYEHVPYITNIL
NGIKPPNMPQELEERLRIMFKDIQKPFDDNC--------------PKDRKNFLSYSFVLY
KFCELLSEDSYLRYFPLLKSKDKLYQQDVIWKMICVANKWE-FIPTV-
>YP_001497859
------------------------------------------------------------
-----------------------------------------------------MNEVTRT
NQVDKDFSKLTFKLSKHKTKKDKKYEDVSKFSTLH-EAVNGNLQNFEMK-----------
------------KSKLQNGANTKKSDEKLKQLEEEEINYLLDTIPFIKEYDNKETVKET-
---------TDEQNTIF-------------------------------------------
------QIKSKN--TNTNTFRKYLFH------VEKINNNTT-------------L-----
-----DAV---TERETIDQIFTCTCGGQMEVWITSTQSDLVCNECGLTQ---PYIETYTG
KESN------E---------GMAYKRINHLAECLNALQGKEGTN----VPHEVVDAVKAE
FKKNRISTTS-----------------EIKPSKVKQYLKKLG---YSMYYENIFTIANMI
SGIPTLKLSRELEKRFKDMFYEIQEPFFRHK--------------PPKRKNFLSYNYVLY
KFAELLGEDDLLQYFPLLKCSKNLHNQDVIWKKICADLQWQ-YIETV-
>YP_009465815
------------------------------------------------------------
-------------------------------------------------MNGNF------
----------------------------------L-TSYDRKIAEFRHL-----------
------------I---------ETDPDNKKMHEQEMSEYIIKCMPFMKAYAADDDDVETT
-------STSTTDNNIF-------------------------------------------
------NVTETRGLQRKDIYLDYMID------VEGE-N-LS-------------R-----
-----PLE------KIVDRCRACGDDPASKLVWFPDTSELVCENCGTICRQQLISEELTF
REEQ------E---TS-KIVVYSYKRQNHFNEYISAFQAQEQTR----IPDEVIDAVRAE
LKKMKINSCD-----------------EITQTRVRAILKKCR---YNKYFEHVPTICSII
TGVQPPKLSQQLEEQLRQMFALIQEPFDRHVA-----------KVAPNRKNFLSYSFVTY
KCLELLEEDHLLPYFSLLKSREKLTVQDKIWELICADLHWQ-YVPTC-
>YP_009163778
------------------------------------------------------------
------------------------------------------------------------
------------------------------------------------------------
-------MKPALLSCHNHVISKLK-----KYTDNQLHMFVLETAPYVMHYLQYG------
------------------------------------------------------------
-------------VLNKNQLKIYTKIVRNVYTANNWTYTKE------------FE-----
--------DALQNMLFI----------K-GSFPISTNEVVARPT-S----VEIK------
--------------TDPLTEKKIDRILLQLSNYIYSYQGIVSANYPVHISNAVIEQIKTQ
VYKYGMSNHQ------------------VTSSHIVSLLKSMK---LVKYYEHSAIIYRML
TGKSDTFSE-TTAVAIQNDIDTICTFIKSSDQ------------NVWKLCIDTGAHYLFF
QIMHKNNHPYIRDMFFPAKTLIKKRCQDNACRKLFEMLKWK-FWPL--
>YP_009325775
------------------------------------------------------------
----------------------------------------------------MIDIPKRD
TQADRDFSKLTFKLSKHKLKKVKKYDESSKFSTLH-EAVNGNIQSFQEK-----------
------------KMKLEKGAKTKKLEEKINQIEEDEINYLLDTIPFIKEYDVKETVKETV
-------SDTAGQNTIF-------------------------------------------
------QVKSKN--THTNTFRKYLFH------VEKVSNPTT-------------L-----
-----DAV---TERETIDQIYTCACGGQMAVWVTSTQSDLVCNDCGATQ---PYIETYTG
KESN------E---------GMAYKRINHLAECLNALQGKEGTN----VPQEVIDAVKAE
FKKNRISTTS-----------------EIKPSKVKQFLKKLG---YSMYYENIYTIANMI
SGIPTLKLSRELEKRFKDMFFEIQEPFFRHK--------------PQKRKNFLSYNYVLY
KFSELLGEDDLLQYFPLLKCPKNLHNQDIIWKKICNDLSWE-YIPTV-
>YP_009507423
------------------------------------------------------------
-------------------------------------------------MNDNKLSS---
---------------------N-KAVHSDSRATFA-SVINTKLQG---------------
------------L---------RDEHGVNSKY---ETEFLLNSLPYIKRYYDERKYKPCE
-------NDDHEDNNISPINHN---AK-----------------------HDSSKTVFSS
NEDIEKFITKKKTSRKGQLYNNFMED------VMKHVSTNN-------------I-----
-----RNE------STSVTCDLCNK----EMLIIHAEGSAVCDSCGFTISYQDYSDSYNQ
HVNN------Q---QNVMVFQFAYKRINHFREWISQIQAKESTI----IPEEIIHKLLCE
IKKERITDSK-----------------QITHERIKKYLKKIG---YSKYYEHVPIIINKI
SGKPPARISYDVEHVLIDMFKKIQRPFERHC--------------PPNRKNFLSYSYTLH
KFSELLERRDLLVLFQLLKSRDKLYQQDRIWKKICEDLEWE-FIPSL-
>YP_002154650
------------------------------------------------------------
------------------------------------------------------------
------------------------------------------------------------
----------------MKM------------ATHKTPIEDGVAAPDVPSFSDVVRKATHT
-------HAAAPRSI---DFLKKMNAR----------------------EIAKSNILCSI
DGFVDRRVRVKK--------------------MA----DKP-------------------
-----GAD---KTVAQDWRCEDCNA----DLVYVKKDAQRVCPECGRSTFFQEMTRSDMI
SQ------------GYTPPTTYLYQRHNHFKTWIKRTQGKETTA----IAPEITELVKKE
LRKERITDMS-----------------KVDHIKIKAILKKLR---KNRYYNHCVQITSIV
TGRSPPQMTDEQEESLVQMFERVQVPFEEKI-------------KGKKRQNMLSYSFLIH
KFLQIMSLDEYLPYFPLLVSADKIQVQDSIWQELCKEVNFE-FIKSTM
>YP_009665633
------------------------------------------------------------
------------------------------------------------------------
------------------------------------------------------------
----------------------------------MITEAMDEAMPAVRSFTSVIEDVSVQ
-------FRCNPRST---DFLKKMKAP----------------------EIIADATTCSI
DQYINHRVVSRK--------------------NINHQHHHP-------------G-----
-----QRD---KNNAQDWRCDDCNA----TLVYVKKDAQRVCLECGKSTFFQEMTRGDMI
LQ------------GYTPTTTYLYQRLNHFKTWIKRTQGKETTT----ISPEITAMVRKE
LKKERITDMS-----------------KVDHIKIKAILKKLR---KNRYYNHCVQITTMV
TGKAPPQMTDRQEETLVQMFEKVQIAFEKKI-------------KGKKRQNMLSYSFLIH
KFLQILSLDEYLPYFPLLVSADKIQIQDSIWQELCIEVNFE-FIKSTM
>NP_077586
------------------------------------------------------------
------------------------------------------------------------
------------------------------------------------------------
----------------MDR------------CDDERFGGITRRPPVTDGFHRLTKRVRRN
-------MTTTKKDA---KFLKKMNAS-------------------------FPGVMCTI
DSFVDISAYRTTHHSNGEA-ERVVTQAD----VQDADMDAE-------------L-----
-----GTG---NGLSKEWICEVCNK----ELVYIRKDAERVCPDCGLSHPYQEMTREDCI
QQ------------GYVSHTTYMYKRQNHFKTWLKRTQGKETTT----VDKEVVDSVRLE
LKKQRIDDIK-----------------TISHTKVREILKKLR---LNKHYNNCVQITAMI
TGITPPQMTSEQETALLQMFDAIQTPFQKII-------------QSEPRQNMLSYSFLIH
KFLELMSWDEYLPYFPLLRSVDKIQYQDWIWRKLCAEVGFE-YIRSTM
