# Supplementary material for: Endoparasitoid lifestyle promotes endogenization and domestication of dsDNA viruses
Source: eLife. 2023 Jun 6;12:e85993. doi: 10.7554/eLife.85993 (PMC10259472; doi:10.7554/eLife.85993)
Supplement: Figure 1—source data 1. [file elife-85993-fig1-data1.zip › All_clusters/Cluster683.aa.aln]

>KQ415586.1:96827-97694(-):Habropoda_laboriosa
-GMNILAIFDGISVGRVALERASIKVDNYYRAEIDKHANIVASSHYPDDINFGDVIKWRE
WDLDWASIDLLIGGSPCQSFSIAAAITGNRNGLDG-KSGLFYIYLDILNHIKSLNPNIRF
MLENV-KMKNESKKQLDEYLGVKGKYFNSELVSFQKRPRYYWTNWDWDLPVDKKISFQDY
KQDGDLSKYKVKETPSRIKMWSNGKGRKNGFG-A---CANVTYSDKIYCLTTKQD-----
---RCPNSGLIEYDGFCRYLTQNELEIAQTLPTGYTSCVSYNQAQKVLGNGWTADAIAHI
FRGI--------
>YP_009177793
MGLKVLSLFDGISCAKVALERAGFAIDSYTAYEIDEKAIAISKRNHPSIQHKGSVKEMK-
---EAIEIDLLIGGSPCQDLSINKAD---RKGLSGERSGLFWEYARIK----ELCQPKWF
LLENVASMSQESKDIISKALGVEPIMFNASLVSAQRRKRYFWTNIPFTLPEDKKVLVKDI
LEPVVDSKYSVKQTFTANKDA---KASLIGYIGAKPKGSSVSQGFRVYSIDGKSSSLSAN
GGGIGAKTGLYKTASTVRRLTPVECERLQGLPDGYTAGVSDTNRYKCCGNAFNVDVVCHI
VKGVVEAVEAKT
