# Supplementary material for: Endoparasitoid lifestyle promotes endogenization and domestication of dsDNA viruses
Source: eLife. 2023 Jun 6;12:e85993. doi: 10.7554/eLife.85993 (PMC10259472; doi:10.7554/eLife.85993)
Supplement: Figure 1—source data 1. [file elife-85993-fig1-data1.zip › All_clusters/Cluster20806.aa.aln]

>scaffold_36_0:28179-28938(-):Campopleginae
MAVKRMLTSVVAHLESEVCQMIIRQAVSKIAQTAVIQVAVTAVTSGMARVVIAEVLAVMG
PIGWIVDGVLFAFAIIGFIYDTVDPNNYAKTLYRATVDSVLNEFENQCRYEVHQY--AGS
ENGEYPIEIYGLDVYDQRLWKLDMPKLLQNSLVYADKLLSNLYKNSRDEIIDLEALCDTD
QDIDRSLLTHPPTWNRTIQASVEKALPTRERAHSIQQELNSKCELLNKLAPIGWMTLLSV
GCTIAFCELSKRKFN---
>scaffold_36_0:30723-31155(-):Campopleginae
---------------------------------------------GVSRTMVASALAVMG
PIGWVIDGVLFAFSIVGMIYDHYDPNNYAYTYYRTTIQRMVDDLDDQAKWETYKSAKAGN
VDFDYPVEVNGVEIYNSQEWKVDIPKLVQNSVAFMQQLISNLYKNSHDEIIDLGALCDTD
EDIDRSLLT---------------------------------------------------
------------------
>ADI40487.1_CP_Volkoff-hyposoter
MVLKKLIMEVATALESEACQAIIRQITSKIGQKLVTELGMRAVVAGVAENM-AGVLAAMG
PIGWVIDGLMLVFTIVAIVYNHYDPHNYSQTYFRETIENMLRDIEDSTKYETYKFAKSMN
RTFDYPIELNGTDLFDEREWKYDVQKLLMNSLSYGKELVANLYRNSRGEIIDLQALCETD
ENIDRSLITHPPSWNTTIQRSVETVISSQERAHAIQHELEENLKLWDGLAPVGWISLLTV
GCTVAFYELTKPQINSTD
