# Supplementary material for: Endoparasitoid lifestyle promotes endogenization and domestication of dsDNA viruses
Source: eLife. 2023 Jun 6;12:e85993. doi: 10.7554/eLife.85993 (PMC10259472; doi:10.7554/eLife.85993)
Supplement: Figure 1—source data 1. [file elife-85993-fig1-data1.zip › All_clusters/Cluster15284.aa.aln]

>YP_009010446
MNQLKVKQNHYNIKFMEELTKHSVEDITKQWEYIGGDTGRHLTKYETLFFKKPD-FPHSNKCICTHDIEENCYIKNMLNKQILIVGNCCINKFLNIDTSKKCERCKEPHKNKKNNYCNTCRQTFILSIGKYKGKSFDYVKVNDTLYCDWVLRTEIFGDSLIQFKEWLIETKVND
>YP_009010911
MNQLKVKQNHYHIKFMEELTKYSVEDITKQWKYIGGNTKRHLTKYETLFFKKPD-LPHSNKCICTHDIEENCYIKNVINEQILIVGNCCINKFLNIDTSKKCERCNEPHKNKKNNYCNTCRQTLILSIGKYKGKSFDYVKVNDPLYCDWVLRTEIFGESLIKFKEWLIKTKVDD
>QANH01000554.1:2-HSPs(-):Harpegnathos_saltator
-------------KFIEELKKHSEHDFIKPLFYIGGDRGRHLNKYRTLFGEFPNNIERKNSCICTHHIE---------------------------------------------------------------------------------------------------------
----------------------------------------------------------------------QCYIKNKITEEILVVGNCCINRFIC-NTDQRCELCKEPHKNRKNNYCNKCRLSRASSI----------------------------------------------
>QANH01000809.1:2-HSPs(+):Harpegnathos_saltator
------------------IKKHSEHDFIKPLFYIGGDRGRHLNKYRTLFGEFPNNIERKNSCICTHHIE---------------------------------------------------------------------------------------------------------
----------------------------------------------------------------------QCYIKNKITEEILVVGNCCINRFIC-NTDQRCELCKEPHKNRKNNYCNKCRLSRASSI----------------------------------------------
