# Supplementary material for: Endoparasitoid lifestyle promotes endogenization and domestication of dsDNA viruses
Source: eLife. 2023 Jun 6;12:e85993. doi: 10.7554/eLife.85993 (PMC10259472; doi:10.7554/eLife.85993)
Supplement: Figure 1—source data 1. [file elife-85993-fig1-data1.zip › All_clusters/Cluster25244.aa.aln]

>scaffold_1254:5684-6197(-):Platygaster_orseoliae
------------------------------------------------------------
------------------------------------------------------------
------------KYIAIDFQFGICDGN-----LHPLEFCAKSINYTPN------YMTEYT
RAILAYTVVVPKPFMELSLPDRRKNAFNLKLIHGLEWRTNKYSITENEVVNIIRQLLFDT
TTL-------------------HNNVMLVCRGKQKYNYLRNVVGISADKILHLNVPFDKY
TAQPCYLHKNKKQQSTDL------------IKNKFNYRCSFANVN---------------
--
>IDBA_scaffold_13988:2185-2740(-):Leptopilina_heterotoma
------------------------------------------------------------
-----------------------------------------------------SLDYLIT
LPPAIPSWSGIQRILIIDLQMGYI--TREFCNYFPMEFYINYMDLT----------NASI
YKTYWGVIKKPVKFKMLSLYDKRRQ-YFSSLTHGLPWKDYDYSWKEERLIDT--------
-------------------LKKYPYDLIVTRGKQKRIYLTDFVQLKENKIAHFKHNFNNN
--VFCSLHNFVPHKNDM---------------EKIRHRCAKYHGQAMYEIIAQEI-----
--
>scaffold_159:98032-98557(+):Leptopilina_boulardi
------------------------------------------------------------
------------------------------------------------------------
-----HSWSGIRNILIIDLQMGYI--TREYCSYFPMEFYLGFMDLS----------NAAN
YKAYWGVIKKPVKFKMLSQYDKRRQ-YISSLTHGLPWKDYNYFWEEERLIAT--------
-------------------LKNFPYDLIVTRGKQKSIYLTDFVQLNENKIAYFKHNFNNS
--VFCNLHNFVPHKNDM---------------DKFQRRCAKYHGQVMYELIAQKII--S-
--
>scf7180005161552:2307-2790(-):Leptopilina_clavipes
------------------------------------------------------------
------------------------------------------------------------
-------WSAIRRILIIDLQMGFI--TREYCNYFPMEFYINYMDLS----------NAAI
HRTYWGVIKKPVQFKMLSLYDKRRQ-YFSSLTHGLPWKDYDYFWKEEKLIDT--------
-------------------LKKYPYDLIVTRGKQKRIYLTDFVQLKENRIAYFKHNFNNN
--IFCSLHNFVPQKNDM---------------DKIRRRCAKYHGQ---------------
--
>AQQ80014
------------------------------------------------------------
------------------------------------------------------------
----------------MDMQFGYF--TRNPSTKYPATLYPREVSCALYEDDNENTSLIPK
SRHYHYTIQPPINYKKLTNVDRYKN-FRLSLIHGIPWSYSVRDITETKLYNV--------
-------------------LSNFKYDLILVNGEQKKQYLVNILSIPEHLVMDLKISFRGI
SSYCCENHTFIPPKKKCK--------------LRSTKICSKTRLNFIIQKLNSNNKNIGF
YE
>QKN22479.1
MHRSQTAWADLVAMEGGADNDDNLDQVKQEKDDNDDNLDQVKQEKDDNDDVLELYDQDDG
FMDCDNDDTDNFEQDSEPLQTTSSSSSTTSSSSQPPPPPPHVEEDDGVNANISNLSSLLN
YSPIDNDWKNLKKIVIVDIQFGIYNIRRRPTKLFPMEYFIANIMLHT-------NQKSAK
VQTYSGMVNVPVRFTELSHENIYIQ-RVIAKNVGLPWKKYISGKTEAHLKRLINSVIYNK
SSLSPQFTNDLRQLEGYGDNGTCPSTMVIVRGPQKYEYLTTMCNVNANDIYVYQLPFRSI
--RHCPLHVYSPNYNKPHQSYQYYYSEQQPQQFRIKKRCAKGNGQFILNNILGTCS-ISC
--
