# Supplementary material for: Endoparasitoid lifestyle promotes endogenization and domestication of dsDNA viruses
Source: eLife. 2023 Jun 6;12:e85993. doi: 10.7554/eLife.85993 (PMC10259472; doi:10.7554/eLife.85993)
Supplement: Figure 1—source data 1. [file elife-85993-fig1-data1.zip › All_clusters/Cluster1861.aa.aln]

>QANH01000429.1:44848-45577(-):Harpegnathos_saltator
--MKSKKEL------MDALNKLVITEICS-------------IFPDIQRVWEDQEFQKKF
AS-----TIG--------VKPKDVTNGPKRNKSSYLFFCQEIRPSIVAEM------PDIK
PNQVMVHLGKKWSELPLED----RKKYDVMAVEDRKRYLASKEANKKL----NKPVKISA
YLQFCADERQGLKLKFPDLTTKDITAKLGGMWNDYKKNNPQYLKSKYGYEIVEQHYDYEK
NEIEKENIIPSSHRRKMVPSIPVSICSSNVKAIQELIGTTKSSKKNKEIKV
>scaffold_8144:2371-2692(-):Ceratosolen_marchali
--------S------MNKLNKLVSKTFP----------------REFSDVWASDDFQKKV
KR-----IVK--------KRADKFQ-----------------------------------
-------------------------------------------EQDEP----AKERRYSS
YIKFCIGERPDINKLYPDLSAKEITAKLGERWNQYKQERPEYLKEKYDYVVK--------
---------------------------------------------------
>scaffold_1408:18184-18520(-):Psyttalia_lounsbury
--------------------------------GSLTPPEDASNLQITASQWSKGQVPFNF
PGKTDVSIMNLAPPSPITSTKVSSSSNPEANKSGFLKFSKEMRPKLIRSH------PEMN
LVQIAKLLGEKWKGLTPEE----REHYREAGMQE--------------------------
------------------------------------------------------------
---------------------------------------------------
>NP_149864
--MKSKKEL------MDALNKLVITEICS-------------IFPDIQRVWEDQEFQKKF
AS-----TIG--------VKPKDVTNVPKRNKSSYLFFCQEIRPSIVAEM------PDIK
PNQVMVHLGKKWSELPLED----RKKYDVMAVEDRKRYLASKEANKKL----NKPVKISA
YLQFCADERQGLKLKFPDLTTKDITAKLGGMWNDYKKNNPQYLKSKYGYEIVEQHYDYEK
NEIDKENIIPSSHRRKMVPSIPVSICSSNVKAIQELIGTTKSSKKNKEIKV
>YP_009046676
--MKSKKEL------MDALNKLVITEICC-------------VYPDVQKVWEDNEFQKKF
AS-----TIG--------VKPKDVNNGPKRNKSSYLFFCQEIRPSIICET------PDIK
PNQVMVHLGKKWSELCLED----RKKYDALALEDRKRYIASKDANKKL----NKPIKIST
YLQFCADERPALKLKHPELTTKDITAKLGAMWNDYKKNNPEYLKTKYGYETVKEGDNFEN
EKMK-----KESRTCKMIPSIPASICSSNIKAIQDLIGKTSKQQSSIVE--
>YP_009010581
MAAKSKKIL------LQNLNTLILDTILAIKEDNED-----VGVAELRKQWESADFQKKM
AV----EVFG--------IKSKNLTPGPKRNKSAYMFFCQDMRQKIVADN------PDRK
PHEIMSLLGSKWRELTTKQ----KSKYYEQAAEDKERYLDMKELEKRR---NKTPSKLSS
YFLFCEDERPLVKKEFPSMKTKKVTAECGKRWNDLKINEPERY----KYYVEKAAK----
---------------------------------------------------
>YP_008357342
MAAKSKKIL------LQNLNTLILDTILAIKEEGED-----VSVAELRKQWESADFQKKM
AV----EVFG--------IKSKNLTPGPKRNKSAYMFFCQDMRQKIVADN------PECK
PHQIMSLLGSKWRELTTKQ----KSKYYEQAAEDKERYLDMKELEKRR---NKTPSKLSS
YFLFCEDERPLVKKEFPQMKTKKVTAECGKRWNELKINEPERY----KYYVEKAAK----
---------------------------------------------------
>YP_004732954
MAAKSKKIL------LQNLNTLILDTILAIKEDNED-----IGVAELRKQWESADFQKKM
AV----EVFG--------IKSKNLIPGPKRNKSAYMFFCQDMRQKIVADN------PECK
PHQIMSLLGSKWRELTTKQ----KSKYYEQAAEDKERYLDMKELEKRR---NKTPSKLSS
YFLFCEDERPLVKKEFPQMKTKKVTAECGKRWNDLKINEPERY----KYYVEKAAK----
---------------------------------------------------
>YP_009010806
MAAKSKKIL------LQNLNTLILDTILAIKEEGED-----VGVAELRKQWESADFQKKM
AV----EVFG--------IKSKNLTPGPKRNKSAYMFFCQDMRQKIVADN------PECK
PHQIMSLLGSKWRELTTKQ----KSKYYEQAAEDKERYLDMKELEKRR---NKTPSKLSS
YFLFCEDERPLVKKEFPQMKTKKVTAECGKRWNELKINEPERY----KYYVEKAAK----
---------------------------------------------------
>YP_654640
MAAKSKKIL------LQNLNSFVLDSILAIKDGEETPQSDASLVANLRKQWESSEFQKKM
AV----EVFG--------IKGKNLTPGPKRNKSAYMFFCQDMRQNIVADN------PDCK
PHQIMSLLGCKWRELTTKQ----KSQYYKQAADDKERYLDDKELEKRR---NKTPSKLSS
YFLFCEDERPIVKKEFPNMSTKKVTAECGKRWNEMKINDPKKY----KYYVEKAAK----
---------------------------------------------------
>YP_009021211
------------------------------------------------------------
-----------------------------------MFFCQDMRQKIVADN------EGCK
PHEIMSLLGSKWRELTTKQ----KSKYYEQAAEDKERYLDMKEIEKRR---SKTPSKLSS
YFLFCEDERPKVKKDHPDFSTKEVTAECGKRWNELKLNDQKKY----NYYVEKAAK----
---------------------------------------------------
>YP_009220741
---------------MMKLNKLVNSVFD----------------ETAREQWNDPQFQARV
KR-----ILK--------PKPA--------------------------------------
--------------------------------------------KDET----TIKRPLSP
YIRFCQDEREDCKKHNPGMTTKEITSLLGEKWNDLKKNNPEILKQRYNFEVKN-------
---------------------------------------------------
>YP_009552457
MV-KQENKH------AHLVGKFFVDFL-----------NQNGVSPELIAAWKEKQNINKF
KN-----VL----------RKADKPVKIARPKSEFIFFCQFIRPEVNEELRKATGKEKLD
NQQVICKLGERWVTFKENPEPELKEKISQLAKEDQLRYQKEKKENTQEEVKNDMNHFKSL
YLYFCREKRL----ENPKISLREIS----PEWEKNKTNEDLIK--R--YEEG---KRLHA
QQ-------------------------------------------------
>YP_803282
----------MANEALYQINALVTSVFY--------------DCTDRLNDWNSTAKQRTL
NS-----VL---------------------------------------------------
-----------------------------------KRVL-------KIKNKRKRPMKPTA
YNLFYKDQVPIIRREFPQISCRDIMPEAARRWVQYKNNNPAYLQERYGYKGVNSNN----
---------------------------------------------------
>YP_762446
MVGKTTNDTMTALDGIHQINSLVTSVFG--------------D-SNHINEWLSAPKQRSL
NT-----IL---------------------------------------------------
-----------------------------------KRTM-------RIKNRRKRPIQPTA
YNLFYKDQVPILSKEFPNITCRDIMKEAARRWNYLKQYNPQYLYDNYNYRTIGPQ-----
---------------------------------------------------
