# Supplementary material for: Endoparasitoid lifestyle promotes endogenization and domestication of dsDNA viruses
Source: eLife. 2023 Jun 6;12:e85993. doi: 10.7554/eLife.85993 (PMC10259472; doi:10.7554/eLife.85993)
Supplement: Figure 1—source data 1. [file elife-85993-fig1-data1.zip › All_clusters/Cluster25464.aa.aln]

>LD305222.1:195-669(+):Wasmannia_auropunctata
----------------------------------NQTNPTLYAKDKSGGLKVWSVTTDG-
-SSIYVQHGKLGGKQQVKETVCEPKNVGRANETSPEAQAEIEALAKWVKQTKKGYFATQE
EALA--YVSKKPMKAHD-----YKDYKDRVKYPCY-------------------------
------------IQSKLNGLRAMSEEGNG---IQSKSGEAYKQPKHWADELDTVLSV-YG
CV----------------------------------------------------------
------------------------------------------------------------
------------------------------------------------------------
------------------------------------------------------------
-----------------------
>KQ415586.1:17478-18420(+):Habropoda_laboriosa
------------------------------------------------------------
------------------------------------------------------------
-------------------------RSMS----------S-FKFKPTKVCEI--------
--TPDKFKYPVYATPKIDGVNAIVLGS----KLYSRTLKDFKNKQLNQILSSWF----LS
GV--CFEITVGKPENRLDDDICRKTTSY---VNSF-DKVAEDITISIFDFVGEALDSGKI
CHKNYLDRLVTVSKINSV--SCVDGCNVHMEFLKPK-LIEDEIDAEYFYNCCIDEGYEGA
IYRR-DMPYKCGR----STPLSQETIRMKPSADSEAIIIGFNEAMQNNNGKTVNKLGNSE
RSSHKANKTQKGMLGSFTCIDSISGETITVGAGKLSAEERIAVWKYRDQYAGKILKYRSM
TAGV-KDKPRFPRWINWREKEDM
>YP_009310128
---------------------------------MNEMLPTLYSKAKTGKLMQWRVWTEE-
-GEVVKEFGYKEGKLRQVRTKAKPKNSGKSNATTSAEQAVLEAKADWMKQLDKGYFADSE
DEEASSFVSDVLQAKEGSGGNNHKILQGEVAKGSKNGNR---------EHHLLTDARGKV
PTNYGAKVSSSC------------------------------------------------
------------------------------------------------------------
------------------------------------------------------------
------------------------------------------------------------
------------------------------------------------------------
-----------------------
>YP_009507209
----------------------MKVFFEN--KRKHKMLPTLYSKSKTGKLMQWKVWTEE-
-DEIVKEFGYKDGKLRQVRTKAKPKNSGKTNGTTASEQAISEAKADWTKQLDKGYFADEE
DEEASLFVSGVLQAKEESGGNNHNIMDKKVSAPKKVQKKIFLPMLADKYHELMAPSKGKR
RAEKFEYSKASCAQPKLDGVRCVARIVDGNVELLSRKGKQILHLEHIREEVKELLKG-NE
GVILDGELYFHESDMP-QNKKFELISGAARSTRTKPHPEELRIQYWVFDIVNTER-----
---TWFDRDYEL-------GLLFKDKEMEYIVLVETRLVLSEDEMLEHHRRWTGEGFEGT
ILRDERMM-------YTPGKRSRLLLKCKDFEDSEYEIVDVLKSEGG-------------
---------TEDGCAIFLLE-TETGNTFTCRPV-GTLEKRRKMYKNKKSLIGKEVTVKYQ
GRDEKTEIPRFPVVVGIRDYE--
>YP_009329514
MQAEDELFTLEEEETSYPYPVQEVLNFEDQPTCADWALVPLYKTTMQGRDSNWQVGFCEA
EARLWIKHGLDISEPQVKTREIKTNNSG----RSLQEQALLEARNRYRKMYYKGYYTAKG
EVCV----HEPMLANKYNPGKN--------------------------------------
-----VKLFPVAVQAKLDGVRALMSCLGEEVRILSRTGREWPHLAHIREEVKLFFQYLPP
GCVLDGEIFSTEL-------SFDELSGLMRTTKG-DRSKEDKLSYYIFDLIDPFD-----
---SYFEVRHKILSDAFT-SFEFEARGRGFLQLMPVFLAGSHDSIVEAHDEWVSEGMEGC
MIRRLSYVEKDKTLSLYKPRRCNNLLKYKSFDDEEVTIVEVG-QGAG-------------
---------TEEGLAVFTVE-DKQGNRFEVRPR-GDFAQRKIWFEQPEQVLGQAYTIRFF
GKTA-KGIPRFPVGVGLRNYE--
>YP_001426668
------------------------------------------------------------
------------------------------------------------------------
---------------------------MA----------IQKPLLAASLKKL--------
--SVDDLTFPVYATPKLDGIRALKIDG----TIVSRTFKPIRNTTISNVLMSLL----PD
GS--DGEIL-SGK-------TFQDSTST---VMSADAGIGSGTTFFWFDYVKDDPD----
--KGYLDRIADMKKFVDSRPEILKDSRVTIVPLIPK-KIDTAEELNVFEQWCLDQGFEGV
MVRNAGGKYKFGR----STEKEQILVKIKQFEDDEAVVIGVSALQTNVNDKKMNELGDMR
RTSHKDGKIDLEMLGALDVE--WNGIRFGIGTG-FDKDTREDLWKRRDSIIGKIVKFKYF
SQGV-KTAPRFPVFLGFRDKNDM
>YP_001498739
------------------------------------------------------------
-------------------------------------------------------MTNDT
RINSRIFISGCIRHN-------HNITSMT----------ITKPLLAATLEN---------
---IDDVKFPCFVTPKIDGIRSLKQQ-----QMLSRTFKPIRNSVMNKLLSELL----PE
GA--DGEICIEDS-------TFQATTSA---VMTGHKVYDEKFSYYWFDYVVDDPM----
--KSYTDRVNDMKKYVDDHPHILEHEQVKIIPLIPV-EINNIDELSQYERDVLAKGFEGV
MIRRPDGKYKFGR----STLKEGILLKMKQFKDAEATIISMSPRLKNTNAKSKDNLGYSK
RSTHKSGKVEEETMGSIEVD--YDGVVFSIGTG-FDDEQRKHFWENKDSYIGKLLKFKYF
EMGS-KDAPRFPVFIGIRHEEDC
>YP_001497930
------------------------------------------------------------
-------------------------------------------------------MTNDT
RINSRIFISGCIRHN-------HNITSMT----------ITKPLLAATLEN---------
---LDDIKFPCFVTPKIDGIRSLKQQ-----QMLSRTFKPIRNSVMNKLLSELL----PE
GA--DGEICIDDS-------TFQATTSA---VMTGHKVYDEKFSYYWFDYVVDDPL----
--KSYTDRVIDMKKYVDDHPHILDHEQVKIIPLFPI-EINNIDELSRYERDVLAKGFEGV
MIRRPDGKYKFGR----STLKEGILLKMKQFKDAEATIISMSPRLKNTNVKSKDNFGYSK
RSTHKSGKVEEETMGSIEVD--YDGVVFSIGTG-FDDEQRKHFWDNKDSYIGKLAKFKYF
EMGS-KDAPRFPVFLGIRHEEDC
>YP_009665516
------------------------------------------------------------
------------------------------------------------------------
---------------------------MT----------IAKPLLAATLEN---------
---LDDVKFPCLVTPKIDGIRSLKQQ-----HMLSRTFKPIRNSVMNKLLSELL----PE
GA--DGEICIEDS-------TFQATTSA---VMTGHKVYDEKFSYYWFDYVVDDPL----
--KSYTDRVNDMKKYVDDHPHILEHEQVKIIPLIPV-EINNIDELSQYERDVLAKGFEGV
MIRRPDGKYKFGR----STLKEGILLKMKQFKDAEATIISMSPRLKNTNAKSKDNLGYSK
RSTHKSGKVEEETMGSIEVD--YDGVVFSIGTG-FDDEQRKHFWENKDSYIGKLLKFKYF
EMGS-KDAPRFPVFIGIRHEEDC
>NP_048900
------------------------------------------------------------
------------------------------------------------------------
---------------------------MA----------ITKPLLAATLEN---------
---IEDVQFPCLATPKIDGIRSVKQT-----QMLSRTFKPIRNSVMNRLLTELL----PE
GS--DGEISIEGA-------TFQDTTSA---VMTGHKMYNAKFSYYWFDYVTDDPL----
--KKYIDRVEDMKNYITVHPHILEHAQVKIIPLIPV-EINNITELLQYERDVLSKGFEGV
MIRKPDGKYKFGR----STLKEGILLKMKQFKDAEATIISMTALFKNTNTKTKDNFGYSK
RSTHKSGKVEEDVMGSIEVD--YDGVVFSIGTG-FDADQRRDFWQNKESYIGKMVKFKYF
EMGS-KDCPRFPVFIGIRHEEDR
>YP_009325800
------------------------------------------------------------
------------------------------------------------------------
---------------------------MA----------IIKPLLAATLEN---------
---IEDVHFPCLVTPKIDGIRSVKQT-----QMLSRTFKPIRNSIMNKLLTELL----PE
GS--DGEISIEGA-------TFQDTTSA---VMTGHKMYNAKFSYYWFDYVTDDPL----
--KKYSDRVEDMKNYIADHPHILEHEQVKIIPLIPV-EINNITELLQYERDVLSKGFEGV
MIRKPDGKYKFGR----STLKEGILLKMKQFKDAEATIISMTALFKNTNTKTIDNFGYSK
RSTHKSGKVEEDVMGSIEVE--YDGVVFSIGTG-FDTDQRKYFWQNKESYIGKMVKFKYF
ELGS-KDCPRFPVFIGIRHEDDC
