# Supplementary material for: Endoparasitoid lifestyle promotes endogenization and domestication of dsDNA viruses
Source: eLife. 2023 Jun 6;12:e85993. doi: 10.7554/eLife.85993 (PMC10259472; doi:10.7554/eLife.85993)
Supplement: Figure 1—source data 1. [file elife-85993-fig1-data1.zip › All_clusters/Cluster20941.aa.aln]

>QANH01000114.1_1:199590-200337(-):Harpegnathos_saltator
------------------------------------------------------------
------------------------------------CLFGPLQYCRGLDVINGFCVFHLR
ALINLVYITDALYQVN-QNGEAVLWHRSQCFVADPRPIDDRFTAVFPIFELFDREPTAND
IHLSNLHRYLLSVKATDWQR----VYSMHVNFLHRLITLHGNFALALPPTREDQQFDS-Q
LIMHWNLWNEYYSWLL--VKHPAQLGLA--YSNGSDIVNIPVHACTTITQMIVRLFSTCH
TRINNG--RFYSLPSNYGIL------VRGHLAYQDNMCSNGTT-TESGIHACGNLATLPI
LRYD------------------------------------------------
>QANH01000223.1:200371-200674(+):Harpegnathos_saltator
------------------------------------------------------------
------------------------------------CFFNPLQYCKGLDVINGFCVFHLS
ALFNLVYITDALYQVN-QNDEAV--HRSQCFVTDPRPIDDRFTAMVPILELFDHKRTAND
IYLSNLHRYLLFVKATDWQR----------------------------------------
------------------------------------------------------------
------------------------------------------------------------
----------------------------------------------------
>QANH01000075.1:23320-24070(+):Harpegnathos_saltator
------------------------------------------------------------
------------------------------------CLFSPLQYCRGLDVINGFCVFHLR
ALFNLVYITDALYQVN-QNGEAVLWHRSQCFVADPQPIDDRFTAVFPIFELFDREPTAND
IHLSNLHRYLLSVKATDWQR----VYSMHVNFLHRLITLHGNFALVLPPTREDQQFDS-Q
LIMHWNLWNEYYSWLL--VKYPAQLGLA--YSNGSDIVNIPVHACTTIMQMIVRLFLTCH
TRINDS--RFYSLPSNYGIM------VRGHLAYQDNMCLNGTTTTESGIHACGNLATLLI
LRYD------------------------------------------------
>QANH01000524.1:50900-51647(-):Harpegnathos_saltator
------------------------------------------------------------
------------------------------------CLFSPLQYCRGLDVINGFCVFYLR
ALFNLVYITDALYQVN-QNGESVLWHRSQCFVADPRPIDDRFTAVFPIFELFDRESTAND
IHLSNLHRYLLSVKATDWQR----VYSMHVNFLHRLITLHGNFALALSATREDQLFDS-Q
LIMHWNLWNEYYSWLL--VKHPTQLGLA--YSNGSDIVNIPLHACTTITQMIVRLFSTCH
TRINDG--RFYSLPSNYGIL------VRGHLAYQDNMCSNGMT-TESGIHACGNLATLPI
LRYD------------------------------------------------
>QANH01000138.1:129435-130011(+):Harpegnathos_saltator
------------------------------------------------------------
------------------------------------CLFSPLQYCRGLDVINGFCVFHLR
ALFNPVYITDALYQVN-QNSEAVLWHRSQCFVADPRPIDDRFTAVFPISELFDREPTANN
IHLSNLHRYLLSVKATDWQR----VYSMHVNFLHRLITLHGNFALVLPPIREDQQFDS-Q
LIMHWNLWNEYHSWLL--VKHPAQLGLA--YSNGSDIVNIPMHACTTIMQMIVRHFST--
------------------------------------------------------------
----------------------------------------------------
>QANH01000143.1:68687-69263(-):Harpegnathos_saltator
------------------------------------------------------------
------------------------------------CLFSTLQYCRGLDVINGFCVFHLR
ALFNLVYITDALYQVN-QNGEAVLWHRSQCFVADPRPIDDRFTAVFPIFELFDREPTAND
IHLSNLHRYLLSVKATDWQR----VYSMHINFLHRLITLHGNFALVLPPTREDQQFDS-Q
LIMHWNLWNEYYSRLL--VKYPAQLGLA--YSNGSDIVNIPVHACTTIMQMIVRFFST--
------------------------------------------------------------
----------------------------------------------------
>QANH01000065.1:240855-241494(+):Harpegnathos_saltator
------------------------------------------------------------
------------------------------------CLFSTLQYCRGLDVINGFCVFHLR
ALFNLVYITDALYQVN-QNGEAVLWHRSQCFVADPRPIDDRFTAVFPIFELFDREPTAND
IHLSNLHRYLLSVKATDWQR----VYSMHINFLHRLITLHGNFALVLPPTREDQQFDS-Q
LIMHWNLWNEYYSRLL--VKYPAQLGLA--YSNGSDIVNIPVHACTTIMQMIVRFFSTCH
TRINDS--RFYSLPSNYGIM------V---------------------------------
----------------------------------------------------
>scaffold_1249:30096-31020(-):Aphidius_colemani
------------------------------------------------------------
------------WIVNSSLLPLRVKEADINKHVEGLCFWEPLGFCSAGLLLNGFCAFHCE
RIFNRTNEHQLQYQHSAITDKKYLVTVNRALVKHPLPKKNVIVRVFPILECFDNCPEWKD
ILLQQFNYNLSDFS----QEKGEKILKAHMIYFALVCKL-----FTTKSPKRDLDRDATT
ILIHYNRWREYVSRQLLK--HPANINLII-KVDNTEITTLPLSDATVLTQCISRLYELPY
GISEDGQ--LYTNYITFHVHKDTNSGPGVGNLCIDSTKAIFGTASKGGLTAYGTSASINV
NRTDNGPSANFFEVNYSPNREYCDEYKVNTNNLI------------------
>scaffold_1085:30233-31157(-):Eupelmus_kiefferi
------------------------------------------------------------
------------WIVNSSLLPLRVKEADINKHVEGLCFWEPLGFCSAGLLLNGFCAFHCE
RIFNRTNEHQLQYQHSAITDKKYLVTVNRALVKHPLPKKNVIVRVFPILECFDNCPEWKD
ILLQQFNYNLSDFS----QEKGEKILKAHMIYFALVCKL-----FTTKSPKRDLDRDATT
ILIHYNRWREYVSRQLLK--HPANINLII-KVDNTEITTLPLSDATVLTQCISRLYELPY
GISEDGQ--LYTNYITFHVHKDTNSGPGVGNLCIDSTKAIFGTASKGGLTAYGTSASINV
NRTDNGPSANFFEVNYSPNREYCDEYKVNTNNLI------------------
>YP_009165902
MSVQQQVAPTSVAINPALLNSNTGLLDQAPPVVATNSTNTSFNLGGFGSGGAEEQNAVAD
YAPGEGEQLPAAWIAESSLIL---SEIPLESEAEPVCFFEPLQYCKPGRLLCGFCEFHAT
YMFNVTLATCGILTRA-SNDKIIHTKMLRRFIKYPTKFQPSLLNMMPVPELCESIEEYES
YLRLDLFAHSLALKNHDDKRRTDKTVAVHKAYMVRAL------RLYTPSGNTQHRNDDSI
IAHTMGNWLKYCATELLRIRYDAKLVFVAPEQNDSEMRYLSLNRCSVFTQMVCLLYDTPY
VQSPALGYKWLSSPAAVVV-------YNGKTLVLDCTKASHGTAMHLGAPTFGDPATLSY
FRLDKNANILILEERYSPAREICFSTNINTDALIGINTQISIKNQPFLKEEM
