# Supplementary material for: Endoparasitoid lifestyle promotes endogenization and domestication of dsDNA viruses
Source: eLife. 2023 Jun 6;12:e85993. doi: 10.7554/eLife.85993 (PMC10259472; doi:10.7554/eLife.85993)
Supplement: Figure 1—source data 1. [file elife-85993-fig1-data1.zip › All_clusters/Cluster26304.aa.aln]

>SGAY01018699.1:148-1006(-):Cataglyphis_hispanica
-------------------------------------------RFR-----RRYNVKRY-
----RPYRHVRRF------KRTPVRRRALRRVQDHVKFTVKNNVNT-LMVWPVSG-GTIA
PGVNIATWTNIPLTIEGLAHANRQFDRNLDDYRWVKFNYVAFKVTDICHIPHSVAA----
---SFGEPPVIIPIGVND-MCGRVPVNINWDVDQDFTSLKGNLGTVDPEGFAQHPATKTM
RPNSRKPVSFVWKVPKPWRHFVASRTVKETSGQNLSIDKFFETLTGVKPVRFPGSMYFSI
PDFWSTFLPYTDNPGV-SIK-------TYIRINVYMGCTFKGRRLMDDGSCTIGHCYPPE
INS---
>YP_009552774
--------------------------------------MPAVRRLA-RSLVRRRAV-RR-
----PAYRRKKYV------RRRRFHRKRFLHTQNVVKYHCKQY-DT-GIMYPRTG-SGTT
FVTDV-QTFQLPLYANAFFNGNQQFYKNLDEYHFIKFNYIAVHVKELNWIGYTKTDRVVP
---PEGGDPYPAVSGVTAMQMQNHPVYIMWDIEEDFAFDTNDKVQITSQQLAQYQGAKTL
RTTSKKPVKFIWRFPVPWRQFYSCYNFKQITHSN-RWGTVMEELSGIKNLRAPKNLLMCH
PNWWGSSLPVNAALDAADFY-------GQYAIVYHLGVTFRGRSLMGSATSYAP---PAQ
VTSADE
>YP_009551395
----------------------------------------MVYRSR-RRFYKRRLVYKK-
----RQYRRFRRS------RRIRVL--KNKRSGNIYKLTVKKSFNT-TLRFYVDN-ASQ-
SSVNI-TKFERDIQMADFFTNNHEIWDRIHDYHYIKFNYFIIKFPEITYVTYSGVT----
---PT-GIAKQAVTGISSFNTERYPFHVAWDVEQALDFNAQD-ASFDAKELSEYPFAKKV
YPSQKRAPYFMWRVPSCWRQYIDTNAVQPLMFNNIPFYNFFQNVTGIKNVRSPTKILGGH
ENWWGNNLPSTVRPDIKPSDSDTVFMQSFLKCELIASVTFRGVKYTGRNS----------
------
>YP_009553350
------------------------------------------MRYRRGKTYRTWRRK---
--RGRLTRYKKRN------FRLRMNSRRARFQNERRSF--KSTATYQLF-YTVDLPTSDT
PTVSNARYFQDSVKMFPL--GSQLFNRYLRTYAWVKLNSVTYYWRI-GFVGYNEAEKVPD
PNDPQKKKQLVVMEAVNS-LMGKFPFYLNWSLDGDN--PT----KMAMDDLAACPSSRKV
YINGKKATKFTYSIPKAYRMYLSSSVFRSM-SVSSGIKNNITTLFNNSSLRCPDKFNGSM
LDIFEK------YAGV-SLD-NDMACEFILWCDVYMDCSFKGRIDNA-------------
------
>YP_009551361
----------------------------------------MLFRRRLGLRYRRYRRKSWP
ARRAMYRRR--RS------AKLRKSSRIRRISNDYTKET-FSDVTM--YVLLPDKVKPER
PSSTSFEMFTSAIGTDSM--NSDRFGFLCTVYKYVKFNSFVWHVTC-DPITAVSGAFAVE
---KTVVKG--TVSGLNE-FFKNEDFYVSWDLNFAYDASK----AITVKDLT-GIHAKKT
RIGGHKPAIFKWKVPQKLREYVLCSEVPDARSGNVPIGSFFNNLLERKNINVPNYFIGCG
TEIMRKLPNFNNMF---------DDVRFVLRVNCFVNCTFHGAVILKQ------------
------
>YP_009021242
MVKSWGRCSRVLQSTTCLIMLSESVLLLLRLLVCLICLLKMVMRAWRRRMYRLRYRKRWQ
QRRNSRLGRRKRS------YKTFKSSKRNLAKLNQVKVT-VRDLDYHIIKIPYTGGDPRQ
IGSENAEMFKTDVPVHAL--KMKLFTLNLQRYKWIKFNYFSFYITA-DCISYDIYPYKDE
---QSKTSG-LLSPGINE-FFKHLPFYLQWDLDVTFDNRD----LTEVNYPN-DVHAKKI
FIGSRKPAVFKYVIPQHLRKYLPCGVVKSQ-VTTKPLPLYLQELFKSDNFRVPSVFYGGV
TNLMRALDLFYNKPSE-G---RDVPLRFVLTVKCYANVTFKGIDLV--------------
------
>YP_009551466
----------------------------------------MAWF-KRRRMFRRLFRK---
-RKKFYHRR--RN------LRMFRNR--RRRRNDYRKQTVLSDITY---TLDVTHEQDSK
SSTNNAEMWGANCSLSAL--QTPEFKTLCKDWKFCKINSISYACTV-GAIGYNVYEPADA
---KAKVQAQRIDLEVND-IVKNQPFYFIWDADTRLAESG----NVNPNQLMSETSKKHC
IINGKKSAFFNLRPPSILRRYYDSKVVYNN-RNKNTWGEYFDNLSTISNYRMCNTFRGTC
GSYFRSLPIFVKVDDT-PVI-YKCAMKLILRVKCYVNCTFKGRAYEYN------------
------
>YP_009551464
----------------------------------------------------MVFRRRWP
RRRRRVFGRKMRTSYRRRSLRRKGNRKINKC--AQLNTVFFKDV--QLFTMSLDK-DDNT
PGELNAAHFLHEIKPREF--GT-RYKNMCAKHRYVKFLKWRYFIKL-FQVTYDTVLLKKD
PKDPNN--AFLATPGINS-I-SNLPFRINWDLNHIYT--K----GVAISDQFDDPNFKTV
HAGMKKAVQFTFNVPKHLQHWVDGPTIGAI-DVKQSIGRYLEQATNSKNFAAPRYFVGTA
SDLMKNQNEIIYSD-----R-KEPPLRYFLYIQSYAYCTFKGLTETDT------------
------
