# Supplementary material for: Endoparasitoid lifestyle promotes endogenization and domestication of dsDNA viruses
Source: eLife. 2023 Jun 6;12:e85993. doi: 10.7554/eLife.85993 (PMC10259472; doi:10.7554/eLife.85993)
Supplement: Figure 1—source data 1. [file elife-85993-fig1-data1.zip › All_clusters/Cluster14390.aa.aln]

>QANH01000554.1:29064-29394(-):Harpegnathos_saltator
MEGPFICVLPTELFSFLRPIKLNSLCGDLDFEFSQVRGDTELGVVPLLFNPFVLLNNDNI
FIFVFFIIILAAINHTALNNIARANLTSTGHLSIPAGVYVFSPNSSKSFS
>QANH01000809.1:30868-31198(+):Harpegnathos_saltator
MEGPFICVLPTELFSFLRPIKLNSLCGDLDFEFSQVRGDTELGVVPLLFNPFVLLNNDNI
FIFVFFIIILAAINHTALNNIARANLTSTGHLSIPAGVYVFSPNSSKSFS
>NP_149531
MEGPFICVLPTELFSFLRPIKLNSLCGD--FEFPQVRGDTELGVVPLLFNPLVLLNNDNI
FIFVFFIIILAAINHTALNNIARANLTSTGHLSIPAGVYVFSPNSSKSFS
