# Supplementary material for: Endoparasitoid lifestyle promotes endogenization and domestication of dsDNA viruses
Source: eLife. 2023 Jun 6;12:e85993. doi: 10.7554/eLife.85993 (PMC10259472; doi:10.7554/eLife.85993)
Supplement: Figure 1—source data 1. [file elife-85993-fig1-data1.zip › All_clusters/Cluster13904.aa.aln]

>NW_014463878.1_0:1688169-1688853(+):Microplitis_demolitor
----IFGVLEKEYDSNDLYQQVVRSIGTNDGILKKIYNNDKAAFDRNIVNKIIQLCQKKE
YGINDLLELEDIVKLSIFTEYIEEKNIERLSILEKYLDAYLSAICKY-KNLNFFMIRNKL
LPLLRVRTKPPVGELDILSKGKVIMKYPELVNN--------RKINNNVDIAHMIRAQQLH
VRNSPCERVTYVDCNNSFGNKQIVLTGPIFTTVATGMINLQNTMLKNDNDMGISVKPFLE
V------
>JZSA01004415.1:17583-18195(+):Cotesia_vestalis
---------------------------TNDGILKKIYNNDKAAFDRNLINKLILICQKKE
YGINDLLELEDIVKLSIFSEYIEEKNIERLSILEKYLDAYLSAICKS-KNLNFFMMRNKL
LPLLRVKTKPPVGELDILSKGKVIMKYPELVNN--------RKINNNVDIAHMIRAQQLH
VRNSPGEEVTYVDSNNSFGDKQIVLTGPIFTTVATGMINLQNIMLRNDNDMGITVKPFLE
-------
>YP_009051945
MNCGIFPYANSISNKNALKQNT--TSATEKALLDNLATLSPIMFSLDFINTLLKLYSTDE
FTISNASLFSELTKCNLFVDFAASTDDEKAKDFEKVLNIYFGALAGTRPNINAIVLKNKV
CSLLKMVIKIPTYKNG------ISMKYINVNVSSTYKPSEYNNITAACDIVNVVKDF--F
VN--STEKASVENFTFSPHMSSVVMHGPILKNVIASMMNMQSQMLQSGLSFGVQVQPFLE
NVNQKLY
