# Supplementary material for: Endoparasitoid lifestyle promotes endogenization and domestication of dsDNA viruses
Source: eLife. 2023 Jun 6;12:e85993. doi: 10.7554/eLife.85993 (PMC10259472; doi:10.7554/eLife.85993)
Supplement: Figure 1—source data 1. [file elife-85993-fig1-data1.zip › All_clusters/Cluster17659.aa.aln]

>scaffold_245:10364-11195(-):Encarsia_formosa
--------------------MKFKIFILSIKRNNKRYEKVLEKLENEGF-DKSEYELFFG
IDYKLCTKRQLRQ----LT-NYYGTFNPRPVTACATSHILLMNYIYTEYSNKIDYALILE
DDTFLIKNEFL------KYKNKIEEIL--NDNILINASNTDFIIKK--TLGNNKDLFINS
EMVLALDTYFLTPNLCKKIYNYFYCHKIFTHIDFELSFIKD-LINFDIYYF-NRK-----
-------ITENVNRYESSMVDNH------EKNFIMKYLKQYTT------YKDIQTPIIEI
NSFCFNIYNIIVILYCIIIFIITLLFFS-YRFLSFKSFFL-------------
>YP_009001585
--------------------MNYLIIVLTIHRNTERQSNLKKILHKQNLNENVDYIMYYG
IDYKNTDKNKLLN----ICKSGFKGICPYSILACASSHILLWNYISR-L--TYDYIIVLE
DDTYINIKKYK------DIKNVIEKYI--NNNILFLYSDYYYLPKNKYKFNNNCTIIHSP
VFHVSMGCYIITPNVSKILFEYYIKNKIWFHIDFQMNFDLK-YLKIDRYIFMVNE-----
-------LCNQYYGNKSSMGIKH------ASLFL-NKINDTKL------HRIVTTPILRI
YNIEFDLYVLLLILFLL----LMLILYNTISILFIITIFFIIYELYYSII---
>NP_065030
-------------------MENYHIIILTIKRNSDRLQKLENILSCQNLLYNKDYSVFYG
IDYKNINKNNLKN----ICKKGFKNTCPYSTLACASSHILLWKYISK-LKDKYKYIIILE
DDTYINVSEYN------KHTNTVEELLK-NNSIVFLYSDCYIMGTTIKSTNNDTKITYNP
KFHVSMGCYCITPITATKLYYFYIKSRVWFHIDFQLNFDIH-NISLNRYIYIAAN-----
-------VCNQYEGNKSSMGLKH------NNIML-IPIENTKL------MRIISTPIIRV
NEAEIDFYIIIMLISLI----ASLYFFG-FNISALIFLLFIVVDVAENAKK--
>YP_008004048
-------------------MNDYHIIILTIKRNIHRLEKLENILACQNLKYNKDYSIFYG
IDYKNIDRSKLKN----ICKKGFKNTCPYSTMACASSHILLWKYIAT---TNYKYVIVLE
DDTFINICEYN------KHINIIEKLL--NNSIVFLYSDCYLMGTKITAS-ENAKITYNP
KFHVSMGCYIVTPEVAKKLYYYYIKARVWFHIDFQLNFDIH-DISLNRYIYIAAK-----
-------VCEQYEGNKSSMGLKH------NNVML-IPIENTKL------MRIITTPIMRV
REMEIDFYIIVMLITLI----ASLYYFG-FTITTFVFLFFIIVDISRSNEQE-
>YP_008003791
-------------------MEKYHIIILTIKRNVERLNNLQKILNSQNLVYNIDYSIFYG
IDYKNIDK-KIKN----ICKTGFKNTCPYSTLACASSHILLWKYIST-LDRIYDYVIILE
DDTYINIEEYN------KYIETVKNLL--NDSIVFFYSDCYLLGQNTKKE-ENLKITYNP
KFHVSMGCYAITPKTAKKLYYYYIKYRVWFHIDFQLNFDIH-NLSLNRYIFIAAN-----
-------LCNQYEGNKSSMALKH------NNMML-IPIEDTKL------MRIISTPIIRV
KETEIDFYIVVMIISLI----ASLYFFG-INISALLFLLFILVDIMNNSKEQQ
>YP_008004355
-------------------MENYHIIILTIKRNSHRIEKLENILSCQNLTYNKDYSIFYG
IDYKNIDRTNLIN----ICKRGFKKTCPYSTLACASSHILLWKYIST-LKNKYNYIIVLE
DDTYINISEYN------NHIITVEDLLKKNDSIVFLYSDCYLMGTNIRVDNNDAKITHNP
KFHVSMGCYCITPKIAKKLYYFYIKSRIWFHIDFQLNFDIH-NISLNRYIYIAAN-----
-------VCNQYEGNKSSMGLKH------SNVML-IPIENTKL------MRIISTPILRI
RQTELDFYIIIMLISLI----VSLYFFG-LNISALIFLFFIIVDIADNAKNQQ
>YP_008004656
MINTTNNKIKYNIILFRINMENYHIIILTIKRNSHRIEKLENILSCQNLTYNKDYSIFYG
IDYKNIDRTNLIN----ICKRGFKNTCPYSTLACASSHILLWKYIST-LKNKYNYIIVLE
DDTYINIAEYN------NHIITVENLLKKNDSIVFLYSDCYLMGTNIQIDNNNAKITHNP
KFHVSMGCYCITPKIAKKLYYFYIKYRIWFHIDFQLNFDIH-NISLNRYIYIAAN-----
-------VCNQYEGNKSSMGLKH------SNVML-IPIENTKL------MRIISTPILRI
RQTELDFYIIIMLISLI----ASLYFFG-FNISALIFLFFIIVDIADNAKNQQ
>NP_048277
------------------MNIRYHIIVLTIKRNKQRQKDIINYMNAQK---YNNYSFFYG
IDYKQN-KDNVKY----VARHIFKQISPYGVMACAASHILLWKFIAS-LESKYDFVIVLE
DDTIINIDKLN------KYIDYIYNLT--KTGFTFLYSDYCLGWDSKIIIDKECTIIKNP
MINMSLGAYALTSNIAKIISDYYIEYKVWFHIDVQLSLDIVNYMNISSYILCVNK-----
-------MIVQPSGYNSSMGLKH------NSLFL-YSINNTTM------YRLLTTPFFRI
KELEFDAYTVAILIILL----ILLL-YNSLTVFSIILFFLIIYEMILIYISG-
>YP_008052617
---------------MNENYSNLKTLVINLDDNITNYNYQLPYLANLGLNV----ERFKA
INA--IKNEHLNPIYKKYISKFASNFQPKSVIGCALTHILSAKHIYDNYLNDYDYFLIME
DDAFPCYNKEMFYSLLNKSLNEIE-ILDKNWDIIQLHSDAFFPNTETYNTHYLC------
---GSTAAYLISKRGLEKS----LDIKVYSYS----DFIQHNFLKFNKYRVKSNLFWTDE
KYSVNRVMDTKKDFYHLSLSIKSNFIEFINKFILSIPLRGEKTYSHFLEFKIIKLPYFHK
EYTANE-----VIDYL-----LGLMLFKKLKHKI----------------S--
