# Supplementary material for: Endoparasitoid lifestyle promotes endogenization and domestication of dsDNA viruses
Source: eLife. 2023 Jun 6;12:e85993. doi: 10.7554/eLife.85993 (PMC10259472; doi:10.7554/eLife.85993)
Supplement: Figure 1—source data 1. [file elife-85993-fig1-data1.zip › All_clusters/Cluster17493.aa.aln]

>QANH01000316.1:22732-23956(+):Harpegnathos_saltator
MIIRNFPKQTNNLLPFELNSNKFSSYYGYPNYGYTGSYQNIEFPITQNGNFLQATSGN--
-ARVPEPIYSSGVQRSTR-INYLPS-SQSCAPFQSHADCDKSPNSKG--GESYDWNYGWN
SCCSGFCPSKRECAKPD-PKECDIGNDILDRDPFLKIEWDV--NAPNYRCTYDLHKINTS
EQINLFVAKNGK-------NKSYDEIMTSFCEI-PSHICPIDPGDGSLNDDKKGKEMEKC
SRLISL--DDEGTRCRAWAATQDNKTIDNIKEEYCLHNPN--SPDCRCINRSSNSLYDEA
K-K-----NNPFPDGCWYKPCSTSV--YLKTSDILSDEKHCPKEMCQVIYNVNQNNDVVI
KD-NTNNI---KCDFT----K--FIPPTP-PTPGP-------------------------
--------------------GPTPGP----------------------------------
IPII-PPINPLPLPN----------TTFLENKNVLITGIAVTGVAVLLFLLLMFKSKTT-
---------------------------------
>scaffold_8124:1282-1801(+):Ceratosolen_marchali
------------------------------------------------------------
------------------------------------------------------------
------------------------------------------------------------
-------------------------------------ACP--------TFGSDMKRMKKC
LNWRRI--DQIGKECRSLL---TYKDMEDSTAYYCQRNMQ--ADDCKCVNRAINRDYIVD
KDK-----YKTFHDSCWYTPCKNGE--YLLQEYTR--PINCNGQVCIVNYTATDVNGNLS
FDKVTT---HQECNTM----N--V-----EG-----------------------------
--------------VEQ---------------------------PI---------PA---
--FP-KPS-----DG----------E----NKALKFIQKNWL---VALCVVLILL-----
---------------------------------
>scaffold_8124:2794-3445(+):Ceratosolen_marchali
------------------------------------------------------------
------------------------------------------------------------
-----------------------------------------------------------P
SELEEFEN-----------IPDFDKII---FDV-SLKNCKSEYATNSRNPDVCTGNRPSC
LNWRRT--DIIGEQCRNIM---SNFDKDQSSIEYCKSKPT--NIDCKCLNREMSKEYLSD
KKH-----YSLLDDKCWYSPCKSGY--FLIPEHGK--EVSCYGKNCSVVYRGSKTKNMQC
-KHIQTIVVPDDLSET----S--VHRSKTPGN----------------------------
--------------AGT---------------------------LV---------PAAPQ
APVK-PPS-----DT----------S----R---KMIIYMWC---MLSVMYLLWTNKK--
---------------------------------
>scaffold_10623:4875-5556(+):Ophioninae_B
------------------------------------------------------------
----------------------------PC---------TNISNAKT------SWRCNN-
------PVDVPAC-----------------LRPARRVVPGS--RPGTAKCVFEAGQFDHA
QQLVDYVENFGVDH------PSYNIVADKLAGATATEFCPIDANT--------NRRYERC
MQARTT--DWAGHLLREWGEKN-PVRMDEHKRSWCAQPANQYHPDCACINRVLNPEFRRI
K-P-----HFPFEDACWYLPCVPAS-GAMKL---AGASKCNVTSVCNVVYDLSGRGDVEM
KN-VATTI---NCPGS----G--A-PRRAPDMPR--------------------------
------------------------------------------------------------
------------------------------------------------------------
---------------------------------
>scaffold_3108:10025-10448(-):Encarsia_formosa
------------------------------------------------------------
------------------------------------------------------------
------------------------------------------------------------
------------------------------------------------------------
---------------------PKNNIEDLEIINYCILNKN--DKKCKCLHPEPGIKNIE-
--A-----ASHMPYYCFYSPCIESN-KYYTTTLIEHEKKKCNLIFCKIEIGDIQMSNGGK
MK-INNNC---INEISEKTNT--IIPNILIDP----------------------------
------------------------------------------------------------
------------------------VIKYEL-PN-LFYKTNFIFITGLLSIIVF-------
---------------------------------
>NP_149800
MIIRNFPKQTNSLLPFELNPNKFPSYYGYPMYGYTGSYRNIEFPISQNGNFLQATSGNPP
GRRVPEPIYSSGVQRSTR-INYLPS-SQSCAPFQSHADCDKSPNSKG--GESYDWNYGWS
SCCSGFCPSKRECAKPD-PKECDIGNDILDRDPLLKIEWDV--NAPNYRCTYDLHKINTS
EQINLFVGKNGK-------NKSYDEIMTSFCEI-PSHICPIDPGDGSLNDDKRGKEMEKC
SRLISL--DDEGTRCRAWAATQDNKTIDNIKEEYCLHNPN--SPDCRCINRSSNSLYDEA
K-K-----NNPFPDGCWYKPCSTSV--YLKTSDILSDEKHCPKEMCQVIYNVNQNNDVVI
KD-NTNNI---KCDFT----K--FIPPTPGPNPGP-------------------------
--------------------TPGPNP----------------------------------
GPII-PPINPLPLPN----------PTFLENKNVLITGIAVTGVAVLLFLLLMFKSKTT-
---------------------------------
>YP_009046772
--------------------------------------------MSVRKRYLGNMNLTLS
DNRTPDPIYSRGVQTSTR-LNYLPP-AQVCAPFQPHEDCNKSQNTQG--GESFDWNYGWS
SCCSGFCPSKRQCAKPD-PKQCDIGTDILQRDPLVTIEWDG--NAPNYRCTYDLHRINTK
EQINKFMSKNPTSKG-GENKVMYDKIMTAFCEL-PSHNCPIDPET--------KKPMEQC
SRLKSL--DDEGSRCRTWASSQAINVIDTMIDEYCLHNPN--SPDCRCQNRSSDPLYDAA
K-T-----GHTIPDGCWYKPCSTSV--YLQKSGIEEGKKHCPVNMCQVIYDLHKNNNVVI
QD-NTNNI---RCDFQ----K--LIPPKPVIPPPV-------------------------
-----------------------VPP----------------------------------
PPVV-PPIIPPTIPP----------TLTPLSKNILLVGSAI---GMLLLLFLLFQGKD--
---------------------------------
>YP_009021127
------------------------------------------------------------
---MTSIVNGFTKQTSTR-TAYDN--GQPCSCFTCAFTTTYRECGKT--DNKEDWEFGHE
ACCF-TCPNKRQCAKPD-KEECVIGADSHKRDPLTRVTWNG--RGPNLQCIYDASKINTM
GQIDNFKQKFGTAG-----DYN--TIVANYCQQ-SSDTCVIDPDT--------GKNMTKC
SRLKST--GKDGELCRGWFNQQPKHVQDTVVQNYCAIN-N--TPDCKCINRSLNETYKTL
K-P-----GKVINDGCWFLPCANPQ-SYLQTTDVE--SPSCPDNFCDVIYNIIKDRDVSI
SD-VQNDV---NCVFK----P--EPKPTPPAPTPPGPT--PPV-----------------
------PPAPTPPKPGPT-PTPPK------------------------------PGPTPT
PPKP-GPTPTPPKPGPVPGPIVPPVPPLSLRKNYLVLAFL-----VIVVMIPVFKDTREL
FSNHFFIGSIFMILLGINVYSLQGVLNQKV---
>YP_009010628
------------------------------------------------------------
---MTSTVNGFTVQKSTK-TAYDT--GQPCGCGKCFWTTTKIPCGKT--DLKDDWNFGFE
NCCIPFCPDKQHCAKPN-AEECFIGMDSHKRDPLNHVTWNG--KGPNLQCMFDVNKVNTL
DQIDNFKQRFGTSG-----DYN--SIIANYCQQ-SSDTCVIDPET--------GKNMSKC
SRLKST--GKDGELCRGWFNQQPKGVQDTVVQNYCAIN-N--TSDCKCVNRSLNDVYRSL
K-V-----GKVINDGCWFTPCANPQ-SYLQTTDVE--NPSCPSNFCDVIYNIIKDRDVKI
DN-IKNDV---NCVFK----P--EPPKPPPTPVPPPRPPV---VPP-------VVPP---
-TPPVVPPTPRPP-VVPP-VVPPTPRPPVVPPVVPPVV----------------------
PPVV-PPSPPSPVPGPPT-PPNPFIPQFDLKKNYLVIAFL-----VIIVMIPIFSKSRHF
IFGNVFLGLIFTVLLGINTYSLQKVLNDKFPLK
>YP_008357386
------------------------------------------------------------
---MTSIVNGFTVQKSTK-KSYDT--GQPCNCGTCTAFTSYRQCGTT--DGMDDWNYDHE
VCCF-TCPTKKKCTKPD-SVDCNIGVDSHKRDPLSKVTWNG--RGPNLKCIFDVNKINTL
DQIDNFKQRFGTGG-----DYN--AIIANYCQQ-SSDTCVIDPDT--------GKNMTKC
SRLKST--GKDGELCRSWFNQQPKATQDTVVQNYCAVN-N--TPDCKCVNRSLNDVYRSL
K-V-----GKVINDGCWFTPCANSQ-SYLQTTEVE--NPTCPSNFCDVIYNIIKDRDVKI
DN-IKNDV---NCVFK----P--EPPKPVPPPTPVPPKPVPPVVPP-------TPVPPKP
-VPPVVPPTPVPPKPVPP-VVPPKPVP----PT--PVPPTPVPPVV---------PPTPV
PPVV-PPT-PPPVPG-P--GPTPSLPQFDLKKNYLVIALL-----VIIIIIPIFKGTRNF
VFGNIFLGLIFTILLGINTYSLQKFLNEKFPLK
>YP_009010389
------------------------------------------------------------
---MTSIVNGFTVQKSTK-KSYDT--GQPCNCGTCTAFTSYRQCGTT--DGMDDWNYDHE
VCCF-TCPTKKKCTKPD-SVDCNIGVDSHKRDPLNKVTWNG--RGPNLKCIFDVNKINTL
DQIDNFKQRFGTGG-----DYN--AIIANYCQQ-SSDTCVIDPDT--------GKNMTKC
SRLKST--GKDGELCRSWFNQQPKATQDTVVQNYCAVN-N--TPDCKCVNRSLNDVYRSL
K-V-----GKVINDGCWFTPCANSQ-SYLQTTEVE--NPTCPSNFCDVIYNIIKDRDVKI
DN-IKNDV---NCVFK----P--EPPKPT----PVPPKPVPPVVPP-------PVVPPPV
VPPPVVPPTPVPPKPVPP-VVPPTPVPPVVPPT--PVPPKPVPPVVPPTPVPPVVPPTPV
PPVV-PPT-PPPVPG-PGPGPTPSLPQFDLKKNYLVIALL-----VIIIIIPIFKGTRNF
VFGNIFLGLVFTILLGINTYSLQKFLNEKFPLK
>YP_009010853
------------------------------------------------------------
---MTSIVNGFTVQKSTK-KSYDT--GQPCNCGTCTAFTWNRPCGTT--DGMDDWNYDHE
VCCF-TCPTKKKCTKPD-SADCNIGVDSHKRDPLSKVTWNG--RGPNLKCIFDVNKINTL
DQIDNFKQRFGTGG-----DYN--AIIANYCQQ-SSDTCVIDPDT--------GKNMTKC
SRLKST--GKDGELCRSWFNQQPKATQDTVVQNYCAVN-N--TPDCKCVNRSLNDVYRSL
K-V-----GKVINDGCWFTPCANSQ-SYLQTTEVE--NPTCPSNFCDVIYNIIKDRDVKI
DN-IKNDV---NCVFK----P--EPPKPVPPPTPVPPKPVPPVVPP-------TPVPPKP
-VPPVVPPTPVPPKPVPP-VVPPTPVP----PK--PVPPTPVPPVVPPTPVPPVVPPTPV
PPVV-PPT-PPPVPG-P--GPTPSLPQFDLKKII--------------------------
---------------------------------
>YP_654619
------------------------------------------------------------
---MSSIVNGFSIQKSTK-TAYDT--QQPCDCWDCSAFTAVVGCGQT--DGMDDWEFGET
ACCF-TCPNKKQCAKPD-PAECNIGTDSHQRDPLTRVTWNG--RGPNVQCVYDVNRINTL
EQIDNFKQRFGVHG-----DYN--AVVANYCQQ-SSDSCITDPET--------GTKMTKC
SRFKSD--QKDGELCRGWFNQQPKAVQDTVVQNYCAVN-N--TPDCKCVNRAQNEVYREL
K-I-----GKVINDGCWFTPCANPQ-SYLLTTEVE--NPTCPSNFCDIIYNIIKDRDVTI
DD-VKNDI---NCVFK----P--DPPPQPK-PQPPPDPPKPPPDPP-------KPD----
------PPPPPPPKPTPP-PDPPKPKPDPV------------------------PPPKPT
PPPP-KPT--PPPPIPPQPVPILPIPPVDLKKNWIMLTFV-----GLVLALVIYPKSRHA
IGTHTWRNAAIAVLVGLNAFGLQSYVNNHV---
>YP_004732814
------------------------------------------------------------
---MTSIVNGFTVQKSTK-KAYDT--GQPCNCGTCTAFTVNRQCGTT--DGMSDWNYDRE
VCCF-TCPVKKLCTKPD-SIDCTIGMDSHKRDPLNRVTWNG--RGPNLKCIFDVNKINTL
DQIDNFKQRFGTGG-----DYN--AIIANYCQQ-SSDTCVIDPDT--------GKNMTKC
SRLKST--GKDGELCRGWFNQQSKASQDTVVQNYCAVN-N--TPDCKCVNRSLNDVYRSL
K-V-----GKVINDGCWFTPCANSQ-SYLQTTEVE--NPSCPSNFCDVIYNIIKDRDVNI
DN-VKNDV---NCVFK----P--EPPKPPPTPVPPPR---PPVVPP-------TPRPP--
VVPP----------VVPP-VVPPTPRPPVVPPVVPPVVPGPKPPVVPPTPKPPVVPPV-V
PPVI-PPV----VPGPPTPIPNPFISQFDLKKNYLVIAFL-----VIIVMIPIFSKSRHF
IFGNVFLGLIFTVLLGINTYSLQKVLNDKFPLK
>AAV91031
------------------------------------------------------------
--MASSTIQAVRAQTDTS-DQYT---AGECACGSCSAFTQRGSCGRD-------WNVGDS
SCCGGLCTSQPNCVRVEKTGVCGLRLSSKGKDPLIGADWDAQRGAPSVRCIYNADNIDTQ
GQIDQFVSMFGKAP----------ALAERYCLR-PVKNSK----------------GETV
SRISSDI-DPAGNWCRDWYQTNRGPQQDAALTSYCVKNPD--SLDCKCINRANDPLYNKV
K-S-----LHAYPDNCWYVPCAVDA-GELKISAQRDVPKNCPTEICQVVFNMLDDGSVVM
DD-VKNTI---NCDFSKYT------------PPPPPTPPKPPTPP---------------
----T--------------------------------------------------PPTP-
--------PT--PPSP--PSPSP---------LTHIMIYG--AIALAVVFLFFLATK---
---------------------------------
>YP_164114
------------------------------------------------------------
--MASSTIQAVRAQTDMS-DQYT---AGECACGSCSAFTQRGSCGRD-------WNVGDS
SCCGGLCTSQPNCVRVEKTGVCGLRLSSKGKDPLIGADWDAQRGAPSVRCIYNADNIDTQ
GQIDQFVSMFGKAP----------ALAERYCLR-PVKNSK----------------GETV
SRISSDI-DPAGNWCRDWYQTNRGPQQDAALTSYCVKNPD--SLDCKCINRANDPLYNKV
K-S-----LHAYPDNCWYVPCAVDA-GELKISAQRDVPKNCPTEICQVVFNMLDDGSVVM
DD-VKNTI---NCDFSKYT------------PPPPQTPPKPPTPP---------------
----TPPTPPTPPTP-------PKPPTPPTPPKP-------------------PTPPTP-
--------PT--PPSP--PSPSP---------LTHIMIYG--AIALAVVFIFFLATK---
---------------------------------
>AJR29233
------------------------------------------------------------
----MSIIGATRLQNDKS-DTYS---AGPCYAGGCSAFTPRGTCGKD-------WDLGEQ
TCASGFCTSQPLCARIKKTQVCGLRYSSKGKDPLVSAEWDS-RGAPYVRCTYDADLIDTQ
AQVDQFVSMFGESP----------SLAERYCMR-GVKNTA----------------GELV
SRVSSDA-DPAGGWCRKWYSAHRGPDQDAALGSFCIKNPG--AADCKCINRASDPVYQKV
K-T-----LHAYPDQCWYVPCAADV-GELKMGTQRDTPTNCPTQVCQIVFNMLDDGSVTM
DD-VKNTI---NCDFSKYI------------PPPPPPK---PTPPT--------------
---PPTP----P---TP---------------------------------------PTPP
-----TPPTPPTPPTPPTPTPVP---------NRKIMFFV--AGAVLMTI--LISTVRW-
---------------------------------
>YP_009506660
------------------------------------------------------------
----MSIIGATRLQNDKS-DTYS---AGPCYAGGCSAFTPRGTCGKD-------WDLGEQ
TCASGFCTSQPLCARIKKTQVCGLRYSSKGKDPLVSAEWDS-RGAPYVRCTYDADLIDTQ
AQVDQFVSMFGESP----------SLAERYCMR-GVKNTA----------------GELV
SRVSSDA-DPAGGWCRKWYSAHRGPDQDAALGSFCIKNPG--AADCKCINRASDPVYQKV
K-T-----LHAYPDQCWYVPCAADV-GELKMGTQRDTPTNCPTQVCQIVFNMLDDGSVTM
DD-VKNTI---NCDFSKYV------------PPPPPPT---PPPPP--------------
---TPPT---------------------------------------------PPTPP---
---------TPTPPTPTPPRPVP---------NRKIMFFV--AGAVLVAI--LISTVRW-
---------------------------------
>YP_031580
------------------------------------------------------------
----MSIIGATRLQNDKS-DTYS---AGPCYAGGCSAFTPRGTCGKD-------WDLGEQ
TCASGFCTSQPLCARIKKTQVCGLRYSSKGKDPLVSAEWDS-RGAPYVRCTYDADLIDTQ
AQVDQFVSMFGESP----------SLAERYCMR-GVKNTA----------------GELV
SRVSSDA-DPAGGWCRKWYSAHRGPDQDAALGSFCIKNPG--AADCKCINRASDPVYQKV
K-T-----LHAYPDQCWYVPCAADV-GELKMGTQRDTPTNCPTQVCQIVFNMLDDGSVTM
DD-VKNTI---NCDFSKYV------------PPPPPPK---PTPPT--------------
---PPTP----P---T--------------------------------------------
------PPTPPTPPTPPTPRPVH---------NRKVMFFV--AGAVLVAI--LISTVRW-
---------------------------------
>AIX94574
------------------------------------------------------------
----MSIIGATRLQNDKS-DTYS---AGPCYAGGCSAFTPRGTCGKD-------WDLGEQ
TCASGFCTSQPLCARIKKTQVCGLRYSSKGKDPLVSAEWDS-RGAPYVRCTYDADLIDTQ
AQVDQFVSMFGESP----------SLAERYCMR-GVKNTA----------------GELV
SRVSSDA-DPAGGWCRKWYSAHRGPDQDAALGSFCIKNPG--AADCKCINRASDPVYQKV
K-T-----LHAYPDQCWYVPCAADV-GELKMGTQRDTSTNCPTQVCQIVFNMLDDGSVTM
DD-VKNTI---NCDFSKYV------------PPPPPPK---PTPPT--------------
---PPT------------------------------------------------------
---------PPTPPTPPTPRPVH---------NRKVMFFV--AGAVLVAI--LISTVRW-
---------------------------------
>YP_003772
------------------------------------------------------------
----MSIIGATRLQNDKS-DTYS---AGPCYAGGCSAFTPRGTCGKD-------WNLGEQ
TCASGFCTSQPLCARIKKTQVCGLRYSSKGKDPLVSAEWDS-RGAPYVRCTYDADLIDTQ
AQVDQFVSMFGESP----------GLAERYCMR-GVKNTA----------------GELV
SRVSSDA-DPAGGWCRKWYSAHRGPDQDAALGSFCIKNPG--AADCKCINRASDSVYQKV
K-A-----LHAYPDQCWYVPCAADV-GELKMGTQRDTPTNCPTQMCQIVFNMLDDGSVTM
DD-VKNTI---NCDFSKYV------------PPPPPPK---PTPPK--------------
---PDPPLLPNQIPPLPPNQIPPLPGRCPTG-----------------------------
----------------------------------R-------------------------
---------------------------------
>ANZ56920
------------------------------------------------------------
----MSIIGATRLQNDKS-DTYS---AGPCYAGGCSAFTPRGTCGKD-------WDLGEQ
TCASGFCTSQPLCARIKKTQVCGLRYSSKGKDPLVSAEWDS-RGAPYVRCTYDADLIDTQ
AQVDQFVSMFGESP----------SLAERYCMR-GVKNTA----------------GELV
SRVSSDA-DPAGGWCRKWYSAHRGPDQDAALGSFCIKNPG--AADCKCINRASDPVYQKV
K-T-----LHAYPDQCWYVPCAADV-GELKMGTQRDTPTNCPTQVCQIVFNMLDDGSVTM
DD-VKNTI---NCDFSKYV------------PPPPPPK---PTPPT--------------
---P--------------------------------------------------------
-----TPPTPPTPPTPPTPRLVP---------NRKIMFFV--AGAVLVAI--LISTVRW-
---------------------------------
>ALN36697
------------------------------------------------------------
----MSIIGATRLQNDKS-DTYS---AGPCYAGGCSAFTPRGTCGKD-------WNLGEQ
TCASGFCTSQPLCARIKKTQVCGLRYSSKGKDPLVSAEWDS-RGAPYVRCTYDADLIDTQ
AQVDQFVSMFGESP----------GLAERYCMR-GVKNTA----------------GELV
SRVSSDA-DPAGGWCRKWYSAHRGPDQDAALGSFCIKNPG--AADCKCINRASDSVYQKV
K-A-----LHAYPDQCWYVPCAADV-GELKMGTQRDTPTNCPTQMCQIVFNMLDDGSVTM
DD-VKNTI---NCDFSKYV------------PPPPPPK---PTPPK--------------
---PDPPTPPKPD-----------------------------------------------
-------PPTPPKPDPPTPRPVP---------NRKIMFFV--AGAVLVAI--LISTVRW-
---------------------------------
>AHM26081
------------------------------------------------------------
----MSIIGATRLQNDKS-DTYS---AGPCYAGGCSAFTPRGTCGKD-------WDLGEQ
TCASGFCTSQPLCARIKKTQVCGLRYSSKGKDPLVSAEWDS-RGAPYVRCTYDADLIDTQ
AQVDQFVSMFGESP----------SLAERYCMR-GVKNTA----------------GELV
SRVSSDA-DPAGGWCRKWYSAHRGPDQDAALGSFCIKNPG--AADCKCINRASDPVYQKV
K-T-----LHAYPDQCWYVPCAADV-GELKMGTQRDTPTNCPTQVCQIVFNMLDDGSVTM
DD-VKNTI---NCDFSKYV------------PPPPPPK---PTPPT--------------
---PPTP----P---TPPT---------------------------------------PP
-----TPPTPPTPPTPPTPRPVH---------NRKVMFFV--AGAVLVAI--LISTVRW-
---------------------------------
>QBL15033
------------------------------------------------------------
----MSIIGATRLQNDKS-DTYS---AGPCYAGGCSAFTPRGTCGKD-------WNLGEQ
TCASGFCTSQPLCARIKKTQVCGLRYSSKGKDPLVSAEWDS-RGAPYVRCTYDADLIDTQ
AQVDQFVSMFGESP----------GLAERYCMR-GVKNTA----------------GELV
SRVSSDA-DPAGGWCRKWYSAHRGPDQDAALGSFCIKNPG--AADCKCINRASDSVYQKV
K-A-----LHAYPDQCWYVPCAADV-GELKMGTQRDTPTNCPTQMCQIVFNMLDDGSVTM
DD-VKNTI---NCDFSKYV------------PPPPPPK---PTPPK--------------
---PDPPTPPKPN-----------------------------------------------
-------PPTPPKPDPPTPRPVP---------NRKIMFFV--AGAVLVAI--LISTVRW-
---------------------------------
>QBL14601
------------------------------------------------------------
----MSIIGATRLQNDKS-DTYS---AGPCYAGGCSAFTPRGTCGKD-------WNLGEQ
TCASGFCTSQPLCARIKKTQVCGLRYSSKGKDPLVSAEWDS-RGAPYVRCTYDADLIDTQ
AQVDQFVSMFGESP----------GLAERYCMR-GVKNTA----------------GELV
SRVSSDA-DPAGGWCRKWYSAHRGPDQDAALGSFCIKNPG--AADCKCINRASDSVYQKV
K-A-----LHAYPDQCWYVPCAADV-GELKMGTQRDTPTNCPTQMCQIVFNMLDDGSVTM
DD-VKNTI---NCDFSKYV------------PPPPPPK---PTPPK--------------
---PDPPT----------------------------------------------------
----------PPKPDPPTPRPVP---------NRKIMFFV--AGAVLVAI--LISTVRW-
---------------------------------
>ALN37804
------------------------------------------------------------
----MSIIGATRLQNDKS-DTYS---AGPCYAGGCSAFTPRGTCGKD-------WNLGEQ
TCASGFCTSQPLCARIKKTQVCGLRYSSKGKDPLVSAEWDS-RGAPYVRCTYDADLIDTQ
AQVDQFVSMFGESP----------GLAERYCMR-GVKNTA----------------GELV
SRVSSDA-DPAGGWCRKWYSAHRGPDQDAALGSFCIKNPG--AADCKCINRASDSVYQKV
K-A-----LHAYPDQCWYVPCAADV-GELKMGTQRDTPTNCPTQMCQIVFNMLDDGSVTM
DD-VKNTI---NCDFSKYV------------PPPPPPK----------------------
---PDPPTPPKPDPPTPPXXXXPTP-----------------------------------
-PK--PDPPTPPKPDPPTPRPVP---------NRKIMFFV--AGAVLVAI--LISTVRW-
---------------------------------
>ALN36392
------------------------------------------------------------
----MSIIGATRLQNDKS-DTYS---AGPCYAGGCSAFTPRGTCGKD-------WNLGEQ
TCASGFCTSQPLCARIKKTQVCGLRYSSKGKDPLVSAEWDS-RGAPYVRCTYDADLIDTQ
AQVDQFVSMFGESP----------GLAERYCMR-GVKNTA----------------GELV
SRVSSDA-DPAGGWCRKWYSAHRGPDQDAALGSFCIKNPG--AADCKCINRASDSVYQKV
K-A-----LHAYPDQCWYVPCAADV-GELKMGTQRDTPTNCPTQMCQIVFNMLDDGSVTM
DD-VKNTI---NCDFSKYV------------PPPPPPK---P------------------
------------DPPTPPKPNPPTP-----------------------------------
-PK--PNPPTPPKPDPPTPXPVP---------NRKXMFFX--AGXVLVXX--LISTVRW-
---------------------------------
>ALN36800
------------------------------------------------------------
----MSIIGATRLQNDKS-DTYS---AGPCYAGGCSAFTPRGTCGKD-------WNLGEQ
TCASGFCTSQPLCARIKKTQVCGLRYSSKGKDPLVSAEWDS-RGAPYVRCTYDADLIDTQ
AQVDQFVSMFGESP----------GLAERYCMR-GVKNTA----------------GELV
SRVSSDA-DPAGGWCRKWYSAHRGPDQDAALGSFCIKNPG--AADCKCINRASDSVYQKV
K-A-----LHAYPDQCWYVPCAADV-GELKMGTQRDTPTNCPTQMCQIVFNMLDDGSVTM
DD-VKNTI---NCDFSKYV------------PPPPPPK---PTPPK--------------
---PDPPT----------------------------------------------------
----------PPKPDPPXPRPVP---------NRKIMFFV--AGAVLVAI--LISTVRW-
---------------------------------
>AWU46762
------------------------------------------------------------
----MSIIGATRLQNDKS-DTYS---AGPCYAGGCSAFTPRGTCGKD-------WDLGEQ
TCASGFCTSQPLCARIKKTQVCGLRYSSKGKDPLVSAEWDS-RGAPYVRCTYDADLIDTQ
AQVDQFVSMFGESP----------SLAERYCMR-GVKNTA----------------GELV
SRVSSDA-DPAGGWCRKWYSAHRGPDQDAALGSFCIKNPG--AADCKCINRASDPVYQKV
K-T-----LHAYPDQCWYVPCAADV-GELKMGTQRDTPTNCPTQVCQIVFNMLDDGSVTM
DD-VKNTI---NCDFSKYV------------PPPPPPK---PTPPT--------------
---PPTP----P---TPPT--------PP----------------------------TPP
-----TPPTPPTPPTPPTPRPVH---------NRKVMFFV--AGAVLVAI--LISTVRW-
---------------------------------
>ALN37104
------------------------------------------------------------
----MSIIGATRLQNDKS-DTYS---AGPCYAGGCSAFTPRGTCGKD-------WNLGEQ
TCASGFCTSQPLCARIKKTQVCGLRYSSKGKDPLVSAEWDS-RGAPYVRCTYDADLIDTQ
AQVDQFVSMFGESP----------GLAERYCMR-GVKNTA----------------GELV
SRVSSDA-DPAGGWCRKWYSAHRGPDQDAALGSFCIKNPG--AADCKCINRASDSVYQKV
K-A-----LHAYPDQCWYVPCAADV-GELKMGTQRDTPTNCPTQMCQIVFNMLDDGSVTM
DD-VKNTI---NCDFSKYV------------PPPPPPK---PTPPK--------------
---PDPPTPPKPDPPTPPKP----------------------------------------
------DPPTPPKPDPPTPRPVP---------NRKIMFFV--AGAVLVAI--LISTVRW-
---------------------------------
>ALN36902
------------------------------------------------------------
----MSIIGATRLQNDKS-DTYS---AGPCYAGGCSAFTPRGTCGKD-------WNLGEQ
TCASGFCTSQPLCARIKKTQVCGLRYSSKGKDPLVSAEWDS-RGAPYVRCTYDADLIDTQ
AQVDQFVSMFGESP----------GLAERYCMR-GVKNTA----------------GELV
SRVSSDA-DPAGGWCRKWYSAHRGPDQDAALGSFCIKNPG--AADCKCINRASDSVYQKV
K-A-----LHAYPDQCWYVPCAADV-GELKMGTQRDTPTNCPTQMCQIVFNMLDDGSVTM
DD-VKNTI---NCDFSKYV------------PPPPPPK---PTPPK--------------
---PDPPTPPKPDPPTPPKPNPXTP-----------------------------------
-PK--PNPPTPPKPDPPAPRPXP---------NRKIMXFV--XXAVLVAI--LISTVRW-
---------------------------------
>ALN36496
------------------------------------------------------------
----MSIIGATRLQNDKS-DTYS---AGPCYAGGCSAFTPRGTCGKD-------WNLGEQ
TCASGFCTSQPLCARIKKTQVCGLRYSSKGKDPLVSAEWDS-RGAPYVRCTYDADLIDTQ
AQVDQFVSMFGESP----------GLAERYCMR-GVKNTA----------------GELV
SRVSSDA-DPAGGWCRKWYSAHRGPDQDAALGSFCIKNPG--AADCKCINRASDSVYQKV
K-A-----LHAYPDQCWYVPCAADV-GELKMGTQRDTPTNCPTQMCQIVFNMLDDGSVTM
DD-VKNTI---NCDFSKYV------------PPPPPPK---PTPPK--------------
---PDPPTPPKPDPPTPPKP----------------------------------------
------DPPTPPKPXPPTPXPVP---------NRKIMFFV--AGAVLVAI--LISTVRW-
---------------------------------
>QBL15141
------------------------------------------------------------
----MSIIGATRLQNDKS-DTYS---AGPCYAGGCSAFTPRGTCGKD-------WNLGEQ
TCASGFCTSQPLCARIKKTQVCGLRYSSKGKDPLVSAEWDS-RGAPYVRCTYDADLIDTQ
AQVDQFVSMFGESP----------GLAERYCMR-GVKNTA----------------GELV
SRVSSDA-DPAGGWCRKWYSAHRGPDQDAALGSFCIKNPG--AADCKCINRASDSVYQKV
K-A-----LHAYPDQCWYVPCAADV-GELKMGTQRDTPTNCPTQMCQIVFNMLDDGSVTM
DD-VKNTI---NCDFSKYV------------PPPPPPK---PTPPK--------------
---PDPPTPPKPDPPTPPKPDPPTP-----------------------------------
-PK--PNPPTPPKPDPPTPRPVP---------NRKIMFFV--AGAVLVAI--LISTVRW-
---------------------------------
>ALN36592
------------------------------------------------------------
----MSIIGATRLQNDKS-DTYS---AGPCYAGGCSAFTPRGTCGKD-------WNLGEQ
TCASGFCTSQPLCARIKKTQVCGLRYSSKGKDPLVSAEWDS-RGAPYVRCTYDADLIDTQ
AQVDQFVSMFGESP----------GLAERYCMR-GVKNTA----------------GELV
SRVSSDA-DPAGGWCRKWYSAHRGPDQDAALGSFCIKNPG--AADCKCINRASDSVYQKV
K-A-----LHAYPDQCWYVPCAADV-GELKMGTQRDTPTNCPTQMCQIVFNMLDDGSVTM
DD-VKNTI---NCDFSKYV------------PPPPPPK----------------------
---PDPPTPPKPDPPT--------P-----------------------------------
-PK--PDPPTPPKPDPPTPRPVP---------NRKIMFFV--AGAVLVAI--LISTVRW-
---------------------------------
>QBL14925
------------------------------------------------------------
----MSIIGATRLQNDKS-DTYS---AGPCYAGGCSAFTPRGTCGKD-------WNLGEQ
TCASGFCTSQPLCARIKKTQVCGLRYSSKGKDPLVSAEWDS-RGAPYVRCTYDADLIDTQ
AQVDQFVSMFGESP----------GLAERYCMR-GVKNTA----------------GELV
SRVSSDA-DPAGGWCRKWYSAHRGPDQDAALGSFCIKNPG--AADCKCINRASDSVYQKV
K-A-----LHAYPDQCWYVPCAADV-GELKMGTQRDTPTNCPTQMCQIVFNMLDDGSVTM
DD-VKNTI---NCDFSKYV------------PPPPPPK---PTPPK--------------
---PDPPTPPKPDPPTPPKP----------------------------------------
------NPPTPPKPDPPTPRPVP---------NRKIMFFV--AGAVLVAI--LISTVRW-
---------------------------------
>ASH99271
------------------------------------------------------------
----MSIIGATRLQNDKS-DTYS---AGPCYAGGCSAFTPRGTCGKD-------WDLGEQ
TCASGFCTSQPLCARIKKTQVCGLRYSSKGKDPLVSAEWDS-RGAPYVRCTYDADLIDTQ
AQVDQFVSMFGESP----------SLAERYCMR-GVKNTA----------------GELV
SRVSSDA-DPAGGWCRKWYSAHRGPDQDAALGSFCIKNPG--AADCKCINRASDPVYQKV
K-T-----LHAYPDQCWYVPCAADV-GELKMGTQRDTPTNCPTQVCQIVFNMLDDGSVTM
DD-VKNTI---NCDFSKYV------------PPPPPPK---PTPPT--------------
---PPTP----P---TPPT--------PPTP----------------------PTPPTPP
-----TPPTPPTPPTPPTPRPVH---------NRKVMFFV--AGAVLVAI--LISTVRW-
---------------------------------
>ALN37702
------------------------------------------------------------
----MSIIGATRLQNDKS-DTYS---AGPCYAGGCSAFTPRGTCGKD-------WNLGEQ
TCASGFCTSQPLCARIKKTQVCGLRYSSKGKDPLVSAEWDS-RGAPYVRCTYDADLIDTQ
AQVDQFVSMFGESP----------GLAERYCMR-GVKNTA----------------GELV
SRVSSDA-DPAGGWCRKWYSAHRGPDQDAALGSFCIKNPG--AADCKCINRASDSVYQKV
K-A-----LHAYPDQCWYVPCAADV-GELKMGTQRDTPTNCPTQMCQIVFNMLDDGSVTM
DD-VKNTI---NCDFSKYV------------PPPPPPK----------------------
---PDPPTPPKPDPPTPPXXXPPTP-----------------------------------
-PK--PDPPTPPKPDPPTPRPVP---------NRKIMFFV--AGSVLVAI--XISTVRW-
---------------------------------
>ALN37503
------------------------------------------------------------
----MSIIGATRLQNDKS-DTYS---AGPCYAGGCSAFTPRGTCGKD-------WNLGEQ
TCASGFCTSQPLCARIKKTQVCGLRYSSKGKDPLVSAEWDS-RGAPYVRCTYDADLIDTQ
AQVDQFVSMFGESP----------GLAERYCMR-GVKNTA----------------GELV
SRVSSDA-DPAGGWCRKWYSAHRGPDQDAALGSFCIKNPG--AADCKCINRASDSVYQKV
K-A-----LHAYPDQCWYVPCAADV-GELKMGTQRDTPTNCPTQMCQIVFNMLDDGSVTM
DD-VKNTI---NCDFSKYV------------PPPPPPK----------------------
---PDPPTPPKPDPPTPPKPDPPTP-----------------------------------
-PK--PDPPTPPKPDPPTPRPVP---------NRKIXFFV--AGSVLVAI--LISTVRW-
---------------------------------
>ALN37302
------------------------------------------------------------
----MSIIGATRLQNDKS-DTYS---AGPCYAGGCSAFTPRGTCGKD-------WNLGEQ
TCASGFCTSQPLCARIKKTQVCGLRYSSKGKDPLVSAEWDS-RGAPYVRCTYDADLIDTQ
AQVDQFVSMFGESP----------GLAERYCMR-GVKNTA----------------GELV
SRVSSDA-DPAGGWCRKWYSAHRGPDQDAALGSFCIKNPG--AADCKCINRASDSVYQKV
K-A-----LHAYPDQCWYVPCAADV-GELKMGTQRDTPTNCPTQMCQIVFNMLDDGSVTM
DD-VKNTI---NCDFSKYV------------PPPPPPK----------------------
---PDPPTPPKPDPPTPPKPDPPTP-----------------------------------
-PK--PDPPTPPKPDPPTPRPVP---------NRKIMFFV--AGSVLVAI--LISTVRW-
---------------------------------
>ALN37002
------------------------------------------------------------
----MSIIGATRLQNDKS-DTYS---AGPCYAGGCSAFTPRGTCGKD-------WNLGEQ
TCASGFCTSQPLCARIKKTQVCGLRYSSKGKDPLVSAEWDS-RGAPYVRCTYDADLIDTQ
AQVDQFVSMFGESP----------GLAERYCMR-GVKNTA----------------GELV
SRVSSDA-DPAGGWCRKWYSAHRGPDQDAALGSFCIKNPG--AADCKCINRASDSVYQKV
K-A-----LHAYPDQCWYVPCAADV-GELKMGTQRDTPTNCPTQMCQIVFNMLDDGSVTM
DD-VKNTI---NCDFSKYV------------PPPPPPK----------------------
---PDPPTPPKPDPPTPPKPDPPTP-----------------------------------
-PK--PDPPTPPKPDPPTPXPVP---------NRKIMFFV--AGSVLVAX--LISTVRW-
---------------------------------
>ALN37404
------------------------------------------------------------
----MSIIGATRLQNDKS-DTYS---AGPCYAGGCSAFTPRGTCGKD-------WNLGEQ
TCASGFCTSQPLCARIKKTQVCGLRYSSKGKDPLVSAEWDS-RGAPYVRCTYDADLIDTQ
AQVDQFVSMFGESP----------GLAERYCMR-GVKNTA----------------GELV
SRVSSDA-DPAGGWCRKWYSAHRGPDQDAALGSFCIKNPG--AADCKCINRASDSVYQKV
K-A-----LHAYPDQCWYVPCAADV-GELKMGTQRDTPTNCPTQMCQIVFNMLDDGSVTM
DD-VKNTI---NCDFSKYV------------PPPPPPK----------------------
---PDPPTPPKPDPPTPPKPDPPTP-----------------------------------
-PK--PDPPTPPKPDPPTPRPVP---------NRKIMFFV--AGAVLVAI--LISTVRW-
---------------------------------
>AYP19450
------------------------------------------------------------
----MSIIGATRLQNDKS-DTYS---AGPCYAGGCSAFTPRGTCGKD-------WDLGEQ
TCASGFCTSQPLCARIKKTQVCGLRYSSKGKDPLVSAEWDS-RGAPYVRCTYDADLIDTQ
AQVDQFVSMFGESP----------GLAERYCMR-GVKNTA----------------GELV
SRVSSDA-DPAGGWCRKWYSAHRGPDQDAALGSFCIKNPG--AADCKCINRASDPVYQKV
K-T-----LHAYPDQCWYVPCAADI-GELKMGTQRDTPTNCPTQVCQIVFNMLDDGSVTM
DD-VKNTI---NCDFSKYV------------PPPPPPK---PTPPT--------------
---PPTP----P---TPPT--------PPTP----------------------PTPSKP-
------------TPTPPTPRPVP---------NRKIMFFV--AGVVLVAI--LISTVRW-
---------------------------------
>YP_009182000
------------------------------------------------------------
----MSIIGATRLQNDKS-DTYS---AGPCYAWGCSAFTPRGTCGKD-------WDLGEQ
TCASGFCTSQPLCARIKKTQVCGLRYSSKGKDPLVSAEWDS-RGAPYVRCTYDADLIDTQ
AQVDQFVSMFGESP----------GLAERYCMR-GVKNTA----------------GELV
SRVSSDA-DPAGGWCRKWYSAHRGPDQDAALGSFCIKNPG--AADCKCINRARDPVYQKV
K-A-----LHAYPDQCWYVPCAADV-GELKMGTQRDTPTNCPTQVCQIVFNMLDDGSVTM
DD-IKNTI---NCDFSKYV------------PPPPPPPKPT--PPK--------------
---PTPPKPPTPPKPTPP-----KPP---TPP--------------------KPTPPKPT
PPKPTPPKPTPPKPTPPTPRPVP---------NRKIMFFV--AGAVLVAI--LISTVRW-
---------------------------------
>ALN37598
------------------------------------------------------------
----MSIIGATRLQNDKS-DTYS---AGPCYAGGCSAFTPRGTCGKD-------WNLGEQ
TCASGFCTSQPLCARIKKTQVCGLRYSSKGTDPLVSAEWDS-RGAPYVRCTYDADLIDTQ
AQVDQFVSMFGESP----------GLAERYCMR-GVKNTA----------------GELV
SRVSSDA-DPAGGWCRKWYSAHRGPDQDAALGSFCIKNPG--AADCKCINRASDFVYQKV
K-A-----LHAYPDQCWYVPCAADV-GELKMGTQRDTPTNCPTQMCQIVFNMLDDGSVTM
DD-VKNTI---NCDFSKYV------------PPPPPPK---PTPPK--------------
------------------------------------------------------------
-------------PDPPTPRPVP---------NRKIMFFV--AGAVLVAI--LISTVRW-
---------------------------------
>YP_009272713
------------------------------------------------------------
----MSIIGSTRLQNDKS-DTYS---AGPCYAGGCSAFTPRGTCGKD-------WDLGEQ
TCASGFCTSQPLCARIKKTQVCGLRYSSKGKDPLVSAEWDS-RGAPYVRCTYDADLIDTQ
AQVDQFVSMFGESP----------GLAERYCMR-GVKNTA----------------GELV
SRVSSDA-DPAGGWCRKWYSANRGPDQDAALGSFCIKNPG--AADCKCINRASDPVYQKV
K-A-----LHTYPDQCWYVPCAADV-GELKMGTQRDTPTNCPTQVCQIVFNMLDDGSVTM
DD-VNNTI---NCDFSKYV------------PPKPTPPKPTP--PK--------------
---PTPPKPLLP---NPLLPNPLL----PNPLLPNPLL------------P---------
-----------------NPGRCP---------TGR-------------------------
---------------------------------
>ACF42221
------------------------------------------------------------
----MSIIGATRLQNDKS-DTYS---AGPCYAGGCSAFTPRGTCGKD-------WDLGEQ
TCASGFCTSQPLCARIKKTQVCGLRYSSKGKDPLVSAEWDS-RGAPYVRCTYDADLIDTQ
AQVDQFVSMFGESP----------SLAERYCMR-GVKNTA----------------GELV
SRVSSDA-DPAGGWCRKWYSAHRGPDQDAALGSFCIKNPG--AADCKCINRASDPVYQKV
K-T-----LHAYPDQCWYVPCAADV-GELKMGTQRDTPTNCPTQVCQIVFNMLDDGSVTM
DD-VKNTI---NCDFSKYV------------PPPPPPK---PTPPT--------------
---PHTP----L---TPLT-----------------------------------------
------PPTPPTPPTPPTPRPVH---------NRKVMFFV--AGAVLVAI--LISTVRW-
---------------------------------
>YP_009259480
------------------------------------------------------------
----MSIIGATRLQNDKS-DTYS---AGPCYAGGCSAFTPRGTCGKD-------WDLGEQ
TCASGFCTSQPLCARIKKTQVCGLRYSSKGKDPLVSAEWDS-RGGPYVRCTYDADLIDTQ
AQVDQFVSMFGESP----------GLAERYCMR-GVKNTA----------------GELV
SRVSSDA-DPAGGWCRKWYSAHRGPDQDAALGSFCIKNPG--AADCKCINRASDPVYQKV
K-A-----LHAYPDQCWYVPCTADV-GELKMGTQRDTPTNCPTQVCQIVFNMLDDGSVTM
DD-VKNTI---NCDFSKYV------------PPPPPPPKPTPIPPK--------------
---PTPPKPPTPPTPPKPKPDPPKP----TPPKP--TP------------PK-PDPPKPT
PPKPDPPKPTPPKPDPPSPRPVP---------NRKIMFFV--AGAVLVAI--LISTVRW-
---------------------------------
>YP_006347592
------------------------------------------------------------
----MSIIGATRLQNDKS-DTYS---AGPCYAGGCSAFTPRGTCGKD-------WDLGEQ
TCAAGFCTSQPLCARIKKTQVCGLRYSSKGKDPLVSAEWDS-RGAPYVRCTYDADLIDTQ
AQVDQFVSMFGESP----------GLAERYCMR-GVKNTA----------------GELV
SRVSSDA-DPAGGWCRKWYSANRGPDQDAALGSFCIKNPG--AADCKCINRASDPVYQKV
K-A-----LHAYPDQCWYVPCAADV-GELKMGTQRDTPTNCPTQVCQIVFNMLDDGSVTM
DD-VKNTI---NCDFSKYV------------PPPPPPK---PTPPK--------------
---PTPPTPPTPPKPTPPKPTPPKPPTPPTPPKP--TP------------PKPPTPPKPT
PPKPTPPKPTPPKPDPPTPRPVP---------NRKIMFFV--AGAVLVVI--LISTVRW-
---------------------------------
>AFA44906
------------------------------------------------------------
----MSIIGATRLQNDKS-DTYS---AGPCYAGGCSAFTPRGTCGKD-------WDLGEQ
TCASGFCTSQPLCARIKKTQVCGLRYSSKGKDPLVSADWDS-RGAPYVRCTYDADLIDTQ
AQVDQFVSMFGESP----------SLAERYCMR-GVKNTA----------------GELV
SRVSSDA-DPAGGWCRKWYSAHRGPDQDAALGSFCIKNPG--AADCKCINRASDPVYQKV
K-T-----LHAYPDQCWYVPCAADV-GELKMGTQRDTPTNCPTQMCQIVFNMLDDGSVTM
DD-VKNTI---NCDFSKYV------------PPPPPPK---PTPPK--------------
---PTPPKPT------P----------------------------------PKPTPPKPT
PPKPTPPKPTPPKPTPPKPRPVP---------NRKIMFFV--TGAVLVAI--LISTVRW-
---------------------------------
>YP_009508630
------------------------------------------------------------
----MSIIGATRLQNDKS-DTYS---AGPCYAGGCSAFTPRGTCGKD-------WDLGEQ
TCASGFCTSQPLCARIKKTQVCGLRYSSKGKDPLVSAEWDS-RGAPYVRCTYDADLIDTQ
AQVDQFVSMFGESP----------GLAERYCMR-GVKNTA----------------GELV
SRVSSDA-DPAGGWCRKWYSAHRGPDQDAALGSFCIKNPG--AADCKCINRASDPVYQKV
K-T-----LHAYPDQCWYVPCAADI-GELKMGTQRDTPTNCPTQVCQIVFNMLDDGSVTM
DD-VKNTI---NCDFSKYV------------PPPPPPK---PTPPK--------------
---PTPLTPSKP---TPPKPTPLT-PSKPTPPKPTPLT------------PSKPTPPKPT
PPKPTPLTPSKPTPTPPTPRPVP---------NRKIMFFV--AGAVLVAI--LISTVRW-
---------------------------------
>ANZ57029
------------------------------------------------------------
----MSIIGSTRLQNDKS-DTYS---AGPCYAGGCSAFTPRGTCGKD-------WDLGEQ
TCASGFCTSQPLCARIKKTQVCGLRYSSKGKDPLVSAEWDS-RGAPYVRCTYDADLIDTQ
AQVDQFVSMFGESP----------GLAERYCMR-GVKNTA----------------GELV
SRVSSDA-DPAGGWCRKWYSANRGPDQDAALGSFCIKNPG--AADCKCINRASDPVYQKV
K-A-----LHTYPDQCWYVPCAADV-GELKMGTRRDTPTNCPTQVCQIVFNMLDDGSVTM
DD-VNNTI---NCDFSKYV------------PPKPTP-----------------------
------------------------------------------------------------
------PKPTPPKPTPPKPRPVP---------NRKIMFFV--AGAVLVAI--LISTLRW-
---------------------------------
>ASH98929
------------------------------------------------------------
----MSIIGATRLQNDKS-DTYS---AGPCYAGGCSAFTPRGTCGKD-------WDLGEQ
TCASGFCTSQPLCARIKKTQVCGLRYSSKGKDPLVSAEWDS-RGAPYVRCTYDADLIDTQ
AQVDQFVSMFGESP----------GLAERYCMR-GVKNTA----------------GELV
SRVSSDA-DPAGGWCRKWYSAHRGPDQDAALGSFCIKNPG--AADCKCINRASDPVYQKV
K-T-----LHAYPDQCWYVPCAADI-GELKMGTQRDTPTNCPTQVCQIVFNMLDDGSVTM
DD-VKNTI---NCDFSKYV------------PPPPPPK----------------------
---PTPLTPSKP---TPPKPTP--------------------------------------
------LTPSKPTPTPPTPRPVP---------NRKIMFFV--AGAVLVAI--LISTVRW-
---------------------------------
>ASQ42862
------------------------------------------------------------
----MSIIGATRLQNDKS-DTYS---AGPCYAGGCSAFTPRGTCGKD-------WDLGEQ
TCASGFCTSQPLCARIKKTQVCGLRYSSKGKDPLVSAEWDS-RGAPYVRCTYDADLIDTQ
AQVDQFVSMFGESP----------GLAERYCMR-GVKNTA----------------GELV
SRVSSDA-DPAGGWCRKWYSAHRGPDQDAALGSFCIKNPG--AADCKCINRASDPVYQKV
K-T-----LHAYPDQCWYAPCAADI-GELKMGTQRDTPTNCPTQVCQIVFNMLDDGSVTM
DD-VKNTI---NCDFSKYV------------PPPPPPK----------------------
---PTPLTPSKP---TPPKPTPLT-PSKPTPPKP--------------------TP----
-PKPTPLTPSKPTPTPPTPRPVP---------NRKIMFFV--AGAVLVAI--LISTVRW-
---------------------------------
>ASH98824
------------------------------------------------------------
----MSIIGATRLQNDKS-DTYS---AGPCYAGGCSAFTPRGTCGKD-------WDLGEQ
TCASGFCTSQPLCARIKKTQVCGLRYSSKGKDPLVSAEWDS-RGAPYVRCTYDADLIDTQ
AQVDQFVSMFGESP----------GLAERYCMR-GVKNTA----------------GELV
SRVSSDA-DPAGGWCRKWYSAHRGPDQDAALGSFCIKNPG--AADCKCINRASDPVYQKV
K-T-----LHAYPDQCWYVPCAADI-GELKMGTQRDTPTNCPTQVCQIVFNMLDDGSVTM
DD-VKNTI---NCDFSKYV------------PPPPPPK----------------------
---PTPLTPSKP---TPPKPTPLT-PSKPTPPK---------------------------
-----------PTPTPPTPRPVP---------NRKIMFFV--AGAVLVAI--LISTVRW-
---------------------------------
>AJR29085
------------------------------------------------------------
----MSIIGATRLQNDKS-DTYS---AGPCYAGGCSAFTPRGTCGKD-------WDLGEQ
TCASGFCTSQPLCARIKKTQVCGLRYSSKGKDPLVSAEWDS-RGAPYVRCTYDADLIDTQ
AQVDQFVSMFGESP----------GLAERYCMR-GVKNTA----------------GELV
SRVSSDA-DPAGGWCRKWYSAHRGPDQDAALGSFCIKNPG--AADCKCINRASDPVYQKV
K-T-----LHAYPDQCWYVPCAADI-GELKMGTQRDTPTNCPTQVCQIVFNMLDDGSVTM
DD-VKNTI---NCDFSKYV------------PPPPPPK----------------------
---PTPLTPSKP---TPPKPTPLT-PSKPTPPKPTPLT------------PSKPTP----
-PKPTPLTPSKPTPTPPTPRPVP---------NRKIMFFV--AGAVLVAI--LISTVRW-
---------------------------------
>API65197
------------------------------------------------------------
----MSIIGATRLQNDKS-DTYS---AGPCYAGGCSAFTPRGTCGKD-------WDLGEQ
TCASGFCTSQPLCARIKKTQVCGLRYSSKGKDPLVSAEWDS-RGAPYVRCTYDADLIDTQ
AQVDQFVSMFGESP----------GLAERYCMR-GVKNTA----------------GELV
SRVSSDA-DPAGGWCRKWYSAHRGPDQDAALGSFCIKNPG--AADCKCINRASDPVYQKV
K-T-----LHAYPDQCWYVPCAADI-GELKMGTQRDTPTNCPTQVCQIVFNMLDDGSVTM
DD-VKNTI---NCDFSKYV------------PPPPPPK----------------------
---PTPLTPSKP---TPPKPTPLT-PSKPTPPKPTPLT------------PSKPTP----
-PKPTPLTPSKPTPTPPTPRPVP---------NRKIMFFV--AGVVLVAI--LISTVRW-
---------------------------------
>AVM86176
------------------------------------------------------------
----MSIIGATRLQNDKS-DTYS---AGPCYAGGCSAFTPRGTCGKD-------WDLGEQ
TCASGFCTSQPLCARIKKTQVCGLRYSSKGKDPLVSAEWDS-RGAPYVRCTYDADLIDTQ
AQVDQFVSMFGESP----------GLAERYCMR-GVKNTA----------------GELV
SRVSSDA-DPAGGWCRKWYSAHRGPDQDAALGSFCIKNPG--AADCKCINRASDPVYQKV
K-T-----LHAYPDQCWYVPCAADV-GELKMGTQRDTPTNCPTQVCQIVFNMLDDGSVTM
DD-VKNTI---NCDFSKYV------------PPPPPPT---PLTP---------------
------LTPSTP---L-------T-----------PLT------------PSTP------
----------PTPPTPPTPRSVP---------NRKIMFFV--AGAVLVAI--LISTVRW-
---------------------------------
>YP_009552438
------------------------------------------------------------
-----MEIHNTKTQTLRD-NSYEPG-SNKCYCGQCWAGTSISSCHKT--KGIEDWQIGTK
NCCF-TCPKQKICVPPN-RLECRIGLSSKGKDPLIHFGWKD--KAPNLECVYNLDDIDTE
DQLRLYLEKFTDED-----HVGNFHLMKKFATM-KSDKC--------------TNGMKEC
IMIKSK--TNLGKICEEWFETLSKERKDYVMRDYCAEN-D--TEDCACINRTQNLDYRKK
KEN-----GYFFNDGCWFVPCANKMGKYLIPSDVS--NPTCPSNVCNVIYDLEKNMDVNF
QN-NYNDI---NCDFH----Q--KKRVGSMKGESATDKKNSFLFKKFWNKYYIQISLLLL
VVALLLPFALLPKK----------------------------------------------
------------------------------------------------------------
---------------------------------
>YP_009163791
------------------------------------------------------------
------MLSLYTTQTNRD-NARLPK-DAPCWCGGCSAWTQRVQCDRQASGDPVNWEVGSQ
SCCAGFCTSQPTCVPPN-PNETNIGNSSKNENPLKRTAFHI--RAPQLVGQFDPNKIDTA
NQIMRAFEVYGRRSE-NANNLN--DLANTFCGR-TFKVG-----------------DKTL
ST-INNPSAEGNSWCTRWFNGLSNVERDTFIRRYCTKNPT--ASDCKCANRSQDPIYNKT
K-E-----LHVYNDGCWYSACSDSI-NQLLPSNVL--NPTCPSNICQIVYNMLDTGSVTI
ED-VKNEI---NCNFD----N--YKPKKKWSDLTPAKKHSD-------------------
-----------PPKPTDLVPLKPTPKP----------------------------TP---
KPTP-KPTPTPTPTPTPTPDINI--------FWSKYKYYIIAAII--VFAFAL-------
-------------YFGLK---------------
>YP_073546
------------------------------------------------------------
-----MSVIGFTLQKDKS---GIKI-VGPCACGSCSAFTSRQTCADN------ESLVSYA
SCCGGLCTSQPLCLPIS-KKDCNIGKSSKGEDPLISVTKIS---TNGIKCKYDLNKLDTS
NQVMNYFDKFGKSD----------VVAENYCMQ-PSKNN-----------------LA--
--RASDL--NDNKWCSVWLNQASPVVKTVAINNYCKKYKN--SKDCKCINRVNDPLYQKI
K-S-----SKNFSDACWYVPCAADP-TQLKSSDLE--NPICPTSYCQSIVQVMQARDVSI
KD-VSGKI---NCDFT----Q--TKSPVKPLV----------------------------
-------------KPL--I-----------------------------------------
-------NPIKPTDKHDKNKSIIIKSKISLMKQQEFKPLLLMGIILMILIFYL-------
-------------TF------------------
>AMM72793
------------------------------MSAIKAN------DTSIACVFIFSYRMAQK
QDNKMTTVSLYRTQVDRS-GAKVPS-EAPCACFQCSAFSRRVECPMN--NGVRDWELDQV
SCCGGLCTAQPTCMHAS-TKDGDIGMSTGGKNPVTGAAFYG--RAPQLAVTYDLKYVDTV
NQLRRVHAMYGQRGD-NSTGLL--AMASQFCSV-PVKNG-----------------DGSI
VSRINDP--NSDDWCSKWYHGLSPSDSDAFIQRYCTRNPT--SKDCACAMRSRDPLYDKV
K-A-----MKVFNDGCWYSPCADSV-GQLLPNAVR--NPTCPSNVCQVAYQIIDTGSVTI
ED-VKNII---NCNFD----D--YKPKPDPPKP-------D-------------------
-----------PPKPDPPKPDPPKPDP---------------------------------
---P-KPDPPK--PDPPKPDQPI--------STKVMVALVILAIVLVIAAFA--------
---------------------------------
>NP_078745
------------------------------------------------------------
---MSNIITGQTLQKNKS---KVKI-VGACTCGSCSAFTARKTCSEN------EFLMDYV
SCCKGFCTSQPKCLEIS-EQDCDIGNSMEGKTPLLSVARVQ--ATNNIQCKYDLTKINTL
NQVMRYTEKFGKSD----------ILAERYCMQ-RTKNN-----------------MS--
--RTSE---TDNNWCSIWLNNASTTVKDLAVKNYCKKNSD--STDCQCINRYLDPAYQKL
K-M-----IKNFSDACWYVPCSSNP-LQLKPSNLE--NPVCPTSYCQSIVQVLQANNVSI
KD-VSEKI---NCSFT----A--VPAVKPGAVVKPNP-----------------------
-----------AVKPG--AVVKPNPAV----------------------------KP---
GAVV-KPNPAVKPGAVVKPNLIVTRSKISLKAYDSKSIFLILSLGLLILIYII-------
-------------TVNAERFGIVN---------
>AMM04534
------------------------------------------------------------
----MTTVTLYRTQVDRS-GAKVPA-EAPCACFQCSAFSKRVECPMN--NGVRDWELDQV
ACCGGLCTSQPTCMHAS-TKDGDIGMSTDGKNPVTGAAFYG--RAPQLAVTYNLQYIDTV
NQLRRVHEMYGHRGD-NNTGLL--SIASQFCSV-PVKNG-----------------DGSI
VSRINDP--NSDDWCSKWYHGLSPADSDAFIQRYCTRNPT--SKDCACAMRSRDPLYDKV
K-A-----MKVFNDGCWYSPCADSV-GQLLPNAVR--KPTCPSNVCQVAYQIIDTGSVTI
DD-VKNII---NCNFD----D--YKPKPDPPKP-------D-------------------
-----------PPKPDPPKP----------------------------------------
----------K--PDPPKPEQPI--------STKVMVALVVVAIVLVIAAFA--------
---------------------------------
>YP_009342142
------------------------------------------------------------
-----MSVTGFTLQKDKS---GLKI-TGPCTCGSCSAFTTRRTCAEN------ESLIDYA
SCCGGLCTSQPLCLPVS-KKDCYIGKSSKGEDPLLSVAKIS---ANGIKCKYDLSKLDTT
DQVTNYFDKFGKSD----------VVAENYCMK-PNKNN-----------------LA--
--RASDP--STDKWCSVWLNQASPVIKTVAVNNYCKKYKD--SSDCKCVNRAIDPLYQKI
K-S-----SKNFSDACWYIPCAADP-TQLKSSDLE--KPICPTSYCQSIVQVMQARDVSV
KD-VSGKI---NCDFT----N--YSKSEKPVI----------------------------
-------------KSS--E-----------------------------------------
-------K---PPIKPVIKSPLIINSKITLIKSRDFKPFLLIAIILTVLIFFL-------
-------------TL------------------
>ABB92270
------------------------------------------------------------
----MSIIGATRLQNDKS-DTYS---AGPCYAGGCSSFTPRGTCGKD-------WDLGDQ
RCASGFCTSQPLCARIKKTQVCGLRYSSKGKDPLVSAEWDS-RGAPYVRCTYDADLIDTQ
AQVDQFVSMFGESP----------GLAERYCMR-GVKNTA----------------GELV
SRVSSDA-DPAGGWCRKWYSAHRGPDQDAALGSFCIKNPG--AADCKCINRASDPVYQKV
K-T-----LHAYPDQCWYVPCAADV-GELKMGTPEGHADKLSY-------PSVPDSV---
------------------------------------------------------------
------------------------------------------------------------
------------------------------------------------------------
---------------------------------
>YP_009221116
------------------------------------------------------------
---MSTNLIKTKKIPLTDFSSFDKGYQPPC---------SYMSNSNN------RKNCTE-
------TTPDFVC-----------------LNPAVA--RET--DGDTVGCVIDRDLLDRP
QHLEEFVKVFGNSG------PAFDQIAERVCALTTTDNCPIDPNT--------DERLEKC
MVLRQE--SASGRYCREWAANN-KQSADMMKTEWCRRNENLYAIDCKCINRAFDKSYVDI
K-K-----YFPYNDTCWYVPCIKNG-GYMNV---DHDEKCDNINVCQIVTTITDANRVNI
DN-LKNYI---NCSQF----P--SAPSPAPAPPPV-------------------------
------------------------------------------------------------
---S-PPS----APT----------------NTALYVAIAIGALM--ILFLAMMR-----
---------------------------------
>AAT71900
------------------------------MSAIKAN------DTSIACVFIFSYRMAQK
QDNKMTTVSLYRTQVDRS-GAKVPS-EAPCACFQCSAFSRRVECPMN--NGVRDWELDQV
SCCGGLCTAQPTCMHAS-TKDGDIGMSTGGKNPVTGAAFYG--RAPQLAVTYNLQYIDTV
NQLRRVHAMYGQRGD-NSTGLL--AMASQFCSV-PVKNG-----------------DGSI
VSRINDP--NSDDWCSKWYHGLSPSDSDAFIQRYCTRNPT--SEDCACAMRSRDPLYDKV
K-A-----MKVFNXGCWYYTMARTA-L---------------ASCCPMPYAIPHAPAMSV
RW-HTK------------------------------------------------------
------------------------------------------------------------
------------------------------------------------------------
---------------------------------
>YP_762409
----------------------------------------------------MGSSQT--
--KSTP---VTEAKRATP---------------------------VNIVAKLVSLKYTV-
-------TPIPIGDSRR-LYVADAQANSSKQQPFVGIDEKR-SDAQATYAMYDTDAFTDP
YQLVELVRRHGGRGESVELRSTLEHLFARLCAGTRTKSCV-------------NG-QSKC
MGLRSL--DGNDGRCAEIAKEIDQSFVDGLKMKWCLENDD--AADCACINRSRSKDYDAL
KDYVVTHENLFARDECWYKPCTSGG--AMTLSGQE--KNACSAKVCINSNAISSGKGINT
GA-ISDVV---QCFNR-------AHPCATTIRLRSA------------------------
------------------------------------------------------------
---I---------DS---------TCTWSI-ST---------------------------
---------------------------------
>AFV50323
----------------------------------------------------MGSSHS--
--SPTPVIPQVPKKTQTP---------------------------VNILADIVSLKYTT-
-------STVPNEADRR-LFVPGI----DLPQPYIGIDTTK-K--DGTYAKYDTRLITDP
YQLLQISELHAGD-DSGKLRATLEQVFVRLCTATRTSQCH-------------NG-ASKC
MALRSL--GGNDSRCQEIAEKLDNNFVDGLKLKWCLDNTD--STECDCLNRDRSKAYVDL
KDFVVTHENLFARDECWYKPCTSDG--AMTLSTQK--ANKCGAKVCINVNAMTAGDKINT
GT-ITDSV---QCFNK-------AHPLRDS------------------------------
------------------------------------------------------------
------------------------SSDWAA-GLHDYIEYFNVALGVLLLIIILHTTYSAK
---------------------------------
>AYD68186
----------------------------------------------------MGSSHS--
--SPTPVIPQVPKKTQTP---------------------------VNILADIVSLKYTT-
-------STVPNETDRR-LFVPGI----DLPQPYIGIDTTK-R--DGTYAKYDTRLITDP
YQLLQISERHAGD-DSGKLRATLEQVFVRLCTATRTSQCH-------------NG-ASKC
MALRSL--GGNDGRCQEIAEKLDNNFVDGLKLKWCLDNTD--STECDCLNRDRSKAYVDL
KDFVVTHENLFARDECWYKPCTSDG--AMTLSTQK--ANKCGAKVCINVNAMTAGDKINT
GS-ITDSV---QCFNK-------AHPLRDS------------------------------
------------------------------------------------------------
------------------------SSDWAS-GLHDYIEYFNVALGVLLLIIILYTTYSAK
---------------------------------
>BBB16536
------------------------------MI-IVTL----TSQSALIKRFLMGSSHS--
--SPTPVIPQVPKKTQTP---------------------------VNILADIVSLKYTT-
-------STVPNETDRR-LFVPGI----DLPQPYIGIDTTK-R--DGTYAKYDTRLITDP
YQLLQISERHAGD-DSGKLRATLEQVFVRLCTATRTSQCH-------------NG-ASKC
MALRSL--GGNDGRCQEIAEKLDNNFVDGLKLKWCLDNTD--STECDCLNRDRSKAYVDL
KDFVVTHENLFARDECWYKPCTSDG--AMTLSTQK--ANKCGAKVCINVNAMTAGDKINT
GS-ITDSV---QCFNK-------AHPLRDS------------------------------
------------------------------------------------------------
------------------------SSDWAS-GLHDYIEYFNVALGVLLLIIILYTTYSAK
---------------------------------
>AJP09030
----------------------------------------------------MGSSHS--
--SPAPVIPQVPKKTQIP---------------------------VNILADIVSLKYTT-
-------STVPNETDRR-LFVPGV----DLPQPYIGIDDTK-K--DGTYAKYDTRLITDP
YQLLQISERHAGD-DSGKLRATLEQVFVRLCTATRTSQCH-------------NG-ASKC
MALRSL--GGNDGRCEEIAEKLDNNFVDGLKLKWCLDNTD--STECDCLNRDRSKAYVDL
KDFVVTHENLFARDECWYKPCTSDG--AMTLSTQK--ANKCGAKVCINVNAMTAGDKINT
GS-ITDSV---QCFNK-------AHPLRDS------------------------------
------------------------------------------------------------
------------------------SSDWAS-GLHDYIEYFNVALGVLLLIIILYTTYSAK
---------------------------------
>YP_803352
------------------------------MLFLEDI----FSNTAVVE-HIKG------
----------LHNQHKLP-----------------------------LDVEVMVLPYTI-
-------ITETPLFTYE-LYTD----DRDKEQPWRSVYTDD--KTGKKYAIYVLDYIKNP
KQIEQILRYHGGSPQLN--QYYLERMFMTSCSIDTKTKCT-------------NPKDNNC
MLFRSI--SDDGKRCALLEDKINPITIDTIKKIWCSVNPK--SRDCDCISRHVRKNYKKL
RPNVSTHANTFISDECWYRPCTDGF--EYDAINDE--W----------------------
------------------------------------------------------------
------------------------------------------------------------
------------------------------------------------------------
---------------------------------
>YP_008004338
------------------------------------------------------------
------------------------------------------------------------
------------------------------------------------------------
------------------------------------------------------------
--------------------MLSDYENDITMFEYCNNNKN--DIKCQCLIINDNIDVFS-
--K-----SSYAPYFCWYSPCRNNE-N-YITSLIKSEQKYCNITVCEISVNDIILSDNGN
IT-ITNDC---ARNINPIYSL--S---QTIVS----------------------------
------------------------------------------------------------
------------------------LTSFDV-PN-LLVNFFYPVVI-IISILIFFKN----
---------------------------------
>YP_008004639
------------------------------------------------------------
------------------------------------------------------------
------------------------------------------------------------
------------------------------------------------------------
--------------------MLSDYENDKSMFEYCNNNKN--DIKCQCLIINDNIDVFS-
--K-----SSYAPYFCWYSPCRNNE-N-YITSLIKSEQKYCNITVCEISVNDIILSDNGN
IT-ITNEC---ARNINPIYSL--S---QTIVS----------------------------
------------------------------------------------------------
------------------------LTSFDV-PN-LLVNFFYPVVI-IISILIFFKN----
---------------------------------
>YP_009001515
------------------------------------------------------------
------------------------------------------------------------
------------------------------------------------------------
------------------------------------------------------------
--------------------MLSDFENDLNIITHCINNED--DQKCRCINLSNNLEVYS-
--K-----SSFSPAYCWYSPCNDIN-N-YKTSIIKSERQYCNITICEISVDDIKLNDNGN
VQ-ITNDC---ISTINPIINF--S---QSIID----------------------------
------------------------------------------------------------
------------------------LSTIEL-PN-LLINFIFPITI-ILLLIIL-------
---------------------------------
>YP_008003775
------------------------------------------------------------
------------------------------------------------------------
------------------------------------------------------------
------------------------------------------------------------
--------------------MSSDFENDNEMIEYCNNNKN--DSKCQCLIVNDNIDVFS-
--K-----SSYAPYYCWYSACRNNA-N-YITSLIKSEQTYCNITACEISVNDILLNNNGD
IV-ISNEC---ASNINPIYSL--S---QKIVN----------------------------
------------------------------------------------------------
------------------------LSNLDV-PN-LFINFFYPVVL-IISILIFFN-----
---------------------------------
>YP_008004034
------------------------------------------------------------
------------------------------------------------------------
------------------------------------------------------------
------------------------------------------------------------
--------------------MLSDYENDIKMIEYCNNNKN--DIKCQCIIINDNIDVFS-
--K-----SSYAPYYCWYAPCRNNE-N-YITSLIKKEQNYCNITVCEISVNDIVLNDNGN
LT-VTNEC---SSNINPIYSL--S---QKIVN----------------------------
------------------------------------------------------------
------------------------LTNYDI-PN-LLINFFYPVVI-ILTILIFFN-----
---------------------------------
>NP_048213
------------------------------------------------------------
------------------------------------------------------------
------------------------------------------------------------
------------------------------------------------------------
--------------------MSSEYENDKKLIEYCNQNTT--DTKCQCILLSNDIKIFT-
--K-----SSYSLPYCWYAPCNKAD-S-YKTSIIKEEQKYCHVTVCEISFGEITLKDNGV
FT-ATNNC---ISTLNPIAKY--S---QTIVK----------------------------
------------------------------------------------------------
------------------------LKDDDI-PN-LIISFIYPITI-VLLIFFISS-----
---------------------------------
>NP_065014
------------------------------------------------------------
------------------------------------------------------------
------------------------------------------------------------
------------------------------------------------------------
--------------------MLSNYENDNKMIEYCNNNKD--DIKCQCLIVNDNIDVFS-
--K-----SSYAPYFCWYSACRNNE-N-YITSLIKSEQQYCNITVCEISVTDIVLNDNGN
LT-VTNEC---ASNINPIYSL--S---QIIVN----------------------------
------------------------------------------------------------
------------------------LTSFDI-PN-LFVSFFYPIVI-IISILIFFKK----
---------------------------------
>ARE67690
------------------------------------------------------------
------------------------------------------------------------
------------------------------------------------------------
------------------------------------------------------------
---------------------MNAVVKDEEIFEYCKANPT--DKDCLCLYPESTIEKIG-
--E-----ELLLPYYCWYEPCKRKT--AKIPTALQDNIKRCNAIDCSVSLGEVNLIDGIL
K--VNNDC-----LSSYAIS---TGYMLKPLNQ---NINIPVIHPK-YLIL----ALIIL
ALILLIN-----------------------------------------------------
------------------------------------------------------------
---------------------------------
>YP_009268788
------------------------------------------------------------
------------------------------------------------------------
------------------------------------------------------------
------------------------------------------------------------
----------------------MDPKTDKEIYEYCDANPT--DIRCRCLNPDPSIVKIG-
--K-----ETRLPYYCWYEPCKRAD--ALLPAFLKKNISRCNVSDCSVSLGHVSLQKGNM
N--VFNVC-----GSHTHT-T--VKFSAKYLNQ---DIVYPIFDPKQWLPF----IIIAF
SIVILISK----------------------------------------------------
------------------------------------------------------------
---------------------------------
>AYP74163
------------------------------------------------------------
------------------------------------------------------------
------------------------------------------------------------
------------------------------------------------------------
---------------------MSSVIEDDEIFKYCKANPK--DSDCLCLYPEPTIEKIG-
--E-----ELLLPYYCWYEPCKRKT--AKIPTALKDNIKRCNAIDCSVSLGEVNLIDGIL
K--VNNDC-----LSSHAIS---TGYTIRPLNQ---NISVPIINPK-YIIL----ALIIL
ALILFIN-----------------------------------------------------
------------------------------------------------------------
---------------------------------
>NP_039099
------------------------------------------------------------
------------------------------------------------------------
------------------------------------------------------------
------------------------------------------------------------
---------------------MDNVINDEAIFKYCESNPK--DRDCLCIHPEPTIEKIG-
--E-----DLLLPYYCWYEPCKRKT--AKIPTALRDNMKRCNLIDCSVSLGEINLLDGIL
K--VNNDC-----LSSHAIY---AGYSVKPLEQ---EIHLPIIDPK-YLIL----GLAIL
ALIVLINW----------------------------------------------------
------------------------------------------------------------
---------------------------------
>YP_009046130
------------------------------------------------------------
------------------------------------------------------------
------------------------------------------------------------
------------------------------------------------------------
---------------------MDDVLNDEAIFKYCESNPK--DRDCLCLHPEPTIEKIG-
--E-----DLLLPYYCWYEPCKRKT--AKIPTALKDNMKRCNLIDCSVSLGEVNLFDGIL
K--VNNDC-----LSSRAIS---VDYSVKPLKQ---EIHVPIIDPK-YLIL----CLAIL
ALIVLINW----------------------------------------------------
------------------------------------------------------------
---------------------------------
>YP_009448055
------------------------------------------------------------
------------------------------------------------------------
------------------------------------------------------------
------------------------------------------------------------
---------------------MDDVINDEAIFKYCESNPK--DRDCLCLHPEPTIEKIG-
--E-----DLLLPYYCWYEPCKRKT--AKIPTALRDNMKRCNLIDCSVSLGEVNLFDGIL
K--VNNDC-----LSSHAIS---VGYSVKPLEQ---EIHVPIIDPK-YLIL----CLAIL
ALIVLINW----------------------------------------------------
------------------------------------------------------------
---------------------------------
>YP_009046367
------------------------------------------------------------
------------------------------------------------------------
------------------------------------------------------------
------------------------------------------------------------
---------------------MDDVINDEAIFKYCESKSK--DRDCLCLHPEPTIEKIG-
--E-----DLLLPYYCWYEPCKRKT--AKIPTALRDNMKRCNLIDCSVSLGEVNLFDGIL
K--VNNDC-----LSSHAIS---VDYSVKPLEQ---DIHVPIIDPK-YLIL----CLAIL
ALIVLINW----------------------------------------------------
------------------------------------------------------------
---------------------------------
>AGZ95385
------------------------------------------------------------
------------------------------------------------------------
------------------------------------------------------------
------------------------------------------------------------
-------------------------MLDEDIYSFCDKNEN--DIRCRCLNPDLSIIKIG-
--E-----ETRLPYYCWYEPCKRSD--ALIVKSLKKNISLCNISDCRVTLGNIKIKNGYI
D--VKNVC-----GTNSSFTN--EYIRTKYLNQ---EIEEPIIHPI-WLPI----SLFII
TFLILIT-----------------------------------------------------
------------------------------------------------------------
---------------------------------
>AYO87883
------------------------------------------------------------
------------------------------------------------------------
------------------------------------------------------------
------------------------------------------------------------
----------------------MRVFKDEEIYAYCGAHPE--EPRCRCLHPEPSVEAIG-
--R-----DLRLPYYCWYEPCKRAD--ALLPAALRANISRCNVTNCSVTLGEIVLRDGAL
E--VSNAC-----LSSSAL-P--VSFAARYLNQ---QELPPVLPPG-VLLL----CFCAA
ALLVAL------------------------------------------------------
------------------------------------------------------------
---------------------------------
>AXA19965
------------------------------------------------------------
------------------------------------------------------------
------------------------------------------------------------
------------------------------------------------------------
-------------------------MLDEDIYSFCDKNEN--DIRCRCLNPDLSIIKIG-
--E-----ETRLPYYCWYEPCKRSD--ALIVKSLKKNISLCNISDCRVTLGNIKIKNGYI
D--VKNVC-----GNNSSFTN--EYIRTKYLNQ---EIEEPIIHPI-WLPI----SLFII
TFLILIT-----------------------------------------------------
------------------------------------------------------------
---------------------------------
>YP_001293261
------------------------------------------------------------
------------------------------------------------------------
------------------------------------------------------------
------------------------------------------------------------
-------------------------MLDEDIYSFCDKNEN--DIRCRCLNPDLSIIKIG-
--E-----ETRLPYYCWYEPCKRSD--ALIVKSLKKNISLCNISDCRVTLGNIKIKNGYI
D--VKNVC-----GTNSSFTN--EYIRTKYLNQ---EIEEPIIHPI-WLPI----SLFII
TSLILIT-----------------------------------------------------
------------------------------------------------------------
---------------------------------
>NP_955204
------------------------------------------------------------
------------------------------------------------------------
------------------------------------------------------------
------------------------------------------------------------
---------------------MSAVIDDEEIFKYCKDNQK--DSDCLCLYPEPTIEKIG-
--E-----ELLLPYYCWYEPCKRKT--AKIPTALKDNIKRCNVIDCSVSLGEVNLIDGIL
K--VNNDC-----LSSRAIS---TSYFIRPLHQ---IISVPVINPK-YLIL----ALIVL
ALIIFIN-----------------------------------------------------
------------------------------------------------------------
---------------------------------
>NP_044029
------------------------------------------------------------
------------------------------------------------------------
------------------------------------------------------------
------------------------------------------------------------
----------------------MRVFKDEEIYAYCGAHPE--EPRCRCLYPEPSVEAIG-
--R-----DLRLPYYCWYEPCKRAD--ALLPAALRANIARCNVTNCSVTLGEIVLRNGAL
E--VSNAC-----LSSSAL-P--VSFAARYLNQ---QELPPVLPPG-VLLL----CFCAA
ALLVAL------------------------------------------------------
------------------------------------------------------------
---------------------------------
>AQY17006
------------------------------------------------------------
------------------------------------------------------------
------------------------------------------------------------
------------------------------------------------------------
----------------------MRVFKDEEIYAYCGAHPE--EPRCRCLYPEPSVEAIG-
--R-----DLRLPYYCWYEPCKRAD--ALLPAALRANIARCNVTNCSVTLGEIVLRNGAL
E--VSNAC-----LSSSAL-P--VSFAVRYLNQ---QELPPVLPPG-VLLL----CFCAA
ALLVAL------------------------------------------------------
------------------------------------------------------------
---------------------------------
>YP_009177120
------------------------------------------------------------
------------------------------------------------------------
------------------------------------------------------------
------------------------------------------------------------
---------------------MDSVLIDEQIFKYCKDNPK--DKDCLCMYPEPTIELIG-
--R-----ELLLPYYCWYEPCKRAT--AKLPTALKDNIKRCNVMDCVVSLGEVNLFGGIL
K--VNNDC-----LSSHAIS---SRYTIRPLKQ---NIHIPVINPK-YLIL----CLFLL
ALLILFN-----------------------------------------------------
------------------------------------------------------------
---------------------------------
>NP_659642
------------------------------------------------------------
------------------------------------------------------------
------------------------------------------------------------
------------------------------------------------------------
-------------------------MLDEDIYSFCDKNEN--DIRCRCLNPDSSIIKIG-
--E-----ETRLPYYCWYEPCKRSD--ALIVKSLKKNISLCNISDCRVTLGNIKIKNGYI
D--VKNVC-----GTNSSFTN--EYIRTKYLNQ---EIEEPIIHPI-WLPI----SLFII
TSLILIT-----------------------------------------------------
------------------------------------------------------------
---------------------------------
>YP_784288
------------------------------------------------------------
------------------------------------------------------------
------------------------------------------------------------
------------------------------------------------------------
-------------------------MEEEDAYAYCDARRT--DRDCLCLFPEDAVLQIG-
--H-----DTLLPYYCWYEPCKRPT--AKLTEVLKDAIKKCNVSNCNVAVGDVRLVDGYL
E--INNTC-----LSSTIFP---VGFRTRQLRQ---RLALPLLSPP-LVFA----GLIAV
CALIAMR-----------------------------------------------------
------------------------------------------------------------
---------------------------------
>YP_009408025
------------------------------------------------------------
------------------------------------------------------------
------------------------------------------------------------
------------------------------------------------------------
------------------------MLTDEEIYNYCDNNKN--DIRCKCIYPDQSIIKIG-
--T-----ETRLPYYCWYEPCKRSD--ALLTQVLKKNISKCNISDCVVSLGNVSIKNGVL
D--VRNTC-----GSNITFTN--ELVTTKYLNQ---EIQYFVLHPR-WFPI----CLLFL
VGLCLVIN----------------------------------------------------
------------------------------------------------------------
---------------------------------
>YP_227454
------------------------------------------------------------
------------------------------------------------------------
------------------------------------------------------------
------------------------------------------------------------
----------------------MEKMSDEEIYNFCDKNKN--DIRCRCINPDKSIIKIG-
--E-----ETRLPYYCWYEPCKRSD--ALLVASLKKNISRCNVSDCIISLGNVKLKNGYL
D--VNNVC-----GSNTLLTN--EIVHTRYLNQ---DIENPILHPK-WIPI----LLMAI
TGLTLTML----------------------------------------------------
------------------------------------------------------------
---------------------------------
>QAV39788
------------------------------------------------------------
------------------------------------------------------------
------------------------------------------------------------
------------------------------------------------------------
-------------------------MSDAEIYAYCDHNKN--DIRCKCIHPDSSIIKIG-
--K-----ETRLPYYCWYEPCKRSD--ALLVRSLKKNISRCNVSDCVVSLGNVKIKDGYL
D--IRNVC-----GTNYVSMD--EKLNVTYLNQ---DIEEPIFDPL-WIPL----SLMAV
TTLLLVC-----------------------------------------------------
------------------------------------------------------------
---------------------------------
>AMB18067
------------------------------------------------------------
------------------------------------------------------------
------------------------------------------------------------
------------------------------------------------------------
-------------------------MSDEEIYAYCNHNKN--DIRCKCIHPDSSIIKIG-
--K-----ETRLPYYCWYEPCKRSD--ALLVRSLKKNISRCNVSDCVVSLGNVKIKDGYL
D--IRNVC-----GTNYVSMD--EKLNVTYLNQ---DIEEPIFDPL-WIPL----SLMAV
TTLLLVC-----------------------------------------------------
------------------------------------------------------------
---------------------------------
>AGU99750
------------------------------------------------------------
------------------------------------------------------------
------------------------------------------------------------
------------------------------------------------------------
-------------------------MSDEEIYAYCDNNKN--DIRCKCIHPDSSIIKIG-
--K-----ETRLPYYCWYEPCKRSD--ALLVRSLKKNISRCNVSDCVVSLGNVKIKDGYL
D--IRNVC-----GTNYVSMD--EKLNVTYLNQ---DIEEPIFDPL-WIPL----SLMAI
TTLLLVC-----------------------------------------------------
------------------------------------------------------------
---------------------------------
>NP_051781
------------------------------------------------------------
------------------------------------------------------------
------------------------------------------------------------
------------------------------------------------------------
-------------------------MSDEEIYAYCDHNKN--DIRCKCIHPDSSIIKIG-
--K-----ETRLPYYCWYEPCKRSD--ALLVRSLKKNISRCNVSDCVVSLGNVKIKDGYL
D--IRNVC-----GTNYVSMD--EKLNVTYLNQ---DIEEPIFDPL-WIPL----SLMAV
TTLLLVC-----------------------------------------------------
------------------------------------------------------------
---------------------------------
>NP_619893
------------------------------------------------------------
------------------------------------------------------------
------------------------------------------------------------
------------------------------------------------------------
-------------------------MTDEQIYAFCDANKD--DIRCKCIHPDKSIVRIG-
--I-----DTRLPYYCWYEPCKRSD--ALLPASLKKNISRCNVSDCTISLGNVSITDSKL
D--VNNVC-----DSKRVA-T--ENIAVRYLNQ---EIRYPIIDIK-WLPI----GLLAL
AILILAFF----------------------------------------------------
------------------------------------------------------------
---------------------------------
>ARR30717
------------------------------------------------------------
------------------------------------------------------------
------------------------------------------------------------
------------------------------------------------------------
-------------------------MADEQIYAFCDANKD--DIRCKCIHPDKSIVRIG-
--I-----DTRLPYYCWYEPCKRSD--ALLPASLKKNISRCNVSDCTISLGNVSITDSKL
D--VNNVC-----DSKRVA-T--ENIAVRYLNQ---EIRYPIIDIK-WLPI----GLLAL
AILILAFF----------------------------------------------------
------------------------------------------------------------
---------------------------------
>YP_717406
------------------------------------------------------------
------------------------------------------------------------
------------------------------------------------------------
------------------------------------------------------------
-------------------------MTDEQIYAFCDANKD--DIRCKCIYPDKSIVRIG-
--I-----DTRLPYYCWYEPCKRSD--ALLPASLKKNISRCNVSDCTISLGNVSITNSKL
D--VNNVC-----DSKRVA-T--ENIAVRYLNQ---EIRYPIIDIK-WLPI----GLLAL
AILILAFF----------------------------------------------------
------------------------------------------------------------
---------------------------------
>NP_051956
------------------------------------------------------------
------------------------------------------------------------
------------------------------------------------------------
------------------------------------------------------------
-------------------------MSDEEIYSYCDDKKN--DIRCKCIHPDSSIIKIG-
--K-----ETRLPYYCWYEPCKRSD--ALLVRSLKKNISRCNVSDCVVSLGNVMIKDGYL
D--IRNVC-----GTNYMSMD--EKLNVTYLNQ---DIEEPIFDPL-WIPL----SLMVI
TTLLLVC-----------------------------------------------------
------------------------------------------------------------
---------------------------------
>YP_009408275
------------------------------------------------------------
------------------------------------------------------------
------------------------------------------------------------
------------------------------------------------------------
-------------------------MTDEEIYAFCDANKD--DIRCKCIHPDKSIIKIG-
--E-----ETRLPYYCWYEPCKRSD--ALLPAALKKNIARCNVSDCTISLGKVTVTDGIL
D--VRNIC-----GSNITS-N--ESTAVRYLNQ---EINYPVINIK-LLPI----GLIMV
AILILVLF----------------------------------------------------
------------------------------------------------------------
---------------------------------
>YP_009408477
------------------------------------------------------------
------------------------------------------------------------
------------------------------------------------------------
------------------------------------------------------------
-------------------------MTDEEIYAFCDANKD--DIRCKCIHPDKSIIKIG-
--E-----ETRLPYYCWYEPCKRSD--ALLPAALKKNIARCNVSDCTISLGKVTVTDGIL
D--VRNIC-----GSNITS-N--ESTAVRYLNQ---EINYPVINIK-LLPI----GLIMV
AILILVFF----------------------------------------------------
------------------------------------------------------------
---------------------------------
>YP_232979
------------------------------------------------------------
------------------------------------------------------------
------------------------------------------------------------
------------------------------------------------------------
-------------------------MTDEQIYAFCDANKD--DIRCKCIYPDKSIVRIG-
--I-----DTRLPYYCWYEPCKRSD--ALLPASLKKNITKCNVSDCTISLGNVSITDSKL
D--VNNVC-----DSKRVA-T--ENIAVRYLNQ---EIRYPIIDIK-WLPI----GLLAL
AILILAFF----------------------------------------------------
------------------------------------------------------------
---------------------------------
>NP_570227
------------------------------------------------------------
------------------------------------------------------------
------------------------------------------------------------
------------------------------------------------------------
-------------------------MSDEYIYNFCDNHKD--DIRCKCLNPDASIIRIG-
--E-----DTRLPYYCWYEPCKRSD--ALIVQSLKKNISRCNVSDCRVSLGNIRIKDGYL
D--VKNAC-----GTNYIISN--DVMDIRYLNQ---NIEQPIINPV-WIPI----SLIVL
SCILFVIR----------------------------------------------------
------------------------------------------------------------
---------------------------------
>AAF33956
------------------------------------------------------------
------------------------------------------------------------
------------------------------------------------------------
------------------------------------------------------------
-------------------------MTDEQIYAFCDANKD--DIRCKCIYPDKSIVRIG-
--I-----DTRLPYYCWYEPCKRSD--ALLPASLKKNITKCNVSDCTISLGNVSITDSKL
D--LNNVC-----DSKRVA-T--ENIAVRYLNQ---EIRYPIIDIK-WLPI----GLLAL
AILILAFF----------------------------------------------------
------------------------------------------------------------
---------------------------------
>NP_536516
------------------------------------------------------------
------------------------------------------------------------
------------------------------------------------------------
------------------------------------------------------------
-------------------------MTDEQIYAFCDANKD--DIRCKCIYPDKSIVRIG-
--I-----DTRLPYYCWYEPCKRSD--ALLPASLKKNISRCNVSDCTISLGNVSITDSKL
D--VNNVC-----DSKRVA-T--ENIAVRYLNQ---EIRYPIIDIK-WLPI----GLLAL
AILILAFF----------------------------------------------------
------------------------------------------------------------
---------------------------------
>ADZ30076
------------------------------------------------------------
------------------------------------------------------------
------------------------------------------------------------
------------------------------------------------------------
-------------------------MTDEQIYAFCDANKD--DIRCKCIYPDKSIVRIG-
--I-----DTRLPYYCWYEPCKRSD--ALLPASLKKNISRCNVSDCTISLGNVSITDSKL
D--VNNVC-----DSKRVA-T--ENIAVRYLNQ---EIRYPIIDIK-WLPI----GLLVL
AILILAFF----------------------------------------------------
------------------------------------------------------------
---------------------------------
>AAA60830
------------------------------------------------------------
------------------------------------------------------------
------------------------------------------------------------
------------------------------------------------------------
-------------------------MIDEQIYAFCDANKD--DIRCKCIYPDKSIVRIG-
--I-----DTRLPYYCWYEPCKRSD--ALLPASLKKNISRCNVSDCTISLGNVSITDSKL
D--VNNVC-----DSKRVA-T--ENIAVRYLNQ---EIRYPIIDIK-WLPI----GLLAL
AILILAFF----------------------------------------------------
------------------------------------------------------------
---------------------------------
>YP_009480606
------------------------------------------------------------
------------------------------------------------------------
------------------------------------------------------------
------------------------------------------------------------
--------------------MTTTHKTDAEIYAFCDKNPT--DIKCKCLNPTPTIIKIG-
--K-----ETRLPYYCWYEPCKKID--ALLPSFLRKNIARCNVSDCNISLGQVTINNGNI
N--IYNIC-----GSKIST-T--QAFSARYLNQ---DILYPIVDPVTWMPL----ALIAF
SSVVMNAYT---------------------------------------------------
------------------------------------------------------------
---------------------------------
>YP_008658487
------------------------------------------------------------
------------------------------------------------------------
------------------------------------------------------------
------------------------------------------------------------
----MAV-SAAA---RLRPAQPRRDLTDEEIYAFCDAHPA--DPRCLCLHPDSSVVRIG-
--R-----DTLLPYYCWYEPCKRAD--AMLPAALKKNISRCNVSDCTVSLGDVALVNGRL
N--VHNAC-----GSLEAR-V--ARFQTSYLNQ---EIVLPLLRPA-WLPV----ALAAV
AALVVVACR---------------------------------------------------
------------------------------------------------------------
---------------------------------
>NP_671599
------------------------------------------------------------
------------------------------------------------------------
------------------------------------------------------------
------------------------------------------------------------
-------------------------MTDEQIYAFCDANKD--DIRCKCIYPDKSIIRIG-
--I-----DTRLPYYCWYEPCKRSD--ALLPASLKKNISRCNVSDCTISLGNVSITDSKL
D--VNNVC-----DSKRVA-T--ENIAVRYLNQ---EIRYPIIDIK-WLPI----GLLAL
AILILAFF----------------------------------------------------
------------------------------------------------------------
---------------------------------
>AGJ91538
------------------------------------------------------------
------------------------------------------------------------
------------------------------------------------------------
------------------------------------------------------------
-------------------------MTDEQIYAFCDANKD--DIRCKCIYPDKSIVRIG-
--I-----DTRLPYYCWYEPCKRSD--ALLPASLKKNITRCNVSDCTISLGNVSITDSKL
D--VNNVC-----DSKRVA-T--ENIAVRYLNQ---EIRYPIIDIK-WLPI----GLLAL
AILILAFF----------------------------------------------------
------------------------------------------------------------
---------------------------------
>YP_009281844
------------------------------------------------------------
------------------------------------------------------------
------------------------------------------------------------
------------------------------------------------------------
-------------------------MTDEQIYAFCDANKD--DIRCRCIHPDKSIVRIG-
--L-----YTRLPYYCWYEPCKRSD--ALLPAAFKKNISRCNVSDCTISLGNVSIMDSKM
D--VNNVC-----GSKRLT-T--ENIAIRYLNQ---DIRYPIIDIK-WLPM----GLIAL
AILIFAFF----------------------------------------------------
------------------------------------------------------------
---------------------------------
>AZY90188
------------------------------------------------------------
------------------------------------------------------------
------------------------------------------------------------
------------------------------------------------------------
-------------------------MTDDQIYAFCDANKD--DIRCKCIYPDKSIVRIG-
--I-----DTRLPYYCWYEPCKRSD--ALLPASLKKNISRCNVSDCTISLGNVSITDSKL
D--VNNVC-----DSKRVA-T--ENIAVRYLNQ---EIRYPIIDIK-WLPI----GLLAL
AILILAFF----------------------------------------------------
------------------------------------------------------------
---------------------------------
>YP_009329702
------------------------------------------------------------
------------------------------------------------------------
------------------------------------------------------------
------------------------------------------------------------
---------------------MSNEFTDDYIYNFCNNNNN--DIRCKCMNPDNSIIKIG-
--E-----ELRLPYYCWYEPCKLKN--ALIVKSLKKNIDRCNVSDCTISLGNVNVTGGEI
N--VKNVC-----GGISFFNN--DIFRMKYLNQ---DIDIPIISPR-FFPL----LLIAL
VCLLFIMI----------------------------------------------------
------------------------------------------------------------
---------------------------------
>YP_009282790
------------------------------------------------------------
------------------------------------------------------------
------------------------------------------------------------
------------------------------------------------------------
-------------------------MTDEQIYAFCDANKD--DIRCKCIYPDKSIVRIG-
--I-----YTRLPYYCWYEPCKRSD--ALLPAAFKKNISRCNVSDCTISLGNVSITDSKM
D--VNNVC-----GSKRVA-T--ENIAVRYLNQ---DIRYPIIDIK-WLPM----GLIAL
AILIFAFF----------------------------------------------------
------------------------------------------------------------
---------------------------------
>ADX22932
------------------------------------------------------------
------------------------------------------------------------
------------------------------------------------------------
------------------------------------------------------------
-------------------------MTDEQIYAFCDANKD--DIRCKCIYPDKSIVRIG-
--I-----DTRLPYYCWYEPCKRSD--ALLPASLKKNISRCNVSDCTISXGNVSITDSKL
D--VNNVC-----DSKRVA-T--ENIAVRYLNQ---EIRYPIIDIK-WLPI----GLLAL
AILILAFF----------------------------------------------------
------------------------------------------------------------
---------------------------------
>ABQ43545
------------------------------------------------------------
------------------------------------------------------------
------------------------------------------------------------
------------------------------------------------------------
-------------------------MTDEEIYLFCDSNKE--DIRCKCLNPDSSIIKIG-
--E-----AIRLPYYCWYEPCKRND--AFLVHYLKQNISRCNVSDCTVSLGNVVVKDGYL
D--IKNVC-----GSKLQLKS--EINKIKYLNQ---EIKYPVFHPK-WIPI----FLIAV
STIILLNNT---------------------------------------------------
----------------------------------------------------NY------
---------------------------------
>ABF26868
------------------------------------------------------------
------------------------------------------------------------
------------------------------------------------------------
------------------------------------------------------------
-------------------------MTDEQIYAFCDANKD--DIRCKCIYPDKSIVRIG-
--I-----DTRLPYYCWYEPCKRSD--ALLPASFKKNISRCNVSDCTISLGNVSITDSKL
D--VNNVC-----DSKRVA-T--ENIAVRYLNQ---EIRYPIIDIK-WLPI----GLLAL
AILILAFF----------------------------------------------------
------------------------------------------------------------
---------------------------------
>NP_073455
------------------------------------------------------------
------------------------------------------------------------
------------------------------------------------------------
------------------------------------------------------------
-------------------------MTDEEIYLFCDSNKE--DIRCKCLNPDASIIKIG-
--E-----AIRLPYYCWYEPCKRND--AFLVHYLKQNISRCNVSDCTVSLGNVVVKDGYL
D--VKNVC-----GSKLQLKS--EINKIKYLNQ---EIKYPVFHPK-WIPI----FLIAV
STIILLNNT---------------------------------------------------
----------------------------------------------------NY------
---------------------------------
>YP_004821430
------------------------------------------------------------
------------------------------------------------------------
------------------------------------------------------------
------------------------------------------------------------
-------------------------MTDEEIYSFCDENKD--NIRCKCIYPDKSIIKIG-
--E-----ETRLPYYCWYEPCKKSD--ALIPAALKKNISRCNVSDCNISLGKVTIKDGIL
D--VRNIC-----DSNITP-N--NSTTVRYLNQ---EINYPILSIK-WLPI----GLMIV
SLLILVFF----------------------------------------------------
------------------------------------------------------------
---------------------------------
>AIE40526
------------------------------------------------------------
------------------------------------------------------------
------------------------------------------------------------
------------------------------------------------------------
-------------------------MTDEQIYAFCDANKD--DIRCKCIYPDKSIVRIG-
--I-----DTRLPYYCWYEPCKRSD--ALLPASLKKNISRCNVSDCTISLGNVSITDSKL
D--VHNVC-----DSKRVA-T--ENIAVRYLNQ---EIRYPIIDIK-WLPI----GLLAL
AILILAFF----------------------------------------------------
------------------------------------------------------------
---------------------------------
>YP_009143405
------------------------------------------------------------
------------------------------------------------------------
------------------------------------------------------------
------------------------------------------------------------
-------------------------MTDEQIYAFCDANKD--DIRCKCIHPDRSIVRIG-
--I-----YTRLPYYCWYEPCKRSD--ALLPAAFKKNISRCNVSDCTISLGNVSITDSKF
D--VHNVC-----GSKRLA-T--DNVAVRYLNQ---DIRYPIIDIK-WLPI----GLIAL
AILIFAFF----------------------------------------------------
------------------------------------------------------------
---------------------------------
>ABF27671
------------------------------------------------------------
------------------------------------------------------------
------------------------------------------------------------
------------------------------------------------------------
-------------------------MTDEQIYAFCDANKD--DIRCKCIYPDKSIVRIG-
--I-----DTRLPYYCWYEPCKRSD--ALLPASLKKNISRCNVSDCTISLVNVSITDSKL
D--VNNVC-----DSKRVA-T--ENIAVRYLNQ---EIRYPIIDIK-WLPI----GLLAL
AILILAFF----------------------------------------------------
------------------------------------------------------------
---------------------------------
>NP_570485
------------------------------------------------------------
------------------------------------------------------------
------------------------------------------------------------
------------------------------------------------------------
-------------------------MTDEQIYAFCDANKD--DIRCKCIYPDKSIVRIG-
--I-----DTRLPYYCWYEPCKRSD--ALLPASFKKNISRCNVSDCTISLGNVSITDSKL
D--VKNVC-----DSKRVA-T--ENIAVRYLNQ---EIRYPIIDIK-WLPI----GLLAL
AILILSFF----------------------------------------------------
------------------------------------------------------------
---------------------------------
>NP_938325
------------------------------------------------------------
------------------------------------------------------------
------------------------------------------------------------
------------------------------------------------------------
-------------------------MTDDDIYLFCDSNKG--DVRCKCLNPDSSIIKIG-
--K-----DMRLPYYCWYEPCKRDD--AMLVSYLKKNISRCNVSDCTVSLGNIVVKNGYL
D--VKNVC-----GSNLQLKS--EINKIRYLNQ---ETRHPVFHPK-WLPI----FLVAI
STIILLNDA---------------------------------------------------
----------------------------------------------------NN------
---------------------------------
>SPN67910
------------------------------------------------------------
------------------------------------------------------------
------------------------------------------------------------
------------------------------------------------------------
-------------------------------MHSAMLTKT--IYECKCIHPDKSIVRIG-
--I-----DTRLPYYCWYEPCKRSD--ALLPASLKKNISRCNVSDCTISLGNVSITDSKL
D--VNNVC-----DSKRVA-T--ENIAVRYLNQ---EIRYPIIDIK-WLPI----GLLAL
AILILAFF----------------------------------------------------
------------------------------------------------------------
---------------------------------
>YP_009389341
------------------------------------------------------------
------------------------------------------------------------
------------------------------------------------------------
------------------------------------------------------------
MLFQQRA-V-------------SVNSPDEEIYAFCDAHPN--DEKCACLKPSQAVVDTG-
--R-----DTRLPYYCWYGPCKRVD--ALLPRALKKNIARCNVSDCVISLGDVRVSDAVI
R--LTNAC-----GSKLDSTA--ERFYARYLNQ---HTFVPVADPQVWIPL----CLVAV
ASLAVLPF----------------------------------------------------
----------------------------------------------------FSREPRTL
SGLQSQRQ-------------------------
>AUL80519
------------------------------------------------------------
------------------------------------------------------------
------------------------------------------------------------
------------------------------------------------------------
-------------------------MTDEQIYAFCDSNKD--DIRCKCIYPDKSIVRTG-
--R-----DTRLPYFCWYEPCKRSD--ALLPASLKKNITKYNVSDCPVSLGNVSITDSKL
D--VDNVC-----DSRRVA-T--ENIAVRYMNQ---EIRYTIIHIK-WLPI----ALLEL
AILVLAFF----------------------------------------------------
------------------------------------------------------------
---------------------------------
>AYN61002
------------------------------------------------------------
------------------------------------------------------------
------------------------------------------------------------
------------------------------------------------------------
MFFRRRA-A--------PPTAPGPDAPDEEIYAFCDAHPN--DERCACLKPSQAVVDTG-
--R-----DTRLPYYCWYAPCKRAD--ALLPRALKKNIAGCNVSDCVISLGDVRVADAVV
R--LTNAC-----GSKVDSTA--ERFQAKYLNQ---HVFVPVADPRAWLPL----CLVAA
ASLAVLPF----------------------------------------------------
----------------------------------------------------VSRGPRTP
SGRRPPRP-------------------------
>YP_005296274
------------------------------------------------------------
------------------------------------------------------------
------------------------------------------------------------
------------------------------------------------------------
---------------------MSDEFTDDYIYKFCNNN-N--DIICRCMNPDDSIIKIG-
--E-----DLKLPYYCWYEPCKLKN--ALIVKSLKKNIERCNVSDCTITLGNINVTGGDI
N--VKNVC-----GGISFFNN--DIFRMKYLNQ---DIDVPIINPR-WFPL----LLISI
VCLLFIMI----------------------------------------------------
------------------------------------------------------------
---------------------------------
>NP_957832
------------------------------------------------------------
------------------------------------------------------------
------------------------------------------------------------
------------------------------------------------------------
MFFRRRA-A--------PPTAPGPDAPDEEIYAFCDAHPD--DERCACLKPSQAVVDTG-
--R-----DTRLPYYCWYAPCKRAD--ALLPRALKKNIAGCNVSDCVISLGDVRVADAVV
R--LTNAC-----GSKVDSTA--ERFQAKYLNQ---HVFVPVADPRAWLPL----CLVAA
ASLAVLPF----------------------------------------------------
----------------------------------------------------VSRGPRTL
SGRRPPRP-------------------------
>ABA00572
------------------------------------------------------------
------------------------------------------------------------
------------------------------------------------------------
------------------------------------------------------------
MFFRRRA-A--------PPTAPGPDAPDEEIYAFCDAHPD--DERCACLKPSQAVVDTG-
--R-----DTRLPYYCWYAPCKRAD--ALLPRALKKNIAGCNVSDCVISLGDVRVADAVV
R--LTNAC-----GSKVDSTA--ERFQAKYLNQ---HVFVPVADPRAWLPL----CLVAA
ASLTVLPF----------------------------------------------------
----------------------------------------------------VSRGPRTP
SGRRPPRP-------------------------
>AHZ33752
------------------------------------------------------------
------------------------------------------------------------
------------------------------------------------------------
------------------------------------------------------------
MFFRRRA-A--------PPTAPGPDAPDEEIYAFCDAHPD--DERCACLKPSKAVVDTG-
--R-----DTRLPYYCWYAPCKRAD--ALLPRALKKNIAGCNVSDCVISLGDVRVADAVV
R--LTNAC-----GSKVDSTA--ERFQAKYLNQ---HVFVPVADPRAWLPL----CLVAA
ASLAVLPF----------------------------------------------------
----------------------------------------------------VSRGPRTP
SGRRPPRP-------------------------
>AKU76808
------------------------------------------------------------
------------------------------------------------------------
------------------------------------------------------------
------------------------------------------------------------
MFFRRRA-A--------PPTAPGPDAPDEEIYAFCDAHPD--DERCACLKPSQAVVDTG-
--R-----DTRLPYYCWYAPCKRAD--ALLPRALKKNIAGCNVSDCVISLGDVRVADAVV
R--LTNAC-----GSKVDSTA--ERFQAKYLNQ---HVFVPVTDPRAWLPL----CLVAA
ASLAVLPF----------------------------------------------------
----------------------------------------------------VSRGPRTP
SGRRPPRP-------------------------
>AAR98150
------------------------------------------------------------
------------------------------------------------------------
------------------------------------------------------------
------------------------------------------------------------
MFFRRRA-A--------PPTAPGPDAPDEEIYAFCDAHPD--DERCACLKPSQAVVDTG-
--R-----DTRLPYYCWYAPCKRAD--ALLPRALKKNIAGCNVSDCVISLGDVRVADAVV
R--LTNAC-----GSKVDSTA--ERFQAKYLNQ---HVFVPVADPRAWLPL----CLVAA
ASLAVLPF----------------------------------------------------
----------------------------------------------------VSRGPRTP
SGRRPPRP-------------------------
>ATB55586
------------------------------------------------------------
------------------------------------------------------------
------------------------------------------------------------
------------------------------------------------------------
-------------------------MTDEQIYAFCDANKD--DIRCKCIHPDKSIVRIG-
--I-----DTRLPYYCWYEPCKRSD--ALLPASLKKIYQDAMYRIVPFHWE-----TSPL
Q--IVN------------------------------------------------------
------------------------------------------------------------
------------------------------------------------------------
---------------------------------
>AKU76544
------------------------------------------------------------
------------------------------------------------------------
------------------------------------------------------------
------------------------------------------------------------
MFFRRRA-A--------PPTAPGPDAPDEEVYAFCDAHPD--DERCACLKPSQAVVDTG-
--R-----DTRLPYYCWYAPCKRAD--ALLPRALKKNIAGCNVSDCVISLGDVRVADAVV
R--LTNAC-----GSKVDSTA--ERFQAKYLNQ---HVFVPVADPRAWLPL----CLVAA
ASLAVLPF----------------------------------------------------
----------------------------------------------------VSRGPRTP
SGRRPPRP-------------------------
>YP_003457360
------------------------------------------------------------
------------------------------------------------------------
------------------------------------------------------------
------------------------------------------------------------
MFFRRRA-A--------PPTAPGPDAPDEEIYAFCDAHPD--DARCACLKPSQAVVDTG-
--R-----DTRLPYYCWYAPCKRAD--ALLPRALKKNIAGCNVSDCVISLGDVRVADAVV
R--LTNAC-----GSKVDGTA--ERFQATYLNQ---HVFVPVADPRAWLPL----CLVAA
AALAVLPF----------------------------------------------------
----------------------------------------------------VSRGPRTR
TGPRSPRP-------------------------
>ADC53825
------------------------------------------------------------
------------------------------------------------------------
------------------------------------------------------------
------------------------------------------------------------
MFFRRRA-A--------PPTAPGPDAPDEEIYAFCDAHPD--DARCACLKPSQAVVDTG-
--R-----DTRLPYYCWYAPCKRAD--ALLPRALKKNIAGCNVSDCVISLGDVRVADAVV
R--LTNAC-----GSKVDGTA--ERFQATYLNQ---HVFVPVADPRAWLPL----CLVAA
AALAVLPF----------------------------------------------------
----------------------------------------------------VSRGPRTQ
TGPRSPRP-------------------------
>NP_957964
------------------------------------------------------------
------------------------------------------------------------
------------------------------------------------------------
------------------------------------------------------------
MFFRRRA-A--------LSAAPGPDAPDEEIYAFCDANPD--DVRCACLKPSQAVVDTG-
--R-----DTRLPYYCWYGPCRRAD--ALLPRALKKNIAGCNVSDCVISMGDVRVRDAVI
R--LTNAC-----GSKLDATA--ERFQARYLNQ---HAFAPVADPVVWLPL----CLLAV
ASLVVPAL----------------------------------------------------
----------------------------------------------------VSRGPRTQ
TGPRSPRR-------------------------
>AKU76676
------------------------------------------------------------
------------------------------------------------------------
------------------------------------------------------------
------------------------------------------------------------
MFFRRRA-A--------PPTAPGPDAPDEEIYAFCDAHPD--DERCACLKPSQTVVDTG-
--R-----DTRLPYYCWYAPCKRAD--ALLPRALKKNIAGCNVSDCVISLGDVRVADAVV
R--LTNAC-----GSKVDSTA--ERFQAKYLNQ---HVFVPVADPRAWLPL----CLVAA
ASLAVLPF----------------------------------------------------
----------------------------------------------------VSRGPRTP
SGRRPPRP-------------------------
>YP_009112794
------------------------------------------------------------
------------------------------------------------------------
------------------------------------------------------------
-----------------------------------------------------------M
LFFRRSA-LPSG---GADPPAPGPDAPDEQIYAFCDAHPL--DARCACLKPTQAVVDTG-
--R-----DTRLPYYCWYAPCRRAD--ALLPRALKKNIAGCNVSDCVISLGDVRVEDAVI
R--LTNAC-----GSRLDSMAAERRFQTRYLNQ---HAFVPVADPALWLPL----SLLAL
AALGVLPFA---------------------------------------------------
----------------------------------------------------LSRAPRTR
SGQRSPRP-------------------------
