# Supplementary material for: Endoparasitoid lifestyle promotes endogenization and domestication of dsDNA viruses
Source: eLife. 2023 Jun 6;12:e85993. doi: 10.7554/eLife.85993 (PMC10259472; doi:10.7554/eLife.85993)
Supplement: Figure 1—source data 1. [file elife-85993-fig1-data1.zip › All_clusters/Cluster10827.aa.aln]

>NJRM01000473.1:167084-167756(-):Aphaenogaster_picea
-----------------------------NSGIYMEPAGQYLSYSGSIIIPFTYILPSLS
LIQKSYCPGHNRLINIHKGVLEHIKDITGTN--D---KFRGKRSLFPLVSILSGGLSVWN
TIEVQGIKSKLVEMSLQAVNIDNAISKLTNSQNIIIDRLGHMTAMVGDYSKALNKIINST
ECLNRDTEEFQLYVSNWLYSAPAEFISAYGSAITGKVSPSLLSSSNLHHVLLEHNDMKDT
ICITEPSTVYEFGQLILT------------------------------------------
------------------------------------------------------------
------------------------------------------------------------
------------------------------------------------------------
------------------------------------------------------------
-----
>NJRM01001244.1:22893-24084(+):Aphaenogaster_picea
------------------------------------------------------------
------------------------------------------------------------
--TFQDQKSKLLEMSQQAISIDKAISKLTNSQNILIDRLGHISAMVGDYSKALNKVINST
DCLNRDTEEFQLYVTNWLYSAPAEFISAYGSAITGRVSPPLLSSSNLHHVLLEHNEMKDT
IYITEPSTVYEFGQLILTEVYVDTHAHLKGLIQLPKILSFTPMPIYTIYSVNILHNNNLD
YRYILPELMACTGSGDCWDTSQNRCIKNTNRLICLYGTD-NVMDKCLN-SLKLNKTDGCK
IHVRTH-TNPLVVQTKAGVLIGGSTESYKV-FKRKGDVDFPSSVVSSSNTSRMITSKYGD
WLTISNNIYSTTISGFDYNFSIYI-TSKDIPLDINIGKLTPEWDPIDKLTYDPIRFNNIH
GPDGLYILLITMNIIIFIMLLYII-----------LKKYIIPKNKNKRSTQAYNF-----
-----
>NJRN01000088.1:458991-459663(+):Aphaenogaster_miamiana
-----------------------------NSGIYMEPAGQYLSYSGSIIIPFTYILPSLS
LIQKSYCPGHNRLINIHKGVLEHIKDITGTN--D---KFRGKRSLFPLVSILSGGLSVWN
TIKVQGIKSKLVEMSLQAVNIDNAISKLTNSQNIIIDRLGHMTAMVGDYSKALNKIINST
ECLNRDTEEFQLYVSNWLYSAPAEFISAYGSAITGKVSPSLLSSSNLHHVLLEHNDMKDT
ICITEPSTVYEFGQLILT------------------------------------------
------------------------------------------------------------
------------------------------------------------------------
------------------------------------------------------------
------------------------------------------------------------
-----
>NJRN01001067.1:21464-22655(+):Aphaenogaster_miamiana
------------------------------------------------------------
------------------------------------------------------------
--TFQDQKSKLLEMSQQAISIDKAISKLTNSQNILIDRLGHISAMVGDYSKALNKVINST
DCLNRDTEEFQLYVTNWLYSAPAEFISAYGSAITGRVSPPLLSSSNLHHVLLEHNKMKDT
IYITEPSTVYEFGQLILTEVYVDTHAHLKGLIQLPKILSFTPMPIYTIYSVNILHNNNLD
YRYILPELMACTGSGDCWDTSQNRCIKNTNRLICLYGTD-NVMDKCLN-SLKLNKTDGCK
IHVRTH-TNPLVVQTKAGVLIGGSTESYKV-FKRKRDVDFPSSVVSSSNTSRMITSKYGD
WLTISNNIYSTTISGFDYNFSIYI-TSKDIPLDINIGKLTPEWDPIDKLTYDPIRFNNIH
GPDGLYILLITMNIIIFIMLLYII-----------LKKYIIPKNKNKRSTQAYNF-----
-----
>NJRP01000333.1:75475-76210(+):Aphaenogaster_floridana
------------------------------------------------------------
------------------------------------------------------------
------------------------------------------------------------
-----------LYVSNWLYSAPAEFISAYGSAVTGRVSPSLLSSSNLNHILLQHMEMKNT
IYIFEPSTVYELGQLVLTEVYVDTHAHLKGIIQLPKILSFTPLPIYTVYTVNIIHSNDLD
YKYNLPDTMACTDSGHCWDTNQNQCIKNTNRLICLYGVD-NVMDKCLI-SIKNNKTEGCN
FHVRKY-NNPIVIQTKAGVLIGGSREDYKV-FRRKGDLDIPSHILTSSNISKMVTSKQGD
WLTIYGNIYSTTISGFDYNF----------------------------------------
------------------------------------------------------------
-----
>NJRO01000517.1:30662-31334(+):Aphaenogaster_fulva
-----------------------------NSGIYMEPAGQYLSYSGSIIIPFTYILPSLS
LIQKSYCPGHNRLINIHKGVLEHIKDITGTN--D---KFRGKRSLFPLVSILSGGLSVWN
TIEVQGIKSKLVEMSLQAVNIDNAISKLTNSQNIIIDRLGHMTAMVGDYSKALNKIINST
ECLNRDTEEFQLYVSNWLYSAPAEFISAYGSAITGKVSPSLLSSSNLHHVLLEHNDMKDT
ICITEPSTIYEFGQLILT------------------------------------------
------------------------------------------------------------
------------------------------------------------------------
------------------------------------------------------------
------------------------------------------------------------
-----
>NJRO01000991.1:45443-46634(+):Aphaenogaster_fulva
------------------------------------------------------------
------------------------------------------------------------
--TFQDQKSKLLEMSQQAISIDKAISKLTNSQNILIDRLGHISAMVGDYSKALNKVINST
DCLNRDTEEFQLYVTNWLYSAPAEFISAYGSAITGRVSPPLLSSSNLHHVLLEHNEMKDT
IYITEPSTVYEFGQLILTEVYVDTHAHLKGLIQLPKILSFTPMPIYTIYSVNILHNNNLD
YRYILPELMACTGSGDCWDTSQNRCIKNTNRLICLYGTD-NVMDKCLN-SLKLNKTDGCK
IHVRTH-TNPLVVQTKAGVLIGGSTESYKV-FKRKGDVDFPSSVVSSSNTSRMITSKYGD
WLTISNNIYSTTISGFDYNFSIYI-TSKDIPLNINIGKLTPEWDPIDKLTYDPIRFNNIH
GPDGLYILLITMNIIIFIMLLYII-----------LKKYIIPKNKNKRSTQAYNF-----
-----
>NJRL01000060.1:336011-336683(+):Aphaenogaster_rudis
-----------------------------NSGIYMEPAGQYLSYSGSIIIPFTYILPSLS
LIQKSYCPGHNRLINIHKGVLEHIKDITGTN--D---KFRGKRSLFPLVSILSGGLSVWN
TIEVQGIKSKLVEMSLQAINIDNAISKLTNSQNIITDRLGHMTAMVGDYSKALNKIINST
ECLNRDTEEFQLYVSNWLYSAPAEFISAYGSAITGKVSPSLLSSSNLHHVLLEHNDMKDT
ICITEPSTVYEFGQLILT------------------------------------------
------------------------------------------------------------
------------------------------------------------------------
------------------------------------------------------------
------------------------------------------------------------
-----
>NJRL01000603.1:60597-61788(+):Aphaenogaster_rudis
------------------------------------------------------------
------------------------------------------------------------
--TFQDQKSKLLEMSQQAISIDKAISKLTNSQNILIDRLGHISAMVGDYSKALNKVINST
DCLNRDTEEFQLYVTNWLYSAPAEFISAYGSAITGRVSSPLLSSSNLHHVLLEHNEMKDT
IYITEPSTVYEFGQLILTEVYVDTHAHLKGLIQLPKILSFTPMPIYTIYSVNILHNNNLD
YRYILPELMACTGSGDCWDTSQNRCIKNTNRLICLYGTD-NVMDKCLN-SLKLNKTDGCK
IHVRTH-TNPLVVQTKAGVLIGGSTESYKV-FKRKGDVDFPSSVVSSSNTSRMITSKYGD
WLTISNNIYSTTISGFDYNFSIYI-TSKDIPLDINIGKLTPEWDPIDKLTYDPIRFNNIH
GPDGLYILLITMNIIIFIMLLYII-----------LKKYIIPKNKNKRSTQAYNF-----
-----
>SGBU01000028.1:311813-312299(+):Nylanderia_fulva
------------------------------------------------------------
------CPGTSTLINLHRDVMNYIKDITMITNQK---PTRSKRFLFPIVSVLSGGLSMWN
TVEIQGIKNKISLMNEKTIMVDQMIAKLTTSQNIEMEKLGQIVAVIRDYSHTINRIINVI
DCLRKNEISLQSYVSNWLYFAPSEFLNSYGGALTGKVTPFLLSANNLRKIL---------
------------------------------------------------------------
------------------------------------------------------------
------------------------------------------------------------
------------------------------------------------------------
------------------------------------------------------------
-----
>YP_009336887
MGAFSSLCLLFILIGTSLSGTKTPVLLGLNHGLLLEPYGAYMSHYGFNYIPISFSIPTEL
PAGINPCVNKSMIELHHKSVLQFISNLVPNSTLDRSSGDRKKRWIPLISGILGSGIAIWN
RVSIQSMEKNMDTINRNIQNIYNHVKTLTSTTNRIIDDNNRIHHLVSEIISAINKVSDDV
QCVKSSYLSLSLWESSWTSLIVNLFVRASNAALTGKVTPDLLSASNLQVLLQEEATLHES
LYTKDPTLVYELSSFVPTII-TSSPPVIIGIMVLPKISLISSGHVYTVNSVPWLSG-EHA
YKIDRSGTVVISHAYDVWIPDPIECISHPGLLICPKKFFTERPDLCIKNILSQNKTDDCN
ILVKSRPLTPIALQLKTGVLLSAFDQGTASKIVQYKNKELRTSPLAKSDHPNYFFADSGH
MLMVEDKIYQLTELSHPYDFSVQPIDLANSSIDISQHLVVPDWTEISHVKDPPNLLTTLS
SHD----------LILYIIIVFFFSTFLVIYGKRTIKGYCMRKKNIRKRGEVSNFSNAHQ
MMSLH
