# Supplementary material for: Endoparasitoid lifestyle promotes endogenization and domestication of dsDNA viruses
Source: eLife. 2023 Jun 6;12:e85993. doi: 10.7554/eLife.85993 (PMC10259472; doi:10.7554/eLife.85993)
Supplement: Figure 1—source data 1. [file elife-85993-fig1-data1.zip › All_clusters/Cluster17755.aa.aln]

>AAN16988
---------------------MKCL----LCLAF--L-------------------------------------------FIGVNCKFTIVFP-HN-QKGNWKNVPSNY-HYCPSSSDLN-WHNDL-----IGTALQVKMPKSHKAIQADGWMCHASKWITTCDFRWYGPKYITHSIQSFTPSVEQCKESIEQTKQ-GT-WLN---PGFPPQSCGYA---TVTDA-EAVIVQVTPHHVLVDEYTGEWVDSQFINGKCSN-----DICLTVHNSTTWHS-D-YKVKGLCDSNLISMDITFFSEDGE----------LSSLGKAGTGFRSNYF-AYETGDKACK-MQYCKHWGVRLPSGVWFEMADKDL---FA----AAKFPEC------------PEGSSISAPSQTSVDVSLIQ-DVERILDYSLCQETWSKIRAGLPISPVDLSYLAPKNPGTGPAFTIIN--G--------------TLKYFETRYIRVDIAAPIL---------S--RM---VGMI-SG----T--NTERELWE-------------------------------DWAP------------------YEDVEIGPNGVLRTSS-G--Y-KFPLYMIGHGMLDSDLH-LSSKV--QVFEHPHIQD-A--ASQL-----------PD-DETLFFGDTGLSK-------N----------PIELVEGWFSG-----WKSSIASFFFIIGLIIG----------LFLVLRVGIYLCIK-L---KHT-RK-R--K-----------------IYADIEMNRLGK------------------------------------------------------------
>AAN16993
---------------------MKCL----LYLAL--L-------------------------------------------FIGVYCKFTTVFP-HN-KKGDWKNVPSNY-HYCPSSSDLN-WHNDL-----IGTALQVKMPKSHKAIQADGWMCHASKWVTTCDFRWYGPKYITHSIRSFTPSVEQCKESIEQTKQ-GT-WLN---PGFPPQSCGYA---TVTDA-EAVIVQVTPHHVLVDEYTGEWVDSQFINGKCSD-----DICPTVHNSTTWHS-D-YKVKGLCDSNLISMDITFFSEDGE----------LSSLGKEGTGFRSNYF-AYETGDKACK-MQYCKHWGVRLPSGVWFEMADKNL---FA----AAKFPEC------------PEGSSISAPSQTSVDVSLIQ-DVERILDYSLCQETWSKIRAGLPISPVDLSYLAPKNPGTGPAFTIIN--G--------------TLKYFETRYIRVDIAAPIL---------S--RM---VGMI-SG----T--TTERELWE-------------------------------DWAP------------------YEDVEIGPNGVLRTSS-G--Y-KFPLYMIGHGMLDSDLH-LSSKA--QVFEHPHIPD-A--TSQL-----------PD-DETLFFGDTGLSK-------D----------PIELVEGWFSG-----WKSSIASFFFIIGLIIG----------LFFVLRIGVYLCIK-L---KHT-NK-R--Q-----------------IYTDIEMNRLGK------------------------------------------------------------
>AAZ20272
---------------------MSIIS-YI-A-FL--LLID-------------------------------------------STLGIPIFVP-SG-QNISWQPVIQPFDYQCPIHGNL-PNTMGL-----SATKLTIKSPSVFSTDKVSGWICHAAEWKTTCDYRWYGPQYITHSIHPISPTIDECKRIISRIAS-GT-DED---LGFPPQSCGWA---SVTTV-SNTNYKVVPHSVHLEPYGGHWIDHDFNGGECRE-----KVCEMKGNHSIWITDE-TVQH-ECEKHIEEVEGIMYGNAPR----GD-----AI-Y-INNFIIDKHH-RVYRFGGSCR-MKFCNKDGIKFTRGDWVEKTAGTL------TNIYENIPEC------------ADGTLVSGHRPGLDLIDTVF-NLENVVEYTLCEGTKRKINKQEKLTSVDLSYLAPRIGGFGSVFRVRN--G--------------TLERGSTTYIRIEVEGPVV---------D-SL----NGID-PR----T--NASRVFWD-------------------------------DWE------------------LDGNIYQGFNGVYKGKDGK--I-HIPLNMIESGIIDDELQ-HAFQA--DIIPHPHYDD-D--E--------------IR-EDDIFFDNTGENG-------N----------PVDAVVEWVSG-----WGTSLKFFGMTLVALIL----------IFLLIRCCVACTYL-M---KKSKRP----AT--------------ES--HE--MRSLV-------------------------------------------------------------
>ABF06663
---------------------MSIIS-YI-A-FL--LLID-------------------------------------------STLGIPIFVP-SG-QNISWQPVIQPFDYQCPIHGNL-PNTMGL-----SATKLTIKSPSVFSTDKVSGWICHAAEWKTTCDYRWYGPQYITHSIHPISPTIDECKRIISRIAS-GT-DED---LGFPPQSCGWA---SVTTV-SNTNYKVVPHSVHLEPYGGHWIDHEFNGGECRE-----KVCEMKGNHSIWITDE-TVQH-ECEKHIEEVEGIMYGNAPR----GD-----AI-Y-INNFIIDKHH-RVYRFGGSCR-MKFCNKDGIKFTRGDWVEKTAGTL------TNIYANIPDC------------ADGTLVSGHRPGLDLIDTVF-NLENVVEYTLCEGTKRKINNQEKLTSVDLSYLAPRIGGFGSIFRVRN--G--------------TLERGSTTYIKIEVEGPIV---------D-SL----NGTD-PR----T--NASRVFWD-------------------------------DWE------------------LDGNIYQGFNGVYKGKDGK--I-HIPLNMIESGIIDDELQ-HAFQA--DIIPHPHYDD-A--E--------------IR-EDDIFFDYTGENG-------N----------PVDAVVEWVSG-----WGTSLKFFGTTLVALIL----------IFLLIRCCVACTYL-M---KKSKRP----AT--------------ES--HE--MRSFV-------------------------------------------------------------
>ABP01783
---------------------MKCL----LYLAF--L-------------------------------------------FIGVNCKFTIVFP-HN-QKGNWKNVPSNY-HYCPSSSDLN-WHNDL-----VGTALQVKMPKSHKAIQADGWMCHASKWVTTCDFRWYGPKYITHSIRSFTPSVEQCKESIEQTKQ-GT-WLN---PGFPPQSCGYA---TVTDA-EAAIVQVTPHHVLVDEYTGEWVDSQFINGKCSN-----DICPTVHNSTTWHS-D-YKVKGLCDSNLISMDITFFSEDGE----------LSSLGKKGTGFRSNYF-AYETGDKACK-MQYCKHWGVRLPSGVWFEMADKXL---FA----AARFPEC------------PEGSSISAPSQTSVDVSLIQ-DVERILDYSLCQETWSKIRAGLPISPVDLSYLAPKNPGTGPVFTIIN--G--------------TLKYFETRYIRVDIAAPIL---------S--RM---VGMI-SG----T--TTERVLWD-------------------------------DWAP------------------YEDVEIGPNGVLRTSS-G--Y-KFPLYMIGHGMLDSDLH-LSSKA--QVFEHPHIQD-A--ASQL-----------PD-GETLFFGDTGLSK-------N----------PIEFVEGWFSS-----WKSSIASFFFTIGLIIG----------LFLVLRVGIYLCIK-L---KHT-KK-R--Q-----------------IYTDIEMNRLGK------------------------------------------------------------
>ABW24036
---------------------MSIIS-YI-A-FL--LLID-------------------------------------------STLGIPIFVP-SG-RNISGQPVIQPFDYQCPIHGNL-PNTMGL-----SATKLTIKSPSVFSTDKVSGWICHAAEWKTTCDYRWYGPQYITHSIHPISPTIDECKRIISRIAS-GT-DED---LGFPPQSCGWA---SVTTV-SNTNYKVVPHSVHLGPYGGHWIDHEFNGGECRE-----KVCEMKGNHSIWITDE-TVQH-ECEKHIEEVEGIMYGNAPR----GD-----AI-Y-INNFIIDKHH-RVYRFGGSCR-MKFCNKDGIKFTRGDWVEKTAGTL------TNIYANIPEC------------ADGTLVSGHRPGLDLIDTVF-NLENVVEYTLCEGTKRKINNQEKLTSVDLSYLAPRIGGFGSVFRVRN--G--------------TLERGSTTYIKIEVEGPIV---------D-SL----NGTD-PR----T--NASRVFWD-------------------------------DWE------------------LDGNIYQGFNGVYKGKDGK--I-HIPLNMIESGIIDDELR-HAFQA--DIIPHPHYDD-D--E--------------IR-EDDIFFDNTGENG-------N----------PVDAVVEWVSG-----WGTSLKFFGTTLVALIL----------IFLLIRCCVACTYL-M---KKSKRP----AT--------------ES--HE--MRSFV-------------------------------------------------------------
>ACF37250
---------------------MKCL----LYLAF--L-------------------------------------------FIGVNCKFTIVFP-HN-QKGNWKNVPSNY-HYCPSSSDLN-WHNDL-----VGTALQVKMPKSHKAIQADGWMCHASKWVTTCDFRWYGPKYITHSIRSFTPSVEQCKESIEQTKQ-GT-WLN---PGFPPQSCGYA---TVTDA-EAAIVQVTPHHVLVDEYTGEWVDSQFINGKCSN-----DICPTVHNSTTWHS-D-YKVKGLCDSNLISMDITFFSEDGE----------LSSLGKKGTGFRSNYF-AYETGDKACK-MQYCKHWGVRLPSGVWFEMADKDL---FA----AARFPEC------------PEGSSISAPSQTSVDVSLIQ-DVERILDYSLCQETWSKIRAGLPISPVDLSYLAPKNPGTGPVFTIIN--G--------------TLKYFETRYIRVDIAAPIL---------S--RM---VGMI-SG----T--TTERVLWD-------------------------------DWAP------------------YEDVEIGPNGVLRTSS-G--Y-KFPLYMIGHGMLDSDLH-LSSKA--QVFEHPHIQD-A--ASQL-----------PD-GETLFFGDTGLSK-------N----------PIEFVEGWFSS-----WKSSIASFFFTIGLIIG----------LFLVLRVGIYLCIK-L---KHT-KK-R--Q-----------------IYTDIEMNRLGK------------------------------------------------------------
>ADO51773
------------MTS----SVIISV----ILLIS--F-------------------------------------------ITPSYSSLSIAFP-EN-TKLDWKPVTKNT-RYCPMGGEWF-LEPGL-----QEESFLSSTPIGATPSKSDGFLCHAAKWVTTCDFRWYGPKYITHSIHNIKPTRSDCDTALASYKS-GT-LVS---PGFPPESCGYA---SVTDS-EFLVIMITPHHVGVDDYRGHWVDPLFVGGECDQ-----SYCDTIHNSSVWIPAD-QTKKNICGQSFTPLTVTVAYDKTK------------EIAAGAIVFKSKYH-SHMEGARTCR-LSYCGRNGIKFPNGEWVSLDVKTK---IQEKPLLPLFKEC------------PAGTEVRSTLQSDGAQVLTS-EIQRILDYSLCQNTWDKVERKEPLSPLDLSYLASKSPGKGLAYTVIN--G--------------TLSFAHTRYVRMWIDGPVL---------K--EM---KGKRESP----S--GISSDIWT-------------------------------QWFK------------------YGDMEIGPNGLLKTAG-G--Y-KFPWHLIGMGIVDNELH-ELSEA--NPLDHPQLPH-A--QSIA-----------DD-SEEIFFGDTGVSK-------N----------PVELVTGWFTS-----WKESLAAGVVLILVVVL----------IYGVLRCFPVLCTT-C---RRPK-W-K--K---------GV-----ERSDSFEMRIFKPNNMR---------ARV--------------------------------------------
>ADO63663
------------MTS----SVIISV----ILLIS--F-------------------------------------------ITPSYSSLSIAFP-EN-TKLDWKPVTKNT-RYCPMGGEWF-LEPGL-----QEESFLSSTPIGATPSKSDGFLCHAAKWVTTCDFRWYGPKYITHSIHNIKPTRSDCDTALASYKS-GT-LVS---PGFPPESCGYA---SVTDS-EFLVIMITPHHVGVDDYRGHWVDPLFVGGECDQ-----SYCDTIHNSSVWIPAD-QTKKNICGQSFTPLTVTVAYDKTK------------EIAAGAIVFKSKYH-SHMEGARTCR-LSYCGRNGIKFPNGEWVSLDVKTK---IQEKPLLPLFKEC------------PAGTEVRSTLQSDGAQVLTS-EIQRILDYSLCQNTWDKVERKEPLSPLDLSYLASKSPGKGLAYTVIN--G--------------TLSFAHTRYVRMWIDGPVL---------K--EM---KGKRESP----S--GISSDIWT-------------------------------QWFK------------------YGDMEIGPNGLLKTAG-G--Y-KFPWHLIGMGIVDNELH-ELSEA--NPLDHPQLPH-A--QSIA-----------DD-SEEIFFGDTGVSK-------N----------PVELVTGWFTS-----WKESLAAGVVLILVVVL----------IYGVLRCFPVLCTT-C---RKPK-W-K--K---------GV-----ERSDSFEMRIFKPNNMR---------ARV--------------------------------------------
>ADO63668
------------MTS----SVTISV----ILLIS--F-------------------------------------------ITPSYSSLSIAFP-EN-TKLDWKPVTRNT-RYCPMGGEWF-LEPGL-----QEESFLSSTPIGATPSKSDGFLCHAAKWVTTCDFRWYGPKYITHSIHNIKPTRSDCDTALASYKS-GT-LVS---PGFPPESCGYA---SVTDS-EFLVIMITPHHVGVDDYRGHWVDPLFVGGECDQ-----SYCDTIHNSSVWIPAD-QTKKNICGQSFTPLTVTVAYDKTK------------EIAAGAIVFKSKYH-SHMEGARTCR-LSYCGRNGIKFPNGEWVSLDVKTK---IQEKPLLPLFKEC------------PAGTEVRSTLQSDGAQVLTS-EIQRILDYSLCQNTWDKVERKEPLSPLDLSYLASKSPGKGLAYTVIN--G--------------TLSFAHTRYVRMWIDGPVL---------K--EM---KGKRESP----S--GISSDIWT-------------------------------QWFK------------------YGDMEIGPNGLLKTAG-G--Y-KFPWHLIGMGIVDNELH-EVSEA--NPLDHPQLPH-A--QSIA-----------DD-SEEIFFGDTGVSK-------N----------PVELVTGWFTS-----WKESLAAGVVLILVVVL----------IYGVLRCFPVLCTT-C---RKPK-W-K--K---------GV-----ERSDSFEMRIFKPNNMR---------ARV--------------------------------------------
>AED98387
------------MLS----QVTLQA----FVVMC--L-------------------------------------------IYRAYSSLSIAFP-ES-TKLDWKPVTKNT-RYCPMGGEWF-LEPGL-----QEESFLSSTPIGATPSKSDGFLCHAAKWVTTCDFRWYGPKYITHSIHNIKPTRSDCDSALASYKS-GT-LIN---PGFPPDSCGYA---SVTDS-EFLVIMITPHHVGVDDYRGHWVDPLFVGGECDQ-----SYCDTIHNSSVWIPAD-TTKKNICGQSFTPLTVTVAYDKTK------------DISAGALVFKSKYH-SHMEGARTCR-LTYCGRTGIKFPNGEWVSLDIKTK---IQDKQLLPLFKEC------------PAGTEVRSTLQSDGAQVLTS-EIQRLLDYSLCQNTWEKVDRKEPLSPLDLSYLASKSPGKGLAYTVIN--G--------------TLSFAHTRYVRMWIDGPVL---------K--EL---KGKRESA----S--GIASDIWT-------------------------------QWFK------------------YGDMEIGPNGLLKTKS-G--Y-KFPWHLIGMGIVDNELH-ELSEA--NPLDHPQLPH-A--QSIA-----------DD-SEEIFFGDTGVSK-------N----------PVELVTGWFTS-----WKESLAAGVVLILTVVL----------IYGVLRCFPVLCMP-C---RKTK-W-K--K---------EV-----ERSDSFEMRIFKPNNMR---------ARV--------------------------------------------
>AED98392
------------MLS----QVTFQL----LVVGC--L-------------------------------------------ICQAYSSLSIAFP-ES-TKLDWKPVTKNT-RYCPMGGEWF-LDPGL-----QEESFPSSTPIGATPSKSDGFLCHAAKWVTTCDFRWYGPKYITHSIHNIKPTRSDCDSALASYKS-GT-LIN---PGFPPDSCGYA---SVTDS-EFLVIMITPHHVGVDDYRGHWVDPLFVGGECDQ-----SYCDTIHNSSVWIPAD-TKKKNICGQSFTPLTVTVAYDKTK------------DITAGALVFKSKYH-SHMEGARTCR-LTYCGRTGIKFPNGEWVSLDVKTK---IQEKQLLPLFKEC------------PAGTEVRSTLQSDGAQVLTS-EIQRLLDYSLCQNTWEKVDRKEPLSPLDLSYLASKSPGKGLAYTVIN--G--------------TLSFAHTRYVRMWIDGPVL---------K--EL---KGKRESA----S--GIASDIWT-------------------------------QWFK------------------YGDMEIGPNGLLKTKS-G--Y-KFPWHLIGMGIVDNELH-ELSEA--NPLDHPQLPH-A--QSIA-----------DD-SEEIFFGDTGVSK-------N----------PVELVTGWFTS-----WKESLAAGVVLILTVVL----------IYGVLRCFPVLCMP-C---KKPK-W-K--K---------GV-----ERSDSFEMRIFKPNNMR---------ARV--------------------------------------------
>AFJ94646
------------MDT-------L-IKILLIIV------------------------------------------------ILKSLHAHIEFVP-HD--LSKWRDISIEH-LDCPIYGDLS-NQATR------TTPVKYSSVQWGLKNNIDGYLCISAKWSVTCDYRWYGSKYISTSIEYVPTKESECRDAIKSSKN-EE-LVS---PHFMPENCGWN---NVLTE-SVTYTTVSSHEVKLDPYQMTFADSLFPGGKCSS-----SVCSTIYHQGVWINPSNN--LGFCKDPVDHQGQLYMA-GLV-GARGE-IV-KEV-WNLRSVFKPEIG-RSKHLTGSCW-MTYCDQRGLRFSDGEWAGFQIP--EI-SALKQVLLGLPEC------------KDDVLVHAHDTNTELREILE-HMDESALNAICQQEVRRAKERGVVSDWLLSMMTPFTEGLGPVYRLNK--G--------------KLEASMGYYRKVYIDSSNA---------P---QAFGQ----TE-------DKESVGWS-------------------------------DLVP-------KD-------A-DGAISSMYNGNVVINN-Q--I-KWAKNALGSHILDEISA-LEFET--PIVHHPHLTI-L--SVNH------------S-DLVSSTHPNGQGV-------N----------LIESVSHWAGGL----WASIGSGLMI----LVLVAL------VGFCTIKVCLAYVPS-I---WAQKNQ--------NGKRRGTT----SQRSTEQEMFELSA---------------V--------------------------------------------
>AFO67810
---------------------MLSY----LILAI--A-------------------------------------------VSPILGKIEIVFP-QH-TTGDWKRVPHEY-NYCPTSADKN-SHGTQ-----TGIPVELTMPKGLTTHQVEGFMCHAALWMTTCDFRWYGPKYITHSIHNEEPTDYQCLEAIKAYKD-GV-SFN---PGFPPQSCGYG---SVTDA-EAHIITVTPHSVKVDEYTGEWIDPHFIGGRCKG-----KICETVHNSTKWFT-S-SDGESVCSQLFTLVGGTFFSDSEE----------ITSMGLPETGIRSNYF-PYVSTEGICK-MPFCRKPGYKLKNDLWFQITDPDL---DKTVRDLPHIKDC------------DLSSSIITPGEHATDISLIS-DVERILDYALCQNTWSKIEAGEPITPVDISYLGPKNPGVGPVFTIIN--G--------------SLHYFTSKYLRVELESPVI---------P--RM---EGKV-AG----T--RIVRQLWD-------------------------------QWFP------------------FGEAEIGPNGVLKTKQ-G--Y-KFPLHIIGTGEVDNDIK-MERIV--KHWEHPHMEA-A--QTFL-------KKD-DT-EEVIYYGDTGVSK-------N----------PVELVEGWFSG-----WRSSIMGVLAVIIGFVI----------LIFLIRLIGLMS-S-F---CKPKRR-P--I-----------------YKSDVEMAHFR-------------------------------------------------------------
>AFO67815
---------------------MLSY----LILAL--A-------------------------------------------ISPILGKIEIVFP-QH-TAGDWKIVPHGY-NYCPTSADKN-SHGTQ-----TGIPVELTMPKGLTTHQVEGFMCHASLWMTTCDFRWYGPKYITHSIHNEEPNDYQCLEAIKAYKD-GI-SLN---PGFPPQSCGYG---SVTDA-EAQIITVTPHSVKVDEYTGEWIDPHFIGGRCKG-----KICETVHNSTKWFT-S-SDGESVCSQLFTLVGGTFFSDSEE----------LTSMGLPETGIRSNYF-PYVSTEGICK-MPFCRKPGYKLKNDLWFQITDPDL---DQTVRDLPHIKDC------------DLSSSIIAPGEHATDISLIS-DVERILDYALCQNTWSKIAAGEPITPVDISYLGPKNPGVGPVFTIIN--G--------------SLHYFTSKYLRVELESPVI---------P--RM---EGKV-AG----T--RIVRQLWN-------------------------------QWFP------------------FGEAEIGPNGVLKTKQ-G--Y-KFPLHIIGTGEVDNDIR-MEKIV--KHWEHPHIEA-A--QTFL-------KKD-DT-DEVIYYGDTGVSK-------N----------PVELVEGWFSS-----WRSSIMGVLAVIIGFVI----------LVFLIRLIGFVS-S-L---CKPKKR-P--I-----------------YKSDVEMAHFR-------------------------------------------------------------
>AFO67820
---------------------MLSY----LILAL--A-------------------------------------------ISPILGKIEIVFP-QH-TAGDWKIVPHGY-NYCPTSADKN-SHGTQ-----TGIPVELTMPKGLTTHQVEGFMCHASLWMTTCDFRWYGPKYITHSIHNEEPNDYQCLEAIKAYKD-GI-SFN---PGFPPQSCGYG---SVTDA-EAQIITVTPHSVKVDEYTGEWIDPHFIGGRCKG-----KICETVHNSTKWFT-S-SDGESVCSQLFTLVGGTFFSDSEE----------LTSMGLPETGIRSNYF-PYVSTEGICK-MPFCRKPGYKLKNDLWFQITDPDL---DQTVRDLPHIKDC------------DLSSSIIAPGEHATDISLIS-DVERILDYALCQNTWSKIAAGEPITPVDISYLGPKNPGVGPVFTIIN--G--------------SLHYFTSKYLRVELESPVI---------P--RM---EGKV-AG----T--RIVRQLWN-------------------------------QWFP------------------FGEAEIGPNGVLKTKQ-G--Y-KFPLHIIGTGEVDNDIR-MEKVV--KHWEHPHIEA-A--QTFL-------KKD-DT-DEVIYYGDTGVSK-------N----------PVELVEGWFSS-----WRSSIMGVLAVIIGFVI----------LLFLIRLIGLVS-S-L---CRPKKR-P--I-----------------YKSDVEMAHFR-------------------------------------------------------------
>AFO67825
---------------------MLSY----LILAI--V-------------------------------------------VSPILGKIEIVFP-QH-TTGDWKRVPHEY-NYCPTSADKN-SHGTQ-----TGIPVELTMPKGLTTHQVEGFMCHSALWMTTCDFRWYGPKYITHSIHNEEPTDYQCLEAIKAYKD-GV-SFN---PGFPPQSCGYG---TVTDA-EAHIITVTPHSVKVDEYTGEWIDPHFIGGRCKG-----KICETVHNSTKWFT-S-SDGESVCSQLFTLVGGTFFSDSEE----------ITSMGLPETGIRSNYF-PYISTEGICK-MPFCRKPGYKLKNDLWFQITDPDL---DQTVRDLPHIKDC------------DLSSSIITPGEHATDISLIS-DVERILDYALCQNTWSKIEAGEPITPVDISYLGPKNPGVGPVFTIIN--G--------------SLHYFTSKYLRVELECPVI---------P--RM---EGKV-AG----T--RIVRQLWD-------------------------------QWFP------------------FGEAEIGPNGVLKTKQ-G--Y-KFPLHIIGTGEVDNDIK-MERIV--KHWEHPHIEA-A--QTFL-------KKD-DT-EEVIYYGDTGVSK-------N----------PVELVEGWFSG-----WRSSIMGVLAVIVGFVL----------VIFLIRLIGLIS-S-F---CKPKRR-P--I-----------------YKSDVEMAHFR-------------------------------------------------------------
>AFO67830
---------------------MLSY----LIFVL--A-------------------------------------------VSPILGKIEIVFP-QH-TTGDWKRVPHEY-NYCPTSADKN-SHGTQ-----TGIPIELTMPKGLTTHQVEGFMCHAALWMTTCDFRWYGPKYITHSIHNEEPTDYQCLEAIKAYKD-GA-SFN---PGFPPQSCGYG---SVTDA-EAHIITVTPHSVKVDEYTGEWIDPHFIGGRCKG-----KICETVHNSTKWFT-S-SDGESVCSQLFTLVGGTFFSDSEE----------ITSMGLPETGIRSNYF-PYVSTEGICK-MPFCRKPGYKLKNDLWFQITDPDL---DQTVKDLPHIKDC------------DLSSSIITPGEHATDISLIS-DVERILDYALCQNTWSKIEAGEPITPVDISYLGPKNPGVGPVFTIIN--G--------------SLHYFTSKYLRVELESPVI---------P--RM---EGKV-AG----T--RIVRQLWD-------------------------------QWFP------------------FGEAEIGPNGVLKTKQ-G--Y-KFPLHIIGTGEVDNDIK-MERIV--KHWEHPHIEA-A--QTFL-------KKD-DT-EEVIYYGDTGVSK-------N----------PVELVEGWFSG-----WRSSIMGVLAVIIGFVI----------LIFLIRLIGLMS-S-F---CKPRRR-P--I-----------------YKSDVEMAHFR-------------------------------------------------------------
>AFO67845
---------------------MLSY----LILAI--I-------------------------------------------VSPILGKIEIVFP-QH-TTGDWKRVPHEY-NYCPTSADKN-SHGTQ-----TGIPVELTMPKGLTTHQVDGFMCHSALWMTTCDFRWYGPKYITHSIHNEEPTDYQCLEAIKAYKD-GV-SFN---PGFPPQSCGYG---TVTDA-EAHIITVTPHSVKVDEYTGEWIDPHFIGGRCKG-----KICETVHNSTKWFT-S-SDGESVCSQLFTLVGGTFFSDSEE----------ITSMGLPETGIRSNYF-PYISTEGICK-MPFCRKPGYKLKNDLWFQITDPDL---DKTVRDLPHIKDC------------DLSSSIITPGEHATDISLIS-DVERILDYALCQNTWSKIEAGEPITPVDLSYIGPKNPGVGPVFTVIN--G--------------SLHYFTSKYLRVELESPVI---------P--RM---EGRV-AG----T--RIVRQLWD-------------------------------QWFP------------------FGEAEIGPNGVLKTKQ-G--Y-KFPLHIIGTGEVDSDIK-MERIV--KHWEHPHIEA-A--QTYL-------KKD-DT-EEVIYYGDTGVSK-------N----------PVELVEGWFSG-----WRSSIMGVVAVIIGFVI----------LIFLIRLIGVLS-S-L---FRPKRR-P--I-----------------YKSDVEMAHFR-------------------------------------------------------------
>AFO67850
---------------------MLSY----LILAI--I-------------------------------------------VSPILGKIEIVFP-QH-TTGDWKRVPHEY-NYCPTSADKN-SHGTQ-----TGIPVELTMPKGLTTHQVDGFMCHSALWMTTCDFRWYGPKYITHSIHNEEPTDYQCLEAIKAYKD-GV-GFN---PGFPPQSCGYG---TVTDA-EAHIITVTPHSVKVDEYTGEWIDPHFIGGRCKG-----KICETVHNSTKWFT-S-SDGESVCSQLFTLVGGTFFSDSEE----------ITSMGLPETGIRSNYF-PYISTEGICK-MPFCRKPGYKLKNDLWFQITDPDL---DKTVRDLPHIKDC------------DLSSSIITPGEHATDISLIS-DVERILDYALCQNTWGKIEAGEPITPVDLSYLGPKNPGVGPVFTIIN--S--------------SLHYFTSKYLRVELESPVI---------P--RM---EGRV-AG----T--RIVRQLWD-------------------------------QWFP------------------FGEAEIGPNGVLKTKQ-G--Y-KFPLHIIGTGEVDSDIK-MERIV--KHWEHPHIEA-A--QTYL-------KKD-DT-EEVIYYGDTGISK-------N----------PVELVEGWFSG-----WRSSIMGVVAVIIGFVI----------LIFLIRLIGVLS-S-L---FRPKRR-P--I-----------------YKSDVEMAHFR-------------------------------------------------------------
>AHA42510
------------MTS----SVTISV----ILLIS--F-------------------------------------------ITPLYSYLSIAFP-EN-TKLDWKPVTKST-RYCPMGGEWF-LEPGL-----QEESFLSSTPIGATPSKSDGFLCHAAKWVTTCDFRWYGPKYITHSIHNIKPTRSDCDTALASYKS-GT-LVS---PGFPPESCGYA---SVTDS-EFLVIMITPHHVGVDDYRGHWVDPLFVGGECDQ-----SYCDTIHNSSVWIPAD-QTKKNICGQSFTPLTVTVAYDKTK------------EIAAGGIVFKSKYH-SHMEGARTCR-LSYCGRNGIKFPNGEWVSLDVKTK---IQEKPLLPLFKEC------------PAGTEVRSTLQSDGAQVLTP-EIQRILDYSLCQNTWDKVERKEPLSPLDLSYLASKSPGKGLAYTVIN--G--------------TLSFAHTRYVRMWIDGPVL---------K--EP---KGKRESP----S--GISSDIWT-------------------------------QWFK------------------YGDMEIGPNGLLKTAG-G--Y-KFPWHLIGMGIVDNELH-ELSEA--NPLDHPQLPH-A--QSIA-----------DD-SEEIFFGDTGVSK-------N----------PVELVTGWFTS-----WKESLAAGVVLILVVVL----------IYGVLRCFPVLCTT-C---RKPK-W-K--K---------GV-----ERSDSFEMRIFKPNNMR---------ARV--------------------------------------------
>AHA42520
------------MTS----SVTISV----ILLIS--F-------------------------------------------ITPLYSYLSIAFP-EN-TKLDWKPVTKST-RYCPMGGEWF-LEPGL-----QEESFLSSTPIGATPSKSDGFLCHAAKWVTTCDFRWYGPKYITHSIHNIKPTRSDCDTALASYKS-GT-LVS---PGFPPESCGYA---SVTDS-EFLVIMITPHHVGVDDYRGHWVDPLFVGGECDQ-----SYCDTIHNSSVWIPAD-QTKKNICGQSFTPLTVTVAYDKTK------------EIAAGGIVFKSKYH-SHMEGARTCR-LSYCGRNGIKFPNGEWVSLDVKTK---IQEKPLLPLFKEC------------PAGTEVRSTLQSDGAQVLTS-EIQRILDYSLCQNTWDKVERKEPLSPLDLSHLASKSPGKGLAYTVIN--G--------------TLSFAHTRYVRMWIDGPVL---------K--EP---KGKRESP----S--GISSDIWT-------------------------------QWFK------------------YGDMEIGPNGLLKTAG-G--Y-KFPWHLIGMGIVDNELH-ELSEA--NPLDHPQLPH-A--QSIA-----------DD-SEEIFFGDTGVSK-------N----------PVELVTGWFTS-----WKESLAAGVVLILVVVL----------IYGVLRCFPVLCTT-C---RKPK-W-K--K---------GV-----ERSDSFEMRIFKPNNMR---------ARV--------------------------------------------
>AHA42525
------------MTS----SVTISV----ILLIS--F-------------------------------------------ITPLYSYLSIAFP-EN-TKLDWKPVTKST-RYCPMGGEWF-LEPGL-----QEESFLSSTPIGATPSKSDGFLCHAAKWVTTCDFRWYGPKYITHSIHNIKPTRSDCDTALASYKS-GT-LVS---PGFPPESCGYA---SVTDS-EFLVIMITPHHVGVDDYRGHWVDPLFVGGECDQ-----SYCDTIHNSSVWIPAD-QTKKNICGQSFTPLTVTVAYDKTK------------EIAAGGIVFKSKYH-SHMEGARTCR-LSYCGRNGIKFPNGEWVSLDVKTK---IQEKPLLPLFKEC------------PAGTEVRSTLQSDGAQVLTS-EIQRILDYSLCQNTWDKVERKEPLSPLDLSYLASKSPGKGLAYTVIN--G--------------TLSFAHTRYVRMWIDGPVL---------K--EP---KGKRESP----S--GISSDIWT-------------------------------QWFK------------------YGDMEIGPNGLLKTAG-G--Y-KFPWHLIGMGIVDNELH-ELSEA--NPLDHPQLPH-A--QSIA-----------DD-SEEIFFGDTGVSK-------N----------PVELVTGWFTS-----WKESLAAGVVLILVVVL----------IYGVLRCFPVLCTT-C---RKPK-W-K--K---------GV-----ERSDSFEMRIFKPNNMR---------ARV--------------------------------------------
>AHD46108
------------MDT-------L-IKILLIIV------------------------------------------------ILKSLHAHIEFVP-HD--LSKWRDISIEH-LDCPIYGDLS-NQATR------TTPVKYSSVQWGLKNNIDGYLCISAKWSVTCDYRWYGSKYISTSIEYVPTKESECRDAIKSSKN-GE-LVS---PHFMPENCGWN---NVLTE-SVTYTTVSSHEVKLDPYQMTFVDSLFPGGKCSS-----SVCSTIYHQGVWINPSHN--LGFCKDPVDHQGQLYMA-GLV-GAHGD-IV-REV-WNLRSVFKPEIG-RSKHLTGSCW-MTYCDQRGLRFSDGEWAGFQIP--EI-SALKQVLLGLPEC------------KDDVLVHAHDTNTELREILE-HMDESALNAICQQEVRRAKERGVVSDWLLSMMTPFTEGLGPVYRLNK--G--------------KLEASMGYYRKVYIDSSNT---------P---QAFGQ----TE-------DKESVGWS-------------------------------DLVP-------KD-------A-DGAISSMYNGNVVINN-Q--I-KWAKNALGSHILDEISA-LEFET--PVVHHPHLTI-L--SVNH------------S-DLVSSTHPNGQGV-------N----------LIESVSHWAGGL----WASIGSGLMI----LVLVAL------VGFCTIKVCLAYVPS-I---WAQKNR--------NGKRRGTT----SQRSTEQEMFELSA---------------V--------------------------------------------
>AHD46114
------------MDT-------L-IKILLIIV------------------------------------------------ILKSLHAHIEFVP-HD--LSKWRDISIGH-LDCPIYGDLS-NQATR------TIPVKYSSVQWGLKNNIDGYLCISAKWSVTCDYRWYGSKYISTSIEYVPTKESECRDAIKSSKN-GE-LVS---PHFMPENCGWN---NVLTE-SVTYTTVSSHEVKLDPYQMTFVDSLFPGGKCSS-----SVCSTIYHQGVWINPSHN--LGFCKDPVDHQGQLYMA-GLV-GAHGD-IV-KEV-WNLRSVFKPEIG-RSKHLTGSFW-MTYCGQKGLRFSDGEWAGFQIP--EI-SALKQVLLGLPEC------------KDNVLVHAHDTNTELREILE-HMDESALNAICQQEVRRAKERGVVSDWLLSMMTPFTEGLGPVYRLNK--G--------------KLEASMGYYRKVYIDSSNT---------P---QAFGQ----TE-------DKESVGWS-------------------------------DLVP-------KD-------A-DGAISSMYNGNVVINN-Q--I-KWAKNALGSHILDEISA-LEFET--PVVHHPHLTI-L--SVNH------------S-DLVSSTHPNGQGV-------N----------LIESVSHWAGGL----WASIGSGLMI----LVLVAL------IGFCTIKVCLAYIPS-I---WAQKNR--------KGKRRGTT----SQRSTEQEMFELSA---------------V--------------------------------------------
>AHD46124
------------MDT-------L-IKILLIIV------------------------------------------------ILKSLHAHIEFVP-HD--LSKWRDISIEH-LDCPIYGDLS-NQATR------TTPVKYSSVQWGLKNNVDGYLCISAKWSVTCDYRWYGSKYISTSIEYVPTKESECRDAIKSSKN-GE-LVS---PHFMPENCGWN---NVLTE-SVTYTTVSSHEVKLDPYQMTFVDSLFPGGKCSS-----SVCSTIYHQGVWISPSDN--LGFCKDPVDHQGQLYMA-GLV-GAHGE-IV-KEV-WNLRSVFKPEIG-RSKHLTGSCW-MTYCDQRGLRFSDGEWAGFQVP--KI-SALKQVLLGLPEC------------KDDVLVHAHDTNTELREILE-HMDESALNAICQQEVRRAKERGVVSDWLLSMMTPFTEGLGPVYRLNK--G--------------KLEASMGYYRKVYIDSSNA---------P---QAFGQ----TE-------DKESVGWS-------------------------------DLVP-------KD-------A-DGAISSMYNGNVVINN-Q--I-KWAKNALGSHILDEISA-LEFET--PVVHHPHLTI-L--SVNH------------S-DLVSSTHPNGQGV-------N----------LIESVSHWAGGL----WASIGSGLMI----LVLVAL------VGFCTIKVCLAYVPS-I---WAQKNR----------KRRGTT----SQRSTEQEMFELSA---------------V--------------------------------------------
>AHK23693
---------------------MKCL----LYLAF--L-------------------------------------------FIGVNCKFTIVFP-HN-QKGNWKNVPSNY-HYCPSSSDLN-WHNDL-----VGTALQVKMPKSHKAIQADGWMCHASKWVTTCDFRWYGPKYITHSIRSFTPSVEQCKESIEQTKQ-GT-WLN---PGFPPQSCGYA---TVTDA-EAAIVQVTPHHVLVDEYTGEWVDSQFINGKCSN-----DICPTVHNSTTWHS-D-YKVKGLCDSNLISMDITFFSEDGE----------LSSLGKKGTGFRSNYF-AYETGDKACK-MQYCKHWGVRLPSGVWFEMANKDL---FA----AARFPEC------------PEGSSISAPSQTSVDVSLIQ-DVERILDYSLCQETWSKIRAGLPISPVDLSYLAPKNPGTGPVFTIIN--G--------------TLKYFETRYIRVDIAAPIL---------S--RM---VGMI-SG----T--TKERVLWD-------------------------------DWAP------------------YEDVEIGPNGVLRTSS-G--Y-KFPLYMIGHGMLDSDLH-LSSKA--QVFEHPHIQD-A--ASQL-----------PD-GETLFFGDTGLSK-------N----------PIEFVEGWFSS-----WKSSIASFFFTIGLIIG----------LFLVLRVGIYLCIK-L---KHT-KK-R--Q-----------------IYTDIEMNRLGK------------------------------------------------------------
>AHK23718
---------------------MKCL----LYLAF--L-------------------------------------------FIGVNCKFTIVFP-HN-QKGNWKNVPSNY-HYCPSSSDLN-WHNDL-----LGTALQVKMPKSHKAIQADGWMCHASKWVTTCDFRWYGPKYITHSIRSFTPSVEQCKESIEQTKQ-GT-WLN---PGFPPQSCGYA---TVTDA-EAAIVQVTPHHVLVDEYTGEWVDSQFINGKCSN-----DICPTVHNSTTWHS-D-YKVKGLCDSNLISMDITFFSEDGE----------LSSLGKKGTGFRSNYF-AYETGDKACK-MQYCKHWGVRLPSGVWFEMANKDL---FA----AARFPEC------------PEGSSISAPSQTSVDVSLIQ-DVERILDYSLCQETWSKIRAGLPISPVDLSYLAPKNPGTGPVFTIIN--G--------------TLKYFETRYIRVDIAAPIL---------S--RM---VGMI-SG----T--TKERVLWD-------------------------------DWAP------------------YEDVEIGPNGVLRTSS-G--Y-KFPLYMIGHGMLDSDLH-LSSKA--QVFEHPHIQD-A--ASQL-----------PD-GETLFFGDTGLSK-------N----------PIEFVEGWFSS-----WKSSIASFFFTIGLIIG----------LFLVLRVGIYLCIK-L---KHT-KK-R--Q-----------------IYTDIEMNRLGK------------------------------------------------------------
>AIP90495
---------------------MLSY----LILAI--I-------------------------------------------VSPILGKIEIVFP-QH-TTGDWKRVPHEY-NYCPTSADKN-SHGTQ-----TGIPVELTMPKGLTTHQVDGFMCHSALWMTTCDFRWYGPKYITHSIHNEEPTDYQCLEAIKAYKD-GV-SFN---PGFPPQSCGYG---TVTDA-EAHIITVTPHSVKVDEYTGEWIDPHFIGGRCKG-----KICETVHNSTKWFT-S-SDGESVCSQLFTLVGGTFFSDSEE----------ITSMGLPETGMRSNYF-PYISTEGICK-MPFCRKPGYKLKNDLWFQITDPDL---DKTVRDLPHIKDC------------DLSSSIITPGEHATDISLIS-DVERILDYALCQNTWSKIEAGEPITPVDLSYLGPKNPGVGPVFTVIN--G--------------SLHYFTSKYLRVELESPVI---------P--RM---EGRV-AG----T--RIVRQLWD-------------------------------QWFP------------------FGKAEIGPNGVLKTKQ-G--Y-KFPLHIIGTGEVDSDIK-MERIV--KHWEHPHIEA-A--QTFL-------KKD-DT-EEVIYYGDTGVSK-------N----------PVELVEGWFSG-----WRSSIMGVVAVIIGFVI----------LIFLIRLIGVLS-S-L---FRQKRR-P--I-----------------YKSDVEMAHFR-------------------------------------------------------------
>AIU34417
---------------------MSIIS-YI-A-FF--LLID-------------------------------------------STLGIPIFVP-SG-QNISWQPVIQPFDYQCPIHGNL-PNTMGL-----SATKLTIKSPSVFSTDKVSGWICHAAEWKTTCDYRWYGPQYITHSIHPISPTIDECKRIISRIAS-GT-DED---LGFPPQSCGWA---SVTTV-SNTNYKVVPHSVHLEPYGGHWIDHEFNGGECRE-----KVCEMKGNHSIWITDE-TVQH-ECEKHIEEVEGIMYGNAPR----GD-----AI-Y-INNFIIDKHH-RVYRFGGSCR-MKFCNKDGIKFTRGDWVEKTAGAL------TDIYANIPEC------------ADGTLVSGHRPGLDLIDTVF-NLENVVEYTLCEGTKRKINNQEKLTSVDLSYLAPRIGGFGSVFRVRN--G--------------TLERGSTTYIKIEVEGPIV---------D-SL----SGTD-PR----T--NASRVFWD-------------------------------DWE------------------LDGNIYQGFNGVYKGKDGK--I-HIPLNMIESGIIDDELQ-HAFQA--DIIPHPHYDD-D--E--------------IR-EDDIFFDNTGENG-------N----------PVDAVVEWVSG-----WGTSLKFFGMTLVALIL----------IFLLIRCCVACTYL-M---KKSKRP----AA--------------ES--HE--MRSFV-------------------------------------------------------------
>AJG05823
------------MEG----INIEIII-LILTMSY--PILVAPQLL--------------------------------------------YNYP-FN-CRKGPK-MTLDG-LTCPLDFNTFNLDSKD-----NVEAGTMCRPNPLSKDIEDGFLCYKDTWVTTCEETWYFSKTVKNHIIHEHITKDECVEALATYKL-GK-HVE---PFFPAPSCYWS---ATNEE-RATFVNIQPHGVLLDPYSGKIKDPLIDSDNCDN-----DFCVTRSHQTHWLRNRKPDIMERCNNETWECHPIKIYYGWVSKKKNQETSTTFNYVQTGRVIESQYI-GHILITDLCI-MTFCNRDGYLFPDGSWWEIKYSLYHAFTKDHTVLNNARKCSDRTHGDHLTEVQKDKKVGYEDLEINLEGLEM-RQKSRSINMMCLNRLAEIRNTHHINVLDMSYLTPKHPGRGLAYYFSQ--DQ-------KNSSQYHVKVLDCDYKLIHIHDADIKGFVNITKYP-EPN-VTILGLKDNLTFADLGISRCQDLTPL--NGSRNISCEESPGPLHSDDSRLSNGKRFWTKHSFQGANFH--------EHPGVRIGVNGITYDIR-KQIL-RFPSTSNLLWDLPSYYS-TKHRV--HFFQHPTKHE-I--RKNFTGSDSRDIDVLDD-LINRHINRTDFPTRIRNWIGN----------IEDKVEHFFSNI-----GGTIKTIISLVLFVIG----------TLISIKVWKKCKRH-P------KKT-K--KV--------------TQ--I--KLNDYEKTYG-RRDTSNNNNDDLYETI--E-NGGTVY----SPFHV---------------------
>AKE31706
---------------------MKCL----LYLAF--L-------------------------------------------FIGVNCKFTIVFP-HN-RKGNWKNVPSNY-HYCPSSSDLN-WHNDL-----IGTALQVKMPKSHKAIQADGWMCHASKWVTTCDFRWYGPEYITHSIRSFTPSVEQCKESIEQTKQ-GT-WLN---PGFPPQSCGYA---TVTDA-EAAIVQVTPHHVLVDEYTGEWVDSQFINGKCSN-----DICPTVHNSTTWHS-D-YKVKGLCDSNLISMDITFFSEDGE----------LSSLGKEGTGFRSNYF-AYETGDKACK-MQYCKHWGVRLPSGVWFEMADKDL---FA----AARFPEC------------PEGSSISAPSQTSVDVSLIQ-DVERILDYSLCQETWSKIRAGLPISPVDLSYLAPKNPGTGPVFTIIN--G--------------TLKYFETRYIRVDIAAPIL---------S--RM---VGMI-SG----T--TTERELWD-------------------------------DWAP------------------FEDVEIGPNGVLRTSS-G--Y-KFPLYMIGHGMLDSDLH-LSSKA--QVFEHPHIQD-A--ASQL-----------PD-DETLFFGDTGLSK-------N----------PIEFVEGWFSS-----WKSSIASFCFIIGLIIG----------LFLVLRVGIYLCIK-L---KHT-KK-R--Q-----------------IYTDIEMNRLGK------------------------------------------------------------
>AKE31711
---------------------MKCL----LYLAF--L-------------------------------------------FIGVNCKFTIVFP-HN-RKGNWKNVPSNY-HYCPSSSDLN-WHNDL-----IGTALQVKMPKSHKAIQADGWMCHASKWVTTCDFRWYGPKYITHSIRSFTPSVEQCKESIEQTKQ-GT-WLN---PGFPPQSCGYA---TVTDA-EAAIVQVTPHHVLVDEYTGEWVDSQFINGKCSN-----DICPTVHNSTTWHS-D-YKVKGLCDSNLISMDITFFSEDGE----------LSSLGKEGTGFRSNYF-AYETGDKACK-MQYCKHWGVRLPSGVWFEMADKDL---FA----AARFPEC------------PEGSSISAPSQTSVDVSLIQ-DVERILDYSLCQETWSKIRAGLPISPVDLSYLAPKNPGTGPVFTIIN--G--------------TLKYFETRYIRVDIAAPIL---------S--RM---VGII-SG----T--TTERELWD-------------------------------DWAP------------------FEDVEIGPNGVLRTSS-G--Y-KFPLYMIGHGMLDSDLH-LSSKA--QVFEHPHIQD-A--ASQL-----------PD-DETLFFGDTGLSK-------N----------PIEFVEGWFSS-----WKSSIASFCFIIGLIIG----------LVLVLRVGIYLCIK-L---KHT-KK-R--Q-----------------IYTDIEMNRLGK------------------------------------------------------------
>AKE31716
---------------------MKCL----LYLAF--L-------------------------------------------FIGVNCKFTIVFP-HN-RKGNWKNVPSNY-HYCPSSSDLN-WHNDL-----IGTALQVKMPKSHKAIQADGWMCHASKWVTTCDFRWYGPEYITHSIRSFTPSVEQCKESIEQTKQ-GT-WLN---PGFPPQSCGYA---TVTDA-EAAIVQVTPHHVLVDEYTGEWVDSQFINGKCSN-----DICPTVHNSTTWHS-D-YKVKGLCDSNLISMDITFFSEDGE----------LSSLGKEGTGFRSNYF-AYETGDKACK-MQYCKHWGVRLPSGVWFEMADKDL---FA----AARFPEC------------PEGSSISAPSQTSVDVSLIQ-DVERILDYSLCQETWSKIRAGLPISPVDLSYLAPKNPGTGPVFTIIN--G--------------TLKYFETRYIRVDIAAPIL---------S--RM---VGMI-SG----T--TTERELWD-------------------------------DWAP------------------FEDVEIGPNGVLRTSS-G--Y-KFPLYMIGHGMLDSDLH-LSSKA--QVFEHPHIQD-A--ASQL-----------PD-DETLFFGDTGLSK-------N----------PIEFVEGWFSS-----WKSSIASFCFIIGLIIG----------LVLVLRVGIYLCIK-L---KHT-KK-R--Q-----------------IYTDIEMNRLGK------------------------------------------------------------
>AKE31726
---------------------MKCL----LYLAF--L-------------------------------------------FIGVNCKFTIVFP-HN-RKGNWKNVPSNY-HYCPSSSDLN-WHNDL-----IGTALQVKMPKSHKAIQADGWMCHASKWVTTCDFRWYGPKYITHSIRSFTPSVEQCKESIEQTKQ-GT-WLN---PGFPPQSCGYA---TVTDA-EAAIVQVTPHHVLVDEYTGEWVDSQFINGKCSN-----DICPTVHNSTTWHS-D-YKVKGLCDSNLISMDITFFSEDGE----------LSSLGKEGTGFRSNYF-AYETGDKACK-MQYCKHWGVRLPSGVWFEMADKDL---FA----AARFPEC------------PEGSSISAPSQTSVDVSLIQ-DVERILDYSLCQETWSKIRAGLPISPVDLSYLAPKNPGTGPVFTIIN--G--------------TLKYFETRYIRVDIAAPIL---------S--RM---VGMI-SG----T--TTERELWD-------------------------------DWAP------------------YEDVEIGPNGVLRTSS-G--Y-KFPLYMIGHGMLDSDLH-LSSKA--QVFEHPHIQD-A--ASQL-----------PD-DETLFFGDTGLSK-------N----------PIEFVEGWFSS-----WKSSIASFCFIIGLIIG----------LFLVLRVGIYLCIK-L---KHT-KK-R--Q-----------------IYTDIEMNRLGK------------------------------------------------------------
>AKE31742
---------------------MKCL----LYLAF--L-------------------------------------------FIGVNCKFTIVFP-HN-RKGNWKNVPSNY-HYCPSSSDLN-WHNDL-----IGTALQVKMPKSHKAIQADGWMCHASKWVTTCDFRWYGPKYITHSIRSFTPSVEQCKESIEQTKQ-GT-WLN---PGFPPQSCGYA---TVTDA-EAAIVQVTPHHVLVDEYTGEWVDSQFINGKCSN-----DICPTVHNSTTWHS-D-YKVKGLCDSNLISMDITFFSEDGE----------LSSLGKEGTGFRSNYF-AYETGDKACK-MKYCKHWGVRLPSGVWFEMADKDL---FA----AARFPEC------------PEGSSISAPSQTSVDVSLIQ-DVERILDYSLCQETWSKIRAGLPISPVDLSYLAPKNPGTGPVFTIIN--G--------------TLKYFETRYIRVDIAAPIL---------S--RM---VGMI-SG----T--TTERELWD-------------------------------DWAP------------------YEDVEIGPNGVLRTSS-G--Y-KFPLYMIGHGMLDSDLH-LSSKA--QVFEHPHIQD-A--ASQL-----------PD-DETLFFGDTGLSK-------N----------PIEFVEGWFSS-----WKSSIASFCFIIGLIIG----------LFLVLRVGIYLCIK-L---KHT-KK-R--Q-----------------IYTDIEMNRLGK------------------------------------------------------------
>AKE31752
---------------------MKCL----LYLAF--L-------------------------------------------FIGVNCKFTIVFP-HN-RKGNWKNVPSNY-HYCPSSSDLN-WHNDL-----IGTALQVKMPKSHKAIQADGWMCHASKWVTTCDFRWYGPKYITHSIRSFTPSVEQCKESIEQTKQ-GT-WLN---PGFPPQSCGYA---TVTDA-EAAIVQVTPHHVLVDEYTGEWVDSQFINGKCSN-----DICPTVHNSTTWHS-D-YKVKGLCDSNLISMDITFFSEDGE----------LSSLGKEGTGFRSNYF-AYETGDKACK-MRYCKHWGVRLPSGVWFEMADKDL---FA----AARFPEC------------PEGSSISAPSQTSVDVSLIQ-DVERILDYSLCQETWSKIRAGLPISPVDLSYLAPKNPGTGPVFTIIN--G--------------TLKYFETRYIRVDIAAPIL---------S--RM---VGMI-SG----T--TTERELWD-------------------------------DWAP------------------YEDVEIGPNGVLRTSS-G--Y-KFPLYMIGHGMLDSDLH-LSSKA--QVFEHPHIQD-A--ASQL-----------PD-DETLFFGDTGLSK-------N----------PIEFVEGWFSS-----WKSSIASFCFIIGLIIG----------LFLVLRVGIYLCIK-L---KHT-KK-R--Q-----------------IYTDIEMNRLGK------------------------------------------------------------
>AKE31777
---------------------MKCL----LYLAF--L-------------------------------------------FIGVNCKFTIVFP-HN-RKGNWKNVPSNY-HYCPSSSDLN-WHNDL-----IGTALQVKMPKSHKAIQADGWMCHASKWVTTCDFRWYGPKYITHSIRSFTPSVEQCKESIEQTKQ-GT-WLN---PGFPPQSCGYA---TVTDA-EAAIVQVTPHHVLVDEYTGEWVDSQFINGKCSN-----DICPTVHNSTTWHS-D-YKVKGLCNSNLISMDITFFSEDGE----------LSSLGKEGTGFRSNYF-AYETGDKACK-MQYCKHWGVRLPSGVWFEMADKDL---FA----AARFPEC------------PEGSSISAPSQTSVDVSLIQ-DVERILDYSLCQETWSKIRAGLPISPVDLSYLAPKNPGTGPVFTIIN--G--------------TLKYFETRYIRVDIAAPIL---------S--RM---VGMI-SG----T--TTERELWD-------------------------------DWAP------------------YEDVEIGPNGVLRTSS-G--Y-KFPLYMIGHGMLDSDLH-LSSKA--QVFEHPHIQD-A--ASQL-----------PD-DETLFFGDTGLSK-------N----------PIEFVEGWFSS-----WKSSIASFCFIIGLIIG----------LFLVLRVGIYLCIK-L---KHT-KK-R--Q-----------------IYTDIEMNRLGK------------------------------------------------------------
>AKE31787
---------------------MKCL----LYLAF--L-------------------------------------------FIGVNCKFTIVLP-HN-RKGNWKNVPSNY-HYCPSSSDLN-WHNDL-----IGTALQVKMPKSHKAIQADGWMCHASKWVTTCDFRWYGPKYITHSIRSFTPSVEQCKESIEQTKQ-GT-WLN---PGFPPQSCGYA---TVTDA-EAAIVQVTPHHVLVDEYTGEWVDSQFINGKCSN-----DICPTVHNSTTWHS-D-YKVKGLCDSNLISMDITFFSEDGE----------LSSLGKEGTGFRSNYF-AYETGDKACK-MRYCKHWGVRLPSGVWFEMADKDL---FA----AARFPEC------------PEGSSISAPSQTSVDVSLIQ-DVERILDYSLCQETWSKIRAGLPISPVDLSYLAPKNPGTGPVFTIIN--G--------------TLKYFETRYIRVDIAAPIL---------S--RM---VGMI-SG----T--TTERELWD-------------------------------DWAP------------------YEDVEIGPNGVLRTSS-G--Y-KFPLYMIGHGMLDSDLH-LSSKA--QVFEHPHIQD-A--ASQL-----------PD-DETLFFGDTGLSK-------N----------PIEFVEGWFSS-----WKSSIASFCFIIGLIIG----------LFLVLRVGIYLCIK-L---KHT-KK-R--Q-----------------IYTDIEMNRLGK------------------------------------------------------------
>AKE31797
---------------------MKCL----LYLAF--L-------------------------------------------FIGVNCKFTIVFP-HN-RKGNWKNVPSNY-HYCPSSSDLN-WHNDL-----IGTALQVKMPKSHKAIQADGWMCHASKWVTTCDFRWYGPEYITHSIRSFTPSVEQCKESIEQTKQ-GT-WLN---PGFPPQSCGYA---TVTDA-EAAIVQVTPHHVLVDEYTGEWVDSQFINGKCSN-----DICPTVHNSTTWHS-D-YKVKGLCDSNLISMDITFFSEDGE----------LSSLGKEGTGFRSNYF-AYETGDKACK-MQYCKHWGVRLPSGVWFEMADKDL---FA----AARFPEC------------PEGSSISAPSQTSVDVSLIQ-DVERILDYSLCQETWSKIRAGLPISPVDLSYLAPKNPGTGPVFTIIN--G--------------TLKYFETRYIRVDIAAPIL---------S--RM---VGMI-SG----T--TTERELWD-------------------------------DWAP------------------YEDVEIGPNGVLRTSS-G--Y-KFPLYMIGHGMLDSDLH-LSSKA--QVFEHPHIQD-A--ASQL-----------PD-DETLFFGDTGLSK-------N----------PIEFVEGWFSS-----WKSSIASFCFIIGLIIG----------LFLVLRVGIYLCIK-L---KHT-KK-R--Q-----------------IYTDIEMNRLGK------------------------------------------------------------
>AKE31817
---------------------MKCL----LYLAF--L-------------------------------------------FIGVNCKFTIVFP-HN-RKGNWKNVPSNY-HYCPSSSDLN-WHNDL-----IGTALQVKMPKSHKAIQADGWMCHASKWVTTCDFRWYGPKYITHSIRSFTPSVEQCKESIEQTKQ-GT-WLN---PGFPPQSCGYA---TVTDA-EAAIVQVTPHHVLVDEYTGEWVDSQFINGKCSN-----DICPTVHNSTTWHS-D-YKVKGLCDSNLISMDITFFSEDGE----------LSSLGKKGTGFRSNYF-AYETGDKACK-MQYCKHWGVRLPSGVWFEMADKDL---FA----AARFPEC------------PEGSSISAPSQTSVDVSLIQ-DVERILDYSLCQETWSKIRAGLPISPVDLSYLAPKNPGTGPVFTIIN--G--------------TLKYFETRYIRVDIAAPIL---------S--RM---VGMI-SG----T--TTERELWD-------------------------------DWAP------------------YEDVEIGPNGVLRTSS-G--Y-KFPLYMIGHGMLDSDLH-LSSKA--QVFEHPHIQD-A--ASQL-----------PD-DETLFFGDTGLSK-------N----------PIEFVEGWFSS-----WKSSIASFCFIIGLIIG----------LFLVLRVGIYLCIK-L---KHT-KK-R--Q-----------------IYTDIEMNRLGK------------------------------------------------------------
>AKE31822
---------------------MKCL----LYLAF--L-------------------------------------------FIGVNCKFTIVFP-HN-RKGNWKNVPSNY-HYCPSSSDLN-WHNDL-----IGTALQVKMPKSHKAIQADGWMCHASKWVTTCDFRWYGPKYITHSIRSFTPSVEQCKESIEQTKQ-GT-WLN---PGFPPQSCGYA---TVTDA-EAAIVQVTPHHVLVDEYTGEWVDSQFINGKCSN-----DICPTVHNSTTWHS-D-YKVKGLCDSNLISMDITFFSEDGE----------LSSLGKEGTGFRSNYF-AYETGDKACK-MQYCKHWGVRLPSGVWFEMADKDL---FA----AARFPKC------------PEGSSISAPSQTSVDVSLIQ-DVERILDYSLCQETWSKIRAGLPISPVDLSYLAPKNPGTGPVFTIIN--G--------------TLKYFETRYIRVDIAAPIL---------S--RM---VGMI-SG----T--TTERELWD-------------------------------DWAP------------------YEDVEIGPNGVLRTSS-G--Y-KFPLYMIGHGMLDSDLH-LSSKA--QVFEHPHIQD-A--ASQL-----------PD-DETLFFGDTGLSK-------N----------PIEFVEGWFSS-----WKSSIASFCFIIGLIIG----------LFLVLRVGIYLCIK-L---KHT-KK-R--Q-----------------IYTDIEMNRLGK------------------------------------------------------------
>AKO63234
---------------------MLSY----LILAI--I-------------------------------------------VSPILGKIEIVFP-QH-TTGDWKRVPHEY-NYCPTSADKN-SHGTQ-----TGIPVELTMPKGLTTHQVDGFMCHSALWMTTCDFRWYGPKYITHSIHNEEPTDYQCLEAIKAYKD-GV-SFN---PGFPPQSCGYG---TVTDA-EAHIITVTPHSVKVDEYTGEWIDPHFIGGRCKG-----KICETVHNSTKWFT-S-SDGESVCSQLFTLVGGTFFSDSEE----------ITSMGLPETGMRSNYF-PYISTEGICK-MPFCRKPGYKLKNDLWFQITDPDL---DKTVRDLPHIKDC------------DLSSSIITPGEHATDISLIS-DVERILDYALCQNTWSKIEAGEPITPVDLSYLGPKNPGVGPVFTVIN--G--------------SLHYFTSKYLRVELESPVI---------P--RM---EGRV-AG----T--RIVRQLWD-------------------------------QWFP------------------FGEAEIGPNGVLKTKQ-G--Y-KFPLHIIGTGEVDSDIK-MERIV--KHWEHPHIEA-A--QTFL-------KKD-DT-EEVIYYGDTGVSK-------N----------PVELVEGWFSG-----WRSSIMGVVAVIIGFVI----------LIFLIRLIGVLS-S-L---FRQKRR-P--I-----------------YKSDVEMAHFR-------------------------------------------------------------
>AMH40150
---------------------MSIIS-YI-A-FF--LLID-------------------------------------------STLGIPIFVP-SG-QNISWQPVIQPFDYQCPIHGSL-PNTMGL-----SATKLKIKSPSVFSTDKVSGWICHAAEWKTTCDYRWYGPQYITHSIHPISPTIDECKRIISRIAS-GT-DED---LGFPPQSCGWA---SVTTV-SNTNYKVVPHSVHLEPYGGHWIDHEFNGGECRE-----KVCEMKGNHSIWITDE-TVQH-ECEKHIEEVEGIMYGNAPR----GD-----AV-Y-INNFIIDKHH-RVYRFGGSCR-MRFCDKDGIKFTRGDWVEKTAETL------TKIYENIPEC------------ADGTLVSGHRPGLDLIDTVF-NLENVVEYTLCEGTKRKINKQEKLTSVDLSYLAPRIGGFGSVFRVRN--G--------------TLERGSTTYIKIEVEGPIV---------N-SL----NGTD-PR----T--NASRVFWD-------------------------------EWE------------------LDGNIYQGFNGVYKGKDGK--I-HIPLNMIESGIIDDELQ-HAFQA--EIIPHPHYDD-D--E--------------IR-ENDIFFDNTGENG-------N----------PVDAVVEWVSG-----WGTSLKFFGMTLVALIL----------IFLLIRCCVACTYL-M---KKSKRP----AT--------------ES--HE--MRSLV-------------------------------------------------------------
>AMH40155
---------------------MSIIS-YI-A-FF--LLID-------------------------------------------STLGIPIFVP-SG-QNISWQPVIQPFDYQCPIHGSL-PNTMGL-----SATKLKIKSPSVFSTDKVSGWICHAAEWKTTCDYRWYGPQYITHSIHPISPTIDECKRIISRIAS-GT-DED---LGFPPQSCGWA---SVTTV-SNTNYKVVPHSVHLEPYGGHWIDHEFNGGECRE-----KVCEMKGNHSIWITDE-TVQH-ECEKHIEEVEGIMYGNAPR----GD-----AV-Y-INNFIIDKHH-RVYRFGGSCR-MRFCDKDGIKFTRGDWVEKTAETL------TKIYENIPEC------------ADGTLVSGHRPGLDLIDTVF-NLENVVEYTLCEGTKRKINKQEKLTSVDLSYLAPRIGGFGSVFRVRN--G--------------TLERGSTTYIKIEVEGPIV---------N-SL----NGTD-PR----T--NASRVFWD-------------------------------EWE------------------LDGNIYQGFNGVYKGKDGK--I-HIPLNMIESGIIDDELQ-HAFQA--EIIPHPHYDD-D--E--------------IR-EDDIFFDNTGENG-------N----------PVDAVVEWVSG-----WGTSLKFFGMTLVALIL----------IFLLIRCCVACTYL-M---KKSKRP----AT--------------ES--HE--MRSLV-------------------------------------------------------------
>AMH40160
---------------------MSIIS-YI-A-FF--LLID-------------------------------------------SILGIPIFVP-SG-QNISWQPVIQPFDYQCPIHGSL-PNTMGL-----SATKLKIKSPSVFSTDKVSGWICHAAEWKTTCDYRWYGPQYITHSIHPISPTIDECKRIISRIAS-GT-DED---LGFPPQSCGWA---SVTTV-SNTNYKVVPHSVHLEPYGGHWIDHEFNGGECRE-----KVCEMKGNHSIWLTDE-TVQH-ECEKHIEEVEGIMYGNAPR----GD-----AV-Y-INNFIIDKHH-RVYRFGGSCR-MKFCDKDGIKFTRGDWVEKTAETL------TKIYENIPEC------------ADGTLVSGHRPGLDLIDTVF-NLENVVEYTLCEGTKRKINKQEKLTSVDLSYLAPRIGGFGSVFRVRN--G--------------TLERGSTTYIKIEVEGPIV---------N-SL----TGTD-PR----T--NASRVFWD-------------------------------DWE------------------LDGNIYQGFNGVYKGKDGK--I-HIPLNMIESGIIDDELQ-HAFQA--EIIPHPHYDD-D--E--------------IR-EDDIFFDNTGENG-------N----------PVDAVVEWVSG-----WGTSLKFFGMTLVALIL----------SFLLIRCCVACTYL-M---KKSKRP----AT--------------ES--HE--MRSLV-------------------------------------------------------------
>AMK37504
---------------------MLSY----LILAL--T-------------------------------------------ISPILGKIEIVFP-QH-TTGDWKRVPHEY-NYCPTSADKN-SHGTQ-----TGIPIELTMPKGLTTHQVEGFMCHAALWVTTCDFRWYGPKYITHSIHNEEPTDYQCLEAIKAYKD-GA-SFN---PGFPPQSCGYG---SVTDA-EAHIITITPHSVKVDEYTGEWIDPHFIGGRCKG-----KTCETVHNSTKWFT-S-SDGESVCSQLFTLVRGTFFSDSEE----------ITSIGLPETGIRSNYF-PYVSTEGICK-MPFCRKPGYKLKNDLWFQIADPDL---DQKVKDLPHIKDC------------DLSSSIITPGEHATDISLIS-DVERILDYALCQNTWSKIEAGEPITPVDISYLGPKNPGVGPVFTIIN--G--------------SLHYFTSKYLRVELENPVI---------P--RM---EGKV-AG----T--RIVRQLWD-------------------------------QWFP------------------FGEAEIGPNGVLKTKQ-G--Y-KFPLHIVGTGEVDNDIK-MERIV--KHWEHPHIEA-A--QTFL-------KKD-DT-EEVIYYGDTGVSK-------N----------PVELVEGWFSG-----WRSSIMGVLAVIIGFVI----------LIFLIRLIGLMS-N-F---CKPRRG-P--I-----------------YKSDVEMAHFR-------------------------------------------------------------
>AMK37539
---------------------MKCL----LYLAL--L-------------------------------------------LIGVNCKFTTVFP-HN-QKGNWKNVPPSY-HYCPSSSDLN-WHNGL-----IGRSLHVKMPKSHKSIQAEGWMCHASKWVTTCDFRWYGSKYITHSIQSFTPSAEQCKESIKQTKQ-GT-WLN---PGFPPQSCGYA---TVTDS-EAVIVQVTPHHVLVDEYTGEWVDSQFINGKCSD-----DICPTVHNSTTWHS-D-YKVKGLCDSNLISMDITFFSEDGE----------LSSLGKEGTGFRSNYF-AYETGDKACR-MQYCKNWGVRLPSGVWFEMADKDL---FA----ATKFPEC------------PEGSSISAPSQTSVDVSLIQ-DVERILDYSLCQETWSKIKAGLPISPVDLSYIAPKNPGIGPAFTIIN--G--------------TLKYFETRYIRVDIAAPII---------S--RM---VGMI-SG----T--NTERELWD-------------------------------DWAP------------------YEDVEIGPNGVLKTSS-G--Y-KFPLYMIGHGMLDSDLH-LSSKA--QVFEHPHIQD-A--ASQL-----------PD-DETLFFGDTGLSK-------N----------PIELVEGWFSG-----WTSSIASFFLIIGLIIG----------LFFVLRVGIYLCIK-L---KHT-KS-R--K-----------------IYTDLEMNRLGK------------------------------------------------------------
>AMK37544
---------------------MKCL----LYLAP--L-------------------------------------------LIGVNCKFTIVFP-HN-QKGNWKNVPSNY-HYCPSSSDLN-WHNDL-----IGTALQVKMPKSHKAIQADGWMCHASKWITTCDFRWYGPKYITHSIQSFTPSVEQCKESIEQTKQ-GT-WLN---PGFPPXSCGYA---TVTDA-EAVIVQVTPHHVLVDEYTGEWVDSQFISGKCSN-----DICLTVHNSTTWHS-D-YKVKGLCDSNLISMDITFFSEDGE----------LSSLGKEGTGFRSNYF-AYETGDKACK-MQYCKHWGVRLPSGVWFEMADKDL---YA----AAKFPEC------------PEGSSISAPSQTSVDVSLIQ-DVERILDYSLCQETWSKIKAGLPISPVDLSYLAPKNPGTGPAFTIIN--G--------------TLKYFETRYIRVDIAAPIL---------S--RM---VGMI-SG----T--NTERELWD-------------------------------DWAP------------------YEDVEIGPNGVLRTSS-G--Y-KFPLYMIGHGMLDSDLH-LSSKA--QVFEHPHIQD-A--ASQL-----------PD-DETLFFGDTGLSK-------N----------PIELVEGWFSG-----WKSSIASFFFIIGLIIG----------LFLVLRVGIYLCIK-L---KHT-KK-R--K-----------------IYADIEMNRLGK------------------------------------------------------------
>AMR72044
---------------------MSIIS-YI-A-FL--LLTD-------------------------------------------STLGIPIFVP-SG-QNISWQPVIQPFDYQCPIHGNL-PNTMGL-----STTKLTIKSPSVFSTEKVSGWICHAAEWKTTCDYRWYGPQYITHSIHSISPTIDECKRIISRIAS-GT-DED---LGFPPQSCGWA---SVTTV-SNTNYKVVPHPVHLEPYGGHWIDHEFNGGECRE-----KVCEMKGNHSIWITDE-TVQH-ECEKHIEEVEGIMYGNAPR----GD-----AL-Y-ANNFIIDKHH-RVYRFGGSCR-MKFCNKDGIKFTRGDWVEKTAGTL------TTIYENIPEC------------ADGTLVSGNRPGLDLIDTVF-NLENVVEYTLCEGTKRKINQQEKLTSVDLSYLAPRIGGFGSVFRVRN--G--------------TLERGSTTYIRIEVEGPIV---------D-SL----NGTD-PR----T--NSSRVFWD-------------------------------DWE------------------LDGNIYQGFNGVYKGKDGK--I-HIPLNMIESGIIDDELQ-HAFQA--DIIPHPHYDD-D--E--------------IR-EDDIFFDNTGENG-------N----------PVDAVVEWVSG-----WGTSLKFFGMTLVALIL----------IFLLIRCCVACTYL-M---KKSKRP----AT--------------ES--HE--MRSLV-------------------------------------------------------------
>AOX47523
------MVSVR--------QMLF---IFNLMDLT--T--------------------------------------------AQQQAIPSILMP-TA-ERLILTPVDPHY-INCEPGLTHY-ELPG------DDLIHFMAASPNPRLKTKEGHLCTKQRWTTICYEGFFGEVSETGSIEPMEISDNECLDSIILYKE-NR-LKT---PHYPLPACGWL---KTNYN-HQDFVIVVSHEVKIDLYNLEEIDPLFHDGRCNK-----TVCKTVYPNIKWISSKSD--IPICDINRVSLFTLVVRKGG---------------DPDQSMIRGQYI-PQTTLTGACKSLKYCGVTGIRTRYGHFFKIASSDFVGQL-AKT-LEKLPIC------------DPRVQVILNNNQIKQDDLEL-TEDLLIKAEKCEDVKDRLMDGESIKPRDLIYLSQSSPGPGYGFVLIN--N--------------TYWITPVFYELMYNVSSIC-----------KSLDSCTVKY----------MKGPNVQG-------------------------------QWSPPHCGITPNTTDP------DIIKCLWVNGLVITNR-G--I-VQPRNNLFKAIWEQMYS-EEYQI--QWAEHIITRH-LE-DKYST------MK--------ETDRPNYQSKTVGKWMSS----------IGHSIEAW-----------IVRTVIIVTVISIL-Y--------------CVIRCWCL-RPTIKQILPP----VS----------------YNSSTDRVQ--I-------------------------HNSR----QMQLRGTHWN-----------------
>ARQ16447
---------------------MSIIS-YI-A-FL--LLTD-------------------------------------------STLGIPIFVP-SG-QNISWQPVIQPFDYQCPIHGNL-PNTMGL-----STTKLTIKSPSVFSTEKVSGWICHAAEWKTTCDYKWYGPQYITHSIHSISPTIDECKRIISRIAS-GT-DED---LGFPPQSCGWA---SVTTV-SNTNYKVVPHSVHLEPYGGHWIDHEFNGGECRE-----KVCEMKGNHSIWITDE-TVQH-ECEKHIEEVEGIMYGNAPR----GD-----AL-Y-ANNFIIDKHH-RVYRFGGSCR-MKFCNKDGIKFTRGDWVEKTAGTL------TTIYENIPEC------------ADGTLVSGNRPGLDLIDTVF-NLENVVEYTLCEGAKRKINQQEKLTSVDLSYLAPRIGGFGSVFRVRN--G--------------TLERGSTTYIRIEVEGPIV---------D-SL----NGTD-PR----T--NSSRVFWD-------------------------------DWE------------------LDGNIYQGFNGVYKGKDGK--I-HIPLNMIESGIIDDELQ-HAFQA--DIIPHPHYDD-D--E--------------IR-EDDIFFDNTGENG-------N----------PVDAVVEWVSG-----WGTSLKFFGMTLVALIL----------IFLLIRCCVACTYL-M---KKSKRP----AT--------------ES--HE--MRSLV-------------------------------------------------------------
>ASA47472
-------------MI----HNSE---LLANAFLM--------------------------------------IALISWTTCEDQSHNMKILFP-TS-SKIEWHDVSPSN-LICSTARIHQ-NI-A------HGLSFVVNRPVIGKDPKLSGTLCVAIELTTTCSKGFFGGVDVTLSTSPADLSEENCRKEIASQNQ-GE-FSS---AEHPQPVCSWM---KTSST-SRTVIHLSKMDAHYDPSSDTLFSSIFLSGKCRA-----SFCQTVFENRLWIPQESL--TEYCSTEHLVESSMMIYNSS---------------SNGSSLWSPDF--DISEEEKPCI-MNFCGQKGLRFASGEWVALSRQSIPKAPWVGEHFYHLKDC------------DGHTTVNLVEAHQDLRHMTK-VVLEEFIDEQCEMTVNKLKEGNMISRIELQTLYPRTPGFHPIYRYTQ--G--------------KFLMGMAHYSWVSIESSEI--------FPYISIRSSLN--------------KSIEYS-------------------------------YWTMD------N----------RTQIIDGPNGLYILDH-Q--L-IYGLEEEQKF--------RRILS--KSSKHVFPIL--------------------------PEQKTN-GQSFVRLL-S--HTSYSFSDDASLVDVIWH-------PVLTCLVITAILLPSMIG-----------------IIWCT-KNQVFIKKLK----SF-------AQRDVEPSEDISEAEGEYFNP------------------------------------------------------------
>ASM90788
------------MF--------W-IKFLVFIRAS--LITTKGYILPGGVGGVRSSKVHILGEIVPYTSS-IDHGVLGTKWDFRHNDGHRTVLP-TH-CHRTWKDVLIGN-IRCPSRKVIG-KEGLY-----NTYIGDVWHPHTDSGSEIKGFLCQKTRWVSTCTETWYFSTTKETQIDEIPISKDDCLAAITLVDS-GE-YIE---PFFPPHVCSWA---STNKN-TKDFVTVHNHPVLIDIYKNQLMDPIFISGKCSD-----KVCKTIHKNVIWIEANDNERSDLCVASAWEFSHVFADIDID----HNE-P--GIVNDIGDSIDSELY-GPRSLKGACI-IEICGITGIRFAHGEWWGLKTVSNKI-----SFTHGLYHC------------PANSSVGFVHNIWTPSEVVG-E--ITYREQKCLDVMSSLLGHQKINPYELSYLIQDYPGEGPAYRIMK--QFTGKN---RTKSTVRLQMKMCRYHVAYIKNVSF----LPT-DE-SHEIYEIGTWGNG----N---KIILNSSEVGID-------------------------PSY------NG-SD--------NDWELLLTFNGLMRFGK-E--L-VLPQAVFTDHPNVSNIL-EDYEI--NLIGHPKEIF-Q--EIQDE------LSQVY--KFYERSNSTNIVQLAGNVVKS----------IGKSIGNFFGGT-----RNLMWWLVTIVLSTLG----------TFIAYKLGLFNFIK-RMILSDTLKK------------------------------------------EEKRLSNIYEEP--LKLGERKANLVRNPFFDHGI------------------
>ASR83121
---------------------MLSY----LILAI--V-------------------------------------------VSPILGKIEIVFP-QH-TTGDWKRVPHEY-NYCPTSADKN-SHGTQ-----TGIPIELTMPKGLTTHQVDGFMCHSALWMTTCDFRWYGPKYITHSIHNEEPTDYQCLEAIKAYKD-GV-SFN---PGFPPQSCGYG---TVTDA-EAHIITVTPHSVKVDEYTGEWIDPHFIGGRCKG-----KICETVHNSTKWFT-S-SDGESVCSQLFTLVGGTFFSDSEE----------ITSMGLPETGIRSNYF-PYISTEGICK-MPFCRKPGYKLKNDLWFQITDPDL---DKTVRDLPHIKDC------------DLSSSIITPGEHATDISLIS-DVERILDYALCQNTWSKIEAGEPITPVDLSYLGPKNPGVGPVFTIIN--G--------------SLHYFTSKYLRVELESPVI---------P--RM---EGRV-AG----T--RIVRQLWD-------------------------------QWFP------------------FGEAEIGPNGVLKTKQ-G--Y-KFPLHIIGTGEVDSDIK-MERIV--KHWEHPHIEA-A--QTFL-------KKD-DT-EEVIYYGDTGVSK-------N----------PVELVEGWFSG-----WRSSIMGVLAVIIGFVL----------LIFLIRLIGVLS-S-L---FRPKRR-P--I-----------------YKSDVEMAHFR-------------------------------------------------------------
>AUI41067
---------------------MLSY----LILAI--I-------------------------------------------VSPILGKIEIVFP-QH-TTGDWKRVPHEY-NYCPTSADKN-SHGTQ-----TGIPVELTMPKGLTTHQVDGFMCHSALWMTTCDFRWYGPKYITHSIHNEEPTDYQCLEAIKAYKD-GV-SFN---PGFPPQSCGYG---TVTDA-EAHIVTVTPHSVKVDEYTGEWIDPHFIGGRCKG-----KICETVHNSTKWFT-S-SDGESVCSQLFTLVGGTFFSDSEE----------ITSMGLPETGMRSNYF-PYISTEGICK-MPFCRKPGYKLKNDLWFQITDPDL---DKTVRDLPHIKDC------------DLSSSIITPGEHATDISLIS-DVERILDYALCQNTWSKIEAGEPITPVDLSYLGPKNPGVGPVFTVIN--G--------------SLHYFTSKYLRVELESPVI---------P--RM---EGRV-AG----T--RIVRQLWD-------------------------------QWFP------------------FGEAEIGPNGVLKTKQ-G--Y-KFPLHIIGTGEVDSDIK-MERIV--KHWEHPHIEA-A--QTYL-------KKD-DT-EEVIYYGDTGVSK-------N----------PVELVEGWFSG-----WRSSIMGVVAVIIGFVI----------LIFLIRLIGVLS-S-L---FRPKRR-P--I-----------------YKSDVEMAHFR-------------------------------------------------------------
>AXA12028
---------------------MSIIS-YI-A-FL--LLID-------------------------------------------STLGIPIFVP-SG-RNISWQPVIQPFDYQCPIHGNL-PNTMGL-----SATKLTIKSPSVFSTDKVSGWICHAAEWKTTCDYRWYGPQYITHSIHPISPTIDECKRIISRIAS-GT-DED---LGFPPQSCGWA---SVTTV-SNTNYKVVPHSVHLEPYGGHWIDHEFNGGECRE-----KVCEMKGNHSIWITDE-TVQH-ECEKHIEEVEGIMYGNAPR----GD-----TI-Y-INNFIIDKHH-RVYRFGGSCR-MKFCNKDGIKFTRGDWVEKTAGTL------TDIYANIPDC------------ADGTLVSGHRPGLDLIDTVF-NLENVVEYTLCEGTKRKINNQEKLTSVDLSYLAPRIGGFGSVFRVRN--G--------------TLERGSTTYIRIEVEGPIV---------D-SL----NGTD-PR----T--NASRVFWD-------------------------------DWE------------------LDGNIYQGFNGVYKGKDGK--I-HIPLNMIESGIIDDELQ-HAFQA--DIIPHPHYDD-D--E--------------IR-EDDIFFDNTGENG-------N----------PVDAVIEWVSG-----WGTSLKFFGMTLVALIL----------IFLLIRCCVACTYL-M---KKSKRP----AT--------------ES--HE--MRSFV-------------------------------------------------------------
>AYK03297
---------------------MKCL----LYLAL--L-------------------------------------------FIGVNCKFTIVFP-HN-QKGNWKNVPSGY-HYCPSSSDLN-WHNGL-----IGTALQVKMPKSHKAIQADGWMCHASKWVTTCDFRWYGPKYITHSIRSFTPSVEQCKESIEQTKQ-GT-WLN---PGFPPQSCGYA---TVTDA-EAVIVQVTPHHVLVDEYTGEWVDSQFINGKCSN-----DICPTVHNSTTWHS-D-YKVKGLCDANLISMDITFFSEDGE----------LSSLGKEGTGFRSNYF-AYETGDKACR-MQYCKHWGIRLPSGVWFEMADNDL---FA----AAKFPEC------------PEGSSISAPSQTSVDVSLIQ-DVERILDYSLCQETWSKIRTGIPISPVDLSYLAPKNPGTGPAFTIIN--G--------------TLKYFETRYIRVDIAAPIL---------P--RM---VGTI-SG----T--TTERELWD-------------------------------DWAP------------------YEDVEIGPNGVLKTSS-G--Y-KFPLYMIGHGMLDSDLR-ISSKA--QVFEHPHIQD-A--ASQL-----------PD-DETLFFGDTGLSK-------N----------PIELVEGWFSG-----WKSSIASFFFIVGLIIG----------LFLVLRVGIYLCIN-L---RHT-KK-R--K-----------------IYTDIEMNRLGK------------------------------------------------------------
>AYK03307
---------------------MKCL----LYLAF--L-------------------------------------------FIGVNCKFTIVFP-YN-QKGNWKNVPSNY-HYCPSSSDLN-WHNDL-----IGTALQVKMPKSHKAIQADGWMCHASKWVTTCDFRWYGPKYITHSIRSFTPSVEQCKESIEQTKQ-GT-WLN---PGFPPQSCGYA---TVTDA-EAAIVQVTPHHVLVDEYTGEWVDSQFINGKCSN-----DICPTVHNSTTWHS-D-YKVKGLCDSNLISMDITFFSEDGE----------LSSLGKEGTGFRSNYF-AYETGDKACK-MQYCKHWGVRLPSGVWFEMADKDL---FA----AARFPEC------------PEGSSISAPSQTSVDVSLIQ-DVERILDYSLCQETWSKIRAGLPISPVDLSYLAPKNPGTGPVFTIIN--G--------------TLKYFETRYIRVDIAAPIL---------S--RM---VGMI-SG----T--TTERELWD-------------------------------DWAP------------------YEDVEIGPNGVLRTSS-G--Y-KFPLYMIGHGMLDSDLH-LSSKA--QVFEHPHIQD-A--AAQL-----------PD-DETLFFGDTGLSK-------N----------PIEFVEGWFSS-----WKSSIASFFFIIGLIIG----------LFLVLRVGIYLCIK-L---KHT-KK-R--Q-----------------IYTDIEMNRLGK------------------------------------------------------------
>AYK03312
---------------------MKCL----LYLAF--L-------------------------------------------FIGVNCKFTIVFP-YN-QKGNWKNVPSNY-HYCPSSSDLN-WHNDL-----IGTALQVKMPKSHKAIQADGWMCHASKWVTTCDFRWYGPKYITHSIRSFTPSVEQCKESIEQTKQ-GT-WLN---PGFPPQSCGYA---TVTDA-EAAIVQVTPHHVLVDEYTGEWVDSQFINGKCSN-----DICPTVHNSTTWHS-D-YKVKGLCDSNLISMDITFFSEDGE----------LSSLGKKGTGFRSNYF-AYETGDKACK-MQYCKHWGVRLPSGVWFEMADKDL---FA----AARFPEC------------PEGSSISAPSQTSVDVSLIQ-DVERILDYSLCQETWSKIRAGLPISPVDLSYLAPKNPGTGPVFTIIN--G--------------TLKYFETRYIRVDIAAPIL---------S--RM---VGMI-SG----T--TTERELWD-------------------------------DWAP------------------YEDVEIGPNGVLRTSS-G--Y-KFPLYMIGHGMLDSDLH-LSSKA--QVFEHPHIQD-A--ASQL-----------PD-DETLFFGDTGLSK-------N----------PIEFVEGWFSS-----WKSSIASFFFIIGLIIG----------LFLVLRVGIYLCIK-L---KHT-KK-R--Q-----------------IYTDIEMNRLGK------------------------------------------------------------
>CAM84181
---------------------MKCL----LYLAF--L-------------------------------------------FIGVNCKFTIVFP-HN-QKGNWKNVPSNY-HYCPSSSDLN-WHNDL-----VGTALQVKMPKSHKAIQADGWMCHASKWVTTCDFRWYGPKYITHSIRSFTPSVEQCKESIEQTKQ-GT-WLN---PGFPPQSCGYA---TVTDA-EAAIVQVTPHHVLVDEYTGEWVDSQFINGKCSN-----DICPTVHNSTTWHS-D-YKVKGLCDSNLISMDITFFSEDGE----------LSSLGKKGTGFRSNYF-AYETGDKACK-MQYCKHWGVRLPSGVWFEMADKAL---FA----AARFPEC------------PEGSSISAPSQTSVDVSLIQ-DIERILDYSLCQETWSKIRAGLPISPVDLSYLAPKNPGTGPVFTIIN--G--------------TLKYFETRYIRVDIAAPIL---------S--RM---VGMI-SG----T--TTERVLWD-------------------------------DWAP------------------YEDVEIGPNGVLRTSS-G--Y-KFPLYMIGHGMLDSDLH-LSSKA--QVFEHPHIQD-A--ASQL-----------PD-GETLFFGDTGLSK-------N----------PIEFVEGWFSS-----WKSSIASFFFTIGLIIG----------LFLVLRVGIYLCIK-L---KHT-KK-R--Q-----------------IYTDIEMNRLGK------------------------------------------------------------
>NP_041715
---------------------MKCL----LYLAF--L-------------------------------------------FIGVNCKFTIVFP-HN-QKGNWKNVPSNY-HYCPSSSDLN-WHNDL-----IGTAIQVKMPKSHKAIQADGWMCHASKWVTTCDFRWYGPKYITQSIRSFTPSVEQCKESIEQTKQ-GT-WLN---PGFPPQSCGYA---TVTDA-EAVIVQVTPHHVLVDEYTGEWVDSQFINGKCSN-----YICPTVHNSTTWHS-D-YKVKGLCDSNLISMDITFFSEDGE----------LSSLGKEGTGFRSNYF-AYETGGKACK-MQYCKHWGVRLPSGVWFEMADKDL---FA----AARFPEC------------PEGSSISAPSQTSVDVSLIQ-DVERILDYSLCQETWSKIRAGLPISPVDLSYLAPKNPGTGPAFTIIN--G--------------TLKYFETRYIRVDIAAPIL---------S--RM---VGMI-SG----T--TTERELWD-------------------------------DWAP------------------YEDVEIGPNGVLRTSS-G--Y-KFPLYMIGHGMLDSDLH-LSSKA--QVFEHPHIQD-A--ASQL-----------PD-DESLFFGDTGLSK-------N----------PIELVEGWFSS-----WKSSIASFFFIIGLIIG----------LFLVLRVGIHLCIK-L---KHT-KK-R--Q-----------------IYTDIEMNRLGK------------------------------------------------------------
>QCF24423
---------------------MLSY----LILAI--I-------------------------------------------VSPILGKIEIVFP-QH-TTGDWKRVPHEY-NYCPTSADKN-SHGTQ-----TGIPVELTMPKGLTTHQVDGFMCHSALWMTTCDFRWYGPKYITHSIHNEKPTDYQCLEAIKAYKD-GV-SFN---PGFPPQSCGYG---TVTDA-EAHIITVTPHSVKVDEYTGEWIDPHFIGGRCKG-----KICETVHNSTKWFT-S-SDGESVCSQLFTLVGGTFFSDSEE----------ITSMGLPETGIRSNYF-PYISTEGICK-MPFCRKPGYKLKNDLWFQITDPDL---DKTVRDLPHIKDC------------DLSSSIITPGEHATDISLIS-DVERILDYALCQNTWSKIEAGEPITPVDLSYLGPKNPGVGPVFTIIN--G--------------SLHYFTSKYLRVELESPVI---------P--RM---EGRV-AG----T--RIVRQLWD-------------------------------QWFP------------------FGEAEIGPNGVLKTKQ-G--Y-KFPLHIIGTGEVDSDIK-MERIV--KHWEHPHIEA-A--QTYL-------KKD-DT-EEVIYYGDTGVSK-------N----------PVELVEGWFSG-----WRSSIMGVVAVIIGFVI----------LIFLIRLIGVLS-S-L---FRPKRR-P--I-----------------YKSDVEMAHFR-------------------------------------------------------------
>YP_002333278
------------MS--------FLLA-IIIFFFR--TQDSNGYVVQSGIGGIRESKVNILGQVVPYSTK-FKHSVLKSQWDYRHDKGHRTVLP-TN-CHATWNDITPSN-MRCPRRKIIG-KDGLY-----NTYIGDFWHPHTDKGSEVKGFICQKTKWVSTCIETWYFSTTKETQIDEVPITKEDCLAAITLVDS-GE-YIE---PFFPPHVCSWA---STNKN-SKEFVTVHEHSVVLDIYENKLMDPIFLAGKCFD-----KVCKTIHRNVLWVEANDNERDDFCVATAWEYSHVFADIDID----HNNN---HPIYSIGKTIDSEIY-GPRDLADACI-IKICGIPGIRFSHGEWWGIKTLSDRI-----PLEDIIIKC------------HNGTSVGFVHNIWTPSELVG-E--ITYRDHKCLDVLSSFLGQRKINPYELSYLVQDFPGEGPAYRIMK--QYTGNN---KTKATFRLQTKTCRYHVAYIDKLTF----DPE-NG-TDEVYKLGTWGNG----R---TVILNSTEVGIN-------------------------PTY------IN-KS--------FDWEPLETFNGLMRFGA-E--L-VLPQAVYTDHPNITNLL-EDYEI--SLIGHPKEIF-E--PEQDE------LSQVY--KFYERSNSTNVVGLASNFVKT----------IGRSIGNFFGGT-----KNLIWWLVTVALSTIG----------TYIAYKLGLFKFLG-RILFQGSESK------------------------------------------EDKRVSNIYEEP--LKLGGRRSHLVKNPFFDNGI------------------
>YP_003126912
------MAHYELHVLFVHSWMLALIL-ITTLVWL--AASQ-------------------------------------------KAFTPDLVFPEMN-RNSSWSVANYGE-ILCPTSFQSYDPKKHQ-----ILTRVLVERPSLNTDTKVEGYTCHKVKYETICDMPWYFSPTISHSISPLRVKESECKDAIAEHQL-GT-HVP---LSFPPEDCSWN---SVNTK-EYEDIIVKEHPVMLDPYTNNYVDAIFPGGISSP-----GMGGTIHDDMMWVSKD-LAVSPECSGWQ-RSMGLIYSSRLY----GE-----REPMLEVGSIHIEGH-RDKNLTLACR-ISFCGEIGVRFHDGEWMKVSVNLDHP-NSVTFQVTDFPPC------------PPGTTIQTAVVENINPEIQE-LTVNMMYRLKCQETISKMVSGLPTSALDLSYLIQVQEGPGIVYKREK--G--------------ILYQSVGMYQYIDTVTLN----------K-E-----ENQLGEN----S--RGQKVFWT-------------------------------EWSD-------SP--------TRPGLQEGINGIVKYEG-Q--V-RVPLGMSLRLEAATELM-WGHPV--HTVSHPILHV-I--SNHT-------EQSVTT-W-NRGVNSTNLIG-------L----------ATRSISGFYDNL-----KLYLILALIFVSLIALVVLDVIPFKYILFVLCPPLLLCRF-I---KCSRRK----PE--------------TR--DRYHVEYNRP--------GQVSSAF---------------------------------------------
>YP_007641366
------------MNT-------L-IKILLIII------------------------------------------------ILREARSHIVLVP-LD--LGDWRTTEADQ-LDCPMHGDLS-NQGTQ------AIELEYHTASWGLKNNIAGSLCVTAKWSITCDYRWYGSKYISTVIEYLPTTPEMCKEAKRASDR-GE-SLA---PHFPTENCGWN---NVLTE-SQEFTTLTSHPVKLDAYSFILIDSMFEGGRCQS-----KECPVVFHQGMWIADQEA--FGFCKDLDKHRGLLFKT-GLR-NSLGE-IV-RQE-WNLNSVFQPEIG-REKHFKGACK-MSYCGNSGVRFSDREWFQLGTP--SD-NGIKKIIEGLPEC------------GEDNLIHSHDTSNTLKELAE-HVDEIALNAICLQEVRRARDTKAVSDWLLSMMSPFSEGIGKVYRIHK--G--------------RLESTVGFYRKVVLEGDGT---------P---ERLGV----GL-------DKKPVSWD-------------------------------QFVV-------KT-------N-DTRIQSMFNGNTVVNG-K--I-KWVKNVLGAHILDEISA-LEFDV--PLIPHPHLDG-L--KFNE------------S-HTISSHHPNGKGV-------N----------FVESVTHWAGGL----WESIGSSAVI----IVVLLI------CAFVAVKFCQRLIPS-R---RPPTRE------------------------SSENVFMLRT---------------V--------------------------------------------
>YP_007641373
------------MEA----ITIEIII-IILTISY--PILVAPQLL--------------------------------------------YNYP-FN-CKKGPK-MTLDG-LTCPLDFNTFNLDSKD-----NMEAGTMCRPNPLSKDIEDGFLCYKDTWVTTCEETWYFSKTVKNHIIHEHITKDECFEALATYKL-GK-HVE---PFFPAPSCYWS---ATNEE-RATFVNIQPHGVLLDPYSGKIKDPLIDSDNCDN-----DFCVTRSHQTHWLRNRKPDIMERCNNETWECHPIKIYYGWVSKKKNQETSTTFNYVQTGLVIESQYI-GHVLMADLCI-MTFCNRDGYLFPDGSWWEIKYSLYHAFTKDHTVLNNAHKCGDRTHGDHLTEFQRDKKVGYEDLEINLEGLEM-RQKSRSINMMCLNRLAEIRNTHHINVLDMSYLTPKHPGRGLAYYFSQ--DQ-------KNSSKYHVKVLDCDYKLIHIHDADIKGFVNITKYP-EPN-VTILGLKDNLTFADLGISRCQDLTPL--NGSRNISCEESSGPLHSDDSRLSNGKRFWTRHSFQGANFH--------EHPGVRIGVNGITYDIR-KQIL-RFPSTSNLLWDLPSYYS-TKHRV--HFFQHPTKHE-I--RKNFTGSDSRDIDVLDD-LINRHINRTDFPTRIRNWIGN----------IEDKVEHFFSNV-----GGTIKTIISLVLFVIG----------TLISIKVWKKCKRH-P------QKT-K--KV--------------AQ--L--KLNDYEKTYN-QRDTSNNNNDDLYETI--E-NGGTVY----SPFHV---------------------
>YP_007641380
------------MTS----SVTISV----ILLIS--F-------------------------------------------IAPSYSSLSIAFP-EN-TKLDWKPVTKNT-RYCPMGGEWF-LEPGL-----QEESFLSSTPIGATPSKSDGFLCHAAKWVTTCDFRWYGPKYITHSIHNIKPTRSDCDTALASYKS-GT-LVS---PGFPPESCGYA---SVTDS-EFLVIMITPHHVGVDDYRGHWVDPLFVGGECDQ-----SYCDTIHNSSVWIPAD-QTKKNICGQSFTPLTVTVAYDKTK------------EIAAGAIVFKSKYH-SHMEGARTCR-LSYCGRNGIKFPNGEWVSLDVKTK---IQEKPLLPLFKEC------------PAGTEVRSTLQSDGAQVLTS-EIQRILDYSLCQNTWDKVERKEPLSPLDLSYLASKSPGKGLAYTVIN--G--------------TLSFAHTRYVRMWIDGPVL---------K--EM---KGKRESP----S--GISSDIWT-------------------------------QWFK------------------YGDMEIGPNGLLKTAG-G--Y-KFPWHLIGMGIVDNELH-ELSEA--NPLDHPQLPH-A--QSIA-----------DD-SEEIFFGDTGVSK-------N----------PVELVTGWFTS-----WKESLAAGVVLILVVVL----------IYGVLRCFPVLCTT-C---RKPK-W-K--K---------GV-----ERSDSFEMRIFKPNNMR---------ARV--------------------------------------------
>YP_007641385
-------------MT----SVLFMV----GVLLG--A-------------------------------------------FGSTHCSIQIVFP-SE-TKLVWKPVLKGT-RYCPQSAELN-LEPDL-----KTMAFDSKVPIGITPSNSDGYLCHAAKWVTTCDFRWYGPKYITHSVHSLRPTVSDCKAAVEAYNA-GT-LMY---PGFPPESCGYA---SITDS-EFYVMLVTPHPVGVDDYRGHWVDPLFPTSECNS-----NFCETVHNATMWIPKD-LKTHDVCSQDFQTIRVSVMYPQTK------------PTKGADLTLKSKFH-AHMKGDRVCK-MKFCNKNGLRLGNGEWIEVGDEVM---LDNSKLLSLFPDC------------LVGSVVKSTLLSEGVQTALW-ETDRLLDYSLCQNTWEKIDRKEPLSAVDLSYLAPRSPGKGMAYIVAN--G--------------SLMSAPARYIRVWIDSPIL---------K--EI---KGKKESA----S--GIDTVLWE-------------------------------QWLP------------------FNGMELGPNGLIKTKS-G--Y-KFPLYLLGMGIVDQDLQ-ELSSV--NPVDHPHVPI-A--QAFV-----------SE-GEEVFFGDTGVSK-------N----------PIELISGWFSD-----WKETAAALGFAAISVIL----------IIGLMRLLPLLCRR-R---KQKK-V-I--Y---------K----------DVELNSFDPRQAF---------HR---------------------------------------------
>YP_008686606
------------MDT-------L-IKILLIIV------------------------------------------------ILKSLHAHIEFVP-HD--LSKWRDISIEH-LDCPIYGDLS-NQATE------TTPVKYSSVQWGLKNNIDGYLCISAKWSVTCDYRWYGSKYISTSIEYVPTKESECRDAIKSSKN-GE-LVS---PHFMPENCGWN---NVLTE-SVTYTTVSSHEVKLDPYQMTFVDSLFPGGKCSS-----SVCSTIYHQGVWINPSNN--LGFCKDPVDHQGQLYMA-GLV-GARGE-IV-KEV-WNLRSVFKPEIG-RSKHLTGSCW-MTYCDQRGLRFSDGEWAGFQIP--EI-SALKQVLLGLPEC------------KDDVLVHAHDTNTELREILE-HMDESALNAICQQEVRRAKERGVVSDWLLSMMTPFTEGLGPVYRLNK--G--------------KLEASMGYYRKVYIDSSNA---------P---QAFGQ----TE-------DKESVGWS-------------------------------DLVP-------KD-------A-DGAILSMYNGNVVINN-Q--I-KWAKNALGSHILDEISA-LEFET--PVVHHPHLTI-L--SVNH------------S-DLVSSTHPNGQGV-------N----------LIESVSHWAGGL----WASIGSGLMI----LVLVAL------VGFCTIKVCLAYVPS-I---WAQKNR--------NGKRRGTT----SQRSTEQEMFELSA---------------V--------------------------------------------
>YP_008767242
--------------------MVRIIC-W-----L--GLVL-------------------------------------------SVQAAKVILP-VK-LESDWVPVYSGE-RICQSHREK-IPPGIY-----ESLKVEGQVPVRQQSQGADGYYCHKTIYSVLCDFKWYGVKRVRHSVKRDTPSYSECLKAVDDEIS-GM-SEY---VGFPPPSCNYL---VETRS-QNIEIILSKHSVKIDDYKQSWMDSTFLDGGCSH-----APCLTTVPGTLWIPTD-NLTS-ACDITFRKQEFTIYYPKQK----PA-----HLSS-DQIFITSPYH-PVSSLSKSCL-ITLCGKTGIRLPGGSWSSLDNHKS---FHDIKIETLLSNC------------KSSTEIYSSPPDLRNIRMVW-DLERVIENSLCQGTWDKIETRQKITPLDLNYLSPSEPGPGWGFIPKN--G--------------SIHKAQILYIRADVDDDTI---------A-LG----QKYN-KG----K--DEFYFNWN-------------------------------DWE------------------LLNGIKIGPNGIITNXT-H--V-RIPYYSVGIGKLDEDMI-TPDEV--GVIHHIDHLK-Q--RVL-----------VQT-NLDRVWIHEGENG-------D----------LITSVSHWWHD-----VI----KHSWEIFALIG----------GLFSLSCICSLCSC-R---KKRRES----RH---------------Q-----ETMSFV-------------------------------------------------------------
>YP_009047084
---------------------MLSY----LIFAL--V-------------------------------------------VSPILGKIEIVFP-QH-TTGDWKRVPHEY-NYCPTSADKN-SHGTQ-----TGIPVELTMPKGLTTHQVDGFMCHSALWMTTCDFRWYGPKYITHSIHNEEPTDYQCLEAIKAYKD-GV-SFN---PGFPPQSCGYG---TVTDA-EAHIVTVTPHSVKVDEYTGEWIDPHFIGGRCKG-----QICETVHNSTKWFT-S-SDGESVCSQLFTLVGGTFFSDSEE----------ITSMGLPETGIRSNYF-PYVSTEGICK-MPFCRKPGYKLKNDLWFQITDPDL---DKTVRDLPHIKDC------------DLSSSIVTPGEHATDISLIS-DVERILDYALCQNTWSKIEAGEPITPVDLSYLGPKNPGAGPVFTIIN--G--------------SLHYFMSKYLRVELESPVI---------P--RM---EGKV-AG----T--RIVRQLWD-------------------------------QWFP------------------FGEVEIGPNGVLKTKQ-G--Y-KFPLHIIGTGEVDNDIK-MERIV--KHWEHPHIEA-A--QTFL-------KKD-DT-EEVLYYGDTGVSK-------N----------PVELVEGWFSG-----WRSSIMGVLAVIIGFVI----------LIFLIRLIGVLS-S-L---FRQKRR-P--I-----------------YKSDVEMAHFR-------------------------------------------------------------
>YP_009094016
-------------ML-------R-YAFVLLMIAV----------------------------------------------AFGWEPELGEYWV-PS-PISPWRLATKTD-FTCPSIRVDP-VSPLK---AINESYVEYP-TMGGARKEHPGWLCIRKTYQTTCDTNFWGHQTIKHEEWSIVADVEECRQAVSHYQL-GT-YED---PRHPDPVCTWM---AISST-YRAGTLLLPHTTLVDPFSYTFVDSLFPGTHCKT-----IPCMTVHPDVLWHSSSTI--TENCPMANGIHIKLYND------------N-RAR-KKAHEWLSVNDG-PLIPLGGSCS-MHYCGQAGLRTPGGIWYPYLGR------------QKYPEC------------KEAWRAT-PTPAGNGAKLDI-ELQELIARRECLNVLQQIRSGVSPTFHMLSHFQPRHTGYYRVYRMNN--G--------------LVEYSLALYAPIFNITMPP---------S---INFGVR----R--------NKSRYHL-------------------------------PMIE-------SG-------H--PGVWSAFNGIHIMHN-K--TVIVPELELYKEHYSETL--FYYKA--QLAEHPSQVR-Q--ANST------------D----ITPHTKTTVT-------V----------KRPTLKAWFSTM----WDSLWGKVVSITGIILAIFT------TGFLIKVLPW--SRL-F---RRPQP--MHPQIV----HYTPAT-------GSVSW-----------------------------------------------------------------
>YP_009094021
-------------MG----FLIV-------LCLS--VALGHLEDRN--------------HTPAPFYEP--------SDSEKELRMDGEILFP-VT-VGEVWKPVPLST-LRCPKRAKRG-SQFGK-----TYKVFNLTRYESFKPGSVSGYLCHKIKWVTKCSETWYFAKEVSRHVEPVLPTEDECKMAMKAEQS-GL-SES---GSYPPEECYWN---AVNEE-VNTEVHLTVHPTGLDPYTMEWVDEIFLKGRCSH-----DYCETDHSTVTWIRDAEKTNHVRCGDKVVEHAELSLID-------GT----SSPSKLSDLAVISHHI-PLSSLADSCE-LTFCGEEGIQLANGIWFQTPNLAG-------LGVDYLSEC------------PSNTKAGMISQDYKEDEIIY-DMEEIRQDVECLNTLESIQATGTITYRGLQYFQPRSVGVHPVYRIRN--S--------------TVETNTAKYVLAFIPDT-------------EPNSSCIGVITEN----R--RPRCLAWN-------------------------------EWLD-----------------EGNGLYQGFNGLMLDKG-K--I-LYPIRYLLDADWNPEMH-VLRYV--TYSPHPLLHE-Y--ARQV-------IDEGR--NEVVKDGSKNIGDAVAETAES----------LSNRLTTFFQKF-----TSQLSGIVGILAILMI----------SYGIF--KIAR-RV-K---KAKRPV-M--V---------------KP--QEIEMETSEG-EGF----------------------------------G---------------------
>YP_009094026
-------------MI----LLII-------LSLL--ARRAAGTSGG--------------PTPAPLQDP--------SIVEKSDHLDGTILLP-LR-LSESWKPISVSS-LECPHRAKRT-GRFGV-----RHKVFNLTRFDHFSSGLVEGYLCHKIRWVTSCQKTWYFSATVTRRVEPLLPTEAECREAVNLEQH-GI-LES---GSYPPESCYWN---SLNEE-AVTEIHLTTHNVGLNPYTMEWVDSIFLKGSCKD-----QICPTEHSTVLWLKDPDQQTHNMCGTEVTEHAELMKRA-------SS----GSNISWSDYTLVSHHL-PATTMEGACY-LDFCGKEGIHLHNGIWFALPDISK-------LGPETLSRC------------PEDTKAGSVSPAYAEDDLQF-QLKDMKRDIECLNVLETIQATGTISFRSLQYFHPRDVGVHPVYRIIN--G--------------SLEMATARYAIAHIPL--------------EGNESCIGLVTEN----T--RLKCVGWN-------------------------------DWIP-----------------VKENLKQGFNGIMSDHG-R--I-IYPIRYLLGDEWNPEMH-ALQYV--KFMPHPLLHP-Y--SHQI-------KDKGR--SELVMDHSQNVGDVIVNSAGT----------FFSRIGSFFSQA-----FDQLIHIAVILGIGLA----------CYVAV--KMFL-KW-K---RNREPF-K--AV--------------ER--GQKEQEMTEL-AGF----------------------------------G---------------------
>YP_009094100
--------------------MTPAF----ILCML--L-------------------------------------------AGSSWAKFTIVFP-QS-QKGDWKDVPPNY-RYCPSSADQN-WHGDL-----LGVNIRAKMPKVHKAIKADGWMCHAAKWVTTCDYRWYGPQYITHSIHSFIPTKAQCEESIKQTKE-GV-WIN---PGFPPKNCGYA---SVSDA-ESIIVQATAHSVMIDEYSGDWLDSQFPTGRCTG-----STCETIHNSTLWYA-D-YQVTGLCDSALVSTEVTFYSEDGL----------MTSIGRQNTGYRSNYF-PYEKGAAACR-MKYCTHEGIRLPSGVWFEMVDKEL---LE----SVQMPEC------------PAGLTISAPTQTSVDVSLIL-DVERMLDYSLCQETWSKVHSGLPISPVDLGYIAPKNPGAGPAFTIVN--G--------------TLKYFDTRYLRIDIEGPVL---------K--KM---TGKV-SG----T--PTKRELWT-------------------------------EWFP------------------YDDVEIGPNGVLKTPE-G--Y-KFPLYMIGHGLLDSDLQ-KTSQA--EVFHHPQIAE-A--VQKL-----------PD-DETLFFGDTGISK-------N----------PVEVIEGWFSN-----WRSSVMAIVFAILLLVI----------TVLMVRLCVAF--R-H---FCCQKR-H--K-----------------IYNDLEMNQLRR------------------------------------------------------------
>YP_009094124
---------------------MSIYY-AL-F-MV--SLMS-------------------------------------------GCESIPIFVP-QN-QDISWQPVIRPFNYQCPIHGNL-PDTFGL-----KSTKLTFWSPSVFSPGTVSGWICHAAEWKTTCDYRWYGPQYITHSIHSIRPTIEECKRSIKQLES-GT-DED---LGFPPQSCGWA---SVTTV-SNKNYKVVVHPVHLEPYQGKWVDHEFLGGECNA-----PVCEMRGNHSIWLTDH-ILKE-ECDQHIEETTGTMYGNARR----GD-----NL-Y-VNNFIIDDHH-RVYKFQDACR-MKFCGMDGIKFLRGDWIEKKGE-L------ARLHENVPDC------------ADGTLISGHKPGADLVDTVF-NLENLLEFTLCESTKAKINRREEITSVDLSYLAPRVGGLGSIFRVRN--G--------------TLERGSTIYMRIEVEGPIV---------P-RL----EGFD-PR----T--NQSRVFWD-------------------------------DWD------------------LDGEVYQGFNGIYKGQDQM--I-HIPLNMIESGLVDEELQ-RSFQA--DTIPHPHFSD-D--G--------------VS-DEDIFFDNTGENG-------N----------PVDAVVEWVSG-----WGTSLKFFGMTLIALVF----------LFIIIRVVIAVIYC-L---KKPKKT----TV--------------ES--RE--MRSLV-------------------------------------------------------------
>YP_009094177
--------------------MESLLK-AI-CVLL--LIHC-------------------------------------------SRCDLPIVFP-DQ-KELLWNPVLKTN-RYCPQTREI-APLDKP-----KTLKITTGVPVRSPKEKIEGYLCHSGKWVTTCDYRWYGAKYVTHSIHHLKPTDQMCRDAISQYNG-GT-LLN---PGFPPEVCGYA---SVTDS-ELIITLITPHTVGVDDYRGLWIDPSFPNGECNS-----IVCETIHNSTKWVSKG-EMPTDICQQTFTTIKMDVSYPSDT-----T-----SQ-G-SLLSFHSPYH-PHISGKDICK-MSYCGSNGLRLPNGEWFSIINTSK---IGNKNLIDFFSPC------------KAGVEVRSTLQSEGSQTIAW-ETQRMLDYALCQNTWDKFERGEPLSPLDLNYLAPRVPGKGMAYTIIN--N--------------TLHSSHAVYRRVWIEGPII---------G-EM----KGKIESA----T--GVAKEIWA-------------------------------QWF------------------EFGQNKIGPNGVIKTND-G--I-KFPLYAIGTGLIDQDIH-ELSEV--SPMDHPHLVH-A--KKY-----------VSE-DDEIYFGDTGVSH-------N----------PVEIFSGWFTN-----WKEGLMKFSILVLSILI----------FYVVIRLVMCIPLK-C---KKERKP----RL----------------------------------------------EFE-LQPREWEY----SRA-----------------------
>YP_009094205
---------------------MSIYY-AL-F-VV--SLAA-------------------------------------------GCWSIPVFVP-QD-QTIAWQPVVRPFNYQCPIHGNL-PDTFGL-----KSTKLTFRSPSVFSPGTVSGWICHAAEWKTTCDYRWYGPQYITHSIHSIRPTIEECKRSIQQLES-GT-NED---LGFPPQSCGWA---SVTTV-SNKNYKVVVHPVHLEPYQGKWVDHEFVGGECNA-----PVCEMRGNHSIWLTDH-VLKE-ECNQHIEATTGIMYGNVLR----GD-----NL-Y-VNNFIIDEHH-RVYKFNGACR-MKFCGVDGIKFLRGDWVEKQGE-L------ARLHENVPDC------------SEGTLISGHKPGVDLVDTVF-NLENILEFTLCEGTKAKVNRQEALTSVDLSYLAPRVGGLGSIFRVRN--G--------------TLERGSTIYMKIDVESPIV---------P-EL----EGFD-PR----T--NQSRVFWD-------------------------------DWE------------------LDGTTYQGFNGIYKGQDQM--I-HIPLNMIESGLVDEELQ-RSFQA--DTIPHPHFSD-D--S--------------IS-DDGIFFDNTGESG-------N----------PVDAVVEWVSG-----WGTSLKFFGMTLIALVL----------LFIVVRVVIAIIYC-L---KKPKKV----SV--------------ES--HE--MRSFV-------------------------------------------------------------
>YP_009094266
---------------------MSIYY-AT-L-VV--ALAS-------------------------------------------NCLSIPIFVP-QG-LNISWQPVVRPFDYRCPIHGNL-PDTFGL-----KSTKLTFRSPSVFSTEMVTGWICHAAEWKTTCDYRWYGPQYITHSIHPIRPTIEECKRSIQQLES-GT-SED---LGFPPQSCGWA---SVTTV-SNQNYKVVTHPVHLEPYHGRWIDHEFIGGECNA-----PVCEMKGNHSIWLTDH-TLQE-ECNQHIEELTGVMYGNVLR----GD-----NL-Y-VNNFMIDQHH-RVYKFEGACR-MRFCGKDGIKFLRGDWIEKQGE-I------VKLYENIPNC------------ADGTLVSGHRPGVDLIDTVF-NLENILEFTLCEGTKGKINRQETLTSVDLSYLAPRIGGFGSIFRVRN--G--------------TLEKGSTVYMRIDVDGPVI---------P-EL----EGFD-PR----L--NRSRVFWD-------------------------------DWE------------------LDGAIYQGFNGIYKGQDQM--I-HIPLNMIESGLVDEELQ-RSFQA--DTIPHPHFSD-E--G--------------VS-DEGIFFDNTGENG-------N----------PVDAVVEWVSG-----WGTSLKFLGMTLVALIL----------LFLFIRIIIAVIYC-L---KRPKKI----QA--------------ES--HE--MRSFV-------------------------------------------------------------
>YP_009094276
--------------------MISS-T-L--ILVI--ISAH-------------------------------------------AFCDMIIPFP-DV-TTTSWKPVLRGE-HHCPASNDL-DMAGGL-----STLKMNVKIPSGVVGSKSDGYLCHGAKWVTTCDYRWYGAKYITHSLHPLRPSTSQCFDAIKAYRE-GT-LLS---PGFPPESCGWN---SVTDS-ELLSIQITPHHSGVDDYRGVWIDSMFPKGECDQ-----RICDTVQEHSIWIAAN-NVSS-ACSIAFKQLEGYFYYRNSG----IQ-----PN-K-DGTFFHSSHH-PNSPMSSCCR-IKYCNQEGLRLHTGEWIGVAWNTK---IRDVTLDSYTDTC------------PGGTEVKSTIGSSPTRVVAW-EMERIMDFALCQNVWDKVNRGEQLSPLDLSYLSSRAPGKGLAYTIIN--E--------------TLHVAHVRYIRTWIKGPVL---------K-EI----KGRRGSS----S--AAEDTLWI-------------------------------QWF------------------PFGDNQIGPNGLLKSNG-T--F-KFPFYLVGVGALDEDLI-EMANA--DPVDHLQRVD-A--ETH-----------MRG-DEELFFGDTGVSK-------N----------PIESVEGWFSN-----WISGLFNISIIVLCVLS----------VLIVFKSVITLIRV-V---RRRRRP----RA---------------E--EDVELNNMNP--------RPQTRQPVG-APN-IIPGAWGI----QPSHGRGVRQSQFVKRSALNIVT---
>YP_009094345
------------MGF-------S-MT---L---------IAL--------------------------------------AFSLAYSEVLYMP-DS-RNIRWVKARPSV-LKCPRKFTYE-PSDTT-----NETDIEVQIPLL-RNAHQPGHFCHKTKWVTTCSEGFFGSRTITHAVRHQRVSSAECAVAVKELTS-GL-APV---PAFPPENCGWL---ATNTE-EQSFVVATPHEVKVDPYNLQFLDKQFLGGVCKG-----KFCETITDSLMWYSENGA--LASCP-SKKTTLRVYPE------------S-TGR-WGKFSTVWSDSF-VRTNFVDACK-IHVCYKDGVRFKHGSAFMYGDN--ID-SAVKKLIDSHPNC------------EADQGIIFQDVHTEESMAIL-NMADSLAVLECIDAVDIAKATGSITQMTLNHMMPDHARIGPGYRLNN--G--------------YLEMATVNYIPITVHPRSY-----------SEEVLGT----DE-------EVNNYAWS-------------------------------DWVP-------SG-------V--KGVESGINGLVKVDG-K--I-HLPWMTIK-YQLAEATFDQVMEA--QIVHHPAIEY-V--SNTQ------------N-LTDEQLDQHYNGG-------D----------LIETVTHMFGTL----GQTIGAWIGIFALFVVVV--------LILVAAICCCAKCSC-K---RSAPVRP---------VMYRAPDPLMGDEEGMIKLNPWAS---------------V--------------------------------------------
>YP_009094370
------------MDF-------K-YGIFIL---------LCL--------------------------------------LGSTNCNYVLHWP-TE-KVDGWHPASHTQ-LRCPIRTASH-PITER------RGSVSFLVPTFAYSTHVDGYSCHKTEWVSKCTETWYWTTDISQIIRTAPVSKEECLEAITKKES-GI-SQT---PFFENPVCQWV---NTVEK-SHFFVIVNKKKVKIDPYNLDAIDSLFPGGRCSQDEDGAYNCPTIQAGVKWMTKDPD--DYKIR-WSMIRAD-Y-S------------Y-E-E-STKKFVLWGGGL-PTTYFNGSCQ-MTFQKQTGVRFPNGFWAMPPERKWTD-TDFVTMWNNLPAC------------KEGTEVYYPNAHEEFSEHGM-EIDDLILSLKCLDIIREFDETGKISFLDLSFFSPDKPSFGHVYRLNE--G--------------KLEVATTNYGSCVMKS-GH---------EYSGNELCHDT-----------NDRVISYR-------------------------------DWVP-------SG-------I--QGRMSAFNGVYKDNG-K--I-RHAGYQLWANRLTESDI-QRYQM--ARVSHPIENV-I--SKLV------------P-GLNVTFDATGQRG-------E----------LVDDFLSGVSEG----WRKFLKYGAM-TLILLAV--------LLLFLFMCNL--LPK-F---KPKRP------------------ALERY--AMTEF-----------------------------------------------------------------
>YP_009094387
-------------MS----SKIVLA----AICLC--S-------------------------------------------VQYVACSFQIVFP-EF-NNAAWLPYLKTS-RYCPQSAEME-FERRV-----STTLLSADVPIGVTPTKSDGYLCHAAKWVTTCDFRWYGPKYVTHSIHDLTPAQVDCHEALARYKA-GT-LFN---PGFPPASCGYA---TITDS-EQKVVMITPHHVGIDDYRGKWIDPIFPGGECTT-----NYCETLHNSSVWLPAD-EKIVDICAQTFRKIKVTATYPSEG------------AVTKETISLHSAYH-PHVPGTGICR-MTYCSKEGLRLPNGEWLGIFYDNR---IKTTDVRTVFPAC------------PDGLEVKSTLNSDGANTIAW-ETQRMLDYALCQSTWDKVQNKEPLSAVDLSYLSARSPGKGLAYTVIN--G--------------TLHFAHVRYVRTWIDGPVL---------K--DL---KGSRFDP----T--AAQKTLWD-------------------------------QWFP------------------FGSNEIGPNGLLKTPK-D--F-KFPLYIIGTGLVDEDLQ-ELSEA--GPIDHPQIPD-A--SGIL-----------PN-SEQVYYGDTGVSK-------N----------PIELIEGWFAN-----WKETVMSIVGLVLLITI----------VFTVLKCIGTCRSL-R---RKRK------IE-------KDIEL--QE-IGPYQP---TTYRPR--------------------------------------------------------
>YP_009094410
-------------------MSSRILSVINLIAMF--ISASLSQLI--------------------------------------------YNYP-FN-CKQEINLLPFDS-IQCPMDYNTFNLKSRS-----SVEEGTMCRPNPLATDLEEGYMCYKDRWVTRCEENWYFSKTVTNHIVHEPVSKDECVEALALFKM-GQ-TKD---PFFPAPSCYWS---AANEE-SVTFLMIKKHPVVIDPYSGKIKDPLIDNDLCKD-----GFCKTRAHQTHWMRDYKTDIVERCDDKTWECHPIKVYYGWVPKIKNGTSSVTTSYVETGLVIESQYL-GHVLVTDLCQ-KTFCQQDGYLFPDGSWWQIKISLTKLLLKNHNALEKAKTCGDRDHGSELTDEQRSGKIGFEDLEINLENIEM-KQKSQTLNLMCLEKVAKMRNSQSVNFLDISYLTPKKPGPGLAYYIVE--EP-------LMSGQTKVKVSNCQYKFVEILGSDKSGIVNVTEIG-SQQIFKLLETGQVFNMSELGIPICEDHTQD--NETRNITCETDFGISANRGVKGLSGKPLWTVRSFKGSNIS--------NLRGLRIGSNGITYDMT-KKIL-RFPQAGNMHWDIPSYYS-TEHKV--HFFQHPTKHE-I--YKNFTGDKKSDIDFLED-LIHRKLNRTDFPTRIKNWIGN----------IEDKVEHFFTNL-----SGTVRTAISLVIFVIG----------TLLSIKVWRRCKKQ-K------PKT-R--KI--------------DR--SNQAKEE--------NSFALDLHQNVYEDI--EPNMR-GH----NPFHRS--------------------
>YP_009094475
--------------M-------Y-IHIL-LMI------------------------------------------------LVSGVFGTVIFVP-TG--KLNWTPDSIHN-LTCPSYIKIY-EGHPK------QMRYAVYTAPADKEMYRDGFICATTTWSVTCDFRWYGSKYISHEVVVKRTTPDQCKFAIKEYQE-GL-PEL---PTMPAESCGWN---NVLTE-SKDYVTVTPHSVRLDPYGMVYVDSEFKDGRCSE-----QVCQTPNHRGIWLPKTDK--GDQCSQVSASMV----------TLSPN-RP-DGK-WTSSTILV-SGT-KELQLSKACK-LSFCGKDGFRFANGEWFSFLGG--LE-KGIEEIVKTLDRC------------PMDTIIHTHNSHSDLSRIEA-IAYENALQVNCYQELRRASETKKVSNFLLSFFTPLHEGLGIAHRINK--G--------------QLETASAYYTRVKLADHPT---------L---DNLGM----NS-------KGQTVSYK-------------------------------DLVP-------VT-------TEKGSGMSLFNGNTVKDG-K--I-NWVLSTIQQSIIKDLEE-DTFGA--EFIQHPHAKH-L--PSYL------------N-ETIIKEKGQGTPG-------D----------VITSIKHWAGGL----WQSISASLFI----GLLLIL------IGLVIFKVLIKYLFK-C---PRSSEKIRTPHIEEMGLMRTEAETLNSRTTPALSWFEIV-------------------------------------------------------------
>YP_009177013
------------MAG----FYLL-------ALTL--VCYLTLVESD--------------GTPAPVVKN--------ETGDFLWGLGTELILP-VE-VISKWVEINPED-MRCPSDPVTD-HVIGA-----IVGHTRFSRYSGFHKATQKGFLCHKMRWITACTTTWYFSHDVQRRVEAQEPGTQECLDQVKKRGE-GT-EEE---GSYPPSQCAWN---SVNEE-AEVVIHLTVHEVRVDPYTMELLDPVFPSGRCNT-----TACDTVHQSVLWIEDPSK-TRPSCGDRVVDEGNIIRSG-------------WTDNVPGAYYLISQHL-PPTKIDGACR-LSFCGESGLLFENGIWTHDIKLET------VVANQTFQNC------------QADRRAGAVGPTYEIDKLRF-DWEAAKEKIKCLDMIEIISATGALSFRRLHHFNPRTPGIHPVYRIVN--K--------------TLQMAKAHYVVTNNPMS-----------H-KGTRDCLGTYMDH----D--TRKCVAWH-------------------------------HWVD-----------------VGNGTEQGPNGLLVTGD-K--V-SYPHWFIREKTWDPALH-IINYL--QNADHPIVSH-L--GRYI-------DNASR--DSLRKDRSENVGDAASAAVTK----------LAGSIGGVFKDV-----WHVITTCV-TVGVIII----------IILIFRRMIGV-FW-R---GREKHP-L--PK--------------TP--NNIYQETHEL-KSF----------------------------------G---------------------
>YP_009177650
--------------------MNFLL----LTFIV--L-------------------------------------------PLCSHAKFSIVFP-QS-QKGNWKNVPSSY-HYCPSSSDQN-WHNDL-----LGITMKVKMPKTHKAIQADGWMCHAAKWITTCDFRWYGPKYITHSIHSIQPTSEQCKESIKQTKQ-GT-WMS---PGFPPQNCGYA---TVTDS-VAVVVQATPHHVLVDEYTGEWIDSQFPNGKCET-----EECETVHNSTVWYS-D-YKVTGLCDATLVDTEITFFSEDGK----------KESIGKPNTGYRSNYF-AYEKGDKVCK-MNYCKHAGVRLPSGVWFEFVDQDV---YA----AAKLPEC------------PVGATISAPTQTSVDVSLIL-DVERILDYSLCQETWSKIRSKQPVSPVDLSYLAPKNPGTGPAFTIIN--G--------------TLKYFETRYIRIDIDNPII---------S--KM---VGKI-SG----S--QTERELWT-------------------------------EWFP------------------YEGVEIGPNGILKTPT-G--Y-KFPLFMIGHGMLDSDLH-KTSQA--EVFEHPHLAE-A--PKQL-----------PE-EETLFFGDTGISK-------N----------PVELIEGWFSS-----WKSTVVTFFFAIGVFIL----------LYVVARIVIAVRYR-Y---QGS-NN-K--R-----------------IYNDIEMSRFRK------------------------------------------------------------
>YP_009182185
-------------MI----SDIR---IIIKSVLI--------------------------------------ITYSGGLISAGQMLNIKLLFP-IS-QNIEWHNVSTSN-LICPDINFHK-RV-D------SGLSFTVHRPKIGKDPSIAGTVCAAIELITTCTKGFFGGVDVMVSANPATITEESCRQEIASQAR-GD-FRS---SEYPQPVCSWM---KTSTV-KRTIVNLNSMDVHYDPYLDTLYSSLFLGGSCKG-----AVCPTIFENRIWIPHESL--TEYCSSDHLIESKLIIYNTS---------------ESKTAFWSPEF--RIVDEDNPCI-MDFCGTKGLRFSSGEWVALSRQHVPKEAWVGEHFYHLKDC------------KKETTVNLVETNRDVTYMTE-TILEEFMNEQCEITIDKIREGSLVSRIELQTLYPRAPGFFPVYKYTP--G--------------SFAVGMAHYAWVSVQPSNT--------FPYVSIRTSLN--------------KSVDYK-------------------------------YWTMD------N----------RTNIIDGPNGLYILKG-K--L-VYGLEEEQTF--------RRLLA--QSSKHIFPIT--------------------------SETNNI-KRGFTQLL-S--YKSYSFSDDSSLTDAVWH-------PFITSVGVSVLVIIVLIG-----------------SYIGV-RKKIWHNLCI----RN-------RESKRANADDNSEEEEDYFNP------------------------------------------------------------
>YP_009287863
------------MGT-------V-GEVFLLLSLLSFLPLAGSD-------------------------------------PVVKAIAAPYFFP-EN-LNYAWHPIEVTS-LTCPPQRSIP-EQDNGI-----PVIFETIHPSSLERALVNGYSCYTSTMAVKCSVNFVGWKTLSHQITNKEPSSTTCWEAIKRQED-GAQSPP---PTFPAPNCAWW---SENWA-ELDYTLVLKHPARQDPYTEALYDPLFPGGSCNK-----AECPLIHDGGIWIQTEPL--ASICKHWEVLQGLTYTG------------P-E-----IGRILFSPEG-PPKYLDHSCR-MTFCGRRGYRLQDGEFLVFSSP---------PAWGVPPVC------------PAGTLVRAHTPEEEIRWNEI-SKMEEADRLMCISRLSVAYATGKVSLELLGSLVPSHGGPGTAYRINN--G--------------TLEAAHVKYVPLINSSNE------------EGDLIGV----GP-------DGTPILWE-------------------------------YWVL-------SG-------S--R--IIGPNGVYKSKG-R--I-IVPNFERRKLTY-DLTIHVFEDL--KEIPHPSLVI-R--SNHT------------D-LLRKVSHNQGVEG-------D----------HWASIRLWFSSL----WGSFIWTCGL-ALIGLILIC------CICRRVRCCCRGCG------RPQSK------------------EAGGW--ESIEMNDL--------------------------------------------------------------
>YP_009301742
-------------MF----PSIF---CLMLLVMT--------------------------------------------------SSVGQFILP-IK-EITPPRPINEHH-LSCRLGPGAL-YPTT------SSSVVVRSIHPDSNPVPIQGYLCSKKEYTLTCSENFLWMETVKKDSRSVPVTPSECVDAVNSWLQ-DK-LDK---DTQLTKDCGWM---STNTV-KKEIFDIQGKHVRLNPYEMEYIDEILHRGKCSS-----KICQTKYADMLWVSEGDL--NQTCPKMIGADVRMSLGDQK---------------TPSSVILHSNYV-PGVSLEGACRDFSFCGHRGMVLRTGHFVVV-SSDFPSTI-VKM-YNLFQVC------------QKDLTIVSDNMNSEITSSKL-DLMKIFLLDKCQQVVARIKGGLSVTRYDLGFLSPQISGVGSGYVASN--R--------------SVLVGQYKYMLVHSYVANC-----------HSCRSCVINA----------VTDEG------------------------------------------VIPVHLTPDQCPCANFNGCYLPNGIKVYKD-K--V-YNPLLDIDEEFYHQMTE-VELNP--NYISHPKDVK--E-TFLSL------PA--------TEEVEQHHGRTLDSV-------------VGSLVPDFSFSI----WPYFVGLGALVIIII---------------------ILWRR-R----SYKPP----AE----------------APIRDFPVIYTP-------------------------QS-S----FGPIAQIRWN-----------------
>YP_009302017
------MA-----------RLLK-YL-IVIILVL--KFVN-------------------------------------------KS--HQLLYP-FS-KGGSWSIIEPTN-IKCPNPYQVFDPEIHV-----RLDEYTANEYSFSSIPVVPGYLCHKVRHFVTCTENLFGSKTLHRKISPDKISEGECLEAVNKYKQ-GT-LII---GDQPDPICHYF---EETEV-SKSEIYISDHNVLFDPYTLNLLDPIFPNGRGSG-----KIVETIHSETIWIKSR-RKTEVVCDDMI-QTKGFIYQEKQY----LN-----STKS-KSTFLQLENG-RTFDLSKACK-MNFCGIGGFRMKTGEWYQFTKQNK---IPSMKFSENLPIC------------ELNNTIYFERDPKVNPEKIS--SLAISTHLKCLETVSKILEGRAISQFDISFLTQPRKGNGIMYWIKR--G--------------KVFQSQCVYSELIPNGKN----------S-S-----SGVIGTD----T--KGNIVIEQ-------------------------------NMDK-------IP--------GTTGTYNLPNGFMIIDG-K--L-IIPPGLILSETIHLSLL-KPHKL--IPFHHPMVTK-A--QVS--------SDFPEN-WEDIHFNSTSSKW-------L----------SWKYHIPWWLN-----WKTCIQVGIGIIVCLLL----------LLM-----ILSCIK-S---FFIK-------F--------------AQ--STLKFRYSRE--------KVKTVNTLEADQS-LNP----------------MTLSEF-------------
>YP_009305101
--------------------MIA-------FLIL--IACANGYIND----ND--------------TEYVWRA-----RPLGSVADKGVLYVP-LD-HSKNWRPAKYQD-LKCPKPQGDW-QLKFI-----IHTRWVTWRPDDISLDHIPGFLCHKAEWITRCEYTWYLSKTVSRKLKEETPSESECQDAVRLYEA-GK-QEA---GSFPPEECYWN---SVNDE-SVVKTIVVEHSIAYDPYKDCGVDEALVGGSCKK-----KFCDTKYSSVKWVQDV-DHESQRCHNIIQEQLEILKRNDNK--------------EQDKSWVRSKSF-PITEMDDACK-MSFCGLDGIRLKNGIWFGFQKS-RTD----HSDMGDIPQC------------VSGTEIGIPDKNYKEKEFEY-ELEDLQREILCLNVLDKLQLNQVISLYDLQYLRQDAPGYGNIFRVNN--G--------------TLEVTTGKYIK-VYHAK-----------N-DLSPDCIGTYKDH----S-GDDVCVDWD-------------------------------EWLP-----------------IEKDKDQGFNGIIRIKN-K--I-IFPDDQLRASEWREELF-DYFKV--DKIHHPFLNN-V--TDVI-------HDDTDD-ENLIHDKTVNPGDAINNWVKV----------AENKVVNFFKEL-----GIGIIIIVWIIAGIIF----------LFILFKLIRFCIKL-R---YKKVNT--------------------GD--KEIEMRHYDS-PIF----------------------------------G---------------------
>YP_009305106
------------------------ML-LQTLFFM--LNVQ-------------------------------------------VS--FSILYP-QF-IGPSWSVANPSH-IYCPRITTNYDASIHT-----KVADLLLLETSIDDHIETPGYLCHKTVYTVTCEENFVGAKTVTYHVIGAKVKKEECLEAIEEYKE-GE-QTL---ESFPAPVCHYM---EKTDT-SSTVITVSPHSVLLDPYTMLLIDPIFVTGRSKG-----NFSNTIHQDVVWVRSS-VENIDVCKIGS-VVSGFLFRNVQK----EE-----TRDP-KNLSIQLDTG-RVYHLEGSCS-LMYCGENGIRLPSGEWLNVQPVTT---SVRLQTFIELSPC------------KSELLISIDHNHGARLEDIS--PLSAISHVQCLNTLSKLLEGSPVSQYDISFLVQTTEGPGVIYWLKE--G--------------TLLQSRGNYLEVTLNSKD----------F-N-----SGVIGSD----K--DGHIVIEQ-------------------------------NRYR-------VD--------PSKELYYLPNGFTITNN-E--L-ITPPGLILTSTLHNLLL-HPTQL--VPIHHPIINT-L--PTD--------PNILPS-WKDLSTNSTMIPW-------L----------SWDGSTPWWLN-----WKIYVSGLLSLVTVILS----------IFISLKLTICLCKN-A---FK------------------------------------RK--------GRKQTANIE-IQE-GDP----------------IPLAVFKRHTPQTNDTYTF
>YP_009305121
------------MTG----LLML-------ALA---LTLCHG---------------------------------LNIYQEGG------VLLP-LS-EDITWRHVKLDQ-VQCPFKGDQG-PDEGQ-----ILEKWTVGRPRQRHDLKLNGYLCHKARWTTRCVYTWYFSKTVSRQIENLKVSDQDCASALKQQQE-GQ-LPT---GSFPPESCYWA---TTNDE-TVEAVTVTPHPVHYDPYTNEAVDTLFPNGRCGN-----LLCPTVYDSTVWMQGQ-NDLLEICSFKEDEPLEVVEGVKIS----GG----MG--INVDLWITGPHL-PHEKLLGICH-KNFCGKSGLLTLSGTWFYLQQIVYKKN-NSLDVLKRVPEC------------NSTRLVGVLDEMEPYLQMRA-TLEEITWDMNCLATVDSIHHHNRASPHDLFQISPTHPGTGPIYRITK--G--------------GLEMGTAEYVVAE--PE-----------R-RPTRQCLGRYSTN----T--GKQCVGWK-------------------------------GWTQ-----------------MENSTFHAFNGITERNG-Q--I-KLPKDRMATRDWGEEYI-KKHPL--SFYHHPSLGN-L--TRKI-------TENIL--HKVIKSHNVNAGDLIGNWVTV----------VEDKVSSFFSHL-----GGSVVGLLSVILVVGV----------IYMLIQ----IIHK-I---RTPRPQ----F---------------HS--RDMELQKPTH-SVF----------------------------------G---------------------
>YP_009315874
------MVSVR--------QMLF---IFNLMDLT--T--------------------------------------------AQQQAIPSILMP-TA-ERLILTPVDPHY-INCEPGLTHY-ELPG------DDLIHFMAASPNPRLKTKEGHLCTKQRWTTICYEGFFGEVSETGSIEPMEISDNECLDSIILYKE-NR-LKT---PHYPLPACGWL---KTNYN-HQDFVIVVSHEVKIDLYNLEEIDPLFHDGRCNK-----TVCKTVYPNIKWISSKSD--IPICDINRVSLFTLVVRKGG---------------DPDQSMIRGQYI-PQTTLTGACKSLKYCGVTGIRTRYGHFFKIASSDFVGQL-AKT-LEKLPIC------------DPRVQVILNNNQIKQDDLEL-TEDLLIKAEKCEDVKDRLMDGESIKPRDLIYLSQSSPGPGYGFVLIN--N--------------TYWITPVFYELMYNVSSIC-----------KSLDSCTVKY----------MKGPNVQG-------------------------------QWSPPHCGITPNTTDP------DIIKCLWVNGLVITNR-G--I-VQPRNNLFKAIWEQMYS-EEYQI--QWAEHIITRH-LE-DKYST------MK--------ETDRPNYQSKTVGKWMSS----------IGHSIEAW-----------IVRTVIIVTVISIL-Y--------------CVIRCWCL-RPTIKQMLPP----VS----------------YNSSTDRVQ--I-------------------------HNSR----QMQLRGTHWN-----------------
>YP_009315879
---------------------MS---VLMIIVMY-------------------------------------------------LPTVSSVLIP-IP--LEKPHPINSHE-LVCHYGLPPS-PTSF------STTYKLSFFTPSQTSHKVDGFLCSKTIWETKCDEGFFGSQTISYIIRKSQVRDGECLEAFQSFTDGGD-IPT---PHFPPNYCSWM---ATNSK-SSTYITLTRHDTYWDPYQNAFKDLVFIGHSCSQ-----VICPTHYDNVKWITGPPS--RKSCTTWFEVEGEITLDSGR---------------NLDWSYVEAEFI-PRTPLSNLCYGVSYCGRTGYVLNNGLFFSI-SAGLNDTL-NFARDIPIKSC------------SPSTEISLHPLSSSMASVEL-QTLEILFNTKCNDVVSKIKSGNNITAYELGFLNPTHPGIGYSFISIE--G--------------RLYSSKTQFEPIKEYKLTF-----------SNAPS--IKY----------LSKDK---------------------------------------TYKIVKVDNCTWISLNNGSMTCRWYNGVYITQD-Q--I-IFPYSSREESQDELDIY-AEIRP--NFDRHIGIPD-ISNDTITT------SD--------QVTDPDYINP-------D----------VLGTLNNWLI-R----WFHYVGLGVSLMFIGAIIYC------CRSCLFKCCKFCCCV-TTNVQKAVPK----VI----------------YRKRPECVK------------------------------------ISNLKGSDKSV------------DFQF
>YP_009337070
----MHITDMKSLFY----FLLF---ISISMSLI--------------------------------------------------DTPSALIIP-VD-RIYNLSTIQDHH-LVCHKGFTSD-SKYS------NVKYKATSIGPTSIETVVDGHLCHLKEYYVTCSESFFGVKTIESGVNTIPVSVSECIDAIDMYDS-DL-LDD---NTDVLQNCGWM---NTETS-SKKVYSIVKKQIQLDTYTGKFKDPLLFNGECDD-----LGCKTIYDNMWWITKSSP--NQYCPKTESNIMHVYIPEDL---------------NPKSIIFSSNYI-PDVPLAGACGPYSYCGSTGFVLSTGHFVLM-SNEIPNRI-IPE-IKKLPAC------------KSDVKLIDNSLHSYVLGSLL-SVETLFMLDRCESVLRKIRSHQNLSLFELGFLNPHHGGNGLGYQVIE--G--------------KVLVGKYAYYEADNIEVDC-----------YSCSSCNINI----------KRANG------------------------------------------IIKVESDVMYCPCKNFKGCYLPNGFTAYKN-K--L-INPLSELEEDIDDKYME-ETLDP--IYIPHIANDV--H-TTLSI------TG--------YHNHPNSTSNNFFNVLQE----------DAKLIKDWILMA----FIWII-SGVIVILIIYI-G-------SN----ILIAYIRSK-K----GYKPK----D-----------------FPSTGVELL--P-------------------------RVAH----DSPFV----------------------
>YP_009337215
------MNSVKVNFLFLLSSISPFIP-ITQ--------------------------------------------------------SITFTFP-IL-TNPTWTETNPYQ-LECPQTHHTFNPETHR-----VESYVLALKPRFASELKVNGFLCKKIRKWTKCTETPWFTKSTQRGIEYIPVSASSCEAGLTKYMH-GE-EDS---SDFPKESCNWA---SSNTE-NTEALTLTPHSVHLDPYSSKVVDPIFPGGLSEP-----RPSETIHKNILWIPID-MNPFHSCAATE-KYIGVIYSNSDF----PT-----TTPLADIASLHIDGH-KDKPFKGSCK-INYCGRSGIRFTDGEWVSLEYFRNQS-INQEQFIRNLPSC------------ASDTIIRIQSPQSDTDEDSE-LTINLLYRLKCQETISKIIEKSLISPYDISFLAQSYPGPGPVFLLDN--G--------------HVLQTYGNYIEISQTDRTS---------G-E-----DGYLGIN----T-LTKARVYNT-------------------------------IWRS-------DP--------SDKLMKHGPNGLISYNR-T--I-HLQKGLVTRSFNSRMLL-TTQHL--SDIPHESLQI-L--SNYT-------KAVGGS-LIQVPTNATNLGD-------A----------IINTVENVFDRIGYIQSALYSISGLIIIYII------------IKCILKLRLLLCSV-K---PKPKQT----NS--------------RS--TDLEMDYF--------------------------------------------------------------
>YP_009344977
-------------MF----HT------WITLGIL-------------------------------------------------HQFSTSILLPDCP-SKTNWHDVHLTS-TLCERGGKPT-EYNK------LETTVIKVLNHKQFQKEHEGYFCSSVTLYTICTTNFWFQSTIDKSLERELPSLIDCYLALDHSKE-DP-IDFHLQLSYPPAKCEWGFPSKTISQ-SKKVISLSSHSARFNSITAGLEDPLFLHGECYQ-----SRCSTNLPGTIWIAKKNF--SE-CEGLTGLLVHV--GTIG---------------ASHQVILH-KGL-PAISSFTLCE-KTLCKREGFETSFGLFFTS---NYPFTH-VQ------SSC------------KNPYNSKYYTS-EYDAEVRLQLIEKDLIVLKCKQAVTSMLRSKSIFNPYLHYFNPTKAGTAPVYQLFQ--D--------------KLKVAICSYIHAEPYSIDN---------NASGIRDTLGYRV---------NSSELSWK-------------------------------FWSHN--PQEPNS----------SCSALGPNGIHRDDNCR--L-FYPYLNLLDELTGD-------------------PV-MKLVNIST------PQ--------IKNSYNYLNKRLRKQMMDELDNPNFFNLLGQTVVNFWHLG----LIFLVSFGGGLFLIKSFK-------------------YWIV-N-----YKKK----R-----------------QNDNFERVQ--Q-------------------------VELS----LIPFGE---------------------
>YP_009344988
---------------------MD---VSAIK-----------------------------------------------VLLAVLSVVHPILIPDCK-SNTVWFPATLDI-SMCPLPLTEY-TSSIF-----KEGQIGLFSPEDMTQKLVDGAICYIKVSKVKCTTGFFWSQNIQKSVSFRRPPKSACRDHIDQQREEIS-FTE---AEFPTPVCKFQLLSSTTTTTESETLIVEPHPIEYSYRDQLLLNSVLLRGKCRE-----RICPTYRLEAYWIAKDPL--PD-CPPMTRHPAKIYFDGQK---------------PV---SVISDVL-PPLGLKGSCR-TVYCGQPGIRTVENIFINISGVDITSQI---------PTC------------TERHQLEGFSKDISSKGELL-TFEEHTKYTLCIYAVILMKSLEVKHPYLLSVFQPQFAGSHPCYRIFNR-T--------------TIMKAICPYIHMDPVGVSP-----------HGVIG---TDK---------HSKPVIWK-------------------------------FWDALT---------------KEKCPSLGPNGIIRDEQCK--V-HYPHEYVGSDIMSLIGE-MMRDH--APIEKSFDIL----TRNTQ------SGNV---EISDKRKSQSDSRSFIDAMSD----------DFTTLKADFLIA----VKAFAGFCVVCVLYKLK-FF------KLITKMLCCCISLGKLSTKLFVASSS----------------TVLRSSNTHRLRRRQRRH-------------------------EEIE----MNPFA----------------------
>YP_009361871
---------------------MWII----TALIC--SFSINPTCLY-PHGHE--------DSPTVRHGISRVLSGDAERNDDEHYHSPPLVLP-LQ-NERTWKPANLSS-LKCPEASHLG-PDEHR-----VMEKWLVHRPKSSVLTKVEGSLCHKSRWLTRCEYTWYFSKTVSRKIEPMPPTKQECEEAIKRKEE-GL-LES---LGFPPPACYWA---RTNDE-ENVQVDVTDHPMTYDPYSDGVVDNILVGGKCNQ-----RECETVHDSTIWLETQKEKRPSQCEMDVEEQLELVSGIKRV----GG----SKSKAQRSVFVVGTNY-PFMDATGACR-LKYCSKSGMLLSNGLWFHITRKISPESNENSKFWLTLSDC------------SSDKQVGVLGEEYEIGKLQA-TMEDIMWDLDCFRTLEDLSHHKKVSMLDLFRLSRLTPGTGPAYKLVK--G--------------NLMVKEVQYVKAQRDQG-----------E-LANPLCVAFMTES----K-NADRCIRYD-------------------------------EYDK-----------------EGPYKGQVMNGILINEG-M--V-VFPHERFHLRQWDPEFI-IKHEI--KQVHHPVLGN-Y--SSQI-------HDSLH--ESLIKDHSANLGDVMGNWVQV----------ATSKFSWFFKEI-----EKFIIGGALLLIFILI----------ALMVCRGG--CCKV-R---RKAGGE----KG--------------GD--SSGDEMNVSE-SIF--------------------------------------------------------
>YP_009361977
------MSNNK-MF--------KPMIIFALILCL--IINVSSYIYSGSVGGYRPKKVRTYGEVIPYTEI-VEHRNLYQNWNGKHRTGHRTVLP-TH-CHTEWKDVTHGS-IKCPHRKVIG-TDGIY-----NTYIGDVWHPHTDSGSEIKGFLCQKTRWVSTCIETWYFSTTKETKIEEVVINPEDCLASITLMDS-GE-YIE---PFFPPHVCSWA---ATNEN-AKEFVTVHSHPVVVDIYKNEMIDPIFLSGKCKE-----KVCHTIHKNVIWIEANDNERSDICVASAWESSHVFADLDIE----PDIRA--QKVEYIGESIDSEIY-GPRSLKGACL-IKICGIWGIRFSHGEWWGLKTLSNKI-----SFADGLYNC------------GSNTSVGFIHNIWTPSGLIG-E--ITYRDHKCLDVVSSLLGHQKINPYELSYLIQDFPGEGPAYRIMK--QMTGLN---RTKSSFKMQMKTCRYHTAYITNVTF----QPI-DS-TQEVYKLGIWGSG----H---RIILNSTEIGIN-------------------------PTY------TN-SG--------SDWELLLTFNGLMRFGS-E--L-VLPHAVFSDHPNTSDLL-EDYEI--NLIGHPKEIF-Q--SDQDE------LAQIY--KFYRRANSTNVVSLASNFLKD----------IGKSIGNFFGGT-----KNLIWWIVTLALSTLG----------TFIAYKLGLFKCLK-RMILETDNES------------------------------------------GNKRISNVYEEP--LQLGERGHKPVKNPFFDHGI------------------
>YP_009361993
--------------------MLI-T----VLLVI--IVSSQAQIHY-----S--------GTPKPGKGYVKEDSPKLKYNDVELYHQPPLVLP-LE-NDREWRAANLSA-LFCPSEAPVG-PNEHI-----HIESWIVTRPRQQIKDPVKGYLCHKSRWITKCEYTWYLSKTISRKIEPLPPSKQECEEARRKFEQ-GS-LTH---LSFPPAGCYWA---STNEE-SNTDIEISEHPATYDPYKDKLVDPVFVGGECDS-----KLCDTIHDSTIWIESDRNPRPEQCNMNEEEQLDVVQGIRAV----GG----TKKNSQHAIWVIGNNY-PYLDARGLCK-KTYCGKVGALLGNGLWFHVLHVVNGT--GGDTVWSTARAC------------SKEEEIGILGEEYEIESLQA-TMEDIMWDLDCFRTLETIEHHKRVSYFDLFKLARLTPGQGPAYRLIK--D--------------HLFMKDVEYVKLRPNKK-----------P---TKDCLGLWTDS----R-HQNQCVKYK-------------------------------DWQK-----------------LSNGKEHSMNGIMAFNG-L--V-DLPHDRFHKRNWDKDFI-LKMDL--QTVHHPVLKD-F--SSKI-------HDSLQ--DGLIKNHAANAGDLIGNWVEV----------ASSKFGSFFKEA-----EKIILSVIIIIIIILI----------IGMCIKIR--KRQN-I---QYIKQN--------------------SD--SNPKLEQAEL-QIF--------------------------------------------------------
>YP_009362002
------------MDF----WMII-------YVL---VVSASA---------------------------------QQDYSYGGKTKDIIGLLP-QD-KKLHWKTTKLDS-IKCPEMGLIS-NKEEH-----VVEKWLIERPRTTGKLRNKGKLCHLAKWITKCEYTWYFSKTVSRTIQNLEAHEDDCKQAIREYNQ-GK-LIP---GSFPPESCYWA---STNEE-SVIAHIITPHEVTYDPYEDRYLDPLFVHGFCRT-----SFCETVYESTVWLTDS-PGRQSSCKLEGDEPVEVLESYRHN----KA----GE--SKFGFWMRGSHI-HHMPLSRLCK-KEYCGKLGYVNQQGVWFHVTSVQWSYN-ESISFRHVVENC------------TESPDLVVLSEEFNDDDLAA-TLEEMMWDINCLNAVENIQKHKRASLHDLYQISQRHPGPGTAYRLKD--G--------------HLESAQANFVALYAPDE-----------H-EQNRECLGTVLDH----T--GDQCHAWD-------------------------------DWTH-----------------IANSTYHAVNGITEVDG-K--I-VFPEYRVLKRRWDLEYS-LKHDL--RQINHPVISD-F--VGKV-------HENIV--HKEIKSHSVNAGDLIGNWVTV----------AESKIGEFFKGF-----SHSFVTISVFLMVVLT----------IWIIIR----CCQM-C---KREKPT----KI--------------IS--AKDDIPM-VT-SSF----------------------------------G---------------------
>YP_009362085
--------------------MLVLY----LLLSL--L-------------------------------------------ALGAQCKFTIVFP-HN-QKGNWKNVPANY-QYCPSSSDLN-WHNGL-----IGTSLQVKMPKSHKAIQADGWMCHAAKWVTTCDFRWYGPKYVTHSIKSMIPTVDQCKESIAQTKQ-GT-WLN---PGFPPQSCGYA---SVTDA-EAVIVKATPHQVLVDEYTGEWVDSQFPTGKCNK-----DICPTVHNSTTWHS-D-YKVTGLCDANLISMDITFFSEDGK----------LTSLGKEGTGFRSNYF-AYENGDKACR-MQYCKHWGVRLPSGVWFEMADKDI---YN----DAKFPDC------------PEGSSIAAPSQTSVDVSLIQ-DVERILDYSLCQETWSKIRAHLPISPVDLSYLSPKNPGTGPAFTIIN--G--------------TLKYFETRYIRVDIAGPII---------P--QM---RGVI-SG----T--TTERELWT-------------------------------DWYP------------------YEDVEIGPNGVLKTAT-G--Y-KFPLYMIGHGMLDSDLH-ISSKA--QVFEHPHIQD-A--ASQL-----------PD-DETLFFGDTGLSK-------N----------PIELVEGWFSG-----WKSTIASFFFIIGLVIG----------LYLVLRIGIALCIK-C---RVQEKR-P--K-----------------IYTDVEMNRLDR------------------------------------------------------------
>YP_009362126
------MVTKKIMMI----TMLFKSNVFCLILPL---LP-----------------------VANSLLR-TQNWQFVPLKTDPKYIDNTIVFP-TK--CGDWKQSNKLD-LTCPTSEQAA-PENRL-----ITEIGNVYHPSPSNGFVVTGHLCLKQKWISKCEETWYFSSTETNHIEDLAITESECKEAVTAHKA-GE-NLS---PFFPPFYCSWA---STQIN-SKIFILVDEHKVLENIYNRSLVDPLFVGGNCQG-----DVCKTIHPETMWIVENDQVRSDICNEKNWELGTLHSAIDTD----DD--YNKGQYSIDLHWIRSSLY-GIRKLDGSCR-RRVCGVPGIRFSNGEWWGIKDPKALI-----LSHNLLSEC------------PVGTKVSFHHDNHDENVLEE-Q--YVTRRMMCAEIVGKIMVGETVSPMDLSLLIPTNPGRGKAYKLYK--RAIYKNTHGILDVEYALFQSTCYYHLLHNSSKIY----NI---T-ENEELTIGYWFDR----K---EYKMNISQNFSV-------------------------PDVLK---KNHNVS--------RDGWYFYSFNGYTKYSG-K--L-FSPSSVLEGFVGMLDYT-QRGKLAVADIP-PQNVI-K--NTVDL------FKNVY--TSDYRVNSTSIGEQISIFVKN----------AKNSVVHYFSQL-----TNVMWWIGTGLISFLI----------IMLFRRFGLFGKVT-NLMRKKGRKN-A------------------EH--APRELKKINT-QSHKRSNSASTSQNVYETI--KDRQTA--HGKESGFFDFV-------------------
>YP_009362158
------------MDF----WMLI-------CVL---AAVAQA---------------------------------RHDYSYEGKTKDIIGLIP-ND-KKLHWKTTKLDA-IRCPEMGLVS-NKGEQ-----VVERWIIERPRTTGELKNKGKLCHLAKWVTKCEYTWYFSKTVSRTIQNLEAHEADCKQAIQDYNK-GI-LTP---DSFPPEACYWA---STNEE-SVTAFTITPHEVTYDPYEDRYLDPLFVHGSCHT-----DFCETVYESTVWLTDS-PGSQSSCKLVGDEPVEILESYRRN----KA----GD--YKFGFWMRGSHI-HHMPVSHLCK-KEYCGRLGYVNQQGVWFHVTSVKWSYN-ETISFRHLIDNC------------PQSSDLVVLDEEFNDDDLVA-TMEEMMWDINCLNAVENIQKHRRASLHDLYQISQRHPGPGVAYRLKN--G--------------HLESAQASFVALYAPED-----------H-VQTRECLGTILDS----K--HDRCHSWE-------------------------------DWTH-----------------IANSTYHAVNGITEVDG-K--I-VFPEFRVLKRRWDLEYS-LKHDL--KQINHPVIHD-I--TGKV-------HENIV--HKEIKSHSVNAGDLIGNWVTV----------AESKIGEFFKGF-----SHSFVTISVFLITVLA----------IWIIVR----CCQM-C---QRKKPT----KI--------------NS--AKDDIPM-VT-TSF----------------------------------G---------------------
>YP_009362175
------------ME----------LIKIHLMLIS--FFTSSAGLERGSVGSISLISTE----KLNLS---TSHHDKGIFQNREKPLGHEVVLP-VH-CTGEWVEKPAMS-LACPKRKING-PDGYY-----DEYFAKMWHPPTHASPEVKGYLCQKTTWNAKCEETWYFSTSKSTTIDETPINEDDCRAALILYKT-GE-LLE---PFFPPFSCYWN---NININ-SKTFVTIHEHPTVLDLYKDTKKDPIFLHGECDG-----EVCETVHSNVLWVEAPLEERDDFCDPALWESSNVYTEKGG---------------PQIPIVLESDVY-GPRYTQGMCW-MRICGVWGFRFSSGEWWGFRMVNKDF--QGLWYTGKIPSC------------YGDFEVSFAHEAIAMTQLLE-N--LSYKDHKCVDVLSTLRGNKVINAYELSYLVPEHPGFGPAYRILM--VKNKRN---VTQPVFILQTKNCRYQRAYLTNLSF----TITGEE-TSESVKVGVWGDN----Q---PVYLNWTEIGVN-------------------------STY------KPNIT--------GNWHQLMTFNGLMRFDK-T--L-LFPQSVFVDAPNVSLLL-DGFQL--DLIEHPHQYF-G--RDEKT------PSSLY--KFYPHGNSTNVGEVIEGWFKS----------AKNAIGSLFSGM-----SSLMWWIISTVLSLIT----------LLVCYRCGLLSLVK-RMFTKRTRPS-K------------------KG--R--------------TSRSSHRMEHIYTEP--NNP-----SSSSNPFFA---------------------
>YP_009362193
------------MQL----S-LL-------MVM---ASLAQS---------------------------------VTGRAAGRELHDVIGFVP-DT-DTLQWKPANLDT-LRCPEAADPG-PDDGA-----VVEKWVISRPRVNTFLGIKGYLCHYAKWVTRCEYTWYLSKTISRSIQPLDVTESGCQDAFKEYDA-GR-LVP---GSFPPEACYWA---STNDE-TVHAYTITPHEVIYDPYSNAKLDHIFLHGSCNK-----DFCETSHDSTMWIAKR-KGEGSVCQFVGREDVEIIEGAKFS-----L----RK--FQTKVWLRGPSL-HNIPLDKLCK-IDFCGKTGYRNQQGIWFSIDRVSWSKN-HSLPIRQKAVGC------------KPGENVAVVDTNLPDSDLEA-TIEEMMWDMNCLNALETIQHHKKVSLHDLYQIAPQKSGPGLAYRLND--G--------------HLEVAQAHYWSVQHPKR-----------G-KLSRTCLGARQAD----E--TSSCVKWN-------------------------------KWTH-----------------VANNTYHAVNGITEVDG-Q--I-LFPKRRVLHRKYDPEYA-TRQSL--RFIKHPVIDK-F--EDKA-------TENIE--HKDIISKDVNAGDLVGNWVVV----------AEGKLSEWFGGL-----GKSIISVVSLIVGLLV----------LYVIVK----LCLY-F---RPKAKE----KI--------------GD--MEMKLKK-RS-ESF----------------------------------G---------------------
>YP_009362198
------------MEC----IMFWTI----LALSI--SFG----FSY-PIEDQ--------MTIPLKPGIHRTLDGDLDYNDDEHYHSPPLVLP-VP-NNRSWKPVNLST-LKCPESSHLG-PDTHR-----TLEKWLIFRPKSSILTKIEGVLCHKSRWLTRCQYTWYFSKTISRKIEPIPPTFQECQEAIKLKEE-GI-LEN---LGFPPPNCYWA---RTNDE-ENILIEISEHPMTYDPYLDGVIDSILVGGKCSQ-----KECETVHDSTIWIETQRDTRPSQCDMGTEEQLELVSGLKQI----DG----NKQKYQHSVFVVGTNY-PFMDAKGACK-LRFCGKSGMLLSNGLWFNIAHTILPKPEANSNFWSALPDC------------SSDKQVGVLGEEYEIEKLQA-TMEDIMWDLDCFRTVDSLAHHKKVSMLDLFRLAKLTPGPGPAYKLIE--G--------------TLMMKEVQYVKARRDTK-----------E-QANPLCAAYITES----TSNQERCIDYS-------------------------------NYDQ-----------------NGTYKGQVMNGILVTDG-V--L-IFPHERFHLRQWDPEFI-IKHDL--QQVHHPVIGN-F--SKKL-------HDSIH--NSLIKDHSANLGDVMGNWVKV----------AASKVSGFFKEI-----EKFLIGGLLLVVILLM----------VGLLCKCK--CRRK-P-----KAKN----LK--------------AN--SSGDEMSPNE-SIF--------------------------------------------------------
>YP_009362207
------MWSD----------------FIIFLNLL---VE-----------------------IIGLGLR-TSHRAYVRTLYNDSDHDNALTIP-TKFLDPKWTPVTALD-IICPTEKQLM-PEFRI-----STELGTVRHPHTQVEDNVDGFFCHKQEWTSTCTETWYFSSTEETKISNLEISEGECEEAITLYVA-GE-KIE---PFFPPFICSWA---STQSN-SKIFVVVTPHSARVDIYENVYRDPSFPGGECRT-----KVCKTVNKDIMWIMRGDEKRADTCDVKKWEEGPLYFSIETR----DSDWSSISTFSIDESWVRSPLY-GIRKLKGSCR-TPICGSPGIRFSSGEWWGLKFSEDML-----WIQKL-PRC-------------AGSKVSFHHDNHPGRELEE-E--AVVQKLKCKEVIGRILAKDNVTPVELASFVPKNPGVGLAYRLFM--TRK---DERIGLREYRLEKRRAMYHLVHNITRKL----EI---G--DSKLKVGHWYDG----V---PVYWNTT-------------------------------EILG-----ENTT--------KKDEIFLTFNGLVKFHG-D--L-YLPESSAIGGSKLVEMN-RPGVLLLEEQTFDKISV-K--NQFEL------LDHVY--KFEFKKNNTNLIQKISSALES----------AGQFIGTYFSKI-----SDIVWWIGGGIIGLLI----------TGICIKCNCYK-----FLYKRKEKN-T------------------EP--KGQELKPMTA-P-------SKVSDNVYATI--DPPSVE--RRKGSSVFSHY-------------------
>YP_009362216
------------MKT-------S-YGIILL---------ICG--------------------------------------VISPAFNYVFHYP-LE-KNIHWYPANHSS-LRCPVRSARI-L-DTP------TGGITLQLPGNPSNHDIPGYSCHKTEWVSECVETWYWSTDVKEYIRSVPVTFEECQRALQDKSI-GN-EVS---PFFTAPTCQWS---NTVRK-VNTFVIVHSKDAKLDPYNLDRVDPIFPGGRCKSKE---KYCPTIQAGVIWLQKVSQ--RITIE-WQTIKAK-Y-K------------R-IGN-NMEDWKLWGGGM-PTSTFRGACK-MDFAAKTGIRASNGFWFHVPNI--SD-SAFKDAFNAMTQC------------PQNTEVKFPSAHEEVAEHEM-EIQDLILTLRCRDIIDKFAETGQISFMDLSLFDPDNEGPAHVYRIRN--G--------------KLETGIVNYGECRVGNSGD---------KDPANSICIKIADDG-------IRAAIFYD-------------------------------DWVS-------TG-------E--KGIQSAFNGLYRENG-V--I-RHAGYNLFANKLTEKDI-EKQDL--QQVHHPIDLV-I--EKFM------------P-GLNLTFDTTGQRG-------E----------VYDL-FPDIKGF----WRSVLEYSVI-GFFVLIT--------IIFIWIVVKC--CGC-F---RMKRH-----------------NQIDDY--YD--------------------------------------------------------------------
>YP_009362226
------------MF--------W-IKFLVFIRAS--LITTKGYILPGGVGGVRSSKVHILGEIVPYTSS-IDHGVLGTKWDFRHNDGHRTVLP-TH-CHRTWKDVLIGN-IRCPSRKVIG-KEGLY-----NTYIGDVWHPHTDSGSEIKGFLCQKTRWVSTCTETWYFSTTKETQIDEIPISKDDCLAAITLVDS-GE-YIE---PFFPPHVCSWA---STNKN-TKDFVTVHNHPVLIDIYKNQLMDPIFISGKCSD-----KVCKTIHKNVIWIEANDNERSDLCVASAWEFSHVFADIDID----HNE-P--GIVNDIGDSIDSELY-GPRSLKGACI-IEICGITGIRFAHGEWWGLKTVSNKI-----SFTHGLYHC------------PANSSVGFVHNIWTPSEVVG-E--ITYREQKCLDVMSSLLGHQKINPYELSYLIQDYPGEGPAYRIMK--QFTGKN---RTKSTVRLQMKMCRYHVAYIKNVSF----LPT-DE-SHEIYEIGTWGNG----N---KIILNSSEVGID-------------------------PSY------NG-SD--------NDWELLLTFNGLMKFGK-E--L-VLPQAVFTDHPNVSNIL-EDYEI--NLIGHPKEIF-Q--ESQDE------LSQVY--KFYERSNSTNIVQLAGNVVKS----------IGKSIGNFFGGT-----RNLMWWLVTIVLSTLG----------TFIAYKLGLFNFIK-RMILSDTLKK------------------------------------------EEKRLSNIYEEP--LKLGERKANLVRNPFFDHGI------------------
>YP_009362242
------------------------------MKFL--IVSI-----------------------------LYIL-----KISTNASKERKLILP-LD-HHLDWKPAHFDK-LTCPKPELDW-SEEYK-----PINVISVLRPPNHKIGGVSGYLCHKVEWITRCDYKWYLSKTVSRRIKEETPTEAECRDAVILHKN-GR-ETS---GSFPPEECYWN---SVNDE-SDIKVSVTAHDIGYDPYLNVGVDSLLVGGYCNN-----SICLTTHSSVIWIRDQ-V--SKPCEGMRLETMTVYTSL-YG--------------YTNDKWVGTPSM-KMSSLNDACR-LSFCGVQGTLLTNGLWFHHNVR-EGP----GSQIQITRNC------------PPNSEVGVVQPDFEIKLMDY-KLADLQREMFCLQTLDRIRLQQVVTLNDLQYLRPHRAGAGPVFRIRN--N--------------TLETTHGTYIEASMVGT-----------T-QVNRNCLATYLGE----D-KKPKCIGWK-------------------------------SWHK-----------------MNNHKYQGLNGVLEING-L--I-KFPEDQLLDAEWEADMF-EYFKL--DKIHHPFLSN-I--SSII-------HDDTD--ESLIHDKTVNPGDAINNWVEV----------AENRVSTFFKTT-----GGEIIKIVYIITLIGI----------IYLLYKIITMCCKM-K---RTGKKN-RRLTS--------------DL--IDLDLKPMNS-SVF----------------------------------G---------------------
>YP_009362249
-------------------MALNKLI-FV---IL--INEISTQLL--------------------------------------------YNYP-FN-CKNEVK-LTLDG-LQCPLDYNTFNLRSDE-----LSEVGTMCRPNPLAKDLEDGFLCYKDTWVTKCSESWYFSKTISNHIVHEPISKSECIEALATYKM-GK-HVE---PFFPAPSCYWA---ADNEE-TVTFINIKEHPVILDPYSGKIKDPLIDNNLCDD-----DFCPTRAHQTHWLRNLKPNIMERCNNDTWECHPIKVYYGWVAKKRPTNVGHDLNYVQTGLIIESQYI-GHIVMSDLCT-IKFCSKLGYLFPDGSWWELKFPLDHLLLKNHQLLENSGSCSDRSHGDTLTKDQRGNKIGYEDLEVDLEGLEL-RQKSRNLNLICLDKVANIRNRKEVNILDISYLTPKHPGHGTAYYLYE--DT-------SNASITHVKAYSCNYKLIQIHGADMNGRVNMSNSE-DLN-ITILDSGDNMTIADLGISKCKDLSHLTVNQTRNISCEKNVGFKYPEQVKLSNGKVVWTSRSFGGANFH--------RLPGVRFGVNGITYDLK-QQML-RFPTVNNLLWDLPSYYS-TNHKV--HFYTHPTKHE-I--RKNFTGERTEDIDFLDD-LIHRKLNRTDFPTKVRNWIGD----------IENKVVHFFSNV-----GGTIKTAISLIFFVIG----------TLISIKIWRKCKKC-K------GQS-K--RS--------------ES--EWVAKKQYTAKHEMKSFPSNFKTDNIYEDV--KSELDSTY----SPFHV---------------------
>YP_009362257
-------------MD----IVRF-------FFFV--GATANAKVED--------------TTRAPLHEP--------HELGMMLSDIPTVILP-VS-VGEYWREASLKE-LRCPLSNLDE-GPDGR-----TVAAFNMTRYDHFNPALANGYLCHKTKWITRCEYTWYFSKTVTRRIVPVLPSHHECHEERQREIS-GI-PHE---GSYPPEECYWN---SVNEE-VEETILLTEHSAGYDPYTEEFVDEIFLKGRCHE-----EDCLTDHSTVRWIHSEMKGNKPKCGEKLVEEAELISLN-------PN----RDDQDFSKLYIYSHHI-PKSPLKNSCL-LNFCGEEGIQLENGFWFRTPDWKK-------GKGISIPYC------------SEGTTAKALGDGFTRAYIRF-ELDELRDDMACLDALESIQVTGAISYRKLHYFHPRKSGIHPIYRMRN--G--------------TLESNTAKYVTAYAIG---------------NEKGCLGMVKNQ----S--DMICIQWN-------------------------------DWIE-----------------VEKDLLQGFNGLMRDKG-R--L-MLPWKYASDERWNPEIH-KVQFL--TQAQHPFYSH-I--SHMI-------QDDII--DEIRKDKSKNVGDSVVKAAES----------LWERFSNFFHKV-----KEVAFGAGILITTLVL----------VLLIKKCITLR-RV-K---STKRKK-K--AG--------------RP--MVEELEMTESDASF----------------------------------G---------------------
>YP_009362272
-------------MQ-------K-YGFILL---------ALG--------------------------------------AIQVTHGNLFYFP-VE-KDIHWHPINYTS-IRCPIRAGDQ-Y-PGY------SANVQFRVPYSDSSNIINGHSCHKTQWVSECTETWYWTTDVKQYIRVLPVSLNECLEEKEKRGQ-GK-SIA---PFFEAPVCQWA---NTVRK-ENSFVILNEKRVQLDPYNGNVVDPLFPNGRCSTPV---KGCPTIQDNVLWFTTEDP--IKGVH-MRTINLK-Y-A------------P-PRG-DMKELSIWGEGV-PVTKMSKSCK-MSYANEEGVRFESGLWGIPIPG--SD-GKFTQWKDNLENC------------PEGTLLKLPNAHEEISEHQI-EIEDLVLSLTCFEMINNFRDTGKISFTDLALLTPDHPGLGNVYRINK--G--------------VLEASSAFYQQCKIKPNKN-------------DVICYGG--ND-------FNTENKWK-------------------------------RWVD-------SG-------T--PGTLSGYNGVYKMGG-K--I-INAHENLMTNRIIDEDI-LKRDL--KTVRHPIEVS-V--RKNS------------S-HPIYFFDWTGERG-------N----------PVEDVFEGLNNF----WRKAIEWIAI-VSFTFLL--------CIAIFILFKL--LGM-F---RSNKK-----------------DRLAGS--GEHEMSLFR-------------------------------------------------------------
>YP_009388615
-------------MI----HNSE---LLANAFLM--------------------------------------IALISWTTCEDQSHNMKILFP-TS-SKIEWHDVSPSN-LICSTARIHQ-NI-A------HGLSFVVNRPVIGKDPKISGTLCVAIELTTTCSKGFFGGVDVTLSTSPADLSEENCRKEIASQNQ-GE-FSS---AEHPQPVCSWM---KTSST-SRTVIHLSKMDAHYDPYSDTLFSSIFLSGKCRA-----SFCQTVFENRLWIPQESL--TEYCSTEHLVESSMMIYNSS---------------SNGSSLWSPDF--DISEEEKPCI-MNFCGQKGLRFASGEWVALSRQSIPKAPWVGEHFYHLKDC------------DGHTTVNLVEAHQDLRHMTK-VVLEEFIDEQCEMTVNKLKEGNMISRIELQTLYPRTPGFHPIYRYTQ--G--------------KFLMGMAHYSWVSIESSEI--------FPYISIRSSLN--------------KSIEYS-------------------------------YWTMD------N----------RTQIIDGPNGLYILDH-Q--L-IYGLEEEQKF--------RRILS--KSSKHVFPIL--------------------------PEQKTN-GQSFVRLL-S--HTSYSFSDDASLVDVIWH-------PVLTCLIITAILLPSMIG-----------------IIWCT-KNQVFIKKLK----SF-------AQRDVEPSEDISEAEGEYFNP------------------------------------------------------------
>YP_009505325
---------------------MKCL----LYLAF--L-------------------------------------------SIGVNCKFTIVFP-HN-QKGTWKNVPSNY-HYCPSSSDLN-WHNDL-----IGTALQVKMPKSHKAIQADGWMCHASKWVTTCDFRWYGPKYITHSIRSFTPSVEQCRESIEQTKQ-GT-WLN---PGFPPQSCGYA---TVTDA-EAVIVQVTPHHVLVDEYTGEWVDSQFINGKCSN-----DICPTVHNSTTWHS-D-YKVKGLCDSNLISMDITFFSEDGE----------LSSLGKEGTGFRSNHF-AYETGDKACK-MQYCKHWGVRLPSGVWFEMADQDL---FA----AARFPEC------------PEGSSISAPSQTSVDVSLIQ-DVERILDYSLCQETWSKIGAGLPISPVDLSYLAPKNPGTGPAFTIIN--G--------------TLKYFETRYIRVDIAAPIL---------S--RM---VGMI-SG----T--TTERELWD-------------------------------DWAP------------------YEDVEIGPNGVLRTSS-G--Y-KFPLYMIGHGMLDSDLH-LSSKA--QVFEHPHIQD-A--ASQL-----------PD-DETLFFGDTGLSK-------N----------PIELVEGWFSG-----WKSSIASFFFIIGLIIG----------LFLVLRVGIYLCIK-L---KHT-KK-R--Q-----------------IYTDIEMNRLGK------------------------------------------------------------
>YP_009505530
------------MKM----KMVIAG----LILCI--G-------------------------------------------ILPAIGKITISFP-QS-LKGDWRPVPKGY-NYCPTSADKN-LHGDL-----IDIGLRLRAPKSFKGISADGWMCHAARWITTCDFRWYGPKYITHSIHSFRPSNDQCKEAIRLTNE-GN-WIN---PGFPPQSCGYA---SVTDS-ESVVVTVTKHQVLVDEYSGSWIDSQFPGGSCTS-----PICDTVHNSTLWHA-D-HTLDSICDQEFVAMDAVLFTESGK----------FEEFGKPNSGIRSNYF-PYESLKDVCQ-MDFCKRKGFKLPSGVWFEIEDAEK---SHKAQVELKIKRC------------PHGAVISAPNQNAADINLIM-DVERILDYSLCQATWSKIQNKEALTPIDISYLGPKNPGPGPAFTIIN--G--------------TLHYFNTRYIRVDIAGPVT---------K--EI---TGFV-SG----T--STSRVLWD-------------------------------QWFP------------------YGENSIGPNGLLKTAS-G--Y-KYPLFMVGTGVLDADIH-KLGEA--TVIEHPHAKE-A--QKVV-----------DD-SEVIFFGDTGVSK-------N----------PVEVVEGWFSG-----WRSSLMSIFGIILLIVC----------LVLIVRILIALKYC-C---VRHKKR-T--I-----------------YKEDLEMGRIPRRA----------------------------------------------------------
>YP_009505535
-------------------MDLFPI----LVVVL--M-------------------------------------------TDTVLGKFQIVFP-DQ-NELEWRPVVGDS-RHCPQSSEMQ-FDGSR-----SQTILTGKAPVGITPSKSDGFICHAAKWVTTCDFRWYGPKYITHSIHHLRPTTSDCETALQRYKD-GS-LIN---LGFPPESCGYA---TVTDS-EAMLVQVTPHHVGVDDYRGHWIDPLFPGGECST-----NFCDTVHNSSVWIPKS-QK-TDICAQSFKNIKMTASYPSEG------------ALVSDRFAFHSAYH-PNMPGSTVCI-MDFCEQKGLRFTNGEWMGLNVEQS---IREKKISAIFPNC------------VAGTEIRATLESEGARTLTW-ETQRMLDYSLCQNTWDKVSRKEPLSPLDLSYLSPRAPGKGMAYTVIN--G--------------TLHSAHAKYIRTWIDYGEM---------K--EI---KGGRGEY----S--KAPELLWS-------------------------------QWFD------------------FGPFKIGPNGLLHTGK-T--F-KFPLYLIGAGIIDEDLH-ELDEA--APIDHPQMPD-A--KSVL-----------PE-DEEIFFGDTGVSK-------N----------PIELIQGWFSN-----WRESVMAIVGIVLLIVV----------TFLAIKTVRVLNCL-W---RPRKKR-I--VR-------QEVDV--ESRLNHFEMRGFPEYVKR--------------------------------------------------------
>YP_009505540
--------------------MISI-T-FV-YLII--ILSL-------------------------------------------SWGEMMIPFP-DV-TTTTWKPVLKGE-HHCPSSSDV-DILSRM-----STLKLQVRIPTGSVASKSDGLLCHGAKWVTTCDFRWYGSKYITHSLHSIRPTLSQCTEAAKAYKE-GR-LMA---PGFPPESCGWN---SVTDS-ELLSILVTPHHTGVDDYRGIWIDSMFPGGECKE-----MVCDTVQGHTIWMSTS-NLTT-ACGVAFKQIQGQFYYLNSG----HQ-----PN-K-EGTFFHSPNH-PNSPLSTACR-KKYCNQEGIVIHTGEWIGVPWNTR---IRDVQLDSYTDLC------------AESTEIKSTIGSAPIRVIAW-EMERVMDFALCQTVWDKVNRGDPLSPLDLSYLSSRAPGKGLAYTIIN--E--------------TLHVAHVRYIRTYIKAPIM---------E-EI----KGSRGDR----S--AAESVLWT-------------------------------QWF------------------PYGDGEIGPNGLLKTNG-S--F-KFPFYLVGMGAIDDDLI-ELSNA--DPIDHPQKAI-A--SVH-----------LNT-DEELFFGNTGSDS-------N----------PVEAVEGWFAS-----WKSAGINMALIVLCVLL----------VLIFLRSLPALIKL-I---HRYRVS----RS--------------RQ--TDVELNSINE--------TA--RTGSV-GPD-IIPGAWRV----H---DSGVRQSQFFRNNPRRLGP---
>YP_009508526
MKKTTRYYPTTNMHA----NLVH-------FTLL--VAS---------------------------------V-----QCVTKLSQYRNLLLP-IN-VHSDWKPVEIHN-LTCPKPRLDW-TVDFH-----QLATEQVYRLKDLSLGEVKGYLCHKAQWITRCEYRWYLSQVVSRRVKEETPTQAECEEAIHHFNE-GR-EMS---GSFPPEACFWN---AVNDE-SETKIILTVHDLTYDPYTDMGLDSNLVGGTCKS-----RFCKTTHSSVMWIKDP-KGQTEPCVHMIAEKLTVLSSK-QG--------------ETGKRWVKTTAT-PAMSLEKACK-LRYCGVEGILLSSGLWFGLPDSSKEH----HDNLGIRDNC------------PTNSEVGVLQPDYFDNSMEF-KLEDLQREILCLQLLDKIKLQRLISMFDLQYLRPHNSGFGHVYQVIN--Q--------------TLMSTHAHYAVTTYPGS-----------N-SLTRNCLGQYKDS----S-MNTVCVNWS-------------------------------SWLP-----------------MKNGVYQGFNGIIEKDG-V--I-LFPEDQLLESSWNPDMF-DYIPL--DKIHHPFYFN-M--SDII-------HDDID--ERLIHDNSTNPGDAISDWVTV----------ANNKVVHFFKQL-----GESIVIIILIILGAN-------------LTYKCVKLCIRW-R---F-GLKS-KKTQF--------------LE--EGHAMNMARE-TVF----------------------------------G---------------------
>YP_009508533
-------------------MFIKNLP-VALILNC--LGLTLSQLL--------------------------------------------YNYP-FN-CNPGPE-MTLDG-LTCPLDFNTFNLDNKD-----TIEAGTMCRPNPLSKDVEDGFLCYKDTWVTACEETWYFSKTVKNHIIHEHITKDECVEALATYKL-GK-HVE---PFFPAPSCYWS---AVNEE-RATFINIQPHGVILDPYSGKIKDPLIDPETCDN-----DFCITRSHQTHWLRNLKPDIMERCNNETWECHPINIYYGWVSKRKIQETSTTFNYVQTGLVIESQYI-GHILMTDLCH-MKFCGRDGYLFPDGSWWEIKYSVLHALTKDHTILHNVYNCDDRTHGDYLTDVQKSKKVGYEDLEINLEGLEM-RQKSRSINMMCLNRLAEIRNTHHINVLDMSYLTPKHPGKGLAYYFSQ--DH-------NNASKYYVKTLKCDYKLIHIHDADIRGFVNISKYP-EPN-VTILGLQDNLTFANLGIARCHDFTQL--NDSRNVSCEDSPGPFFNNNSRLSNGKRFWTRHSFGGANFH--------EHPGVRIGVNGIMYDLK-KQIL-RFPSTSNLLWDLPSYYS-TKHKV--HFFKHPTKHN-I--RKNFTGSDKQDIDVLDD-LINRHINRTDFPTRIRNWIGN----------IEDTVEHFFSNV-----GGTIKTMISLALFIIG----------TLVSIKIWRKCRKQ-P------KNT-P--II--------------KQ--I--KLNDYEKPHS-RAEQTQDANEDLYENI--E-TRGEIY----SPFHV---------------------
>YP_009513006
-------------ME----SLPFSA----LLAVL--S-------------------------------------------ITLCDSAIPIFFP-SE-PQLEWKPVLPGS-RYCPQSNEMS-LDPDL-----KKSTISVKVPIGVTPSKSDGYLCHGAKWVSTCDFRWYGPKYITHSIHNLRPTTNDCEDAIKKYEA-GT-LIN---PGFPPDSCAYA---TVTDS-EHLVILITPHHVGVDDYRGAWVDDSFPSGVCET-----NQCDTTHNSSIWIPKT-KTRHNICSQTFANLSVTISYREGG------------AMKGADMVFHSKYH-PHMVGGHICK-MNFCNKQGLRLQNEEWIEIPSGTK---VGNQDLMNLFSDC------------KSGLEVRSTLRSEGANTLTW-ETQRLLDYALCQNTWDKFDNQGAVSALDLSYLAARAPGKGVAYTMIN--G--------------TLHSAPTRYVRMWIESPSM---------E--EL---KAKKESS----S--GVETSIWN-------------------------------QWFP------------------FKGGEIGPNGLIKAGN-K--Y-KFPLYLVGMGMLDDEIN-ALELG--GPIDHPQRAH-A--QAVL-----------GD-EETLFFGDTGVGK-------N----------PVELITGWFSG-----WKETIMAVVAIFLLVIV----------LYGVLRCCPTICVL-C---KRKS-R-H--------------------RTKDMEMQYIPNNQRH---------WR---------------------------------------------
>YP_009552804
-------------MV-------S-FGLLLL---------FLSS-------------------------------------ASGLNVTAPFFLY-PE-LVSPWRNITLDH-AKCPISSPVA-TDQELSSETFPSGHQE----LHHELAPVKGYLCSGLRYTTECYEGFLGGKDIKKTIDKVQVTGDICLRELEKVKT-GS-VIP---PYFPAPECAWM---KTQTN-DAVFYIIEEHSVSYDPYKIGFVDPIFLKDICVN-----KVCPTEHDNMLWVTEADV--GHQCS-EFLDAEITFHS--------------N-Q-NYSITIIEHQHK-MFEDFTKACR-MTYCGEKGVRLPSGLFYTHIPP---------PYWHNINEC------------SVKRNVTFYPLSAELLEIER-EMTVDRERMMCIESLQTARRTKVMTFLTLSYLVPKFEGRFPVYRLEK--G--------------QLKGAVANWHALKTVKPGT---------S---RQIGT----FP-------NGTNAYWW-------------------------------DWVD-------SG-------Y--PGIDSGFNGVHRTEG-K--V-VIPRLEVLKKEYA-LSLDILHEM--RTIEHPIIKH-L--AREN-----------------LTGHLTTLEG-------R----------DSIDVGEWLSNL----WEKIW------GKLLLLGCL------CGFLLVVCCC----C-F---GRIRRC-----------L-----STTSRQNNDIEMLPLRT---------------NLETVKIDRPVHW--------------------------------
>YP_009552819
------MNEYRYKLN----YLIS---IIIRIFTL--------------------------------------IASISGS--QSLEHQSTILFP-TS-DNVQWHEVTPNT-LVCPIGDSYD-KI-E------SGVTIPVKLPLIGTTINIAGSVCTFTKLSTTCSKGFFGGITLELHTEPLDVSESLCREEIQRVSE-GA-FSS---SEHPTPSCSWM---KSSTT-SRTLISVTSHSVSYNPYADAFKSSIFLTGLCPS-----SVCRTHFYNRLWISDHSI--KESCNESQMLEGSLVIYYNT---------------NHTVTSWSPDI--YISEYDSPCT-MNFCGRKGLRYPSGDWMALDRKDIPQQDWIGEYFYKIKDC------------PTGSQVNIINDKELIQNAVL-SLLDEFLDHECEKVKDKITSGDMVSRTELQTLTPRYPGFHPVYRYSP--G--------------KFEMGLSLYQQVTVESSPN--------YPYIIIRRSDG--------------RLWSWP-------------------------------YWIAS------N----------TTDIIDGPNGLYIKNK-T--L-ILGIQDIEGY--------KRIAR--LSSHYRVPLA--------------------------KQSPEH-RTRQLHPG-A--ETEYTFVDDSALTDLHWT-------PMLYTLTAFV--FTLFIGI------LL--LMFWSKLVHCV-KNKQYHVVKL----F---------------KKNTNDQEMEFYQP-------------------------GP---------------------------------
>YP_009666515
---------MKSVFF----FFVI---LFNTMDAD--LSIP--------LGNTN----NLPGLTTPLEPI---VEGRSRTSRKEKDFGEMTVLP-LR-RLEPWRECAIAD-LQCPPRYDFG-EKIG------SLITTEKLWPVRGLSVLQEGYFCTKTSRDRTCSTSFFGSEDLSGSEEYLYPNDSDCLKEVKSLES-GR-YSP---PVWPEHTCAWM---ATRTV-TLVQYQLNLHNVLWEDIGGTYHDAKLKGGKCST-----RICSTNNPGVLWIRGKKA--NHLLRPEDRLPCKIY--ENK---------------TSSILQVHCDYHHPLHFKVGACK-FSYRGESGIRSEEGVGLAW---DLKKGS-KIARY-VGPEC------------DKKKTPIYQWSANSKFRYDAATKADDDLHARCLDALVRIREHKDISQWDLGYFYPSSPGPFPAYRLNKSSK--------------VLECSKYLFTLKEV----------------KSGRS-LVDY----------LPEES------------------------------------------IIPDP---------RTGEKLGVSGLIVKNDSS--V-YVPHQRSN-----QM-------I--SWEHHLGPKDKVEISRMSL------TPNVDDNTLLFSEDPQNHATENG------TSQATFLSHLGFGIEHLFY--------TLLGLSIAGLVGVCVVKV------CLENAFKCGCKY-CS-RSDLDDYSH-----------------------------------------------------------------------------------------------
>YP_009666837
-------------MC----SLRSKI----AAISV--LIGLHAVLGE---------------PRNFTGGRSIVLEGTRKPNYDEHYHSPPLILP-LQ-NDRDWKPANLSS-IRCPDPAHLG-PDEHR-----TMETWIVARPRETIKTQISGVLCHKARWVTRCEYTWYFSKTVSRKIEPLPPKESDCKEAIKKKEE-GL-LES---KGFPPAACYWA---STNDE-AYEQVEITDHPATYDPYVDGVLDSIFVGGRCKS-----KICETVHDSTLWIESTRATRPAACTMHEEEQLELISGIKEA----GG----SKTWMQYSVFVVGTNY-PFMDAKGSCK-LKYCGKNGLLLSNGLWFHILHTVRTEGEAVAGFWDSLPDC------------TPNREVGVLGEEYEIEVLEA-TIEDIMWDLDCFRTVEDLQHHKRVSLLDLFRLSRLTPGIGPAYTIKG--K--------------TLFTKDVEYVKANKIKD-----------A-DSTPKCAAHFLKT----N-AGQRCVEYT-------------------------------EYDK-----------------NGPRKGHVMNGIMIVDG-K--V-KFPHDRFHLRNWHPDFI-LKHEI--SMVHHPVIGN-I--SSKI-------HDSID--ENLVKEKDANAGDMIGGWVKI----------ASSKISWFFKEI-----EKFVLAFVILIIFLLL----------ISVLFKIR--KRNK-T---DSKNE---------------------KR--ATERLKKIEE-SVF--------------------------------------------------------
>scaffold_8514:2-HSPs(+):Ganaspis_ganaspis
---------------------------------------------------------------------------------------------------------------------------------------------------------------------------------------------------------------------------------------------------------------------------------------------------------------------------------------------------------------------------SNSIPEDI-KNV-YDNTRQC------------TKDSQIIFSTEHNNLLDFKV-DIERILIQDRCTSTLEKIVSHIPVSPVELGYVNPIREGIHSGIVFNNDLT--------------TPMMGTFKYVKVINYNVSC-----------TSCDNCYGTL----------NTDQG------------------------------------------RLKISQDIIMCNKNNFTGGHLPNGINIKEN-I--I-YHPMNSMSADYLETMNE-L---------------------------------------------------------------------------------------------------------------------------------------------------------------------------------------------------------------------------------------
--------------S----NLLR---VLMILLVL--------------------------------------------------NSAIGKIIP-YK-ILGRLTNFIYDN-DMCSIDEYSE-EQTD------WNYIHISGLTPNIKSKLITGYLCAKKEYYKTCTVHFFGCKTRSSGTYFLTPSKSDCLDHLEDYLD-DT-LDT---DTTVTEQCSWP---KTNQE-SKIVYTFIKREVTIDLYQGYLTDPMFPNGYCSK-----YICETNINNIMWVTKETL--SDHCPSIIPKDIVLKYKYPL---------------SINSMSLTSLYI-PHVNLSGMCKDMTYCGTKGYITSNGYYFP----------------------------------------------------------------------------------------------------------------------------------------------------------------------------------------------------------------------------------------------------------------------------------------------------------------------------------------------------------------------------------------------------------------------------------------------------------------------------------------------------------------------
