# Supplementary material for: Endoparasitoid lifestyle promotes endogenization and domestication of dsDNA viruses
Source: eLife. 2023 Jun 6;12:e85993. doi: 10.7554/eLife.85993 (PMC10259472; doi:10.7554/eLife.85993)
Supplement: Figure 1—source data 1. [file elife-85993-fig1-data1.zip › All_clusters/Cluster4724.aa.aln]

>scaffold_196610:1-370(+):Ganaspis_ganaspis
-------------------------------------------NLSFPANLSFKGDLSFK
GDLSFKGDLSFAGDLSFEGDLSFAGDLSFKGDLSFIGDLSFEGD------LSFEGDS--K
D-FSFTGDLSFAGDLFFPGDLSFEGDLSFAGDLFFA--GDLFFAGEVLSR-LVLSSEL--
------------------------------------------------------------
----
>scaffold_12134:6655-6979(-):Ganaspis_ganaspis
-------------------------------------------NLSFPANLSFKGDLSFK
GDLSFKGDLSFAGDLSFKGDLSFIGDLSFEGDLSFEGDLSFKGDLSFEGDLSFEGDS--K
DDFSFTG------D-------LFEGDLSFAGDLFFA--GDLFFAGEVL------------
------------------------------------------------------------
----
>scaffold_60005:2490-2643(+):Ganaspis_ganaspis
------------------------------------------------------------
-----------------------------TGKLIFVGNRRTTGELIFGSNRRTTDEFIFG
GNRRTTGELIFGGNRRTTGE----------------------------------------
------------------------------------------------------------
----
>scf7180005163138:19165-19432(-):Leptopilina_clavipes
------------------------------------------------------------
---------------------------IYTGKLIFKGQ-FFTGKLIFTGKLIFTGKLIFT
GKLIFTGKLIFTGKLIFTGKLIFTGKLIFTGQLFKRLFTRPLFTGQLLTRK------LVT
GEF---------------------------------------------------------
----
>ALN36673
MGDFLFRGDLRFTGDLLFMGDFLFREDLRFTGDLLFMGDFLFRGDLFTGDLRFTGDLXFT
GDLRFTGDLRFTGDLQFTGDLRFTGDLVFTGDLQFTGDLRFTGDLRFTGDLRFTGDLVFT
GDLQFTGDLRFTGDLRFTGDLQFTGDLRFTGDLFFT--GDFLLTGDFLIGDLFFRGDLFA
GNFPLTGDFLFTRDFLFLPGDEALTTGADSIAPREGPNIIGEAPCLGEQPTEHPELRTLY
ISDL
>AJR29130
------------------------------------------------------------
--------MKQTCC------LLFAGDLRFTGELFFTGDLRFTGELFFTEDLRFTGELFFT
GDLRFTGELFFTGDLRFTGELFFTEDLRFTGELFFT--EDLRFTGDFLIGELFFRGDLST
GG------FRFTRDFLFLTGAEALTTGADSIAPREGPNIIGEAPCLGEQPTEHPELRTLY
ISGL
