# Supplementary material for: Endoparasitoid lifestyle promotes endogenization and domestication of dsDNA viruses
Source: eLife. 2023 Jun 6;12:e85993. doi: 10.7554/eLife.85993 (PMC10259472; doi:10.7554/eLife.85993)
Supplement: Figure 1—source data 1. [file elife-85993-fig1-data1.zip › All_clusters/Cluster20445.aa.aln]

>SGAY01024630.1:244-718(+):Cataglyphis_hispanica
-------------MYRRKHYSRRYGAK----NK--------YMLVNRFTSV-SSEGLNGY
LTIISPTEITGKRKAKNFTLTFADTSTL-------STSAILWALVYVPSGYNPNAIASTP
TTGAPYVYEPSQNVIMCGLYDPNSAGNGARRFTRLGRNLNAGDGIALVYRQLGNPS---S
NTTNFDVTYSYAIT--
>YP_009109621
MFGICNRGSIIFLMVYRRSYRRSYSRSYSRPVQPVRYSNETYNVTFQYQWT-AT-PTSAT
VTMIPASEVQGLRKTKNFTLNISQSPTTNAQGVVQSTSSFIYALVYVPAGTVAGAITIGN
GNAAASLYEPNQNVICSGVCDSSS-GQ-LRISSRLARNLNSGDSVALVLRPTYT-TGTEG
NITRASVTLNFAIAY-
>YP_009109624
-------------MYGRRSYR--PRRSYARAVKPVKYSNETFNAAFAYVWA-ST-PTTSM
VTMIPAVESLGMRKVKNFTLSITQSPTLDSSSTVKAASSFMYALVYLPDGVTANTLSIGN
ST-AASLYEPNQNVIASGVCSSNN-GQ-FRLSSRLARNLNSGDRVVLLLRPTAS-QGTAG
DLTNISVVLNYSITY-
>AIY31254
-------------MYGRRGYSRSYRRGYSRSVKPVKYSNETYNSNVAYNYSGST-PGSQY
VTLIDAISQTGMRKVKNFTLNITQSPVYNSNQTVKAVSSFVYALVYLPDGVSATALNIGS
GSNSVSLYEPNQNIIMSGVCSSDN-GQ-LRLTTRLARNLNSGDKILLIYRPTSTSPGASG
DFVNISAMCNYSISF-
>YP_009389531
---------------MARKYKKV--YGSRRPLKTVKYSNETSNITSSFSITQGGQL---N
ASLVTASSIQGIRKAKNFSLKIL---------YA-GSAPLMFVLVYVPQGQDVKAITRGT
YTAPASLYEPNQNVIMSGYIVPNN-SQAQTFRTRLARNLNSGDSIQIAICCAGASDTV--
TDANIGISLNYAITF-
>YP_009109618
---------------MPRRYTRS--GRYTRRVKTVKYSNETYNYAGLYTVQNAGVKNNWS
ETLISAIESQGVRKCKNFELSLTGTPFENDQNQI-AHAPMFFALVYVPQGTEPSQISIGN
PDACASLYEPNQNVIMSGVWPSDL-TAPFVKKTRLARNLNSGDRIVLVLSTPQFGQGA--
YSKNLAVTLNYAISF-
>AER30025
---------------MPRRYTRS--GRYTRRVKTVKYSNETYNYAGLYTVQNAGVKNNWS
ETLISAIESQGVRKCKNFELSLTGTPFENAQNQV-AHAPMFFALVYVPQGTEPSQINIGN
PDACASLYEPNQNVIMSGVWPSDL-TAPFVKKTRLARNLNSGDRIVLVLSTPQFGEGA--
YSKNLAVTLNYAISF-
>YP_009552770
---------------MARKNVKT-----IVRRPKVNWSHETTGISLTIPSEKTNGLYQAG
SVVVTPSSVQGVRTVGNWTITVPVSSSAATAQI-LSATQIYWALVFVPQGTSANALFSTT
GDLSGSLYEPNQFVLASGIADPDA-G-PLRIRSRIMRKLQSNDQISLILGSTAIGTSVQG
-----RALVSYSIKYN
