# Supplementary material for: Endoparasitoid lifestyle promotes endogenization and domestication of dsDNA viruses
Source: eLife. 2023 Jun 6;12:e85993. doi: 10.7554/eLife.85993 (PMC10259472; doi:10.7554/eLife.85993)
Supplement: Figure 1—source data 1. [file elife-85993-fig1-data1.zip › All_clusters/Cluster25147.aa.aln]

>SGAY01018644.1:292-811(+):Cataglyphis_hispanica
-----------------------------------KNIRVLEIPICLKEELRKSYIEDRL
YYAQEIDFEEKLAREASDARFDKPFADVGADRYVLYRNWKPRCGVPNFARETNHVVHCFY
RFGRLLDNGKYIDDLD--------KYCADCANRPSFIRGASTHVTKVEITELVLGCDLI-
DD----IFDVSCHWCSGCETRALFYIEEYKR-DTSYIFRRDL---------------
>SGAY01001149.1:7339-7870(-):Cataglyphis_hispanica
-----------------ALTRLAGRVVNSRIKSVEN-IRVLEISICLKEELRKSYIEDRL
YYAQEIDFEEELAREASRARFDEPFEDVGADRYLLYRNWKRRYDVPKFAWETNHVVHCYY
RFGCLLDNGKYINDLE--------KYCADCANRPSFIRNVSTHVMKVEITELVLGCDLI-
DD----IFDVSCHWCSGCETRALLYIEE-----------------------------
>SGAY01018644.1:944-1535(+):Cataglyphis_hispanica
---------------PSALTRLAGRVVNTRLKSIED-IRTLRIPICLKEELRKSYIEDRL
YCAEKIDFEDELAREASRARFDEPFEYVGADRYLLYRNWKRRYGVPKFARETNHVVHCYY
RFGCLFDNGRYVEEEE--------RYCEDCAGRPSYVRSVSTHVSEVAISEVVRSSCLI-
DE----IFDVSSHWCSGCDTRALFYIEEYDE-EDTWFINKKILRALN----------
>SGAY01028637.1:2-386(+):Cataglyphis_hispanica
------------------------------------------------------------
---------------------DEPFADVGADRYVLYRNWKPRYGVPKFARETNHVVHCYY
RFGRLLDNGKYIDDLE--------RYCADCANRPSFIRGASTHVTKVEITELVLGCDLI-
DD----IFDVSYHWCSGCDTRALFYIEEYDE-EDTWFISKKIL--------------
>SGAY01016620.1:1319-1850(+):Cataglyphis_hispanica
---------------PSALTKLAGRVVNIHIKSIDK-IQVLEIPTCLKEELRKNYIEDCL
YCAEEIDFAEELVREASEARFDEPFVDVGADRYLLYRNWKSWYSIPDFSWKRNHVVHCYY
QFGCLFDSGRYVEEEE--------RYCADCANRPNYVRSLSTHVREVTVGEVVRGSYLV-
DE----ILDVSRHWCSGCETRALFYI-------------------------------
>SGAY01003882.1:9388-9916(+):Cataglyphis_hispanica
-----------------ALTRLAGRVINTKIRSI-D-IQTLEISICLKEELRKNYIEDCL
HCEEEIDFAENFVREAGGGRFDEPFADIGADRYLLYRNWKWRYGVPNFSWKVNHVVHCYY
QFDCLFDNGKCIEEEE--------RYCANCERGPNHIRSVSTHITEVAISEIVRSGYFI-
YE----IFDVSNHWCSGCETRALFYIEE-----------------------------
>SGAY01021748.1:333-864(-):Cataglyphis_hispanica
-------------YTPNALTRLAGRAINARIKSIED-IRTLRVPIHLSEELRGNYKRDRL
NRGREIGFTEKLVREASNARFDEPFADVGADRYLLYRNWKPRYGIPNFVQKTNHVVRRYY
RIVYW----KNIKEEG--------RFCADCVYEAIDEIEPPFLLKRVVASDAVEAFDLA-
DE----VLGSSKYWCSGCETRALFHLEE-----------------------------
>SGAY01016022.1:1756-2287(-):Cataglyphis_hispanica
-------------YTPNALTRLAGRAINARIKSIEN-IRTLRVPIHLSEELRGNYKRDRL
SRGREIGFAEKLVREASNARFDEPFADVGADRYLLYRNWKPHYGVPNFAWQTNHVVRRYY
RIVYW----KNIKEEG--------RFCADCAYEAIDEIEPPFLLKRVVVSDAVEVSDLV-
HK----VLGSSKYWCSNCETRALFHFEE-----------------------------
>SGAY01009039.1:1416-1941(+):Cataglyphis_hispanica
---------------PSALMRLAGRVINTKIRSIDD-IQTLEISICLKEELRKNYIEDCL
HCAEEIDFAENFVREAGDGRFDEPFADVGADRYLLYRNWKWRYGVPNFSWEVNHVVHCYY
QFGCLFDNGKYIKEEE--------RYCANCARGPSYIRSVSMHITEVAISEIVRSDYL--
-------IDVSNQWCSGCETRALFYIEE-----------------------------
>SGAY01010599.1:1353-1920(+):Cataglyphis_hispanica
---------------PSALTRLAGRVVNIHIKSIDK-IQVLEIPTCLKEELRKKYIEDCL
YCAEEIDFAEELVREVSETRFDEPFVDVGADRYLLYRNWKSWYGVPDFSWKRNHVIHCYY
QFGCLFDSGRYVEEEE--------RYCADCANRPSYVRSLSTHVKEVTVGEVVRRSYLV-
DE----IFDVSKHWCSGCETRALFYIEKYEK-GKTWFVS------------------
>SGAY01010381.1:1910-2285(+):Cataglyphis_hispanica
-----------------ALTRLAGRVVNSRIKSVEGYIRVLEIPICLKEELRKSYIADRL
YYAQEIDFEEKLRREASRARFDEPFADVGADSYVLYRNWKPRYGVSRFARETNHVVHCYY
RFGRLLDNGKYIDDSE--------RYCADC------------------------------
---------------------------------------------------------
>SGAY01006795.1:4512-4815(-):Cataglyphis_hispanica
-----------------ALTRLAGRVVNSRIKSVEN-IRVLEIPICLKEELRKSYIEDRL
NYAQEIDFEEKLAREASDARFDEPFADVGADRYVLYRNWKLRYGVPNFARE-NHVVHCFY
------------------------------------------------------------
---------------------------------------------------------
>SGAY01021365.1:692-1187(-):Cataglyphis_hispanica
----------------------------------------------LKEELRKNYIEDCL
YCEEKIDFAEKLVREANEARFDEPFADVGADLYLLYRKWKCWYGVPDFSWKRNHVVHYYY
QFGCLFDNGRYIEEEE--------RYCADCAHRPSYVRSVSTHVTEVTVGEVMQGSYLI-
DE----IFDVSRHWCSGCETRALFYIE---E-GETWFVCRKILRALRN---------
>SGAY01019605.1:1618-1933(+):Cataglyphis_hispanica
---------------PGALTRLAGKVINTHINSIDD-IRVLEIPICLKEELRKNYIEDCL
YCEEEIDFAEELVREANETRFDEPFADVGADLYLLYRKWKCWYGVPDFSWKRNHVVHCYY
Q-----------------------------------------------------------
---------------------------------------------------------
>SGAY01016022.1:2361-2748(-):Cataglyphis_hispanica
------------------------------------------------------------
----------------NETRFDEPFAEVGADLYLLYRKWKYWYGVPNFSWKRNHVVHCYY
QFDCLFDNGRYIEEEE--------RYCADCAHRPSYIRSISTHVTKVKVGEVVRGSYLI-
DE----IFDVSRHWCSGCKTKALFYIEKFEE-GETWFVS------------------
>SJPC01021330.1:304-865(+):Cataglyphis_niger
---------------PSALTRLAGRVVNTHVKSIDD-IQTLEIPTCLKDELRKNYIEDCL
YCAEEIDFAEELVRDASEARFDEPFADVEADRYLLYRNWKLWYGVPDFSWERNHVVHCYY
QFGCLFDNGRFVEEKE--------RYCADCAHRPSYVRSVSTHLTEVMVGEVVRGSCLI-
DE----IFDVTRHWCSGCETRALFYIKEYEK-GETWF--------------------
>SJPC01006192.1:9962-10529(+):Cataglyphis_niger
-----------MKRAPDALTRLAGRVVNIRLKSIEN-IRTLEIPICLKEELRGSYIEDRL
YCAEGIDFEEELAREASCARFDQPFENVGADRYLLYRNWKSRYGVPEFAREWNHVVHCYY
RFGCLFDNGRYIEEEE--------RYCEDCASRESFVRSASTHVTEVALSQVVRASCLV-
DE----IFDVSSHWCSGCDTTALFYIEEYDK-ENT----------------------
>SJPC01002896.1:10358-10925(+):Cataglyphis_niger
-----------MKRAPDALTRLAGRVVNIRLKSIED-IRTLEIPICLKEELRGSYIEDRL
YCAEGIDFEEELAREASRARFDQPFENVGADRYLLYRNWRSRYGVPEFAREWNHVVHCYY
RFGCLFDNGGYIEEEE--------RYCEDCASRESFVRSASTHVTEVSLSQVVRASCLV-
DE----IFDVSSHWCSGCDTTALFYIEEYDK-EST----------------------
>SJPC01003362.1_0:4363-4945(+):Cataglyphis_niger
-----------MKHVPSALTKLARRVVNTHIKSIDN-IQVLEIPTRLKDELRKNYI-DCL
YCAEEIDFAEELLREASEARFDESFADVGADRYLLYRNWKRRYGVLDFLWERNHVVHCYY
QFGCLFDNGTYIEEKE--------RYCADCAHRPSYVRSESTHVTEMTIGEVVRGSYLI-
DEIFDEIFDVTRHWCSGCETRALFYVEEYEK-GETWF--------------------
>SJPC01023964.1:400-724(-):Cataglyphis_niger
-----------MKRAPDALTRLAGRVVNIRLKSIED-IQTLEIPICLKEELRGTYIEDRL
YCAEGIDFEEELAREASRARFDQPFENVGADRYLLYRNWKSRYGVPEFAREWNHVVHCYY
------------------------------------------------------------
---------------------------------------------------------
>NPMM01011568.1:22832-23366(+):Formica_exsecta
--------------APSALSRLARKVVNIRIRSIEH-IQNLEIPNCLKKALSECYIEDCL
YCREKIGFAEEFVREASEARFDEPFSNVGADGYLLYRNWKRRYGVPRFSWEVNHVVHCFY
IFGCRFENGNYFEEDV--------RYCVECAHRSSCVRSVSTHMKKSVYSERVPACDLI-
DE----VFDVSNNWCGGCATRALFYI-------------------------------
>NPMM01009690.1:87170-87737(+):Formica_exsecta
-----------MKHTPNTLTTLTRRVVNSCINNIGD-IRVLEIPNCLKNELREYYIKDCL
YCKEKIDFAEELVREASVASFDEPFADVGADRYLLYRNWKWRYDVPKFPWEVNHVAHCFY
KFGCEFDNGYYYEEEE--------RYCADCEREPSFARSISTHVKKMVLSQIVRACDLI-
DE----IFKASNHWCSGCDTRTLFYIEEYDE-EDT----------------------
>NPMM01012707.1:4412-4970(-):Formica_exsecta
--------------APSALSRLAGKVVNIRIRSIED-IQNLEIPNCLKKELSECYIEDCL
YCKKKISFAEEFVRESSEARFDEPFSNVGADGYLLYRNWKRRYGIPNFSWEVNHVVHCFY
TFGCQFENGNYFEEDVRYCVEEDVRYCVECAHRSSFLRSVSTHMKKSLYSERVPACDLI-
DE----VFDVSNNWCDGCATRALFYI-------------------------------
>NPMM01012707.1:14508-15117(-):Formica_exsecta
-----------MKRAPSALSRLAGKVVNIRIRSIED-IQNLEIPNCLKKELSECYIEDCL
YCKEKISFAEEFVREASEARFDEPFSNVGADGYLLYRNWKRRYGIPNFSWEVNHVVHSFY
TFGCQFENGNYFEEDV--------RCCVECAHRSSFLRSVSTHMKKSLYSERVPACDLI-
DE----VFDVSNNWCDGCATRALFYIEGYDE-EETWFINKRSWLSLNDE--------
>NPMM01011901.1:12797-13298(+):Formica_exsecta
-----------------------------------N-IQNLEIPNCLKKELRECYIEDCP
YCREKIGLAEEFVQEASEARFDEPFSKVGADGYLLYRNWKQRYGVPRFSWEVNHVVHCFY
TFGCRFENGNYFEEDE--------KYCVDCGHRSSFVRSVSTHMKKSVYSERVPACDLI-
DE----VFDVSNNWCGGCATRALFYIEGYDE-EETWF--------------------
>NPMM01009539.1:108461-109022(+):Formica_exsecta
---------------PSALTRLAGRVVNIRIRNIEN-IQNLEISNCLKKELRECYIEDCL
YCREKIGFADEFMREASEARFDELFANVGADGYLLYRNWKRRYGVPRFSWEVNHVEHCFY
KFGCRFENGNYFEENE--------RYCVDCAHRSSFVRSISTHVKKSVYSEIVPACDLI-
DE----VFDVSNNWCGGCATRALFYIEGYDE-EETWF--------------------
>NPMM01014262.1:64533-65133(+):Formica_exsecta
ILKYFVEATYAMKYSPNTSTTLARRVFNTRIRSIDD-IRVLEIPNCLKNELREYYIKDCL
YRKEKINFAEEFVRETSVAPFDELFADVGADRYLLYRNWNRRYGVPKFSWEVNHVVHCFY
KFGCEFDNGYYFEEEE--------RYFADCAREPSFARSISTHVKKTVLSQIVRACDLI-
DE----IFKASNHWCSGCNTRALFYFKEYDE-EDT----------------------
>NPMM01013923.1:26123-26657(-):Formica_exsecta
--------------APSALSRLAGKVVNIRIRSIED-IQNLEIPNCLKKELSECYIEDCL
YCKEKIGFAEEFVREASEARFDEPFSNVGADGCLLYRNWKRRYGVQKFSWKVNHVVHCFY
TFGCQFENGNYFEEDV--------RYCVECAHRSSFVRSVSMHMKKSVYSERVPACDLI-
DE----VFDVSNNWCDGCATRALFSL-------------------------------
>NPMM01014312.1:84162-84687(+):Formica_exsecta
-----------------ALMRLAGRVVNIRIRSIED-IQNLEIPNCLKKELRECYIEDYL
YCSEKIGFAEEFVREASEARFDEPFSNVGADGYLLYRNWKRRYGVPRFSWEVNYVVHCFY
KFGCRFENGNYFEEDE--------RFCVDCAHKSSFVRSVSTHVKKSVYSEIVPACDLI-
DE----VFDVSNNWCGGCATRAFFYI-------------------------------
>NPMM01009323.1:18746-19238(+):Formica_exsecta
--------------APSALSRLAGKVVNIRIRSIED-IQNLEIPNCLKKELSECYIEDCL
YCKEKISFAEEFVREASEARFDEPFSNVGADGYLLYRNWKRRYGIPNFSWEVNHVVHCFY
TFGCQFENGNYFEEDV--------RYCVECAHRSSFLRSVSTHMKKSLYSERVPACDLI-
DE----VFDVSN---------------------------------------------
>NPMM01013912.1:30346-30715(+):Formica_exsecta
------------------------------------------------------------
--------------------FDEPFSNVGADGYLLYRNWKRRYGVPRFSWEVNHVVHCFY
TFGCRFENGNYFKEDV--------RYCVECAHRSSFVRSVSSHMKKSVYSERVPACDLI-
DE----VFDVSNNWCGSCATRALFYIEGYDE-EETWF--------------------
>NPMM01011803.1:34140-34509(+):Formica_exsecta
------------------------------------------------------------
--------------------FDEPFSNVGADGYLLYRNWKRRYGIPNFSWEVNHVVHCFH
TFACQFENGNYFEEDV--------RYCVECAHRSSFLRSVSTHMKKSLYSERVPACDLI-
DE----VFDVSNNWCDGCATRALFYIEGYDE-EETWF--------------------
>NPMM01012584.1:6933-7323(-):Formica_exsecta
-----------MKHTPNILTTLTRRVVNSCINNIGD-IRVLEIPKCLKNELREYYIKDCL
YCLEKIDFSEELVREASVAPFDEPFADVGADRYLLYRNWKWRYGVPKFSWEVNHVVHCFY
KFGCEFDNGYYHEEEE--------RYCRGC------------------------------
---------------------------------------------------------
>NPMM01009413.1:67538-67928(+):Formica_exsecta
-----------MKHTPNTLTTLTRRVVNSCINNIGD-IRVLEIPNCLKNKLREYYIKDCL
YCIEKIDFSEELVREASVASFDEPFADVGADRYLLYRNWKWRYGVPKFSWEVNHVVHCFY
KFGCEFDNGYYHEEEE--------RYCRDC------------------------------
---------------------------------------------------------
>NPMM01011136.1:108701-109085(-):Formica_exsecta
-------------HTPNTLTTLTRRVVNSCINNIEN-IRVLEIPNCLKNELREYYIKDCL
YCKEKIDFSEELVREASVAPFDKPFADVGADRYLLYRNWKWQYGVPKFSWEVNHVVHCFY
KFGCEFDNGYYHEEEE--------RYCAGC------------------------------
---------------------------------------------------------
>NPMM01010449.1:26133-26502(-):Formica_exsecta
------------------------------------------------------------
--------------------FDEPFSNVGADGYLLYRNWKRRYGVPRFLWEMNHVVHCFY
TFGCRFKNRNYFEKDE--------RYCVDCAHRSSFVRNVSTHMKKSVYSERVPAYDLI-
DE----VFDVSNNWCGGCATRALFYFEGYDE-EETWF--------------------
>NPMM01014164.1:27019-27514(+):Formica_exsecta
--------------------------------------FQRKIPNCLKKELSECYIEECL
YCKEKINFAEEFVREASEARFDEFFSNVGADGYLLYRNWKRRYGIPNFSWKVNHVVHCFY
TFGCQFENGNYFEEDV--------RYCVECAHRSSFLRSVSTHMKKSLYSERVPACDLI-
DE----VFDVSNNWCDGCATRALFYIEGYDE-EETWF--------------------
>NPMM01013597.1:21001-21391(+):Formica_exsecta
-----------MKHTPNTLTTLTRRVVNSCVNNIGD-IRVLEIPNYLKNELREYYIKNCL
YCIEKIDFSEELVREASVASFDEPFADVGADRYLLYRNWKWRYGIPKFSWEVNHVVHCFY
KFGCEFDNGYYHEEEE--------RYCRGC------------------------------
---------------------------------------------------------
>NPMM01012090.1:2317-2632(-):Formica_exsecta
--------------APSALSRLAGKVVNIRIRSIED-IQNLEIPNCLKKELSECYIEDCL
YCKEKICFAEEFVREASEARFDEPFSNVGADGYLLYRNWKRRYGVPKFSWEVNHVVHCFF
------------------------------------------------------------
---------------------------------------------------------
>NPMM01012141.1:14504-14879(-):Formica_exsecta
------------------------------------------------------------
--------------------FDEPFSNVGADGYLLYRNWKRRYGVPRFSWEVNHVVHCFY
KFGCRFENGNYFEEDE--------RYCANCAHKSSFVKSVSSHVKKLVYSQIVLACDLI-
DE----VSDVSNNWCGGCATRALFYIEGYDE-EETWFIS------------------
>NPMM01011185.1:41418-41739(-):Formica_exsecta
-----------MKHTPNTLTTLTKRVVNSCINNIGD-IRVLEIPNCYKNELREYYIKDCL
YCIEKIDFSKELVRETSVAPFDEPFADVGADRYLLYRNWKWRYGVPKFSWEVNHVVHCF-
------------------------------------------------------------
---------------------------------------------------------
>YP_008766860
-----------MAYSPLSLQTLARQVVNKTIPRWRN-IFSLDIPKTLKELCANNYLEDKI
YERSLIL--DDVRDLLNRYTFDRPYIFVCADLYIAIMNWNI-DEIPEFAHEVNDITYCWY
EPADY-----------DIFDPDIPKYCRECMEMSDD------YLVKHYMWDRVSGYDLI-
RD----VFHKKNAWCSKCHTVTLFKIAESPY-PGA---RRTLLECLENSS----DSE
>YP_227599
MLFAAVEAPPACTFEPRSLQQLSLRTFVEN-TDWDV-INFLY---------KNNEFSSRL
YSS--MFYERKYLDNPHEYHDWSVPNNVPIETYIKIMNYHMEDGIPSFAFQRNLVNRCFI
QVHFCAPGTFGFPITD--------NICIPCYNTFARFNSSNFYRFK--KFVLVRDQTVIE
DDELIDYMQCRSNWCTCCNTTSLFAIKDGTHLGPQWFNSIY-LMCNEIPLLPVADDN
>AGO32218
MLFAAVEAPPACTFEPRSLQQLSLRTFVEN-TDWDV-INSLY---------KNNEFSSRL
YSS--MFYERKYLDNPHEYHDWSVPNNVPIETYIKIMNYDMEDGIPSFAFQRNLVNRCFI
QVHFSTPGTFDLPITD--------NICIPCYNTFARFNSSNFYGFK--KFVLVRDQTVIE
DDELIDYMQCRSNWCTRCNTTSLFAIKDGTHLGPQWFNSIY-LMCNEIPLLPVADDN
>AGO32198
MLFAAVEAPPACTFEPRSLQQLSLRTFVEN-TDWNV-INSLY---------KNNEFSSRL
YSS--MFYERKYLDNPHEYHDWSVPNNVPIETFLKIMDYDMEDGIPSFAFQRNLVNKCFI
QVHFCAPGTFGLPITD--------NICIPCYNTFARFNSSNFYGFK--KFVLVRDQTVIE
DDELIDYMQCKSNWCTCCNTRSLFAIKDGTHLGPQWFNSIY-LMCTEIPLLPVADDN
>AGO32193
MLFAAVEAPPACTFEPRSLQQLSLRTFVEN-TDWNV-INSLY---------KNNEFSSRL
YSS--MFYERKYLDNPHEYHDWSVPNNVPIETFLKIMDYDMEDGIPSFAFQRNLVNKCFI
QVHFCAPGTFGLPITD--------NICIPCYNTFARFNSSNFYGFK--KFVLVRDQTVIE
DDELIDYMQCKSNWCTCCNTTSLFAIKDGTHLGPQWFNSIY-LMCTEIPLLPVADDN
