# Supplementary material for: Endoparasitoid lifestyle promotes endogenization and domestication of dsDNA viruses
Source: eLife. 2023 Jun 6;12:e85993. doi: 10.7554/eLife.85993 (PMC10259472; doi:10.7554/eLife.85993)
Supplement: Figure 1—source data 1. [file elife-85993-fig1-data1.zip › All_clusters/Cluster23517.aa.aln]

>scaffold_32496:1111-1966(+):Platygaster_orseoliae
------------------------------------------------------------
---------------------------------------------SDDCLMHGVSCGYHA
AIGLNVVHRNIYVNTNTVQTAAVCCKVPKNQPLAWYCLMALQPLNSPPEYFINIFKNAPL
-----NTSMHINQMAKIWSLGTTGVSSNTIL-NDECKAALQDFMIQGKCLESLIKDHLPC
LKNTIVSVYFDQIYLDVNKNNMWLKTFIIDAGKNGTMGEDVVKVNIGNNVAQYNVPILKF
PHIDIAFLMGFLASTTL-C-VDNKTIERMPNVQIHNGLVFFGTGHGLAFDLLNIVPEIPF
ASMKMYPSATQQLLVKQPFVPNVSAYVLDMK--SPAQAPI--------------------
---
>scaffold_21913:5457-6312(+):Platygaster_orseoliae
------------------------------------------------------------
---------------------------------------------SDDCLMHGVSCGYHA
AIGLNLVHRNIYVNTNTVQTAAVCCKVPKNQPLAWYCLMALQPLNSSPEYFINIFKNAPL
-----NTSIHVNQMAKIWSLGTTGVSSNTIL-NDECKAALQDFMIQGKCLESLIKDNLPC
LKNTIISAYFDQTYLDVNKNNMWLKTFIIDAGKNGTMGEDVVKVNIGNNVAQYNVPILKF
PHIDIAFLMGFLASTTL-C-VDNKTIERMPNVQIHNGLVFFGTGHGLAFDLPNIVPEIPF
ASMKMYPSATQQLLVKQPFVPNVSAYVLDMK--SPAQAPI--------------------
---
>scaffold_48333_0:87-657(+):Platygaster_orseoliae
------------------------------------------------------------
------------------------------------------------------------
-------------------------------------------------TDQEIFSE-AK
-----VSSTHINHMAKYFSLGTQGVNSNTIV-DDECKAALQDFMIQGKCFEAFIKDYLSC
LKNTIVSLYFDKQYLDDNKNNIWLKTYIIDAGKKDTMGEDIVKTEIANNVTHYYVPALKF
THADILLIMNFLPSTTI-C-ADNKTIERMPNAQFHNGLLFFGTGHGLAFDLPNIVPEIPF
ASMKMYSS----------------------------------------------------
---
>scaffold_2882:9445-10303(+):Psyttalia_concolor
------------------------------------------------------------
------------------------------------------------NITIGPYCQYHA
KNKLNMTLVKLYNGNTITLETVANKQIDGDQPIAFQPLWCAQPANQSAKYYRDLFERNPS
-----YDIDGTQVLAALFAFGTKTIGGKSQPPSDADRNELLKLIARSTTYQPILAEYEDC
IRYNSANLYFTEKYINDNRSNSFLSKIIKYRDNSKTF-----ALGNSEQLHKYVVPYPEF
PFVDALTMLAFRTSIQYDCIESDRHTTHIPNVQIINGLYYHGMGFGMKQGISSIENAT-Y
--ANTYPIKYESQLKNIPTCANFTVLTLDAISVGPQRKPIQMLDRNQ-------------
---
>YP_009345624
MAQEQHSVQIQRSAPRLGEQHDDRMFDSENY--NNDKENENEECNKHIPYIMSIQQITKK
S---TDGINESISVPKCIFHVG-------NRCGTVNLDRKGGLDTSQQSLLIGNFCEYHF
MKYLNGIYVSFSEGTNLSFLPIN--YNLVKNPMALFPIVCCLPINLPQQDITAMFESS--
HLNGEHLQDEVTYLSKLISLLVKDINIEDNFNTHADNMFSQRILEYTVAWRHKLQEYLGF
WKNDEVNLYFTSDYLEKNKKQSFLLSLKRI-GKKIEFPN--TTSEDDIDIVGYKVLIKHF
PIFDILTIKSYECCMYS---DGSTLESTLPNIQIFNGMLYYGVGFGLTNQFPYNTNEY-N
KSIEYRDLLLSKQINHRPILSNTTPLFIDGMAVSSKKKAVFVVSS---------------
---
>QKN22497.1
MNQSQNV-EQRRFA------GDDNVGDDNDFMDMNENGDENGPCDLHDSVIVSCHSFGKP
PDFCNNSNGTVLNPPECILANCKKESGGIIECGGISYNKREMIDQNIPYFISGAFCEFHN
QLFKKSTIACLKVGDEWKALNVP--SITIKDTRAMFPVLSLQPLNSSPKVFYEMITDSSL
LYHGEKCKDDIHVLCTLLSVGTTAMTSGPAMSQVRENYFTRLWMDNASKWSRVYSDVMKK
YEHDYVHLYFSNNYLKKNKNLKFLQRVKEN-----------STFETYLQYTIYKTPITMF
PMFDILNIKSFLPSITR---NETNVTSVLHNIQIIDGNFVYGTGNGVKSSFPFAGDDQ-Y
MSIEHRDPKFRKIINERKFFHNIEPLKLDSIAEKSSPLSIFPKHENKFNSVMHPNELNNR
SFL
