# Supplementary material for: Endoparasitoid lifestyle promotes endogenization and domestication of dsDNA viruses
Source: eLife. 2023 Jun 6;12:e85993. doi: 10.7554/eLife.85993 (PMC10259472; doi:10.7554/eLife.85993)
Supplement: Figure 1—source data 1. [file elife-85993-fig1-data1.zip › All_clusters/Cluster18601.aa.aln]

>scaffold_998:15068-19142(-):Campopleginae
MERAAIKKCFSSEVQPLGSGFEESSPDGRVIKKRHKVTTGVNLKYYEFILTLEKICSNIA
TVPENAYSSVIQELFRTLANYRVLICDPMANMLVDALQRLSEFNIIHVLKQTELVVTNML
LPETVKDSDAIQMFAISLRLLVLNMIVCGLARRDLHNAISFSTRERSTLDYELDVQCATM
HTQSNHCCLCIAENYPKQDIDVRGADLILDDVRKEFVNYSRITTCKCVANSNLCEQCLCS
LRESLYLTYIFYKFEDEKKFKSIRDKNAELRIFKAKSLAKREARLRATAEKIKLVAAGTT
TPPVLDKRVRLNLTKELLETTADAATDHHRSQKIVYEDSNLQLRVRKSGAIGFKRKSANG
YDEIVILGKCKEPSPKTAQESTSAGNLLSGKIRRGRLLERSNKISRKFMDKLINDLNSKT
KKRSTEIPKAQRSTLCANKKPGLAQRFVKVISTALLNNERLLNENVIAELCKVVLKLRGL
VLEMTRCNCEACKSTVSEAVSIEDMRPIILALFLHNEILNNNFLMDICNDKMFMSLQMPR
RSAYKMYFNIVDNRKSIAKDKLAEARTRIQSVISSLMLYDVSKKVAKPITLCFAIRKYGA
QLHDMYRLDFNVGQDNPTNDLVWLKTCTKNNAALFLYKSEKESSLITGQASLGYNTAYHT
YRVAVKPQQGDGASFNEIFDPWLSAAGASVVQQGPAVTSRTLNRYNKMRNRPKYAVISGV
VVKSVKRDFRGSSDGMNRKRKSDMNRGKEGLMCCQANGSELEATILQIFDSMLLGHLLRL
YCNILSNQIECNDTDYRGFYDQFHYLNASRPTERYESDIFVLIADRTLKATEKVVIEDTV
LLRNKGPLSMKNIPRVVKYYAQSTLDAFTKFEFNSTLIVLFRPTGNNYFVIQFENDRSII
VQHIAKCVLFELVCEDPLSADAPLTATERYFENADNALFSKNEVMAIRDFLNTDNTLPKV
DNSYSTLMFLVGDDTTDGSSLDEAIQDCERIAEVVMKVKTVAMTDRCASTVFDQIFEAAW
NLEPVSYTRQIDKRTLACMPAYDSDGVCTWTKEERTTLCTPTKYALVFVGRLMVMSDYNV
LDIRLLDCFRSRISVLKCSSRAGVVIPLNRVPSCEYEVGSFLKNGINHIESYRYIHKNIA
AERMLVHDNFAVMYTATTTALHLSLDDILATRWKKVKGMFHGRNSNSGFLTMSANKLLLA
IYAATVIVVNTYHKEYFTLKTSLLVPSGHGPGEVNFIRLKYIVREIVLIDGYVVSKESQR
YDYQKLISLVLVDEQAVLLMHQGSLNNEPISKSVGHYHRSLHVLYVYRKLIDYFTSQYSD
MPMECDPTVFMLNIVSNAKKFISNFETKTVIRVPLRCK
>ADI40468.1_CP_Volkoff-hyposoter
MDRTTIKKCFSSEVQPLAPGFEELSPDGRVVKKRHKVTTGVNLKYYEFILTLEKICSDIA
TVPENAYSSVIQELFRTLANYRVLICDPMANMLVDALQRLSELNIIYVLKQTELVVMNIM
LPETVKNSDAIHMFAISLRLLVLNMIVCGFARRDLHNAISFSTRERSTLDYELDVQCATM
HTQSNHCCLCIAENYPKRDIDVRGADLILDDVRKEFVNYSRIRTCKCVANSNLCEQCLCS
LRESLYLTYIFYKFEDEKKSKSIRDKNAELRIFKAKSLAKRDARLRATAQKINLETAGTT
TPPVLDKRVRLNLTKELLETTADTAVDRHRSQKIVYEDSNLQLRVRKSGAIRFKRKSANG
YDEIVILGECKEP-PKIAQESTPVGSLLQGKIRRGRLIERPKKVSRKFIDKLMNDLSSKA
KKRSTDIPRMQRSTLCA-KKPGLAQRFVKVISTALLNNERLLNESVIAELCNVVLKLRGL
VLEMTRCHCEACKSTVCESLSIEDMRPIILALFLHNEILNNNFLMDICNDKMFMSLQMPR
RSAYKMYFNIVDNRKSIVKDKLAEARTRIQNVISSLMLYDASKKLAKPITLCFAIRKYGA
QLHDMYRLDFNGARDNPVHDLVWLKTCTKNDSALFLYKSEKDFS-LTGQASLEYNTAYHT
YSVTVKSQQGNTTSFSKMFDPWLSAAGTSVLRQGPAVTSRTLNRYNKMRNRPKYAAISGV
VVKSVKRDFRGSGEGMNRKRRSDMNRGKEGIMCCQATVSELEATILQIFDSMLLGHLLRV
YCNILSNQIECNNTDYRGFYDQFHYLNGTRPTERYESDIFVLIADRTFKATEKVLIEDTV
LLRNKGPLSMKNIPRVVKYYARSTLDAFTKFEFNSTLIVLFRPTGNNYFVIQFENDRSII
VQHIAKCVLVELVCKDPLSADAPLTATERYFENADNALFSKNEVIAIRDFLNTDNTLPKT
DNSYSTLMFLVGDDNDNESTLDEAIQDCERIAEVVMKVKTVAITDRCASIVFDKIFEAAW
NLEPVSFTRQIDERTLACVPAHDTDVICTWTTEERTTLCTATKYALVFVGRLMVMSDYNV
LDIRLLDCFRRRISVLKCSTRAGVIIPLNRVPSCEYEVASFLKNGINHVESYRYIHKNIT
AGRMLVHDNFAVMYTATTTALHLSLDDMPAIKWKKVKGMFHGRHSNSGFLTMSANKLLLA
VYAATVIVVNTYHKEYFTLKSSLLITSGHGLSEVNFIRLKYIVRKIVFVDGYVVSKESQR
YDYKKLISLMLIGEQAVLLMHQGSLNNEAILKSVGHYHRSLHVLYVYRKLIDYFTSQYSD
MPMECDPTVFMLNIVSNAKKFISNFETKTVIRVPLRCK
