# Supplementary material for: Endoparasitoid lifestyle promotes endogenization and domestication of dsDNA viruses
Source: eLife. 2023 Jun 6;12:e85993. doi: 10.7554/eLife.85993 (PMC10259472; doi:10.7554/eLife.85993)
Supplement: Figure 1—source data 1. [file elife-85993-fig1-data1.zip › All_clusters/Cluster11333.aa.aln]

>JZSA01003735.1:2151-2892(+):Cotesia_vestalis
---------------IMDKYLKYYHKASVVFKYGTQNWTQDSFPHIPRPQASIWSESHHY
KSYRLVFFEKYFLDFLQIHNMSIK----------LPAKAILYGSMAEACGMATCDEYAMW
TISELVLNNEPGTFTILEVKPRESLSSSARGIGHKSVGAVGTDGKIEVVIDLMEMSTLSF
SNQFMDINRRIIFGSDRKKWKSLAAG--L--YESVELPLGKDALKDLSTELESYLQEMES
SRYREEPILADTPRANRTDIDEVVKVF--------FKILKRNIE----
>YP_803307
----------------MDPYQKYYDAALEVIPFGAQNWTQDKFPHIPETTSSKWIKNKQP
QRLRLVFFEKLFVDFYENRSRLFNQDEEDYIKRLQLAANIISASMTEACGAATCDEYARW
TMSELTLNGEHGTFAQVFATASHPLLSEIRGMSHTCVGVMKTHQISDIFIDTMNGSTIVG
CDDYLRTNNRIIYGVAIEEASSLICR--RDTSTIINLPLSPSEVSNLTMDLYKYREIFID
N----KEYFMNYIKIDGTDDDDILKCYDRFTMLLLYKIVKLYKSQLLQ
>AYD68229
----------------MDRYAKYYVKSRQVIPYGAQNWSAQTLPHIHRPLAAEWAEAKSY
QSYRLVFFENFINNFLANQSGN------EDRDTLMLCTEIIWGSMIEACGTATCDEYTAW
LLGELTLNGEHGSYAILCAMSRH---SKRRGCGHKSILKM--DCTDRIVLDAMYGETLYG
REKVRQVNSQIIFGDPTNASVDYSVD--L--DTVRSLPLNANDELKLHSSLKCYRDYFRD
HMR--DLIKQNMPDGGVADATDIEICCKMFVSILSNKIKYN-------
>AJP09083
----------------MDRYAKYYVKSRQVIPYGAQNWSAQTLPHIHRPLAAEWAEAKSY
QSYRLVFFENFINNFLANQSGD------EDRDILMLCTEIIWGSMIEACGTATCDEYTAW
LLGELTLNGEHGSYAILCAMSRH---SKRRGCGHKSILKM--DCTDRIVLDAMYGETLYG
REKVRQVNSQIIFGDSTNASVDYSVD--L--DTVRSLPLNTNDELKLHASLKYYRDYFRD
HMR--DLITQNMPVGGVADATDIEICCNMFISILSNKIKFN-------
>BBB16591
----------------MDRYAKYYVKSRQVIPYGAQNWSAQTLPHIHRPLAAEWAEAKSY
QSYRLVFFENFINNFLANQSGN------EDRDTLMLCTEIIWGSMIEACGTATCDEYTAW
LLGELTLNGEHGSYAILCAMSRH---SKRRGCGHKSILKM--DCTDRIVLDAMYGETLYG
REKVRQVNSQIIFGDPTNASVDYSVD--L--DTVRSLPLNANDELKLHSSLKCYRDYFRD
HMR--DLIKQNMPDGGVADATDIETCCNMFVSILSNKIKYN-------
>YP_001110963
MHYIAQKRFSRPLQHIMDRYAKYYVKSRQVIPYGAQNWSAQTLPHIHRPLAADWAEAKSY
QSYRLVFFENFINNFLANQYGN------EDRDTLMLCTEIIWGSMIEACGTATCDEYTAW
LLGELTLNGEHGSYAILCAMSRY---SKRRGCGHKSILKM--DCTDRIVLDAMYGETLYG
REKVRQVNSQIIFGDSTNAAVDYSVD--L--DTVRSLPLNANDELKLHSSLKCYRDYFRD
HMP--DLIKQNMPDGGVADATDIEICCNMFVSILSNKIKFN-------
>AFV50377
----------------MDRYAKYYVKSRQVIPYGAQNWSAQTLPHIHRPLAAEWAEAKSY
QSYRLVFFENFINNFLASQSGN------EDRDTLMLCTEIIWGSMIEACGTATCDEYTAW
LLGELTLNGEHGSYAILCAMSRY---SKRRGCGHKSILKM--DCTDRIVLDAMYGETLYG
REKVRQVNSQIIFGDSTNAAVDYSVD--L--DTVRSLPLNANDELKLHSSLKCYRDYFRD
HMP--DLIKQNMPDGGVADATDIEICCNMFVSILSNKIKFN-------
>AYD68136
---------------MNEIFKNYIVKSRETFKHGTVDWNPYSFPHVPRPEAAVWFERNDY
KLKCLNISDDLLEVLSYVKN-------KGQTTVHHTATAIVYAALAEACAVCTSKHVSSW
IYSELVIDNVPGVYAVLKVSAINTSAVH----YSTALLEPLYNRHLVATIDPVEGATLWN
KYTIENTNARIIYGTKINCSVSNLRYEVDESVQVVKLPLSSNERYALQIVLRQYVDDLRK
NHAAVLQFLM--RTETKRMKKDVSHCMTRFFEIMERNICRLFPGHVM-
>AFV50254
---------------MNKIFKNYIMKSRETFKHGTVDWNRYSFPHVPRPEAAVWFERNDY
KLKCLNISDDLLEVLSYVKN-------KGQTTMHHTATAIVYAALAEACAVCTSKHVSSW
IYSEFVIDNVPGVYALLKVSAINTSAIH----YSTALLEPLYNRHLMATIDPVEGATLWN
KYTIENTNARIIYGTKINCSVSNLRYEVDESVQVVKLPLSSNERYALQIVLRQYVDDLRK
NHAAVLQFLM--RTETKRMKKDVSHCMTRFFEIMERNICRLFHGHVM-
>BBB16472
---------------MNEIFKNYIVKSRETFKHGTVDWNPYSFPHVPRPEAAVWFERNDY
KLKCLNISDDLLEVLSYVKN-------KGQTTVHHTATAIVYAALAEACAVCTSKHVSSW
IYSELVIDNVPGVYALLKVSAINTSAVH----YSTALLEPLYNRHLVATIDPVEGATLWN
KYTIENTNARIIYGTKINCSVSNLRYEVDESVQVVKLPLSSNERYALQIVLRQYVDDLRK
NHAAVLQFLI--RTETKRMKKDVSHCMTRFFEIMERNICRLFPGHVM-
>YP_001110855
---------------MNEIFKNYIMKSRETFKHGTVDWNRYSFPHVPRPEAAVWFERNDY
KLKCLNISDDLLEVLSYVKN-------KGQTTMHHTATAIVYAALAEACAVCTSKHVSSW
IYSEFVIDNVPGVYALLKVSAINTSAIH----YSTALLEPLYNRHVMATIDPVEGATLWN
KYTIENTNARIIYGTKINCSVSNLRYEVDESVQVVKLPLSSNERYALQIVLRQYVDDLRK
NHAAVLQFLM--RTETKRMKKDVSHCMTRFFEIMERNICRLFHGHVM-
>AJP08968
---------------MNEIFKNYIVKSRETFKHGTVDWNPYSFPHVPRPEAAVWFERNDY
KLKCLNISDDLLEVLSYVKS-------KGETTMHHTATAIIYAALAEACAVCTSKHVSSW
IYSELVIDNVPGVYALLKVSAINTTAIH----YSTALLEPRYNRHLMATIDPVEGATLWN
KYKIENTNARIIYGTKINCSVSNLRYEVDESVQVVKLPFSSNERYALQAVLRQYVDDLRK
NHAAVLQFLM--RTETKRMKKDVLHCMTRFFEIIERNICRLFPGHVM-
