# Supplementary material for: Endoparasitoid lifestyle promotes endogenization and domestication of dsDNA viruses
Source: eLife. 2023 Jun 6;12:e85993. doi: 10.7554/eLife.85993 (PMC10259472; doi:10.7554/eLife.85993)
Supplement: Figure 5—source data 1. [file elife-85993-fig5-data1.zip]

Archive with 143 entries (142 files):
- Figure 1ΓÇôsource data 1/
- Figure 1ΓÇôsource data 1/Cluster22.aa.aln
- Figure 1ΓÇôsource data 1/Cluster172.aa.aln
- Figure 1ΓÇôsource data 1/Cluster65.aa.aln
- Figure 1ΓÇôsource data 1/Cluster18.aa.aln
- Figure 1ΓÇôsource data 1/Cluster127.aa.aln
- Figure 1ΓÇôsource data 1/Cluster290.aa.aln
- Figure 1ΓÇôsource data 1/Cluster139.aa.aln
- Figure 1ΓÇôsource data 1/Cluster282.aa.aln
- Figure 1ΓÇôsource data 1/Cluster156.aa.aln
- Figure 1ΓÇôsource data 1/Cluster69.aa.aln
- Figure 1ΓÇôsource data 1/Cluster355.aa.aln
- Figure 1ΓÇôsource data 1/Cluster228.aa.aln
- Figure 1ΓÇôsource data 1/Cluster359.aa.aln
- Figure 1ΓÇôsource data 1/Cluster416.aa.aln
- Figure 1ΓÇôsource data 1/Cluster8.aa.aln
- Figure 1ΓÇôsource data 1/Cluster312.aa.aln
- Figure 1ΓÇôsource data 1/Cluster212.aa.aln
- Figure 1ΓÇôsource data 1/Cluster84.aa.aln
- Figure 1ΓÇôsource data 1/Cluster200.aa.aln
- Figure 1ΓÇôsource data 1/Cluster4.aa.aln
- Figure 1ΓÇôsource data 1/Cluster96.aa.aln
- Figure 1ΓÇôsource data 1/Cluster6.aa.aln
- Figure 1ΓÇôsource data 1/Cluster94.aa.aln
- Figure 1ΓÇôsource data 1/Cluster202.aa.aln
- Figure 1ΓÇôsource data 1/Cluster86.aa.aln
- Figure 1ΓÇôsource data 1/Cluster98.aa.aln
- Figure 1ΓÇôsource data 1/Cluster113.aa.aln
- Figure 1ΓÇôsource data 1/Cluster162.aa.aln
- Figure 1ΓÇôsource data 1/Cluster43.aa.aln
- Figure 1ΓÇôsource data 1/Cluster16.aa.aln
- Figure 1ΓÇôsource data 1/Cluster75.aa.aln
- Figure 1ΓÇôsource data 1/Cluster137.aa.aln
- Figure 1ΓÇôsource data 1/Cluster82.aa.aln
- Figure 1ΓÇôsource data 1/Cluster314.aa.aln
- Figure 1ΓÇôsource data 1/Cluster214.aa.aln
- Figure 1ΓÇôsource data 1/Cluster90.aa.aln
- Figure 1ΓÇôsource data 1/Cluster534.aa.aln
- Figure 1ΓÇôsource data 1/Cluster434.aa.aln
- Figure 1ΓÇôsource data 1/Cluster306.aa.aln
- Figure 1ΓÇôsource data 1/Cluster402.aa.aln
- Figure 1ΓÇôsource data 1/Cluster230.aa.aln
- Figure 1ΓÇôsource data 1/Cluster187.aa.aln
- Figure 1ΓÇôsource data 1/Cluster410.aa.aln
- Figure 1ΓÇôsource data 1/Cluster195.aa.aln
- Figure 1ΓÇôsource data 1/Cluster288.aa.aln
- Figure 1ΓÇôsource data 1/Cluster63.aa.aln
- Figure 1ΓÇôsource data 1/Cluster12.aa.aln
- Figure 1ΓÇôsource data 1/Cluster150.aa.aln
- Figure 1ΓÇôsource data 1/Cluster133.aa.aln
- Figure 1ΓÇôsource data 1/Cluster71.aa.aln
- Figure 1ΓÇôsource data 1/Cluster166.aa.aln
- Figure 1ΓÇôsource data 1/Cluster105.aa.aln
- Figure 1ΓÇôsource data 1/Cluster36.aa.aln
- Figure 1ΓÇôsource data 1/Cluster28.aa.aln
- Figure 1ΓÇôsource data 1/Cluster55.aa.aln
- Figure 1ΓÇôsource data 1/Cluster131.aa.aln
- Figure 1ΓÇôsource data 1/Cluster73.aa.aln
- Figure 1ΓÇôsource data 1/Cluster10.aa.aln
- Figure 1ΓÇôsource data 1/Cluster152.aa.aln
- Figure 1ΓÇôsource data 1/Cluster57.aa.aln
- Figure 1ΓÇôsource data 1/Cluster49.aa.aln
- Figure 1ΓÇôsource data 1/Cluster107.aa.aln
- Figure 1ΓÇôsource data 1/Cluster38.aa.aln
- Figure 1ΓÇôsource data 1/Cluster164.aa.aln
- Figure 1ΓÇôsource data 1/Cluster555.aa.aln
- Figure 1ΓÇôsource data 1/Cluster279.aa.aln
- Figure 1ΓÇôsource data 1/Cluster428.aa.aln
- Figure 1ΓÇôsource data 1/Cluster379.aa.aln
- Figure 1ΓÇôsource data 1/Cluster367.aa.aln
- Figure 1ΓÇôsource data 1/Cluster308.aa.aln
- Figure 1ΓÇôsource data 1/Cluster208.aa.aln
- Figure 1ΓÇôsource data 1/Cluster80.aa.aln
- Figure 1ΓÇôsource data 1/Cluster197.aa.aln
- Figure 1ΓÇôsource data 1/Cluster232.aa.aln
- Figure 1ΓÇôsource data 1/Cluster185.aa.aln
- Figure 1ΓÇôsource data 1/Cluster251.aa.aln
- Figure 1ΓÇôsource data 1/Cluster85.aa.aln
- Figure 1ΓÇôsource data 1/Cluster213.aa.aln
- Figure 1ΓÇôsource data 1/Cluster442.aa.aln
- Figure 1ΓÇôsource data 1/Cluster9.aa.aln
- Figure 1ΓÇôsource data 1/Cluster5.aa.aln
- Figure 1ΓÇôsource data 1/Cluster89.aa.aln
- Figure 1ΓÇôsource data 1/Cluster229.aa.aln
- Figure 1ΓÇôsource data 1/Cluster417.aa.aln
- Figure 1ΓÇôsource data 1/Cluster19.aa.aln
- Figure 1ΓÇôsource data 1/Cluster134.aa.aln
- Figure 1ΓÇôsource data 1/Cluster149.aa.aln
- Figure 1ΓÇôsource data 1/Cluster23.aa.aln
- Figure 1ΓÇôsource data 1/Cluster31.aa.aln
- Figure 1ΓÇôsource data 1/Cluster110.aa.aln
- Figure 1ΓÇôsource data 1/Cluster52.aa.aln
- Figure 1ΓÇôsource data 1/Cluster124.aa.aln
- Figure 1ΓÇôsource data 1/Cluster112.aa.aln
- Figure 1ΓÇôsource data 1/Cluster50.aa.aln
- Figure 1ΓÇôsource data 1/Cluster100.aa.aln
- Figure 1ΓÇôsource data 1/Cluster21.aa.aln
- Figure 1ΓÇôsource data 1/Cluster485.aa.aln
- Figure 1ΓÇôsource data 1/Cluster303.aa.aln
- Figure 1ΓÇôsource data 1/Cluster95.aa.aln
- Figure 1ΓÇôsource data 1/Cluster540.aa.aln
- Figure 1ΓÇôsource data 1/Cluster211.aa.aln
- Figure 1ΓÇôsource data 1/Cluster99.aa.aln
- Figure 1ΓÇôsource data 1/Cluster190.aa.aln
- Figure 1ΓÇôsource data 1/Cluster239.aa.aln
- Figure 1ΓÇôsource data 1/Cluster468.aa.aln
- Figure 1ΓÇôsource data 1/Cluster464.aa.aln
- Figure 1ΓÇôsource data 1/Cluster335.aa.aln
- Figure 1ΓÇôsource data 1/Cluster256.aa.aln
- Figure 1ΓÇôsource data 1/Cluster179.aa.aln
- Figure 1ΓÇôsource data 1/Cluster58.aa.aln
- Figure 1ΓÇôsource data 1/Cluster25.aa.aln
- Figure 1ΓÇôsource data 1/Cluster54.aa.aln
- Figure 1ΓÇôsource data 1/Cluster29.aa.aln
- Figure 1ΓÇôsource data 1/Cluster116.aa.aln
- Figure 1ΓÇôsource data 1/Cluster175.aa.aln
- Figure 1ΓÇôsource data 1/Cluster37.aa.aln
- Figure 1ΓÇôsource data 1/Cluster120.aa.aln
- Figure 1ΓÇôsource data 1/Cluster289.aa.aln
- Figure 1ΓÇôsource data 1/Cluster389.aa.aln
- Figure 1ΓÇôsource data 1/Cluster70.aa.aln
- Figure 1ΓÇôsource data 1/Cluster132.aa.aln
- Figure 1ΓÇôsource data 1/Cluster198.aa.aln
- Figure 1ΓÇôsource data 1/Cluster194.aa.aln
- Figure 1ΓÇôsource data 1/Cluster323.aa.aln
- Figure 1ΓÇôsource data 1/Cluster268.aa.aln
- Figure 1ΓÇôsource data 1/Cluster83.aa.aln
- Figure 1ΓÇôsource data 1/Cluster3.aa.aln
- Figure 1ΓÇôsource data 1/Cluster221.aa.aln
- Figure 1ΓÇôsource data 1/Cluster321.aa.aln
- Figure 1ΓÇôsource data 1/Cluster233.aa.aln
- Figure 1ΓÇôsource data 1/Cluster1.aa.aln
- Figure 1ΓÇôsource data 1/Cluster266.aa.aln
- Figure 1ΓÇôsource data 1/Cluster93.aa.aln
- Figure 1ΓÇôsource data 1/Cluster278.aa.aln
- Figure 1ΓÇôsource data 1/Cluster35.aa.aln
- Figure 1ΓÇôsource data 1/Cluster56.aa.aln
- Figure 1ΓÇôsource data 1/Cluster165.aa.aln
- Figure 1ΓÇôsource data 1/Cluster27.aa.aln
- Figure 1ΓÇôsource data 1/Cluster106.aa.aln
- Figure 1ΓÇôsource data 1/Cluster39.aa.aln
- Figure 1ΓÇôsource data 1/Cluster299.aa.aln
- Figure 1ΓÇôsource data 1/Cluster295.aa.aln
