# Supplementary material for: Endoparasitoid lifestyle promotes endogenization and domestication of dsDNA viruses
Source: eLife. 2023 Jun 6;12:e85993. doi: 10.7554/eLife.85993 (PMC10259472; doi:10.7554/eLife.85993)
Supplement: Figure 5—source data 1. [file elife-85993-fig5-data1.zip › Figure 1ΓÇôsource data 1/Cluster22.aa.aln]

>DmNV_mau
------MSALL--ANDAIEINLCAEYGYSSRQFSKYPLVYQSNDYRSCLFLMHIQHEKIE
NRKKNYRNHFTLFRNE-NSIIVCRTETSLVH-TDNDAIIIYDCIIPSENVDDRLRSKYT-
SWNVSFDKITYSNVYP-NFIGYSLVCSGEWWYYDRGIILNGVTGYEENVTCSSIFIYYEL
HIDYVIKMPSKDALVLMPPD---IKSLTTHFPNNM----NYN---RLPNLRASSYGNTAF
QLSDPIKPS---ASNVQSTVVQ----QQ----QQKTPTL----PSS-LI-----------
------------------------------------------------------------
--------------NHPIVSNT----------------------------IVS---NNSQ
LPTFMYGTTSDVAGTDLNLANI------QPSSSPPQISMSASNSNIN---------ASIP
NANFSNNYHYQNQQQHQLNQFTSQLQQEN-DGNVRISSLPA--TLLPYINGIVRSTIRQN
DTT--QTPQIESHAVIPSLHWLEQRSNELRRGEIDYFLPLDYKCP-TRGLIY*-------
--
>DiNV
-----MMSALL--ANDAVEMNLCAEYGYSSRRFHKYPLVYQSNDYRSCLFLMHTQIENIE
NRKKNYRNHFTLFRND-NSIIVCRTETSLIH-ADNDAIIIYDCITPSSNVCDRFRSKYK-
SWNVSFDKIKYSNAYP-NFLGYSLLCSGEWWYFDRGIILNGITGYEENVTCSSIFIYYEL
HIDYVIKMPSKDALLSIPPV---INSLTTYYPNNA---TNFN---RVINVKP-SNGNTNM
QSLGAISTS---TPVVQLPVQQ----AQLQ--QQQPPPQPSVSRPS-LI-----------
------------------------------------------------------------
--------------NHSIMNNS----------------------------FGNSNTISCQ
LPTFMYITSPVTADSNLHSTELQNPML-QTTMSQPSITTPPIANSTN---------ANIP
TAGLQHQN--QQPQSQQSNQLLLQSQAQT-NENVVISSLPA--TLLPYINGVVRSTIRQN
DTT--QTPQVESNAVIPSLYWLDKRSDELRLGKIDYFLPLDYKCP-TRGLVS*-------
--
>DmNV_kal
------MSALL--AIDAVEMNLCAEYGYSSRGFSKYPLVYQSNDYRSCLFLVYRQSERIE
NRLQNYRNHFTLFRSD-TTIIVCRTETTLIH-SDNDAIITYDVIMPSAAVCDRFRSKYK-
HWNVSFDKIDYTNKYP-SFVGFSLVCSGEWWYFDRGVILNGLTGYEEDTSCESMFIYYEL
HIDYLLQLPSESNVISMPPV---IKSLASIYKPND---CNDRTNNPILNNRQYSDGVSKA
DV----------------TRTL----QTLP--QQPPPPSSSPPPSTPLLP-------TSL
PISTSSVTTTTTTFATTNMAQTVETTNDQSAIVANANVNMVTSAANNVDAGAQKNLIYSR
LLDQISIDPTAITTTTPPITNT----------------------------IGTSFEDGSQ
LPAFIYQVPANATMQSLGGVS--NRTIGQNIQSKPTSA---ATTMVA---------TSTP
STTVT---------SVNPTIPRLQSSSRP-IRQVFISSLPS--SVLPYMNGVARRTIQRN
DAI--AVPQVTSNAVMPSLYWFDKRSNELQMSKIDYFLPLNYTCP-MTLAAARNRMGF*-
--
>OrNV
MCILLSMSALL--PISASELNLNAEYGYTSREFSKVPNVYVSDNYKSCLVLAYHQQNTIE
NRIKEYRNHFVLYQNG-TSIIIVRTETTFVH-SDNDAILTYDVITPSDE---RYRSKFK-
NWDVSFDKITYSSKQPTSYLGYSLIGSGEWWFYDNGVILNGVSSYQHNVKCQSIFIYYEL
HVDHKITISSEQALLSMPPL---IEVVLKFGNATTQQ-----------------------
---------------------------T-I--TQK-PPQ-------DGTQQSQNDTQQ--
------------------------------------------------------------
------------------------------------------------------------
------------------------------------------------------------
----------AHPQTQPQLQPTLLP-SASTPPSFNLSSVPS--TLLPKINAASRPIIRQN
DTV--STKDIVNKSVLPSLFWFDSRCTELNGGKIDYFRPKNFVCASTLKQKN*-------
--
>DmNV_tom
-----MMSALL--PISAVELNVNAEYGYSTREFSKVPNVYVSDDYKSSLFLVYKQNNPIG
HRIQDYRNHFTLFSND-KSLIIVRTETSLIH-TDNDATLEYETITPNDG--QCYRSDYK-
NWNISFDKITYSGAKPTSFAGYTLIASGEWWFFDNGIILDGLTGYVHNQKCQSILIYYEL
HVDHKITLPSEQSVMSMPPI---IEVTLKLGNKPPVT-----------------------
---------------------------T-P--QAA-PNF-------NILSGAPSDVTA--
------------------------------------------------------------
------------------------------------------------------------
------------------------------------------------------------
----------S----EPPLTP-VNN-SLPPMPTFNLSSVPG--SLLPSINAASRPVIRQN
DTRVKYTNDIVNKSVMPSLYWFNARSAELCCGSIEYFIPKDFVCNQKNNLPLNMPCGN*-
--
>DmNV_esp
------MSALL--PIDAIEMNLCAEYGYSSRKFSKYPMVYQSDNYKSCLFLVYTQYEPIN
NRIKEYRNHFTLFRNN-TSIVICRTETSLIH-IDNDATINYDIIKMSINIKDRIRSNYKR
KWDVSFDKIMYSNAYP-NLVGYSLVCSGEWWFFDRGIILNGLTCYEENKPCQSILIYYEL
HIDSTIKFPSNDSIVAMQPS---FSVKCVNVDSTKVKNLNTETNNVVQSQK--STDISQN
QQ-NALKQQQQKKIYVSLLDQLCEIDENIPAKQQSSIPQPMNNSLNPILTKSPNDFIEQL
PLNTDLLINDDDD--NNNNVQSLSPP--SSPIIIP------LS-----STTQQRTIAL--
---EQTIQPLTSTTTKSLLQNENSTKSPQSITQIESTQYQQIDEHQEPQRITISPQQSYQ
PPSSLLLLPPPPLTT----TT-----TQTTTSSSSTSSTSTLPNILKDQTYIKSLSNHIS
PYNITTT-SSPPPQQQPPPQSSLSSTTAAAEQVPTIATIPSAITRPLYMNGILNSPIRQN
DTQ--MAPNVENTAIIPSLYWFDERINELSRGNIEYFLPREYNVCTLQNYTSRSRLMMTP
F*
>Fopius_arisanus
---IIAMSALL--QVATKEINLCAEYGYSTRNFSKRPRVIVSNDYKSCLFLVYSQKAPLP
NRLTDYRNHFTLFQDKDKTLVVVRSETTMEY-RDNDAVLLYDVLTVVDEEEERLRSQKG-
SWHVSFDRITYSNERPASFANYELVCSGEWWFFDKGIVLNGVTKYIKDTECLSMFIYYEL
HPRFTLSLDKPQH-----------------------------------------------
---------------------------------QSPKPT----ATADVLS----------
------------------------------------------------------------
--------------------EQ----------------------------------SHTS
L-PFTYNL---------D--------------------------NV--------------
-------------------------DPQL-PNTLVTSTLPT--SVLPAINAATRPFIMQN
DTV--AAPDVQHQSVMPSLYWLTTRANEFRRSDITYFLSQNY------------------
--
>GbNV
------MSVFVKECVDEKILDINKDYGILSRVFNSVPRMMKYIHCSSSFFMVYISDTILP
NRKKPYRNHYVLYKKN-NTIVVALTETLLDWGPDVLPVIEYDVITLNEC----MKNSCG-
RWYLSYDKISYSCNLNVDLCEFNIVSSGEWWYFDKGRILNGINESD-EFNCEFFFIYYEL
YPSKI-DIKHKNSVTDKPKNGTFIDAIQLMLDKNDVDVE---------------------
--------------------------KS------TTA------TTTTAIT----------
------------------------------------------------------------
------------------------------------------------------------
------------------------------------------------------------
--------------------------TSP---VIN-------DQYLPLVNNII----KEN
SN----FDRSLFQTVIPSAYWLAERSTELTNNDITYFIKDVL*-----------------
--
