# Supplementary material for: Endoparasitoid lifestyle promotes endogenization and domestication of dsDNA viruses
Source: eLife. 2023 Jun 6;12:e85993. doi: 10.7554/eLife.85993 (PMC10259472; doi:10.7554/eLife.85993)
Supplement: Figure 5—source data 1. [file elife-85993-fig5-data1.zip › Figure 1ΓÇôsource data 1/Cluster172.aa.aln]

>DiNV
------------------------------------------------------------
------------------------------------------------------------
------------------------------------------------------------
------------------------------------------------------------
------------------------------------------------------------
------------------------------------------------------------
------------------------------------------------------------
------------------------------------------------------------
------------------------------------------------------------
------------------------------------------------------------
------------------------------------------------------------
------------------------------------------------------------
------------------------------------------------------------
------------------------------------------------------------
------------------------------------------------------------
------------------------------------------------------------
------------------------------------------------------------
MENRS------ASSDTTACSPP-----PFKMQRTSTPIMSTSPPDRIDTIEQNCDD-IVP
LD----------------------------ISCIKSTD----------------------
------------------------DE---PSKLERVPMKISFGRPKWNNRVDH-MNDIDE
NEE--------NNNDASTI----------DGENNNSVVNSYAFET-DDDDVKDRDYVCSE
KHSSSS--GS-----------SSSDSSSSSSSSSSSSSSGSSSG-GESSAENMKKN-ANE
RKRKIKKMHIKSPKNNNNTSSVSADEISKVAVSRNKSPMNNNEVITDSDDELEQHQHELF
NKSVSRDFEKPKPTTIVRRPILSSSNI-DESNEQKVVSAVIFRETAPTGE-YKRPRQMT-
----GNLRLVKKSYTPNMCYYKDNNEINNH--EVPVKKVKKQNVQPKDFCKILYGTQKPN
TDSEMIYND-KNLKSLAKIVKSILVEQKNQTNELELS-D--LKGGNNMHKLSDVRVIPSK
SGDILRNLSM----------EHF-NHAHHFRAVINNKTVYEPNYTLVYGAVPHHMC-EFV
QYMIKSNYN-----------------------------------TPNMYMYDGDLEIQAY
CYWLLVSQDLIKWKNDLSRAPLKRLLENACSM-------------------INDHALRER
ISRFANFKDSR--ITAECLLQIKYRYVDIMASLNNSTNEATYELAKLTWNNFMAKCGIHH
YSCPHTLHEIAANATLVKAQLEATL--ND-LKL----QNEDYE-----SGIKFTVSETEQ
LFDYVLKLFP-KKYKIRPLQISTSNAFVHFCKMFAFHIIQMGILNGNSTKITKYHVAGFR
SRYIQLLSINALNNQVPIFTNKFRS--IRNVIQSQILMYYMANSSGCE-IPTIKLEQNAS
EYLFETINLLLLKCIEIFCVFTKDEVFQQDD-CITV-LMSNEIDGIFERPEFTSINNIDA
W-THTDDADLNEFNETTGVLEKSFYDKHLEEENKLREQMGS-DYSCDEDFDTIEISDDEV
----------------FALKTELQDITSIHTRELIHLKGDN----NITTQYNN-------
---------NNASLAGSDSELDDDDDDGKVHAEVRNNKNHNNDARNNNNNNNNTEAKKNK
CVVTKNKPKDDIGNENIINISYEINNNTITTIARLANDASASSPHETENLTNSTKKNTTK
PNGERKNKKKPKKTTTTATSDEFPSPPEIMTKTALA----TINRCERKILRELCEKEQHY
KPARDRISSRTKCSMCYRRSTDKCIVI--GTKIKVTCCTACHQLLVKDR--NSENPVYDH
DEIVRRIEYQYKMPVAFDVDDQFIEKCDFNHSHTY--KTYNRASGGKSL-----------
--------SKRLRKS-LAPNSDAGE---EDIK-------NN--NNNNNNNTN--------
-------------DDVQ----------ILDA---------------------*-------
------------------------------------------------------------
------------------------------------------------------------
------
>DmNV_mau
------------------------------------------------------------
------------------------------------------------------------
------------------------------------------------------------
------------------------------------------------------------
------------------------------------------------------------
------------------------------------------------------------
------------------------------------------------------------
------------------------------------------------------------
------------------------------------------------------------
------------------------------------------------------------
------------------------------------------------------------
------------------------------------------------------------
------------------------------------------------------------
----------------------------------------MN-FFCF-SIN--FFLYIYL
------QIKMNNCDLYYSNKIYK-------------------YNNQYDGN---SSENYDS
DYDGD--SEEDCIIKSSTNADSTVEQPQQQLPTVIENIKPDTNMVSMNVNAEVTTDLKKK
SKTPNSSPQHLNKSIRIQKT---------------------------SSIIPKKRKLPIP
VENKS--T---SSIDNNIALCQ-----PFKMQRTSTPIMFTAPPDRIDTIDPSCDD-LVH
NN----------------------------ISCIKASD----------------------
------------------------DESSKPNELKRLTMKVSFGNPKWNNRSDH-MNDVDG
DEQ--------NFDEAHNA-NNIDD-NINNNNHNNDAANLDDFET-DDDDVKDRDYVCSD
RRSSAS--AS-----------SETSSSDSSSSESSA----SES----------EDE-VPT
EKHKTKKMQITPSKSENN------------------------------------YNTEIS
KVTLYHEFVTPTPTTIVRRPLLSTTDI-DESNEQKVISAVIFREIAPMGD-YKCPKYKQL
KQSMEKKCITKKTYTAKMCYYKDTNDVTNDDSASPVKKPRKQNVQPRDFCKISYGTQKPN
TDSEMIYND-KNLKSLAKIVKSILVEQNNQTTSEPMSSDLKKSKSNNVHKLSDVRVIPSK
SGDILRNLSI----------DHF-NHTQHFRAVINNKTVYVPNYTLVYGAVPSHMC-EFI
QYMIKSNYN-----------------------------------TPNMYMYDGDLEIQAY
CYWLLVSQDLLKWKNDLSRAPLKRLLENACAL-------------------ITNQSLRER
ISRFANFRDSR--ITAECLLQIKYNYVDIMASLNNIVSETEYELAKFTWNNFMAKCGIHH
YSCPHTLHEIAANATLVKTQLEATL--HD-LQL----QNADYE-----SGIKFTVPETEQ
LFNYVLRLFP-TKYKIRPLQISTTNAFVHLCNMFAYHIIEMGILTGNGTKITKNHVAGFR
SRHLKLLSINTMQLKIPIFTNKFRS--MSSTIHSAISMYYSKNLSGYE-IPTIKMDRNAS
EYLFEMINLVLLKRSEFLCHFNKDDVFQQKD-CITV-ILSHEIDDLFESPEFTSIHDIDA
W-TRTDDADLNQYNETSGVLEKSFYDTYIEEDNKLREQLES-DYSCDEDFETIEISDDEL
----------------AELKIELKDITTMHTRELIYIKGDG----DSSSNNTKNKY----
-------KYNSATDSESDGDNDDDDDDDDNVDAVGIT---TNDVSI--------ENH-DD
--NIIKNNKKYINNENFINISYEINNNTITTTTRLANNDPSIENE---KITSPKKKTATK
TTNP-KRKLKTKKNQITDPNDDTESQTKVMTKSEKLKKKKAKAKANKTAIEEACLNDEHY
KWSRDRTNSRAKCVMCGKASTSKCINI--GTAIWVTCCTKCHTKLVLDR--NKPNPEYDH
AEILRRIEYQYKMPVAFNIEQKFIERCDFNYVFAT--KKYNRANGSKSL-----------
--------YKRLRKT-LPPGGDNNN---KNDK-------NT--AVGSSDSENDDDDDSS-
--------TNNN-DNGK----------IMAE---------------------*-------
------------------------------------------------------------
------------------------------------------------------------
------
>DmNV_kal
------------------------------------------------------------
------------------------------------------------------------
------------------------------------------------------------
------------------------------------------------------------
------------------------------------------------------------
------------------------------------------------------------
------------------------------------------------------------
------------------------------------------------------------
------------------------------------------------------------
------------------------------------------------------------
------------------------------------------------------------
-------------------MSPIVSPKRTLKRAISSQ-----------------LSVI--
---QDSGSI----VTSQRQPPSPLTDVTT--NTDKVSTTTTPPQPLPPMSSITPNMETPI
II-QPKEN-------EIRYINTCYMRKNSGILQNDSRKIPIN-TFGF-GRR--NFCTP--
------------------SKNFR-------------------HESLLNN---------DN
--NNN--NNNATKITNSKK--IKKSTKKQRLNDSIENEAPKTV-----------------
-----------KKAKQLAVK----------------------------VAKLKHQQQPIP
IVADD--E---T----SFLPPT-----PRPMS---------DVDDDDDDNDEGCNQ-TSD
HDTN-VDEVSTK-IIETE-VEESRNLAAA-IASIMDKN--ETPRPPINVKISKRQRQ---
---------------------SNQNRVHSPVIIKSIPVVSIAGQGQQQQQQEESTVAIV-
-----------SISPTILN-ANISN-AIGDGDVTNNKDDGDDNDVDDEDDDDDPDYKIEQ
SKTTDNLNGGKNK-KDDDNE-NENSSSDDYSEESS-------SD-EDSSDDDVDC---NT
DN-------VKASKSTNCDTKIDNN--------NGDDDDVNNERGDDDDDGENKPKERQK
RLLVVDDFNTIEPTTIVRRPISSNNEL-A---NENVVSKVLYRKTMPTGDHYQRPRNIDI
GRL-----AKIKQYKPVLYRYDNLKLNLNEATESELR-KYKKMPKPQEFCRIRYGNEIPA
TDCEMVYPD-KSLKSLAKIAKSIMSESYKKLDV---TKKIGKTAISPTMTPLDLRVIKSK
IGDALRDLSI----------SNY-EGMKHFRRLINNSSVYESRYTLVYGAVPNHMC-EFI
QYVIKTNYNS---------------------------------SAPNMYMYDGDLEIQAF
CYWQLVSQDLIEWKDDLSRGPLKKILESACAM-------------------IHNAELRER
ISRFANFNDNH--ITAECLLQIKCNYVEIMESLSHMSSPEECGYFLDIWNTFMSKCGIHH
YSCPHTMIQIATDSVLVKLKLETTF--NE-MQI----QNNKYE-----TGIKFTAMETEE
MFQYVLKLFP-TKLKFQQLQASTSHAFVHLCKIFAYHLIEMGIIVSNNTKITTQHVEGFR
SRYKKLLSINTTGQHVPVFPNKFRN--MRNVIQAQVSIYYQANNTGST-IPTIKVDKMAS
ETLFDVINKIILKRTEIFCFFTKDDAFHQDDAAITQ-LLSREIDELFNEDVFTNINNVDA
W-IRTDDADLNEYNGTTGELEKSFYDKHVEEENKRRELLDS-DYSCDEDDDAIDNSIDET
----------------AELHSELNIIKNVAPLELFTIYRRE----HGNSED---------
-------------------------------------------V----------------
--------------------------------------------------TPSKA-KRSR
KNGES----------------------DGMTKTARN----AKLKQEREQLRLAVETSKEY
-SNSGVLNSRVTCAMCFKRITNRCIDI--GPKITVACCLQCHKSLVSDINRKEEDRLYDH
AEICKRIKYQYRRPVAFDNENKYIDNDNYRYVFAT--KYYNRNKLGKNF-----------
--------AKSIRKR-KKTVLKSEQRSKEDERMRLADISDD-DADTNNDGDREDDDDED-
--------NNNN-DDNNNNTSHHQNVEVDEQ---------------------KMIYKESS
PSTPLQPKHQEEEYQQQS-----------------QPATKKRKRQSSNK----NTTKEFK
RSRKE-SS*---------------------------------------------------
------
>OrNV
------------------------------------------------------------
------------------------------------------------------------
------------------------------------------------------------
------------------------------------------------------------
------------------------------------------------------------
------------------------------------------------------------
------------------------------------------------------------
------------------------------------------------------------
------------------------------------------------------------
------------------------------------------------------------
------------------------------------------------------------
------------------------------------------------------------
------------------------------------------------------------
------------------------------------------------------------
---------------------------------------------------MLDIDT-GN
INAGVVGENFKCLA-------------------------PQTLLR-------------NQ
----------------VPTEQASICAGVAYERMVVALDAEPEEQFQLEVLFQS--IS--P
SENMTSSENAPSSDDQQMTTYETQPIAAIDIEEADTSYMFANLDN---------------
IN---VSDV----------------------IGYNSKQNAEDPMPPIDFQNEIEVSS---
------------------------DQQLSPVQQHSSPVNSQLSEDEVS--------NVNV
PKAVL----IETFNKN-IRY-PIKR-WGGKGRIMGITP-TKELPY-DDSSDDDEDVPT--
KRNDDS-----------DSD-SDSDSSSSSSSSSS-----SSSS-SSSSDDDEDAKSTIS
GS----LISLKD-------------------------------------DLS--------
------------ASPIKARV------LNRVKPEKRAISAVILKNIEPLAK--EPPKYDMP
KGK-----WNSPSYEH-------------------KYIKPTQNCKLISFCEVVFDDTPPD
SDSIMVYSPNLNLVSIGEIVSG--QK--------------------FEKYFIQTTMVETK
YGKALKNLST----------NYSINTCQYQRSIVNNATLSPTNYPLVYGAVPALLASDYV
AYTLLKRYKFK--K--------------------------NANPKTIPYIAEGELEIGAY
CYTLLASLDLVKWKKDVSRIQLKSLLMYACGL-------------------IPDKDVRRQ
IAAYIDFRDTR-YISAECLLLIKRDYPKIIASLRKIEDPKNSKRAIDIWNCFMYKCNIHH
YLCPHTLTEIARGIKIIGKNLISKV--ED-LEL----QNADYD--L--TGVRYTFDEIKV
LLNFVPHLNTSTTESLKSVQKSVNSLYTHIVKLFADHIVDYGIYP-TTVKINSTHVDGFR
LRYAKLLSTNAHNVHIPIFESKFSN--ISSTIITRIQQR----KSDFDLEKPIKMDRDAL
MALMYIVNMIILKRLEVLLFLENRD------ISIGQ-AIYHELQTLFESTEFTSINDIEA
W-SRTDDISIEDLSDDEYELGKSD------------DESSS-DDDESDD-D--L--YNEG
----------------QLLLL-----------------------------DNNK------
-------SYVAPPSVGVKA---------------------KKQRTKN-------------
-----------ISAKS------IL----------VDDSCP------------TPTRSSTS
PS--------------------HPKPSTSIAQSS-----GIKRITDRNY--KQVIDETPY
RM--SGNISRVLCVMCKRSRTLKSITI--GDDIEIACCMSCFKRLVIDYASADEERKFDH
DAIITRIRKQFKPPIAFGVNDEFIEHANFTRQVVAKRAIYNRKLPEYKTSAVTGRQSTIE
ESFKHESLVTSKRKS-TDPDTNC-SKK-AKLGSKKAKLGSKKAKLDDNDDGHQTDDSMS-
--------*---------------------------------------------------
------------------------------------------------------------
------------------------------------------------------------
------
>DmNV_tom
------------------------------------------------------------
------------------------------------------------------------
------------------------------------------------------------
------------------------------------------------------------
------------------------------------------------------------
------------------------------------------------------------
------------------------------------------------------------
------------------------------------------------------------
------------------------------------------------------------
------------------------------------------------------------
------------------------------------------------------------
------------------------------------------------------------
------------------------------------------------------------
------------------------------------------------------------
------------------------------------------------------------
------------------------------------------------------------
------------------------------------------------------------
---------------------------------MSTPEFYSMIVD---------------
QA---VNEA---------------------EACIDIQWEISNPTPPPDQAPELY------
----------------------------------------------------------EV
LEQYM----AETIQQP-VETPPIVR-GG--GKMINIAD-SPAAN----------------
-KSDSE-----------DSD-DESDSSSGSGSSS--------ES-EDS-SDDEEIDE-EL
ES----LVSIND-------------------------------------GA---------
-------------QPVVR-T------NPVRTNEAKTISHVLLKTNIDSVK--KDPKYIVP
KGD-----LTVKKYIH-------------------KYPTPPKNARVFEMCNVIFDDIPPE
SDSTMVYDKALQLVSLHEFVSINQSS--------------------LKGLFIQDKLFETP
HGRALRRLST----------AHSIRTCQHRRLLVNNATLTPKIYNLVYGAVPNLMAYEYA
SYILLKKYRFK--Q--------------------------SE-KSSAPLIADGELEIGAY
CYTLLASTDLLKWANDKDRKELKAYLVYACSF-------------------ITEEELRFK
VLSIVDIKEKK-YITAESMLLIKQEYAAIISSLRRITDVSVKEKAIGLWHCFMHKCDLHH
YLCPHTLRKVATFIKIVGKKLITKV--EL-LDL----ENSDHD--L--TGLKYTFDETKM
MFNFIPHVGTATIESIRQVQKSLSTVYNHFLQMFASHLVDFGIYP-TTHKINVHHVDGFA
KLQVKLMSPNNNNVKIPIMENKFGV--INSTIAKMVQSI----RTEFDIDRPIAMDREAI
SALMYTINMIILKRVELLMYMEDHD------VCLGR-AINDELRALFETDEFNSVDNINA
W-SRINDDE--------VEIGDLS------------EQSDA-DDDSDLEEETIIIGDDEH
----------------HQLLV-----------------------------DLTK------
-------TYVAPEPIVK-------------------------------------------
------------------------------------------------------------
-R--------------------RPVP------NT-----KIAQVTNRNY--KRVTDITPY
MLL-DENIPRTACTMCKRRRTLKAMKM--RTDIVVSCCKTCHTNLVIDFMAENK--TVDF
DTLVRRVENNYAIPLAFDANDEFIPDSLFDKTQ--SRLICNRLLREEKQPS---------
-----------KRKR-NAPTANNNTKR-SKIAV*--------------------------
------------------------------------------------------------
------------------------------------------------------------
------------------------------------------------------------
------
>DmNV_esp
MPVENSNYNNNIQQSQQYMMVDDTLSMGTITPNNFNNLANSPESSHCTDKLAQLMDLNGI
CRDAIYSNSSNSSPSNLNIDGMVKTTTTTTSTPTTTPTTLLKNSILTNTMTDVELSRPDA
LQYDYSNFYNIDGLYQQQQHQYNKISNNTIHNNNNNSNNNCNNQNNIYTESLNVNSNNDR
INTSSNKSNGKNNNIIDVDTRSIHNAISTTNTTPPQPQPLSSSKTTNTMSHMNTINSTTN
TTTTTSSTATINNQNNTILATTTTLLDHKNSNNNNNHHHHHPDNNTTYDEQQISFYDFLE
ESESGVDHHFGYLDESESNSLGKITNINTPSTSSTIPGSATTISTLTTTIATSTIVNTTK
TSEKIMNNNTISAVITAATQETLNTPSILDNINNLCNNNNNNTKAMAITSFNQIDCELQK
SNTTADDTLKSLATISKMTADLELKMAAIDDLQKHTNIENQQFSTNQQQFSTNHQQQQPS
YMSPQQENIVPNFPNKYNFSHTNNADGIITIAADDDDDDNHNNDDDADAVKNTDGESYKK
NIPCSISSETCSNLAINGKTCKCTIITTLNDNFTKTTITTTNTIATIYNSNNIITTNHFH
HKQKLLLTKTAATISLASSQIPLPGSPLSPSTPDIHSLKVLQSTPDIHSLKVSQSTPDIH
SLKVSQSIDSLPINTSLTSLLPLILPSSELTSSPSSSSAAAAPPTTTTTTGVTAVSLLLP
STLTTSSSMSLSSLSSSSSSSLPLPSLLLSPSSSSSSSSSPPPQLIV---STTP---AAL
LSPPPQEQEQQQQQQAYTYINHDDIVESVKVLPSF-SSLPLTQQFILPKKRKPRFDYVNI
IITTQQESSLKTCTKIIASTNSSNDNNTSTTTTTSTIASSIIHNANIDNIAITEIESYTS
NNNNNNSINSTCLSSD-----VNV------ITTNINSTNNNTTIA---TTTNNNTNIKNN
----DDDDDRINKHSLLLLPNCTINSDTLYTPDL---------LINEKILFLANNK---T
VINKS--K-SKSSNNTGTNTYI-----PYNQQNTKNIDI----QRKKNKTKHNANNILVQ
QEKNLVNSINTDNIVKKRKRTHSNNTAATMVAPITSQS--LV-LNEQSKKLKKYHHQEQQ
HHNHNNNNNNNINNHHYHHQQHQQDQIHENEK-RKL----QKSQSMLQNQQE--MIKFSP
KSTKYPESQIKSLTPPPPPSPPQQQ-PI---QQDMATDASDAFD--TDDEIQDRDFVCKK
RRNRRKTIDPVISSRGSASRSSSTSSTSSSGSSSSSTSSGSSSS-SSSSSS--------T
GSKGSKKSSVKTGEN----------------------V-----IVEDSTLNSAQLQQREC
-----------RRNRIISETMANNKALNNTLSSSPVISTVVYMSRPPTGD-FKRPNAPQP
THL-----QKIKLVKPKLFSMSEHMTRI----GKSKSKKISSIIEPQPFCQVTIGNGKPC
DDTEMIYPW-KYLKPIGKIVKCINKEEIA-----------------AKNNITEILVIPST
SGSILRELSL----------NHL-KLLEFNKTTINNIKLYQSQYHVVYGAVPEPMC-EFV
QFLLKSNYLT---------------------------------SNKNMYMYDGDLELQAY
IYWQLISQDLVDWKNDLSRIPLKKLLEYACTT-------------------IADPELYIL
IARFANFRDPR-YISAECLLQIKHRFVDIMASLKKITDVEKYKTAKSAWYTFMNKCNIHH
YSCPHTMNEIMNILPMVKLQFSTML--ND-ANL----ESAEYE-----TDIKFISHEIES
MYSFILNLAP-TKGDIRKLQKITGNIFVHMTKLFAYHLIKYGIIS-NNYKINCQHVQGFS
TVYQKLLSLNNSKVVMPVFIKKYVS--MRKIIISEIANY-NTNNIGFT-STLVKIDNDSL
QMLWEMINMMILRCVEPILYNTMDELRTIVVKDLAD-HMCDMLGDLFNSEEFTSVSNVDA
W-IRTDDNDIDEYDSDTGEIVKSFANQHDEQLEVHRKNLEE-N-----GFKSYEISDDEA
DDEENADALELDEDYEYNTGKDLNSI---INQEVLSSYNCDIHNNFGSTNDRVQQYIESI
QNERYIRTYKQPPRTRSKTPTT-----KSIKSPTSISVRKVNDSTDAIAEHDETGGHTD-
----ENSNNTSIDNAELIDVVDI----AVTSTMPMTMSTPTI--------RKTYKRKNTN
DTNENMANVSKKKAKSNDSHDNIP----------------IKTAPKLTAIEAISNDSKIY
KLTSNICNSRVKCVFCNRRSTNRCVSILGKPKITVTCCTKCLQLLVKDE--KLSNHKYDH
TAIRTRIVNQYKRPVAFDLNDDFIRDIDFKCDIVR--KGYNRAYGGKTI-----------
--------TKLAKAN-AKANSLNEQN--KNITTTLANHEQK-NVLN----NNNDDNSIQ-
--------NNNN-DGNNNNIYNYTNTEYNNNNTK--------------TDGVKNIIDVND
T-NNGNDDDDDEEYEYED-----------------DDGCNEDDY---------EDNDDFD
GNAVE-ISE*--------------------------------------------------
------
>Venturia_canescens
------------------------------------------------------------
------------------------------------------------------------
------------------------------------------------------------
------------------------------------------------------------
------------------------------------------------------------
------------------------------------------------------------
------------------------------------------------------------
------------------------------------------------------------
------------------------------------------------------------
------------------------------------------------------------
------------------------------------------------------------
------------------------------------------------------------
------------------------------------------------------------
------------------------------------------------------------
------------------------------------------------------------
------------------------------------------------------------
------------------------------------------------------------
------------------------------------------------------------
------------------------------------------------------------
------------------------------------------------------------
------------------------------------------------------------
------------------------------------------------------------
------------------------------------------------------------
---------------------------------------VRLKDTKDIVDPPKRPVLPKA
MTT-----------------------RV----AKLTRRPIVVKSFSLTFPHVTFYDVD-D
EDDEVSYPKTLNLVALKDLV-------------------------------PEVRLAPSV
VGSSLKRYSQ----------KKD-TH-FIDMHKISNYKTDLMSYPFVYGAVPRAYA-FAA
TYFVN-KYLHLFNNARARSTAMVQSTSVGEGQKNSLRKE--QLAGEEVPLHDGEIETMTY
CYWQLNTQDLINWHDDLPRRRLKQILEYAWVSMRDSVVKECKRDKSNKSELLSVRTSLEA
IRKYAEFDKPN-RLTAACIFIIKEHYEIIVQA-CG-----ALNLDPYIWETLMRHCGVHH
YLCSHTLMEIAKRMPQVRNVLKYRL--LE-IEA----QASDCV---------VQPMSSRA
VFELFSRWITRPSHVTLKLQQTTNNLFFAECRAFGLHVVRFGIWK-SEVIYAE-HVVGYA
DSRKTMM-QV---LELPQLSHANIK--QAINLINDTVNSAVANCGG-K-MHKLKMSIGAR
KEFVKYLLYRFSSAI---IGVTQCRPK--STTSVEWAALFVEAIEYFMNMNSNHVHHVDE
W-SLTDDCDLDEYDGF-GVLKRSFTD-----LYDDSDSDGEYDSTCDEGV------DEEL
----------------KELRR---------------EYPDF----TGK------------
------------------T-----P-AQPLSRPNGISKTI--------------------
------------------------------------------------------------
---------------------------------------------KRH---NLIESEIRH
-KFSDKKISRTKCVLCFSVTTVQT-VYL-DPGMRVASCIPCHYALNTDP-------RVDN
EALKRRVLDKVKAPIGFTANGMIREFLTQVDETVKARLSYDR------------------
------------------------------------------------------------
------------------------------------------------------------
------------------------------------------------------------
------------------------------------------------------------
------
>Fopius_arisanus
------------------------------------------------------------
------------------------------------------------------------
------------------------------------------------------------
------------------------------------------------------------
------------------------------------------------------------
------------------------------------------------------------
------------------------------------------------------------
------------------------------------------------------------
------------------------------------------------------------
------------------------------------------------------------
------------------------------------------------------------
------------------------------------------------------------
------------------------------------------------------------
------------------------------------------------------------
------------------------------------------------------------
------------------------------------------------------------
------------------------------------------------------------
------------------------------------------------------------
------------------------------------------------------------
------------------------------------------------------------
------------------------------------------------------------
------------------------------------------------------------
------------------------------------------------------------
---------------------------------------------------VHGVIVPNT
KDL-------------------------------------RI----KTFSKIEFVKVETD
IISNLCYPCDYRLVSLKTIVDENF--------------------------NDDIRLAECV
SGTILKELSA----------LNH-EAFHISYIKKINNKFDGIKYRLLYGVVHEEYF-DCV
LHLLN-LFCTI----SGKKPETCISE--AKRKRRMVSKSYFENNRDPVILYDGDIELLVY
IYCNWSSRDLIRLQSNVKSSKAKCLLQQACTF-------------------IADAELRQH
IVNYADFSNED-CITKACLLEIKNLFTNIIDSLET-----EFDLGVELWFNFMQIVDIHH
YLSPHTISEMLKHLPLMKTRLDFRL--EE-ENA----LVGKTR---------GHILTVEN
VYELLKNWIPSAKCVERCVVNSINDLFIWVASCFGYHLRQMGITP-VDWKIHKRLVEGFA
NFHVDKFGGN---VDVPLGDVSTIA--VSRRVV-----EFVANAAQHE-TRNFRIDDEAI
NAIMKLIHHVTGRAIYPAVVNTERQPN--VNTSIRQ-YMIAHAVKTYLHVHSTG-IFPDL
W-PNDSDTDDDDPEVL-DDLATPFNSQVLKNFFGVNDDL---I-----TL------SDET
----------------EYLLR---------------EYRKN----QDQ------------
------------------M-----LQDGVLNSPVRCTRNF--------------------
-----------------------------------------------------------Q
NTGES----------------------------------------SKH---K-TPANEKF
-KPLNETFRRTNCVLCSRKSTSLRLNLI-KGEMSIAACMNCINLLNQ-Y-------KIDH
EILIERVNHQVRAPICWDAEFQLIEGS--PEDLPRTRVTYNWDLRARRRAINEK-KSR--
---------------------LRGERRGKKIFITV-------------------------
------------------------------------------------------------
------------------------------------------------------------
------------------------------------------------------------
------
>GbNV
------------------------------------------------------------
------------------------------------------------------------
------------------------------------------------------------
------------------------------------------------------------
------------------------------------------------------------
------------------------------------------------------------
------------------------------------------------------------
------------------------------------------------------------
------------------------------------------------------------
------------------------------------------------------------
------------------------------------------------------------
------------------------------------------------------------
------------------------------------------------------------
------------------------------------------------------------
------------------------------------------------------------
------------------------------------------------------------
------------------------------------------------------------
------------------------------------------------------------
------------------------------------------------------------
------------------------------------------------------------
---------MKNGKRGGLPIPRKDMTKLRLAKET--NGEEDSFEADDGSDEEDGNTSEVE
KTSF----------VDTDADVSTSNSNSNSSNSSSCSSNCSERSESDSGDNDSDRES-DN
GE------------------------------------------------ENNEPVEKIL
-SLRSRAFKEHVPLYVI--------------------------QSLKRGKNVNRPLKKNC
IKL-----------------------------------SAKKFKFQKPFVNTSVIEIK--
------TPDNVLLERLN----C------------------------VKLFPDGNKVSESR
FGQILCSYSEIEENCSDSLIEDYFN-KIHYKFKIVNSEDDLSQYPFVYGYVPEKYY-EAA
MFFQKKITEHS---------------LVYVQKVNDLRKVKNVTSKNTIAFADGQLEAMIF
TYAKLFQTDLVEYSETVPRKKAKELLNFFINSIFKKIEKDQNGQDHT-----KIKYILDL
IISHSNFTEKNYYVSKEAIYLLKSYFCDFVNYCNK----RDAFMEVQALHNILYYCRVHH
YLCPHTFNLVCSTYFTICQKYISEQSIDDDIAIMSEISSNSFFMKIKDNKITYKPSV-KT
FSREFLNSINLNKKNKSQFFIALDDLLIGACRSFTSFIHDTGISS-NGKYITVQNMDGWL
KSL-----------QLPTYQVKVASFSFNERLTSEIVMFLG-KCVKSIVLSEMKITSRFV
DIFKYYMAALV-SYSMVSAYAGK---------------KNLEVADLLESIRSFT----ET
FIVKNKYHDICIYDKNSGTVDPDYIPTESEETEVE-SEM---------------ETDDEV
D---------------VESEKDIDKLNLIASNMMFETKEKF-------------------
-------KFK--------------------------------------------------
-----------------------------------------------------------N
PLNEKEI---------EERLQRISIP---------------ISMNERH------DQRMNL
QLHLMKNIASSKCVLCFSSSTKSKIELE-EGKCAVLCCKKCFREISMI--------NCDV
KSLVKKINTCRYPPLLFTVKDNKERQIILEDV-PEDYLVRNKSLNVYSEY----------
--FV----SKILKQDKQDPK----S-RKRKYFTAI---NSKTLILWKKNPDAQFNEDLTS
GHFSKLIDREPLDSEEKQLIFKYFKTMFDYYTAETHILLPYSFHDDIFVNELNGVYDKSK
EYF----TSKDKIYIFKSDAKKFICVIDLEQNILVYEGCKGEEKNSKYVVNKLSMFLKFL
GHTDCTVIENYSLQAGNFFSDCLCFIFDVVKSKKNLSKIIPNTTIMHIVQFLINPKKKYK
KIKLS*
