# Supplementary material for: Endoparasitoid lifestyle promotes endogenization and domestication of dsDNA viruses
Source: eLife. 2023 Jun 6;12:e85993. doi: 10.7554/eLife.85993 (PMC10259472; doi:10.7554/eLife.85993)
Supplement: Figure 5—source data 1. [file elife-85993-fig5-data1.zip › Figure 1ΓÇôsource data 1/Cluster65.aa.aln]

>DmNV_mau
MMGLNAAILVSVLTTRQKSTIYASKVAVYSRSFTLAIMFSVRQMIATNQELARQRAIEKS
VL-----FGKK---PTTFIEKKAAAITGHPDINPILQCKISIALDSILKFVDSEK-----
-------------------DFENINVKSRISKYLDTINIETGSTLTLVHKLPILSVQPIT
PI--EYVNVLDTEISTVVNIADFEYSMFNGKVKYRYMRETSFATYMYQNIMYFLNTFDVN
SLEGIDTWMARYAVLLNHTKFSDYVAKKAFYQDIVSFGGIGYDTSFVPKYDVNNLRPQDP
I-PCSITDASQIEYYYKLNVFKTDQVPIDKIGIFLTFPFKNGHFIKPNGRIRYLGLDNRR
R----VLKSTRLMIKNICSVNDIEAALDSAARAIQLDDIIYRAVYSRNLKEQAVALMIIR
RIVGNYARIGKYIIQIPNEMAVLSWTKLS----CHNNPVILPPI-YTDD-------KKAT
NYVSMIQDISQMCYNKMGASIICSSHFLPELNLSAIYRLLQ------TDSEKYIFYTLVL
QDYPTVMYHDARDKLKPKFGTSNIDL---------------------EKYKRRKRPFINV
SMDDSL-NLFTRQLVDVSDDDNSNMENKCTPYDCFEMYEFHDEKLKILVADGDVELDRNQ
LVNFITLSIMRN*
>DiNV
-------------------------------------MFSVRQTIATNQELARQRAIEKS
VL-----FGKT---PTTFIEKKAAAITGHPDINPILKCKVAIALDTILKFVESDN-----
-------------------DFENVKIINRIRNHLETINIETGSTLTMVRKLPILSVQPIV
PI--EYVNVLETEFSTVVNIADFEYTMFNAKVKYRYMRETSFATYMYQNIMYFLNTYDIN
ALEGIDTWLARYAVLLNRTKFSDYVAKKAFYQDIVYFHGVGYDTSFVPKYDVNNLRPQDP
I-PCSITDESQIDYYYKLNVLRTDQVPIEKIGIFLTFPFKDGHFIKPNGRIRYLGLDNRK
R----ALKSVRLMIKNICSVNDIEAALDSAARGMQLDDIIYRAVYSRNLKEQAVALMIIR
RIVGNYARVGKYIIQIPNEMTLLSWTKLS----CRKNSIILPPI-YTND-------NRAP
HYVSMIQDISQICYDKMGASIICSNHFLPELNLSAIYQLLQ------TDAEKYIFYTLVL
QDYPIPMYYDAREKLKPKFGTANIDL---------------------EKYKQIKRPFINV
SMEDRL-NSITQPLVDMTDD-TFTMENKCTPYDCFEMYEFHDEKLKILVTDGDVELDRNQ
IVNFITLSII*--
>DmNV_kal
-------------------------------------MFSVRETVATNKELARQRAIEQV
VL-----FGKR---PTTFIEKKAAAIIGHPLINPILNCKIRNSLDVILEFSNVENNNDND
NGDGGGYGVNGSTNDVTLPNFEDPELKNRIRHHLDTVNVEIGSTLKFIRKLPILSVQPIQ
PI--EYTSVLAIRRDSAVNLADFENILFNGRVKYRYMRGTSFAAYVYQNILYSLNTYNVE
SLEGLDVWQARYAVFLKRTNLAEYAAMKAFYIDTVYFQGVGYDTSFVPKYDVANLKPQDP
I-PYSVTDASQIDYYYKVDVKSVLKIPDEKIGIFLTFPFKDGHYIKPNGRIRYLGLNNNK
SINNAILKSSRLMIDNICSLNDLEAALDNAARSVKLDDIIYRAVYSKSLKEQAVALLIIR
RIVGNYVRVGKYIIHVPNEMTILSWTKIS----CDRMPIMLPPI-YEDR-------IQTN
IYVAMIRDIAQSCYNKMGACILASKYFVPEINLSSVYQMLK------NDSEKYVFFTMVM
QEYPTPMYLNARNALNPTFGDSHIDL---------------------SKYSQRKRQFVNT
SINERL-NDITEPLVDTP-------NYECTPYDCMELYEFHNDQLKVLVETGDVGLDTDQ
LVNFITLSIL*--
>DmNV_tom
-------------------------------------MFTLRTELPTNEELARQSEMIDV
VL-----YGRN---PTTFIQKKTAAIYGQKGVNVITQAKVFQSLDHILTFINSDD-----
-------------------DLTVNKNQERIRNYLKSVNIELGTPLVLPKKLPILAQQPPE
VDMGRLNAVFDTTIAPPVNIGQFEELCFQNRIRFRYLRNSSFASYMYQNLLYYLNASSAD
ELIGNDTWQAHLALLIDRIDYSDYLTMEAFYVDSITYRGVEYDCSFVPSYDVRSLDPQDP
V-NPKLNDQAMIDYYYSLNERSKIVIPTNMMGIFLVFPFKNGHYIRPSGEIVHLTLNNYN
-----TLKSSRIAISNLCDMYNIESAIETEARLIPLDDAIYYAVYSKDLREQAIALLIIR
RIVGNTLIIGEERIELPSELNILSWTKHS----CSDRALVMPKL-IEDR--------GHV
FYLEMIQDIAASCTSKLNATLICSNYFIPELHISQVHSLLK------NDAEKYILFTLIL
QEYRIDGYRRARKNLKPTFGASLISL---------------------DKYAMTNIRKNSK
YAKNS-----SG----DFIS--AGDLNVCSPYSCMNLYEFTDTSLNTLAKTGDVDLDNSQ
LASFITLMIS*--
>OrNV
-------------------------------------MFSTREAFATNDELVRQQEITDV
VL-----YGKS---PTTFIRKKAAAIYGHKAINIIAHAKILQSIDHILTFITSDD-----
-------------------DLHDLATQERIRSYLRSENLKLGTPIMLHKKLPILTLQPEP
IP--SYPMLLDTDVISPVNIADFEYMCFENRIRFRYLQGTKFATYMYQNLLHYLNAKTSD
ELIGNESWQAQFTILIERTNYSDYVATQAFYDDSVAYRGIIYDTSFVPKYDVRNLTPQDP
I-NSRTSDDQMINYYYSLNERVTTKVPMHMIGIFLTFPFKNGHYIRPTCEIVHLKLKTYN
-----TLKSSRIIITNLCDMYDVESAIESAARSIPLDDVIYHAVYSKNLKEQSIALLILR
RLVGDTLTIGDERINIPTEINVLSWSKHS----CSKKTLILPPI-VPHK--------SSQ
IYLELVQDIASSCGNKLSASLICHKYFIPEMHISEIYANLK------SDAEKYILLLLVL
QEYRMEMYKYALKQLNPVFGNSEIDL---------------------SKYAQNNRLYLDT
LITDRL-DTMSEPLLLPSDV--SSNINACTPYSCLELYEFTNPQLNELAKYGDVTLDQNQ
LARFIALMVYNK*
>DmNV_esp
-------------------------------MSNCDIMFSPRQTIATNDELSRQYLVEQI
LL-----FDER---PTTYIGKKAAAIYGCNNVSTILKYKIYNALDKIQEYAKNIN-----
-------------------DFSNESVRRRIYDLLDTIHIDYGITIQLPQKPPILYTQPIL
PP--VFTTTLRTATSTMVNIAEFEHMVFENKAQFRYLNNTSFATYMYQNILQMLNVSNID
TLEGVEMWQAKYAILLNRTNFNDYVARNAFYYDQVNFLGVGYDTSFVPKYDVNSLKVQDS
I-PATITDQSQIDYYYKLDVRKEQFIPKDKIGIFLTFPFKDGHYIKPSGKIRFLNMR---
PLADCTLKSTGLIIKNICGMNDIEAAIDNAARSVKLNDLIYRTVYSKNLKEQAVTLMIIR
RIVGEYGRFGKYLVQLPNEFSILSWTKLS----CSRIPVILPPI-YTST--------DTN
VYVALVQDISQSCYSKLGASMLCSGFGIPEMNMAGVYQLLT------NDAEKYVFYTLVL
QVYPNPMYFTARSQLEPNFGQSNINL---------------------NKYPVYRRYFTNN
TTLERV-DMQSQPLVDDSSNNNL-SGNKCTPYSCSEMYEFNDRQLNTLVATGDVELNDLQ
YAHFIASLLDL*-
>Venturia_canescens
--------------------------------------FQLRTSLPPSTEEINRQEIVWS
VL-----RGASNITLTTMLEKKAAAICHHARIDSIMQCKVLKSLETIKSFIKNED-----
-------------------DLNDVIVQRKIWNYLKTVEIEIGDVMHLSVKPLILTRAPQT
VS--HENIELETAPNVTVSLHDFETLCFENRVQLQYYTNTPFSSYVFQNILFSLSATTLE
SLLGSDKWQARLATLIHHTGFSDIVTIKSFYEDTVEHNGVVYDTSFVPKYEVRKLKPIAR
L-PRTTNDPETLNYREKMDPRNVKSVPLSHIGIFLVYPFKDGYYVQPDGTVTHVGIMEPK
------KNSIQFNVTELCDASNVEHAIDDAARTFNYDDVLAYAIHSVSLKEQGLALLIIR
QMIGPVLTLGEFKISLPTIDEILAWTSFS----CTSRKILLPEH-SNTP--------TVA
VSTALIRDIASSCVSKLGAAFICSSYNILESDFHAVYGNLR------NDAELYVFLTLLM
QVYPTNMYKLQRDSLKPVFGSSPRSL---------------------ERYQSSTRAYVQT
TLADRL-NSYTEPLITPTDV---GTSVTCPPYKCMELYEFIDPKLNELVTTGDTELTPSQ
YASFISLHIQ---
>Fopius_arisanus
-------------------------------------MFVRRTKIATNEEIHRQQLIEGI
-L-----LGET---PVNLLEKKVAAITKHLSIDCILHAKIHSSLDIIKKMYNSEM-----
-------------------ELHAMSLVDHINSYLQEVYFKSGDIIPLPIKKAIVVYKAAT
PPLPPLNYQLEQASYIPANLREFEHLCFENQMICQFDGRMPFATYLYKNFLYYLNASCVE
QLDGNQCWQARFAVLLAETEQNDYMAYSAFYSNSVEYRGRSYDCAFVPKYHVRNLRPIKY
N-VQLVDDREFVEYFESLNVTSVRRIPMQYIGIFLVFPFKEGHYIQPNGEIISPNLLPPK
K----QYINMNLLAANICNVSQLEGALDWTGRVAQLDHIISCVVHARTLREEGMALMILR
RMLGNYLKLGIYNISLPNETEILTWMQLV----CSTKLPILPPIHYPQS-------RGTG
MWVGLIQDIAQSCSTNYGASILSSAYAIPELEIVNVFEALK------YDAEKYVFYTIIM
QRYACPIFFKARNYLKPKFGTSQINL---------------------TQYQVCKRNYYNT
TLDERLLQAITQPIVRSTDI--NQNVPWCPPFKCSDLYEFSDVQLKELVKGKNIQLTDEQ
LAALIALAIT---
>GbNV
---------------------------METQVFELPYLFSDNNVPPEE---YEQYEQNKS
VIWDTFRFLKPSVRFTNPLQYVTSAILFQANIDKILCAKILKYLPHIIEFFKINKNDTTE
IKFQT-----------LIGLITNDDLKERILNFTNSVGLEKNDIITISRKKIIFTTFPQK
IKEYKKNIVIEKAYVKINSLFDFEHTIFSKNITFKYYENVNFAFYIYMNLMNDLGIKDDS
ELLLFNSWKSKLALLLVQTNFDNKVAVSAFRNNTVTYKGVVYDTSFVPKYNVQDIRPIQR
NMTNPINVQNMISYRNQLNVRTTKKIDLKYLPFFYTFPFKDGHLIKSDGQIVFMNVPEPT
NYV----KRIISSSLSICSLDNVEELVKYVIERLSISEIISTAVNSNSLSEQALALLALW
FIRGSYMYINYIKINLPSLTNLLKWNLCLFTPDMSNVSIILPPL-YNNIYKNSYFELNVK
LYTNLVKHIASIAQSAIAVCILCSKYKIPEIVITHVYNNLDENLGKKNTTQLFVFFTLLI
QENYNFIYINARNLLKPTFDTKVTNTGILLPEEIEVYQYYNIQVPNIEPFKKNSSPYVDK
TWKQML-NESSLKIFALGDI--GSAKIDCVLDECLSLPDQ-TTKLDFLAKNNYCPLNNLE
IAAFITLSVQ*--
