# Supplementary material for: Endoparasitoid lifestyle promotes endogenization and domestication of dsDNA viruses
Source: eLife. 2023 Jun 6;12:e85993. doi: 10.7554/eLife.85993 (PMC10259472; doi:10.7554/eLife.85993)
Supplement: Figure 5—source data 1. [file elife-85993-fig5-data1.zip › Figure 1ΓÇôsource data 1/Cluster18.aa.aln]

>DmNV_mau
---------------MEKSTKTMSPQIEYTSAINFDDTSDHQT--SPYHPNNQQRTQSKM
KQMMANVLKIKNESKYVYPSIAIIVTSIFVILLLFQKVCIGVKIFAVIILLLFIAFTIYE
FKR*-
>DiNV
---------------MDKQTRIMSPQSEFTSAITFQDVPDQMT--SPYYPNNQHQDQSKI
KQMMANVLKMKNESKYVYPSIAIIVTSIFVILLLFQKICIGVKIFAIIILLLFIAFTIYE
FKR*-
>DmNV_kal
-----------------MLSPSSSPQNEYGHAINFHEDK----------TNKSQDETSKI
KRMMANVLRVANESKYIYPSVALVVTSILVIFMLFQHISIGIKIFAVLILLLFIAYTVYE
FKR*-
>DmNV_esp
---------MAAETSSTTTYENLTPQKEYTKAINFNDEPLDAATNQIYTSIENGQKQNKF
KLMLSNIMKNTTNSQYVYPTISIIVVSLFVIIMLFQTISLGVKILAVILMLLFIAFTVYR
FKRH*
>OrNV
MDPQPSTSTALPTTTTTTTASAKNAQAEYTEALNFKEDEPLD---------ASNPNTSKL
KSMMNNVMKSINNSKYIYPTISIAVLVILVIILLFQASTPLCKIIAVLLLVFFVIFTIYY
TRT*-
>DmNV_tom
----------MSTITETVQQPGRTPQEEYLNAINFAEDT------TPLQTSESEASPSKI
KSMLSNIMQNVNDSKYLYPTIALAAMVIIVIIVLFQKTSVFVKFIVVAIFIIFAIFTVYK
ARS*-
