# Supplementary material for: Endoparasitoid lifestyle promotes endogenization and domestication of dsDNA viruses
Source: eLife. 2023 Jun 6;12:e85993. doi: 10.7554/eLife.85993 (PMC10259472; doi:10.7554/eLife.85993)
Supplement: Figure 5—source data 1. [file elife-85993-fig5-data1.zip › Figure 1ΓÇôsource data 1/Cluster127.aa.aln]

>CpV
------------MTTPQTTKRSTENYKIWLWVIKNHGLFGKVLEVTVERQKRDPPIEVEG
GKKSNIWLPLRKEQEYKESTKQEFRSLLSKVVYCLIDEDDLENYGWYSLNREMESLLEGK
SLM--DVEDFIERLIN----LG--GINKKRMQATINYYTRSLNL--PD--YRIPAGVEMP
RDKDKRRRVARNKTIDLKDDFIDPVRQYIESEIQF---K--NYYTNQALVRGAIAFNIIR
GTGLRITNAYQIKYEDLVKVYEKGEYKVCNFVTKHAKVDFCYVKCIDRRA--LKLALDMY
QKVPLDTLNKISAKSPTKFHDIKLLTDKVSEWRNVAGRNFTSNMIRNFVADTMLNRGVSL
NKTSKMMNHASVSATRHYVN-KFHPGPSMYRDEEEEQEEDDEANLISILS*---------
----
>AcMNPV
--------------MNGFNVRNENNFNSWKIKIQSAPRFESVFDLATDRQRCTPDE----
VKNNSLWSKYMFPKPFAPTTLKSYKSRFIKIVYCSVDDVHLEDMS-YSLDKEFDSIENQT
LLI--DPQELCRRMLE----LR--SVTKETLQLTINFYTNMMNL--PE--YKIPRMVMLP
RDKELKNIREKEKNLMLK-NVIDTILNFINDKIKM---LNSDYVHDRGLIRGAIVFCIML
GTGMRINEARQLSVDDLNVLIKRGKLHSDTINLKRKRSRNNTLNNIKMKP--LELAREIY
SRNPT--ILQISKNTSTPFKDFRRLLEE----SGVEMERPRSNMIRHYLSSNLYNSGVPL
QKVAKLMNHESSASTKHYLN-KYNIGLDETSSEEENNNDDDDAQHNRNSSGSSGESLLYY
RNE*
>LdMNPV
MIDDEASSSALLTMAHQQSGRNEQTFNLWKSKIQSHFKFERAFELATDRQRCSPDE----
VKNNSLWSQHMFAKPFAPTTLKSYKSRFIKLIFCLVDKSHLNKLSSHPLDAEFDSIILQR
PTV--EPEDLCRRMLE----LR--SVTKETLQLTINFYSNAMGL--PE--YKIPKQVMLP
RDRELKLIKQKEKTVFLK-EVIDKVLRCIERKIKF---LNGDYVHDRGLIRGAIVFCIML
GTGMRINEARHLTVDDLNALIKKGKIRS-HVGLKRKKSRVNLLNAIKNKP--LELALDLY
AKHPA--ILQISKNTSTPFKDFKRLFEE----AGVEMDRPRSNMIRHYLSSNLYNSGMSL
QKVAKLMNHDSVSSTKHYLN-KYEIGIDEDDESADDEAA-----------GARGDSPPI*
----
>NeleNV
-----------------MMDRLKLYKDEWGVRIRRHTQFHNISQIMIDRQKTVHDTGI--
----GILKKYLFTKPMSTSTINSYKSKVAKIIYSLIXDNVLMEKNFVALDMVVRNLQHKI
HAM--ENDIFIDNLIR----SS--DICRKSLICTVDFYCNAMDLSRNE--FVIPKCLKTP
KDLLNNREHRNRKNTVV-DDIVNKLYDYIVCNVVPNIRSNTNL-INKSVVRGSVLFLIIV
ATGLRITEAFKITLKDLEEIEKHGQAKV-HIHLKKKDSDFAFIKMMPGRQKYLSTSIEIL
QNIPD-MFSKISSDSSTKFTDLQNLVKAANLHTG---VRIQSNMFRHMLASQMFNEAVPL
TTISEYMNHNAVNSTRSYINRKYHRGPMKMLNKT*-------------------------
----
>NeseNPV
------------------MDRLTMYKKKWGVVIRSHRNFDKISQVMIDRQKCIHDSGV--
----GILKKYLFTKPMSNSTKKSYRSKVAKIIYALLQDDMLDNDK-SIIDDIINNIYHKT
HVL--QNDIFVDNIIR----SS--NICRRSLVLILDFYCNAMDINRSE--FKIPISLKTP
KDLLNNEQHTNEKNTVV-VEIADTIYEFIITKILPDVRDNNFLSHNKSTIRGAVLFLIIV
STALRITEAFHITLDDLLKIKECGQAKI-NIHLKKKTSDFAYIKLMPNKSKYLDSAIEIL
QNIPD-LFAGISVNSSTKFNDLQNLVKAANVKSP---VQIQSNMFRHMLASEMFNSEIPV
NTISDYMNHNAPTATRNYINKKYHRGPMQVKDKM*-------------------------
----
>CuniNPV
-MEDN----------GGECGR----YKRCREACLISDRYEEACRIAIERHLD-PRL---S
VELDDVMRRHATVRSISDQTRRQYRTRFNKLVYIHLSGNGTLLE---QVDEVCQAFIERK
PNYRLCSDALRNRLVEACEQGGGGCDNKAELIQIWRFYCKIWGLDCGEHRLTVPRVVTLP
GDARRKFRRADRKQIELKAVILDL----LNRSRPFVAEADPKIPQNRQIARGLLILLLTL
STSLRLREAQQLKLEHVLDLKNKDVVRVDGIKLKKQPHRTVYLRKIPGREGVIDLAVELY
TKMPD--VLRVSPNSSTMYKSIDDFRKF----VG--LPMVTTTMLRHLNADTMARCKMSK
AEISLYMNHQSRDAVNSYLN-TYHPEDSLPLAI*--------------------------
----
