# Supplementary material for: Endoparasitoid lifestyle promotes endogenization and domestication of dsDNA viruses
Source: eLife. 2023 Jun 6;12:e85993. doi: 10.7554/eLife.85993 (PMC10259472; doi:10.7554/eLife.85993)
Supplement: Figure 5—source data 1. [file elife-85993-fig5-data1.zip › Figure 1ΓÇôsource data 1/Cluster290.aa.aln]

>HgNV
-------MNKYTDDTNVLRSHYYILKTQKSEYSIPIYIKNAKCYIHKESRNFDTDKFTHV
NFLSLFRVLAFSYMRFKCNNINEILNTSKQHL-----HKKVER--SVVEKSGCCVLTADG
TVQV--DKAIAYQHMITG--GGDKELAQLIAL----NAW--AHDKPDIDYIK-PDQTNTL
LF-------NYDTPQVELYHFTRYVNNIFKSNISTLLQNPIILVCEDINIKYTMF-----
--KIFNNINILACDLFPSVYDFLVAQSILDYIDNV*------------------------
>PmNV
-------MNIFSEETNLLRSHYYITKTKASIYAMPIEINNKKVYIQKEYRGFKYEKITHT
QITSLLKVLAFAYLGFKVENLDAIMEQVNGSL-----FFPTER--TKVDAPGRFILIKDN
KLVS--NKRLDYYSESQ-----IIPATNLRDR----HMW--PCIRPIIIK----EEDKAH
TF-------KY-TEYMKLEHFVAYVNNVFNSKISTIIQNPLILVYNDINIKYTIY-----
--KTTNNLNVFSKIVMPSIFDFVSANNLVEYINKLK*-----------------------
>DhNV
MNFNNINQNRYEEESNLLRSHYYLLKTRYDDQAVPIKVGDVIIFLHKNFRGYVPHKFTHK
DFMSIIRVFGLQYFNVRCKNIKALLQTFKTFEDT--MMIHVEDNVNNSKIKGLGVLLEDN
KSTF--EKQIIATTNALY---KSFDVEKLKDR----NIA--LYGTLKFEFLQ--QENSTF
QFNIQKTQEENQTEDLNIVHFFKFINKMFNANVSNILQNPISAVFLEFTLAYEIY-----
--KIGKNLNVFIESIAPSLYDFAITNKIFNYIENIEHVNCQYTTP--------IK*----
>ToNV
----MIINQARVKETNIFRSHYYFCKTNQNGNGVPINLNGIVRYMYREYRGFGRYHFHQH
DIKAFLKVEIFLYLNIIIINLDDILKYYLEPNNIKYTLQHINRNQIILNSNGFGSGS-DN
RVNETVECDVANEERQQYLISKKFKVYKIHSKTYSNELYAKNTTTPIFNVDHLNEEKSTI
IF-------NNIIQRLSIISFIKHIDIKLGNNFSSLTYPILTSLFEEITTEIYTYININL
DDKSSHRLRGLLLLITPSYFDFLMHMSIVEYFKSNVNEKIDEDIVNNNRLELKLKKLRS*
