# Supplementary material for: Endoparasitoid lifestyle promotes endogenization and domestication of dsDNA viruses
Source: eLife. 2023 Jun 6;12:e85993. doi: 10.7554/eLife.85993 (PMC10259472; doi:10.7554/eLife.85993)
Supplement: Figure 5—source data 1. [file elife-85993-fig5-data1.zip › Figure 1ΓÇôsource data 1/Cluster139.aa.aln]

>DmNV_mau
MAPPALNMSDIFTIYTDYEASGLKLWEIIRSYDPIEFAKFLYVIENVKKSRKRQALHINK
QQLSTFSTINRNVYQTDNNNGNNITNNNSGNNKRIKLTTT---------------TTTTT
NNAAGNDLIIKLKNFKTLRIERCIDFYTFDN-EIFTRRQNY-----NDPSENNHNGDFDD
YDDFENGYTNYTTNTIPPTNIGN-------DNKEIIYDKLNIEQPNLKCNQKCAKPSNVL
ININDNALLNGEITIFWNRNNGNKYTRQLNQKY--DQEYDYINTNS--------------
-----------------MEEDINITSIMNKLRNNNI---------------------NIS
GKYEKVLNHNLGTQKYASLLSNIQYLLFNDNFQMDRNDVNGKQNTQSKVEQFLQFYKNLS
FSQTIDNDPRNFHFLVIPKARRYPINELHRWSAKENLILRQKNKQQTDKDNMLASSNYIY
QPYFHGLHLIVY-SSPTETKCYNRFGDLYPN-FAYNIRSREPCTFEAIILPLDNYKNTRS
WRYWQHRNDWLMYIVDVYRYKQDILLNTSFEERITYAKYIANGVKIHLIP-----DNLNT
IDGIYKQYEKNRDIYDSIIGVYRRNRKHILCEKTLQQRSIESDS--QLNGSNDTIHNQSR
FIDRRRNSYLLFNLLYTFDILKLEIVSL-NDY--CHLDRLHMNLEMADYRILCISYGYTE
DFIHLCRYDRRCHQFVHAASLERLSYESCTLTYKPE-KIYVINNKILPQGVLYLRVYFDV
N-RNVIGYDTKITDGRYKLPYENILYK*-------
>DiNV
MAPPTLNMSDIFTIYTNYEPSSVKIWEIVRSYDPIEFAKFLYVLENVTKSRKRLAIHINN
QQLATFSTINRNAQNQINHT----------TNKRIKLTTNSQDNDFGINSNDGCSFLDNH
DDANKNELIIKLKNFKTLRIERCIDYYTFDN-EMFTRRQNY-----KDSNENNHNGTFDD
HDDFDQYTIFGNATNDDNNNNGS-------EDNGNIYEKLNNENELFKYNQNSAKTSNIL
INMNDGAMVNSEITIFWNRNNGNKFTQQLNMKY--TQEYNYKNTNIS---YNLNNID---
-----------SIEQQNNSQDINITTIMNKLRNGNN---------------------NMS
YVFEKILNHNLGTYEYSSLLSNIQYLLFNDNFQMNRNDINGKQNNQSIVEQFLQFYKNLS
FSQTVDNDPRNFHFLVIPKARQYPTVELNRWMAKENLILRRQSSE--NKNVTMVSSKYIY
QPYFHGLHLIVY-SSPTETKCYNRFGDLYPN-FAYTIRSKEPCTFEAIVLPTDAYKNTRS
WRYWQYRHGWLMYIVDVYRYKQTILLSTPFEKRIAYAKYIANGVEIHLIP-----EHLST
INGIYKQYKKNRDIYDSIIGVYKRNCKHILCEKTLHQSIIEWDS--KQNETIASIQNQNK
FIDHHRNSYSLFNLLYTFDILNLEVVSL-NNN--CNLDCLHMNLEMADYRVLCIGYGHTE
EYIYLCRYDRRCHQFVHAATLERLSYESCTLTYKPD-KIYVINNKILPQGVLYLRVYFDV
N-LNVIGYDTKITDGRYKLPYDNILYKQSTL*---
>DmNV_kal
MAPPSLNMSDIFTIYNNYEASNVKIWEIIRSYDPIEFAKFLYVLENVTKSRKRLAIHLDD
NQIADFSSIDRPANKKRRINND-------------------------------INDVNNN
NSYYDDDIYIPISKFKTLRIERCVDYYKFDN-EIFSNRQYQ-----MPESQSTNQQA---
---------------SSNNNTDG-------DDFDDISNNL--------NIQRSTKDSNTM
ISSNDNTLVRSEISIFWNRNDGSKFTQHLNTKY--RNLWNVGEK----------------
-----------------RYPDINITNIMNDLRNDQITKSHKLENDTKDNKNNKSIDHRLT
SVYARILNHNIGTFSYASLLTNIRYLLFNDNFQLNRNDINGRQNNQTLIEQFLLFYKNLT
FSQTIDNDPRNFHFLVVPQPRQFPTIELNYWQSDNNL--------------GNDASNFIY
QPYFHGIHLVVY-SSPTETKCFNRFGDLYAN-FAYNLRSKEPCTFEAVILPTDSYGNTRS
WRYWQYRQNWRMYIVDVYRYKQMVLLSKPFEERIIYAKKIANGNEILSIP-----DNLKS
IDYLFKEYRKNKDIYDSIIGIYRRHRKHILCEPSLQQLSMLENGNDRLNTSNLRSPKTIK
HIDHRRNSYILFNLLYTFDMLDLKVIPL-DKS--CDINRLHMNLEMADYKVLCLGYGHTE
SKIYLCRYDRTCHQFVHSATLERLNIESCKLHYKPD-KIYVINNKIIPQGILYLRVYFDI
N-YNVVGYDTKITDGRFKLPYDNILYNIEKTI*--
>DmNV_esp
MSPPYLNMSDIFKIYTNYEPSSIKIWEMIRSYDPIEFAKLLYILENVTKSSRRKSIAIPM
ETIHRITHK------QQYSN-D-----------------------FV------SDDIKLE
IDEKPPDIIIKISKIKALRLEKCVDYYSIDN-ESNYVNRYASCQAKTRPSSHNVNGQSIN
SNNIDITNANTNSIISNNQTNGNTTSLNQIENIGISYNNI------------------PI
QSATFETLHRSEPTIFWNRIQSNNFTIDATEDVDYCNNLTYISSAQYAKRQKLNNTINIP
QKTKQSSALSSPPPPHTSITDISITKLMNDLRHNTNN-------------------SIPT
SIYEQILNHNFGTKVYIELLSNVQYLLLNDNFQMERNAVNAMQDNQSIVVSFLQFYKNIM
FEQTIDNDPRNFHFIIIPKARQLSTASLDYLRRDDPQ------------YTNDCSSMYIH
QPYFNGMHLIVY-SSPSETKCFNRFGELFPN-LAYTLRSKVPCTFEVVVLPIDRYNNVRS
WRYWQYRRYWVMYIVDVYRYKQSILLDIPFEERIKYAKYIANGNELRLIP-----NNMQT
VDEIYKLYEKNRDIYDPIGGVYRRHRHHVLNNNRYNQQNL-----------------DST
ILDRHQNSYILFNILYTFDLLHMKVLSVKNDI--CNIQQLNMNLEMADYRVLCIAYGHCE
KYIYLCQYDRTYHQFVHAASMERLGIESDKLQYKPE-KIFVMHNKILPMGVLYLRVYFDI
N-YNVIGYDTKSTDSRFNLPYTNCLYIKNALK*--
>OrNV
-MSSRLYSTDIGKIFKNYEPSKLKMWEIARSFHPLDFSKLLYLLENVTVSSRRSTIALDD
SLLNYNVPHDVDDAD--NDDGD--------------------------------D---DD
GNTNTIPDILILTDTPSIRLERSA--YEMD--DVFWNDNIASGRA---------------
------------------------------------------------------------
--DDDD----------------------DDDDVDIDTLLNYIRSNNFIQQT---SSDQIV
TSSSSS-SSPSPSPPSSSF----------------------------------GQSTTAR
DLRFRVLNHNIGTSYYHSFVKHVEFLLFNDNFQYDRNEYNS--QHTSIVLKFMQFYKTIN
FKESLNNDARNFRNIIVRKPQRIYV-----------------------RDDV-DSDRYIV
QPLYQGFHVVVY-SSPTETKCYSRYGSLHAN-LAYSIRCSEPCTFEAIILPIDKFNNPRC
WRYWTFRSGFVMYIVDVFRYKQTILTSNPFKERIKYIDLIVRNQPDILRSSI---RKTHT
WLSIESAYVEARDLYDPIVGVVLRDPNYIISPRNASTVAA----------SAATSMPKAF
EPKAFEPKAFYFNILYSYDILQSKIVKLDPTYPLSIVRTLHLSYEMADYKTICVAYGHCD
RFIYLCTYDRNLQQFVHAARLQRSPMEYTKLLYKPD-RIFVVNHKTIPRGVLYLRVYYDL
S-KNIIGYEQKHTDDRFNLPYTNPLLNSLKNINC*
>DmNV_tom
--MEKLYSSDIFKIYNNREASRAKIWEMVRSFNPVEFAKLLYLLENVSTSTNRVPVQLPD
SLINYCPEKWQN------------------------------------------------
------DCILELCDDRSIRLERGV--YENENVDIFWNDGCGLMGNQLKP---QIAQQFEN
ANGCD-----------------AKTSIEKLN-----------------------------
--NADN----------------------YASDFPIDDLFSYIRCKNIIQLS---NDD---
------------------------------------------------------DDDDEK
GVAFKILNHNIGTRVYKTLLNQIENLLLNDNYQDDRNEQRV--ESSSIVTKFMQFYTTMN
FKQRIDNDARNFRNLILARPKRIVD-----------------------RQLMSATGEYFV
QPLYQGFHVIVY-STPMETKCYSRYGELQVG-LGYALRCPVPCTFEAIILPIDRYGNVRC
WRYWQYRSGYVIYVVDVYRYKQTILLHIPFEERLPYVDLVLRSDKSGILQ-N---APVDT
WSNIESAYNERQDLYDPIVGVYLRQKNQTVL-----------------------------
--TLERPKAFYFNILFSFDIMKEQIVDLRNEETLDIVHRLHLNYEMADYKTICTVYGHCE
KYFYLCTYNRHLQQFVHAAKLRRSPLEYFKLKYRSD-AIFVVNNQIIPRGILYLRVYYDL
N-RKIIGYENKMSDDRFKVPFTSPLLG*-------
>GbNV
--MSLLTIEKIYNIFDKFEPSKILTWEIIRTFHPKHIAMLIFILENAENVKRTEALRLNA
DNNDR-------------------------------------------------------
--SDPSSSFIRLNEPVTFAIERSPTFS-FHS------SKYN------------------N
Q-----------------------------ENEENLY----------KYCIEEY-----L
I----PKLLESEK----------------------NKTYLYIKNNDN-------------
--------------------KSTIVYLFQNLIEN-------------------KIVETNY
NILERIVIHNLNSKAYKMFLNCIISYILPEYLKKNRNDSNYETPIHGLAQSFLNFYYNKY
YYNVSSKS--------LTAIKRYKNVDEDNYTF--------------EMENLIRNNIYDI
LPLFDGYRLIIHVNSEFQCKCYNVDCELICNNLFKRVTYPIHCTFEVVMLPLDVNNKPKS
WMFWDYKSGFVCYIVDIFRFKHTMLLTKTYSERKLYLNKLTETKIFKFISSFFPENFKMS
YSTILSYFNKYEGLYGAVKGVLLRELNKGDSSNRNIQIKF----------------PH--
HLAYDRRKDFVFQFSGSVSIYD-------------SLNTLFDIYSCQCSLIYSVAYGFDS
EYIYLCAFDRNICRFVHMGRVSRIVYAHKNVKFKTFSTIYVEGAEVPIEGFCVLRIYFDT
RTFKIILIEYKFTDSIYKISYNNKILLKSLVTER*
