# Supplementary material for: Endoparasitoid lifestyle promotes endogenization and domestication of dsDNA viruses
Source: eLife. 2023 Jun 6;12:e85993. doi: 10.7554/eLife.85993 (PMC10259472; doi:10.7554/eLife.85993)
Supplement: Figure 5—source data 1. [file elife-85993-fig5-data1.zip › Figure 1ΓÇôsource data 1/Cluster282.aa.aln]

>CuniNPV
MFASTPSHSS---VFTSKSFRYSGLVSAIFTMNDIAKENLQTRQRESLNRHIFYLVITSL
LSPTETESNLAKVEFATIVYLMNLSMLLARPPAPIVVSEERVRQFWSIYQKRTKLHLDLI
LGNKRGQDRQMAYMSSKPEFVAHYNSAAKECELDPIAVVPLPYIHGEHFHNSWDVMHLMA
EVGDQIVAQRNDML----ALAPLQVVHNVVANMYISLGCQTCVSHYLLLRGVILVKFEQL
FRLLVLEELKRREGSISGRTIELLRIPTVELDEYIA-NPGVLNNAFVKNLLAYEMVQLHN
YINSYRIVQQAS--GHLRSNRPIEQADIKVYLKAFQEGPTMTWELYDKQRRGEIAPISPV
RKRPAPDDSTGPPLKYSRAQ*
>AcMNPV
MIPLTPLFSRYKDSYLLYSFRLIDLLR----------AS-----K---------------
------STHLTKLLSSQATYLYHFACLMKYK-------------------DIQKYEVQQL
IEWAINASPDM----DLQQFRIEFMDKT--TELNLRSCQ--PKSFTYTFTTIWDTMHFLS
LIIDDMVYTRDKSS-LDFVMQQLKTMKVLFYNVFFILQCAMCRDHYMNVKGFIIYHIELI
EIALDKEKYGT--------DITF--VDSYQQETAGADVAVVSNNMLMKNLMAYVSMTFHN
HINDYKWIQRNK--------------------KPPAHYERMTWGEYKKLLNLQ*------
---------------------
>CpV
MLVETQTVLRYKQSFCLFVYRLLDMCR----------MA-----P---------------
------TPELQKSLRKQVLFLYNVLCLMVYN-------------------EDYSGNVSHL
VDWASSVGSDI----KLDAFKDMYVAKL--VELKLHELQ--PAKFVFSFSTIWDSLHLMC
LVGDDVVHNRQLFD-AQAVSACIKNMKWVFYNVFIVLFCPICAKHYLTVDTFP-FEFERV
EVALYREQRGE--------PLQF--VEEMNRNQI-------HKNVLYRNHLLYNSMVFHN
HVNSYRPIQHDR--------------------EELNNFQRMEWSILKSLVGIV*------
---------------------
>NeleNV
--MTSK-----------LMDRYIDMLK----------FE-----IKTIFRQIQANI----
-----XNDRVVDIMKSEVAYYLQLWASISHQ-------------------NIPKEFVSDL
IIALK----------NSKNFDTTYADML--ERSNVVNLQ--PVNEEPHIRRYWDLIHLIS
LVIDELIDKRNMQK-FDILSKRIQNLTMLISNIYYKLGCPMCVEHWFRIQGFLIQAIERL
NISRLLERNGE--------AVYN--VNLEEDDGT--------EHTIPKHFCLYRSFQIHN
HVNNYRAYQEDQRKGHISAN-------VIQKTKQLQSYRPMKWSDYKKMLFD*-------
---------------------
>NeseNPV
--MTSN-----------LMYRYIDMLK----------FE-----IETLCRQIFLNI----
-----GKENYVAINQKEVTYYLQIFGAITHQ-------------------NISDSFITNL
MELCA----------EHKNFDIAYQQLL--VKTNLINLQ--AENKKPSIGRYWDLIHLLS
FVVDDIVSKRHKYD-YKLVDNKIQNLYRLIANIYVKLGCSVCVEHYLLVRGMLLEPIERL
RVSMLLEYRGM--------DIQT--VPLNEDDDT--------AKVIPQNLCLYTSFRMHN
HINNFRMIQRYK----ADSS-------VIQQTKQLQLYNPLVWSDYKKLLFE*-------
---------------------
>LdMNPV
MIPLTPLFSEYKNSFFLYAFRHLDRMR----------SV-----R---------------
------SKHLGEILASESTYLYGIASLISYR-------------------EVQRAEADQL
TQWARDSDAAL----TTEQFRLLFENKL--AELNLRAFQ--PRDYSYTFKTIWDTIHFLA
LILDDMALNRHRDLAHDAMTANLHAFKTMYYNLFFKLDCAMCRDHYLNVKGFIVLGVERV
EVALHRERFGE--------PVVW--TDGPPDSPL--------ENQLMRYGTLHATVALHN
HINDYRWIQRNV--------------------KPPAHHERMTWERYKKKLSI*-------
---------------------
