# Supplementary material for: Endoparasitoid lifestyle promotes endogenization and domestication of dsDNA viruses
Source: eLife. 2023 Jun 6;12:e85993. doi: 10.7554/eLife.85993 (PMC10259472; doi:10.7554/eLife.85993)
Supplement: Figure 5—source data 1. [file elife-85993-fig5-data1.zip › Figure 1ΓÇôsource data 1/Cluster156.aa.aln]

>DmNV_mau
-------------------------MIA--YEMATLQNQPTTYKMGEKLNSVSNNNN---
-------------------SNTNSNNNAFTNLSNYNVNIPITTNDRKLACDYLTCDVTSM
PMYGNAFG---LQHASRNIFNLDFSLLNIDLLRDNLNAINNEVTNIITSIKQWLHDRARE
FELSVSLGDVDLDTKLYHKLSTIIPKIEQTKKALDAWYSEFLDLNVNLSVSFSDYSTVAS
RIESTYAASSFIS-GGLPENVVTIAKQNASKSKAIQRQTTRLLSIDVKIRDQMQQITFKM
NELSTGILRYGA---RKELNLNTVSESFDSLGQKDTPLVRVQKNLSQLINSTRVQYNLNT
MPVNLIPSIKNPYTVKLEDAQKNDEYILNRLNGLLNTTLYTSATATNIDAINKYIDEIYK
SSPKYNEMKQIYNNIISLNVPHVLIESLAQQATESTDIYLLAYRVNKIIAALMPQDIIYK
KRLTEISETINRTIQNQIKRETPPSAQANNQ----TMDIDVFTTPNENANDTSNP-NTTN
VNAGLLLNL------YGDATDNQENQNQIDETDV--------DMLFIDLDDVSLN-MPAL
VPN---------GANGDSDNG--L*-----------------------------------
------------------------
>DiNV
--------------------------------MITMQNQNTIYKMGEKLNGGYNINN---
-------------------IIP---------NNPGNLNIPITSNDRKFACGYLTCDMTSV
PTYGNTFG---LQNANRNVLNLDFSLLNIDLLRDNLNVINDEVKNVILSIKKWLYDMEAD
FELKVALGDVDLDSKLFNRVNMIIPKIDQSKKSLDAWYSEFLDLNVDLSESFSDYSNIAA
RIESTCATGSFVG-GGLPENVVTVAKQNASKSKAIQRQTTRLLSIDVKIRNQMQKITFKI
NELSTGILRYGA---RKELNLNTLSEAFDSLGQKDTPLMRVQKNLSQLINSTQVQYNLNT
MPATLIPSIKNPYTVKFEDPRKNDEYILSRLKGLLNTTLYTSSTATNIDAINTFIDDTYK
SSQKYDEMKKIYSDIVTLNVPHVLIESLAQKATDPTDIYLLAFRVRKIIAALMPQDIIYQ
ERLNEIAATINRTIENQIKRENTPSAQANNE----PMDVDVVNDPNINNTEQNLNESNAT
SIIDRVFGL------YGDDDDDNNTNDNNQQTPSQDSVINVPTAAIIDFDDLSLD-STGA
SFMNNM-----NDNNFASEND--L*-----------------------------------
------------------------
>DmNV_kal
---------------------------M--DAALGPTRNRTVYRMGDVSEGIMSTTF---
---------------------TSNRPTTTANQNASGVNIPITSNDRRFTCGLTTCEGISF
NNDFGGFRNAIDGKDSRNIFNLDFSFMNIELLRQNLDIIGNEVKNVIDSFRQWLHDMEAD
FEMRVTLGDVDLDAQLFTRLNAIIPKIEQSKRSLDAWYSEFQDSTIDLTESFANYTNIAS
RIETSYLAESFVNGSGLPENIVTIAKQNQTKSRFIQRQTTKLLASDVRIRSQMQNISFKT
TELSTGILRYGD---RKELNLNTLAQAFEMLGQTDSPLVRVQKQLSYLINSSPLNYNLTT
APVNLLPSVNKPYTMKMEDPRKNEEYILERMRGILNTTLYTAATAKNIDAINTYIDSVYR
NSPRYAEMKKLYNEIVSSNVPHILIESLAQQATEPENIYLLAFRVHKIITALRPQDAIFR
LRLDEIASTINRTIQNQLKREQSPSTQINNP----HLINLGKINTDINDNSTANINNDIM
DNSALLIDENNSTDMIVDAIN--QEEQQLGQTLLQEQQLE-----LQRLGEQQLMQTQML
VPNQQIGDMIVDGNNQQSDRSNNVNISNIYSLDDILS*----------------------
------------------------
>OrNV
------------------------------------------------------------
--------------------MATV-YAFGGARQNDGRPHPINQNDRQFRCGFGVCETVTT
STAR--------SIPQQDLFNLDFELFDIDELRVNLRRVSDEVAIAYKNMLNWFLDLERN
VAIKVQTGDIEMNITLFNKLNLIIPKFSMARKVVDSWYADYIDMVSDLSDLFSEYSNSST
KLQSLSTQNTVIG--GIRENVITLARQNISKSKSIQRAITKILSIDARIRSALQALTFKL
NELTSGILRYGSKNERKILNLTELSNAVMSLGEGDSPLVKIQMQLSSVINSTPLNFTLRT
RPPELLPNVNYDPKNTFAN-DLSSETVLEKLYAFRDTTLYTTTTKPAVDALQDYVEHKFR
DDLQYNNMLAIIERIRVQNVPNRFLDTLQMNASNPENIYLTIDVIKQVINKLSDQDIIYR
ERLDQILQTATNTATNIVEQGDVDMQ-L*-------------------------------
------------------------------------------------------------
------------------------------------------------------------
------------------------
>DmNV_tom
------------------------------------------------------------
--------------------MTGV-YTFGGARQDNGKVRPIDSNDRKFKCGFGVCELAP-
PTAS--------PVAQEDLFNMDFQLFDIADLRANLSTVSAEVTDAYRNILKWFDQLEQN
FALKIQMGDIPMNITLFNKLNIIIPKFAAARKVMDAWYTDYTYMVTDLSDLFSLYSEAAA
KLQAN-RQATTTG--GISENVITLAKQNLTRMRSIQKLISRIITLDAQIRSSLQNLTFKL
NELTTGILRYDG---NKILNLIELSNAIASLGEGDSPLVQIQTQLSNVINSTPLNFSIRT
QPPEKLPNVNYDPNTIYSSKNLTAEAVLEKLQVFKDITMYTTSTKPMVDSLQSYIENNFK
NDVQYPAMKTLIERIKVENIPNVFLDTLQMNAANPDGIYLTIDTVGNVLSRLPPADAIYS
DRLKNILDMALSTAKNSRDA-DEPMN-I*-------------------------------
------------------------------------------------------------
------------------------------------------------------------
------------------------
>DmNV_esp
MVLSLILVLVNIIIHCVLQGGKKINMSLSTISRLTSNQAQQFYVNNNNVGGISRLNDSGG
GNSNSRAGVDATTTTTTTTTVTGNGVATGITMNSNANVPPITSNDRKFTCGFGSCTYSPN
VDELNR-----TSYNNSNILNLDFTIFNVTVLRDNLDFVSDEVLKVYNSINSWLTFMEQD
FELKFNVGDITLNNELYNKLTVAIPKIEQARKSIDAWYSEFQDSTFDLTNTLSDYASIVS
KLDSLNMSNTYIR--GLPNTAIAIAKENIAKTKDIQRQMTRMLRIDTTIRNQMQQLSMKI
KELSTGILRYGD---RKELNLNTLEKIFITLSNRVSPLMRVQTQLANIINSTPINFNLTT
PEVPIIQNVPNKYEPKAMT-VQDEIYILNRLKDIKNFNIYTSATAPKIDAINSYIDEHLR
NSQYYAEMKKIYNNIILNNVPSVLIETIAQQSANSEGIYILSHRVRKLIQNILPQDEIYR
DRLNEINNIITSTITSMLNIKTEPDNNFNNTTAPEPMLVDDYVQPVTKDIDDVNILNQS-
---NTLNNMSNNDGFRNNSTDDNINTTTNNTTAVVNDYYDDDDDGDVDIGDFTVE-----
--NNIVSN-AID--------ENPINPNYQYTIIDIQPNDYEENYANQDEFIINEQPRILS
QEILMPGQQQQQQEEQLSPPATP*
