# Supplementary material for: Endoparasitoid lifestyle promotes endogenization and domestication of dsDNA viruses
Source: eLife. 2023 Jun 6;12:e85993. doi: 10.7554/eLife.85993 (PMC10259472; doi:10.7554/eLife.85993)
Supplement: Figure 5—source data 1. [file elife-85993-fig5-data1.zip › Figure 1ΓÇôsource data 1/Cluster69.aa.aln]

>DmNV_mau
MLENQQYHKQSSTLIEQQQQQQQQQQQQQQQQQQPPPSNLNIIGTTMHPNSFNFFNNNND
NNGNTNTANGLVNNNNFEPLPPT-PYTQQSLNTQQNVQ-NQQQQDLFLQQQQYINQQQQL
YQYHQWMQNMQINQFQQQQQQQQHHQQLQQQPSITPQQQQIPQQFQQNHTMQYPILPNIP
HMS---QLMMPA----SLPFSSQIGQMSTLGMDSTNNLP------TSTNIKNQDDEKFAI
TSTT----TAMNPTKTSNHSTSS--VRTTPSNSSLSPL-SSEPSFSPP------------
--LMSPNKNVLHTCDESF-------------K------F--------------NLANQNA
----------N----------DFNVNNTET-N-----------HVKLKPT-SYTLPVKR-
LPIDTSEEIFEMETQFLQEH----------------------------------------
----------------NV--KPYKNTDDDQATIIYSRALQTHYIWPID-NPLTIEKL-SK
FKNTGHTLNIDNTK----TYCRNFALDLDCMCRKTGTSQTSPII---RTHLNESLVA---
-QIQEDV----ITNLVNIVHIKN-ESIKVSIWRKNCGFHLYTN-------------VIMS
LPTHLMLRKIIE--VN----YSMHPVIFEVPTFMPLPFSAKKINEPYQQVNCGMDLNSMN
FAI----MKPMKYIELF--K---YCNLPITGFT-VATIDT-------------I------
RGE------------------------------------------TYFVKMLKASVISTI
-------------P---------------------KVF---NI-KSIS----LNPSYSYM
HQFETYISDM----------------------VRSFNLNNK---I------------VGD
----------------------INLDEYNVEERTMLRHFMVNFNN------KFANINNND
-------------------------QQY-----QNNYETCKYFIHYSAINHGGLYLQPFT
AALFLTMNIPE--NQFERFRNLLRILYANV--QYKSVGVFI-----K-------------
------YISLSIYHAYKESNNAESIINHLHYLHKHN---------VD-------------
----PTQSINNQINTIVCNITS-SS---PERIGQEAANLQKK-----DQEKYIREAIDMF
I--------------------DIFIELQLIYRENN--SD--RYYCLSMSSGAHYES----
-HKKFDENM-----------LPPVLRDWIGTSMNVSKY----------L----TNHL-EH
STKIF-SENPLKFSTNPFMFATTVGVFNSISGLYTANTRFLKFNKY--RTCSIWNNPIRP
-PKM--------------------------------------------------------
------------------------------------------YTEQNEDIVSTL---EIA
KKYSHFMHNNLIELYTHAIIAPAFIQLPSILYV---DECKIKQLCTLFTNH---KQFECM
--YFL---VEYLEIKPKIIYLMIHL----CNEYDGIDVLLTY---HTM--VSRIFHYN--
--------------------------------------K-----VSVQ-----------A
WRDKFSDILDSV-------TYDE-------TKPTYMEQLLSLTGKGNYL-IDKNTCLFVV
LFT---------------------------------------------------------
-------------------------ACISKCLSYKMFVEAFDIYI-PLKPKNIH------
--------PAYKDFENI---------------------------TSMEAMRDNFNR-ARS
IIFGDNLLD--------FESRLIDECISIAMSANFIPETASNILSSIGLSYIPVNIKKKI
IVYHGHGDVGKSLLCKKLQDMVGPQVGRFT-NLSKVMSRSSV------S-EYTVTIIAEL
NELVPSEIKAITGNDSES-RMRFFTQSYELQETQSLMYGATNIHIEFRNSNNSRNNDVDR
TTINRLYTILLTGSQCPAQD----PKANFLSMLVDGQFFMGILQHDLSEATTSLSWLAYC
TYLEHRDNNFH--PLLNVTS-AASREYQNTVYYNNSRLYRFLVNSGIIEDTN----FFIS
KNRFL---------DIIKN--NLGK--------------------Y---FPDITTFKIKF
EQQYNVCFNKVTIIPN---------FQQAGLITHISENMAVI------------------
-----------------NDEDSI--ITEDDIFDRIKIYT----------LEEHRENALKY
FTTVNSQKFDALT--QTYKGISFQTDG-TSYMDNVL--DDNI-LMNPNSL-VLQN-V*--
------------------------------------------------
>OrNV
------------------------------------------------------------
------------------------------------------------------------
------------------------------------------------------------
------------------------------------------------------------
------------------------------------------------------------
------------------------------------------------------------
--------MT-----T-AIHINDFIQKHDA------------------RVGVAESELKP-
LPNDDCHETFRLESEFLTRY----------------------------------------
----------------LP--GQYIYDADNTSTIIVSRSLKTSYIWPKD-KPLTVKDL-QV
FSENGHTLGIDYRS----TYCRMFALDLDCACRKTG------SS---IEHINENVIS---
-IVVEKL----NALFDQTFKIN---NAKFSIWKNKCGFHIYTD-------------IAVS
MPTHLFLKTQLESNVE----FLTQPIVFEVPSIMPLPYSAKNKGLAYKPTVSNHDFDFIP
LTIY---KERQDCLELF--T---FQRIALAGRT-VAKLTS-------------I------
IGD------------------------------------------EYLVKSQSSSIRRNN
-------------P---------------------KLV---NV-SSIT----LYDDFTYM
TQFEEYVLSM----------------------VSQFNTHNT---A------------LED
----------------------INFSEFNEDERLQIRLFMEKINK------LFGVPG---
------------------------------------NQSCDIFIKISALDFGGLYLQPFA
AALFLELQFN----DYKRFKMLLRKIYHSTMNQYAAIKTFI-----E-------------
------LVNVQTFQAYAEE-TSDSIINHLHFLISHN---------TS-------------
----PTQTLNEQINSIMEKITDTTADVVRQILQKESKGGNKG-----QCEVIMMDLMEKF
K--------------------MIFFEMRILFHDQS--CS--RYFYLNPITGASYES----
-CAKLNDDV-----------YPSVIRLWIGHSQTATNI----------M----KQMI-EK
SHDMH-ISDSVNFTQTEYMYSTRVGVFNSAVGLYTAHTRFLRFNKY--RYVSIWPYN-VP
-EKI--------------------------------------------------------
------------------------------------------FFAQNETLLEHY---EVV
TRFIKIIHENMLDLYAHCIFVPAMIQLRSLISI---EERFISQVFSLLSSH---KNFECL
--HFL---VEYFQFNPKIVYLIVHL----CNEYGGLEIFYSY---NIL--CSKIFQTE--
--------------------------------------N-----ASSI-----------L
WSEKFQNITSQA-------KYDS-------TKQTYMEKLESLEGPHIEC-VPKSTYVFVV
LTL---------------------------------------------------------
-------------------------ACISKCDSFNNFTRAFNIEL-SKQIN-PH------
--------PRYHDFQYS---------------------------TSIHSMKSNMVR-ARS
IVFGENLTP--------FQNTLADELLSICMSANFKPETVVNYLTAVGATFIPINVLKKL
LLIQGDGNTGKSLACKKITSIAQPSAGRFE-DISAVMKRASV------A-EYSAVVLNEA
YKLNPSQLKIITGNDDTS-VSIFYSQKYELQQMQTIMFGATNVHVSFKGT-----DDVDK
TSVLRLYAILFTGKQCPAET----NHSSLLSMMVDGFYFSGILSPIYSESVSALRWLSFG
MYMSIRDINYF--PKLNLSC-DTCRDYQHTVYYNNSKLYKFLVDSGIIDAPG----FFIS
KNKLL---------DIVKQ--NLDKNG------------------K---FSSMSIFKLTF
EKQYNISFDKINYVPN---------FQQIGLIQHIIDNMMVI------------------
-----------------EEPGSI--ITQEDIKSRLEMYT----------LMEHRDNALAY
FQRTQEKYYVYDE--CVYKNIAFTSDICSSYEGNELIP----NIIDRDSL-VMKS-L*--
------------------------------------------------
>DiNV
MLENQQHHTQSSTALEQEPLPQQQQQQQQ------QANNLNI-LNNMHSNSYNFFNNNND
NNGNTSNANRLVNNNFEQSQQNNESTQQQPQYTQQNLQ-NQQQQQDLFFQQQYFNQQHQL
YQYQQWIQNIQMNQFQQQQPHQLQQ--PNMMPQQQQQQQQIPQQFQPNQQMQYPIMQNIP
QILQPPQLMMPT------SFSSQLGQIPTSI-KTTTDLPLQKTSATTNNHDICDDEKFMI
TSTT----TNSVKTK---NSTSS--VTTTRSNSSSSPLSSSEPSFSPP------------
--SMSPNENVLNDSNSLS-------------N------F--------------NLTSPNL
QNIITNNCNLN----------NFNSNNVHK-A-----------NVKLESASTATSSINR-
LSIDTNEQIFEMETQFLQAH----------------------------------------
----------------NV--KPYKNNDDDQATIIYSRALQTHYLWPID-SPLTIEKL-SV
FKNTGHTLNIDNTK----TYCRNFALDLDCTCRKNS-----SII---VEHINENLVA---
-QIQDDV----IQNLIDILHIKA-ESIIVSIWRNNCGFHLYTN-------------IVVS
LPTHLMLKKIIE--VK----YLMHPVIFEVPTYMPLPYSAKEVNRPYQQVNYEIELNSMN
FAI----MKPIKYIELF--K---YLNIPINGFT-VATIDT-------------I------
RGA------------------------------------------TYFVKMQKASVISTI
-------------P---------------------KVF---NI-KSIS----LHPSYSYM
QQFETYIIDM----------------------VTNFNLNTS---I------------VGD
----------------------INLDDYNVEERTMLRHFMTNFNK------KFAIIHRDN
-------------------------QQL-----QNNYETCKYFIHYSAINHGGLYLQPFT
AALFLAMNIPE--NQFERFRNLLRLLYANV--QYKSVEIFI-----K-------------
------YISLSIYHAYKESNTSDTIINHLHYLHRHN---------VD-------------
----PTQPINNQINTIVCNITSMSS---PENIVRESANVQKE-----DHEKFIKETIEMF
I--------------------SIFVELQLIYHDNV--SE--RYYCLSMNSGAHYES----
-HKKLIENM-----------LPPVLREWIGTSIAASQY----------L----KNYL-EH
STKIY-SETQLKFSTNPFMFATTVGVFNSITGLYTANTRFLKFNKF--RTVSIWNNPIRP
-PKM--------------------------------------------------------
------------------------------------------YTEQNEDIVSTL---EIA
KKYSHFMHNNLIELYTHAVIAPAFIQLPFILNV---DECKIKQLFALFANH---KQFECM
--YFL---VEYLPIDPKIIYLMLHL----CNEYDGTDVLLTY---HTM--VSRVFHYN--
--------------------------------------K-----VSIQ-----------T
WRDKFSDILDSV-------KYDE-------SKPTYMEQLMSLTGKCDYL-LDKNTCLFVV
LFT---------------------------------------------------------
-------------------------ACISKCLSYKMFVDAFNITI-PLIPKNIH------
--------PAYKDFSYH---------------------------TSMEAMRENFNR-ARS
IIFGDNLLD--------FESRLIDECISICMSANFIPETVSNILSSIGLSYIPVNIKKKI
IVFHGHGDVGKSLLCKKLQDMVGPQVGRFT-NLSKVMSRSTV------S-EYTVTIISEL
NDLVPSEIKAITGNDSES-RMRFFSQAYELQENQSLMYGATNIHIEFRNSNNSRSNDVDR
TTINRLYTILLTGSQCPANA----SKSNLLSMLIDGQFYMGILQHHIGESTTSLSWLTYC
TYLEYRDNNFH--PLLDVTS-VASREYQNTVYYNNSRLYRFLVNSGIIEDTN----FYIS
KNRFL---------DIIKN--NLDK--------------------N---FPDLTTFKIKF
EQQYNVCFNKVTKIPN---------FQQSGLITHISENMAVV------------------
-----------------DDADSI--ITYPDILDRVQIYT----------IEEHRDNALQY
FTTVNSKKFDIPT--QTYKGISFQTDG-TSYMDNVI--DDNI-LMNPNSL-VLQN-V*--
------------------------------------------------
>DmNV_esp
------------------------------------------------------------
------------------------------------------------------------
---------MSKNLIT-----------VKKLKSLRPQMKDV-------SSMYTNIFPTT-
SIDSTNSTIMPTIPEETTEISNIL--------------------ST-----TNNDEKYKR
MISTEEITTSLILSSSSSAATTSIASITTSTSTPQSPLSSEE-SITPLTTTIQSPKQIQS
TVLVSNNDQQLLLSSMDTEKKSTILTIDETSKVQQSLLPLLKTQDE----QILPSVNQNI
YNKQKNDLMTSTIVVDRSMEYDGNVQPLQLPQ-----------SKILEPLSSLNPQQKN-
LPIDNCTETFQQEYNFLDKY----------------------------------------
----------------HL--EVYKYYENDLASVVYSRNLKTHYLWKLD-RPLDTNAL-NE
FKLTGHTLTIDYTK----TYCRAFALDLDCLCRCRP------QT---MVHISEGLIL---
-EIQTAL----LKVFESILRIPA-ASVKFSIWKNKCGYHMYSN-------------IFVS
LPTHLYLKRAIE--VQ----FNMRPVIFEVPDLMPLPYSAKRRYEPYTQVTSDCILNKMH
LTM----CTNKKYLELF--Q---YSNVYIDGRT-VAHINT-------------M------
LGD------------------------------------------TYLVRLPTAIYQTGV
-------------P---------------------KVV---NV-KSIS----MDPSFLYM
RQFEIYIMSM----------------------VTTFNKENS---N------------IGA
----------------------TDLSDFGVEDRFSLRRFMSDFNN------KFAYSGGNG
---VNNPIGIGN-SH-GLNNI-ADNDNMHSTIIENPSETCEHFIQISAVEHGGFNLQHYT
AALYHAMDMK----NFEMFRKLLLVIYKPLLNNYASVKKFI-----K-------------
------RINLATYQAYHE--TSENIINHLHYLHRHN---------VD-------------
----PTHDFNTRINTIMCSIMNMVS---YEEYAKKLTKLNRD-----DLDKAIIQLLTTF
M--------------------NIFVELRLVYFNRM--CS--RYYILCPSTGTHYIS----
-ISKLSDTN-----------LPSILRNWIGNSPAASLI----------L----RNNL-EH
CHDIY-SPGDISFSTNSFMFSTELGVFNSATGMYVSNTRFIQFNKY--RRKSIWNPILSS
-KKM--------------------------------------------------------
------------------------------------------HYNQNETIIESM---KIA
KFYTKFMHTRLIELYTHAIIAPAFIQMRKILSV---EECMLTQLINIFAQH---TNFECM
--YFL---VEYFPFDPKIIYLLAHL----CNEYDGLDILLSY---RTM--RSRIFNFN--
--------------------------------------D-----VSCK-----------V
WRDKLMPIIDSA-------TFDD-------TCDLYMDKLLSLRGPHIQD-LNRDTYLFIV
LIL---------------------------------------------------------
-------------------------ACIVKCPAYNMFVTAFNIKI-PEIHK-HH------
--------EAYTTFNYS---------------------------TTLTSMRENFDR-ART
IVFGEKLSK--------FDNSLIDECISICMSTNFIPETTSNYLATIGLSFLPINIQKKI
IVFHGDGDVGKSLICNKLQEIANPQVGRFN-DLSKVLQRSNV------A-EYSVTIISEL
KLLVPSEIKSITGNDPES-TMKFYSQNYELQTMQSLMYGATNVHVKFHGS---STTDVDR
TTVNRLYAILLTGRQCPANV----PQANLLTMMTNGCYYTGILSVDITESAISLAWLAYC
TYYLQRDQNYH--PYLNTSS-PACRDYQNTVYYNNSKLYRFLVNLGIIDEPG----FFIS
KSELL---------RIVSQ--NFDKND--------------RN--S---FPNQFAFITNF
EQQTNISLTKSDIVPN---------FQQSGLIQHIFSNMAAI------------------
-----------------QDKDSK--ITGDDITQHLKIYT----------SNEHKSNAFQY
FQRTYEKYYNYDT--LEYDGIAFQNEG-VSYDENII--NDPIQICDPNSL-VLQN-V*--
------------------------------------------------
>DmNV_kal
------------------------------------------------------------
--------------------------MQQPT--QNEMVGSEPMRKIIKLEQNFID-----
----------------DQQ-----------------QKQQ--------QQQQYQLYQQ--
------GTMIPT---NTYSIENELGMHNME-----EALRCQNIS-TSEQKPETNKNNFRP
NS--------------I-GKSTK--IISDMSKLPSPPLSASSNSSSPP------------
--NNNNNNNQFQQTSM----------------------P--------------KPASSNI
KNQLTNEMQL---------------------------------QATIITSPPSVTTQRR-
LPIDDSEAIFDLETQFLQLH----------------------------------------
----------------NV--RPYKNIDDDQSTIIYSRALDTYYLWPID-DPLTIDKL-ST
FKTTGHTLNIAYTK----TYSRNFALDLDCVCRKRSM----DII---SKHLSENLVV---
-QIQNDI----IQTFVDILNIKS-NSIKISIWRNLCGFHLYTN-------------VYVS
MPTHLLLKKIIE--VK----YQNSEVIFEVPTFMPLPYSAKKINHPYQQVNSGADVDSIT
FTAT---VKLTNYIEFF--K---YFNIPINGFT-VATINT-------------V------
RGD------------------------------------------TYFVKLQKAVAVSTI
-------------P---------------------KVF---NV-MSIS----LDPAYSYM
KQFESYIVDM----------------------VKTVNIESN---I------------IGD
----------------------INLDAFNVDERSMLRYFMSNFNN------KFVNIIMDE
-------------------------SQFDIESTTNNYETCKYFIHYSAINHGGLYLQPFT
AALYLAMNIPE--TQFERFRNLLKLLYANV--QYKSVETFI-----K-------------
------YINLPIYHAYRESNTSESIINHLQYLHKHN---------VS-------------
----PIQSINDQINTIACSITSFTE---APSI----QDMPKE-----EYDKYIRETINMF
M--------------------EIFIEMQLIYYDNI--SE--RHYCLSMSTSAHYQS----
-HKKLTENL-----------LPSVLRTWIGNSIHTSKY----------L----TNYL-EH
SPKIY-SDKPLKFTTSPFMFATTVGVFNSITGLYTANCNFLKFTKF--RTCSIWNNPIRP
-PKM--------------------------------------------------------
------------------------------------------YTEQNEDIVLTL---EIA
KKYSSFMHNNIIELYTHAIIAPAFIQVPHILNV---DECKITQLFNLFSHH---KNFESM
--YFL---VEYFPIDPKIIYLMMHL----CYEYDGIDILLTY---HTM--VSRIFHYN--
--------------------------------------K-----VTKQ-----------T
WQDKFNYVIESA-------SYDD-------TKSTYMDQLLSLKGCHDYH-LDKNTCLFVV
LFT---------------------------------------------------------
-------------------------TCISKCLSYSEFNEAFNIKV-PLQPKNIH------
--------PAYNGISNN---------------------------TNMDTMRENFDR-ARS
IVFGDNLSD--------FESRLIDECISISMSANFIPETVSNILSSIGLTYIPVNIKKKL
IVFHGHGDVGKSLLCKKLQDMVGPKVGRFT-DLSKVMNRASV------S-EYTVTIISEL
NDLVPSEIKSITGNDSES-RMRFFSQAYELQEMQSLMYGATNIHVKFRNSNNSRSNDVDR
TTINRLYTILLTGAQCPATD----SQPNLLTMLVNGQFYMGILQDRPDDSTTSLAWLSFC
TYLEYRDKNFH--PMLNVAS-PSSRDYQNTVYYNNSKLYRFLVNSGMVEDKH----FYIS
RNRFL---------DIIKN--NLDK--------------------D---FPDLTTFKIKF
EQQYNICFAKATRIPH---------FQQSGLINHIWENMAVI------------------
-----------------NDEESL--ISYSDIFNRVKIYT----------LEEHRDNALQY
FTTVNAKYFDAKT--QTYKGVAFQTEG-VSYIDNVL--EDNI-IMNPNSL-VVQN-V*--
------------------------------------------------
>NeleNV
------------------------------------------------------------
------------------------------------------------------------
------------------------------------------------------------
------------------------------------------------------------
------------------------------------------------------------
-------------------------------------------------------MAINI
SDLLKTVSN----------------------VVNIN---------NEHTLYSTDDIYVK-
-----------------------TK---DI-----------ILKLHSPKLAENLSSALYD
V--DVDHDVTMCVNFEQMLIHPFVMKNCDQ-------FSQIIQLVQHNLSKYTSVNYKPK
FSSHGDYLICFDIK----VTAFGWFFFMLK-NFEQ-LVLNIPLPKHRNLGN-VKLFF---
--LKNET--SERNIFDIELKIIDQNNKDIFINSDID---------------ATHDDL---
------------------------------------------------------------
-----------------------------------TKLVTFTHGKTTSSLVYGKKLILQN
EYQDVFKF-------------------------------------------IKQE---IF
TYQNI-----TSFNEYFK-L-------------------DANAI--------K-----YM
DDVEDVVS--------------------------------------------------I-
------NSTETQIPMKACFVDKQGFSIYKQQLIKHLETLL--------------------
------------------SDFETM--------L--KDEINVLTNEWNDVV--G-----PY
AKTARFMVN----SEFDCFDYLLAYIFQKLQK---VHVICENSEHKLFLNLVVKILFTAS
D------------IAIDA----SKTIKNYLD----LDYKLFGLFC-DSFKF---I-----
--------SDHSLSSFFALKI-----NCYIK--HQN----------WNLSDYIVKQLDNN
F--------------------KLAYDGWFVVYKT----ED-SVYCF---SERYFK--QAT
KSK---------------------------------------------SHDDCSKIAFKS
TKVS--TLPDICFNNSKFVYVTEHGVYNTVTNKFFDFAPFVIANTM--FMCAPERKQ-IY
--NL--------------PKHFFDDIMN--------------------------------
------------------------------------------NGDVETLALELYHAAHVS
RKMRRI-----------CALSRLAMYIGNDIITN-ENIEHIVKIFNHVYLY----STTC-
-------------LLAIIK-FAAPQLT----NLLSRD----------------DIKLSDV
TLQLLVKYALC---SAHSDILFLIIYLSDDN--DDKFVRDLGERVSNI-----STKLL-I
TRRD------DVMTNLR---KFT--------QVSHIGKLIKNIC---------NDTLLS-
------------------------------------------------------------
--KD---VLLAQ-NRIDPSRKKF-KSNTI-----HP-KQEFAKIKKFLGIYNVWKDKLLL
--------------------------------------P-----AHNETTLKWLIRFYMR
CVF-TRIPGFVEYATNPHMLHVARAYCYMLIANNFAYDHVWFLLMFGASLNIPQNYEKLI
VTLTGSSNAGKTSFVQVLGKIAVKMPAN---N-FIDHRGNGPTEMEFSRAICQLYEINEV
HKTTAEKIKNIADLSKEVVVRHAHS-SCQKITSQYKPLICNNR---MLEI-----ENFDK
AVENRLIIVYYDHVFVKKVKFDG----SIYDHFIAKQYPDEPI----DIIESFKILISYI
LMYYKDVKTNHIFARNKVS--PRMKNNVKAVAIVNMCADAIDYVLNVQSTDNPD--LWIS
VENLK---------NIMIHVSSTITNILIS--------PKI-----VSLAECEKIFHSRH
VDKYY-------------------------------------------------------
------------------------------------------------------------
------ENTD--G--DGFYRLSIETNPEIIKHK---KTPH--FI*---------------
------------------------------------------------
>NeseNPV
------------------------------------------------------------
------------------------------------------------------------
------------------------------------------------------------
------------------------------------------------------------
------------------------------------------------------------
-------------------------------------------------------MENNI
LGLMKTIAN----------------------TITVP---------QKHLFYSTDDIYVK-
-----------------------TN---EI-----------TFKLHSDCIATYLSDALHK
SNDINDHNLTMCINFEKMLIHPFVEKTFDQ-------MDALKNLLAADVSRYTTNQFQPK
FDEHRDYFVCSQIK----VTAFAWYFFMHK-HFNL-HILEVPLPKHVRLGN-VSLFT---
--LKNDEKNSNAQIFDIELQIVKQNGVLSFINSESI---------------TEPSNM---
------------------------------------------------------------
-----------------------------------SKLIVFRHDDIMSVLLHGKHLILQN
QYQDIFKF-------------------------------------------IKHN---VF
SYQRI-----VSTNKYFK-L-------------------DANEI--------K-----YM
NDFENFNI--------------------------------------------------Q-
------DQEIANNDSPCLFNDLHGFSIHKQQIETAIQNII--------------------
------------------QEFENK--------L--IDKLNLLKSDWSCED--T-----IY
FKTAHFLVN----NDFACFEYILSYVYQKMSQ---LHIISNQDEHKLFLNIFMQKLFSNY
D------------CDNNVL---KQIITCYID----LDYNLFAKFC-QSFRF---I-----
--------SDDSLCSYFALKI-----QGFVI--EKH----------WKLSDYIVKKIDPE
M--------------------LVSYCGWFVVYKT----ED-SIYCF---SERYFK--QVS
KSR---------------------------------------------SNDECSKIAYKS
KLIY--TVPDICFNDSKFIYVTENGVFNTITNKFVDFAPFVIANTM--FLCALQNGQ-VY
--NI--------------SKYFFDDMLH--------------------------------
------------------------------------------NSKKEMLSMELYHAAHIP
RKMRRI-----------CALIRLGLYTNNDKLVN-ENASKIVDIFNHLHLC----SHIC-
-------------LLAMIK-FTAPEIT----NLLCND----------------GITLSDQ
TLQILVKYSLC---SAHIKLLFLIVYLSDDN--DNKLIEALGETVFDI-----NANLL-I
NRKN------DVLKNLT---SLT--------QMKNIKQLISHIY---------DSSLWS-
------------------------------------------------------------
--KN---VLLIQ-NEIDPTRKKF-KSDVV-----DNPSVLLDQLVQQLTICNIWKDKLIL
--------------------------------------P-----VSNETTLQWLIRFYMR
CIF-PHLRGFVNYATNPHMINIAEAYCYMLIANNFAYDHVLYLLTFAASLNIPQNYEKLL
LVLTGSSNAGKTSFISLLGKIAVKMPSN---TLFIDNRGNGPSEMEFSRAISQLYEINEV
HKTTAENIKNTADLSREVVVRHAHS-ACQKIMLQYKPILCNNR---MLEI-----ENCDK
AVENRLIIVYYDHVFEKKVVFSG----SIYEHYITKHYPDELI----NIGDSFRVLVSYM
LIHYKDNKTNLISSRRMLT--PRMIKNIKTVSVMNIFAEAIDYILDVQMTDDPN--LWID
VETLK---------DVFLYVPKILQTICVS--------KKM-----ITQEECEEMFYSRH
VDKYY-------------------------------------------------------
------------------------------------------------------------
------ENADSMG--KNYYRLQINTNLDKIKSK---KAPR--FI*---------------
------------------------------------------------
>DmNV_tom
------------------------------------------------------------
------------------------------------------------------------
------------------------------------------------------------
------------------------------------------------------------
------------------------------------------------------------
------------------------------------------------------------
-------MLD-----STLKRSNGDIEPQHL------------------NAKRARIVENI-
LQIDSCPTTFALEQTFVSNY----------------------------------------
----------------KP--KQYTFNLDNTASVILSRSLKTSYIWPTD-QPLTIDVL-KV
FAENGHTLGIDYSQ----TYCRMFALDLDCICRKNA------ST---IEHLSESIVA---
-SIVTLL----NSIFDQTFGIK---NAKFSIWNNKCGFHIYTD-------------IPVT
MPTHLFLKKQLESHVD----LLNQPVIIEVPNIMPLPYSAKCTGEPYKQGILDHNLELMP
LTVS---KKNDGFLEMF--A---FQRIALDGRT-VAKIKS-------------I------
IGD------------------------------------------EFLTKMANHVIRKNN
-------------P---------------------RLV---NI-SSIQ----MYDNFQYM
TQFEEYIRQM----------------------SAQYNDQMT---S------------IQN
----------------------VNLEEFSSDERLQIRLFIGNINR------LFGTPG---
------------------------------------DESCDTFIKLAAVDYGGLYLQPFI
AALFLDLQFNDQFTDFERFRLLLRKIFESAMLQYKTVERFI-----D-------------
------LVNIQTFQAYSKE-GSESILNHLHYLISHN---------VL-------------
----PTQTLEEKINTIMEKVTDTTASVVKAAIQKESQNRDKT-----RAEAIATDVLEKF
T--------------------AIFLELRLIYFDQT--TL--RYYYLNPAVNCSYET----
-TSKLAEGV-----------FSSIIRPWIGYSKSATTV----------L----KNKL-DR
SHEMF-LCEPINFTPTEYMFATRVGVFNSATGMYTANTRFLRFSKY--REISIWPYN-EE
-QVS--------------------------------------------------------
------------------------------------------FYAQNEAVLQHY---RVV
ETFLDDIHKKLFEFYTHCVFAPAMIQLRSIMMI---EERFIGQIFSLLSNHHKTGNFECA
--AFL---IEYYQFDPKLVYLMIHL----CNEYGGIEIFFSY---SAL--CSKIFQTP--
--------------------------------------H-----VSSI-----------L
WAEKFQHILGNA-------SYDS-------TKETHLEKLKSLRGENIEN-VDVTTYLLII
VVL---------------------------------------------------------
-------------------------VCIVKCRSYVEFIRAFDIKL-PKKVT-PH------
--------PRYENFEPL---------------------------TTVSTMRDNMMR-ARK
IVFGDNLTP--------FQHTLVDELLSICLSANFKPETIVNYLTAVGSTFIPINVLKKL
LLIHGDQNVGKSWACKKIAALMKPSVNRLE-DISEVMSRASI------A-EYSAVILNEA
KSLSASQLKIVTGNDDTS-SKVFFSQKYELQQMQTHLFGATNIHVTFKGS-----DDIDQ
TSVSRLYAIMFTGVI-NSEI----NHQNLLSMMTDGCYFDGILSSVFDQTVNALRWLSFG
IYMKVRDINYF--PRLDLKC-DTCREYQHTVHYNNSSLYKFMVDCGIVSEPG----FNIS
KQRLS---------NIVRQ--NIEKTG------------------K---FSSFAMFRSAF
EKQYNMSFDRTDFIKN---------FQQVGLIQHVTDNMRAI------------------
-----------------ESSGSI--ITYADITQRLTMYT----------DSNDQDSASSY
FQRTYSKYYDHEE--LVYKNVSFATDVGEAYDGNEHSGCGDILTIDRDSL-VMQS-I*--
------------------------------------------------
>Microplitis_demolitor
------------------------------------------------------------
------------------------------------------------------------
------------------------------------------------------------
------------------------------------------------------------
------------------------------------------------------------
------------------------------------------------------------
------------------------------------------------FQASEKNILQH-
YNTANNANVASQMTSFYNKF----------------------------------------
----------------ESYHITNINKYQGSKIVLYDALNKKNLYFDSN-VPFSLENFQDL
FHLSGHALYLDLTR----NYVTMLTLVLECLPCKT-NTCASKMTSSQYASYLDDILL---
-NLWKEI----NSHLDLSSINLQ-ENVVACFRDNGCSVHIYIN-------------VSVS
INVYEHIINVLNKSKSDYMKPILKRYEISHVSRVPLPYSTDHDGHIYNLSLQGNHELYNI
-DII---PSAVDYIDFEMQLTN---DFNIGKDIILAKIVFNHHGGLTQQLYHDE------
ISQEWDITDNM----------------------------------EMEVVYVIAILKDCE
PSV-DSD---DGIPKLCPVFNTAAC-------EIPAFI------RSHRNFI-LESNNRNF
QQFVQN-LLQEN----------------------YNKCYRNANSH--QHP------L---
-YH------VHVDATEL---ERHIL-------------------------LTLDSIGRNI
ARHVYQIETPIT------DTFSSNEQ------TKISPGNSVNF----RGV------HRYL
SYLVQFCHEPDNSAGYAFYVLVLSVMYTTQKLMINAENQQVIFAMIR--RAITLYDSYDN
RQLLWILDSLIKIDCMAEL--GRIFPEPLRILK-QLATSVFMRRRVESRLVNDALISAPS
DISRERIKNPNKTSSLVSSTS-----ISYDVL-------LFD------------ELCRLY
LHDELPLYKHLTDLMLEEIVTTIFRRYLILFYRNV-MNNN-VMYIY---KDPLY--IEYK
MSNFVSDTTANSKLRFMYDKLQMYIIPIFANKNSSITESKCRNLAMKIIKNAWYNYVNEH
---I--PVKNVHFGKYRYFVCTLRGVFNNITGLYMSGIPQLYFE--NASSFCILPPIGIS
DTHNNRYDNYSQNT-ANYEKTNFDKTA------GNNNE--------------------H-
----------SDSSNENIDSNNSSLNIMATVNNVNGHNYQTQLRIINDELIIRI---DNW
KKLIHVYLTSQDQLFYLSVMVPGLLKIGESVFDKQTRLLAINTITDRILKDRSSKNEDEL
--FYLLPVMQYHCIDCNSIMAIARCIDSLINEKNFV--VTTS-------------SLS--
-------------------------------------------NVFNN-----------L
YKSDLNNLYKAI-GGKRDSQFDY---EIYTNPNDLFDNIINGFTYHPH------KRLFSV
AFV-----------------WSLMEYYNSDEDIIRVKFD--ITRRSRNIQLMRESIMSS-
--KEKKLSVTLQGDPFGLTKQKFD-LSQFTCETNENFRRAFNITFQRLPSNDDSEKA---
--------------DS---------------EK-----RATGSNSHVKRN-------KKS
TIN-EPVQL--------LDICMYNALLSISIIFRFDTKTITDYLEHCALLFQPFNNCRKF
TLYYGEPRCGKSFLANLIIRAAEPSVFNVLSDLATAATAASPSPDLIKAFQSYVVCIKEV
RRLEESLLKTITGEDHMD-QRDLYK-GYQKLTPICFIFGCSNQIPQIE---------ADE
AIKDRLSIFNFTNRIEPCYNFREVIDDNQLLLYINECTI-QP-SIEELATSIGLYNSIYA
TFCLTRNKFGLVIPTIKN---HSSLQIMKKFLIHNSLMYYIMDLCGIEVVTG----YSIK
MDDLK---------YRVER--AIEK------------SKRATR--N---NYQLNDFISDF
SQHFRKLCNRNDYSNN----DVSIEYIGVGL-----------------------------
------------------------------------------------------------
------------------------------------------------------------
------------------------------------------------
>Cotesia_vestalis_BV
------------------------------------------------------------
------------------------------------------------------------
------------------------------------------------------------
------------------------------------------------------------
------------------------------------------------------------
------------------------------------------------------------
------------------------------------------------------------
------------------------------------------------------------
----------------------NVNQYQGNKIVLYDSLNKKTSYFVPT-IPLTLKNFHDL
FHLTGHALSLDLTR----NYVTTLTLILDCVQCKT-KSCTPKTTNEKRVSYHEDILF---
-NIWKEI----NLYLDLSFLNFR-NNAIACSRDHSCSVHIYIN-------------ASVS
INVYEYILNTLNKSKTNNMQFILQRYEISRMTRVPLPYSTDHSGYIYNLSSQRKNEDYNI
-NIV---PSVMNYIDFKMQLSN---NFKIGKDIILAKITFNHHGGLTQQLCHDE------
ISREWDITDNM----------------------------------ETEVLYVITVLKNNQ
LSESAND---HNITRLSPEFNTEAC-------EIPAFI------RSHRNFI-LESNNQNF
QLFVEN-LLQEN----------------------YNNCNKNINHF--QQP------V---
-YH------VHTDATEF---ERDIL-------------------------FTLDSIGRNI
ARHVYQINISETNALPLVPQYEQNEL------KDQTIENHTNF----KET------YHYL
NYLIQFCHEPDNSAGYAFYVLILSVMYTTQKLMIISDNQQVIFKVIR--QAVTAYDTYDN
RQLLWILDSLTDVDCMAEL--GRIFPEPLRILK-QLATSVFMRRRVESRLINDSLISAAN
DISRERIKNPNNSTSFVSSTS-----ISYDVL-------LFD------------ELCRLY
LHDELPLYKHLTDLMLEEIVTTIFRRYLILFYRNV-MNNN-VMYIY---KDPLY--IEYK
MSNFVSDTTANSKLRFMYDKLQMYIIPIFANKNSSITESKCRNLAMKIIKNAWYNYVNEH
---I--PVKNIHFGKYRYFVCTLRGVFNNITGLYMSGIPQLYFE--NASSFCILPPTGIS
DAHIGKYDVYDDQNKYDYENSSLEENLTFNNENNNNNNNNNNNNNNNNNNNNNNNNNNNN
NNNNSKIKRTNNTHSKSSNGRSSNLNIMATVNNVNGHNYQAQLRIVNDELIIKI---NNW
KNLMYTYLSSQDKLFYLSTMVPGLLKIGESVFDKQTRSLAINTLTNRILKDQSPQNEDEL
--FYLLPVIQYHCIDCDSIIAIAHCIDSLIKENNFI--VTTP-------------SLT--
-------------------------------------------NVFNN-----------L
YKSDLNNLYITI-GGKRGNQFEY---ERYTNSHDLYENIVSSYSYRPS------KRLLAL
AFI-----------------WALMEYYNSDDDIIRVKFN--ITRRSRNSQLLNDSIISS-
--KHEKISVTLQGDPFGLIKEKFD-LSQYTCETNENFRRAFNITFQNISSSTVSSSASLL
T-----SGYDFKTIAL---------------KK-----NSAGSNSHNSQK-------DPF
IMN-ESLQS--------LDICMYNALLSISIIFRFDTKTIRDYLEHCTLLFQPFNNCRKF
TLYYGEPRCGKSFLANLIIRAAEPSVFNVLSDLATAATAASPSPDLIKAFQSYVVCIKEV
RRLEESLLKTITGEDHMD-QRDLYK-GYQKLTPICFIFGCSNQIPQIE---------ADE
AIKDRLSIFNFTNRIEPCYNFREVIDDNQLLLFINECTI-QP-SIEELATSIGLYNSIYA
TFCLTRNKSGLVIPTIKN---RSSLQIMKKFLIHNSLMYYVMDLCGLEVMTG----YSIK
MDELK---------IRAEH--AIEK------------SKRALR--H---NYQLNDFINDF
SQHFRKMCNQNEYSHN----DVSIEFLGVGLPPSDNSHVNLIESV---------------
------FSQV-CSCIHELDGNGTFSTSIAQMRHLIICKVDAVTNANNDRKMDYVTRILLK
IKNVYYKYYNTNE--QRFENI---------------------------------------
------------------------------------------------
>CpV
------------------------------------------------------------
------------------------------------------------------------
------------------------------------------------------------
------------------------------------------------------------
------------------------------------------------------------
------------------------------------------------------MSV---
-----------------------------------------------------DDIMMSY
ESVDRVERVSCKYWYF-------TN---------------GNKKVRHQCRNVEFFIKLMT
SVARRAHEWCMVPNYYNSKVVPFMPYDDYQ------RLNATHPHVF--KFVDAFNNTISN
TKRCGDYIVWPEMS----ANFLGWVVYLHL-NCQYQLPLEIPLIHHTRLGA-FNLVS---
--NAE-Y------NLDVSCKVVK------EGSGERP--FSNT-------FQDTQLTL---
------------------------------------------------------------
-------------------------------------FTVHSTDNINIM-FSK--ECVYS
HEKKWFEY-------------------------------------------MVKT---ET
ISRCD-----F-LPEYQFLC-------------------DHIDF--------N-----EL
RWLPEYYVKD------------------------------S------GMGLVVDNVKVG-
------VSVGVERMTPC--------SNYELDIVNTVNECY--------------------
------------------NFINET--------L--MKKCT--F----AHN--E-----T-
DLLSWYLFS----TGYSTFYILLISTWNYCKTAIKMHNQYSVHDILFFLKTLCDRAGGNH
D----LYVDNLIYFSS--------------N----TAAENFMESL-QFFVNPE-E-----
G----VEEYFNAISSYFAIHL-----AVKNN--DEK----------APLNDYTVKMCGVD
D--------------------NVKSMGFFKKIKV----SK-FDYIF---NGNLYV--YYK
SK-----------------------------------------------KENLLAAQFAK
CPDV--TVSSLIFNKTLNFYMTEYGVFDVCKKIYREFCPFLVTSTL--KQSFITK-E-QE
--YL--------------NKTVFDRLYS--------------------------------
------------------------------------------AIDKDLTLFKMYHARKFL
DDYEMV-----------CDNLRKCVLVGESMM---EEKSKWEGRWRELLVW----LLEC-
---------KASDIVIMMI-KRSGQLQNVLNNIVA----------LSEC--------DLM
GLQVAMICHLLWPNSKVELFFWALIFNAYQD-YEDWLEE-YNVGSLIH-------ENV-F
NNKK------KITEAMH--RFLY--------NLSYDDEVSIERV----------------
------------------------------------------------------------
-------QDLVD-EVGDPDKRKYEQKRIV-----KNIGAEYRKYNKLRQQCNVWSDLLIV
--------------------------------------H-----QPGENMYDWLTRFYIR
SFL-NDYTG-----DMKELYNVVLGFSYFRVFTNFHSNNSKALINFCASFAIPINNEKMC
LVLSSKPNCGKSSLWELFSKNKILVYKQDK-EEY-KHS-KSERDEKVKLYESQLYVMNEA
QKFSKTFLKTIVDSTRMDSARCNYG-IVEMFNITFKALVCNNE-DDKILV-----DGYDR
ACSNRIGQMYFDHDFDDSNEFSG----SVYEHHIRKRYCEVRDVTD-YLKDPVRAFLANV
LQHKCNPIDGQLYYKCFLQGDNTYKHNKKCLYIYNNSIEALLYVMNVKEVKTAQ--EFSH
ET-LI---------DTIKLAEKYVLNVLHY-------SKRN--------GVCAESLCGEF
KKKYNVP-----------------------------------------------------
------------------------------------------------------------
------RHFNPDT--NMYMGIQITTDEKYFQT----FTPK--FKANVDVT------V*--
------------------------------------------------
>HzNV-2
------------------------------------------------------------
------------------------------------------------------------
------------------------------------------------------------
------------------------------------------------------------
------------------------------------------------------------
---------------MK----RFA------------------------------------
-NDEKSN------------DDKGNNNN-KRPRFKMYSSLVYEPTPTVILQESQIDYDHN-
YNSAYCQDIARNQTRFLQ-C----------------------------------------
---------------------NRAEETDSFSVRLYDCLNGEVVRV-RN-DALRLDTLRDY
FEESGHTLAIPMSH----NYQFKICFDLDLKPSDDDGIEEIPITQLTMM------YR---
-DFTRVL--------DASFPGLGICERNGFVMTRNRNVHIYYN-------------VDVS
IILYDTMIDVLNCQLPP---MYTDVYKIDKIDKVPLPYSAKSDGNVYTMRIPPGCSDNEH
LAAA---KPKPKSKSKR--AA---SDATTTATTTSTTFTT------------NI------
KNNNMQNNNNDNNNATVTDVVTTSVPAASAAATTNNVTTNNATTTIIDVNLNVLPIVPNN
PNTCNHS---TNTP---TVYTTATNHNDNTVLTIPAGTLNANS-TSTSSYMYISFGKSEY
--FYDYSWYQQRTTMGANSRPLLEYEAKPMKITVTLKSIDKHNYVYLVLPDVGNNKIIQV
RQH------PTLLDTIC---RLKLESIKSVQSTYQLLDFVVTMRNELRLKNSVTLLDTDT
VDERFRPIQQ---SLVSLNRYL---------------AESLYFAQCDDPN------AENV
AYLIS---ALIENEEYSVYLLIVAIMYCCNDSMSSEDDETIKNDVLDYLSTF-LSRDGHT
ESLIEIIKSMRRYKIMNEL--SRSFALTYNDLLDYIILEI--------------------
-----SIKQKNTMQEYVSAVM----NHV---F-------SLG-----AVEGPSVEAFEVI
I----KL---------------------ICFPIKMDFGEDCYIYNY---TNKAYE--QVT
QLKQCN-TV----------------RLI--QSLLGIGDTMSKGEKDIAC----TTIIANL
------KNRQMRFNEYTYFINTSHGVFYTITGTYLPKTPFLYFN--MEKRFCAHTLSGSK
------------------------------------------------------------
-----------------------------D------------LNIMNFQLLKTY--DDYY
-RLLDTFLKNQRLLFYLTRMLPGLLTMEYSIYSHHLAERAWLTIFHF-MEGDSMRNERCY
--FFVHPLLAKLKGHTMA---LARMISALLEAYDTE--L-SY---DTVKECYERLSFDTN
--------------------------------------TDITEEPIIV-----------A
NACILLTLMGSIMDDPIPVQSDAELGQVHENARV----LCFSLLHPER------SVLFAA
NGNVVGFEQSGKGIGIIKGNVSLVELHDLDMTGFGESEDYEGMDEDGYN--DNDANINNF
QSKNKSNTNINNNI---------NKPPSRGNSPSKSFNSNPNTGASPSSSRNNSQSKCVT
DCSQTIVDSDDATFNFINMGRQDEVDRLMQIYT-----NLTEDDAHFKNKLNLWDR-VWS
YVF-RHCRP--------EFKHYKELFVFLSETFKYNEHVLRDYFMYTCCLYQPCKVQKHM
NIYYGSPRCGKTTLLNLHTEMCNDDAIYRTSKEYKDVKSSGPSPNAIHLKTKYISIINEL
SSISNNLLKTMTGDDGTNDDRTLFSTKFPMLSSCTFLVAACNHLPYMTM--------PDE
AIRDRIIIFLFEMKAT-----DVVKDPNCMLTFAENYTY-KE-QMEVSKMAPLLSNLLYV
YFRQHRNDYGIVSPKCIN---RVSTKLLYEFMLKNNYLYKVLDMCNIKVISPSQSNVAMS
STSVPSINEEDLMANVSLK--LIEYNSA--------YNKTIS----------LSKYMSEF
RMQFKQFYN-----------EHLKRYIGIGFEDEEGSCYGIGGTGHYTNNANNSNKSASY
KKDDDTWSDLKSIFQIEYRQGGR--INVRRLKHEIGKHC-------SITMSEKIVDYISD
LKQQH--EYDPKT--NELVNVFIK------------FTNDES----GESAF*--------
------------------------------------------------
>HzNV-1
------------------------------------------------------------
------------------------------------------------------------
------------------------------------------------------------
------------------------------------------------------------
------------------------------------------------------------
---------------MK----RFA------------------------------------
-NDEKSN------------DDKGNNNN-KRPRFKMYSSLVYEPTPTVILQESQIDYDHN-
YNSAYCQDIARNQTRFLQ-C----------------------------------------
---------------------NRAEETDSFSVRLYDCLNGEVVRV-RN-DALRLDTLRDY
FEESGHTLAIPMSH----NYQFKICFDLDLKPSDDDGIEEIPITQLTMM------YR---
-DFTRVL--------DASFPGLGICERNGFVMTRNRNVHIYYN-------------VDVS
IILYDTMIDVLNCQLPP---MYTDVYKIDKIDKVPLPYSAKSDGNVYTMRIPPGCSDNEH
LAAA---KPKPKSKSKR--AA---SDTATT--TTSTTFTT------------NI------
KN-NMQNNNNDNNNATVIDVNTTS---AATAATTNNVTTNNSTTTLIDVNLNVLPIVPNN
PNTCNHS---TNTP---TVCTTATNHNDNTVLTTPAGTLNANS-TSTSSCMYISFGKSEY
--FYDYSWYQQRTTMGANSRPLLEYEAKPMKITVTLKSIDKHNYVYLVLPDVGNNKIIQV
RQH------PTLLDTIC---RLKLESIKSVQSTYQLLDFVVTMRNELRLKNSVTLLDTDT
VDERFRPIQQ---SLVSLNRYL---------------AESLYFAQCDDPN------AENV
AYLIS---ALIENEEYSVYLLIVAIMYCCNDSMSSEDDETIKNDVLDYLSTF-LSRDGHT
ESLIEIIKSMRRYKIMNEL--SRSFALTYNDLLDYIILEI--------------------
-----SIKQKNTMQEYVSAVM----NHV---F-------SLG-----AVEGPSVEAFEVI
I----KL---------------------ICFPIKMDFGEDCYIYNY---TNKAYE--QVT
QLKQCN-TV----------------RLI--QSLLGIGDTMSKGEKDIAC----TTIIANL
------KNRQMRFNEYTYFINTSHGVFYTITGTYLPKTPFLYFN--MEKRFCAHTLSGSK
------------------------------------------------------------
-----------------------------D------------LNIMNFQLLKTY--DDYY
-RLLDTFLKNQRLLFYLTRMLPGLLTMEYSIYSHHLAERAWLTIFHF-MEGDSMRNERCY
--FFVHPLLAKLKGHTMA---LARMISALLEAYDTE--L-SY---DTVKECYERLSFDTN
--------------------------------------TDITEEPIIV-----------A
NACILLTLMGSIMDDPIPVQSDAELGQVHENARV----LCFSLLHPER------SVLFAA
NGNVVGFEQSGKGIGIIKGNVSLVELHDLDMTGFGEMEDYEGLDEDGDENNDDDANINNF
QSKNKSNININNNNN-NNTSLGSPKPPSRGNSPSKSFNSNPNTGASPSSSRNNSQSKCVT
DCSQTIVDSDDATFNFINMGRQDEVDRLMQIYT-----NLTEDDAHFKNKLNLWDR-VWS
YVF-RHCRP--------EFKHYKELFVFLSETFKYNEHVLRDYFMYTCCLYQPCKVQKHM
NIYYGSPRCGKTTLLNLHTEMCNDDAIYRTSKEYKDVKSSGPSPNAIHLKTKYISIINEL
SSISNNLLKTMTGDDGTNDDRTLFSTKFPMLSSCTFLVAACNHLPYMTM--------PDE
AIRDRIIIFLFEMKAT-----DVVKDPNCMLTFAENYTY-KE-QMEVSKMAPLLSNLLYV
YFRQHRNDYGIVSPKCIN---RVSTKLLYEFMLKNNYLYKVLDMCNIKVISPSQSNVAMS
STSVPSINEEDLMANVSLK--LIEYNSA--------YNKTIS----------LSKYMSEF
RMQFKQFYN-----------EHLKRYIGIGFEDEEGSCYGIGGTGHYTNNANNSNKSASY
KKDDDTWSDLKSIFQIEYRQGGR--INVRRLKHEIGKHC-------SITMSEKIVDYISD
LKQQH--EYDPKT--NELVNVFIK------------FTNDES----GESAF*--------
------------------------------------------------
>AcMNPV
------------------------------------------------------------
------------------------------------------------------------
------------------------------------------------------------
------------------------------------------------------------
------------------------------------------------------------
-------------------------------------------------------MIDNI
LQFFLKNVP----------------------QDKTY---------EINNLQDANHLIIR-
NTRTGTRRLFEYVNNFQQFLNTIRN---NFNGPC------AKHDMGASCEDTEEPAEKHA
AQTLDGHDWVLESNDFCIFVKPFILKKHYD------IIQKYINFED--FFKSTDPGYINK
CVQAGDYYYWPNWPKKQAFSFNGWQLFLNI-KFGIVIEPTIPIIHNKKLGP-VDLFV---
--FDPKCFL----NVELSLRTNHDPPQTLFVNGKTK-------------FDDSHEDL---
------------------------------------------------------------
-------------------------------------FILKMADGTVATCKVN--GELVN
SDKNFFNY-------------------------------------------IRDD---IN
LEECI-----T-VPKYKHIV-------------------NV-NL--------K-----SL
RVFENNNFDK------------------------------N------DVDLS--DTRSR-
------KPRIVPIISAS--------SENADYIQTQINLGL--------------------
------------------IAIHEN--------M--VKVLATHE----RAN--D-----P-
NLLQQYFEK----SKFKNFDFLIYVLWKILTKN--ENFSYRETDIKLFLELLCESLFACD
K------------EALNEA---LKRCEPYKK----QEKIVFNRAC-NHWF--D-F-----
D----DTKLCVSLGYYFGIHY-----MIYLT--QSAKNEILDHDELWAYTYENVMALNLP
P--------------------DIVCKGFFRKLENV--VTG-VNLVF---NGKHYQ--IVK
KE-----------------------------------------------DDLF--KLTKS
-NCY--KLSNIKFNNWKYLYLTTHGVYNVFTNSFHSSCPFLLGTTL--PQTFKKPTD-EK
--YL--------------PEDAFNYMLS--------------------------------
------------------------------------------TSADELSIYRTYHIAKMC
RDVKML-----------KTNTAIVNYMGNCNTCQADMRVALNNLFRD--LW----NLDD-
---------EN--LITLALYVNKNRVSDMLHNLKCKPCRSTVSGSRPKCKCYKKIKINRK
ALKVCLMADMFGNDAELSELIWMLIFTNKTY-VSTTLIRT------NSEFVNQHGEFF-S
KEHN------KIIQYLY--RTIH--------KIEYVDMLMDKFN---------DKRLFLT
ELR---------------------------------------------------------
--DDVA-----R-E---PDVQ-FEESDNI-----SKFYTHHADALMILKKYNVWWDKIIL
--------------------------------------A-----RSTDDLPTWLTRFYMR
IIM-SKVDLKE-Y-SYNYLKKIVEGYLYFKRFTNFNHANAIMLMHFAASLAIPVDYGKKA
IYMPGEPGSGKSSFFELLDYLV-LMHKFDD-DNHSGESNKETSDKEVSKLNSQLYTINEL
KQCSESYFKKHADSSKSDSKSRKYQ-GLLKYEANYKMLIVNNK---PLYV-----DDYDD
GVQDRFLIVYTNHKFVDSVKFAG----SVYEHIKSKQFPIESMYYE-SLVTPVRLFLSHV
LMYRRDPKTGFVVYKTLLSNDPMHKHNLMCLSTNNSPLYALIYILNIKTVRSAT--ITIG
EDKME---------EMIGIAVQHLKNFLHPSFVQYNYKKNINASSSKSFVFNEQVLLQQI
KNKFK-------------------------------------------------------
------------------------------------------------------------
------NNYNKTT--NVFYNMTMALNRNDLNT----SVPN--FVC*--------------
------------------------------------------------
>LdMNPV
------------------------------------------------------------
------------------------------------------------------------
------------------------------------------------------------
------------------------------------------------------------
------------------------------------------------------------
-------------------------------------------------MAAAAISVNQI
FENIFQCTD----------------------RRDEC---------VLEDLDSADSIILR-
NDVNQNKRVVRTYENFQKLLYALTD---ARTAKS------AA------WGGAPAACFEGH
DRCVEPHDWCVQDNCFVLMVRPFIERRHYE------RIKNEVDFTQ--FLRSNRRGLGNE
CAFAGDYVYWPNIS----ITYFGWRLFVKM-KLELELSDCVPLIHHRRLGN-VNLFD---
--VQPDFFL----NIEMSLTCG---ARKLFVNGRTP-------------FTDAHDEL---
------------------------------------------------------------
-------------------------------------FEVKQADGSTGRCRIN--DRLVY
SNKNFFNY-------------------------------------------LRDD---IN
LVECV-----T-APRYQSLI-------------------RV-NL--------K-----SL
RQFGEAHSEC------------------------------K------LDNF-------E-
------ALKITKNITPS--------SESLDEIKAHVKSCL--------------------
------------------AAIENC--------M--VSALSKLD----IAN--G-----P-
-VLRDYFCK----SEFINFDYLVVLVWRLLVKN--QEFDFAEADIRLYLELLCEALFSTP
AGPAKVGAEQKTEKAHEAA---LKRCEPYCN----LTPKIFMRFC-NHWT--L-F-----
M----EEDALESIGCYFAIHY-----ALYYN--NTKRNPTASERDKWNYTFESAVTCGLA
P--------------------EVLARGFLKKIIS----AN-ACLVF---NGKHYT--VVK
KD-----------------------------------------------DDLF--KLTEK
QTAI--SMSSVKFNSWKYLYFTEEGVYNLVINDYHSPTPFILGNTL--LNSLTKKNE-KT
--HL--------------PESALNYMLD--------------------------------
------------------------------------------MGRHERDIYQIYHVAKIC
RDIRAS-----------KTNVSILTSVDNCERCKGAEQQRLNELFRE--VW----HYDD-
---------KE--LVIMGLFLNEKKMSDLIANSRCLDCQESH---SQDCDCIRNMRVDAR
AFRLALMSELFFSSRALRELVWSLIYTSRLY-SDALAPSALEQGYFMCESVAKHAAFV-Y
QHRL------AIIDYLH--RLFD--------NVDFVEQLTMRML---------TPDAFVA
SFE---------------------------------------------------------
--SHMECADRMD-EPVDEEGE-EDDDGLM-----RAFYRDYTTVLSFLTKWNIWWDRLVV
--------------------------------------A-----RHDDDLNSWLVRFYMR
IIM-SRIDLRD-Y-SHVFVRKVVTGYLYFRNFTNHNYTNSLVMMHFDASLAIPGDYEKLA
NYIIGEANAGKSSNNELMENIF-VVHKHDA-DSY-TLSKKETDEMEANKLISQLYVINEM
KECSDSFFKNSADSTKSNAVCRKYQ-SSQKYEANYKLQIVNNK---PLFI-----VGYDK
AVRNRFAIVYIDHVYEENLPFSG----SVYSHIKNKRYPLEKGYYE-GLVTPVRLFLAHI
LMYRRNPKDGYVPYRALVKNDPIHNYNLTCLDIHNSPVSALIYVLRAQFVLG-K--PAVD
ENKVE---------KMIELAAPHLETMIHEAFKTKRYSGQTRL----------NQLCADF
KKRFR-------------------------------------------------------
------------------------------------------------------------
------KCYKSDQ--KIFVNLSMAWNKEDLNL----VVPA--FKS*--------------
------------------------------------------------
>HgNV
------------------------------------------------------------
------------------------------------------------------------
------------------------------------------------------------
------------------------------------------------------------
------------------------------------------------------------
-------------------------------------------------------MAKRN
WDDISDSLV--------AAIENAATIT-AAATT------------TQQPPKKKSCYD---
--IDKDNVVHRNTNKYLY-D----------------------------------------
----------------KFYNKREQ--TNQQIYYLQNNLTATAIRVPKD-NDITIEELQQY
FDQSGHSLAYKISD----SYVTKLMFDFDCYKCKH-NSCNSLVEYEVIKI----IHD---
-DVCEFL----KELFRC--D--S-IGCVIFKKANSCNLHFYFN-------------VSVS
LPLFELIKKRITSHLDT---TITEKYLVDDIYALDLPYSTKNGYDVYKPIYNTPNVDFAK
FLCL---PSSNNFYDVELKLSV---DESYTDRITLGTFRT-------------T------
YSSVWNEN-------------------------------------VEHIKYLTTPLEV--
-------------K----PVLMK---NENILI--------SN----------IKFSKVNF
--HTEYITLDK-----------------------YFKTDSEEDYTILKDAP---------
-DF------VDTLD-VE---DLKIL-------------------------RIISQLGNMI
ISKVQN--------N---------------------------------TT------TNGL
ANLLK--FIAMASCNYAFYTICCVIFYTYNMNQTKSLLSVKLSVLKILLLAVKSSNHHKN
DALIHIINTLNTYDCMSNL--THVFENTDEWF-LYLIYVAKLELQKD-------------
----LPISLDDKRVNIVTLKL-----KTYE---------NIN-----CITEELVELCKML
M----PL---------------------IKVEYSL--SKS-YYYVD---D-GIY--LPIS
SEKFLS-HT-NVKIQMVENILKNTLDKL--RDSNQITDDLC---KSVNIKAVWLLYFKSL
------NIVNPTFNFYDYFISTDLGVFNTLTGLYMSHTPLLHMG--TKKAYCRIPTSIQN
INLL--------------------------------------------------------
-----------------------------P------------MSELNKHIIKDNQGQLYA
-NVLDILLNEQNFIFYGSVLIPGLLCLEDTLYSEQQEDSMMNLVFETIIHDDNDVNKKLL
--YLTDTLIVKHNLCIEN---LL-FVEMKLKQNLSE--LGTY---SRS-------DFS--
--------------------------------------------RYCK-----------M
NDIKFSRT-HSF-------RKLP---NVQ-----LYDQLCQQN-KQFK------PKFFAL
SVV-----------------MAAFELAH----------------S------MNAKL----
----------------P--------MFQWVDEDSNNIKISPNHIF---------------
--------HNVNNLSFSIKN-HDKIK-----------------------------T-VLA
YLI-SND-N--------IPEALCNLVNTLSVMLCFDPIMIKDFLNNFAMIYHHNSKRKKM
VLLIGSPNSGKSTYQHMMFDIHGKSKYSV--NSIIQSDKEGPSPEVINALTNYLFSIIEI
KSMTATTMKGMISHDVTH-KRLCHQNEMIELKPLSFTVAAANALPNVFR--------SDE
AVRDRLAPFMFKTVFVNEHEIDNLIDDNVLLATISNYLV-SNTKFQIPTIAREFSNLLYE
QYQNIRDNNGLIVPTIDGNN-KTSQKLIEQTLVNNNTIYYILHASGVVFDKS----LSIT
YETLK---------EVTLE--EIEK-----------HNENTKY--K---KFTWDYFKNEL
SILFKHKEM-----------ANGLCIRGMGKRCDKLED---------------PV-----
-----EVV---VSGLLVPQNGQR--TTLTQIRSHLYHN--------QALSLEVINDIISK
LKIKYSVNYNITK--KSFIDYKINNG*---------------------------------
------------------------------------------------
>PmNV
------------------------------------------------------------
------------------------------------------------------------
------------------------------------------------------------
------------------------------------------------------------
------------------------------------------------------------
-------------------------------------------------------MNKRD
WNSIAENLC--------QLFDNEESES-TTNTIK-----------RQRTQDDNTGYS---
--IKKDDISFTMSKRFLD-S----------------------------------------
--------------------QPKI--KNGKYYHIHNSITNQKARISSA-KNLTILALKQK
FESIGHCLAYDMTQ----AYTTKLMFDLDCRNCKS-FRCNNPIEAEMIEMS---VLS---
-EVCEFV----NKILSI--ANSQ-DLCVVFKKRNSCNLHIYFN-------------ITVS
IVLYEMMKKRLPSTMSE---SVVGKYKVDDITSLDLPYSTKDGFELYKPIIGT---NYDW
FTCL---PD-DEFYDVPINISM---NETYSSTITLGHFTV-------------K------
-NTNWYKQ-------------------------------------IEEVKYLTIPIEF--
-------------E----VYKTK---IENSII--------KN----------IKLSNLKF
--LTDYAILEE-----------------------YFSTDDMMESSPALVPQ---------
-SF------EFNLNSPI---KERVF-------------------------AILITLGRLV
CTNVYDKEPN---NL---------------------------------SD------HQIL
SYLLR--FMTINNCNYFFYSLCATIRYCYGSDNKTNPVDHYRKPIIDILMELAKGIAPNN
EILLHTLESTYGVECMANM--ESVFMKCNAWF-LYMSKIVKFNSFQE-------------
----PNQTFYDQCISYITSYM-----KVYE---------TIE-----SLLEDMVEFCKLV
I----PL---------------------IKMSN----DGK-TYYYK---D-GIY--IGIA
SERFLS-RN-TLQVQSIELAMQKLLRVL--VSNNQTTEEMV---KKLDLKNVWILYLEGL
------DITIPQFNFYDYFISTKLGVFNTITGLYMEHTPLLPMC--TQKAYCKIPTVN--
VEEM--------------------------------------------------------
-----------------------------K------------IYEVNKHILHEQ--NEYK
-SIVDVIVNNQQALFFGSVVIPGLMSMVDTICTLDQENSILECLYQRLLADSSVENVKFM
--YWIEPVIAKYKFNIDK---LY-KFSKIIKMNLKE--HGEY---TRA-------SIN--
--------------------------------------------RYCK-----------G
NKIETLDVESKF-------VFND---NLS-----FYDNLCEIYGDKFN------AKLFLF
ATF-----------------IAVFDVS------------------------QNGIF----
----------------D--------SFEFKNVESTSFELPKTHIF---------------
--------YQWRCMNFSIKK-RDNIK-----------------------------R-VVE
YLL-PKDQN--------VTEAQLNLIYSISIIFNFDSVVIKDFVSMMSMIYQHNTSRKKM
VFLVGSMKSGKSTFQHMLIDMHGQSVYSV--DGIVQMSGQGPSPEIIHTHTNYLFSVIEM
KSITANTLKGLIGSDIVH-KRFCHQNDMHALRPLAFAIAAANKMPSIHQ--------ADE
AVRDRIAPFLFTRIFIDESVIDSVIDDNQLLVYVCNYMI-TDTKFKVASVAREFSNILYE
HFANIRNESGLAYFTLSDEN-ISSEKLIRSCLIRNNAIYKLLYDCGITFGKN----LSIS
YEEIK---------LRMEP--KLEM-----------FNE-TSR--V---KWTWDYVKNEI
SMLFKNKET-----------LNQSEIQGIGFKEQLAAT---------------SV-----
-----GVSR--INDLLIYDELSE--VNWRDLKFHLFHI--------KKLPFDEIASTFKK
LKVKYRSHFNEIN--NTFKNHKIKT*----------------------------------
------------------------------------------------
>Venturia_canescens
------------------------------------------------------------
------------------------------------------------------------
------------------------------------------------------------
------------------------------------------------------------
------------------------------------------------------------
------------------------------------------------------------
----------------------------------------------SSRVCTVNKMTVE-
LSNTPFNQTQAVELAFLERY----------------------------------------
----------------KL--TPYVAHKSTSNTVIHSETLGRHYEWPEN-ATVRDDVL-RV
FKDCGHTLAIDYTK----TYVRKFSLEINCACQRNP------SS---T-HANDALAN---
-NIKSRV----EVMLKRTTN--N-EPPQCAMWKNSCSYHLYSD-------------VSVS
LPLHLLVAKHLS--IN----FQEHNLLIEVPPCMPLPYSAKGTSRPYQPMILGQASVE--
LVG----R--YPFFECI--T---LQHVSSDSLV-AT-IIA-------------E------
PRP------------------------------------------VYVCTTNNTRLVYSK
-------------P---------------------KFP---SNISSVT----LGKTFSYM
NQLEEFIVQS----------------------NRRVAKTLA---D-GGD-------PTE-
----------------------IELRDLDSRSKEKFREFIVSFNI------SHFNRS---
------------------------------------DLSLASFVRVSASDNGGLYLQPYT
VAMHKSL----EPITVDAFKSVLRTVYKEVASVDETVARFI-----D-------------
------MYEVHTYNSYLD--TATEMMAYLSYLFINN---------IS-------------
----PFLTIDARINEVMSNSLHIES---PERACKRLQGKKRE-----EKKEVYDQLVRVY
V--------------------DVMARLKILMYNES--TL--TWYVAN--DNGFYKS----
-CKSLTDS------------NLPCIGEWTGYDKLALDM----------L----GQHL-YS
RKSF--FKTTDLWPVCEFMFATMVGVFNSVTGLYTANTAFLRFVKT--RKYAIWDIT-RP
-LKS--------------------------------------------------------
------------------------------------------YDKQNHDILKLS---YSA
SRYVNILTNRLTEVFTHFQLAPAVIQLRDVYDI---EEFRLTKFFALIQTH---TDLRGA
--YFL---VEYYPIDPKFIYIIMYL----Y-DTNELESLLSY---EKL--VDRVFRYE--
--------------------------------------Q---ERVGEN-----------E
WRNKFAQQMATL-------KYDE-------DEKSYMGTLLSMNGERVRD-VSAQFCFYAV
IIA---------------------------------------------------------
-------------------------VCMIKCRTFETLVRAFGVS-RLPPPKSEH------
--------PRYSGVKFV---------------------------TNLACLKKNFER-TLD
IVFGSNLNY--------FERCLTEIIVKLGMSTAFDSETTIELVNMVSAIFVPINKNKKL
FIFFGKKDTGKSLICNWIQELNSPDVARLT-RLEEAVERANI------TMRHNVTIINEV
NTLDSSHIKSITGNDAES-MKKFFSQEYELQRSQSLVYGATNNIIKFYSH-KSRNMDTDK
TTIDRIHAIELRGQQTSEAE---YSADSFFMMMTESKFYEGIMNCKESHSANALAWITYV
AYYHNRDQNFR--PVINVHN-RNVKAYKANVYFNNNELYAFMVRSGLTEAEG----FTMC
KEVLI---------NTVKR--SIEDKI--------------SS--T---ITKLSDFKLKF
SQHYNLALDEVSVVQN---------IQYTALIQHIQNNMSTI------------------
-----------------PSQNGI--ITRDDIDARLKLYN----------TVLDRENASVF
FKLNNKMYYDPTDGGGVYRGVCFAKEDVGSYEIRDETAG---SS--R-------------
------------------------------------------------
>Fopius_arisanus
------------------------------------------------------------
------------------------------------------------------------
------------------------------------------------------------
------------------------------------------------------------
------------------------------------------------------------
------------------------------------------------------------
-----------------------------------------------DVQPSTINLKKD-
MSEEHLPDKREVEMNFLQQY----------------------------------------
----------------NV--QPFKYSEGEMLVVLHSHTLDQHYNWPIT-QTLDSDML-KC
FSKTGHTLALDYRQ----MYFRKFALDLECICQKNQ------QC---MGHLNTYLAD---
-KIQRCV----LEKLKIHFP--M-SEPKGSLWRNHCGFRLYTS-------------IVVS
LPTHLHIAHQIS--NY----FLHEGVTIEVPSMMPLPYSSKQLVQLYLPLVPNQPKVS--
LTP----QTDDSFWEMF--E---FKHIPTEHQP-LFAIKT-------------R------
DRL------------------------------------------ISMTAGVTAREVYAL
-------------P---------------------QFY---NV-EKTV----TSESYEYF
NQFGDYVMQL----------------------VVHRQAITA---A-HIE-------INEM
----------------------TNLSLISNKYRTQLMAFMSEFNM------RYNRIQ---
------------------------------------SVHVTTFVKISSQENDGLYLQPCV
VMMHKYLLQDEQPIGMNEFITMLRHIYHNAIRQDKKIARFI-----E-------------
------FYDINTLECYDD--SWDRMMNHICWVHSKH---------LR-------------
----PYDSFEQQIDYLLSQFTHKSS---YRDFCAYIRRVSTD-----ERATTISSLMDEC
V--------------------DIIIELQLIMYSSS--TG--NHYVLE--DGTFYKV----
-IRKMES-------------LPAVFSRWFDNNPKCIDI----------L----IFML-SS
RRDEYTIPQESLFSECKFQFATSVGVFNSLTGLYTAKTKFLRFQLH--RKYAIWPLN-MP
-LQM--------------------------------------------------------
------------------------------------------YGGQNSDIFERL---EMG
MKYARIIHENLTPLFVHFILAPAMIHLRYVMCI---EESQINKLIFRLIPH---RDLSSA
--YFL---VEYFPVDPRFIFFIMHV----FVNCDGFGSFVSY---STL--ANHLFSYS--
--------------------------------------T-----PDDT-----------T
WRGKIIRILEGM-------TVTE--------GPTQMDTLLSISGQGVHN-PSRELCFYST
LLA---------------------------------------------------------
-------------------------VCILKCSTFNACVRAFNLPSDLPRPLAIH------
--------PEYEDITFK---------------------------MGSDVFQRNLQR-AIR
ILYGTSLPK--------EEANLVVGMFYLGMSTYFDPAATTEFLATLSAVFVPHNVLKKA
FLYYGPGGVGKSLICNIIQEMVGPRVGRFS-NLSQAIERANI------TAKNNVTILNEL
QEVETDKIKSITGNDAES-TKQFYTQEYEMHKSQSLIYGATNGILQFIPK-E---NDVDI
VSVRRFHAIKLTGQQINTDG----RANSLFSMMANAQVFNNTISIKVPKLANAVALLAYS
SYVLRRDKNMF--PRINEEH-QDSKQYRDEVYRKNNRLYAFMASIGIVIEPD----FSIE
WEVMR---------TLVKF--GLSDKST--------Q---YHH--K---ISSVSAFQSKF
ETQYGIKLNNTAVVPN---------FQEYDFLEHVYANMAIV------------------
----------------LSTDDAI--LTRQDIEVRSLFYK----------RVNDRDNASSY
FQRENKQYYDHVS--GVYRGIKWQNPGFWYNSKYDDIVS---MACQRSTN----------
------------------------------------------------
>DhNV
------------------------------------------------------------
------------------------------------------------------------
------------------------------------------------------------
------------------------------------------------------------
------------------------------------------------------------
------------------------------------------------------MTDLLN
WNLIAKRAN--------TILESEERVV-KKPKLE-----------L----NNMIAYK---
--TIHSKQIIEKTNEFTE-K----------------------------------------
-----------------IFNTSS---YNSYNFQVIDNIQNKKYKGNYN-LGVTL-NDFKI
FEETGHALAFNFTS----SYITPLMFDLDCLHCKQ-SNCTSPISNEIVNTI---VFE---
-NITQTI----ANVLRVPIDDVC-KNTVIFKKDTKCNLHVYTS-------------YSTS
IIFYELIRPMVESRFTG---DLQERYCVDNISTLDLPYSTKCGEEIYKPTIDLKEKNN--
-III---TPVLPFFEIPIKLNT---RFQFSQSFVLGEFTR------------IS------
QNTDWYDE-------------------------------------SVNVIFLTTPINI--
-------------P---EVYTTS---IFNTSI--------EN----------IKISQAKF
--KTSHKLLDL-----------------------YFNVSEKTENVFLDA-T---------
-IL------SELGTSEL---ELTVQ-------------------------NTLLSLAERI
AKLVFK--EL---HP---------------------------------SK------DHLF
NYLLK--FITIEDCGYTFYIIMAIIFYVIKTNSNYTKIDFECYKIAILTVLQHISNFSND
GLFNVILKNIQNFRICVRL--ENIFKDPISWF-IEIAKKI--------------------
-----EYSKYDNYTNFLLSRL-----TVYE---------TFD-----SVEQELLKLCALE
L----PL---------------------IRNGAE---SNL-FYYYS---K-GQY--IEIR
ENILLG-INQNLKIRHLTHTLMNFKNRL--EAEFQISTELAEQFTPNVIKEVWYKYLNSS
--II--PIKKPLMNLYDYFINTEIGIFNTITGLYMNYIPLLYMN--AQKAYCTIPTNIP-
INNL--------------------------------------------------------
-----------------------------P------------MNLINKYISMEYP--KNE
-EVLEKIIEKQTALYYLSVMVPGLLTLPDVIYSTIDQTEIIEKTTLIIIDDPSLENEREL
--YYLLPVIIHYKFSIAK---LV-YMSQFI----DK--LSSF---TIV-------DLE--
--------------------------------------------RVLK-----------N
TTSKFDETLEEF-------DYNP---IIAQGSKALYNTLNTK-EHPLN------TKGFAM
IVI-----------------FCILDFCD----------------DELLQTVFNGSLYDE-
------------RITCP--------EIYKTFPPSENFRLGSNNIT---------------
--------N-----YYTNKT-NINFK-----------------------------R-ALH
IIL-PKYNN--------FTESFVNIMYSLSHTFNFNSFALDDFLYFASMIYYPGSERKRI
LLMIGSQSCGKTTIQDAFYWMQPQATFSI--DSVVQG-NSGPAPELIKVYNSYLFNIVEL
KTISPDIMKTLTGGDLQY-KRQLYQNEYREMKPLAFTIAASNSIPLIPG--------ADE
AIKVRLAPFSMNCKYDNLV----KYEDNALLLNIKNVLI-KSPTFNIQEFSIEFSNLLYT
QFSLKRDEESLITPVINEQN-LTSKKLLNECLCRNNYIYNFLDRSNIIFDPT----LCIS
AKKLK---------RVITK--ALEE-----------YNESTPK--K---KLTFAYVKRNM
DTLFVNYLN-----------ANQDGYNGFGILENKNEK---------------SD-----
-----EIFE--LVS----TPNEN--CKIVKIKNFLLSN---------NYSMYDIKAKIKE
VIEEYNDFYDPIN--KIIINHKLIKKTMIK-EVELSIVSDDE----E*------------
------------------------------------------------
>GbNV
------------------------------------------------------------
------------------------------------------------------------
------------------------------------------------------------
------------------------------------------------------------
------------------------------------------------------------
------------------------------------------------------------
-------MFSS----SSSFTDNGTVDITMD-------------EKQ--IDEEEENEDEA-
FPIDRDSNVKEQELKFLLQN----------------------------------------
----------------GY--EERTCQHSSFYLTIYSRAHQKYYVQTKSTRNIQISDF-AI
F-NLGHTLQYANYY----NYARLFVLDVDCLCKREK-----HET---ISHIDENHAF---
-YVAKCA----YDEIRRSIP--E-VDPLYTIFGRECGFHIYFN-------------IPVS
FFMNTLLLKRIN--ES----LKSTNFIIECPQFMPLPYSAKMSGLRYEPLSPKKKKCHPN
INYSFTYNDKFYFYDCV--D---MSDDSYNSDTCLIKINY-------------E------
NES------------------------------------------VMYIKYTPSVKQFTE
-------------T---------------------LFYKFKYKIKSIE----YSDKSLWK
YPFEAIAEIW----------------------TKYYRDRNE---W-QVGPKHITKTLIEK
TKE------KETEDDS------VIQVELTENDKQIYSVFFLKINK------IVF------
--------------------------------LENHSDNPSLFIHYSK-RFNYINFQHYL
AAFYSYFITKI---DINEMKRFLGIIYDTN---NEIVKRNI-----L-------------
------YFDQITYKFYPEL---NEILSYLNVLFVYD---------IH-------------
----PDDSIDKIINTYLESKLNLDT----DSFIKILNSSDKI-----KYKNYLNNFCEIY
I--------------------NALKDLHLCIYTNK--EF----YVFI---NDYYDK----
------DHK-----------KLPSLHNWFDVNLYADIE--------KIT----KRIINFK
AHEF---YHDNPWCLGTHMFQTQVGVFNSVTGLVTKTSFLLKFKQL--RIFPFYKNI---
--DI--------------------------------------------------------
--------------------------------------------FINDKIIDMQ---KKS
NFCYNILKEKLTDMFMYFRVVPAIMELGTSDII---EEHDVEEMILILSEL---SDDHSV
--FFF---IDLYKIHPMFIYNTMLF----IDKYNFTGC---Y---VTL--IMTIFKQN--
--------------------------------------I-------TE-----------P
WDE-FFDIYKNV-------LFE--------KKESYMKTLQTLKTPNSNNIFSKQFCLHSF
IVS---------------------------------------------------------
-------------------------LLIIKCPKFKNYVNNFIKYYELSSEENLL------
--------NYYTSKDFKENEKLTEIQSIFNLYLKNKIKKETNAGAYLQCNKTFYKI-MKC
KIFGENLSV--------DESTFVELIFRLCSSFNFTRYKIYLFLDILTTYYLPINENRFI
NILYGTGDNGKTHWCEIINCLFAGSVCQIN-NLDSNEARSHI------ASSYSAVIVNEI
KYLTENIMKAISGNDKSD-YSTFYTQKLTPSTHNSALFGATNCVISFKNK------NIDT
ASIKRFLVIELIGKIRNDCN---ISCKDFFINFIKKEYLIGVTQNVPRVLSHYLCFLIFS
RFLDNRNSLYV--TNIDIHN-EDTENYQKEVYRENNIFYNFIHNMGLRFAPN----FFMK
SKDIL---------NLARK--YIDENNK-----------------F---IKNINQFIDEF
FKFKKVNLFNDEYVDD---------IQQENVIEYIKINFSTI------------------
-----------------SCINKY--ISNVDLQKKLSLVK----------QSTLQANAVRF
FKSQNT--FDSIL--KIYPNKMFVKQN-WDNEEHAS-DDENIINCTSSSSFPVATIINEF
DDEDDRITTTTTNLCKTSYTFSNSSNGGSVKVSSKKKAKFYTSVLNL*
>ToNV
------------------------------------------------------------
------------------------------------------------------------
------------------------------------------------------------
------------------------------------------------------------
------------------------------------------------------------
---------------MK----RSSNNTEYPGDIKQSILFDLQEKLQSNYINIPNKIELNN
YNNTNSDDN--------PINDYDENVC-NDEVITVYNNMDIINE-KTQSHQTIANYD---
--EVK---KITQNENFII-N----------------------------------------
----------------AIFSESCIPKQNDKSFTLCSIYQNVIEYVQKS-THFTLKQI--V
QMKKPHALSIDISN----LYSFPLILDIDHIRCTKQHNCDIS-------------FD---
-TISEFT----NKTHAIICDILKIRKIPMCIETRKCGIHIYFN-------------CNVS
IIMYEYIISKLTDQLSS---E--YNYLFDKTTRLPLPNSCKTLNNPYIS---FNINDNEE
DIIF---NLDAKFYDFSLYLLPEIIDESYMLISKVQTITN-------------N------
FDKRWDELE--YKNEI----LQ----------------------TSGTVKYLSQQTII--
-------------N---------------RLL-------NGN----------KKIN----
--SDEYVLFNN-----------------------YLLSLKN--NNFKDV-Q---------
-FN------WTMIDNLL---DVNVE-------------------------KCIILLANKI
ATIAYKQNDI---SDLFTMQYVKDNKNF---LFENDDERDMWYNK--TMA------ISNF
KYIYKAMCGPSETCGYCFYILIAICSYLQEQL--NIPLEKIFNNLELLLNSCDSDNSICN
ENIK------HNFEAIKST--PNCIKECSSYF-TYVNVFKIISSRES-------------
----FKITHDDNFQDTIEKSI---RETIYPDM-------TLD-----EIDE---KLQNVI
L----PY---------------------IMPAVKC--GHS-DYYVF---TTKHWDLIKIK
ESKDC-----------ISGQFQKFFI------IPKINKNVE---KIKVIGELNFNYFLNI
------PQKTINFAMYKIFINTTYGVFNTITGMYMSELPLLYFMQSHCKRYCTLPMNNIE
FSIND-------------------------------------------------------
-----------------------------N------------MQLVR-----SY---DYM
NKLFTIWNGSNSKLLTLIIIIPGILSIYNSSDNLSMETRNIIMDLINVLFDSLCENDLDF
IAEYFKKIVEFYKINFVI---ITMVMNIFARLR-----LKGI---DIN-------DES--
--------------------------------------------IFCI-----------I
NSTTLDTLLKEALNQ---INNNYDVDYKSESAVYYFDSILKKIGAQPN-----DYFNFMY
AYI-----------------WCILYKHDLT-----NGFDYDITDVSLYTSAFKHIHISS-
-SKQVDLVELMESVQISETHEKYINDQELNLSPRKSFLIGSEKYN---------------
-------INDYSSQNYVNSI-RGIFI-----------------------------V-FQE
LYS-YQEDG--------LPDELVGIITTLLFTFNFKQRNIFEYLTLLGLMYQPKNNQKKC
LIQIGGTSAGKSYINKLMSEINGISHFSM--NSCLSDKKNDANPKMIELASRYLIVINEM
DTLSHSLIKCLTGEDKYN-QRTLFSNTYITLNPIGFIVASTNSIPNIITSDRNETIKADA
AIKNRLAMFNFKVTFVEYD---RIKIPNQLLLYITNRAI-IPKIFTDQKNAIGFSNLLYT
NFIQKVNSNFDIVPIVTN---TDSIDKINQFMVKNNEVYHALEVLGIVIQSD----LYIM
QSDIK---------KLFRD--LIFEEES--------LKDGTKK--E-----------QRL
KKLFKHFEA--EFTDNRVCVNNQIVYIGLGLENSAVFK---------------IK-----
------VS---------YKQGGC--ITQSDIRRELNKYN-------DNLEKMLYLNIFSK
RYEQFK----KSN--GVYENI-------VF-E*---------------------------
------------------------------------------------
>CuniNPV
------------------------------------------------------------
------------------------------------------------------------
------------------------------------------------------------
------------------------------------------------------------
------------------------------------------------------------
-------------------------------------------------------MSN--
---------------------------------------------DTAATYSLDSLAKSK
CDEQHAKDQHDQRQGFEHFFHSLGPYDESEGGRLILKKASERYRVDDSDLPAALCSYQRK
FAESLKHDTTLLFKYDEMLIKPFITGIELD------K--SVINALTMDLLNGDPNWTKP-
-TVTGHVTHWNMYA-----SPALWETILRKHNLWTDSSCEIPIVGHQSFGD-IAPAGHPL
LFIRYSLIAKNMTIFELEYRFLKAGELIACSTGNNCGTVLSTFSVAETVYDVTTSGMSTC
INVREYFPEIMRSRIP-----------QGCSNIQPGPNSTMN------------------
--------------------------------ALVKHFTVDMDDVGT-NLPRG-------
------------------------------------------------------R---RN
KSSCAKSGIFAGTERYSSIH-------------------DQGIL-AIMNETLDKLNDIAM
ESFETKPIPKKVSA-DNNGSPDAKAPKSKGKRKSSSKSTKG------GCGSGGENKRRKK
GSEAEVVLSIDDEITSS------GFPDAEHPDETMTMMCADDFVDEGVVHGAVVPVGDGD
AEEVAL------------KEVEATVASYSTEHI--RAPVDNLADRFKSA---------EL
QYLVMYLVA----SEFRSFDYIMHYIYHRIPKKW-----LNAKNVKFLISSLGARIGRMV
-----VHED----DTFELL---QGFTVPYLK----IADNIIMGIFDTGYRFTSAL-----
H----LGGPRAQLHMFIKIHI-----VCALDMCITKRVDTLQLQELWVLETTRAASLFE-
F--------------------DDLRVGYYCA-KSC--GVG-APMIF---NGTHYV--AAI
MSK-----------------------------------------------KPW-----QG
-TNS--DTTMYPMNMSRLIYTTQYGVMNMITKRYQCSAPFSYCNTL--FGNYFRPNE-RY
--EV--------------PRDLFIALFN--------------------------------
------------------------------------------CVKPVRQSLQVYAGCRTV
RSFRTV-----------INRSNTYHEVGL---TGPEYKSAKDD-----ADW----HIEML
----LKHVGRAEPITL----FSTLMFSGIPNDWLTRVCKTV----------------DID
DLRSAAQFALLQYPRELVMVMLTRIYAPEETNVRRNFVHRCIEG------IAKLGNRLPF
WDEIPIETYHDLSVWLCKLKPHY--------GADFVKELMPSSFQNCT--KYHNPAEMIA
KIA---------------------------------------------------------
--SARANVD----AIVETHLK-KKVPDVVREPHGYNLPASLDDVVRLASSTRVWIDRPIT
--------------------------------------------DHCNDMYDWLERFVWR
IVV-PQIDPEGRISEAADGVELVRSIVTFMITYNFVEDDMHLAAAFYASLAFLGNVQRRM
LLSVGSSRSSKTTMVRAVGTLINLTEAT---IDLIDKPTDGPSPGLVATGTAQLVHQSEM
NRMKGGVFKRVVDADQIIAARNLNE-NMMRMLSAYSACADSNTIPLITEI-----EGGME
SVENRLAVLILMHRFVERLTFNQ----NPEEHIATGELPNKFDYSSTDHGERLRHTFIYM
LLYMV-TEEGVLKLSTFMS--PKHHRNAKYVSVKNCFVERIRYITQLERTPGSN--VNTA
EV--E---------TILR--DAIAANYLAS--------GGKNLT---------EIVYTNT
IERLI-------------------------------------------------------
------------------------------------------------------------
--------GKPSG--PTLPGISISKEPRP--------LPD--FM*---------------
------------------------------------------------
