# Supplementary material for: Endoparasitoid lifestyle promotes endogenization and domestication of dsDNA viruses
Source: eLife. 2023 Jun 6;12:e85993. doi: 10.7554/eLife.85993 (PMC10259472; doi:10.7554/eLife.85993)
Supplement: Figure 5—source data 1. [file elife-85993-fig5-data1.zip › Figure 1ΓÇôsource data 1/Cluster355.aa.aln]

>PoFV
MQ-DQRQTQSQY-SQPMQ--GFRRAN-VFDDASM---QDATSISSTEQMPLIVLA-----
---QTWGTDVTAECANL---SVENHDFKL--QCMTP---SGKCGAADFKTSAIGTTVVSI
RSDDCLMHGVSCGYHAAIGLNLVHRNIYVNTNTVQTAAVCCKVPKNQPLAWYCLMALQPL
NSSP-EYFINIFKNAPLN----TSIHVNQMAKIWSLGTTGVSSNTILN-DECKAALQDFM
IQGKCLES-LIKDNLPCLKNTIISAYFDQTYLDVNKNNMWLKTFIIDAGKNGTMGEDVVK
VNIGNNVAQYNVPILKFPHIDIAFLMGFLASTTL-CV-DNKTIERMPNVQIHNGLVFFGT
GHGLAFDLPNIVPEIPFASMKMYPSATQQLLVKQPFVPNVSAYVLDMK--SPAQAPIFAM
GKLHGSAKNLITNNGTVRNLCSQNQR---
>Platygaster_orseoliae
------------------------------------------------------------
------------------------------------------------------------
-SDDCLMHGVSCGYHAAIGLNVVHRNIYVNTNTVQTAAVCCKVPKNQPLAWYCLMALQPL
NSPP-EYFINIFKNAPLN----TSMHINQMAKIWSLGTTGVSSNTILN-DECKAALQDFM
IQGKCLES-LIKDHLPCLKNTIVSVYFDQIYLDVNKNNMWLKTFIIDAGKNGTMGEDVVK
VNIGNNVAQYNVPILKFPHIDIAFLMGFLASTTL-CV-DNKTIERMPNVQIHNGLVFFGT
GHGLAFDLLNIVPEIPFASMKMYPSATQQLLVKQPFVPNVSAYVLDMK--SPAQAPI---
-----------------------------
>DFV
MNQSQNV-EQRRFA------G---DDNVGDDNDFMDMNENGDENG--PCDLHDSVIVS--
--CHS-FGKPPDFCNN-SNGTVLNPPECILANCKKESGGIIECGGISY-----NKREMID
QNIPYFISGAFCEFHNQLFKKSTIACLKVGDEWKALNVPSITIK--DTRAMFPVLSLQPL
NSSPKVFYEMITDSSLLYHGEKCKDDIHVLCTLLSVGTTAMTSGPAMSQVRENYFTRLWM
DNASKWSR-VYSDVMKKYEHDYVHLYFSNNYLKKNKNLKFLQRVKEN-----------ST
FETYLQYTIYKTPITMFPMFDILNIKSFLPSITRN---ETNVTSVLHNIQIIDGNFVYGT
GNGVKSSFPFAGDDQY-MSIEHRDPKFRKIINERKFFHNIEPLKLDSIAEKSSPLSIFPK
HENK--FNSVMHPNELNNRSFL-------
>LbFV
MAQEQHSVQIQRSAPRLGEQH---DDRMFDSENY--NNDKENENE--ECNKHIPYIMS--
--IQQ-ITKKS---TD-GINESISVPKCIFHVG-------NRCGTVNL-----DRKGGLD
TSQQSLLIGNFCEYHFMKYLNGIYVSFSEGTNLSFLPINYNLVK--NPMALFPIVCCLPI
NLPQQDITAMFESS--HLNGEHLQDEVTYLSKLISLLVKDINIEDNFNTHADNMFSQRIL
EYTVAWRH-KLQEYLGFWKNDEVNLYFTSDYLEKNKKQSFLLSLKRIGKKI-EFPN--TT
SEDDIDIVGYKVLIKHFPIFDILTIKSYECCMYSD---GSTLESTLPNIQIFNGMLYYGV
GFGLTNQFPYNTNEYN-KSIEYRDLLLSKQINHRPILSNTTPLFIDGMAVSSKKKAVFVV
SS*--------------------------
>PcFV
MS-NPTQIQTQTQSQSFG--GARNISSAYQGV------GAAGVSGQDDCNIEHLY-----
-NTVVMSQKTSNSCLLKSYQSRDNVPKGL--TCLVN---TPSCG----------------
-KDGNITIGPYCQYHAKNKLNMTLVKLYNGNTITLETVANKQIDGDQPIAFQPLWCAQPA
NQSA-KYYRDLFERNPSY----DIDGTQVLAALFAFGTKTIGGKSQPPSDADRNELLKLI
ARSTTYQP-ILAEYEDCIRYNSANLYFTEKYINDNRSNSFLSKIIKYRDNSKT-----FA
LGNSEQLHKYVVPYPEFPFVDALTMLAFRTSIQYDCIESDRHTTHIPNVQIINGLYYHGM
GFGMKQGISSIENATY---ANTYPIKYESQLKNIPTCANFTVLTLDAISVGPQRKPIQML
DR--------------NQTICYNSRAPEM
>EfFV
MN--QNQNLQQTFSMPAGINNYNSGVPTFTGQPL---GERISVNAE-SAKVGFIYSFSDK
YSKYATNGSAGNACYFTSAENSENVTFKYNKDCIFKSLSGSQCGNLK-----QGELWKLD
RSTEYLLYYLCCPHHFARLTNTIAMNRINNDKTVQNVLVPYTFQ--SAHVIMPLVSMLPV
GTSAATIYETYFKHKAID----EES-EKILLYYSSLLAVAASSPTEGHTDLEKELLKTLL
DISQAYGNTVIS---EHMKTARIRLIHTQEYLDTHKNEYLV-RVMQDQYKNT-------E
VKTDDGMVVYIVPLQALTFMDQLFIQTFSPAHD-----TTNNVSQFPSIQCINGVYVGGL
GFNDSSTYSNRNTNLKF--ATCYSPDVQGLLNSLPMYHNQNTVYLDYES--PEAIKVLRN
RP----VRNVIDNLDVNAIVALKNVLQ--
