# Supplementary material for: Endoparasitoid lifestyle promotes endogenization and domestication of dsDNA viruses
Source: eLife. 2023 Jun 6;12:e85993. doi: 10.7554/eLife.85993 (PMC10259472; doi:10.7554/eLife.85993)
Supplement: Figure 5—source data 1. [file elife-85993-fig5-data1.zip › Figure 1ΓÇôsource data 1/Cluster228.aa.aln]

>HzNV-1
MEPMECKPSTCIESGVGGVGGEEFTTPTITTTAAINAVGSDSNLNLNPSNLNPINNIN--
T-TNPT--TTT-TATTATTMATNDTPPTTATDAANATIHNS--------------ASASV
SAST--SASSISASVST---SASVSASTNDCN-----SADELMSTLRQKLVRLK----ER
V----------FKNCKSKLPTWNNTDE---------TINMVRSQSCINRCFFKLAEMDQL
SN------FRLSNDAGLFMDLCAGPGGFTEYLTYKN--WSNFGIVLQHRDLPVQIEKLPN
PA---AVKVYT-----VDLLNAHDRDRFRHD----M---GIVKVDLVVADGSIDCRGREN
LQEPLNYDLIRAQVDVAFDHIKVGGNFVLKTFDAFTNQMLNLYYEIYSHFEEFTVVKPNT
SRPANAERYIVAMNYKGAIKKSQ-HAPFYNNNHN----------NQHQKFESYKSFHYE-
--------LVAKLAQRQISALHDLLKQTKNTP-----LFENGYMFMKNAKCTKTLFSVTP
KLVDSLKCINTVDPDLLKCTRRVLADSKSDHIGFITTSNEPHKLRVKLAKDDGGRRHQYD
YGASAFTGTGGGAGFDAGIDGGRRGGGAVYNCVRNQNQLSLNQSLYKQQ-QHHNQYPYST
KNNGHCSTGGNNNNNTANNNRGHRYANRRAKQFPHFYYYFNKSGARVTAVHVPINQLKNT
HKVQCRVVHSMQVLSDYTVSFTLPPGVVMFALFNIDHKTKRLYNVRLLDLMQTYNANYSG
DSLQVRKKIVKEFKYLYSIGQQDPNGNCDINQRETAGDANYHYNTNYNNTTTNNARESKF
DTDVLLNGRGSFNMCTKYITVLDTRGGDLVEDDLEFGSEINQQQEQQQQQQQQPQHAPSG
YIPVHSDTVETDPNG-GGCTSSLPSLDIHPMPSSAKLHRASNVMCLDKSEEFVDCALIDD
KPIVQYAQRKDSLFEAPMNLDTDDTIMDTMEEEVVESGGPSTGSSFTSTGTVATNVIYPS
SVSAASTAKVNQSHLMYDWCDNDFSF*
>HzNV-2
MEPMECKPSTCIESGVGGGGGEEFTAPTITTTAAINAVDSDSNLNLNPSNLNPSNNII--
NTTNPTTTTTT-TATTATTMATNDTPPTTATDAANATIHNS--------------ASASA
SAST--SASSISASVST---SASVSASTNDCN-----SADELMSTLRQKLVRLK----ER
V----------FKNCKSKLPTWNNTDE---------TINMVRSQSCINRCFFKLAEMDQL
SN------FRLSNDAGLFMDLCAGPGGFTEYLTYKN--WSNFGIVLQHRDLPVQIEKLPN
PA---AVKVYT-----VDLLNAHDRDRFRHD----M---GIVKVDLVVADGSIDCRGREN
LQEPLNYDLIRAQVDVAFDHIKVGGNFVLKTFDAFTNQMLNLYYEIYSHFEEFTVVKPNT
SRPANAERYIVAMNYKGAIKKSQ-HAPFYNNNHN----------NQHQKFESYKSFHYE-
--------LVAKLAQRQISALHDLLKQTKNTP-----LFENGYMFMKNAKCTKTLFSVTP
KLVDSLKCINTVDPDLLKCTRRVLADSKSDYIGFITTSNEPHKLRVKLAKDDGGRRHQYD
YGASAFTGTGGGASFDAGIDGGRRGGGAVYNCVRNQNQLSLNQSLYKQQQQHHNQYPYST
KNNGHCSTGGNNNNNTANNNRGHRYANRRAKQFPHFYYYFNKSGARVTAVHVPINQLKNT
HKVQCRVVHSMQVLSDYTVSFTLPPGVVMFALFNIDHKTKRLYNVRLLDLMQTYNANYSG
DSLQVRKKIVKEFKYLYSIGQQDPNGNCDINQRETAGDANYHYNTNYNNTTTNNARESKF
DTDVLLNGRGSFNMCTKYITVLDTRGGDLVEDDLEFGSEINQQQQQQQQQQPQPQHAPSG
YIPVHSDTVETDPNGGGGCTSSLPSLDIHPMPSSAKLHRASNVMCLDKSEEFVDCALIDD
KPIVQYAQRKDSLFEAPMNLDTDDTIMDTMEEEVVESGGPSTGSSFTSTGTVATNVIYPS
SVSAASTAKVNQSHLMYDWCDNDFSF*
>AcMNPV
------------------------------------------------------------
------------------------------------------------------------
--------------------------------------------MLQQKLNKLK----DG
L------------------NTFSSKSVVC-----ARSKLFDKRPTRRPRCWRKLSEIDK-
-K------FHVCRHVDTFLDLCGGPGEFANYTMSLNPLCKAYGVTLTNNSVCVYKPTVRK
------RKNFT-----TITGPDKSGDVFDKNVVFEISIKCGNACDLVLADGSVDVNGREN
EQERLNFDLIMCETQLILICLRPGGNCVLKVFDAFEHETIQMLNKFVNHFEKWVLYKPPS
SRPANSERYLICFNKL--------VRPYCNNYVN----------ELEKQFEKYYRIQLK-
--------NLNKL--------INLLKI*--------------------------------
------------------------------------------------------------
------------------------------------------------------------
------------------------------------------------------------
------------------------------------------------------------
------------------------------------------------------------
------------------------------------------------------------
------------------------------------------------------------
------------------------------------------------------------
---------------------------
>HgNV
----------------------------------MQLSQLKQRVRSRNYRV-PTPEQLRH
CGFHPNKFATKVTYGFKYHV------------MANITLKPD--------------DVYQL
PTNTSIQGDILDKLLQSTTTNYNRGYDKQTVINYDEVRSPIEKNTLQKNMMGKK----PE
EIIA-KNRDLVNPFCYKLFPHW-----------------------FLNRASMKLSNLNYS
FDNIIGKLLSDTNKKVSFADLCCAPGGFSYYLMNTFCRKYMDIYMTTMENVGTYLKISPK
VEQLQCKSNVC--ISFGDICSKDNRLCF------KNIVGSENTLDFVLADGGIDFSGNEN
HQEFMSRKLYLSQMIMGLDLLKPTGFMICKFFDLYSTFSITLLFLLSFLFEEIKICKPMT
SRQGNSEKYILFKKYKPNCKIIT-HMKEVLDTELSFDMYKLHMINSLVNIEEAYRFGFAQ
-FLDDITEINKKLAMKQFIALQKYNGVVKIIQHHMNLE----HDYMKMWHSTIK------
------------------------------------R*----------------------
------------------------------------------------------------
------------------------------------------------------------
------------------------------------------------------------
------------------------------------------------------------
------------------------------------------------------------
------------------------------------------------------------
------------------------------------------------------------
---------------------------
>PmNV
-------------------------------------MTDRSKIRYTPYHNRISDQTLLQ
CGIRPSSMNGA-CYEFAHPVK-----------TNDIVIRKE--------------TIYNL
PINKTDEF--ITPKIDI---------AKKDIL-----ENEVKIKWIIQKLNAEK----DK
LEYT-KSKGYLIDCFKNVKMPI-----------------------FLNRASIKLLNINYV
FHGKIKNAID--SKFCNFADVCCAPGGFTYLIKKTNPKSPVTSHMFTMPDVGSYLKMDVR
VLKL---KNIF--ITYGDITLKSDRDDF----------ACNIVVDFMLADGGIDFSGREN
EQEVISKNLYVSQLLLGLKIVKEGGFIVCKFFDMFTRFSTCLLYSLSFCFDSIEICKLMS
SKAGNSERYILFDGYKVNTEIIE-LFESINDKLN--------SKENVTSFADTNDCRYRK
-FANYLTTINKSLANTQLTALQKYTGKIEIPPENVKACNNTGYLHCKKWQTYIK------
------------------------------------K*----------------------
------------------------------------------------------------
------------------------------------------------------------
------------------------------------------------------------
------------------------------------------------------------
------------------------------------------------------------
------------------------------------------------------------
------------------------------------------------------------
---------------------------
>NeseNPV
--------------------------------------------------MDIKFAKILK
CKRK---------------LFCDDTESVTSNDNKMAKINNTDNILGSLKQYNILKTDYEI
STN--DKTDEVLPKIVIE--------NKLNWLINNHDESPLRINILREWLMCGKYDSNDQ
TMFCDKNIVHNILHFKSIFDNIDKK-KLCDARARSNPFELVGKAFFINRGAVKMANIDHA
TNFVFTRLNDGSNELIYFADVCAGPGGFSEYMLWRK-KWNIKGYGMTLREKNDFQLNRFY
DNFSETLHPYYGPLNDGNIYNSQNQKGFCEM---IMKDTEGKGVHFMMADGGFSVEGQEN
MQEMLSKKMYLCQCLIALMIIRIGGHCVIKFFDIFTPFSAGLVYLMYRSFNRICIFKPHS
SRPANSERYLVCLSKLSNVSDVITYLSEINEKISTN-----DRDNDVTQIVSLNEFEYET
CFKKFLIDSNNDIGNNQITALSKIFAFCNDINLVEPFAINNI*-----------------
------------------------------------------------------------
------------------------------------------------------------
------------------------------------------------------------
------------------------------------------------------------
------------------------------------------------------------
------------------------------------------------------------
------------------------------------------------------------
------------------------------------------------------------
---------------------------
