# Supplementary material for: Endoparasitoid lifestyle promotes endogenization and domestication of dsDNA viruses
Source: eLife. 2023 Jun 6;12:e85993. doi: 10.7554/eLife.85993 (PMC10259472; doi:10.7554/eLife.85993)
Supplement: Figure 5—source data 1. [file elife-85993-fig5-data1.zip › Figure 1ΓÇôsource data 1/Cluster359.aa.aln]

>HzNV-2
MPSTTNTSRKTPKPASKRFSTGNFTNWDSPNSGIVRLLSDAKCRVESYKELPHRKYNQCD
YKRWMSHYQP--MQYRYRCYLDIEPTGKMYALECG--VEAVPGIRDLTVLVVDSTVAQLT
DEHIRSVYEQLEEGLDIRTDSIYARCVKSVRTDLHLQVFDELHSRFGSSILYIAHNGFQY
DFKIILDLLRRND---RAYWSDMAFSDSLVMMKN--RKGDAKISSYTNSALFKMIQSDWQ
NYY-LLTKMHSSIGDVLMMAIWTTSLGVYEAGSRVAVCTGARLCDVYKKAVAVRKPSRLV
IRNPFDKR*
>HzNV-1
MPSTANTSRKTPKPASKRFSTGNFTNWDSPNSGIVRLLSDAKCRVESYKELPHRKYNQCD
YKRWLSHYQP--MQYRYRCYLDIEPTGKMYALECG--VEAVPGIRDLTVLVVDSTVVQLT
DEHIRSVYEQLEEGLDIRTDSIYARCVKSVRTDLHLQVFDELHSRFGSSILYIAHNGFQY
DFKIILDLLRRND---RAYWSDMAFSDSLVMMKN--RKGDAKISSYTNSALFKMIQSDWQ
NYY-LLTKMHSSIGDVLMMAIWTTSLGVYEAGSRVAVCTGARLCDVYKKAVAVRKPSRLV
IRNPFDKR*
>HgNV
----------------MGFIF-NFHTAKVVKPVVLSAVLD---------DKFH---NPKV
FTK---NVNVNNINESNVAFFDLEPDYIIGSVE-D--GTYIPNIREWAILHQNK------
---------------------EYEYK-THTNYTETINEFWKLYQKLN-YPYLIAHNGFSF
DFLILIAHIYRYLQDPFAKIKNFNIFDSYVFIKPYNI-------KYSNMDLFLHYKHKYL
EYDRLQYNQHEALADVKMLSLWFTYFLKLKFIW*--------------------------
---------
>PmNV
----------------MGFIF-DFNENEVIEPVTFNPAYD---------NIFR---VPII
LKN---ENNPNNL--KNVILFDMEVDGKIGTVNKK--YTYIPNIREWSVIKLTVPF----
--TKEDVMAP----S-----NLFEYK-NVISNWDAIDAFCYLYEKLN-YPHIIAHNGCKF
DFLILIANIHRYIDDVS-ILTKMKFFDSFSYIKSYMKSNPLRLDSLKNRDIFLHFQNEYK
KYAHIVRREHHATEDSQMMGLWLIQLYKTKILI*--------------------------
---------
>DhNV
----------------MSFSI-NFKTYTIVKPIILDNLNN---------QLKS---IKLN
FSKYIQNSLQIIANSSNLMFLDIEPTSKLGILPGDNTTYYIPHIRELALVLISTTDFIES
--NQTNILEK----I-----KIYTFL-DIKNYNTLMNTFLEIYNQWN-APTLVAHNGNNF
DFIILKAHCHRYLPTEKTKKLKFKFIDTLIDCFKAKYSGILKIQTLTNSNLFKHYINSS-
--DELLSKLHTAEADTLLLLKWYKQHLKL*------------------------------
---------
