# Supplementary material for: Endoparasitoid lifestyle promotes endogenization and domestication of dsDNA viruses
Source: eLife. 2023 Jun 6;12:e85993. doi: 10.7554/eLife.85993 (PMC10259472; doi:10.7554/eLife.85993)
Supplement: Figure 5—source data 1. [file elife-85993-fig5-data1.zip › Figure 1ΓÇôsource data 1/Cluster416.aa.aln]

>DiNV
-MPIETYFISSYVPKP---TVHNVIKESNDGYKLKSYKKGDVIPSLAVEFQMLYDQKYTH
ILNAP-GRLSDILVTAKEYKLICLDSRMGKYVAEYCSKVRSENV*---------
>DmNV_mau
-MPIETFFISSYVPKP---NTYTVIKESNKGCKLKLYNKGDVIPSLAAEFQMLYDQKYTH
VVNAP-GRLNDILVTAKEYKLICLDSRMGKYVAEYCSKFRTENV*---------
>DmNV_kal
MPRLETYFISSYIPKP---QPRIMPNKPNDSYKLKTYKNGDTIESLSREFQRLYEQKYTH
VANVP-GRLDDILQVAYEYKLICLDGRMLKYVAEYCSESRCEILQET*------
>DmNV_tom
--MAKCNFTSDFIPMP---QTKFEVLPINEGYKVKIYTSSDEIESIRAEFETLYNQKYTH
VMNMP-GDFNQILCTAKHYKIICLDRRLVKHVSEFCSRRQLLCSADEELNAIQ*
>OrNV
---MHSQFTFDFVPMP---DIAFNVLPKNIGFKVKRYLHTDEIPCIREEFERLYHNGYTH
VINMP-GNLNQIICAAKHYNIVCVDYRLLKYVSEFCSRQRLV*-----------
>GbNV
-MMIERNV--YYYPNNEFLSFKSFKYERKRDLKIKIYKKTDYIEHLLAEFLKLKKQKYTH
ILYMPYSDFTEILEMSKLFKIVVIDSRSVKHIINKNKIQ*--------------
