# Supplementary material for: Endoparasitoid lifestyle promotes endogenization and domestication of dsDNA viruses
Source: eLife. 2023 Jun 6;12:e85993. doi: 10.7554/eLife.85993 (PMC10259472; doi:10.7554/eLife.85993)
Supplement: Figure 5—source data 1. [file elife-85993-fig5-data1.zip › Figure 1ΓÇôsource data 1/Cluster8.aa.aln]

>AcMNPV
-----------------------MNED----TPPFYFISVCDNFRDNTA------EHVFD
ML-------IE-RHSSFENYPIEN--TAFINSLIVNGFKYNQ-----VDDHVVCEYCEAE
IKNWSEDE----CIEY------AHVTLSPYCAYANKIAERESFGD---------------
-------------------------------------NITINAVL---------------
--------VKEGKPKCVYRCMSNLQSRMDTFVNFWPA---ALRDMITNIAEAGLFYTG--
RGDETVCFFCDCCVR-----DWHTNEDTWQRHAAE--NPQCYFVLSVKGKEFCQNSITVT
H------------------VDK------RDDDNLNENADDIEEKYECKVCLERQR-DAVL
MPCRHF--CVCVQCYFGL----------DQKCPTCRQDVTDFIKI--FVV*---------
------
>CpV
--------------------------------------MDIYENRLNSF-----------
---------KY-W--------P-G--HEDKEKLALMGFYFSG-----MGDQIVCHYCKLD
LYNFATGA----EDSV-----RDHKRYSPHCPFLLNNTTHYINTR-----F-ISPRI-IS
S-----------------------------------------------------------
---------NYPLLTPHKGDYSLLEHRINSFQ-NFPA---SLKSLVSDLSANGFYYTN--
IGDAVCCYACLIIAK-----DWTMNSDVRQIHVRL--NARCPLLQLAALNHNN-NS----
---NDNCVVNT--------PDK---P----VPSAPSPDDHHYALPKCLKCKQHYI-DAVM
LPCHHY--CVCQKCALTV----------T-QCVACNVFTGGFFAVKIPYNKLN-LVEHER
IPNRV*
>HzNV-1
----------------------------------MNEIERI-----ETF-----------
-------TSSN-W--------KDS--MILGMKLAKTGFYFCG-----A-NILKCTFCKCI
-LLWNSKE----YQEFVNKPQLIHIRLSPTCEYAY-------------------------
------------------------------------------------------------
----------ANLPMYANPQYRYFKSRLDSFIGNWSV---FKRPTPIALAEAGFFYAG--
MVDCTKCFYCDGGLN-----DWNPCDDPWEQHAIH--FDRCVFLLYKKGPLYVESIKKRI
LGELCWLLLLL---L--LF-*---------------------------------------
------------------------------------------------------------
------
>HzNV-2
----------------------------------MNEIERI-----ETF-----------
-------TSSN-W--------KDS--MILGMKLAKTGFYFCG-----A-NILKCTFCKCI
-LLWNSKE----YQEFVNKPQLIHIRLSPTCEYAY-------------------------
------------------------------------------------------------
----------ANLPMYANPQYRYFKSRLDSFIGNWSV---FKRPTPIALAEAGFFYAG--
MVDCTKCFYCDGGLN-----DWNPCDDPWEQHAIH--FDRCVFLLYKKGPLYVESIKKRI
LGELCWLLLLL---S--F*-----------------------------------------
------------------------------------------------------------
------
>DmNV_tom
-----------------------MSID--------HTKMNCELTRRDTF-----------
---------KD-C--------PVS--FIDGNILAKIGFIYLG-----FDASVECHFCKVR
IHKWQESN----CPIS------DHIKWSPNCPLIRRAPTNNIPID-----G-------DS
LNNIL--PEVTYDECGARKH---------------------------E------------
----------LLKIAPKYPQYMKESDRLESFE-DWPI---SLLPRPEELSDAGFFYDG--
TGDRVKCFSCDLRLK-----DWSSEDRPWEQHALW--STGCHYLDLIKGREYIDFIKKQK
HTNEFANIESA---------------FNAL--SIEEQDNVKNEERLCKICRISKF-DVVF
VPCGHV---ICVKCSTNV----------T-TCPMCRSAYEKVIRI--YY*----------
------
>LbFV
-----------------------MEQN--------YRIEELRLKSFEHA-----------
---------IE-W--------PLI--FLKADLFAKAGLYYIG-----ENDSVKCFECNVT
IMKWEEDD----EPLA------CHKRWSARCRFIRKIACGNVPIG-----I-------DP
NTVPI--PKRSYDVCGSSSSIPAAEINVCGGRGGGGDGIDCCGIYTDEF----LKETKKN
TKKELKKNGIIKSKKSYYPNYSTNESRLITFE-TWPK---AMMRIKEQLSNAGFFYSG--
NGDKVLCYQCGGSIN-----NFELHDDPWIRHAKE--YPNCLYVFLVKGQDYINRIQDLK
INNLNSCLENV---S--LDVDNKKNDINSITTVIDNNIVTNDDGRICKICYNEEI-GVVF
LPCGHI--VACIKCAPGM----------M-NCPVCRKPVSMNIRT--FFS*---------
------
>ToNV
--------------------------------------MESEQNRRNTF-----------
--------IGT-W--------TNN--NVDFKKLALYGFYVYSHNNSPSSDTVKCFFCDVE
ISYWEPGD----NPLR------EHLRWSPNCKLLRRIENNNIPIDAEEFNRSLPPVSITS
STLPIEYRPHSYPE----------------------------------------------
---------SSPEPENIKINYNKITDRLLSFA-DWPK---YLFQKKNELSAAGFYYLG--
VGDQVKCFSCGGGLK-----DWELIDNAWVEHAIN--YPKCKYLIDSKSADFIENAKNLK
IKQQ-EISKNV--------MDKLMVEFNDIDL---NKNKPIDESNLCKVCMDSKCSDVVL
IPCMHV--CVCITCGYSL----------N-KCPICTAPINSIKKL--YFS*---------
------
>NeleNV
-------------------------MS--------RNIYRYEKKRLESF-----------
---------DS-W--------PVK--YIKSEDLAKSGFYYTG-----ISDIVRCFDCRIE
IKHWKEHD----DPTY------EHRRWSERCRMVREITCGNVPLE-----L-------NN
DVKTIETRSRCSDVCGIAESFANIKINAK----CQLPSIDVCGITES------FANIKMN
YKYQL----PNSSEIAIYPQYKNLQDRQSSFE-EWPI---SLKSLKTQLAYTGFFYTQ--
KGDVTICFHCGLVLK-----DWYIHDTPINEHAKW--FDKCKYLTTLKNCDSLVNLFVIC
IHIWFFCLVYN---------------------------------------------FILF
LEC*--------------------------------------------------------
------
>NeseNPV
------------------------------------------------------------
------------------------------------------------------------
------------------------------------------------------------
-----------MST----------------------------------------------
---------CVQYGKPNNATFSTIAKRLESFK-IWPV---SLSQSPRELAEAGFYYTG--
FNDTTKCYECGVTLK-----DWMPEEDIWEQHVKW--SPNCYHVQKSKGFLFINHCLNVL
QEKKVNIPCST--------SQNKKNIF---TG---SSQDESTINVLCKICYEKKI-DSVV
LPCGHV--VCCFKCVLKL----------H-VCVMCRKKIKTAKKI--YFS*---------
------
>OrNV
-----------------------MPTD--------ENIYELVTFRINNDGDDGGDENVGD
VNNDDDADAGE-HTSTYNSDSAIA--AATVTVLAPVTTSFDG-----EFSIMQEMIARLE
LLAMNEDE----SSSL---SRMDHGNNDES-SSLSRMDHGNNSSGSNNVAI-------AP
SAPPLDEAEATQT------------VNVSTQMTM---DIPPEEIYDEEDEAAAEAARRMV
NNTGLARHSTRGKSSIVYPAYALLQERLKSFA-NWPI---ALIQKPKVMADAGFYYTN--
HGDQVVCFSCGLGMH-----RWLPEDDPWEKHAEYNIRDKCSYLYMMRDAAFIAKCKRRR
QRVEATPPTLT---S--IAVKTQATD--DDDDDDDDKAEVKVVPPKCNYCLEYDC-SIVF
VPCGHF--TSCSQCSFAF----------T-ACPICRRDISDKIKI--FW*----------
------
>CoBV
----------------------------MGTRFFLFNDLFIESRRLNTF-----------
---------ID-W--------PITN-QLAPSELAKNGFYHIR-----YKDAVACVFCNIV
LCGWEYTD----TPDG------EHKRLSGDCKFISGEKVGNIT-----------------
----IEVEKHL-----NAAN----ITALGD----------------------------PH
YHHGINGHF-SDQEKREETFKSRSKTTFPAYE-MWP-----SYLEPKVMADAGFYYCG--
IGDSVRCFKCSVGLR-----NWERHHNPIMQHLKY--SPDCPAVHKEQIINPYNYDEI--
------------------------------------NGGDDTKPFAIGQPTQETINIIVD
DFYRTSHLVEGVSDIGEDKIKDAIRKHLVGEGRMFRSQTEFQDAV--LYEMESQYLK*--
------
>LdMNPV
-----------------------MNST---------------------------------
LLSA-DLAPPA-RLKSM-NAVSLT--HDEKAELARAGLFYTG-----DKRRYECAYCAFF
MKKMDARA----VEYH---------AFSA-C-----------------------------
------------------------------------------------------------
-------------PKSLERLRGDERRRAASFR-AFKAGCGKYGSDANALAACGFFYNG--
RCREAQCSRCGMVVV-----KLQRGDDLNYIHGVY--SPRCAFVVKPTAPSAP-------
-------PAAP---S-----------APPDDDDALRPPEVYEDDINCKICFERPR-NVCF
LPCRHV--CACAACARRC----------A-ACCICRQTILNKMEI--YLH*---------
------
>EfFV
------------------------------------------------------------
----------------------------------------------------------MT
ICCLEERE----DPQD------RHRIWYPRCKMLNNIDDANVPLTT--------------
-------IKGGYDVCGPYSPPNYDY--------SQYSNVDVA------------------
--------ALYLHASAVHPTYMRCVDRLCTFL-NWPV---FTFQPKERLAEAGFFVSVNK
RRDKATCFYCNGTLT-----N--PRDDPWIEHAKC--FPSCSFLRLIKGSEFISAIGNHA
EQVKTNFVCTY--------------------------------------SKQQPLENHLF
------------------------------------------------------------
------
>HgNV
MQSTNQCHGPFLCQSSEVTPSPVMHTHQYCSPSLGSKSLLHESERLKTF-----------
---------KT-W--------PLSASFISPQDLARNGFYYTK-----CQDHTACIFCHGI
IGYWERGD----VILD------EHLKHFPHCEFAKSLQTGTGQVYN--------------
----VGI-EHNYDKVFNEHHEK--LLNVQ-----------------------------PR
LP---SKPV-MSQVQRRQTFHRKI------PD-TWD-----ES-RIESFVKANFHYTG--
MSDMVGCDTCGGYLI-----NWVQDEVPLIEHLRH--FPHCSSLHQVTEIVDISKC----
----------------------------------------HNKPTEIPALSDEDFDVVLD
SPNAQE--LTG-RKPGEDT-VQAIRDFVSMNGYLCRNMWKLY--S--IYDY*--------
------
>MdSGHV
------------------------------------------------------------
------------------------------------------------------------
------------------------------------------------------------
------------------------------------------------------------
---------------MHYPQYHQFSDRLATYN-KWYM---CLVKGAGDLARAGLFYTG--
FRDETCCFNCGVYIR-----NWRSRDNVLDRHEQM--SPLCSFVAELRRHQ---------
-----------------------------------QIIARDEFERVCKICYDDDI-AVVH
VPCSHA--VSCLRCSLKM----------Y-TCPLCRIDIEARIKI--IKK*---------
------
>PcFV
------------------------------------------------------------
------------------------------------------------------------
------------------------------------------------------------
------------------------------------------------------------
--------------------MVLLSERLNSFG--RPR---DITNIIKDWAQSGFFAAG--
--EVWICYMCGIEVPMANLVHTFNETDPWKLHARF--SPKCYHVFVVKGQEYIDKYRPSP
NTTRPISLPSPKSPLPPPPPQKKNSTSTVATAAAASSSTTTTTTLLCKICFDNIL-EIVC
LPCGHM--FSCAKCSPTL----------I-ECSICKTAISLIVRTKIA------------
------
>PmNV
--------------------------------MDCSDKLRFEHERLKTF-----------
---------KN-W--------PA--LYVSPKELAKNGFYYTG-----VEDVVMCFYCGIG
LHHWFKEV----PAIE------HRY-NNSECDLLNNKHSTP----N--------------
----IEIVETLYEVVENDDD----IK*---------------------------------
------------------------------------------------------------
------------------------------------------------------------
------------------------------------------------------------
------------------------------------------------------------
------
>GbNV
--------------------------------------MNFETERLKTF-----------
---------KNNW--------TCD--KVNYEYLARIGMINVG------DHITQCVFCKKL
YQWTKYSEKIHGTAAQ------QHYKSNPRCPFFLYNKLNVSR-----------------
-------RKKTFPV----H---------------------------------------TR
YA---------QT-----------ENRLLSLY-HWPY---QNSHDVVDMADKGIFYIS--
AFKLLICFYCGILVD-----ESSKINITPLNIH-N--ESPCAFLK-EKLKKEITNCL---
----------------------------------------KNKEITCSVCLTERPNIV-T
FPCRHC--CCCNECFGKLK---------KTQCIVCRSKILNFIKI--FYA*---------
------
