# Supplementary material for: Endoparasitoid lifestyle promotes endogenization and domestication of dsDNA viruses
Source: eLife. 2023 Jun 6;12:e85993. doi: 10.7554/eLife.85993 (PMC10259472; doi:10.7554/eLife.85993)
Supplement: Figure 5—source data 1. [file elife-85993-fig5-data1.zip › Figure 1ΓÇôsource data 1/Cluster312.aa.aln]

>DiNV
-------MSFVS--------SPS----PRNNSKAMTPVDELTHNRIVYTLQRSIPDLPRI
ITEISEQKNTSSNIELNNIVSDLISQFQDICSQPTSNYRNNDNKLQILNAEIDYVKELYI
KQSGGLKASIENLKTKYSNCSRLLDEATKSLYRTNKDLSDLKIS----------------
-------------------------NDYD-H-------------------NNDLELQNEI
MVLKNDALKLKNVIAQLQTEKTQMDVALNEMKTSLNAEGQKQVTLKTTEL-----QTKEL
NDLNILLRVIHPESNGTDIGIMLSQIEAYLISTKSLNDTIEKLKRDITSMSQKHQESNEM
LSDCLQNEET-------------------------------------------TKKYQNS
LQEKISELN-------NEKITLQNNN------------TDTVKAYNDLKNLYAQLSERVT
QIIHEYRNIGTNNESNSQ-LLYNLLTVLYDKQVSFAQPADIITVTIENVDDGDD-----N
DNARDIPTDDINNGDDDDDDNDDNYDDANDGNSLDSNGSIYPNTPGSTIENLREIASSLI
PKSSQLTPTES------------------LRSSPEPTLPLTPIPQLNVATLTPPPSSSSS
-SS--ITQRKRKSTQPSIETYLMG---PENDDDITDNTCISDNT-------NV-------
FLNKR-VKSPNDN------*----------------------------------------
------------------------------------------------------------
------------------------------------------------------------
------------------------------------------------------------
------------------------------------------------------------
---------------------------------------
>DmNV_mau
---------MSS--------MAN----ANNNTQTTQSIDELTHSRIVSMLQRSIPDLPRI
ITEISEQKNTTSDIELTNIVNDLIIQFRDICSRPMSNYKNNDNKLMILNAEIDYVKDLYI
KQSGGLQASIDDLKTKYSNCSRLLDEATKSLYRTNKDLNNLQVI----------------
-------------------------DDRNHH-------------------HKDTELQNEI
VSLKNDAIKLKNVIAQLQTERTQMEITIGEMKTSLNANGETQIELKTKEL-----QTKEL
TDLNTLLRIINPESNVTSIDVMLSQIGAYLNSTKSLNATIDKLTRDIMIVSQKHRDSNEK
LSNCLQNEGN-------------------------------------------LLSQQSS
LQEKLTELN-------DEKSLLQNNN------------TSTLKLYNDLKTLYIELTDRVT
KIINDYRSIGKNDDPNSQTFLFNLLTVLYDKEVSFARPEDIIALNKANDNDNVL-----S
------DTDDANNNDDI-----SDY--------EDPLYSEIPRTPGSNIENLHEITML--
--STLPTPSQS------------------ERSSPELTVPLTPRPQTI-----TPPSPSLT
-SL--TTQRKRKIPRSDATDYLMG---RNDDDTF-DNTCGILNN----------------
-SNKR-AKSPDQT------*----------------------------------------
------------------------------------------------------------
------------------------------------------------------------
------------------------------------------------------------
------------------------------------------------------------
---------------------------------------
>DmNV_kal
MNVADTPIGYPNGLDPNIQKSQNVDNIESGVTSINNNIDNTTRQRILYALQRAIPDLPKI
ITELTNQKHTTPEFELNNIVDSLIGHVQIICSQPASLYTENDYKLRVLNAEIDYVKELYI
QNSGGLQSAIDDLKVKYSNCSRLLDNATKSLYRTNADLNNLNVS----------------
-------------------------QK------------------------NSDELTTQI
TTLQAEAVNLKNVISQMQTERDQMLKSMQEMS-EINESGQRQKILRSEEA-----QAKER
RDIGILLRVINPESTSSDIDEMLTQIHEYLISTNTLRNTIEKLERDLTVSSNKYKETSDR
LIDCANALDKNE---------------------------------------TEKSKLQFN
FEGKIKSLR-------DENAKLMVTN------------SNAQAANDDLTSIYERTSSRIK
DIIDNSKPLSTDD--VNSKFLHNLLQVLYNENLSFVVPSDILIYPQNPTANDND-----A
ELVTIIDSDN-NDGDG------GIEDDNNVDNEVEYYSSQIPRTPGSNIKDLDQLISINS
PETPPLVSASSSPVNAIDDSSIYLIS---RDLPPTPTIPILDSPTIS-----TSNSPM-D
-ES--YTRRPLKRRTSDINEYESVARKRNQNETVSEVTTEVIDELIITPQSNVVNRDDDD
FDNIITINNDDDS------NLSNVNNVN*-------------------------------
------------------------------------------------------------
------------------------------------------------------------
------------------------------------------------------------
------------------------------------------------------------
---------------------------------------
>OrNV
-------------------------------------MDVQTQARLLSTLHQNVLDLPAY
FTA----KGVRSEDDISDIINNLKRQIQQIATETSTVNQSYKDKVRALQLEVDFVKKLYI
NSKQSLKEL-DAYKNLYNTTLDELSACTIR-------YGELS------------------
--------------------------------------------------NTSSASQTEL
DNLRTQIR--------------NYEDTIADLTKSMDSR---MDAVKKNEAEQERSIAILT
RYMRNFLKILYPNDDTTNLDAINEKVVSFLQESRESNKNIIKLKSDVIQLQQQLDTQNLE
HSNKLQ------------------------------------------------------
-------------------------------------------------TIIARCNEKIQ
EASNYIITNSKQ--YKTENFDVDLLTIL-----SASLDPDGTWGPELNYEFGI---LPDD
DSFDDLK---IDNQ------GSITDNDSIEADMIEPDFTNIPPTPGKTLNLDESNYL---
--SPPITPNQSMD---------------QT--PIAPKVST-PAPKDK--RTSPF------
DSKVSKSKKKNKLR*---------------------------------------------
------------------------------------------------------------
------------------------------------------------------------
------------------------------------------------------------
------------------------------------------------------------
------------------------------------------------------------
---------------------------------------
>DmNV_tom
-------------------------------------MDDSSVMRLLNALHENIINLPAY
LTA----KGITSDDDIAKVIDGFKQQVEQIATVTESQNEYQRTQLKSMQAEVDFVKKVYL
DNRSAIDNS-NKYQVLYADALKKLEQVKAQ-------PV---------------------
------------------------------------------------------------
--TEAEVV--------------KYENEIQQMSSTLAQD---Q-----------DCYKKVE
KNFNSLLRLVYPDDDDTNIESINEKLIKYIENSNRSNQLVNSLNQTIDQLNKTID-----
-DTNVQ------------------------------------------------------
-------------------------------------------------AIITRCNEKLN
YVKSIMITYNNKDISFPHDLMVDLIAEL-----SFEMDSTGTWVPENYVDTM-----PVE
EAI--------------------VE---ESEIMIEEEIVEIPKTPTISCSLDQNQNS---
--DTPVTVEDIDD------VEIFSIAEGEV--PKTPGRDI-PSDDVG--TVSSIKRSKQD
DAPQKKRRRRKNIQSVDFNE*---------------------------------------
------------------------------------------------------------
------------------------------------------------------------
------------------------------------------------------------
------------------------------------------------------------
------------------------------------------------------------
---------------------------------------
>DmNV_esp
-------MAS---TDGNIS--------TMPLSTQPNTLDPIRFNQIVHTLQTSIPDLPLI
LTELSKKNNINPQRTLEKIVNDLIAQLNLMCSKPIDDYSENERHIAKLNVEIDYVKELYI
RNIGGLKTTITEMTNKYNNCLLRSKQIENDIEQKQQQLNNLLLEQSIRSKIPQNQPYIQT
VPYNHQPLQSDIKLSPSQVQKPQESQTYNEHPLYNESHNTIPITTQSHTNDQMSDTENEI
SYLRNELDQLYTKNSTLQTERDHFEKTINELKTSINEQGHRVIELQKNNVE----KFNER
NELKYLLQIINPKSTEDDIEKMKSQIRLYLKNAAKLKDTVMKLERDLITSNSNYNLKTAE
LATATQEFQQKLDQDQQVIKNLEAQQTLLNQQVIRITNDTTRIVNMHNNTSTEILKERDS
YLNQIAFAQEERDNAKQQNAELITQNNALRQTINDAQLNQNQTQSNNINVLYAQIKSKID
KLLQEYKANE----ITQPNFINNILTVLYNENISFDTPSNIMNEPEPLDINPINDIQPIN
DNINIIDDS-LRVDDNLVDVDDVI--LTIDESTNDKYIQDVPRTPGRNIVFDFNINDINN
TNA---IDTQINPL---DEQEQQFQPESNQLLDFQPLFDIQPSEQNVNAAVYQSNNEYLN
NET--ATQIDKVYVEQQSDEIFVQEQNDNQESFITQEQTIIQEENIEQPNTEIYNIDDS-
-TNEIVVIDDDDENDDYGSNIINTNNNNDTINDATNIPILAQFTALDNTNLTQITPFDDT
NEPNISQITEFNDTNVPMLAQITALDDSNVPTTSQITDVNDTNVPMLAQITALDDSNVPT
TSQITDVNDTNVPVLAQFTPLVINSKQIPVRGTGQSYTKTRILDSSQIKRTKSKNPQQKL
SEETDTAEETAEYNNSDRRRKINKKLNNTNANNKPTTPSKPINVITENSLVERIRNTPKK
KSNKNIPNNSNLSLAELVLRNVKSRAALSLNVSKYGKVVKRRQRAQKTSKVSQKKLNSAN
EMIKQMSTTNENTTTTTDGGITKRRYNKKSKSQVITIN*
