# Supplementary material for: Endoparasitoid lifestyle promotes endogenization and domestication of dsDNA viruses
Source: eLife. 2023 Jun 6;12:e85993. doi: 10.7554/eLife.85993 (PMC10259472; doi:10.7554/eLife.85993)
Supplement: Figure 5—source data 1. [file elife-85993-fig5-data1.zip › Figure 1ΓÇôsource data 1/Cluster212.aa.aln]

>AcMNPV
----MTTTERPPPPPLSMSKKETPTL---------LDSISKKISTTETLQRLRNKN----
----LTTLNKIKYDSELLLHYLYDDHHNKNSD-YANNNINVIK-ISKVKVKKTGASILAH
YFAQIHVSTGYSFEFHPGSQPR--TFQTIHT-----D-G--LIIKVLILCDECCKKELRD
YIKGENSFNVAFRNCESILCRRVSFQTVLLT-CAILLLLFNVEKFSMINLLIILLILLSL
FCHN--NYIISNPYIEFCNHKSTNKKYDR*-----------
>PoFV
MYKKMFS--------FSRMHEKYTQKQISMALQSWSQYKDIDIKKCSIPSRLNFTSTPVV
ATGKLINNNTDATITAIVDS--------NDDNDNNNAETNIIL-IKYKNTNIPGLNFLKH
WYLDI---PRKNLLWHPGNPDNLNIFSKSCDERDIDTS-TTIISSIYELCNKCCYHFLLG
RFIRDRYFDVFLFNCESNIGS--NCETIFLWSSVIFMLIFCATAQKFY--LFVFIFIFLL
FVAA-IKSNRNIINFNACVHIKPKFSNVAILNV--------
>Platygaster_orseoliae
----MFS--------FSRMHEKYTQKQISMALQPWSQYKDIDVKKRSIPSRLNFASTPVI
ATTTPITNNNAAAAAATVASGGGG-DDDDGDGNNNNDATNIIL-IKYKNTNIPGLNFLKH
WYLDI---PRKNLLWHPDNPDNLNIFSKSCDERDTDTATTTIISSIYELCNKCCYHFLLG
RFIRDRYFDVFLFNCESNIGS--NCETIFLWSSVIFMLIFCATAQKFY--LFVFIFIFLL
FIAA-IKSNRNIINFNACVHIKTKFSNVAILNV--------
>CpV
----------------------------------------------------MSSQ----
----EGSSKRVKYDSQLMLKYVFDFKTEDT-----QHLPNIIN-ICRVRVRKTGGAVLAH
YFAQVYLANNFNFEFHPGSQPK--TFQAIND-----D-RDYLLHKSLVLCEECCREELQQ
YVDGENNFNIAFQNCETILCKRKSVQSVIGV-VLFIVLLINIINFTIINLIFIAFLVFLL
YFVN--NYLLMEPRVEYCKHYKTVGQNI*------------
>Leptopilina_heterotoma
------KY------NNAMFENKYSTEKIIAALEPWEKFKFIDVPINSINSKLLYNSNLTE
YAFPN---------------NNIV-SP-TNSVNNNYVKANLLY-IKYRSTTY--LSFLHH
WFLDI---NN-VQRWHPGNGDEESILVDFKE--DDDIFKNNNLVSIYEFCDKCTYWFLLN
KFYKDSGFHILFHNCEIIFDY--LQQTILFEIFIVTLVFFFFTGYILL--IFISIISILL
LLLS-SNFKHNSASLYKCPHIRDHVCNRSILKV--------
>Leptopilina_clavipes
------SN------KLIMFENKYTIKKIIAALEPWEKFKYIKIPSNSINSKLLYDGESIQ
YAIPS---------------SIS--TK-NSINNNNRLETNLLF-IKHRSTTY--FWILHH
WFLDI---NN-VQRWHPGNGTEENILVDFKV--DDDEFKNNTLVSIYEFCHKCTYWFLLS
KFYKDAGFHILFYNCEIIFDY--LQQTILVEIFVISVIFFCLTGYILL--IFISVMTILL
LLLS-NNLKHNSVLLYKCPHVRDHVCNRRTL----------
>Leptopilina_boulardi
-------N------NEIMYKNKYTIEKIKAALEPWEKFKYVNIPVNSINSKLLYDGNSSQ
YVVTS---------------NNID-PITDAPESSNRLGTNLLF-LKHRSTIS--FSPLHH
WFLDI---NN-VQRWHPGNGKDENILMDFKT--DDNKDNDNILVCIYEFCHKCTYWFLLS
KFYKDESFHIAFHNCEIIFDY--VHQTFFVEVCIISYAFFCFTGYILL--VFISILAILL
IYMS-NKFKHNSVSLYKCPHVRDHVYNRGIL----------
>NeleNV
------------------------------------------------------------
------MLNKIKYDADLLIKYLFNTK-K-------SRNINTVS-IYKHNVRKFNTSLMSH
FFAKVDI-NGQKFEIHPGSQPN--TFQTNKN-----LSADDELVKEFVECDYCVKSRLNK
FVQDENNFNILLNNCEKITCQQTSWQSLIFINCLCNVFLFIYYNKFJFLFLALMSLVILI
YFNT--FYNFY-DKTYICEHL*-------------------
>NeseNPV
------------------------------------------------------------
------MVVKVNYNANTLIQYLFPKNNV-------TRNINTIS-IYKHNVQKFNTSLLSH
FFAKIDI-NGQKFEIHPGSQPN--TFQSYKP-----LASVDELVSEFVECDECMKKRLIK
FVEDENKFNILVNNCEKISCQQTSWQSLIFINCLCNVFLFIYSNNNIFLLLAILSIGVLI
YFNT--YYNFY-DKTNLCVHI*-------------------
>LdMNPV
-----------------MQRAERTER----A----ERAERQSTPKTSCLHRLRNKD----
----STTLNRIKYDAELLLHYLFDNSTSIGDERARKSNVNVLK-ISKVRVKKTCGALLTH
YYAHITTSDGYEFEFHPGSQPR--TFQYAHS-----D-G--IVVIVMIACDECCKKELRS
FVEGENGFNVAFKNCESILCKRKSMQTVFVG-LSLAVIVWNMFDFSWLLIFFVLFIVTML
YVNN--NYNISTPRVEFCEHHAVRAR*--------------
>DFV
----MGNN------SSNAYEKKYTKELIDESLKPWDKWKNCEPLDNSIPTCLTKNHYIED
DDQDD---------------DDDD-ETEICEIKSKERKSNLIY-IKYRPTNIF-CSLLNH
WFIDI---NN-EYRWDPGNPRHDILIKLNDC--VFNNESLYVMSAIYELCNTCTYKYLLK
NFCKDSSFNIIFFNCELILEN--FLQTILIILSLLLFIFAFLTSTILL--AYLGFGCLIM
YFSS-ANLHSFDCRLFKCRHIYSKIKNTTILT---------
>GpSGHV
-----MEK------EENILYKKYTEENIKIALQDWEYAKNQEPAINSIISKLKLPTCRVA
CNSTTTKQT-ELGYNQHLETCIKD-DENKCSGCLKQIGTSFIVNKKYPIIKF--IGLPNH
HYIQI---DD--KIWHPGYIHVMNIFHTVDI--DE---KNSNIVNGHEVCHYCAYWTMYN
NFIKDKEFHIIKNNCQLISGF--WVETFLILIYHALLILTIITR-NVFLLLFSIFFMICI
IIHSHVIINTKYLNVQFCKHIKKI*----------------
>MdSGHV
------MS------SSNVLDHKYTEEKVKAALEEWADDAKKEPKLCSIESRLMNN-----
---------------------------------SNVTKTNIIIYRKYPLYER--FTFPSH
YYMTI---DD--KIWHPGYGDDMNIFQTKTP--GSDEGLRHGIIEMKEKCNYCVYWELYR
NFQSDRNFNIMVNNCQVIMGM--FAETICILIIIVAVVSGAITGHYAFMLLFIFLFCVLL
IFSSTTHC-RDKYTFSTCPHIKPIREY*-------------
>LbFV
-----------------MAVEKYSNEAISLNLKEWEPFKDANISENSIESYLYEKSF---
---PP---------------ILKV----SKETDETNVKLNLIS-VCYTRTSC--YPLLYH
WFLNI---NN-VIIWHPGNSSNDIFSN-II-----PKEGLYIVSSQYEFCDKCTYWFLLD
KFMKDKLFNIVYFNCEIIVGN--CIQTIFIALTLTTLLLYICFHILIF--LILSLLFLIF
HLAS-DYFPNNSIQHYRCRHVKNFINNIHVYNIKH*-----
>PcFV
----MFIL------KDAFYQEKYSKECIDVALKQWEPYSFVAPQPKSISSVLWSNVDDVN
AASAA--------------------ASSTGDDNQQQQKSNTLK-VVSRDLNFFSNFGLRH
WFLII---NN-QYEWHPGNTSTTQILQKFD------DVNAYSFSDSYELCNHCTYWFLFR
KFLLDKHFDVFTFNCEIILRK--NTITLFVWCLILSTILLATYRNLAC--FLIFLFFLCS
FIMC-ALLQSDMIKNFNCPHLKNQPTNITSICISKINFDTS
>EfFV
-----------------MARIRYTDASKRAAIKRIFNFKKQTSQKNAL----YNQQTEIV
ENGNNHRRNKAKKKSSTLSSVLFG-------KRICVDNYNVLH-VKCRTVKR--IPLAKH
FYITI---NN-TFVWHPGAPDEQILEY-MENDDDEHRHEQSILLETLEMCDDCCAAFLED
KFDRDKNFNLFFDNCETILGY--SIQYYSIFFSLSFLTLFIIYKNVLV--FFIFFVTFLL
FIAS-QLSHSNRIIINRCKHIRVDVINISIAKLYS------
