# Supplementary material for: Endoparasitoid lifestyle promotes endogenization and domestication of dsDNA viruses
Source: eLife. 2023 Jun 6;12:e85993. doi: 10.7554/eLife.85993 (PMC10259472; doi:10.7554/eLife.85993)
Supplement: Figure 5—source data 1. [file elife-85993-fig5-data1.zip › Figure 1ΓÇôsource data 1/Cluster84.aa.aln]

>Leptopilina_clavipes
--------KTMSVYVKYQNIYRILVDDS--E-NAISLPVSVTVNFSNMEDFTNVVRIQIF
LLQHILPYPYDNVNDTEVINKSWYISSVEFNLLLEKMFKPHIQGTRFE------------
SVMYNITQLINSCKLTCADYLSDFNKIYSFIFFEYNEKRNEVCKILT--HLRRILQ----
-QDANVVELHDLQHIAMMMQRFILLMRKPYAIYAAAVTILFHLPLMMGY-P-------DI
HVKSEVSELSHISLIDVITNAILLSVHEALT--EKRDEFLRIFINRKLGHVNNL----DS
LHHWYKHLLTIDRDCVKKYILSIDKFTNEQSGQKVLNNDNFLT-DVDGNVSFTNNGWRIL
ALLTRDDRSFVLMQRRVLESIDISLTSFVSIWFTSHSMLMHLHQPSVSNM-AYTVSIRKM
IQKLCKMTKYRPKTDRGERLNYLTLYKFINEISNTILNMRLFNYNDLIEL----------
----------------------
>Leptopilina_heterotoma
----------MSVSVKYQNVYRILADDS--N-KTMSLPISLVVNLSNMEDFTNVVRIQIF
LLQHLLPYPHDDGDNTEAINKFWYISTEEFNILLERMFKPHIEGTKFE------------
SVLYNLTRLINSCKLTCADYLSDFNQIYSFIFFEYNAKNNEACKILT--HLRQILR----
-QEVNNVRFEELQHITMMMQRLVLIMRKPYAIYAAAVTTLFHLPLLMGY-P-------DI
KIKCEISELNHISLTDVIANIVLLSVHEALT--ENRDEFLRIFINRKLGHVHNL----DS
LHHWYQHLLSIDRNCVKKYILSVDKYMNDKSEEQVSNNDDFLI-VDGDNVSFNSNGWRIL
ALLTREDRAFALMQKRVLESIDISLTSFISIWFTPYSMLMHYPQCNVNNM-SYTVSIKRM
IQKLCKMTGYA-KNDRGERLNYLTLYRFVNEISNTIINMRLFNYIDVIELFHV-------
----------------------
>Leptopilina_boulardi
----FDNSKIMAVYVKYQNVYRIVVDDN--N-NVISLPISVVVDFLDLEALTNVVKLQIY
VLQHLLPYSDDSIAIEEVINNSWCISSEEFNLLIEKMLMPHIEGTKFE------------
NVLTKITRLINSCKLTCADYLSDFNEAYSLIFFDYNAKRDEVCKIMI--HLRQILR----
-QDANIMDLHGLQHISMMLQRLVTLMRKPYIIYAAAVTVLFHLPLLMGY-P-------AI
RIECTELELNHISIVDVIANMVLISVHEALI--EEADEFMRIFINRKLGHVHNL----DS
LHHWYQHLLTIDRNCVKKYILSMEKYLSEQQITNNDDDDEFLTKDDDDNVTFNSNGWRIL
ALLTRDDRQFILMHKRVLDSVNISLTSFLSIWFTSHSMLLHLPQSKVSNL-SYTVTIRRM
LKKILKMSGYRSKNGCETRFNYLVIYKFINDITNSIINMRLFNHDDVIELLNI-------
----------------------
>LbFV
MIRGFYNIKKME-IIKYSDIFKIKTETN--EFISIDLPISVSLKK---NDLLLLSRIQLY
ILKKFISYKD--------INKDLFLTKIDFNNLFTTILNKKLNEFKEDS------VQNIQ
KFLHSIINYINENQTSILQHFDNFHRMYSEIIFSYNEDNKEKIEYLI--NRINYIC----
-CNLTNLSSNDYIELCVNLQRFINIIKKPYPLYNILITLIFHLPIYCIS-H-------EI
ECNDN-FHKKNFSINDVYSNVLFSSLSQILHETVDEDEFLKVFLAKKLNMKKE-----KI
SSHWFKMIQKNNRNEFQKLFKLNSK----------DDDDDKIS----NIIISTYEEWE--
-----KNKNFINFCKKMVTDFQFKKNDTILQWFFVSSLFIHLKKNEMVNKIWYSKEIKN-
---FIKKCQYQNMLKKNKNITLLYIYTYIEKIFNEIKKSQLFSYNDFLNLINITTIDF--
SELLELFDNDYLSNNKFNTIL*
>DFV
----------MATLVHYHPIYRIYENVNTDAEKAKQLPISMFIEYCNLERMKKIVRMQIF
LIWDLINDIEGGAGDGNEKFKLWKITNKEFNDYIAQDWNRMNESLSNEKSNLDVNVKFLF
EQVTKILGLLSSSKKSLVDNVCSFNKLYRMIIHQYNDCGGEGGGSSNSLKMREIIIKMMH
ANSLEDISEANLIILMQFVQRFIHSIRKPYPMYAMILLFFSHVSMLAEGSINVQIRNKKN
PSDCSIKDDGIITIKDVLCNMFISEYKEALKN-ATGGEFIEMLILDKIPEVADSTSGDFS
AKEWFKYLANIDREYVPNVQRKLKRLSDTMENEKY---DNMV-------VGMTNNCERLY
DVINYNIITNSNLRRTISRQFNINETNNMYYCFFMNTLVSTIVKNEQVILCEYLALGMKL
LRQL--KHQ---YSGVKINISINELYVFIRELNEKIKASSCCNYFNLQDIISFCTTSSIS
KNLLHVMHQVGVNNHS-DNV--
