# Supplementary material for: Endoparasitoid lifestyle promotes endogenization and domestication of dsDNA viruses
Source: eLife. 2023 Jun 6;12:e85993. doi: 10.7554/eLife.85993 (PMC10259472; doi:10.7554/eLife.85993)
Supplement: Figure 5—source data 1. [file elife-85993-fig5-data1.zip › Figure 1ΓÇôsource data 1/Cluster200.aa.aln]

>DmNV_mau
MANVNDLLYTATFEAYIVDFCRVVSTDTNIAALSPIIELLKGSIILTYLMKDPSDNSAKA
CVRNVIVSKPHLPHDFLYKFLAIATMKISLTPSNIGFAHQSYNAKIIVNNLQPTSRITNL
TTNSRQEQLRAEYKNAITYVKQTRMPPQALRLKFSEDLLPRCINAIGDLNQVIIEGNRSN
GRQVDEFVRTVLK*
>DiNV
-MNTNDLLFTPSFESYILDFCRIVSTETNIAALSPIIEVLKRSETLRYLMKDPSSNSAKA
CVRNMIVSKSHLPQDFLYKFLIIATMKITLTPSNLGFAHQSYNAKIIVNNLQPTNRITNL
TINSRREQLRAEYKNAITYVKQTRMPPQVLRLKFTEDLLPRCINAIGDLNQVIVEGNRSN
GRQVDEFVRTVLK*
>DmNV_kal
-MDQTDLLYTPQFEDYILEFCRAVSTDTTITAISPIIEVLKQSEYLRYLMKDPSNDSAKT
CVRNFIVSKSHLPQDFLYKFLAIVTMKISLAPSNVGFIHQSYNAKVIANNLQPTSRITNL
TIAARQDQLRAESKNAITYVKQTRMPPQILRMKFNDDLLPRCINAIGDLNQVIIEGNRSN
GRDVGDFVRTVLK*
>DmNV_esp
-MSQLDILYTQPFEDYIITFCRLVSTETNVQSLSMIMESLRQSQFLEYLMKDPSHDGAKV
CVRNYISSKPHLPQDFLPKFLAIVSLKISLTPSNFGFIHQSYNAKVIANNLMPTHKITNL
TISSKQDQLRYDAKNATPYVRTNRLPPQVLRLKFTDDLLPRCINAIGDLNQTIIEGNRAN
GREVGSFIRTVTK*
>OrNV
MTDSSDALYKGEFESYIIEFCRVANVETSVVELAPIMELLKTSQILNYLMVDPSNETAKA
CIREYLANHRNVNQDFLAKFLSIVSIKINITPNTVGYVNQSYTAKIIYNNTRPTSKLTNL
SVRTKHDELREDAKRAVEYVKTRRPAPQTIKLKFTNDALPWCLNAINDLNTTIIEGNRAN
GREMNNFVKSIIK*
>DmNV_tom
MSDSSDVLYKDYFENYIIQFCRLCSGETTLTALSPIIELLKTSQILQYLMIDPSNESAKA
CVREYMATHQNVNSDFLAKFLAIVSVKINIAPTSVGYVNNSYTAKVIYNNTLPTTKLTNI
TIQTRLDQLREDSKTAVEYAKANRMPPQTIKIKMTDNTLPMCLNAIGDLNRTIVEGNRAY
GREMNNFVKTVAK*
>Fopius_arisanus
-TRLNDILETPEYEVYIRAFCSLTNSDFTLAALAPITESFKESKILEYLMRDSTHTHALT
CFKQIIQSRPYLPQEFIGRFLSVYSMKINVMANQIGISNQSFVTKVVVNNIKPPTPLTNF
TVNALRDQLREDIKKSTMHVVAVPTVPTEIKLNLNQTTMNYAINSMCDLARTIQEGNRKQ
GRECDSYIRQQIK-
