# Supplementary material for: Endoparasitoid lifestyle promotes endogenization and domestication of dsDNA viruses
Source: eLife. 2023 Jun 6;12:e85993. doi: 10.7554/eLife.85993 (PMC10259472; doi:10.7554/eLife.85993)
Supplement: Figure 5—source data 1. [file elife-85993-fig5-data1.zip › Figure 1ΓÇôsource data 1/Cluster4.aa.aln]

>HzNV-2
-MTSLQQSVAQATHETYHGD-------DDMTDANTS------------------------
---------------------GI------------VN--NANN---------------RN
RPRRLRRRRV--------RL----------------------VNA-KAYAAYVKHAKR--
-----------L-------PYINKLMKQVAMMHLEQYDNDDDRALAFVRQMYLRKVKWST
FKLYFRKLKPL-FWPETK------------------------------------------
-----VFVSPMVFDLNN--PPQNRDPDTENIQ----VLVKALK-ELVST-----------
------DRYTHPILLAYYTGLRSVEVNRIKVSHLWQLLRKDRTIPLKRKN---------G
TEWRVYYFNQFEEFLGKL------SEFY-SRELEAFERYGIDDVLFNQS--TSTVSYHLK
RYYMTV-----C-KCRPYPGFGLHVFRYNLATVVE----NREVARMILDHKDPQTTDRYY
IKVNHPKTQQRINTLTVT---DPVYAACAKV*----------------------------
--------------------
>HzNV-1
-MTSLQQSVAQATHETYHGD-------DDMTDANTS------------------------
---------------------GI------------VN--NANN---------------RN
RPRRLRRRRV--------RL----------------------VNA-KAYAAYVKHAKR--
-----------L-------PYINKLMKQVAMMHLEQYDNDDDRALAFVRQMYLRKVKWST
FKLYFRKLKPL-FWPETK------------------------------------------
-----VFVSPMVFDLNN--PPQNRDPDTENIQ----VLVKALK-ELVST-----------
------DRYTHPILLAYYTGLRSVEVNRIKVSHLWQLLRKDRTIPLKRKN---------G
TEWRVYYFNQFEEFLGKL------SEFY-SRELEAFERYGIDDVLFNQS--TSTVSYHLK
RYYMTV-----C-KCRPYPGFGLHVFRYNLATVVE----NREVARMILDHKDPQTTDRYY
IKVNHPKTQQRINTLTVT---DPVYAACAKV*----------------------------
--------------------
>DiNV
-----------------------------MANINNN------------------------
---------------------TINS----------ILKDHTTS---------------TV
RKLNEIELNR--------RF-----------DSLPVNVLENLIRR-KLPEPSKKRTTHIN
NGSSSLSADGTTKTNNKIPLCLKNAITS---LALMDEKSMSQRIKIFIGYCRYKNFSYNT
TKRYFSILKNNNFFNESPNELIKINENQNKNDI---SNNDSSNNNNNND---SDDNTNQI
EPIDHLRPNKLSFVNCG--LQHIRIVSMSNFK----TFIEYLHNNF--------------
------SIYTAPILVAAYTGLRTFEILQFSTYTIYQLLNQQQPIAIKRKHTVIKSYDIDP
ILWQPIYNSHLNAFVEQL------RDLY-LDDYKIFLEMQINTKLFPVT--PKTLGNRIK
SLYFNA-----V-NSIAPNGFGIHSCRNMIAMLMAENTENIFAIQQFLQHKNVKTTRQY-
IKADFSKTTQEFNRLTKY-EFSNINKKLKKINT*--------------------------
--------------------
>DmNV_mau
-----------------------------MANINKT------------------------
---------------------TINN----------ILKEHTTS---------------TI
RKLNEAELNR--------RF-----------DGLPVNVLENLIRR-KLPEPSKKRTTYIG
IGN------GVNAKNNKLPLCLKNAITS---LALMDEKSMSRRIQIFIGYCRYKCFSYNT
TKKYFRILKMNNFFSDETHS------------------------DDSNS---DNNNTNQI
EPIDHLGPNKLSFANCG--RQHIRIVSMSNFK----KFVEYLHNNF--------------
------SVYTAPILVAAYTGLRTFEILQFSTYTIYQLLNRQQPVVIKRKHTVIKSYDVDP
ILWQPVYNTHLNAFIERL------RDLY-LDDYKTFTDLHINTKLFPVT--PKTLGNRIK
SLYFNA-----V-DNLAPNGFGIHSCRNMIAMLMAENTDNIFAIQQFLQHKNIKTTRQY-
IKADFSKTTSEFNRLTKY-EFSNINKNLQKINA*--------------------------
--------------------
>DmNV_kal
-----------------------------MANTSNT------------------------
---------------------MMNN----------ILKSHTTS---------------TI
RKLNELELNR--------RM-----------DGLPTEVLENLIRR-KLPDPSKRRIVRT-
-----------VIVKPKIPPCLNNAIVS---LALMDEKSMRRRIEIFIGYCRYKNFTYNT
TKRYFHILKLNGLFGKED------------------------------E---VNGNADEI
EAIRYLRPNKLLFVDGG--KTHIRIVSMVNFK----TFIEYLHKNF--------------
------SVYTAPILVAAYTGLRSFEILQFSTYTIYQLLNQQQPIAIKRKHTVVKSYDIEP
IFWQPVYNSHLNVFVENL------RDLY-YDDYKIFIDFQINIKLFPVT--PKTLGNRIK
SLYFEA-----I-GHAPPNGFGIHSCRNMIAMLMAEKTENIYAIQQFLQHRNVSTTRHY-
IKADFTKTTKEFNRLTKY-EFSNINRKLEKINTETAV--TSKSI-ITKNDNDGNNNNNNN
NNNKSV*-------------
>DmNV_esp
-----------------------------MDTNSND------------------------
---------------------MLDI----------ISRSHTTS---------------TI
RKINENKLNE--------RF-----------DDLPVEVLRNLVRR-KLPEPDRKREIIV-
-----------AKTKPVITKVLSNIVTS---LALLDEPSMRKRLELFIGYCNYKQYTFNT
TKQYLKILKLNNFFGNYTADDEQCVNNNNNKNIDSIDDDDDTNVNSKNVDIYNNDSCYDG
MILKLLRPDKLAFAHRG--NHHIRVVSMNDFN----TFVKYLYDNF--------------
------STYTAPILIAAFTGLRSFEILQFSTYTLYQLLNHHQPIAIRRKQTVIKSYDIEP
IFWSPIYNTHLNTFVENL------RDLY-LDDYNIFLQMQLNVKLFYIT--PKTLGNRVK
SLFYNA-----T-GRMAPNGFGIHSCRNMLAMLMAQKSENIFAIQQFLQHKNTKTTRTY-
IKADFTHTTNEFNRLTNY-EFSDINKKLIKINTDDDN--DNETS-TNTKELSSKKTHIN*
--------------------
>DmNV_tom
-MPKCQLNKKSNALATF----------LSAPYEKPV------------------------
---------------------EPIT----------IRKPHTVS---------------EL
RQLNEAKLTA--------LL-----------PSLP---LEDVIRK-TLPTPSKHREPIKS
----------VSESINELPKTLVNAIKS---LKLLEEPNMENRAAFFIGYCKYKNYNYNT
TNRYFTILRRTNVFGDDP------------------------------------------
----KLRPNKLAFIDNG--KQHERIVSMADFR----TFAIYLQENL--------------
------TKLNAPIAIALFTGLRTSEILQFSTYTLYQLHEKKIPVAIKRKQTVVSAVSSEP
IYWEPIYNTHLNAFVDRLI-----NDIY-STDYQLFIETTINTKLFRVT--PKTLGNRIK
ALYYDA-----V-GKLAPLGFGVHSCRNMIAMLMAEKSENIMAIQSFLQHKNIKTTRQY-
IRSDYTYTTSEFNRLTQY-EFNDTFEKLIPK*----------------------------
--------------------
>OrNV
---------MSPIIQDFIRQ-------QKGFNDAPS------------------------
---------------------DPII----------IRKTHTTS---------------EM
RRINEKKLND--------VL-----------GKIP---LDDIIRK-PLPRPSKVRMTLK-
-------------TPNPLPKNLANAVTS---LKLLDEPIVENRINVFIGYCKYKGYSYNT
TIRYFNLLKQHKIFNDDDG-----------------------------------------
ELTSRLKPNKIAFIDSG--HIHVRIVSMVDFK----TFASYLAQNM--------------
------SQYSAPILIAMYTGLRTSEILQFTTYTLYQLYEKQQPISIKRKQTVVTTLNPEP
IYWEPIYNTHLNLFVQRLI-----DDIF-SDEYEAFLQNKINVRLFQLT--PKTLSNRIK
SLYFNA-----V-GKQAPYGFGIHSCRNMIAMLMAEKSENILAIQTFLQHKNVKTTRQY-
IKADYTYTSKEFNRLTNY-EFENVYSKLADTSK*--------------------------
--------------------
>Cotesia_vestalis_BV
------------------------------------------------------------
------------------------------------------------------------
------------------------------------------------------RLEL--
-----------SKVNDKIKHI---IRNV---LKLPSVENNDKRAEFFITEMYKRRIRSST
IMRYYNQLKRVRFFEKSA------------------------------------------
-----IKPNQRVFDSQK--PPQERVPSSSNIS----KLLEWCNENKHE------------
------NKRAYVILFAYYSGLRSAEICKLSVQNLDELDKRSPVLQLKCKT---------S
ECWSVPWNAVLEEFVNEL------VEVY-ADKLKNYRKTGVSESLFDMS--PRVLSNTIR
SFYMTA-----V-GEVPPDGFGVHVMRYIIGTKLAQ-ENDLAAAQYFLGHGDIQTTKRY-
VRYDLQQLNKKLEKVIET---DEFYKSLLAFL----------------------------
--------------------
>Microplitis_demolitor
------------------------------------------------------------
------------------------------------------------------------
------------------------------------------------------RLEL--
-----------SRVNNKIKNI---IRHT---LKLSMIADNDERAKLFITEMYKRRIRSST
IVRYYNQLRRVRFFGSSA------------------------------------------
-----IKPNQRIFDSQK--SPQERVPPNSNIV----KLIEWCDNNKHK------------
------NNRAYAILFAYYSGLRSAEICKLTIENLVQLDERSPVIALKCKT---------S
DFWSVPWNRVLEEFIDEL------MEVY-KNKVEKYRRTGIIESLFNMS--SRVLSNTIR
NFYMTA-----V-GEVPPDGFGVHVMRYIIGTRLAQ-ENDLAAAQHFLGHERINTTKRY-
VRYDLQQLNSKLSHIIDT---DEFYQQLL-------------------------------
--------------------
>Eupelmus_kiefferi
------------------------------------------------------------
------------------------------------------------------------
------------------------------------------------------------
-------------------------------------EFDKNSLLSHINELVDRNYSVSY
IFSLLNWYRGV-LLDKFPITKIELRA--LKR---------------SIINIMTAKN----
-PQDSD-PLSCRFAMSEKSFIGFKIKCLEIIKEQS----HFKNFNL--------------
---QNSNLFAYSFLMMYYTGKRLADIALLDERNLKKLHTNCFVVIKIPKVETTGRIKIDE
STSD------GKEF-----------LNILSSILNNEI--ITSQLPFDQYTKRKTFCRLFA
FLYKEV-----NDGKPKPKGLGMHALRRRIAGLAFREGVNIEDIREKLDHSNIKQTNTYI
NKFL--------------------------------------------------------
--------------------
>Aphidius_colemani
------------------------------------------------------------
------------------------------------------------------------
------------------------------------------------------------
------------------------------------------------------------
------------------------------------------------------------
------------------SFIGFKIKCLEIIKEQS----HFKNFNL--------------
---QNSNLFAYSFLMMYYTGKRLADIALLDERNLKKLHTNCFVVIKIPKVETTGRIKIDE
STSD------GKEF-----------LDILSSILNNEI--ITSQLPFDQYRKRKTFCRLFA
FLYKEV-----NDGKSKPKGLGMHALRRRIAGLAFREGVNIEDIREKLDHSNIKQTNTYI
NKFL--------------------------------------------------------
--------------------
>PmNV
------------------------------------------------------------
------------------------------------------------------------
---------M--------EF----------------------INA-TQYEKDIQTLKY--
-----------KPKTINIPIYIAKIIHD---NDLMSIDNKDDRAKIFLRALYFRRLKAST
VSRYFNRLKPY-LFPDTE------------------------------------------
-----ILPNSLVFDDHYGKRDQIRGSNLESIE----KLIHFVKYKLDDN-----------
------VIYKWPILISAYSGLRINEVCSITMKTLQELSEKKPVVSVKRKN---------N
TDWQVVYYKEFEDLIDYI------INKGCKKRYELYINNFIDQRLYPFT--KQALHNHLK
TYYQYA-----NEGVLPAKGFGMHSLRYYLATTLFERTNKIEIAQTLMGHKSHKTTHMY-
IKSNNNKRSADLENLYSV---NTLYKKIKTIINEGSR--*--------------------
--------------------
>HgNV
------------------------------------------------------------
------------------------------------------------------------
------MMSS--------DM----------------------LDI-EDYESSKKILKH--
-----------KPTQIHIPKTIERIIHK---NNLTDISDVNERAKIFIRALYVRKLKSSS
VVKYFNQLKPF-IFQGTT------------------------------------------
-----IVPNAVVFDDNYSRNIQNRGYDINAIH----NFIKFVMDNV-EN-----------
------DTYKWPILISAYSGLRINEVCNLKMSHLHMLMEKKPIIPLKRKN---------N
KDWEVIYYDEFSNIIKDT------IAHN-TLKYNLYRNKFIDDKLFPFT--SQALHSQIR
IYYTLA-----N-GEQPPLGFGLHSVRYYLATILYEDTKKIEIAQALLGHVRSSTTELY-
LRNNNTKREQELETLCTT---ANFFSRIKDVIQKTE*-----------------------
--------------------
>CiBV
------------------------------------------------------------
------------------------------------------------------------
------------------------------------------------------------
------------------------------------------------------------
-------------FGSST------------------------------------------
-----MKPNPRIFDSQV--PPQQRVPPYKNIL----ILIQWCKNNRKI------------
------YPRAYVILFGYYSGLRAAELCRFTNKNLVQLKERQSSVTVRRKW---------N
TSWNVTYHKPLVDFIDEL------CVVF-ERKVQLY-YSGVTEKLFDIS--PNVLSATVR
SYYIHA-----I-NDLPPSGFGIHVMRYIIGTKLAE-NNKLPAAQRFLGHKQLDTTKHY-
LRYDLHELNKRITQVIQN---NRFYNQLMNILEYNII--ESTNN*---------------
--------------------
>DhNV
------------------------------------------------------------
------------------------------------------------------------
-----MLENM--------DI----------------------VIP-EMYEKKIQGLQI--
-----------KPKSIRLPKYIQILLRD---NKINDIENDDDRARLFIKLLFKQKLRGST
INKYYQILKPT-LFPTTT------------------------------------------
-----VIPNSMVFDQASNSSAQMRGSNFQQID----LLISYVR-KLDDK-----------
------IYYKWSILFALYTGLRSSEVIQLKPSHLLLLLQKSETIPIIRKN---------N
NSWKVLYYSEFEEFIKEI------TKHF-QEAIDFYTQYNVDVVLFNFT--TQALHYKLK
EYCTLA-----NNGVAPPCGFGLHIFRYYVASKLAK--EKLDVAQIFLAHKNKKTTERY-
IRYNNLQKEQELETINQK---SELYKNVNIKLLNNIK--SFDTQPINYIEI*--------
--------------------
>GbNV
-----------------------------MDLC---------------------------
----------------------LTP----------AKNVISKR---------------KI
TKINEENLNS--------IL-----------DNIPDASFAEIIRK-KLPKPNPKNVKRN-
-----------INKDLKIPNIIFKIIKS---IKLLDEPNKEQRLKLFIGYCKYKNYSYNT
TLTYINFLKKTNIINKQNN-----------------------------------------
-----IIPDKGMY--NK--DIHQRIIDSESFK----KYFQYLLTYF--------------
------NKFTAPLLFACFTGLRTMEILQVNTFTLFQLLSKKPEVSILRKN---------E
QYWKPLYTNQFNIFIEKL------KNLY-KNTYNNALENNSHIKLFNIH--PSTLDRRMG
VIYYNA-----T-NLLLPFGAGIHTHRYMIANLLANSTKNIEIVSAFLQHKSIETTQIY-
LKSKLSFIEKEFQTIVNK-KFNPVSKLLKNE*----------------------------
--------------------
>ToNV
------------------------------------------------------------
----------------------------------------------------------MK
RPYEESLTST--------SA-----------VDIP-------VQK-RKYKASKKRVKQ--
-----------TEYKTKIPQTVLEMYKK---LNIFEIENLDDRAILIIKYLASQKYRLRT
ALKYYEFVRRDGVIGESP------------------------------------------
-----IFLNKRIFDKIK--SPQERIPPIENFK----KCIEYFQENIKKVVGLKMLSNVYV
PMELRQANLSYAVLFVYYTGLRSFEVCSITNKILHDLLEFEMVIDLERKC---------S
SSWNVIYSRQFQIFLQLM------KQFY-SDFLEMYTSKNVILNLFSTS--PRNLQYFLT
QTYIMI-----N-KSQPPVGFGMHSIRYIIATTLAQ-SNKLEAAKLFLGHADVKTTHIY-
LKYHQIYPTNRLREVVGK---DPYYNEILGILKS*-------------------------
--------------------
>AmFV
MLPTQQLNSEPPIRHESIRTIFGIGGPPFGGYCDNRTAASVRETETSLNRPHSDAKDQKH
PVAIVTATRVQTLATKTAKTAKITEIPETSADPWHLMEQNETSRKNGLTGNEVKLGDEHW
RPENAGMLVPRGRNEAESSITDQLLYAATHTDATQKRHLANLIAKERLYRKVFCGIAD--
----------DNHELVELTKCMENGDMSFIKFKSEDRELTLETLCKHIEQLVQLGYSLTY
IFGYLSYLRRK-YRAGYPKLRQQTSA--FYR---------------TLINLYEQAR----
-RGKKRISTDEVYTCEEKIYAEMRNICHEVFFSEEITIVTTSDEAT--------------
---RNQVLFAYLFLFMYETGKRLSEIALINPEQLQTLATHEALVIRIPKSKKLGRIVLRG
YDEEMR--IEFKHF-----------LMRAIDLFTRKQ--FEGCIPFDQYHKRRTLDRNFG
RLYLAALRRLGKPRDQKPRGLSLHSLRRFRAGSMFQQGKDIEHIRECLDHSSTKVTNIYI
NKHLMRSYRTKLNETQPTSNWKSHWQNSWTITTSNKSNVSNKDVPHTSIK--SSAVDLPR
RQYENIVTLYEEFDERVIR*
>Harpegnathos_saltator
------------------------------------------------------------
------------------------------------------------------------
------------------------------------------------------------
------------------------------------------------------------
------------------------------------------------------------
------------------------------------------------------------
-------LFLYVFYMLARTGKRLSDVAAIAVAQLRQLRDRSICVIAIRKTGKLGRIEIPE
LLLSTS--ARDRTSAE-------CDARGCLDTFVRWAEDRRIDVPFDVRARRRELDCELD
RMYVSV------TGRAKPRGLSFHALYCIYTSYRYLHGASIEKLRENLDHRDHRQTNRYV
NNCL--------------------------------------------------------
--------------------
>Pseudomyrmex_gracilis
------------------------------------------------------------
------------------------------------------------------------
------------------------------------------------------------
------------------------------------------------------------
------------------------------------------------------------
------------------------------------------------------------
--------FAYTVFMLSRSGKRLSDVAGLTLIQLDQLADCGTCAMFVKKSSKLGRFELHP
VSSND-------------------SIVLAVKTFARWVRNGVLEVPFDLKSKRAELDKSFD
AVYSEV-----TRGRRKPKGLSFHAFRRMFAGKRFVNGENIGRLRETMDHATRQQTNNYV
NAYLFGS-----------------------------------------------------
--------------------
>Aphaenogaster_picea
------------------------------------------------------------
------------------------------------------------------------
------------------------------------------------------------
------------------------------------------------------------
------------------------------------------------------------
------------------------------------------------------------
--------FLFVFYMLSATGKRLSDVCDLTAEQFRVALERGACVIRVRKTRRLGRVEIPE
IARRDG--CDGGASVSGAFSDRREETIAILRAFDDALRDGDLTIPIDSTRARRALDDALN
ARYERE------FGRARPRGLSFHALRRAFAGTKFLQGYPVATIQESLDHPSREQTNEYV
NRCLF-------------------------------------------------------
--------------------
