# Supplementary material for: Endoparasitoid lifestyle promotes endogenization and domestication of dsDNA viruses
Source: eLife. 2023 Jun 6;12:e85993. doi: 10.7554/eLife.85993 (PMC10259472; doi:10.7554/eLife.85993)
Supplement: Figure 5—source data 1. [file elife-85993-fig5-data1.zip › Figure 1ΓÇôsource data 1/Cluster96.aa.aln]

>Platygaster_orseoliae
------------------------------------------KQLLLNNIHGEKRQKVVK
THL-KFLQLLPI--------------LQPIKEDFQRLIQHFILQGKTLSYCQEVVFTLLR
Y----FRINLWN--NDADNDTSNDKKNKRVHITKSFIKKMYTIANKISKYKQYNKK-IF-
NSQGQEVNL---QD----IPDFTVNIKNATHIDANEGA----------------LLEDVT
-----------KNI-------L------IK-FLENTDSKYSILIEWSLLIFLLIKTGKRK
NEYLSLRN-KDMDKLITFREIVIPGKGGET--VISIGPLICQFLYDFSNHPSRLAFIAAA
ISK------KQNKNSNEDDLFFQYSYYQLRRFHAKVYNRLFQK--AKPKGSLFHALRSLF
ATRAILK-ANNNDMIVQHALDHANIETTKRYIQNQCTQDKS---FIRTLLGQLE------
----------
>PoFV
----------------------------------MINVNDNIKQLLLHNIHGEKRQKVVK
THL-KFLRLLPA---------------RPIKEDFQQLIQHFILEGKTLSYCQEVIFTLLR
Y----FRINLWN--NDANNDTSNDKKNKRVHITKSFIRKMYTIANKISKYKQYNKK-IF-
NSQGQEVNL---QD----IPDFTVNIKNTTHIDANEGA----------------LLEDVT
-----------KNI-------L------IK-FLENTESKYSILIEWSLFIFLLIKTGKRK
NEYLNLRN-KDMDKLITFREIVVPGKGGET--IISIGPLICQFLYDFSNHPSRLAFIAAA
ISK------KQNKKSSEDELFFQYSYYQLRRFHTKVYKRLFQK--PKPKGPLFHVLRSLF
ATKAILK-TNNNDMIVQHALDHTNVETTKRYIQNQCTQDKS---LIQSLLTELEK-----
----------
>LbFV
---------------------------------------MKFKEAIFTSLKNRKRQNVIN
SHL-KYVKLIKN--------------YN-DKSSFEEFIYYFIKNNKSLRYCKSVYVSLVH
Y----FRQKDAL--FKKP-------------FSYSKISSCYKKASKIQNSLKNNDS-L--
YHQGLFVNV---QH----E-NINVNMGVDNFLPINEIIYIK----NILEF---YLFENFS
-----------EKI-------QINENIRENFYILKNKINLFCTIPFSIFILSLIYTGARN
GEFLLLTH-NQGVELTQKTKLKIITKTGPE--YLSIGNKLQYIYYLY-------------
-IK------YLDNKNIKNERFFKHNYYNMRRKFINLYTLLFNK--NKPRGALFHIFRSFF
TLMTFK----KDNLLTQDILHHKNVQITNGYYRNQLKD-VS---LRKKLFDYIENIV*--
----------
>DFV
-----------------------------------------MTNEFFDKVVSKKALRVKE
SHM-KHIEMLNG---------------KYDLEDFQSLINKFIWTGKSPSYCKNVLITINN
Y----LKCTIPK--YKRP-------------FSYFTIIKAYRAANKIATSKNDIYS-VD-
RKDCGKISTIDKTQ----YSTLRVNMGNAKHLSIEEIYKIHNLCCTKLYEIDPNIFKKFS
MYSSPPQAASSSSSLSSSPPPQISQSPTI---KALKKKKINDLVEIYTFILLLQYSGMRS
GELFQIQWRRDVNEILKNHKILLNTKVGNR--YISFGQSARDLLKAYVNFKILSCAISKN
SLMNNNPDESGGTGTGGGDIIWSMSYSKMRRQFIKLYHEHVNA--NKPKGALFHIFRSHF
TYVAMQSSTNSANTITQQILNHGSSNMTNRYRHNQTLNDLS---LRVDVLKHVEDHFRNG
NNGPPQKKCL
>PcFV
-----------------------------------------METIMFQSLRSEKRQRVIK
SHL-RFKRRFIK---------------DGTKEEFHKLISHFICNGLSMGYCNSVIETIIS
D----LKRTNPM--YKRP-------------FSKEYSRSIYKRTKRMLDSQRSNKNRIYY
NQDSIPIEI---NN----VDDVEVNMGRKKHIDEKTAQNMLKTSTDALEY---YFD----
-------------------------------HANDETVKFDYMIEWSLLIVLLAYTGCRI
QEVQNLTL-DDVKTLINNGHVEIMTKNGKG--TMFANEYIMRVLQRFINHPK--------
-YP------YLNEANNGKRLLLTTHYHKLRKNYDNQYKKIFNR--KREKGQLFHVWRSYF
ISKAYP----ISHYGTQQLVNHKSISMTKQYFKNQITNDID---GKQALINKVHEKMQHP
E---------
>EfFV
MPP--------TRRNEKKNVHRDDGNSDD--DRRRQLKLLTFKSALKKTFHNEERSKIIK
THL-KFRNELFPETFFALNAHKERIEPSDIKRCVDDFIFSFMYKHKSLNYCTVVLNSLLA
H----FKKRYKN--LYYR-------------LPKNYVYEMYRKANKLQEQINIGKQ-LF-
DEDENPIFIFHGNG----AQALDINMGQKKCLPFTDTKRLH----DYFRT---LFFTASS
-----------SSS-----------------SSSSESGNERLRLELSALVLVAMYTGMRK
GEILSLNY-KDVEKLARHMCVRLKTKTGFK--DIYFGPESVKILSIMA-----------A
ESN------NNNNNSMNTTNVFSVSYQRLRREFLKVYAELFPEETKKPKGILFHCFRSVF
AAKGCE----TNSKVTQKILNHENLEMTNGYQNNAIAHDSD---LRLRLLANIETAYLI-
----------
>GpSGHV
MNKIIKICIIKIIINKRFSSFIADLYIISIMSTDTFISQLTKLCENGGAIHGSKRESVIN
AVINKYLVKGGD-------------FKNFDKSEFEKFVIKYYIQ--RLKEGKNVCINYLR
DIIEIIQQRMGISVFSRYDLKKYISILKKILNPCVKDNKYYTKQGKLIDLDETILNEMR-
----QSSSTFTKDHE---FNRLKKQMYE-----NHEMLIIQ----NYFTMHLDNYLSSFD
-------NSQQES-------------TDQRIQQPIFCKKLHINFELAMIVVFISIVPRRI
NELLLLTC-KQISTLINQGQLDVPGKFFV---FIFH------------VHAYR*------
------------------------------------------------------------
------------------------------------------------------------
----------
>MdSGHV
--------------------------------MDNVVASVSQLCNLNKKFHCKKREHQLK
SL-TKY---LRE-------------FKDFSAEEFVNFVCRQYID--SLSKCKRFCSQSIY
NRVCAIQSRLDINVMSRRRYNSVLKNLRKLFNPYSTDTEFYTNTGTCISIPPEEFQRLR-
----QNAKFLIDQNHTNVPDRWILNTYT-----DEEIEIVH----NYFRLNLENFLNHRR
-------HTVSSS-------------FDI------------TFIELCMLIVFNYNTPRRI
AEIMDLRL-HQVEQLIVHNTLNIKSKDGYSIDCIYISVALADLLNRFVQRLYPNAFET--
----------LGPDFKIFTSTYKMYYTRMRNALKTL----IGE-ERLKNLRIFHGFRNYY
ANKHLS------ADECQRILGHRSVRMTKKYARGHRLTAECETQRKNKVLDYLNKIDTNK
*---------
