# Supplementary material for: Endoparasitoid lifestyle promotes endogenization and domestication of dsDNA viruses
Source: eLife. 2023 Jun 6;12:e85993. doi: 10.7554/eLife.85993 (PMC10259472; doi:10.7554/eLife.85993)
Supplement: Figure 5—source data 1. [file elife-85993-fig5-data1.zip › Figure 1ΓÇôsource data 1/Cluster6.aa.aln]

>Microplitis_demolitor
------------------------------------------------------------
------------------------------------------------------------
------------------------------------------------------------
------------------------------------------------------------
-----------------------LYD-TEKQLLPMVDPHF-YTIKYKVN----------A
VNTHNTLTISYDKFV----KIFQE------SK----NGSFYLCIICHISSKR--------
------------------------------------------------------------
---------------QCIYCTPFLQY----------PRTFILETPKRFYCMPQPS--LYT
KKNHSY-------------FQSIIWFIHKVHNNEINNIAVPHNLQYPQR-----LIYRQA
PLFRIPKHIIDMEHLKYYQFINDKFKGG-SLMQQKSGKLSYMRTRILGVNASGIRMTLTI
DNSLGPNDVSIPQHMLDSLD---LA-----------------------------------
--------------------------------------------CPYVIINRDPSINDCA
IYSCELLGYE-------NKNDNTIHVNPFVLEGLHADQDGDDLNVYYLKHENE-VP---S
LIMLRAITELLQFSWKYGRRRNICNQSRFSLGQYHLLLLQVYDKY----------FQ---
--------------------------------SKSK------------------------
------------------------------------------------------------
------------------------------------------------------------
------------------IWKTLSSQY-NTTPKRANVLMQLGCT--------IWRDEVDE
FLEQLRVFGI---------RIRLPLITF-RE--MINGSGMLLSVIESGAKGS--MDHVKM
FTDILQER---------------------------------VEIGGAEYVNNLRESFNNY
VNASKSISLLGQQLFILLSIFQPLYLLRNDI-YMKNDTRIICNVSKCPLFN-LWIYQIEA
I-TLVFEELLKNCE----------------------------------------------
------------------------------------------------------------
------------------------------------------------------------
------------------------------------------------------------
------------------------------------------------------------
------------------------------------------------------------
------------------------------------------------------------
------------------------------------------------------------
------------------------------------------------------------
------------------------------------------------------------
------------------------------------------------------------
------------------------------------------------------------
-------------
>Cotesia_vestalis_BV
------------------------------------------------------------
------------------------------------------------------------
------------------------------------------------------------
------------------------------------------------------------
----------------------------ESEFTSIVDPHF-YTIKYKVN----------A
VNTHNTLTISYEKFV----EIFQE------SK----NGSFYLCIICYISSTR--------
------------------------------------------------------------
---------------QCIYCTPFLQY----------PRTFILETPKRFYCMPQPS--LYT
KKNHSY-------------FQSIIWFIHKVHNNEINNIAVPHNLQYPQR-----LIYRQA
PIFRIPKHIIDMEHLKYYQFINDKFKGG-SLMQQKSGKLSYMRTRILGVNASGIRMTLTI
DNSLGPNDVSIPQHMMDSLD---LA-----------------------------------
--------------------------------------------SPYVIINRDPSINDCA
IYSCELLGYE-------NENDNTIHVNPFVLEGLHADQDGDDLNVYYLKRENE-VP---S
LIMLRAITELLQFSWKYGRRRNICNRSRYSLGQYHLLLLQVYDKY----------FQ---
--------------------------------SKSK------------------------
------------------------------------------------------------
------------------------------------------------------------
------------------IWKILSSKY-SSTPKKSNVLMQLGCT--------IWRDEVDE
FLEELRIFGI---------RVRLPLITF-KE--MINGCGMLMHVIKSGAKGS--MDHVKM
FTDILQER---------------------------------VEIGGSAYVNNLRESFNNY
VNASKSISLLGQQLFILLSIFQPLYLLRNDI-YMKNDTRIICNVSKCPLFN-LWIYQMEA
I-NLVFDELLKYCDDNSIASTEAEEIFN-DEEV---------------------------
------------------------------------------------------------
------------------------------------------------------------
------------------------------------------------------------
------------------------------------------------------------
------------------------------------------------------------
------------------------------------------------------------
------------------------------------------------------------
------------------------------------------------------------
------------------------------------------------------------
------------------------------------------------------------
------------------------------------------------------------
-------------
>Leptopilina_heterotoma
------------------------------------------------------------
--RDYCIKKVTSDDLDKLKSSVEVCSSSELIDITKRWWNFKAKRQTQHENN-------KY
ENLNGFYVRTNYPYVYKRSKGHK-------------------------------------
------------------------------------------------------------
--------------------PK-----KDKNLHFIYIPPLHL---HTRESI---------
YEVYKIMMRDIKMPYFGLMAALGIDINDNKSLEKIYKILQLHLRQ-----NRFDN-----
--------------------------------------K------------------KYY
DVARKII------D-NRQLYYHMFEKN-----------WFPWYRLTFDWIITKNH-EK--
----------------------------------------------RSG---AMKIFLNN
LCKWIKETWSVTQLQEYRPLTNIKLTNG-SIVKQIQGRDSLIRRQILSPKIFMLRSQISL
RFDLRPNQLVLPRSMMRHIPPAAFADCN-DD------QNLFQLD----------------
------------------------------QPNQQLDKFTRLSQGFACIIKRDPVLCKSS
IVYIDELAFA---------DTDLFHIGPYSIIGQNADFDGDAENCCLIENSLAST---EL
QLNISPSTS---MYLGLM-------KLRCTFTETHILYMHKRQLPTESQ-----RHR---
--------------------ERYKEILKLSTVN-----WLS-------------------
-----------------------------------------CTENVTSLLNLMNK-----
------------------------------------------------------------
----------------YP-TNLNLFHFIEPTSNALAILMLSTYVDYGSAETLKLFEEIND
NIVEISN---NGMMNANNEKLPNLYTIPLDECINGKIEPTLLKMVMSGAKGS--LQHYIN
FLDATNASFNNIEN--------I-KSTGDNKEFAIRDLRENSKVSNFDVYSKSIEALREI
GEAAKNVPDNGHESFKTIIEFNGITFNEKQI-EYNGT-CILPVSSAELFFS-HMNFSPQI
V-RLHFNRAL--------------------------------------------------
------------------------------------------------------------
------------------------------------------------------------
------------------------------------------------------------
------------------------------------------------------------
------------------------------------------------------------
------------------------------------------------------------
------------------------------------------------------------
------------------------------------------------------------
------------------------------------------------------------
------------------------------------------------------------
------------------------------------------------------------
-------------
>Leptopilina_boulardi
------------------------------------------------------------
--RDYSISNIKNDDLEKLQSSAEVCTSAQLTDITKRWWKLKAKRLNI----T------NN
KNLKGFYVRTNYPYEYKRSKRHK-------------------------------------
------------------------------------------------------------
--------------------LK-----MDKNRHFIYIPPLQL---HTRDSI---------
YEVHKMMIRDIKMPYFGLMAALGIDINDNKSLEKIYKILKINLRR-----NHFQH-----
--------------------------------------E---------------------
--ITKNI------D-TARLYYQMCEKN-----------WHIWYRLLFDWIITK-C-QLK-
------------------------------------------LKLHQPE---SINLFLIS
LQKWIKEKWVVTQLQEYQPLTTIKLTNG-PIIKQIQGRDSFIRRQILSPKIFMLRSQISL
RFDLRPNQLVLPQSMMRHIPAAAIANYN-HS-----ENSLFQLN----------------
------------------------------QPIQQPEKFIPLSQGFACVIKRDPVLCKSS
IVYIDELAFA---------DTDLFHIGPYSIIGQNADFDGDAENCCFIDNSLASM---EL
ELNTSPSAA---MYLGQM-------KLRCTFTETHILYMHQRQLPLQSQ-----RHH---
--------------------QRYEEILKLSTVN-----WLS-------------------
-----------------------------------------CIENVTSLFNLEKK-----
------------------------------------------------------------
----------------YP-TNLNIFNFIEPTNNALSILMLSTYVDYGSAETLKLFVEINN
SVLEISN---NGK-------INNLYTIPLDECINGKIEPTLLRMVMSGAKGS--LQHYIN
FLDATKSSVNTMPN--------IN--VTNDKIFTIHDLRENSKISNFDIYNKSLEALREI
GKAAKNVPDNGHESFKTIIEFNGITFTEKQI-EYNGT-CILPFPSAELFFS-HMNFSPHL
V-RLQFNKALD-------------------------------------------------
------------------------------------------------------------
------------------------------------------------------------
------------------------------------------------------------
------------------------------------------------------------
------------------------------------------------------------
------------------------------------------------------------
------------------------------------------------------------
------------------------------------------------------------
------------------------------------------------------------
------------------------------------------------------------
------------------------------------------------------------
-------------
>Leptopilina_clavipes
-----------------------------------------------------------F
HNRDYCIKKVTSDDLDKLKSSVDVCTSADLIDITKRWWNLKSKRQSHHYNSA------ED
ENLNGFYVRTNYPYVYKRSKKHK-------------------------------------
------------------------------------------------------------
--------------------CT-----MDKNLHFIYIPPLHL---HTRESI---------
YEVYKMIMRDIKMPYFGLMASLGIDIYDNKSLEKIYKILQIHLRR-----NRFKR-----
--------------------------------------Q------------------KFY
DVARKNI------D-IRQLYYHMFEKN-----------WFLWYRLIFDWIITKKC-HLK-
------------------------------------------QGQKQPE---SIKLFLVN
LYKWIRETWSVTQLQEYRPLTNIKLTNG-SIVKQIQGRDSLIRRQILSPKIFMLRSQISL
RFDLLPNQLVLPQSMMRHIPPAAIAKYN-NQ------KNLFQLQ----------------
------------------------------QPNQQLEKFTRLSKGFACIIKRDPVLCKSS
IVYIDELAFA---------DTDLFHIGPYSIIGQNADFDGDAENCCIIENSLAST---EL
QLNLSPSTS---MYLGLM-------KLRCNFTETHILYMHQRPLPSESQ-----RHC---
--------------------QRYQEILKLTTLN-----WLS-------------------
-----------------------------------------CSENITSLFNLMQK-----
------------------------------------------------------------
----------------CP-TNLNLFDFIEPTSNALTILMLSTYVDYGSAETLKLFEEINN
NILKISN---NGR--NDNEKLPNLYTIPLDECINGRIEPTLLKMVMSGAKGS--LQHYVN
FLEATKTSFNNMAD--------NTNLPTGDKEFTTVDLRENSNISNFDIYNKSIEALREI
GEAVKNVPDNGHESFKTIIEFNGITFNEKQI-EYNGT-CILPFPSAELFFS-HMNFSPQL
V-RLH-------------------------------------------------------
------------------------------------------------------------
------------------------------------------------------------
------------------------------------------------------------
------------------------------------------------------------
------------------------------------------------------------
------------------------------------------------------------
------------------------------------------------------------
------------------------------------------------------------
------------------------------------------------------------
------------------------------------------------------------
------------------------------------------------------------
-------------
>CpV
------------------------------------------------------------
------------------------------------------------------------
------------------------------------------------------------
------------------------------------------------------------
----------------------------M----SGYRIEFRRRD---ATTV---SILKDI
HSLSRCMLMSSELFG---------------KF----VRDLLNCL-KQSKCTYYNSMI-G-
-------------------QLITIYQENELNNETTKGDDYTKTLASALLADN--------
----IIV-------TDIEE-SVFLKK----------LKINKFTDTIDYLILPNFN--LWD
HNYLVF-------------LNKKF----NSKKM---G-----------------------
-----------GLVNVWGAMQKIPLTQG-VIKDLIQNKNGYAGQYLYSTFLNTSSIYANV
QCFNGVNEIIPPKMSVERYYGRPVK-----------------------------------
--------------------------------------------NVRVWNTRHPNISQLS
TQFSRVIQRD--------EINWNVKVGLGTFVGANRDCDGDKEVITYLPHPNSLIE-LES
LMYCDPKYSFLCF----D-------KNKLTFVSQQVLYLHKNMHRIERE------FK---
--------------------------------A-YPE-----------------------
------------------------------------------------------------
------------------------------------------------------------
---------------IYKLWCLHRN---TTLAQRLERFFTDVALVFSSNMTTLLFKKLCE
MIDN-----------------ESVVCSD-RD--VFDLEGCFEDVIESGAKGS--RNLIEN
TKQYSGTRE----------------------------------TDVGVVAERAINGLNSH
ITSHGRVKFSGGDIYHNTVIFLNLFLHNNSI-CYKQNTL---SLGSIAHLPEQFLFPTHL
L-DTILHA*---------------------------------------------------
------------------------------------------------------------
------------------------------------------------------------
------------------------------------------------------------
------------------------------------------------------------
------------------------------------------------------------
------------------------------------------------------------
------------------------------------------------------------
------------------------------------------------------------
------------------------------------------------------------
------------------------------------------------------------
------------------------------------------------------------
-------------
>AcMNPV
------------------------------------------------------------
------------------------------------------------------------
--------------------------------------MVRKIYFLTLLYFALCVNTR--
------------------------------------------------------------
-------------------------S-CT----DVIMFSFLDKT---PTEF---DLILDP
HKLQNVAFFTNEEFK---------------VI----LKNFITDLKKNQKLNYFNSLI-D-
-------------------QLINVYTDASVKNTQ------PDVLAKIIKSTC--------
----VIV-------TDLPS-NVFLKK----------LKTNKFTDTINYLILPHFI--LWD
HNFVIF-------------LNKAF----NSKHE---N-----------------------
-----------DLVDISGALQKIKLTHG-VIKDQLQSKNGYAVQYLYATFLNTASFYANV
QCLNGVNEIMPPRSSVKRYYGRDVD-----------------------------------
--------------------------------------------NVRAWTTRHPNISQLS
TQVSDVHINE-------SSTDWNVKVGLGIFPGANTDCDGDKKIITFLPKPNSLID-SEC
LLYGDPRFNFICF----D-------KNRLSFVSQQIYYLYKNIDAMEAL------FK---
--------------------------------S-TPL-----------------------
------------------------------------------------------------
------------------------------------------------------------
---------------VYALWQKHKH---EQFAQRLEMLLRDFCLIASSNASYLLFKQLTQ
LIAN-----------------EEMVCGD-EE--IFNLGGQFVDMIKSGAKGS--QNLIKS
TQQYRQTLN----------------------------------TDIETVSSRATTSLNSY
ISSHNKVKVCGADIYHNTVVLQSVFIKNNYV-CYKNDER---TIMNICALPSEFLFPEHL
L-DMFIE*----------------------------------------------------
------------------------------------------------------------
------------------------------------------------------------
------------------------------------------------------------
------------------------------------------------------------
------------------------------------------------------------
------------------------------------------------------------
------------------------------------------------------------
------------------------------------------------------------
------------------------------------------------------------
------------------------------------------------------------
------------------------------------------------------------
-------------
>Aphidius_colemani
------------------------------------------------------------
------------------------------------------------------------
------------------------------------------------------------
------------------------------------------------------------
------------------------------------------------------------
------------------------------------------------------------
------------------------------------------------------------
--------------TRFKYFDQKNEINLP---YLEFVDINNFYRLV-----IKNDIGYKL
KKNG------------------------------------------------------EL
LHSDKVKKQ--SPLENLIKYLTLPTQKGGSTKDILQSNKSFLFINITYPLSNSMRMYVLP
APTIPCYSCILPLHSICKIFDLNY----------YKLPKCLK-KIEN-------------
--------------------TKYKDLLQIENIKYVLDFKKEHIDSFTIIDRRDPVIHDGS
IDFYDLIFIY----DN--NYADIKKVNTLNAKNKNEDYDGDTNNLNFCRGIESNL---EI
NYYMKNNLL---N---FN-------RNRHIFSQNQTHRFFQILAGIK-----RDIFIRKR
--------------ENEIIEDI--------------------------------------
---------------------------------YKCVEI-----LIYRINIF--------
----KNEKAKQR------------AKNFWGKYYNLYEIL----LLNSFRNIYKNIL-KK-
NNNLT---LFEKLELYETIWSASKISATTNSKCLLDDLASMICCNYGDKECTKFYNYYIK
IIHHEI---PN------------IFIG------ENPMCMNTIINILSKSSGN--FDVLIK
IQKKYEN-----EKNKSVD----NNIH--GIPKCYQNIFEK--MDDEKI-EENSKFLDNF
VTKSREVPSNYKFNVGTQWTVQDFLYLDGNL-YYNGK-LFIDDVLKF--LP--I------
------------------------------------------------------------
------------------------------------------------------------
------------------------------------------------------------
------------------------------------------------------------
------------------------------------------------------------
------------------------------------------------------------
------------------------------------------------------------
------------------------------------------------------------
------------------------------------------------------------
------------------------------------------------------------
------------------------------------------------------------
------------------------------------------------------------
-------------
>Eupelmus_kiefferi
------------------------------------------------------------
------------------------------------------------------------
------------------------------------------------------------
------------------------------------------------------------
------------------------------------------------------------
------------------------------------------------------------
------------------------------------------------------------
--------------TRFKYFDQKNEINLP---YLEFVDINNFYRLV-----IKNDIGYKL
KKNG------------------------------------------------------EL
LHSDKVKKQ--SPLENLIKYLTLPTQKGGSTKDILQSNKSFLFINITYPLSNSMRMYVLP
APTIPCYSCILPLHSICKIFDLNY----------YKLPKCLK-KIEN-------------
--------------------TKYKDLLQIENIKYVLDFKKEHIDSFTIIDRRDPVIHDGS
IDFYDLIFIY----DN--NYADIKKVNTLNAKNKNEDYDGDTNNLNFCRGIESNL---EI
NYYMKNNLL---N---FN-------RNRHIFSQNQTHRFFQILAGIK-----RDIFIRKR
--------------ENEIIEDI--------------------------------------
---------------------------------YKCVEI-----LIYRINIF--------
----KNEKAKQR------------AKNFWGKYYNLYEIL----LLNSFRNIYKNIL-KK-
NNNLT---LFEKLELYETIWSASKISATTNSKCLLDDLASMICCNYGDKECTKFYNYYIK
IIHHEI---PN------------IFIG------ENPMCMNTIINILSKSSGN--FDVLIK
IQKKYEN-----EKNKSVD----NNIH--GIPKCYQNIFEK--MDDEKI-EENSKFLDNF
VTKSREVPSNYKFNVGTQWTVQDFLYLDGNL-YYNGK-LFIDDVLKF--LP--I------
------------------------------------------------------------
------------------------------------------------------------
------------------------------------------------------------
------------------------------------------------------------
------------------------------------------------------------
------------------------------------------------------------
------------------------------------------------------------
------------------------------------------------------------
------------------------------------------------------------
------------------------------------------------------------
------------------------------------------------------------
------------------------------------------------------------
-------------
>HzNV-2
------------------------------------------------------------
------------------------------------------------------------
------------------------------------------------------------
------------------------------------------------------------
---------------------------MEI-VSTNSKPIWSTAQIYSIE----------P
VDECNTLIVDVKDLY----RLFKLKRTDQKKVRPVGLQDCKMCIEHGVTLTKD-------
-----------------------------ALDSL--------T--------------EPL
EDEDPDK-------ADAECCVASHEY----------SNAFGVRVLGKCFIFPLPK--MYS
IKNFSF-------------FRSIIELSFQMEHAYETDTPMPDKIKLVKP-----SEENEF
SCDDVKTLIHKYIDRTLKKFLQNDFKCS-NFSILQSGKRSYVRSYLLGHRHNGARMTMVV
DNELGPNSISIPRDIYDNLD---LA-----------------------------------
--------------------------------------------TNLVIINRDPSINDTC
IYVCEMFHH---------DTDPCIHLNPFVLDGLHADQDGDDISINYLKYENS-MN---R
NLMKMAITEMRSMSWNYGYRHNLFYKPRYALGQQFRHLLYTHDKW----------FN---
--------------------------------QHSK------------------------
------------------------------------------------------------
------------------------------------------------------------
------------------FYRILTKVHRGNLLAKIDTLMHLGCS--------IMRNEVHD
FIEMVLAFNC---------KNVDNCLRG-SD--YLKCDDEILEVVHSKSKGT--ARHIEL
YKYNLTRT---------------------------------------SDEQALKSAFDDK
IDSSKVLEREGQTQFSLLHALSPATLMMGDL-YMGDK-IAVKNFTETSLMD-VYKYNPDS
V-RFILRLILINSEEF-VS-----KWCN-YDRSEYDFTFDGDDSSLFTKKRQMATFRRTL
KCINSMGKSESTLVTDITGPPNRVDSEAGDNLNIARFVTVWKLITRKVCIEREANRLRLK
RAAEYNIKKEAVKRKLDDEFAAD--STTCSSSVHSSLY------KKLDPVELEKEMIKAE
IALYDQFYEDWINL--KNLTKNQLYLLYTSKNPMMEGIDKTPIGLHYSI--MIQSQKIQT
ALNVKRLKDVKES----------QMFNKGTMNPVTPSICIKW-LYAPKTFNWYRVSLDSV
ANVDAVLAAV--KDCVGYAILYKNIVEFYFKVGGP---KIVLSQL--EQLNGCPHVTRIV
FVANCRVMLELYQKKQISAVEMTDNLTNFLYCYYTNSLCVDHSKPE---YILMYNFVAVM
FLLNRNLNNPTNSTIKLPLHAVSGEFPQRVLANMIKPKRAIPQ----RGSIPASNSNMGG
KSSTSNIFPITTNRERRMFKELCDVFGGTSTEFVVDVYNAKCPMSNDFCHYTETKEFIGR
CSGPLTKLNMDNEKAMKELMNNLMDEGEVFEDFKNAKVEANDSDVSFSDCNVKSIDEDEE
VEGVEVKVNYEECVEAKVKDEVKEEVEYDVKEECMEEEDCNFVENQENPDIDENQENLEN
PDIDENQENPEPTEMDEVDETEEEGIEKDLCLDDGCLDEGGLDEGGLYEAMQLDVDATED
DEGSAAKRSRLE*
>HzNV-1
------------------------------------------------------------
------------------------------------------------------------
------------------------------------------------------------
------------------------------------------------------------
---------------------------MEI-VSTNSKPIWSTAQIYSIE----------P
VDECNTLIVDVKDLY----RLFKLKRTDQKKVRPVGLQDCKMCIEHGVTLTKD-------
-----------------------------ALDSL--------T--------------EPL
EDEDPDK-------ADAECCVASHEY----------SNAFGVRVLGKCFIFPLPK--MYS
IKNFSF-------------FRSIIELSFQMEHAYETDTPMPDKIKLVKP-----SEENEF
SCDDVKTLIHKYIDRTLKKFLQNDFKCS-NFSILQSGKRSYVRSYLLGHRHNGARMTMVV
DNELGPNSISIPRDIYDNLD---LA-----------------------------------
--------------------------------------------TNLVIINRDPSINDTC
IYVCEMFHH---------DTDPCIHLNPFVLDGLHADQDGDDISINYLKYENS-MN---R
NLMKMAITEMRSMSWNYGYRHNLFYKPRYALGQQFRHLLYTHDKW----------FN---
--------------------------------QHSK------------------------
------------------------------------------------------------
------------------------------------------------------------
------------------FYRILTKVHRGNLLAKIDTLMHLGCS--------IMRNEVHD
FIEMVLAFNC---------KNVDNCLRG-SD--YLKCDDEILEVVHSKSKGT--ARHIEL
YKYNLTRT---------------------------------------SDEQALKSAFDDK
IDSSKVLEREGQTQFSLLHALSPATLMMGDL-YMGDK-IAVKNFTETSLMD-VYKYNPDS
V-RFILRLILINSEEF-VS-----KWCN-YDRSEYDFTFDGDDSSLFTKKRQMATFRRTL
KCINSMGKSESTLVTDITGPPNRVDSEAGDNLNIARFVTVWKLITRKVCIEREANRLRLK
RAAEYNIKKEAVKRKLDDEFAAD--STTCSSSVHSSLY------KKLDPVELEKEMIKAE
IALYDQFYEDWINL--KNLTKNQLYLLYTSKNPMMEGIDKTPIGLHYSI--MIQSQKIQT
ALNVKRLKDVKES----------QMFNKGTMNPVTPSICIKW-LYAPKTFNWYRVSLDSV
ANVDAVLAAV--KDCVGYAILYKNIVEFYFKVGGP---KIVLSQL--EQLNGCPHVTRIV
FVANCRVMLELYQKKQISAVEMTDNLTNFLYCYYTNSLCVDHSKPE---YILMYNFVAVM
FLLNRNLNNPTNSTIKLPLHAVSGEFPQRVLANMIKPKRAIPQ----RGSIPASNSNMGG
KSSTSNIFPITTNRERRMFKELCDVFGGTSTEFVVDVYNAKCPMSNDFCHYTETKEFIGR
CSGPLTKLNMDNEKAMKELMNNLMDEGEVFEDFKNAKVEANDSDVSFSDCNVKSIDEDED
VEGVEVKVNYEECVEVKVKDEVKEEVEYDVKEECN-EEDCNFVENQENPDIDENQENLEN
PDIDENQENPEPTEMDEVDETEEEGIEKDLCLDEGGLDEGGLDEDVLDEAMQLDVDATED
DEGSVAKRSRLE*
>DiNV
------------------------------------------------------------
------------------------------------------------------------
------------------------------------------------------------
------------------------------------------------------------
------------------------------------------------------------
------------------------------------------------------------
------------MKDFDECFVVTVLGPTTISGR-----KPTNS-----------------
----NGI-------N-----NNDIGY----------VANNNELSKAKEYLIFDPR--IWR
EQSYNH-------------FMSFIRAVITTPS----------------------------
-----------AILERYKRYESSNFSIS-KLKKYKSGKDSIIRRSITGYETNGIYQTSTI
SCLIPYYSVVLPQKIYDLLKSENYD-----------------------------------
--------------------------------------------LDLVMVKRDPSILPTC
MYVCSVIRNP-------DPKIICTTISDQQSKGFNQDQDGDRNAEYFLCRKINGYDSTKS
YDYKVAKME---MAQAFRCKRTLIGTPRYLLSETSLLKIERFPND----------FL---
----------------------------------NIE-----------------------
------------------------------------------------------------
------------------------------------------------------------
------------------FYKKT-------YKRGKKFMNEASAG--------YLSDEYDE
FQQALIEHNL---------NEKSEYITA-ND--ILLNTNKLSSIVKSGSKGT--PELLNM
LLNNIDSSK---------------------------------SLTLNDRKKEVLTLCNKY
ITSSQDLSRNGRKQFAALYAAHDLVSLFSNI-YINKC--CYASYDGFASAG-TLLFNESS
L-ELFLLDLVSL*-----------------------------------------------
------------------------------------------------------------
------------------------------------------------------------
------------------------------------------------------------
------------------------------------------------------------
------------------------------------------------------------
------------------------------------------------------------
------------------------------------------------------------
------------------------------------------------------------
------------------------------------------------------------
------------------------------------------------------------
------------------------------------------------------------
-------------
>DmNV_mau
------------------------------------------------------------
------------------------------------------------------------
------------------------------------------------------------
------------------------------------------------------------
------------------------------------------------------------
------------------------------------------------------------
------------MKDFDECFVVTVLGPTIPG-R-----KSIKT--------------NNN
NGGGNVN-------N-----NTRNGY----------VNHNNEISKAKEYLIFDPR--IWR
EQSYNH-------------FMSFIRAVITTPS----------------------------
-----------AILERYKRYESSNFSIS-KLKKYISGKESIIRRAITGYETNGIYQTSTI
SCLIPYYSVMLPQKIYDLLKSENYD-----------------------------------
--------------------------------------------LDLVMVKRDPSILPTC
MYVCSVIRNP-------DPKIICTTISDQQSKGFNQDQDGDRNAEYFLNRQINGYDSTKS
YDYKVAKME---MSQAFRCKRTLVGTPRYLLSETSLLKIERFSDH----------FL---
----------------------------------NNE-----------------------
------------------------------------------------------------
------------------------------------------------------------
------------------FYRKT-------YKCGKKFMNEASAG--------YLSDEYDE
FQRILIDHNL---------HEKSEYITV-ND--ILLNTEKLPSIVKSGSKGT--PELLNM
LLNNIDSSK---------------------------------RLTLNDRKKEMLTLCNKY
ITSSQDLSRNGRKQFAALYAAHDLVSLFSNI-YINKV--CYANYDGFASAG-TLLFNESS
L-ELFLLDLISL*-----------------------------------------------
------------------------------------------------------------
------------------------------------------------------------
------------------------------------------------------------
------------------------------------------------------------
------------------------------------------------------------
------------------------------------------------------------
------------------------------------------------------------
------------------------------------------------------------
------------------------------------------------------------
------------------------------------------------------------
------------------------------------------------------------
-------------
>DmNV_esp
------------------------------------------------------------
------------------------------------------------------------
------------------------------------------------------------
------------------------------------------------------------
------------------------------------------------------------
-----------MIHE---------------HIYNIRTPTIYFCFRHVHHHRRFPQLD-CI
IQTFKCCNQAVTIKDFNECFVVTVLGENAVYN----------------------------
-------------------------M----------SNVSNVLAKAKEYIIFDPR--IWR
EQSYNH-------------FMSFIRAVISAPE----------------------------
-----------AIIERYKRFESSNFSIS-NIKKYISGKESIIRRSITGYETNGIYQTSTI
SCMIPYHSVVLPQKLYDLLEMEHYD-----------------------------------
--------------------------------------------LDLIMVKRDPSILPTC
MYVCSVIRNP-------DPKIICITISDQQSKGFNQDQDGDRNAVYLISKKTNGYDSTKT
FDYKVSKME---LNLAFKTKRTLIATPRYLLSETSLLKIARFPQD----------FI---
----------------------------------HLP-----------------------
------------------------------------------------------------
------------------------------------------------------------
------------------FFAKT-------YKHGKQFMNDASAG--------YLSDEYDV
FQQALIEHNR---------NEIRQYITA-DD--ILLLTDKLSSIVTSGAKGN--MGLIDM
LLDNISSEK---------------------------------DRTLLDRKKDMLDLCNKY
ITSSQDLSRNGRKQFAALYAAHDLVVHFSNI-YINKC--CYANYDRFASAG-TFLFNSAS
L-ELFLQDLIEL*-----------------------------------------------
------------------------------------------------------------
------------------------------------------------------------
------------------------------------------------------------
------------------------------------------------------------
------------------------------------------------------------
------------------------------------------------------------
------------------------------------------------------------
------------------------------------------------------------
------------------------------------------------------------
------------------------------------------------------------
------------------------------------------------------------
-------------
>DmNV_kal
------------------------------------------------------------
------------------------------------------------------------
------------------------------------------------------------
------------------------------------------------------------
------------------------------------------------------------
-------------------------------MYNTKTPAFYFCFKHAHYHLTYPDIK-CI
IQTFKCCDSAKLVNEFDECFVVSVINDPNAQSSIANGNKMYTK--------------RP-
TSSSSSS-------TTCKRRYVINDF----------KHNNIPQLKCKEYIIFDPR--IWR
EQSYNH-------------FMSFIRAVITTPQ----------------------------
-----------AILERYKRFESSNFSIS-NIKKYISGKESIIRRSITGYETNGIYQTSTI
SCLIPYYSVMLPQTLYDLLESENYD-----------------------------------
--------------------------------------------LDLVMVKRDPSILPTC
MYVCSVIRNP-------DPNIICTTISDQQSKGFNQDQDGDRNAEYFICRKINGYDSTKS
YDYKIAKME---LALAFKCKRTLVGTPRYLLSETSLLKVARFPEY----------FA---
----------------------------------SDP-----------------------
------------------------------------------------------------
------------------------------------------------------------
------------------FYSKT-------HSYGKKFMNEASAG--------YLSDEYDD
FQRALIEHNR---------TETSQYITV-SD--ILLQTDKLPSIVRSGAKGN--VELIRM
LLDNISSAK---------------------------------RLTLDDRKQEMLGLCNKY
ITSSQDLSRNGRKQFAALYAAHDLVSLFSNI-YINKC--CYANYDEFASAG-TLLFNESS
L-ELFVSDLLNAPLL*--------------------------------------------
------------------------------------------------------------
------------------------------------------------------------
------------------------------------------------------------
------------------------------------------------------------
------------------------------------------------------------
------------------------------------------------------------
------------------------------------------------------------
------------------------------------------------------------
------------------------------------------------------------
------------------------------------------------------------
------------------------------------------------------------
-------------
>LdMNPV
------------------------------------------------------------
------------------------------------------------------------
------------------------------------------------------------
------------------------------------------------------------
-------------------------M-CS-------EVAFAPKS---PTRF---DLLLDP
SRGDGVYFIQMHRFK---------------LF----LKNFILDLKK-IKLNYFNSLI-E-
-------------------QLISVYAESEARNEH------TDTLARIVAATT--------
----IVV-------TELPS-HVFLKK----------LKINKFTDSIDYLILPNFI--LWD
HNFIIF-------------LNKAF----NSKHE---N-----------------------
-----------GLVDISSTIQKIKLTHG-VIKDQLQNKNGYAGQFLYSTFLNTASFYASV
QCFNGANEIVPPKASIRRYYGRDVS-----------------------------------
--------------------------------------------NVRAWTTRHPNISQLS
TQVSDVIESD-------SYTDYNVKVGTGVFPGSNTDCDGDKYVYTLCPQPNSLID-LEC
LLYGDPRFSFICF----D-------KNRLSFVSQQIYYLYTNIEKVERL------FD---
--------------------------------S-MPL-----------------------
------------------------------------------------------------
------------------------------------------------------------
---------------VGALWRDQKRRPRANFARRVEDLLHDCALVLSSNTSYLLYKELCR
LIDD-----------------REMVCGD-RE--LNELRGEFDALIESGAKGS--ADLVSS
TRHYKATRP----------------------------------SDVETVAERAITSLNSY
ILSHNRVKVGGGDIYHNTTVLQNVYLKNDKI-CYKSDSR---PLADVCALPSEFLFPEHL
L-DMFITK*---------------------------------------------------
------------------------------------------------------------
------------------------------------------------------------
------------------------------------------------------------
------------------------------------------------------------
------------------------------------------------------------
------------------------------------------------------------
------------------------------------------------------------
------------------------------------------------------------
------------------------------------------------------------
------------------------------------------------------------
------------------------------------------------------------
-------------
>NeseNPV
------------------------------------------------------------
------------------------------------------------------------
------------------------------------------------------------
------------------------------------------------------------
------------------------------------MDTFQTVSTHQITSI---GNLHDT
NKLKNPFSISVKLFK---------------HF----LSKIFHIVKT-SSINAFNVS----
-------------------LLVIIYNNLIKQKQNDNDVEFLKLLRNVISASN--------
----IIL-------TDMSEYTIFTRK----------LKLTNSTDDCDFLILPVFS--SWD
KTFITT-------------LYKYL----FELKN---N-----------------------
-----------RHIAIGTELQKVRLLHG-TILEQIQNKDSFSGQHVYGHYLNKRSQISNV
ICYNSPNYSVLPEHTVSRYYGRQIK-----------------------------------
-----------------------------------------SNVTLRCKSTRHPNISQLS
THTARIDRNT-------QPCKNNIRIGLGTFLGANRDCDGDKEITTLMPYPNSVLY-MES
MLYDDPEYCMIQF----D-------KTRLSFCPQQILYLYRIRKDVDKM------LT---
--------------------------------K-YNL-----------------------
------------------------------------------------------------
------------------------------------------------------------
---------------IYQLWQSYEM---EKFSTRLQKLLYSVTLSISSRVAYYLYAELIK
MIDT-----------------MSVICTQ-DD--IDNMSGVFEDIVASGAKGS--IELLNK
IRNKKS-DR----------------------------------IDVKEIHENARQCLNHS
VESLNSVRKAGQNIYKSATMLDGVYIDNYTL-YQRNKQN---NVIPLDLLSDNFLFDNHV
T-KVVINSILNNNNK*--------------------------------------------
------------------------------------------------------------
------------------------------------------------------------
------------------------------------------------------------
------------------------------------------------------------
------------------------------------------------------------
------------------------------------------------------------
------------------------------------------------------------
------------------------------------------------------------
------------------------------------------------------------
------------------------------------------------------------
------------------------------------------------------------
-------------
>NeleNV
------------------------------------------------------------
------------------------------------------------------------
------------------------------------------------------------
------------------------------------------------------------
------------------------------------MDKFDTSTCHGISPI---VSVEDC
D--KNSIKINVKLFK---------------KF----LSKILLMIKS-SVNNSFNVS----
-------------------LLFIVQQQLD--DTDRRDVKFLKLLRDVITASN--------
----VVV-------TEMQDYTIFVRK----------LKTPSTTDNCDFLILPAFV--CWD
KTFAKT-------------LYKYL----YDTSN---K-----------------------
-----------KTVPIGTELQKIRLPHG-TIIEQIQNKDSFSGQHVYGHQLNKRSQIANV
LCYNAANSIILPEYTIERFYGVQMN-----------------------------------
-----------------------------------------PNITLRCKSTRHPNISQLS
THTARIDRRK-------KGQKNNVCVGLGTFIGANRDCDGDKEITTMTPYPNNVLC-LEQ
CLYDDPEYCMIQF----D-------KIRLSFCPQQIYYLYVKREDLDTM------LI---
--------------------------------K-YPL-----------------------
------------------------------------------------------------
------------------------------------------------------------
---------------IYKFWTYDKN---QKFSIRLHKLIYHTTLSLGSRTAFYLYKTLIG
TIDD-----------------MNVFCDM-DE--VDNLNGVFETIVQSGAKGS--FQLLEK
IRKKKH-VK----------------------------------MDVEQIHELSQKCLNHS
VESLNSVRKAGQNIYKSATMLDGIFVENNVL-FEHSKKN---KIIPLEMLSNDFLFDNVT
T-TVMINYLLDDNSI*--------------------------------------------
------------------------------------------------------------
------------------------------------------------------------
------------------------------------------------------------
------------------------------------------------------------
------------------------------------------------------------
------------------------------------------------------------
------------------------------------------------------------
------------------------------------------------------------
------------------------------------------------------------
------------------------------------------------------------
------------------------------------------------------------
-------------
>CcBV
------------------------------------------------------------
------------------------------------------------------------
------------------------------------------------------------
------------------------------------------------------------
------------------------------------------------------------
------------------------------------------------------------
------------------------------------------------------------
------------------------------------------------------------
------------------------------------------------------------
------------------------------------------------------------
------------------------------------------------------------
------------------------------------------------------------
------------------------------------------------------------
------------------------------------------------------------
------------------------------------------------------------
------------------------------------------------------------
------------------------------------------------------------
------------------------------------------------------------
------------------------------------------------------------
------------------------------------------------------------
------------------------------------------------------------
------------------------------------------------------------
-----MESE--------------------ENLTVVK--TTYEELQQ---QQRELTSTLLK
MYP------DLV------NFKEDIQMIVETY-----SLSLEN--RLSLPIMIK-------
-----KFNEQLSKSSFPSEGMLQL-KKLIFSKNNLNNLDALPLGIILSI--DMHSHAAQA
ALNVKHTKVLYPKENSKFNTNSGVVENQELKHPILPEIDVTV-LHQGSKFCWFRIKLFNA
DDFGKLKLPY---TPVHYYFYTDLIVELYFYRECRHYKELYWSTLG--CLNLSPLVDKIY
FFSDCRLVERIDDK-----VIQFSNTLKFLYCYRLNSASFSVSSIDDLENLFKLVIRSTV
FLYRRNFNMV-NEDLDTPFTALTGERAHINVRRFLSEDNVYSVNNARDGLILGTGTQIGG
INPHEVIIKCSDFVK*--------------------------------------------
------------------------------------------------------------
------------------------------------------------------------
------------------------------------------------------------
-------------
>OrNV
------------------------------------------------------------
------------------------------------------------------------
---------------------------------------------------MAAI-RRL-
--LSPNLSGSKLKLYRPNWRANSSRMLPGTLIASISSTCTYEIAVYLPVSVFRY------
-----------------------DDV-CTVYISILIFSTF---A-----DVVC--HLNNN
VFTKDVTTSDMILHE---------------HIYNTKNPCFFFCFTHSHFHKSHPTLK-CI
IQEFKCCDDAVSVKDFDECFTITTLNARNGP-----------------------------
---------------------------------------INSAKKQHEYIIFDPS--IWR
EQSYNH-------------FMSLVRAVILSPN----------------------------
-----------DVPERYKRFESSNFTIS-NIKPYISGKESIIRTMVTGFETFGIYQTSTI
SCTIPYYAVVLPTKMYDMLEADGFD-----------------------------------
--------------------------------------------LDLVIVKRDPSILQTC
MYVCSVQRHT-------DQ---VTMISDQQSKGMNQDQDGDRNAQYLIRKRYNGYDCTKS
FDYKIAKME---MANAFRVKRTLIGTPRYILSETSMLKIKRFAND----------FM---
----------------------------------HLD-----------------------
------------------------------------------------------------
------------------------------------------------------------
------------------FFRKT-------YKDGVRFMNEAAAG--------YLCEEYDE
FQEALRLHTL---------NETPTYVTV-DD--ILLNTDRLPSIVTSGAKGN--MDLINL
LLSNISNDASLTG----------------------------KVKTLTDKKKDMLELCNKY
ITSSQDLSRNGRKQFAALYAAHDLVSLFQYI-FINKQ--AYADYSRFASAG-TFLFNKAT
L-ELFVRDLKAL*-----------------------------------------------
------------------------------------------------------------
------------------------------------------------------------
------------------------------------------------------------
------------------------------------------------------------
------------------------------------------------------------
------------------------------------------------------------
------------------------------------------------------------
------------------------------------------------------------
------------------------------------------------------------
------------------------------------------------------------
------------------------------------------------------------
-------------
>PmNV
------------------------------------------------------------
------------------------------------------------------------
-----------------MNRHSKKST-----AAVVSKPNVRKKQNQYDLSTTK---RR--
----------K-VCKDPDTP-TKMNANDE--TGVKPLDC-----KFKP------------
------------I---L-LQDDESIR-FKPNVESLEEPTF-LNIAYCVQ----------P
TTTDNTLTVDILDLN----PLINRPDVKKSTI----TFDFYICLVHGLSEER--------
------------------------------------------------------------
------F-------MDCEYCCQFNKF----------NYTYILKTKYYYLTFPPPI--CYT
PKVFNF-------------LKPFCETAYKNATS-AK------------------------
-----SVVKADKELESYSKFISMDFSDG-SLYSLSTGKTSYIRNYVLGFPTSGIRATLTM
DVTLSPQYAILPQWIYDKLH---MA-----------------------------------
--------------------------------------------CPIAIINRAPSINTTC
IYAVELLRNP-------DPMNFTLVINSYVAERMHADQDGDELTIFYLKHPGTNEP---T
HEIAMAITELKKFSWKYGMRHDITNKPRYEFTQYLKYILHRYDKY----------FC---
--------------------------------KHNK------------------------
------------------------------------------------------------
------------------------------------------------------------
------------------LWASLQGN----AKKKCDTIMHLGSS--------IAPREVDE
FIDLLSNFVK---------HLDVQLPSI-TD--LLNGTDSVLDVIKSGAKGE--LLHMET
YLQQLFSWNY-------------------------------------NRTEQLKKNFDNY
IRSGAEMSTNGAYQFLFLGAINGIYLLHDNL-YYNDK-VIMRNVSKFTALA-SIIYNAKA
C-IHTFNCLANSTANKLISDKEVEDYLS-NIA*---------------------------
------------------------------------------------------------
------------------------------------------------------------
------------------------------------------------------------
------------------------------------------------------------
------------------------------------------------------------
------------------------------------------------------------
------------------------------------------------------------
------------------------------------------------------------
------------------------------------------------------------
------------------------------------------------------------
------------------------------------------------------------
-------------
>HgNV
------------------------------------------------------------
------------------------------------------------------------
-------------------------------------------------MANK---RK--
----------K-MTAPSATA-AKKAK-----IDQVAATA-----DFIP------------
------------I---DAHHESNPIN-FKIDLNSIQEPVF-PSLIYCLQ----------P
ITTTNTLTLTVEDMF------------KFTSV----GFQFYICQQHALNSEP--------
------------------------------------------------------------
------H-------NNCSYCVLFTKY----------TKTFILKTKYHYFTLPPPS--WYS
PKVLNF-------------LKTFCMSSCKYVQSSVF------------------------
-----SEVEKLKELTSYSLFISMDFIEG-SLTSLSTGKTSYIRNNVLASHTCGARATLTI
DSTLSPQYAVFPQHIFDQLD---LA-----------------------------------
--------------------------------------------SPLVILNRAPSLKNTC
IYAVELLRSE-------DCNDHTIRLNSYTTEGLHADQDGDELTVYYIKHTGANKP---S
HDVNMAIAELKRFSWKGGIRHDFAYKPRYEFTQYLKYILYRYDKY----------FC---
--------------------------------KNNK------------------------
------------------------------------------------------------
------------------------------------------------------------
------------------LWASIQGS----VSEKCNKLMNLGCS--------IYPKEVDV
FIEQLSIFVK---------NLDPQLVSL-TD--LLNGTGAIRDVIDSGAKGE--KIHIET
YLKNLYTIDP-------------------------------------RREATLIKNFNGY
IESGSKMSISGAYQFIFLEAVNPLTFLKGCV-YYNDK-ILLHNLINSTTFA-SYCFNPIA
C-EHIFKYIAS-TCDKLVTEEEVDDYLE-AIELE*-------------------------
------------------------------------------------------------
------------------------------------------------------------
------------------------------------------------------------
------------------------------------------------------------
------------------------------------------------------------
------------------------------------------------------------
------------------------------------------------------------
------------------------------------------------------------
------------------------------------------------------------
------------------------------------------------------------
------------------------------------------------------------
-------------
>DmNV_tom
------------------------------------------------------------
------------------------------------------------------------
------------------------------------------------------------
------------------------------------------------------------
------------------------------------------------------------
------------------------------------------------------------
------------------------------------------------------------
------------------------------------------------------------
--------------------MSFIRAVIISPD----------------------------
-----------DVSERYKRFALSNFTIS-NIRQYISGKESIIRTAITGFETSGVYQTSTI
SCTIPYYVVVLPQKIYDSLAEEGYD-----------------------------------
--------------------------------------------LDLTLVKRDPSIWQMC
MYVCSIQRND-------DPKCLITTISDQQSKGMKQDQDGDKNALYFILKRQNGYDSTKS
FNYKISKME---MAGAFRNKRTLIGGPRYILSETSMLKIARNAED----------FM---
----------------------------------HLD-----------------------
------------------------------------------------------------
------------------------------------------------------------
------------------FFRKT-------YKYGIKFMNEASAG--------YLCDEYDE
FQEAMRLHAL---------TETPTYITI-DD--ILLKNDRLPTIVSSGAKGN--LDLIDL
LLKSISSVD---------------------------------GPSLTNKKTEMLNLCNKY
ITSSQELSRNGRKQFAALFAAHDLVCLFHNI-YINKV--CYADYMNFASAG-TFLFNNAS
L-TLFVNELEQL*-----------------------------------------------
------------------------------------------------------------
------------------------------------------------------------
------------------------------------------------------------
------------------------------------------------------------
------------------------------------------------------------
------------------------------------------------------------
------------------------------------------------------------
------------------------------------------------------------
------------------------------------------------------------
------------------------------------------------------------
------------------------------------------------------------
-------------
>LbFV
MLRHSCVMPQ---QKLKKRFFFLR-----------------RLRKILRYFFTCNFLNLFF
INREYNIENITLSYLKKE--RIPVWKTSDMSNIVRKWWMFHRKTQLEDNIEIKKDIQLYH
FFYNGLFIKTNYPYVYHIDKKKK-------------------------------------
------------------------------------------------------------
--------------------YD------FNDMKVIYLPAIHM---HSKGSI---------
YEYQKIFKDDEKMPFLALLDLLKINENCSKSVYRFILKMKMYLKK-----KNLI------
---------------------------------------------------------LYM
KYLNEEI------I-KYKDCENFLYII-----------FEKNYGFLYKILLLFIK-DAF-
-----------DFD--KK----------------------------------K--KFKIH
SLQTVINNYANKNIKEIKNLTTIKMKND-SIVKQIQGRDSTMRRQLLSPKIMTLRSQINL
RFDLQSNEVIMPISMINELNIYI--NLS-KC-----LDNLYDLE----------------
------------------------------NPMYQKECFIDLSVEIFCMMKRDPVLCKNS
IILISRIAFA---------KTDLFFIGPYNIIGQNADFDGDAENCCILQNLTSGL---EG
RLYLASEYN---IYLGYL-------KLKLIFTETHILYMHQRGLPKFHK------FK---
--------------------KRFDNILSISFLK-----WFS-------------------
-----------------------------------------NQENIDAVFSFKK------
------------------------------------------------------------
----------------QY-PNVEIFKYIEPTRIALELLMLSIYVDYGSQETFSFFNEINL
NIVKLSN---NENCDFKVSHLPNQYIIE-----NAFLDLTLLKIVLSGATGS--LDHYLQ
ILNTVNE---------------------------------KKEMTNVDIYQASTLALSNI
GIAARNVPTNGHESFKTIIEFNGFVFCKDEI-LYKDK-CILKKNVQEIFFH-YINVSEEL
L-YLRTKNMLT*------------------------------------------------
------------------------------------------------------------
------------------------------------------------------------
------------------------------------------------------------
------------------------------------------------------------
------------------------------------------------------------
------------------------------------------------------------
------------------------------------------------------------
------------------------------------------------------------
------------------------------------------------------------
------------------------------------------------------------
------------------------------------------------------------
-------------
>DFV
------------------------------------------------------------
------------------------------------------------------------
--------------MYVYKKSKR-------------------------------------
------------------------------------------------------------
--------------------EQ------SEAAKLIYIAPLHM---HSRESI---------
FEVYKMLLRDVKMYYYGILNFLQVPTNDSTKMHRLARKIVVFLKI---------------
------------------------------------------------------------
--TEKVP------L-KNKLCYEMLECN-----------WQKWYSLICKYVVEKYT-KYF-
-----------PET--RK-LQQC------------------DNNNNNDG---GALEIPQG
IFRWIQEVWLWRNILEYKNLLTINMRNG-SIMKQIQGRDSIMRRQILSPKIKMFRSQIGL
RFDLQANELLIPHSMLPEIKKSI--AVD-N-------VSFFNLH----------------
------------------------------DPGRQDARFITLPEHVTIIMKRDPVLCKNS
ILFINRIAFV---------KSDLFYISSLATVGQNADFDGDAENAIINDDLKSSL---EF
SLTMSPELS---IYLGYF-------DMRLDFTETHILYMHQRRLFPQDP------YH---
--------------------DRYNWCVQISNIM-----WLT-------------------
-----------------------------------------SQENLDAIMKFHKLQNDA-
------------------IATTNSNRQQ----S---------------------------
----S-----------LY-KKFNIFKYIEHTKGALKLLINSIYVDYGSKKTFNLFNQINN
DILNISN---GQLRDTYNSHLPSQYLIG-----TSVFDETLMRITLSGAKGT--CDHYIS
LIEALKPPSQQQQREQQQQREQQQQQREQESEYMCVDARENIETDNMEMYKKSLVALKSI
GQAAKNVPINGHESFKTIIEFNGFAFSRKGI-SYNSN-NLFNVDYRQLFFS-HMNFSPEL
C-LLHIVSESQ-------------------------------------------------
------------------------------------------------------------
------------------------------------------------------------
------------------------------------------------------------
------------------------------------------------------------
------------------------------------------------------------
------------------------------------------------------------
------------------------------------------------------------
------------------------------------------------------------
------------------------------------------------------------
------------------------------------------------------------
------------------------------------------------------------
-------------
>DhNV
------------------------------------------------------------
------------------------------------------------------------
-----------------MNNTTTIKG-----IPSSSTAEMRKKTRLLKKLQLQ---PS--
----------TSTATATTTA-TKKRSASPTSTATTLKPL-----KFIK------------
------------CDEENNFNMEKKIQ-FKISANNMETPTF-YSSCYCVK----------P
TTTENFLTLKVEDLQ----AFFVK------YP----NATFFICNQHQLTRQG--------
------------------------------------------------------------
------I-------KTCRECITFLQF----------KYSFIVHSKKAFYTFPPPV--LFV
PKSINY-------------FKTFINHAATTISLTTK------------------------
---QAKERYLNREFNYYSAFMNMSFQGG-SLKDISSGKKSFVRNKILGFQSNGIRATLTI
DASLSPHYATLPQYIFDTLT---MA-----------------------------------
--------------------------------------------CPLVIVNRAPSIKNTC
IYVVEVGRNK-------DPLDYTIHINPFLTEGLHADQDGDELSIFYLSLQGD-LP---A
IEIQMAITELKQMSWKYGNRHDLSFKSRYQFTQYHKYILEKFNDY----------FV---
--------------------------------ENNA------------------------
------------------------------------------------------------
------------------------------------------------------------
------------------LWASLDGT----IKEKVDKIMELGCS--------THYDELDD
FINILINFTE---------NMPVLLSST-SD--IFNGVGDVLHVVNSGAKGT--PEHIKA
YLKNLFEDDP-------------------------------------NNIQNLIDSFNKN
IKSSSKLGKEGGRQFTLLHAVNSLSLHNTSI-YYNDL-IILSEMHHSSSMS-TFYYNTTA
V-TECFKYIIKEHDD-LISTDENEAEVN-KLMNEYI*-----------------------
------------------------------------------------------------
------------------------------------------------------------
------------------------------------------------------------
------------------------------------------------------------
------------------------------------------------------------
------------------------------------------------------------
------------------------------------------------------------
------------------------------------------------------------
------------------------------------------------------------
------------------------------------------------------------
------------------------------------------------------------
-------------
>Fopius_arisanus
------------------------------------------------------------
------------------------------------------------------------
------------------------------------------------------------
------------------------------------------------------------
------------------------------------------------------------
------------------------------------------------------------
------------------------------------------------------------
------------------------------------------------------------
------------------------------------------------------------
------------------------------------------------------------
------------------------------------------------------------
------------------------------------------------------------
------------------------------------------------------------
------------------------------------------------------------
------------------------------------------------------------
------------------------------------------------------------
------------------------------------------------------------
------------------------------------------------------------
------------------------------------------------------------
------------------------------------------------------------
------------------------------------------------------------
------------------------------------------------------------
-----MNPS--------------------LQSTVER-----------------------K
KFK------DVI------SLASKITHLMCDETIHPQALAIAQFILFCRGISLE-------
-----RASEQLEKP-----GARDLINKL--LDSESDFMSPTPRSLGTDIVAYISAAKIQK
SLDVKQIQM---------------IDVSKTMDRIIPNIKTVI-LYNHPTLVWIRFHCEN-
--IINITIPQLTI-----VPVNDSVYEAYMNKT--RNA--VRSISDIIQRLENEYAADII
FCSELSY--FMENK-----LLFVSNYVKFTWCYAMSRDIFDPQNFEDLRVMSIYMTYSLM
FLNTTNLTNM-SDVTHNPLIAYTGERPRTAIARFNPL-KTYTVEGNRAMQTVDKGSDFGT
KSNFIEIISHVIISDG-------------CLDKIL-------------------------
------------------------------------------------------------
------------------------------------------------------------
------------------------------------------------------------
-------------
>ToNV
------------------------------------------------------------
------------------------------------------------------------
------------------------------------------------------------
--------------------------------------------MFSE------------
----------------SESNREILNQ-QQSQLNDEVAPLF-YAIQYNIS----------N
VTTKNTLSIYCCELH-----DFIV------KH----NFNFYICMFCRLNSEP--------
------------------------------------------------------------
---------------KCIKCKIFDKS----------VEVFITYDSTLAYILPQPS--IYS
KRNFAF-------------FKSFIEKISYFERNKDKNVYTGKRE--------------RK
NIDKKQYSVFEQKKYYYMTFMVRNFRGG-SLTKQTTGKYSHIRGNILGTVVNGIRATLTV
NSSLEPHKIQINRIIYDQLN---LA-----------------------------------
--------------------------------------------IPLVIVNRDPSINSRC
IYVCEVEPFD-------NLDDSTIHLNSFILNGLHADQDGDDINLYYIEKESE-NP---S
YLMISAMYEWYRNSWHIGFRHDMMYKCRYSFSQYHRYILYKYNKE----------LN---
--------------------------------KISP------------------------
------------------------------------------------------------
------------------------------------------------------------
------------------FWNSLERY----RKRKYAYAMELGCS--------THRSECDE
FIQTLINFCN---------ILDDKILTY-DE--LTTGIGSLKTIIDSGSKGS--DIHLQV
YLKELLTPQTKQEIVLNKK-------RKKNNTDENILNIKKQKIVEKSFKQQSIDGFNKY
INSSKEISTMGQRQFSLLFTFQNISLFQNDI-YINEN-IIFKDVNISSFFS-MLLYQPNS
V-EFLFDSFMDNEL*---------------------------------------------
------------------------------------------------------------
------------------------------------------------------------
------------------------------------------------------------
------------------------------------------------------------
------------------------------------------------------------
------------------------------------------------------------
------------------------------------------------------------
------------------------------------------------------------
------------------------------------------------------------
------------------------------------------------------------
------------------------------------------------------------
-------------
>Cotesia_vestalis_LbFV
------------------------------------------------------------
---------LTSSYLPKKNKQYLRVTSRKMISILKTWWLRKRFDDSAKNI------IKKQ
DTLKSYLVYTNYNYIYNITKKKI-------------------------------------
------------------------------------------------------------
--------------------DIFSKSYCNNDNKLLVIPSLKY---HSKESI---------
RIFINILITDCNAACIELCNALKFNPTSPNFKKDIFTFIVNNLKS------KFNS-----
--------------------------------------K------------------IFM
TNLFNKY------K-SSRKSDKYLSID-----------LYIYVLKCLKYIIIQYYNNVYI
KNNSNTTLEYSNSD--CE-RLSCFINEHLHH-------YSNDQKNYDSN---NPKYLTMD
EVDDLIIKLINTHIQDFKDLINIPLRNG-SVKSQIQGRRSHMRRKLISPKIKCHRGQISL
RFELDHNQLILPTFFLIHFYKILGHGTQ-YG-----TKKLFDLS----------------
------------------------------NSASQKECFYKLKNDYCLILKRDPVIDVNS
VVFINEVAFA---------ESELIYISPYILIDQNADFDGDAENFCIFSNKLSII---ES
TLRLSADCQ---FSLPYQ-------ILKSQVTETHIMFMHKKQWHESFK------FK---
--------------------HIYDRIRLVCTLN-----WFA-------------------
-----------------------------------------DSENIFGLQTFIEK-----
------------------------------------------------------------
----------------YPHWRQKILKLIEPTNIILQLFVLYLYVNYGSLTASNFLRDLST
KIVEISN---GKQNDWFPE-LPEILV----DYDEKFINTCFLKTVLSGAKGS--LQHYLN
LLENLEAYDSNTLDNKQTM-----------KNYIVDDS--------LD--MALTDNLKAL
ANNVLKIPQNGHDSFKSAIEFFGFSLHNNKI-YYKKN-IA--VNSIQKFNN-HTHMFPPL
F-L---------------------------------------------------------
------------------------------------------------------------
------------------------------------------------------------
------------------------------------------------------------
------------------------------------------------------------
------------------------------------------------------------
------------------------------------------------------------
------------------------------------------------------------
------------------------------------------------------------
------------------------------------------------------------
------------------------------------------------------------
------------------------------------------------------------
-------------
>PcFV
------------------------------------------------------------
-----------------------------MIKILNSWWLRKKPIKNKQI-------IEAQ
NNTHGYIVFTNYPYLYRKSLSKT-------------------------------------
------------------------------------------------------------
--------------------MKINE---ILNHRLLYIPNLKE---HSADTI---------
KSYRKVLSMDEKAYYIALLKMLNIDFNNDEQMLNLALNVLGGGGD-----GDGDG-----
--------------------------------------SS----------------DNRK
LQISQQF------C-DRQILYYIRYKK-----------WRLFNELLFNIVE-HYRVQY--
----------KKYT--SKVLYYCLVKKLFGG--------NVKACPYQDL---DQTLFSDK
SLKVMLDIKVAYTIGELKEFMNLNFLHG-TIKTQLQGKNSQMRRKILSPKIVAIRCQIAL
RYDLNSDTIILPISLLSKLKIMF--NLN--------NVKLFDLS----------------
------------------------------LYNENQDDKIIDLEFFSCIIKRDPVISKNS
VVCIKKIGFA---------NTDNLYISPYILHGQNADFDGDAEHVNLIFDLKSSI---ET
KMLMLPNYN---IYNSFL-------SLKLVFSETHILYMHNNRKMVAEI------FH---
-----------KACGGSLDVGYVDEIYNIELLN-----WFS-------------------
-----------------------------------------KQDNIENLTLFFKKYSHL-
------------------------------------------------------------
----------------FDISKAQLFDYVEPTLVILNKCALLLYVLCGNRVCNRFFEMINE
YVLIESK---NLENS-------HKYILN----NYGLHCNLLFRIAICGAKGT--LYHYNQ
LLALNEAATLSGNS----------------HL---------YDNNGEKIYSIINDTMRDI
GKTVKQVPKLGHESFKSLIEWNGIELINNKV-YYENR-VILDN-LDDLCFD-CQVFDKNI
C-LALLNRYKKKRRGRRV------------------------------------------
------------------------------------------------------------
------------------------------------------------------------
------------------------------------------------------------
------------------------------------------------------------
------------------------------------------------------------
------------------------------------------------------------
------------------------------------------------------------
------------------------------------------------------------
------------------------------------------------------------
------------------------------------------------------------
------------------------------------------------------------
-------------
>PoFV
MLTI---VKN---DNNNNN----------------------NNNNNNNNNNNNNTAKYSN
FIESYMIKKCTIPYINAN--GWTLHTHQYAFNLLKTWWLRKIKHPSREIQ----ELIKLQ
DDLPGYYIKTNYPYDYNNNKIITVDK---K--------MALLKYGLSS---SSDDDTDVD
DNNNDNIVVE----KKENDKKSKKKSKDE--LKKKRKKCTIKAKL-S-------------
------------------KNEKMNIQMRLENLRRIFIPSLKM---HSEETV---------
HFYQKLLSTDEKAYFIEKLGIFKLSISSSQHCMETFNFFHTFCLQENLATIKFQNILDCI
TDDFTK--------------------------------KMTIPFRNVITQL-----YRYM
EYDSPTE------ESTKHFYNSFNILH-----------WQNWMQLLDLTILMTLN--Y--
----------DNNDKLFKYLLNCTRDTYLMT-------ALLRQKQQQRRIICCNMSSPYK
LFNDFVHLSVITCIQITRNCTNLTFKQG-TLKEDLQGRKSTMRRNHLSPKKLMCRAQISL
RFDLRSDELIIPNGILQKFKILDIDEA--FL-----QNNLYDLT----------------
------------------------------LATRQEEKFFKLPKSCVGVSKRDPVIHPNS
VIGISKIAVA---------ETTMVHVSSYILSGQNADFDGDAENFFIIFGRLPAS---ET
KLSYLPECN---AYNAFL-------ALKLKYSETHIYLMHKRNLPKNHI------YY---
--------------------NIYERFKKILTNQ-----WLA-------------------
-----------------------------------------DNLNRELIVSFAKKYCYN-
------------------LKNTAIVKNFVERKY---------------------------
----N-----------PKIALNTLIKNIEPTNVILETFSLYLYLNFGSRAAVAFFNQVNE
KLLELN--DGKTRNDWYDENLDNFSMGA-RCISKDVLCENSIKLVLSGSKGS--LGHLKE
LLDNISIHRNAEYGEISTK----------NGMPVNVNVAR---NVSLRISRQVNASLCNI
CNAVKNIPQIGHEAFKAMIEWNLLRFNDNRL-LHNDN-ILIDN-VQEFLFP-SLVFSDVV
L-LHDLIR----------------------------------------------------
------------------------------------------------------------
------------------------------------------------------------
------------------------------------------------------------
------------------------------------------------------------
------------------------------------------------------------
------------------------------------------------------------
------------------------------------------------------------
------------------------------------------------------------
------------------------------------------------------------
------------------------------------------------------------
------------------------------------------------------------
-------------
>GbNV
------------------------------------------------------------
----------------------------------------------------------MH
VCMFKYIIKLNFFYFLQMAENKEDKDADNNILPKSLTHK-MKLYNLYDIYDYQLIDHIV-
--MNDNIYGSNCDCFHNHSK-----IKCNLHNDVKCSKCKSYNTLFLEKEVFYFHPEFFN
KKECNNINLFKCCPHIHEPPCKNCIN-CKIGISCIVKSSF---VCYYTESSVCLNHSENK
ITYCEYIEASSKIKY---------------HLYNIKNPNFFFCKKHKHYHNKFPSIP-CC
IHSEPCCDNSLEVNKLKFCFTIKVNNN---------------------------------
-------------------------------------------NKLESFIIIDPS--LWK
DQSENY-------------FRSFIRSILENKH----------------------------
---------FDIKKSRYKKFEKSKFNSP-VLDTHKSGKMSEIRTNVTGYTAMGLYLTSGI
ICTMNHNLIMLPQKIMKELK-KHID-----------------------------------
--------------------------------------------TDLLIVKRDPVITPTG
VAVLKTIVNP-------DPECEISYIPDMRSLPYKQDQDGDKNGIHGLPKYIKEYDFSHT
ALYKIAKME---MMKAYVNLQTNIGLPRVEFSEHNKLNLYRNKDY----------YT---
--------------------------------KKSPE-----------------------
------------------------------------------------------------
------------------------------------------------------------
------------------FFGRC-------VNRGIRFFNEAFCG--------YLKEEGHA
FEQILIHENSK--------PNVFNLITI-QD--VLGETNYFNDVVDSGTKGT--KENINI
YMNNLYHI-----------------------------------PTFENWMQQILVQRNRY
TNSSKELSLHGKNLFKLIYSYNDCVFNFTVF-FLNKI--AIADFFNAPELCMSLCYSETS
L-ILAYEDFMSLIIDDV*------------------------------------------
------------------------------------------------------------
------------------------------------------------------------
------------------------------------------------------------
------------------------------------------------------------
------------------------------------------------------------
------------------------------------------------------------
------------------------------------------------------------
------------------------------------------------------------
------------------------------------------------------------
------------------------------------------------------------
------------------------------------------------------------
-------------
>AmFV
------------------------------------------------------------
--------------------------------MYNPWYTQNETH----------------
------------------------------------------------------------
------------------------------------------------------------
------------------------------------VGPLGT------------------
---NNELTLDVN-AFLKYTQLVKSSQNWKAHSGQTSRM-------------------SVL
TDESLR-----------------------------------EALASAPPEQ-----SRYM
LNEFMVG------RTRMRYYDDDHYLGFAAGEYTSSSAVQNIERLV-----IHPDIGYYL
DQSG------------------------------------------------------SK
IHSDFTRKY--SPQEALSRVLASPLFNGNNTKTILQSSKSERYYQLTFPLENCGRMYVLA
APMLPCYSVLQPWSHICRLFQINP----------LAPPARFVVPIEK-------------
--------------------CPQWRFLHRYNVKY----AILLAQNLSLMNRRDPVIQEGS
IEVITTLFAY----DN--CDADIQFNNPYGCYNKHEDYDGDTNTHGIGKGVESQT---EI
CYNMKRQVL---P---CL-------RSKSIVPQNMLSRLMMYFLVGKRFADERNVLADER
NARTDVTRVLRSTRGTNLLWQNYREYKRLLANQHDPPCWADERGGDTTVDTDDDTDDDTT
ESESSENESKEKTRRTDKTKDTTTKDTTNRQNRYDVADDLPRTKSIFGLELF-RRVCVCM
AHMLPNPRDENRRKEMDAITTRVFRKPTYGRIYQYYLEPRWWSILNKMQNFAREYVLDPQ
DPEKTYYATRNLLHEVNKLWAPVSTSSMTNCQTMIDDVFRSIYCLFGENECTAALDHCSR
VVHEDY---PH------------FFLG------AKPFDLEYIVNVFSRAKGD--FDSLLK
MHLTLYERFRE-EARERTA----EASRSTPLALGNRDLLRR--VPSGKL-QQHIDYADKY
VLGSKRIPKSCKQANSMKWALQNIQYCDGDL-WMNGR-RIITDITRH--FS-PVLFTDVN
MMRLVLADGAQRARDRANRADRTADRTEGRHPDRI-------------------RFDQPQ
*-----------------------------------------------------------
------------------------------------------------------------
------------------------------------------------------------
------------------------------------------------------------
------------------------------------------------------------
------------------------------------------------------------
------------------------------------------------------------
------------------------------------------------------------
------------------------------------------------------------
------------------------------------------------------------
------------------------------------------------------------
-------------
>Pseudomyrmex_gracilis
------------------------------------------------------------
------------------------------------------------------------
------------------------------------------------------------
------------------------------------------------------------
------------------------------------------------------------
------------------------------------------------------------
------------------------------------------------------------
------------------------------------------------------------
------------------------------------------------------------
---------------------------GGTLKNILQSNKSYLHYLTTYPLRNTFRGYIQL
APYMRGNAIGIPYHHARVLFGLDEVRDKRFL--RYR------------------------
-D-------------AARISDRYWPG---DEFFAC---FDAP-LNFSVVLKRDPCLHNGS
VVWISRVYVT----D-ADECNDSIHVSPYNLGNLNADFDGDAYTCAIVRGIESAL---EL
RACMSGTFL---Y---GG-------QLRYTCTQSMTLRVFSRLVRSNGVR-SSNDS-SPL
SV----------------------------------------------------------
-----------------------------------------------KLNLF-RGLDY--
----------SRSKRAMRAAVR--VFGPWVRVYIEVVEKRYSQLRNEIERLSSSYN----
GNEATTFARELTEWTDEAIWNFPVLDEMM--RTIASSRLGALCCDA-------ALQETSA
FEHEEHFDTGDVFRTWLL-----HNLR------TKPDDIEFAS------SNG--YDCSLN
WRVAHSGAKASPREMRLMR----ERWESNESSSSTDDYFRR--CSSERV-AMYNEYLDTF
VAISKNVPKSSYFASGLKWVAQLCSVRNGDL-YMGDR-VILRDVARY-------------
------------------------------------------------------------
------------------------------------------------------------
------------------------------------------------------------
------------------------------------------------------------
------------------------------------------------------------
------------------------------------------------------------
------------------------------------------------------------
------------------------------------------------------------
------------------------------------------------------------
------------------------------------------------------------
------------------------------------------------------------
------------------------------------------------------------
-------------
>Harpegnathos_saltator
------------------------------------------------------------
------------------------------------------------------------
------------------------------------------------------------
------------------------------------------------------------
------------------------------------------------------------
------------------------------------------------------------
------------------------------------------------------------
------------------------------------------------------------
------------------------------------------------------------
---------------------------GGTVKNILQSSKSFVHYLTTYPLRNTLRGYIQI
APCLSPSHIALPSIHGERIFSIDRERDNRAGILRFKPPKCHDCTRHKRQRLRRCCCRRRY
DDEGKCGGGGSSGSGSDRRCCLPWPD---ESFEWC---FDVSRENFGLVMKRDPCIHNGS
VVRISRVYGV----SRNVEYCDAIYVSPFVLKNLNADFDGDAVTVMIVRGIEASL---EI
EECMSEPML---Y---GS-------GPRFTFCQSLIFRIFRRLAFDNETD-ERRAFRDPS
NI----------------------------------------------------------
-----------------------------------------------SATLA-RRILE--
----------SR------------------------------------------------
------------------------------------------------------------
------------------------------------------------------------
------------------------------------------------------------
------------------------------------------------------------
------------------------------------------------------------
------------------------------------------------------------
------------------------------------------------------------
------------------------------------------------------------
------------------------------------------------------------
------------------------------------------------------------
------------------------------------------------------------
------------------------------------------------------------
------------------------------------------------------------
------------------------------------------------------------
------------------------------------------------------------
------------------------------------------------------------
-------------
>MdSGHV
MYVCLCVSFGFGGCAHVDVFQFVRDRQAMKTEHSRRLRRPSTAVPNIDNVLTNGHIKYKF
KRILRD----------KELPEKFLHSHNDILALLKSWNG-STNQS---------------
--RKHLLLRSNYPWLFSSRNEIRHN-----------------------------------
------------------------------------------------------------
--------------------E------DLRQHRILPIIALSE---IGRRSL---------
TALKNVIVHDKYAHLVELLTRVGIFRRWSKSLSKVRTA---------------AKPYACL
VHGVNIMM------------------------------KKKIM-------------YDSV
DNGCPDFIDCGDIL--RAMYDNDEMRM-----------YTYYLQTLAHYKVTHTS-----
----------------------------------------------VDQQLC--------
---------SVDAIHFIRTICEIVLGNNRKIITYLQGKESAVRTA-VPKRVLSCRAQITL
APYLRATQIGLPYWWAKYCHFEGDGGG---------QLRIFDTTT---------------
------------------------------LCTELPSSYIYRLHGQRIIAKRDPIIHILA
FCIFDEVYFH---------SDSRCMVGAESLRKTASDFDGDTWILYFSMDLRVLN---EI
DYNASPRYN---MALH-Q-------QCRINLIESIVLGMYKRDVAHKIP------HW---
--------------------QLYDFVRRRLTYK-----WLA-------------------
-----------------------------------------NIRNCATLEAVARMGCAS-
------------------GGD---------------------------------------
----------------MTTMLQTLYRMVEPTENILSVMLMLLHMLEGSRQSYSWYCTILR
LTMQLAIE--HKKAILYQEDLPCDYTLT-----CDLLNFNLLAASMSCAKGN--IHTFKS
LLDKVYDKDKTTRLTRGVY-------TKNGGGGANDD-DED--FDYEKLIADITNANVFA
AKKSKQVPQQGYSLFKDTIEGDLMSFGGNHL-NYENS-ILIENIHLHIPLQ-YIMDSNVA
Y-TILFN*----------------------------------------------------
------------------------------------------------------------
------------------------------------------------------------
------------------------------------------------------------
------------------------------------------------------------
------------------------------------------------------------
------------------------------------------------------------
------------------------------------------------------------
------------------------------------------------------------
------------------------------------------------------------
------------------------------------------------------------
------------------------------------------------------------
-------------
>GpSGHV
--------------------------------------------------MLCGNIKYKA
GRLLYNASEDSEDEKVEFVSKKYIHDHDSILDLILNWNG-GLMHD---------------
--SRHIIIKSNYPWVYKSKQEIRE------------------------------------
------------------------------------------------------------
---------------------------DVEYHKLLTIPSLKK---FGRKSL---------
SGFRNILIHDKFAKIFTILEMLHICLNWSSKLIRSNLVNE-----------NDENYLVVI
VNGRNITE------------------------------RKRIM-------------YISI
KSLNEKE--KTDILRIRKLLDNASIIK-----------L-LNLIYLNKWKVI-NQ-----
----------------------------------------------LDAQLCDQF----N
IDNKLIQSKINESVQFIRDICQITMHNDRILLTHLQGRDSDIRSV-IPKRVPSMRAQILL
CPACQPSQILVPMSWAKHFLIM---ER---------HLEIYDPSI---------------
------------------------------RYSVIPEKYIYKMKGVRMVIKRDPTISWAS
FSVHDEVCYI---------HIS*-------------------------------------
------------------------------------------------------------
------------------------------------------------------------
------------------------------------------------------------
------------------------------------------------------------
------------------------------------------------------------
------------------------------------------------------------
------------------------------------------------------------
------------------------------------------------------------
------------------------------------------------------------
------------------------------------------------------------
------------------------------------------------------------
------------------------------------------------------------
------------------------------------------------------------
------------------------------------------------------------
------------------------------------------------------------
------------------------------------------------------------
------------------------------------------------------------
------------------------------------------------------------
------------------------------------------------------------
------------------------------------------------------------
-------------
>Platygaster_orseoliae
------------------------------------------------------------
------------------------------------------------------------
------------------------------------------------------------
------------------------------------------------------------
------------------------------------------------------------
------------------------------------------------------------
------------------------------------------------------------
------------------------------------------------------------
------------------------------------------------------------
------------------------------------------------------------
------------------------------------------------------------
------------------------------------------------------------
------------------------------------------------------------
---YFASDE---AKLCLL-------SCRLSFSETHVYFMHKRPLPFNNP------YR---
--------------------DDYDFFRSYFTNK-----WLS-------------------
-----------------------------------------DSLNVSCLNEFAERFGAR-
------------------LVS---------PNP---------------------------
----R-----------KNRGLDLLYENIEPTSEILEKFLLFLYVVAGSCAGYDFCCEITD
AMNDQWSDKRFNENAWYCDELDRERYSA-YVQS-SEVDENLQKMFISCARGN--LSHFIE
HLKSMDNYRSSVHGDIT------------DGLPSNPDTRR---VFIDTMKAKQIVVQDGT
KDSLQEIPNAGHSAFKVTLHVNTFNFRNNKV-YHINE-VIADD-QKKFLFP-ALQFDSDL
C-ILFFVY----------------------------------------------------
------------------------------------------------------------
------------------------------------------------------------
------------------------------------------------------------
------------------------------------------------------------
------------------------------------------------------------
------------------------------------------------------------
------------------------------------------------------------
------------------------------------------------------------
------------------------------------------------------------
------------------------------------------------------------
------------------------------------------------------------
-------------
>CuniNPV
------------------------------------------------------------
------------------------------------------------------------
------------------------------------------------MNITALVDHD--
------------------------------------------------------------
---------------------------------SAYQLVREYSSPTGPESF---------
---TQHLKLDGDTSK---------------KF--------FTFL----------------
-------------------QMLAQRAQTSNPQTVDRGTDFIQLLNKGVDALTEKELGDNL
DNLKLLL-------ESRKYVGIVVVE----------PNVPARKHSSNYVVLPALD--FMD
TNYVST-------------VLSAI----HSDNF---C-----------------------
-----------T-QSYNRMLNHRSCGEA-AVWEMVQNRRSFAAKHVFSGNVKQQSTWAPL
TGKHGANVAVASQGALERCLGRKIE-----------------------------------
--------------------------------------------FATAIIHRHPSLTPTN
SAVCYLDLEEYADRAKRHLNSPAAAVGTGVFEGMHADLDGDRTTVTIVPLE-PLLH-AEQ
CLYLQPSGQMVVF----G------NQTRLTMMPQQVFYIYRDWDQLRAK------LG---
--------------------------------SISPQ-----------------------
------------------------------------------------------------
------------------------------------------------------------
---------------IVNIFENYTD---GPYTKRVREWFMLVALHFGSRVSAALFRWVMD
YIAN-----------------CNMVLTK-EE--LNELVGTPDEMAKSGVIQRGLLDLTLE
SRK----RP----------------------------------ASYYELALKASQTHAGY
VNSRHQVQSCGLQVYSFSTALGNMALNGSYQIISGHGNR---VVGHMAHMHESLVFQTKA
V-KLAFEIAMGDDTEYEPV--HTERLCS-PEPSEWFASNTASSH---PRTEKL----SPV
GCASRSGAT---TV-----------------------FESWGTYSALKSP--EFQS---G
PASPYAPTSPTVT--------------------------L*-------------------
------------------------------------------------------------
------------------------------------------------------------
------------------------------------------------------------
------------------------------------------------------------
------------------------------------------------------------
------------------------------------------------------------
------------------------------------------------------------
------------------------------------------------------------
------------------------------------------------------------
-------------
>Eurytoma_brunniventris
------------------------------------------------------------
------------------------------------------------------------
------------------------------------------------------------
------------------------------------------------------------
------------------------------------------------------------
------------------------------------------------------------
------------------------------------------------------------
------------------------------------------------------------
------------------------------------------------------------
------------------------------------------------------------
------------------------------------------------------------
------------------------------------------------------------
------------------------------------------------------------
------------------------------------------------------------
------------------------------------------------------------
------------------------------------------------------------
------------------------------------------------------------
------------------------------------------------------------
------------------------------------------------------------
------------------------------------------------------------
------------------------------------------------------------
------------------------------------------------------------
------------------------------------------------------------
-------------------------------------------------VIME-------
------------K-------------------NPVDGIDSAPVGLRTSI--DIQGNLTQQ
VLNVKRLSI---------------D--QQQAQQIIPDINMTTVHADVDGFVWFRVKFWKN
NNWEADFWPSLTIQPVRRVKLNDDVVELYYKGK--TFDRVYRSASG--DLQHTNYVKEII
FFSNCSVVQKLENQ-----ATALSNYIKFLMAYMCSRVNVVIESMDDFQIILNLLT----
---CYSMHEA-QKSGDNPLDLATGERMQSCLQKKKST-KHFPADSVRENIIICNPTPLGG
NNNEYAIFSNVD--DS-------------SIKLYAE------------------------
------------------------------------------------------------
------------------------------------------------------------
------------------------------------------------------------
-------------
