# Supplementary material for: Endoparasitoid lifestyle promotes endogenization and domestication of dsDNA viruses
Source: eLife. 2023 Jun 6;12:e85993. doi: 10.7554/eLife.85993 (PMC10259472; doi:10.7554/eLife.85993)
Supplement: Figure 5—source data 1. [file elife-85993-fig5-data1.zip › Figure 1ΓÇôsource data 1/Cluster94.aa.aln]

>DmNV_mau
MSENQKRSLIERTLYPSKRKLGV-DRFSRNIRKNGRKSK-----IDDSKDLNRKINLKAS
VNKYRFATGSANTKVPDNDNYTNVDDDDNDD--DDEDDNNNNTNDEYVDDDTDAVAVTNR
N--------------ENEDCDENFECD-DDDDDCDDGCDDDDDMRN-----NGNRQTSGF
NIMHDTR-------DGQ--PSLSHSILANNRNAIGNELPSVIKLPGGSAMPMAI------
KNVSTNMGEVPIEYVKYIRDYMDILFSSVAFEANSLI----QMDKMESILAVPGIVNAIL
EYNNISFINIKYCKTTIDLFEPIWYSYNIAKSELILYFNDALYDRFCMES--DDKPVLFT
SGVIPIDLLNPYENDPNHDT-IDSAMIHAAIAADHVAQHIISDIYQPNKPQ-------CA
SIHDKFTDYGTTLTSIFFIEQNSISMPKREYNNYMTMTMNYPTMMNN-------------
--NNYGSLNSTQNLLNTFLTPQQNSNHLNQQP--AQ----------------ACNDNNSM
PTFRYTV*
>DiNV
MSEKQKRSLIEKTLYPSKRKLGVVDRFSGNIRKNGKRSNGRH-QVVDSKNMNKKQYLKSR
LNEYRRDRCNIAKTSDNTNNYEDGYDDEDED--DVDDDGN-----EVVYPTKNAIGCNNY
ED----------DDDDTNIDEEEIDCDGDNDDDCDNECDDDDDDNNDMRRIDGRQMASGF
NDMDKNT-------N----------------RNITINDSAVIKLPGGSAIPMAI------
KNLDCSIGEVPSEYVKYVRDYMDILFSSVAFEASSLI----QMDKMESIFAIPGIVNAIL
EYNNISFANIKYCKTAVELFEPIWYTYNIAKSELVLYFNDVLYDRFCMES--DDKPVLFT
SGVVPIDLLNPYENDPNHEM-IDSAMIHAAIAADHVAQHIISDICQPDKPQ-------CA
SIHDKFTDYGTTLTSMFFIEQNSIPMPKREYNNYMTMTMNYPTMS-N-------------
--SNYGISNSTQNLLNTILTPHQNSNQINQQS--TTLLPMTDTS--------QIYDNNNM
PSFRYTV*
>DmNV_kal
MSESRKRSLVEQTLYSSNKRPYRQDNAILAHEESNRV--PNL-RYIDSTNVTRTKFNKKQ
RND-----NIDDRKVTASPYYEINNEDEEDYNTDDSDDDDADSDLQFVDSLNEGTKIS--
------------------QMRNKFKSYGSNDDYERMNIESKRKYGTNNKSTNDIEKSKAY
NNIYKHGNKGNNIDNGD--DKGENVVIS--NGADDDYSGGVIKLPGGSGIPSAI------
KNLGSGIGEIPKESVKLIRDYMDMLFSSVAIEANYLL----QMNQQESILAIPGIVNAIL
EYNNLSFTNIKYCKTKIELIEPVWYTFNIAKSELILYFNEAFYDQFCMKN--NDKPVLFT
SGIIPIELLNPYETNPLFQT-IDSAMIHSAILADHVAQHIILDIYRPDRSQ-------CA
SIHDKFSCIGTTLHSIFFIEQNSLPMPKREYNNYMTMVPNNGNNL-G-------------
--FNGNVMNSTRNLLNNFLHPTSGSALLGTNT--ITGKIQDDIANINSNASIMGQQSYDI
PSFRYTV*
>OrNV
---------------------------------------------------MRTHTSVAR
-------------------------------------------IICYLFFCLYSLKFDMM
NAKKRQTILDSISPPTKRKRDKKVDSEDDDDDDSQAEDANGDTDTA-----D--------
---------------DD--DADVDV---IKFTSKRKSKAVDLKLPGGVAKTVAS---YSD
KCMGSGIGEAPREIVQNVRRYMDVLINSVVLEAKFITSL--EMEQSNSLLAIPGVVSSIL
EYNNISFKTIKYCVTKVDIFEPVWYTYSITKSELILYINEAMYEEFCSKN--NNDPVIFT
SGVIPIEIYNPYEVDPGLNI-MQAPIIHCAIASDHVAQHIIYDIYCTNKVP-------CA
DIHEKFGDVGTTLHSMFHLERTCTKMPKREYSNYLTLGGTSS------------------
---STPLLKSTQRIIESIIPQTQQMLDNSLNFAYSSLIP-------------QNQVLENT
VNFAYSI*
>DmNV_tom
------------------------------------------------------------
-----------------------------------------------------------M
SNKRSAAFFKNLQLKRRRNQKDDFDTPDDDEIENDYEDDSNEPPTP--------------
-------------------RAICDSN--RKNKLNIDIMPKSIQLPGGYASNVVP---FNL
SCGGSQIGEAPRETVRNIRNYMDILLNSALIEAKYLTSS--ESSQANSMLAIPGIVSAIL
DYNNISFKTIKYCITRVELFEPVWYTYNVARNELILYLNEPMYEEFCSKN--SRDPVIFT
SGIIPLEIFNPYENNPYIDTNIQPAIIHCAIASDHVAQHIIFDLNCPKMPA-------CA
DIHDRFTEFGTTLHSMFHLERSFTKMPKREYNNYLTLGSSPT------------------
---RTPLMRSTQRIIDSILPPNDQTNMFSGSFAI*-------------------------
--------
>DmNV_esp
--------------------------------MNRRRNTNNNRKITNNNGKTNNNNTKEQ
MKSL---------KST-INNVTTND--------------DDDDDMQYIDSLRYLKQTNLF
NNNTSNVKEGNNNNNDADYDEDEDENENDDDDDYDDDDDNDDDDNNKYTCID---DTSGT
KNI----------NDSD--ED-SDVILI--ESDKKNQNKKIIELPGGRAIISTNSYSQSL
SRNQNCTGEASQHVVQYIRNYIDMLFSSVALEAMHLT----QSNQRESILAIPGIVSSIL
EYNNIMFNSVKFCKTKVDIPEPVWYMYSVSKNELILFFDEVFYDDFCMKV--GDRPVTFT
NGIIPIELMNPYETDPNFQT-IDSAMIHCAIIADHVAQHIIIDLMGTNKIL-------SA
DIHDRFTSCGTTLHSIFFIEQNSIPMPKQEYNNYMTMLNLPTISNAT-------------
--QQNQIMRSTQGLINNFLMPQQFQQNQ------SQLHPTTDQS------YQQSQQYNTT
PSFRYTA*
>Fopius_arisanus
------------------------------------------------------------
--------------------------------------------------CIYAVNLVVM
IASDKSKIKNSLITK---------------------------------------------
-SMMQGE-NKRTIEETE--DE-LPVSDKRTTDPEGVRKKKKIAVPGGEAIVNER------
-SVKSKTGVLEPELTYFIRSYFDILFNSTTQSKLILL----SRNIEQSEYAIPNIVANIL
QYNNIVFSKVTMSSSSIALPEPVWYDIDLPNSHLHLYLYSPMYDEFCVKL--SDNPVIMA
SGIIPIENYNPIDVHPQLRD-IDTATINCSIVCDHVAQHIISDIFNPLKPD-------GA
DIHAKYNEHGTTLHSIFDITAFGTEMDNKNCTNCFTLFNTSGKKLA--------------
----------VDSVLDNLMPQTL-SFDKN-------------------------------
--------
>GbNV
------------------------------------------------------------
------------------------------------------------------------
------------------------------------------------------------
--MS--LVKRKTIPESESESELSDNA----IVKYKNKKQKNIKVPGGILQPTTP------
GTSSIFCDNVNREVIQRIRSYLNMCISTSKQIIDLLCDSGNINKASDTVFQIPELINQMC
RYNNIYFKNVLLYKSKKQLFEPLWYTIVIETSCLYVFIDESLYNEFCKFSFVPSLPVLIN
TGSFLVDQFNSDAFDSDKFN-VPTCVEKVIVACDHLTQHIINDIYGKKIDNSDILLNGIN
GIHDNWTEHGTTLHSMFELFVSTKKEKTKEYHSILSPFSSSPIYHSSALSTTTNTTTLLN
CISSTPIINSTSVI*---------------------------------------------
--------
