# Supplementary material for: Endoparasitoid lifestyle promotes endogenization and domestication of dsDNA viruses
Source: eLife. 2023 Jun 6;12:e85993. doi: 10.7554/eLife.85993 (PMC10259472; doi:10.7554/eLife.85993)
Supplement: Figure 5—source data 1. [file elife-85993-fig5-data1.zip › Figure 1ΓÇôsource data 1/Cluster202.aa.aln]

>DiNV
---------MALASSSNTLDDLTTFEETVTRDDRFKQILYEQFGELGIVSMVNQSLIFVI
ALVMIVSIMIGVIVTLSKNNVNNIIDSK--SN---PYT---------GTALLL*
>DmNV_mau
---------MAVASSPSILNDLTTFEENVSRDDRFKQILYEQFGELGIVSMVNQSLIFVI
ALVMIVSIMIGVIVTLAKTTTNNIIDLG--PN---AYT---------GTVLLL*
>DmNV_tom
-------------MSSTRTDSNEPITTDETRDTRFKEMLQQQFGENGIVLLVNQSFLFLM
SLILVVAILIGLISARGSGQQT-LKL------VEPAILNVPAF*----------
>OrNV
-------------MSSTRTDPTAPITTDESRDTRFKEMLQQQFGENGIVLLVNQSFIFLI
ALVLIVAVLIGLISTRNNEFGV-LKL------SEPALILKNSV*----------
>DmNV_esp
MTTRNKSDLALESTNPNLANEITTFEQVDKRDDRFKQLLYQQFGETGIVSLVNQALVFIL
ALIMIVSIMIGMIATNNYSTNQRFSSNNTLMNLGPAYITSSGIVSPSMAALSL*
>DmNV_kal
---------------MSNSDNVTTFEATTDRDDRFKKILNRQFGEFGIVSMVNQSLIFIL
ALIMIVSIMIGIIATLVRSESISTTAIGALTN---PITTIS-TTGNGRTALVL*
>Venturia_canescens
----------------------EIVKSDESKDSRFKDIVREQLGENGLTLMVNLSFLFVT
CLVFIVLIMIAFLVSQPKELGLMLEL------KAPALL----------------
