# Supplementary material for: Endoparasitoid lifestyle promotes endogenization and domestication of dsDNA viruses
Source: eLife. 2023 Jun 6;12:e85993. doi: 10.7554/eLife.85993 (PMC10259472; doi:10.7554/eLife.85993)
Supplement: Figure 5—source data 1. [file elife-85993-fig5-data1.zip › Figure 1ΓÇôsource data 1/Cluster86.aa.aln]

>AmFV
MD-----------------TKVYKFENQEV--TVYSCLASDNTRFYSLFTFTTLFHVTNF
AKIVNRLKTNEENSNGRLLRYLSEFNIKSNLRRTSVFVSALGLKD------VILSLQNEK
RYHYWEFVQSIL-RE---------YNEILPKHHGI--LVKKL------EFEGESFDFVKV
FG-DDIEDFFYLLPLGRILKYKNIHTAICNSVSFNNIRRFISFEVD--------------
------------YVVNLEADTRVPIFGPNSLFINAKGFNELILASRLPCAQRFKDWLLNV
-WEQLRLEGEYVLSRDAPRNIQQDLATISNVFGQTGSSVIQTTQTPST-----SSNLSHN
SSALTQIDIHELQLQIMAQIEERVRERI-------DEHDKRIDERLDERDKRLTEQVDER
LDERDKRLTEQVDERLDERDKRLD---ERHKRLTEQLDERVDERLTEQEERSNRRVEEHL
--NQCVQKFNQSVQHTNKNIDYHNQHVSERVTHRVNYEIFVLLSMLVMPNDIRFSITRGR
DLYVRQ-----VESKWRK-----FAAECRTDSSLLSSKQAERNLFITIKKYKTANATVSW
NNIRKARSNNFLDNIRFKNGCKTVFTPLNLQT-----------------------NSIDP
LYLDT-----------------------------------------ERRNTNFVYNRNSL
NWLDPVLRDYKDKIVRFCDEAFRKLNREANLSPVRGLPMLNSSREPGPSNVQESGPSNVQ
EPGPSNAQEPGPSNAQEPGPSNALEPGPSNALEPEPSNVPESGP*
>LdMNPV
------------------------------------------------------------
------------------------------------------------------------
------------------------------------MALQRFEFPMSADEDESKFECWGI
VM-PDGSVAVKLKELAEFLNYEDVKKAYKL-VPDEWKITWNILQNK------LEPSRPH-
--LV-----------APSTTP--ANWQPETLFVLEPGVYALMARSTKPMAKEKMKYVYET
ILPTIRKTGRFETPKTSQVVNYDAE---------VAEMKIKLLEAQMERQAIAAK--LA-
EAQHDKERTMAVYDAKLAQHEQLLLVQKLEHQQQLAEYKEREHQM-QLQIQQLTTAANMT
MTQFAVN-------ALLAKDNIEE-----NQQMRNTLNEIKDR----VVP----PMTEHP
RKMEYIAGYER--TTADGKKRI---RVTRSQLHEVEQCD-------KAIERFKSSSRQAC
DAADEPPASKSKRYAWLRDSERFLLARCP-------------------------NPVAVW
LMFRAERP-HVMYGMKYTNKLKTEMEILDEKELREKYRRDIIMCQRNRHVYGKMIEEFKA
LGLESEEDCVTRCLTSSLEAKERIQAHIEDIIKRCNEDLTPKDEAKTHENAGYVYNAHHL
LQVMNNCHDY--------------------------------------------TVKNVY
NMKFYNT----PPALTEPS---LVEPTATKSV*------------
>CuniNPV
MSSSTFQRGEFASPDGQLVLPFYGYRDPATGAVWISGKSVATGLGY----------KDGK
TSLARRVSTENRIKWRELYKDGAGVQLPDGWQPDTVMINQRGLRQLMGPKHPHLASMERL
WCEYFGANPLPP------V-----VEEI-----GSECSLLRLQ---QCEMDGITLKFRSY
AEPENGEVWVVGKEVAKSLGYEKPNEALDK-VANVFKKPLCELATTSTHRDGLEKTPPPI
PMQTDESELSDDGVGEEVEVPKLPGHLGRLVMLNEGGVQQLILESRLPNAKRYKQWVCGT
VLPSIRKTGRYERTMELEPKSCGD------------NSRIELLETKLALAESRSSLILA-
ESR------NALFKIEA--------ERELERRSMEAERDKIEVER-KLERSNFQLMAMQM
LVSMGKR-------DLLSEDLQQD-----AK---EFRTKYCDR----VIP----ELAPHK
--RSCISVYSR--TTELGEVQV---KVSRHQMETAERVG-------VISKRIKAGGKLG-
--RVKVSRRRDSRYIWYSSAEELLRLPCS-------------------------NGVPIW
LECKKNNP-HFFYGVKFLNAHQTVIRALSEPELVEKYERDVRLDRV-------------P
DGLAGPEDVVVRCLTSPSELAGRVVRMVERVSEELNSALVVQRRLSDYSE-PRAYDR---
---AINVFNF--------------------------------------------GTMNVD
NMMVSRC----NF*-------------------------------
>AcMNPV
------------------------------------------------------------
------------------------------------------------------------
---------------------------------MARVKIGEFKF------GEDTFNLR-Y
VLERDQQVRFVAKDVANSLKYTVCDKAIRVHVDNKYKSLFEQTIQN-----GG-PTSNS-
--V------------VKRGDP--LYLQPHTVLITKSGVIQLIMKSKLPYAIELQEWLLEE
VIPQVLCTGKYDPAIKQREEESKQ-------------LVTKLIATFTEHT----------
---------NALQAVVAQKTEELVKKQEFIERIV-AIKDKQIEAK-DLQVTRVMTDLNRM
YTGFQET--------MQKKDEIMQKKDAQVTDLVAKVVDLSDR----AVQYPA-DKRKHP
--VLCVTRDGTTFTAITGQKTY---VENQKHKRNINVAN-------IVVENIR-------
---------PNPTVDWNNATDRLQAKRSK-------------------------------
------RS-IVLVRWKKRNNLKIG*-----------------------------------
------------------------------------------------------------
------------------------------------------------------------
---------------------------------------------
>DFV
------------------------------------------------------------
------------------------------------------------------------
---------------------------------MSRMSLTRRTYNL----CGITYELYVY
TA-QDNIPWFKAKEIAILLGYTDVRRSYQ-NIEDADKRQWSDLYN---------------
--ND-----------PGFAVP--RNWQPTTIFINENGLYQLMLRCRRPEAEQFRQWITSE
ILPTIRQNGCYMQQAPPPLPSSASS---------SSTAVV-----PMTRE----------
---------MEFL-------------QN-VNSQCLSVLKKLNDSM-HVKNQQITNLIEHH
IYMM--K---------ARDDKIQH-----LYSMVGGVNEKLDK----FLL----EKTK--
-KV----SSSS--SSNAGKHIC---KIFINR--EINEYK-------I-IKTRKVSLKKA-
---LMGVP---YQFVEKITTN-FDVPENF-------------------------NLKRV-
LSAILSSK-HIPYVWKYN-NIKTNGNLLDII------------CRL-----------FD-
-------------------------------------------------NEGIMYQIV--
------------------------------------------------------------
---------------------------------------------
>PcFV
------------------------------------------------------------
------------------------------------------------------------
------------------------------------MSLLKREYLL----NKQSFEIYIY
VD-PENNIWFKAKEVALILEYKDTKCAIQAHVDNCDKQEWSKLAVE------GN------
--CL-----------PSISVP--AYWKPNTIFINESGLYQLMLRSKKAEAVQFRRWVTSK
VLPTIRKQGAYVSPNITIT--------------------------QMDNL----------
---------IEML-------------KD------------KEKQL-ATDRQQITNLCASN
QQLC--------------------------------------E----KVL----DMKP--
-RV----AVFP--QANDTKHSL---RIYRNS---KNKCK-------F-IRTQQRNLKKA-
---IEKINTNDYKLVWKR----DIIANGM-------------------------TILNV-
VKESLQQR-NIKYKSSAN-EITCKVDIVDIV------------ESL-----------ID-
-------------------------------------------------H----------
------------------------------------------------------------
---------------------------------------------
>PoFV
------------------------------------------------------------
---------------------------------------------MARKKRGNLDTSGFF
YIA-TSSSLAES------G-----CLKI-----GKTKNLDARLSNYNCGRMEADFMYYAY
VVKISQELDKFEKKI---------------------------------------------
------------------------------------------------------------
------------------------------------------------------------
------------------------------------------------------------
------------------------------------------------------------
-KLLCLDKIH--------------------------------------------------
------------------------------------------------------------
-------------------------------------RGEILKCDINY------------
------------------------------------------------------------
------------------------------------------------------IRNIVE
KLLFE----------------------------------------
>LbFV
MISE----------------RF-----------FLNC-------------------ENK-
-----------SSKFLKL-----------IMNPSTIV-NTLSKHQKYRLK---KKIQKIK
NCELFEITDTEIVNAMSEVQRDNCNSEILTTLKFSESQIMRKKI----SFLGNEFRIFSI
MD-LNNELWFFSKTFLKRLNYNDDKQAIYNNVSLQNYRTYGQLRGR--------PSTKS-
---------------------RDKHITKYSKFINSAGLFELIQKSKSKNTEPFYLWVKGL
LVPSLYNAYNNHKILRIFKKPNGE-------------YKF--C--HVE------------
----------------------RIKIENLTKRIITEGYDKNYLEL-DLGND---------
IKGM----------DFIKESLIKYYE---PVSICGNTRIFCEIDLFTFLPKMLQKMKKTK
Q*----------------------------------------------------------
------------------------------------------------------------
------------------------------------------------------------
------------------------------------------------------------
------------------------------------------------------------
---------------------------------------------
