# Supplementary material for: Endoparasitoid lifestyle promotes endogenization and domestication of dsDNA viruses
Source: eLife. 2023 Jun 6;12:e85993. doi: 10.7554/eLife.85993 (PMC10259472; doi:10.7554/eLife.85993)
Supplement: Figure 5—source data 1. [file elife-85993-fig5-data1.zip › Figure 1ΓÇôsource data 1/Cluster98.aa.aln]

>CpV
MIVYHTLFLCALFLTQCHSKPGTPQIRWATHKYSLVEVNEQAQSYNSLVKTVHESVPVSL
EWDVWSGARGDSVHLVWDGQVVKEGSSDE-LREQKIVYNVRKGGR---------------
-------SSVAVRLCDGEGCSDSVPVEVVVADTDGSHLGRLEY-EWRENNVPYQRAPENG
VVAAYFVEWGVYGRQFP-------------ADKVPVPNLSHLLYGFVPICGGDGLNDALK
QVPGSFEALQRSCA------------------------GRDDFKVSIHDLWGAVQKPQ-K
GVEAYDE----------PYKGNFGQL-----MAIKHHNPNLTILPSIGGWTLS----DPF
YKMH-DSAKRRVFVQSVREFLETWKFFDGVDIDWEFPGGKGANDKLGDADTDKYTYVQLL
SDLRQMLDELEEK-TGRRLQLTSAISGGYDKIDVVDY-KQCQQYLDYIFVMNYDYKGAWS
MTDL-GYHAPLYPPSWKTHENYTTDFALRRLLNQSVNSGKLVVGVAMYGRGWSGVTN--Y
TNNNLFSG---VATGKVKGTWEEGVVDYREIGAA---------STYTKAYDHSSHAAYAY
RKTAERVYDLVTYDSVKSVLAKGEYVREHGLGGLFAWEIDADNGD--------LLNAMNE
GMGNRRKSDEMVVLG--------------------------------------------S
GNFKNYFCPFKNAIIYAINSVCNSV*-------------------------
>LdMNPV
MIRYIAFVL-AAASIATAAPPGAPVIDWADRNYALVEVSPDAVAYERLVKR-KDRVEVNV
SWSVYTGEPGDTAYVLFGDRQVWVGEAAG-KR---ASVCVSSGGK---------------
-------HEMRVKLCNADGCSVSAPVTVKIADTDGAHLDPLPYDAWLENNRPAE--PTGK
VVAAYFVEWGVYGRDFP-------------ADKVPVPNLTHLLYGFVPMCGGDGINDSLK
SIAGSFEALQRSCA------------------------GRDDFKLAVHDPWAAVQKPQ-K
GVTAWSE----------PYKGNFGQL-----MAIKKAHPHLRVLPSIGGWTLS----DPF
YHMH-DASARRAFVESAREFLQTWKLFDGLDVDWEFPGGKGANPLLGDAERDRETYALLL
EELRLMLDELQAE-TNRTYELTSAIGAGDDKIAVVDY-GRAHRSLDRIFLMSYDFKGAWS
TTEL-GHQTALYAPSWRPDEPYTADGAVRRLLAQGAPADKIVLGVAMYGRGWTGVTG--Y
ADGNPFTG---AATGPVPGTWEDGVVDYRELRAA------IDGGRYAYAYDSTAKGAYAF
DETA---GALVSFDSAESILDKGKYARELGLGGLFAWEIDADNGD--------LLNAMHA
GLKPAARRVEL*------------------------------------------------
---------------------------------------------------
>AcMNPV
-MLYKLLNV-LWLVAVSNAIPGTPVIDWADRNYALVEINYEATAYENLIKP-KEQVDVQV
SWNVWNGDIGDIAYVLFDEQQVWKGDAES-KR---ATIKVLVSGQ---------------
-------FNMRVKLCNEDGCSVSDPVLVKVADTDGGHLAPLEY-TWLENNKPGR--REDK
IVAAYFVEWGVYGRNFP-------------VDKVPLPNLSHLLYGFIPICGGDGINDALK
TIPGSFESLQRSCK------------------------GREDFKVAIHDPWAAVQKPQ-K
GVSAWNE----------PYKGNFGQL-----MAAKLANPHLKILPSIGGWTLS----DPF
YFMH-DVEKRNVFVDSVKEFLQVWKFFDGVDIDWEFPGGKGANPSLGDADGDAKTYILLL
EELRAMLDDLEAQ-TGRVYELTSAISAGYDKIAVVNY-AEAQKSLGKIFLMSYDFKGAWS
NTDL-GYQTTVYAPSWNSEELYTTHYAVDALLKQGVDPNKIIVGVAMYGRGWTGVTN--Y
TNDNYFSG---TGNGPGSGTWEDGVVDYRQIQKD------L--NNYVYTFDSAAQASYVF
DKSK---GDLISFDSVDSVLGKVKYVDRNKLGGLFAWEIDADNGD--------LLNAINA
QFKPKDEL*---------------------------------------------------
---------------------------------------------------
>EfFV
-------------------------------------------------------MATAA
EEAVFSKENGSANDDG-------GGDNVNKKNETTILITLPPRGTDEDSFVRDDPLTDET
YSRYGFDPKKNTSDCSYTASRVANPVYLKNV-------------------DPKHN-GSAF
EHYGYLTTWSQYDGRLTGNFEKSACGRGRDLMNINFDLYSGVVLAFSAIVGDQGVNAATI
KNAA-------DEY------------------------KRKENEVTFVDPWGDVRSFTNV
GFEKYKEIRLPEDFHEDKVQGIVGGLRRINEMRRAEKKPDLPVYICVGGWTQS----ERF
HHMCKDPEAMDAFVRSCLDILERFKMVRGFDLDWEYPGTGGEPH-NKYGPEDCENFCALI
RRLKAALPEWC--------KITVALAGTVENLKNVKVSDLDDAGVDRFFVMTYDYGGSFD
ADKRLKHHTNLKPH--GPEEHSVHTVVQYLLLKEGIASKKIFIGYANYTRNMKNAIL-ED
THDSSLEGSFENDSTPIFGTFEHGTSDLPDVLYNYCDFSGYPINNYTIYTDHVRCAQYLY
NEEL---KTFISLDTPYSVVKKCEYVKQFHLGGIFAYPLDNDHGL--------LSNVVAD
LFGYRTTADTITSSD--------------------------------------------K
EILV-----------------------------------------------
>GpSGHV
------------------------------------------------------------
------------------------------------------------------------
------------------------------------------------------------
-----------------------------------MQSLISILLLFLLYTISN---ASHQ
VIYCNYNTTSFYRDGEDKFEPERINPFLCTHIGYSHFSLSKEFEVYIENEWLHLQYNIIK
KV-----------------------------TDLKAINPNLKVIATLGDGNSNEEQEQLI
ETMLNDAANRKNFIIAVFRFLKLYN-FDGINLHWQQPLSY--------------NFTLLV
KEMQNSFVTTDLQIITTQYFIEDAINL----------LVEISKYVNYVNLKTFDYINANS
CTVQLNSPMD-------KIEHT-------VNALANIDNDKLIIGIPMFGYLYDLLNKKQY
TPGSPRKG----------------N---SRLMLSYCDIC-LNTNSWQKEWDIINQVPYRH
--T--ATGSWLTFDNDKSIRTKVEFFHK--YGGFGAWSLDLDDFRGKCTLNYPMLRVINA
HIHSKQQSAQLFIKPNHQSFVIQQQIPYMHQQSSVLSFIPPPPEPHQTPQMQFKPPIIQY
EQQPGWNCEYESNCITPTNNKCPNVNFNINLSLCSVGNGKCSLCTCTCEI*
