# Supplementary material for: Endoparasitoid lifestyle promotes endogenization and domestication of dsDNA viruses
Source: eLife. 2023 Jun 6;12:e85993. doi: 10.7554/eLife.85993 (PMC10259472; doi:10.7554/eLife.85993)
Supplement: Figure 5—source data 1. [file elife-85993-fig5-data1.zip › Figure 1ΓÇôsource data 1/Cluster113.aa.aln]

>HzNV-2
-------------MGLGESCNNMISIFSVISFIIYTTLCMCVAVLVWKPQLVANIIIRNY
P-----SQLYSDA-----SDAEYVEHEY----------RDSKVYTYNDTGYEPGSPVIIY
LNGGMFVMMSPELR-----ALQEFTH-RRRLVTFTHPVRFDAETRDIVEYIRDLIVNYIP
TLYAK---DPPKEYFIVAHSAGAFYAILMIRLINGSTKHDS---------------SNMY
ISRFIGINGFYGSSTTKFLMFKLLSVGYVEKDLPTPVPLSIASYTDR---IHVLTNTDDF
IRDSSEAFAHNNGASL-------RVMPGDHTSLYTL-SKPESVKMFEYLNELILES*---
-----------------------
>HzNV-1
-------------MGLGESCNNMISIFSVISFIIYTTLCMCVAVLVWKPQLVANIIIRNY
P-----SQLYSDA-----SDAEYVEHEY----------RDSKVYTYNDTGYEPGSPVIIY
LNGGMFVMMSPELR-----ALQEFTH-RRRLVTFTHPVRFDAETRDIVEYIRDLIVNYIP
TLYAK---DPPKEYFIVAHSAGAFYAILMIRLINGSTKHDS---------------SNMY
ISRFIGINGFYGSSTTKFLMFKLLSVGYVEKDLPTPVPLSIASYTDR---IHVLTNTDDF
IRDSSEAFAHNNGASL-------RVMPGDHTSLYTL-SKPESVKMFEYLNELILES*---
-----------------------
>DiNV
-------------------MGILKFGWNIFSIVLTIILVIVLIWFIINPIPVKYV-FSYF
APKTI-FQPNGNH----------------------TST---KDYTLYTNINSKHDKLVVI
IPGGAGLLNGIDNLYGFMNMLNENLGDGFDILTFSYPVRFKYTIHDSMLMMNRVLEQFL-
---------HYDQVHAIGISFGALLIGAFYNKEENTQASQQMNLP--------K--IGMR
FKSFVGVCGMYEPFFNI-DLISWLFKVYIMRNTLGLKRYTCYGMS---IPRFIISADSDF
LVAQSSKFIKTEPCES-----KIYTSHTLPHAFPQYINLSEAKESIANISKFIIKNTSL*
-----------------------
>DmNV_mau
-------------------MGVLKFGWNIFSIVLTIILMIALIWFIINPIPIKYV-CSYF
APKTI-FQPNKNH----------------------TST---NEYTLYTSQNSKHDKLVVI
IPGGAGLLNGIDNLYGFMNILNENLGDEFDILTFSYPVRFKHTIHDSMLMMNKVLGQFL-
---------HYDQVHAIGISFGALLIGAFYNKEENTQVSQQMDLP--------K--IGMR
FKSFIGVCGMYEPFFNI-DLISWLFKVYIMRNTLGLKRYTCYGMS---IPRFIISAYSDF
LVAQSVKFIKTEPCES-----KIYKSNALPHAFPQYINLAEAKESIADISKFILKHTSL*
-----------------------
>DmNV_kal
-------------------MGVIRMTWNILSILITVIFVIALIWFVLYPTPIKYV-LQCF
VPKTE-YEPNANY----------------------TTV---KNYILYTNAKSNHTKLIVI
IPGGAGLLNSIANIYGFMNKLNETLGDDYDILTFSYPVRFKHTIRDSMLRVNEVLSDFT-
---------HYEEIHGIGLSFGSLLLGAFNNKESNILSSQQMQVP--------Q--IGIK
FKTFTGICGMYQPFFNV-KLLTWLFDFYIMRGTPGIKLYSCYGMP---IPKLIITSNSDF
LVSQSTKFLQSENAES-----LSYPTANLPHTFPQYINLPEAQQSIVKIVDFIKQNSN*-
-----------------------
>DmNV_tom
-------------MQYIVQHDKMGLISTLFSILFSILVIALIIWIVVYPEPLKPI-LSLF
YPLVE-YEANANA----------------------TKT---GTQTFYTTAGTSNTKLVVI
FIGGGGMYSTPSGAYGFANQLNTLLGQDYDILLFSYPVRFKNTILDTMLAINKILKNYL-
---------HYTTIHAVGISFGSLLAGAFYQKEMSSTKATAMKVP--------Q--IGMQ
FASLGIFSGLLECTFNA-ELATTLFNYYIMRDTPSTINYTCYGMS---IPKYVVSANSDF
LVAQTAKFLQQEQCEY-----KIYSTKNLPHAFSQYINLPDAIDSIENYSKFVVKVDTAV
SMRSAKANVRNLVS*--------
>OrNV
----------------------MSAVGTIFSILISIICIGVVIWIVLYPEPIKNV-LTII
YPYPE-YDMNENA----------------------TKS---DKTILYSSPNSKHDKLVVL
FIGGGGIFSDVSNAFGFANKLNENLGEAYDILMFEYPVRFKYTIQESMLAINKILADYI-
---------HYESVHAIGISFGSLLAGAFYQKESLQTKAEAMKVP--------Q--IGIK
FKTLSIFSGVLECTFNV-EVLTRLFHFYIMKDTPGLINYTCYGIP---IPKYIVSAKTDF
LIAQTAKFLQTESSEY-----KIYSTPTLPHAFCQLINLDDALDAIKGVSTFIQKY*---
-----------------------
>DmNV_esp
---------------------MTLTIASLFNIIITILIFVGIIYTIIIPWPAKLI-CRYY
SPDIV-YEKNENA----------------------NVT---SKYTLYTSTGSKHDKLVIV
FPGGAGLFSELNNVYGLMNTLNTHLGSDYDILTFSYPTRFKSTIQQSMLAINTILLEFI-
---------HYTEIHAIGISFGCLLAGAFYQKEAHLRISSMMSVP--------Q--IGMK
FNSFVGICGIYDTRFNS-SIITWLFRTYIMHKTNALKYYSCYNMN---IPKYIVSAKSDF
LVAHAVKFIKSEQSEY-----QIYDTRLLPHAFPQFLNLNEARETLDKISTFIKKITKSL
ETSTTPSLITQTHLDSSLNMNM*
>HgNV
----------------MPDVY--VLFTTILSILL-LILIVTVLAIIIYPKKPIEYIKKSL
HITSNDEDIYDDC-----TSYESFTNNH----------TTCNIF-YLEKD-NSTGTIIVD
LPGGAFIASSNTLK-----QYLHIDQ-PHTVVSLEYPVLPDGKYENTLTYLKAAIS-YIL
SKYGN------PQIIISAASAGCFYATKIINSE-------E---------------FKEN
IIKFISSSGYFGYKTIPNIATIITDKVYLRT-LKASVLLDCFPISPN-IQTFFAIGEYDP
LKDSTIKFLSQSGAEN-----EIVEYPYSDHCFYLKYNNPTTQEFYKDVSEFIKI*----
-----------------------
>PmNV
-------------MEDIITPY--ILFVTILSFIF-LVLLIYSLTVIIHPQQPINYIKKAF
HLKPS-QDISDDA-----TSVETFAFKE----------KDYKLY-ILEKD-PSTKIIIVD
FPGGAFISCSNTLK-----PYLFIDQ-PNTVVSIEYPVLPYGKMKITMEYLKAVLD-YLN
VKYDN------PQYIFMGASAGCFYAMKLINLN-------K---------------Y--N
IIKYISMSGYYGYKTIDNPIALIGDRIYLRN-LNSSTYNDCAPPPAN-VQTLFVVGSEDF
LKDSTINYLQSYGNTD-----NMIVYHNGDHCFYLRYNSEPAQDFYRDVSKFIKN*----
-----------------------
>GbNV
------------------------MYWTLFKILFSVIVILIFIIFISYPAPIKNM-ISKM
HIAPI-YNLNTQY----------------------GKEYEKDGYTLYSS-NKTVSNLLVW
FHGGAFLYSDRKTAYGFLNNLFEYIKDDCDILVFDYPVRFSNTVRDSMLRCNSIIKKFI-
--------FKYKSFYCGGMSAGCLLMGTFIKKETVRGVAEKIQVP--------V--IGVI
FKAMIGLCGVYETNFNDSKLLNVAFDFYIMSGTPYPKLYTCYGIN---LDKLIIGAISEY
LYQQTYKYANTEPCNK-----IIYQNKNLTHSFPLLLNTSESKECIKKIAEFLNDKFKFY
D*---------------------
>Venturia_canescens
--------------------------WYFVNTILSLLCVILIVLFIISPAPLKKS-MEQY
ILARD-SDPA-------------------------TNTKVEDLYTLYSR--PNNKKLFVW
FQGGAFLLNNRKTSYGILNALNDAL-IEFDILVFDYPLRFSYSVHDAMLATNKILDQF--
--------HGYNEYYAAGYSAGALLMGSFMQKELNKEIARKMDVP--------V--IGIQ
FKAIIGICGLYQTEFDS-TLLTSLFQFYIMRGTPNKKLYSCYGLS---VPTLVIGATAEF
LYTQTKKFTKSTGCKL-----KVFQDTSLPHEFPLMLEFPETKESVESMIEFLRAN----
-----------------------
>DhNV
MENDKPLDPSVPIKTDGITCY--KSLFYIILIVL-TILLLYVIYITVNPTVPIKYIKNKF
HIAGD-VEIEQDA-----TSIRLFTATVELPNTP-PTTFSHNIY-YSTKDTNQKNKLIID
LPGGAFINSSNTLK-----PYIHAPDLDIDVVSIEYPTLPKGTAFKVINFIEQAIQ-SII
DEYKTKWNTELFEIYISTASAGSYYGVKIINNN-------K---------------FINY
IKKFTAVSGYFGYKTIDNLITAIGDKVYLRK-LQTTSILDCKPLQDGIIETFYAVADNDI
LKTSTLTFLRLTNQDL-----NARTYYGTGHCFYTHYNSLDTQKYYKDYVDFIKN*----
-----------------------
>Fopius_arisanus
--------------------------------------------LVINPQPLIPF-LAKY
LNLPE-WDPSPEA----------------------VVK---ENYTLYASD--GKQKMIAV
FTSDLFVLNDLKTTYGFTNELYSRVKDDFDVVVLKYPLRMKSSLRDSIVHFGETLCKDF-
--------LHYRYWHAISFSTATLLTGTFMHKERDATFSRQIEVP--------Q--VGIK
FSSFVGICGVYNTQYNN-GIIDALFKFYILKNSTRGHLYSCYDPQ---VPTLLLSSQSDL
FISQTRQFVAAHSCRI-----EMYP-RDLPHLFMKLIDQKESQNGMNKIVEFIKQ-----
-----------------------
>Unknown_species
----------------------------------------LIIYIILYPTPLQYA-IIKN
STIVE-WAIPSTQTYRHFKSYELSINKRSTNSSNLLNYKDTDCTIFYGSESHNTNKLIVF
FNGGGFIYSNRSTRFGLLENLSSKL-PTYDILTFDYPVRFKHTIKESLIKCFEVIDKARL
FTQ-----KSYENLYAMGLSAGVLLAGSMCRYVKYLKIRKLMNLKLTNSVNDEDIEKKFN
FCCLISLNGLLSTNFDN-KFLNNLFKIYIMRGVENAQEYTCYDLPE--LLKCLISVDTDY
LIPITTKFLKSGQRYDKSKIFISNDEEYLPHTFPLLINLKMTQEMINLITEYIQKV----
-----------------------
>ToNV
----------------------MLMLFISIPIIISFILLILLLYYLYKPYPIVQYYVNRM
IPVSN-FKHDHIT-------------------EKSTFKYKTKEFNQYLLKHENSTNLLIW
IHGGAFIKAEPDSILPYVGMIYDEL-PNFDILVFDYPVIYNFTLFHTLEYIHQTIEKYSR
Y-------KNYENFVMGGDSAGVFYALVLMNIETSQSYAQQAQLK--------P--LNIN
YKCLISACGFFHSNQN--ELFKKIFKFYIGRGVSNLTHLSVNIIK---IPSLLITSINDF
VYNQNVRFHKNNPDSTKLQVFE--KSDTLLHNFMAYTGLPETMESVKLIKTFIDNVLT*-
-----------------------
