# Supplementary material for: Endoparasitoid lifestyle promotes endogenization and domestication of dsDNA viruses
Source: eLife. 2023 Jun 6;12:e85993. doi: 10.7554/eLife.85993 (PMC10259472; doi:10.7554/eLife.85993)
Supplement: Figure 5—source data 1. [file elife-85993-fig5-data1.zip › Figure 1ΓÇôsource data 1/Cluster162.aa.aln]

>HzNV-2
----------------------------------MIGTIGKYFDKY----QVFIVLGIAI
IAIVYTF-SLLKTSNLGKTMGSLTDEATDSTKFNASFFEIYDKST-DDYCDRLILVQPFN
WIIVAKGGQMYALTDVQ-HKCPPTTTRAVKLHSNQDK------FKYVCLSLTKMQLIELY
RNTAHNVLKLTFDVDALQSDEKRFTILDACNYLLAQGYAVLDVKEGEKVDNTKATK--PS
DKD-VEDDARFSILNMLRGQNGGTDSGIKSVVIRDGSDARGGLGDSVGGSLGGSVGGVGG
GSLGGS--------LGGSVGGSLEGSLGGKEQSKLDDDSNSKIASIIIPSDANIDSVSNT
EIPSVTNTKSATVSNTNVASVSNTDIPSVSNADVASISYPSGSNIASISKTDIASVSNTS
SSDIESGSNTNSKIVTDAKSNDKSKDKTNNKSTDTSKD----QS---------KDKPKDT
TDSNIDDKSDSESNTEYPIKVIEITQPPPENVDTTKLDYSLLPPP------------KPI
EVTYIDLSKEPESTGDSTLQPTQPPPRTPTPP------STPPPPPTPTPPSTPPPPRTPT
PPSTPPFVPTYNPPGGVVEYDGAADFLELLDEDDADFEAIKSKSNSRKRRDLSTQSNDGD
GDDLPPFIIDPVTGIRRRKVTKLPKPLEVAAPEFRDFAEENFDHVELPKGFELPLGVSLK
LAKRWQQILNYYQDNGMPTHRAQDAYDMSDAECRAMGKALAGYYHRSHDPSKPPKFGPPP
NPEIDSLVYKTY*
>HzNV-1
----------------------------------MIGTIGKYFDKY----QVFIVLGIAI
IAIVYTF-SLLKTSNLGKTMGSLTDEATDSTKFNASFFEIYDKST-DDYCDRLILVQPFN
WIIVAKGGQMYALTDVQ-HKCPPTTTRAVKLHSNQDK------FKYVCLSLTKMQLIELY
RNTAHNVLKLTFDVDALQSDEKRFTILDACNYLLAQGYAVLDVKEGEKVDNTKATK--PS
DKD-AEDDARFSILNMLRGQNGGTDSGIKSVVIRDGSDARGGLGDSVGGSLGGSVGGVGG
GSLGGSVGGVGGGSLGGSVGGSLEGSLGGKEQSKVDDDSNSKIASIIIPSDANIDSVSNI
EIPSVTNTKSSTIS----------------NTDVASISYPSSSNIASISKTDITPASNTS
GSNIDSSSTTNYTK-SNDKSKDQSKGKSNNKSTDTSKD----QS-----KDKSNNKTKDT
TDSNIDDKSDSESNTEYPIKVIEITQPTPENVDTTKLDYSLLPPP------------KPI
EVTYIDLSKEPDSNGDSTLQPTQPPPRTPTPPPTPTPPSTPPPPRTPTPPSTPPPPRIPT
PPSTPPFVPTYNPPGGVVEYDGAADFLELLDEDDADFEAIKSKSNSRKRRDLSAQSNDGD
GDGLPPFIIDPVTGIRRRKVTKLPKPLEVAAPEFRDFAEENFDHVELPKGFELPLGVSLK
LAKRWQQILNYYQDNGMPTHRAQDAYDMSDAECRAMGKALAGYYHRSHDPSKPPKFGPPP
NPEIDSLVYKTY*
>DiNV
------------------------------------MSEETKHNKY-SIFQICFTIIIVI
ICLVCLV-YMYIFKRT-SNVDNVINQSVEKSQYHPTVFKIYDKST-VNKCNRVIIVEPFG
WYLWAIRGELYILNPESGIHCSHGSTSAIQVFATQ--------FVETCLTLDMNSIYLGY
ING-KTPKIVPYEIN-----DTTFTILSAINILVKE-YINFNLETSTSVSNINMYHDFTN
NDSISNDNNDQDSMVNVTFQS--N----KKINRIPS-DSHN-------------------
------------------MNT-LKPNPKGRQLN----------------SDELT-KILKT
S-RSK------------------FNIAKI------HKAY-T-HHVGS-------------
--HLSE-NATNYKESS---AIQKMH---LRKRRDTSEYPISTQQIVTRKNYVSDLNPTDL
DF--ATKRQNAIDTFDIQPRLVEI-------------Q-------------*--------
------------------------------------------------------------
------------------------------------------------------------
------------------------------------------------------------
------------------------------------------------------------
-------------
>DmNV_mau
------------------------------------MSEDLTSYKY-SILQIGLTIIIVI
ICLVCLV-YMYIFKRN-ANVDNIINQSVEKSQYHPTVFKIYDKSS-ETNCNRVIIVEPFG
WYLWAIRGELYILNPESGIRCSHGSMSAIQVFATQ--------FVETCLTLDMNSIYLGY
ING-KTPKIVPYEID-----DTTFTILSAINILVKN-YIHFDLETSTSFSNVNVHHTLAN
DGN------------ASTFQS--N----KKFHKIPN-DNDI------GNRMS--------
-----------------RSIV-LKNNSKGRQLN----------------SHEVT-DIVML
S-KSK------------------FNSAKI------HSAY-R-HHVGW-------------
--NLNE-NATNYIESR---TKQKIH---GRKRRDTMEDSISTSRNINGKYYISELNHDDL
DF--ATKRQNAIDTFDIQPRLIEI-------------H-------------*--------
------------------------------------------------------------
------------------------------------------------------------
------------------------------------------------------------
------------------------------------------------------------
-------------
>DmNV_tom
---------------------------------------------MD-IWGLIITAAVII
ISIVCLY-YMYVFKNK-ASVNAIIDEAAQQSAFTPTIFKIYDKST-STVCNRLIVVSPFD
WYIWACRGELYIINPEGGIKCAANTTPAIQVLADQ--------FLETCLKLNVNSILDSY
VNG-QVPYIAHYSIE-----TTTFTILSALNLLMKE-YITFDTTTSTDTTTKALN----N
NRSLLN------RM-----------------RHLTESELKI------PTQSA--------
-----------------TGVENFPAPTDFRVLS----------------SDDVV-KITTP
RSPQN------------------I-----------LNHYQK-H-----------------
------------------------T---EKMK--------PHIEDFKTSYNLHELDPSHG
SY--ITIRQHALDAHEKPARQVVT-------------K-------------PTIVE*---
------------------------------------------------------------
------------------------------------------------------------
------------------------------------------------------------
------------------------------------------------------------
-------------
>OrNV
---------------------------------------------MD-IWSIIITATVII
ISIACLY-YMYAFKRR-ANTDAIIDEAVLRAEYTPTIFKIYDKST-DEICNRFIVVSPFD
WYIWACRGELYILNPESGIKCAPNTTPAVQVLKDQ--------FLETCLKLNLNSILDMY
VNG-KTPHIIPYEIE-----STTFTILSALNILMKE-YITFHVDDT---PTLVNN----N
NLPKLA------KM-----------------RHLTGDDLMN------DFLVT--------
-----------------NIFDEHAKKRAYRVLS----------------GEDVI-KITTP
RIPSS------------------QNLSEL------QKYYSK-H-----------------
------------------------T---GKMK--------STLAL-------QQPHPN--
------------DIH*--------------------------------------------
------------------------------------------------------------
------------------------------------------------------------
------------------------------------------------------------
------------------------------------------------------------
-------------
>DmNV_kal
MSRAFNSIQQ---EN-----QQQQQIS---QQ--LNYGHQHLQHKY-TNIQIVLLIIILI
ICVICIV-YMYTFKRK-SNVDQIINIAAERSTFRPNVFKIYDKST-KTHCNRVIMVEPFG
WYLWAIRGELFILNSESGARCPVGSMSAIQVFGTQ--------FVETCLALDMNSIYLGY
ING-RNPVVVPYEIE-----GTTFTILSAINILVRN-YIYFRLESYSNI---KFDSKTTT
ND-INN-----------------------SKKHTPS-DPKN-------------------
------------------TIY-PITIEQGRTFN----------------SLEMN-RLMKN
E-EIV------------------QEPINL------RQSY-R-QNIGW-------------
--DSLV-DGN---------HNPIHH---GRYKRTLETQTIPSEILYKSRKRIMELNPNDF
DY--PTKRQNAIDSMFFRPRLIEN-------------*----------------------
------------------------------------------------------------
------------------------------------------------------------
------------------------------------------------------------
------------------------------------------------------------
-------------
>DmNV_esp
MS-----------------STTNTDITTSILSKHHNNDDNNMKKKL-TTSHWIIVVLVVL
VCLMCLL-YMLVISKK-VNFSKFVNETVEKTSFKPTIFKIYDLST-KQACNRLIIVEPFT
WYIWAIHGRLFILNPENGLKCFVGSMPAVQVFATQ--------FVETCLKLDMNAMFLKY
ING-KIPIIVPYEIT-----DTTFTVISALNLLVKN-YIYFDAFVETGTKTLRHFHTKAD
IHAYDQHHRR--QFNNKSITT--NN---NSTDNVDD-NDDD------DNDTD--------
-----------------NDIY-IPNELHGRKLT----------------NAELL-DIMKK
PHSKH------------------KDHNHL------HSHYRK-HINPV-------------
---AGD-------HMK---IIHRWH---GGRT*---------------------------
------------------------------------------------------------
------------------------------------------------------------
------------------------------------------------------------
------------------------------------------------------------
------------------------------------------------------------
-------------
>Venturia_canescens
---------------------------------------------M-DVFNGIIAALLVI
AALVLLI-HMFYRNRD-TNVDNIINLAVSKATFNPGVFKIYDNST-ENKCNRLIEISPFG
WVVWAYYEELYILNPEGGIVCAIGRTPAVRVYADR--------FIETCLKISYDSIIHEY
KR--LPVKHVPYEID-----DNTFTILSALNILVKD-WITFEIHVKRTKV--RFVHTEDV
YDE----HA-------------------------LC-DPRA-------------------
-------------------SD-ILACPAGKRIP----------------PEELI-KITTS
HKRSR------------------RDLVKL-------------------------------
------------------------------------------------------------
------------------------------------------------------------
------------------------------------------------------------
------------------------------------------------------------
------------------------------------------------------------
------------------------------------------------------------
-------------
>GbNV
MSTVPLSVNDDEDENILSSSSSSKVISTAVLP--VNATISKKNEDQ-SLYNIVIIIILII
SFIFMVV-FTYLKNKM-GNIHEIINEAVNSSEYSPTVFLIYDKSS-SNNCNRLIQILPFD
WYVWAIQGELYILNAEGIYSCPPDNTASIRVFEDQ--------FVETCLGINYDNLLQTY
KR--LPYVSVPYEIT-----STTFTIFSALNILVKK-YVTFYGVIQNNA-FIQLHHDNQ-
--E---------VRHTKLYDS--L----QHKKHVKL-EKEH-------------------
-------------------VL-RKTATHKRNIA----------------IDELT-KAIHV
HHS------------------------RL------HEQTHS-SSSEW-------------
--LTER---------S---VIQI*------------------------------------
------------------------------------------------------------
------------------------------------------------------------
------------------------------------------------------------
------------------------------------------------------------
------------------------------------------------------------
-------------
>Fopius_arisanus
-----------------------------------LSGENNYFVRMETVFFLVVT----F
LVISIMI-YIRHIYRP-CDIGNLIDYATKESALHPTVFKIYDKST-PTRCDRFIIVLPFD
WYIWAVRGELYVVNPEGGIQCTGNNTPAVRILKDK--------YFETCLTIQFPALFKAY
THY-IKPKIVPYDID-----KPKFTVLSALDILGKR-WITFNMTEQPANVVRELD----E
NHKI--------------------------------------------------------
------------------------------------------------------------
------------------------------------------------------------
------------------------------------------------------------
------------------------------------------------------------
------------------------------------------------------------
------------------------------------------------------------
------------------------------------------------------------
------------------------------------------------------------
-------------
>DhNV
----------------------------------------MLSNKT--DTTILIVSIVLI
FVII----TLLISNKP-KILPNAIVLASEETEFGSTYYEIYDNNSTSTVCDRLIIVYPFY
WFVWAKNGLVYLLNATN-QTCPINYTPSSLVPSEVIEGQELYNFKSVCIYMSFNDIVENY
KAK-TVPVKVKFDIKEIQSQLNKFTILDVLNDLFKN-WITMDPAQAALVEATGETNREYL
IKNYTAP-----ILSNDKLQK--LT---TN------------------------------
----------------------------LRKLN--------KKVAR*-------------
------------------------------------------------------------
------------------------------------------------------------
------------------------------------------------------------
------------------------------------------------------------
------------------------------------------------------------
------------------------------------------------------------
------------------------------------------------------------
-------------
>PmNV
-----------------------------------------MFTKT--EWIIFVGSILLI
SIIL----AVIIFNNP-RIFETAIENASQKTQFKTTYFEIYDKSS-EGVCDRLIIVQPFK
WHIWAVNGLVYLLNESN-KQCPMNYTPTILVPNTK-GDLTTQVFEDKCINRVFNNIITNY
TDT-IIPAKVPYEITELQQEESKFTVLDALNFLVTK-YITMDAPESPETFRLHDKYDKLK
TDK-LCA------LNTQKLNG--LS---VDISNTTD----I------RG-----------
----------------------IRRTLKARKQT--------KRASE---DL*--------
------------------------------------------------------------
------------------------------------------------------------
------------------------------------------------------------
------------------------------------------------------------
------------------------------------------------------------
------------------------------------------------------------
------------------------------------------------------------
-------------
>HgNV
------------------------------------------------------------
-----------------------------------------------------------M
WHIWAFNGVVYLLNESN-KGCPINYTPAVITPTNKSEDVANQVFKDVCVNKVFNDIVVSY
KDR-ILPIIVDFDIETLQQTKDKFTILDALNFLFTK-YITMDKVPTPESETIRTKYTHID
LNR-IQP------ANAII----------RNFSHQPG----I------PT--A--------
-----------------ELNEKLLKVLQTQKLN--------KRNKQILVDT*--------
------------------------------------------------------------
------------------------------------------------------------
------------------------------------------------------------
------------------------------------------------------------
------------------------------------------------------------
------------------------------------------------------------
------------------------------------------------------------
-------------
>CiBV
----------------------------IFVKTMMKLNLNISEPT------ISLIYWVLI
FLFLTIKVTTIISSY--PSLGTMYSRVSSHYNFHPTYFEIYDRST-EHNCDRLIIVHPFD
WYVWACNGYVYVLNTLLEYDCPGNSHPAVIIDANVVK---SNHLQVSCVITDCQTILHDY
-KF-SKQKRINFNIEDIVDKNKKLTLVEVLNYLFEK-YITIKDDDKILESDTKV------
----IHP-----L-SRRDF-----------------------------------------
-----------------------------------------ESLKAILAR-G*-------
------------------------------------------------------------
------------------------------------------------------------
------------------------------------------------------------
------------------------------------------------------------
------------------------------------------------------------
------------------------------------------------------------
------------------------------------------------------------
-------------
>CcBV
-------------------------------ETKRKLLTLKMDPY------LLILMYVSM
ILILCAKVISLKYSD--ASAEKIFEKVSSDFNFQPTFLEIYEQST-RSKCNRLILMRPYE
WAFWAVNGQCFVLNALKEFDCPSRTSPTLIFDALTTK---LSDPNIVCLPVEYDVVKSEY
-SS-YGPPIINYFNIEDVQNHGRFTIYDALNYLLKN-YIEINLDPNNVHPANKI------
----MIE-----IIEKREK-----------IDLTPQ------------------------
------------------------ELLSVKKKVN----SNFKEFQRKLKY-GLIKTIV*-
------------------------------------------------------------
------------------------------------------------------------
------------------------------------------------------------
------------------------------------------------------------
------------------------------------------------------------
------------------------------------------------------------
------------------------------------------------------------
-------------
>ToNV
-----------------------------------------MVPNY-----IYMIIFVIV
FLIVV---IILFKNRP-TLIDDAYNTASRETRFSPTYFLIYDNST-ENNCDRLIVVEPFS
WMIWATNNRVFIVEDAPGYNCPAGSTAAIRVTRN------IFTMDVECIRITPSALLNLY
-K---DPVKVPYDI-TNSSVPDKFTVLDALNILFTK-YITMGDTEDIDDE-NDL------
----LKD-----IQNDPIM-----------IDIQDA----I------VD--K--------
-----------------S----LKRKIKLKNKIK----RKIKKYDEECDDVDDELSIVNE
KNNSVMYA-------SSVIKYDADSLMGL------DELYQS-SNI---------------
-----------------------KQ---NRKRRDIDTV-----------YETNNLEHKKK
KY--FNEKIKS---INNVKRLFYS-------------HYQILKPEIQSEIFNRLYNNNSI
NQKYLK*-----------------------------------------------------
------------------------------------------------------------
------------------------------------------------------------
------------------------------------------------------------
-------------
>Eurytoma_brunniventris
-----------------------------------------MRRKV--GYNVINGMLVLL
FLICF---ITLIQHNPRRNLLQAVVKSSKHSQFSTTNFEIYDRST-DGNCNRLVIVKPFD
WAIWAVAGKIFVLDQSLPYSCPSGNTPAIEMKPPPANEESHYIFQTVCIDSRIDVLLDYY
-GR-ENVVRVPFDI-GELSQHGRFTILHALNHLFDG-F----------------------
------------------------------------------------------------
------------------------------------------------------------
------------------------------------------------------------
------------------------------------------------------------
------------------------------------------------------------
------------------------------------------------------------
------------------------------------------------------------
------------------------------------------------------------
------------------------------------------------------------
-------------
