# Supplementary material for: Endoparasitoid lifestyle promotes endogenization and domestication of dsDNA viruses
Source: eLife. 2023 Jun 6;12:e85993. doi: 10.7554/eLife.85993 (PMC10259472; doi:10.7554/eLife.85993)
Supplement: Figure 5—source data 1. [file elife-85993-fig5-data1.zip › Figure 1ΓÇôsource data 1/Cluster43.aa.aln]

>AcMNPV
--MSFFSNLRAVNKLYPNQASFI-TD--NTRLLTSTPAGFTNVLNAPS-----VRNIGNN
RFQPGYQLSN-NQFVSTSDINRITRNNDVPNIRGVFQGISDPQINSLSQLRRVDNVPDFN
YHTKQTRSNAVKQNFPET-NVRTPEGVQNALQQNPRLHSYMQSLKVGGTGILLATGGYFL
-FSAATLVQDIINAINNTGGSYYVQGKDAGEI---AEACLLLQRTCRQDPNLNQSDVTI-
CP-FDPLLPNNP------PELTNMCQGFNYEVEKTVCRGSDPSADPDSPQYVDISDLPAG
QTLMCIEPYSFGDLVGDLGLDWLLGDEGL-VGKSSNVSDSVSGKLMPIILLIGAVLFLGL
IFYFIYRYMMKGGGGGGVGAATSPTPIVISMQNPTPTTAPR*
>CpV
--MSFFRGLRRTNKVYNDPSGFITDH--AQLIRNQTPAGFN--LNNPT-----TMGLANG
TYVPGYNIN--GAFISNTNVNTVLRNNDVVGMRQLFPDASNNQMNGLTNLRRADNIPDAT
LHGLQTRKNGVKTSHPET-AVRDRVGVENALAQNPRLADYLRG---AGYVTLFGVSVYLV
-INVADLVSSIVEALNRTGGSWYYRGNNGGDNFSNIDACVLRYRSCGMSL--ADIDEFV-
CE-LDPHDPNNVDPLLSFDEARNFCNGYSLAAEGSVCRGSDTNADPSTLQYLDISELEPN
QTVQCVEPYDFGDLIGDLGLDWLLGENGF-VTASSNSLTSVSNNFTTILLVIGGILLLTF
IGFVIFKVVNRSSNNNTS*-----------------------
>NeleNV
----MFSGLRKTNKIYXTAADVV-VD--STAKVVGTFSTFDNVFSLSS-----AKTINKG
-FVTNYSTY--IGLVDTFSVNKVLRQADDVNIKALFNA-TDTDLSGLSVLRTASGIPDNT
LYIAELKRLNLKTLNPSL-DVKTYDGVSQALTKNPKLSTYLKG---LGYATLATATVVLV
-LKGVDMVQDILDALNRTGGSFYSVGSGD-----EVETCYLKYRSCGVDQTTVDTSLYCT
NF-LDPIYGDDV------DTLQTICDGYNIDTEISVCRQSDPYADPDSEQWVDISDLAEN
QTLSCVEPYTFADLISDLGLDWLLGENSI-WSGSTTSGSDSISSLSSYL-QYIAIFIVVV
IMILFFIKIVK*------------------------------
>NeseNPV
----MFSGLRKTAKIYDNTADLL-VD--NTSLVVGKFSNFDAVFSLPS-----AKSISKG
-YVIDYATF--IGNVDTFSINKILRQADDVNIETLFNA-TDTDIAGLNVLRKAANVPDNT
IYVAEVKRINLKSLYPSL-DVKTYDGIASGLNNNPKLYSYLKG---LGVATLAGGAVVLV
-LLGIDLVQDIIDALNRTGGSYFTYGEAD-----NVESCYLRYRSCGVDQSSVDTTTYCQ
NF-LDPILEDDV------TALTAICDGYDIDTEISVCRQSDPYADPDSEQWVDVSELAEN
QTLSCVEPYTFSDLISDLGLDWLLGDDSI-LGNSFTSGSDSISSLSSYI-GYIAIFAIII
IVGIVFIKLSKAVS*---------------------------
>LdMNPV
--MSFFSSLRRVNKVYPNPNQFLAVD--NLRVLNSTPNGFQNVFSAPS-----TRQIGTN
RFVPGYNLPN-NRFVPSSDINRVMRNNDTAGMRNIFTSADNSQLNSLGQLRRVDNIPDAG
LHAAFLRRQGVKSNYPST-NTRTPGGVEGVLATNPRLHARLNGLKSVGTALLIGGGVYLV
-FSAATLVQDLVSALNRVGGSYYVVGSNGGDS---SSVCLLTHRTCQLDT-SNLSDVSV-
CQ-FDPLLPDDP------AGQRAICNGFNYEREQSVCRASDPYADPDSPQYVDISDLPAG
HTLMCLEPYNLGDLIGDLGLDHLLGEEGL-VDKSSNNSKDLSSKLWPLLVALIGIFAVVL
ILVFVFKRLMNKQTVDIRANA*--------------------
>CuniNPV
MASKLFGPLRVMGHVVDRSALAMDRFRTAFRAVKNDNAPLQRIFDLPIREVPTVSRNGDQ
LYEPHLVMRPDEPTMPMREFDTGLRRGDQQVLNRLR--MTSSERAGLNNIR-GNSLPDNL
YQAVRADEAAIRVRDPNLANARTEQEITDALARHPRLRDRLTA---GGV--IKGAGVSLV
IVGGALLAAELYQYLNRMGGAFIEQREADGSV----VRHYLLWRSCGMDPSVVSLEEVFP
GESGDPIY-DS------VGEAQAICSGYNKSVERSVCRQADVLAEPSSQQFLDARTLPEN
AHIYCVEPGTLGRLVADLGLADLVDAVGGSVSGSSGNSSG-KSSGNPLILISAFVVLIII
IFVVVFGYSRTRRNSDADRTI*--------------------
