# Supplementary material for: Endoparasitoid lifestyle promotes endogenization and domestication of dsDNA viruses
Source: eLife. 2023 Jun 6;12:e85993. doi: 10.7554/eLife.85993 (PMC10259472; doi:10.7554/eLife.85993)
Supplement: Figure 5—source data 1. [file elife-85993-fig5-data1.zip › Figure 1ΓÇôsource data 1/Cluster16.aa.aln]

>DmNV_mau
MNSLDMNSTSINN--KTQNNNNTMMPMPPLSMSPHMPSAAFYQVPQQLMSH--LQQHQQQ
QPQQQQHSPQQNLQ---------------LSTLS-----------------------EQV
QHMPQVMNNTSAFP------M--PQTAYVNNLIASTATS---NSTPNPNQFDVVNMTYDD
FKSEKTFLSEETYKTLADDFSQITKMNLIDDIDPDLLYTLYVRHSAFIYNEYYFGLLSNL
YRKRYN-TLYDKYPSLSVYVEFCLATIIFKSEEMFRNHCISKTLKIPTSGNATGFNKLIR
TNLKRPTSTNNAKD----EPQVKKNNLSKHPFFNTSVYKAKQILFSIGKCTDHCIPADFA
SLLFTVTKGVVKKM-DGKIAHPYEGLKVTFTKPVLCLLSDRKVKDFKYSYLEHLSQLDYL
LTKMI-GKSILNSQFQLGKKQKLGALYLSSGKFED--LDKVSSGYLMTLVNNLSLFQM--
-GNNAMMCKTYSDLVFNLDDQTQINDDNMTICEQLIEKNKEDSDEIIRQYEIENGIMEAD
VVDANDNDTATGDSTQ---MDDNKNNNDTIDNNGIKDDSNSADIKDDSNS---------A
AIKDDSNIVVNDGIKKNDSSIE---IVNA*
>DiNV
MNPLDMNSGNINNNNNNQKNNGNMMPMPPISMSSHVPQ-AFYQVPQQLMSMPNIQQQQQQ
QQQQQQHSPQQTLQ---------------ISPLS-----------------------EQS
QHMPQILNNSAAFP------M--PPTAYINNLIASTGTS---NSTTNMNQFDVVNMTYDN
FKSEKTFLSDEPYKMLAEDFTKVTKMNLLDDEDPDLLYTLFVRNSAFNNNTYYFGALANL
YRNRYS-DLYEKYPSLSVYIEFCLATIIFKSEEMLRSNCISNVVKLPNSGNTSGFNKLIR
TSKKRSAPV-DVEH----GPKVKISNLTKHPFFDTSSYKSKQTLFSIGKCTDYCIPADFA
SLSFVSTQGTVNKM-DAKVSHPFDGLKLTFLKPVLCILTDRICKTYKFSYLEHLSQLANL
LTKMT-GKGILNSQFGFGKKQKLNVLRISSGQFED--VEKVSKGYIMTLVNNLSIFQL--
-GNNTLLCKTYSDLLFNLDDKVEITQSDMIICENLIEDQLAKSEEIIRQYEIANGIIAND
GSEEIKTNDNV---------SDNNNNNNNDDNVVVN-----------------------V
TSNDESNIVSNIKIQKTEPLKETVNVVNE*
>DmNV_kal
---------------MNQMDNNSMMPLGIN-MRQ------QQQTPQQSQ-----QQQYYQ
MPTQQQPTSSQMLGTMSM------PPSMSMPTLTPSAS-------------P-----APS
ASMP-TQPSGLNFP------M--PSTAYVNNLIAATNSGSSQQSNANANKFEVVNMTYED
FKSERECRLNASYEALANDFSKITKMNLLDDD--NMLYTLMVRHVAFDNKQYCFGALANL
YRERYS-DLYSKYDSLSVYIEYCLSTIIFTSESKLRSACITNAVRLPNSGNFAGFSKIMR
NKRKLETTDGSTLDAKISRRSNNKQTMPRHPFYDSTFYKMKQILFSIGKCTEYCIPAEFS
SLSFMSAQSTLNKL-DKTTTTPYQGLKLTFPKPLVCILNTRDCKNFTFIDMEHMSNLAII
LNEMT-GKAVSPTSFSFGTKQKMEIINIADGRT----MEKSYTDFTMTLVHNMSIFQL--
-MNNSLVGKSYSSYLYRLDDSSKIDERSLEQCQKLIDQNQSVADDLVDKFEAACEAINSA
NDASNESN--LNDV------SSGKTN--------VDIDTNIDDIKSDG-----------V
DVVDEVAIVTESN*----------------
>OrNV
-----------------------MDPQQQVQQYPQMPQLGQVQAPQYAT-----PPSYQP
QPQSDQQYTQTGMQVMGAVP---------TPQYTPTYQQ------------PQQT-----
-QYPQQQAPIQAQPPTVQTQSQTQYPKYLSSLANASNSGSG-------SSKTVIEDMEQP
KISMDEAFDANRKAELMRDYETFKSMTLLDDE--EVLYNLYLNSPAFTTSKFKVSILCAY
YKDKYS-DLVAKYDSVSVYLEFVLSKIIYSSEASLKDACASRTIRLPKSGGTSDFLRMFG
CKKRGAVRMDAES-----PATKR-TKQVTHPFLKTDEYKMQPILYNIGKCSDYAIPSEFA
ELFAHAQYESVTRITSGNKKEIMMGLKVTFTKPIVCILVSKSVASFTFISLEHLSTFGNI
LSNMT-SLGKLEDTFAFGAKQSMQIETVNTGRIETKTDQKFDHGFFVAIINTMQVCKL--
-SNKTLSSKTYANVVFSLTEN-TLSDAELNNCQLYIKTFEAEANAKLEEYDRELEDATND
TKS-----------------DSSS*-----------------------------------
------------------------------
>DmNV_tom
------------------------------------------------------------
-----MDSSNNAMPPVNMVP---------TPQYNNNQQQFQSDQPNGYIPRPNQNNYANQ
QQLPQQQGQFQQN-----NNNNGQNMTYLANALLNQGVSNS-------GTKNGLEDMVRP
TISFDDALTAKRRSELLADYEIVKSMNLIDSD--DTLDHMLTLIPGFSLKPFKVSMLSSL
YHQKYA-DLVQKYESVSIYIEFAVNTIVYNSEAALKNFCTSRSIPVVRNR-DGSFLKAFG
SRKRVGTD--GQS-----GSSKRAKTVELHPFLKTTEYTGQPNLYSIGKCD-YFAPSEFA
ELFTSVKFDQITRMMNQTTKVTAYGLRVSLSKPIVCVLVSKDVANYTFTSLEYLSGLGDV
LSIMA-DLGKLEDTFAFGTKQGMVVDRLDNNSTKTYKSGDRFEGLSLVVINNMQVGRL--
-SNNTLSSKTYSNRVICLPEN-EMSEVDLKKCHTYIDEMSEKYNDEIDAYKRLLAKNEDD
EGK-----------------KEPTTDDNNKN*----------------------------
------------------------------
>DmNV_esp
-----------------------MNPQ-AQQMQNIMP-----QIPMMPM-----TMQYYP
QQNQQMMSPQQQSSSAAVTAATTSSSSIGTPQLS--------------------------
----SNQQTNLQIP------MANIPNPYVNNIIMSHTAKHGMDGVESSG----GNDISEN
IKAFNDCFPKNEREAMAADFSLLEKMNLIDND--DKLYTLFMHSPSFHNSKYYFEFMSSM
YRDHYK-ELYEKYESLSVYVEFCLATIIFENEARLKSICISNTLRLPNSGS--KFTKMLR
NKRNFQDTNNAEPN-----AKISKMNKPKHPFFDTEFYKSNQTIFSIGKCMLYCIPPDFA
ALFVQIKSSTVNKM-EKSTPIPVKGLKITFSRPIICLISGRVNKTYTFENLEHLTHLGSI
ISEMT-GLTQMRDAFTFGNKKNLQMIHIATSKAIESPSKCYDSGFIMVVVNNMSGYKL--
-SNDTFTSRTYSDRIYRLDDDAHLNENELADCTTNNEAKQQELDMIIVKYEEICDQYEKN
ESIIINTNTPLAATTDDTSIIIPANDDDASSSLKIDNGINVNSVVTDGSKAIDNDSTFTL
DVNKQEDLVVDDK*----------------
>GbNV
-----------------------------------MS---------------SITRDQLN
MNTQDIIS--QHLSR--------------QSTISPSTQE------NGGMGQG------NV
AAMT-AAAIEHGFPRNLQHS--------LFNIANNTS------ISEDSGKRFMIDASNHI
KKSFDEVKQSPEMIALQNDFKEFTKFNIKCQF--DLLN---EYKDLFTDTKILTVFILNL
YDEKYGSGLLTKYPSLQFYINFIVISVINGFYSRFNNLNTQKER-------RAKFSKINI
LKKKNN-------NDKIINANEKKNNDKVSEFEKTDYYINFKGLYTIGEYTKLLVPSCFA
AVCMTINQNIISRK-TGTGNVSENGLECNFLTPIFCRVYVRRSKDNDFLHLDGMKEIKYV
LMDMIPGSGTDVDMFQLGTPRNPKPLCGFTNNILDNKLQISESETLFTIINDLPISLHSQ
GNKKIIQAKTYSTLFYVLKDSYTELT--------------AEEEKKINDYGLDIKK*---
------------------------------------------------------------
------------------------------
