# Supplementary material for: Endoparasitoid lifestyle promotes endogenization and domestication of dsDNA viruses
Source: eLife. 2023 Jun 6;12:e85993. doi: 10.7554/eLife.85993 (PMC10259472; doi:10.7554/eLife.85993)
Supplement: Figure 5—source data 1. [file elife-85993-fig5-data1.zip › Figure 1ΓÇôsource data 1/Cluster75.aa.aln]

>DiNV
-----MSDDDGIILDSSVDDMFTMESCTLDGYDEIGTRE-------NDNNRKYASFNGIT
EDKCKMDETMITTEITTEVTITTTKTKTPKVTTIPD-NYNDANLKKNAQT----------
-------------TNGIVGHNNNNNNNHHYGHKNYLENRNRDDDEGN-TQCRMDDD--EY
D-Y------EDDDDDGINITIASPTIPSLMDVR-LNNNTNA-----LTELEISNDVISKP
TT-----TITSTTMDENEENNKLNKVVDQ------------ADFNAENIIEDIGIREELN
KLVTNSIILPTLKCITVKYNNQIILISSSTPISSRLASIFWVYPKIYVKQQMPFLNEFNK
IIANSTYTP---EMMTAHDKHGNEIYRSCKYAVFSVKYKKNFVTNARANDT---------
------------------------------------------------------------
---------------KASDSGNIDSNIIKPDGFKKSNTGIYHYLDFAAVIIENGKIIDYA
IHGFVSNIAEMIHIHKPSRVYYNARRGDALDVFMNYQYQPFYESCYGKLTPTIIN-RTND
FFNPLAFCERQDIYCALCNCLRDVRGLLFKL--------P--EQISIVNNYTKQ------
-STPTEY-APHNHHND-NNNIA-----EYNSQYTYNEYQYQ---------PYYQLEQYPT
DY-YYYPQIQQYTPTYPYYESNNVMPI-----PINSFY--TEESS--TKTSVP---IPAK
ELTPTPASSPTPSSLSSSSSSTTTTTTVRSVRKSDHSNYNQRY-----------------
-----SNAKDRQNYKYTPNK------------------KHE--------KFIDKQQQQYR
RRYNSQTSTRPQYHHHHQQQQKHYHNYNQNHDTHYE---QQPQNRSRQMIDRYKYYLDKY
RHHQF-----HYANNPFRRINPIGKNHLMQPDYNTQKRRIQYALKKPGAFNGFRNERRNL
DSKYYS*---
>DmNV_mau
------MSDDGLILDSSVDDAFTMESCKKRTKH---------------------------
------------------------------------------------------------
-----------------------------------------DNDNKK-CTYKMDED--IY
D-YEGEDDDDDDDDDGVNITITSPSAPSLVDVC-RNKKSNE-----LLDIEMSNDVITKP
ST-----TITSTTIDGNEENTKLSKVIDQ------------AEFNATSIIEDIGLREELN
KLVTNSIILSTLKCITVKYNNQIILISSATPISSRLASIFWAYPKIYVKQQMPFLDEFNK
IIANSTYTP---ETMTAHDKYGNEIYRSSKYAVFSVKYKKNFVTNLKSNDAA--------
------------------------------------------------------------
---------------KTSDSGNTDTNIIKPDGFKKPNTGIYHYLDFAAVIIENGKIIDYA
IHGYVSNIAEMIHIHKPTRVYYNARRGDALDVFMNYQYQPFYEACYGKLTPVIIN-RTND
FFNPLPFCERQDIYCALCNCLRDVRGLLFKL--------P--EQISVVNNNHIP--YESK
QLTHNEY-IPYDN----NNNI-------ATLGYTYNEYQYQ---------PYYQLEPYPM
DYHYYYPQMQQYPSAYSSYYESTTIPTQSYPMPVYSPTNIDDTSSNKQETSTPLSPTSIK
SVIVIPASSSTPSLSSSS----SSTNTVRSV-----HKYTRRQ-----------------
-----SNIKDCQQYKYNSNK------------------RWCE-------KFINQQQ-NHR
YTARNYNDTRQQYQHQHQHQQQQRHHN--HHNNQYEQQQQQQHQDHQQLNDRYKYYLNKY
RNHKY--TQAKYDRNPFKRVYQIGKNHLMQPDYNTHKRRIQYALKKPGAFNGFRNERQNW
DSKKKY*---
>DmNV_kal
------------------------------------------------------------
-----MDYQTT------ESAISDIVIVAPTINKVNDGSYVDNCIRNNMDVVTESFAKHLN
VIHNDD-------IKTYVGKHHDNNN---------IININTDSDTTD-------SD--II
RTSPKFSQFDNDIEDDINVTIGPVKIPNLIDLR-FKNLQKCQQTTMSMEVSTTTDLVGEP
KSQTFTTCTQSNGIDTDDEVIKLDNVVND------------VEFYTKSVNEDISVQEELN
ALVLNSIILPTLKCVTVKYNNQLILIPTTTAISSRLASLFWIYPKKYIKRDLPFLSEFNR
SIANPTYIP---DVTIIKDDCGNEIYKSIKYCVFSVKYKKNFVTLNNGRNSKSNVNMSSL
N---------------------------------------------PK------------
-------------AHTNMLSVNCDANILRPEGFKRSNAGIYHYSDFAAVIIENGQVVDYA
IHGVVSNISEMIRIHQPQRIYYNARRGDALDVFMNYQYNPFYEACYNKLHPIPIN-RTND
FFNPMAFCERQDIFCALCNCLRDIRGLLFKL--------P--EQVTIIDKYQHQ--QQQQ
DLTYMDPTLPLTMTTDYYKQYQ-----HYNTEYYYQQYQNQTTPQY-TQQSFYPQSEYNF
DYLQYYQNQS------------NVISM---PSVVVVPQHQEANDTSDQNVNMMI---AAS
NVNPFRVMDNKQ--------------KLENSRNTHKFDYNKRPTFRCDSGSGSNSSSNGG
SSSSSSNIGR-NNNNNINNK------------------NINS-------SYISSNNGSHN
NKSNN--D---------INDSRHRRN---NNNREYIS--------NNKSTDRYS--THPT
LNHKI--DR-SY--RKTKLFKNTGKNHLFQPNYNSRCPRLRYALKKPGTYNGLRVNSKYS
KEPGYRRQR*
>DmNV_tom
------------------------------------------------------------
------------------------------------------------------------
-------------------MESCKIR--------------EDLDQNDILVLDWSDL--DD
DIVAADNEDDDDVDDGIKVIIDV-------------------------------------
----------DQKLTEKEELRRIHDVISE------------SDSYTNQEIDDLAVKSELE
KLVAKSISPRNSRCITVKFRRQIILIPSDTPISSRLASLLWPYPKSYTPMKLPSQNEFDK
NLIECRQRG---HF--WLKSYPHDIPVTSKIGIFAAKYKKNVITLDLP------------
------------------------------------------------------------
-------------------NNASSSVAKNDDGFRHCSSGVYQYCDFALIIIENGTVIDYA
IHGVQSNIAECIAHHKPKKIFYNAKKNDALDVFLHYEYQPFYNSMYGLMEPLQID-RLPE
NFNPISFCERNDVYCALCSALRDLRGLLFQV--------P--DQQLNTTEFAN-------
---------KRPMH--------------RQNRWKMAKNQYGQPLHNANRIYLRKVEKTQT
RFRPYNRQHDRKK*----------------------------------------------
------------------------------------------------------------
------------------------------------------------------------
------------------------------------------------------------
------------------------------------------------------------
----------
>OrNV
------------------------------------------------------------
--MC---NKIISILIKLS----------------------------------------VD
ISAPFD-------FLLIMGSKTCNN------------------DEYESLVIHFEDD--DC
PTLA-----LLDDDDGVNVII---------------------------------------
--------------DRVEELRRINHIMDE------------SDIYTVDQNDDLAINAELQ
ELVSESINPKTLKCVTVRFQNQIILIPNTREISSRLASLLWSYPKPYTKSTLPSHAEFTK
NINRCRESG---KL--WSKTYPHDIPFSAKIGIFAVKYKKNIIAPDIGVPNL--------
------------------------------------------------------------
-------------------NVRSASTTRDDEGFKHSSSGVYQYCDFALLIIENGVIIDYA
VHGFRSNINECVRIHNPVKVFYNASPGDALDVFMNYPYQPFYPALSGVMQAVKIY-RLSE
NFNSMAFCERNDIYCALCSALRDFRGMLFQA--------P--QQKLKSSDGLQ-------
-LKYVEKPYIRKWH--------------NTRRSVYEKNQYGQPMHNAHRLKMYKAPKMPT
RFKPYLKK*---------------------------------------------------
------------------------------------------------------------
------------------------------------------------------------
------------------------------------------------------------
------------------------------------------------------------
----------
>DmNV_esp
MDERTLDDTSDVIIGDYIE-EFDNAILKMSDFDDAETVVVDNANTCNDETVLDLNMDGND
DNACDILT-------------------------------------NNIESTSDDFVVTTT
ITSNSDIIEKPNTIKSLTNIENVD--------------IFTNNENFNECIINNVDA--DN
D-SNTNDDDDDDYDDNVIITINPT-ISNIAPVMRVLPNAAILENTMSTNIEAMSN-----
---------LSVENQTNMEIDNLNNVVNG------------NDLYAQSIAEDLAIQQELR
SLVSNSIILSSTKCITVKYGNQIILIPSTTEISNRLRTYFWAYPKKYMKQSIPNGDEFNQ
MLRNGYQKSTIGTSVDLDEVTGNNVYTSYKYAVFSTKYKKNMITATVNASNVKNISTIPI
AATAKNHNTNNDDTINNHTSSSMANRVMSSDDTINTIRSNYMKSFVPQSSTTTTTPPTQT
SSPSIPPLSTNLLMHNNTNNKSNTQILNDGDTFKRSNIGIYQYCDFAAVIIENGQIIDYA
IHGFASNISEMIYHHQPKYIYYNAQEGDALDIFMNYKHQPFYMACYGKLRPIRIN-RIND
FFNPLVFCERNDLFCALCNCLRDVRGLFFKI--------P--EQKFEISNTCNM--NTPQ
MYKI-STNYPKYTGNDDDNNEKSHSSPNLMNAFIYRNTKYQQ-------------STTST
RIKPHH---------------------------DDILRHRRNSSDADSELDRDYNPLTNT
RIR-LPRYDRSRYM----------AYDY------KSLHYHERNQ----------------
------QI-SPQSYNYHHNQHRHHHQQQQLQQQQIQNEEHMNYYYHHHQPYNNNNNNLYN
QRKNTNITNHH---HHHHHQQQHEQTYQHHNHNH-----------HHQQPKYFHELSEKY
QNHRRRIHDNNNSRHIKRLVRPIIRSALQQPPYNRRC-RLQYAPKKPGTFNGLKKY*---
----------
>Fopius_arisanus
------------------------------------------------------------
----------------------------------------------------------MD
ITPED--------SISL---------------------LDYDYTKFDLEVLDVEESNSSN
YVKVDDLSEDEDAEDNINIIINTLP-----------------------------------
----------------RDEKINLKKIL--ESNVLESISIPPSNNPYQLQADDLEVRNEIS
RLVKLSITPRVNKFIAILVDNQLILVPIDVTLSDRLAAHVWPPAKPYVKIPMPFEDEFNN
LLIPNHR-------------------RTEKFAIFGVKYNKTNFTQYDRSSSFLD------
-STSKYTRYRSDDHFER----------------------QYDSSW---------------
-------------------MYMGQQNDADSGRIKQSSTGVYRYCDFSAIIIENNRVIDYA
IHGFHSNIAEMIEIHKPRRVYYSAQPGDAFSVFMNYEYQPFYQCTRGISRAITIH-RGRG
NFNPLPFCVRQDAFCAFCNGLRDVRGFINNPDVSQSLKIP--QQLRMFVKKRRHNYYDIA
CRQPIHNSRPRPLHAPKKNGR------NVTIRRLMNNIG---------------------
------------------------------------------------------------
------------------------------------------------------------
------------------------------------------------------------
------------------------------------------------------------
------------------------------------------------------------
----------
>Venturia_canescens
------------------------------------------------------------
------------------------------------------------------------
-----------------------------------------------------ETESQSN
KATTNQPQDTNEDDDNITVKIDSSETNNSTH-----------------------------
------------KSDQEVESIRLNAILCGEGEKMLSYMSPSLQSVYNLNQQDLELNAEID
RLIIASINLHTNKIITIFVRNTLVLVPIHTVISSRLASHIWPTETARGTYAFPYAEEFNK
ILPTYVE-------------------RRETVAFFGVHYTKPLMDMASFK-----------
-----CARFTN-------------------------------------------------
-------------------------NASRNVCESTSNAGIYLFDDFSLVIVRDGRVVDSA
IHGFRGNINALVEKYKPTRIYYNAVPGDALDTFMNYPYQPFYEAVHERMVPLIVN-TTRM
AFNPSPFCERYNTYCSFCKTLKTIKSFFVNHASGAT------------------------
------------------------------------------------------------
------------------------------------------------------------
------------------------------------------------------------
------------------------------------------------------------
------------------------------------------------------------
------------------------------------------------------------
----------
>GbNV
------------------------------------------------------------
----------------------------------------MECCETKTES----ESKIDS
TILNED-------I--------------------LIIQDDYDIDDNGYS--QKEKEM-QS
QQRQQNQDSSDEDDDNINVIIDPNTQLVYPNTR---------------------------
-----------LEKQNENERDKLLRLIN-----------------TNIYEDDYSIKMEIT
TLKHESQKLQS-DYILIFLDHVFIPLSFSRYISDNLQKRIWGPTFSYIKYVFPNVELFNN
YDKRTLS------------------LKENVLGFFGVKYTRTRNISYNKTNE---------
------------------------------------------------------------
------------------------QKYFLN---RSYKNPVFCFIEFCGVVVKDGNVIDSA
IHSRISNIIEMFKIHKVDTIYRKGSQTDSLQDFLNYFCQPFFEIK-NIIKPININYKELG
AFNPLTFCMQGDAYCSLCNTLRLIRWFYVKNTKIVTLQTEINGQNLACSTVKKQ------
------SPYERHVHKRKIMNVEETST---------STSQEQQ--------PYTHNVTVKR
RIITSTVKHNK*------------------------------------------------
------------------------------------------------------------
------------------------------------------------------------
------------------------------------------------------------
------------------------------------------------------------
----------
