# Supplementary material for: Endoparasitoid lifestyle promotes endogenization and domestication of dsDNA viruses
Source: eLife. 2023 Jun 6;12:e85993. doi: 10.7554/eLife.85993 (PMC10259472; doi:10.7554/eLife.85993)
Supplement: Figure 5—source data 1. [file elife-85993-fig5-data1.zip › Figure 1ΓÇôsource data 1/Cluster137.aa.aln]

>PoFV
--MNCKIKNKFHESKHSCSFFINPTDHKLYHAFNKTAVSRLPD-GKTMLDIINFSKSIND
DDDDGTTTTTTTTTTIVATQDLNSINCRVVTGPFNDTNV---------------------
----------LSLENYLTEQKFKQFINDQFFNYFHNFIPQF--------QEYF-RKTFRD
ENSNVYLVVKHYMDIYYQYS--SSLCTYEQRWFRPIFLTRNRMEILQQWRDTFINLLQIT
ARKYNHNNN----------INNDAIVNINDKQKYYRKNIKDCSLMYFIKRPAVHLQCGEY
TKKNTNKV--------------------CSHVKAYNLIRLHNLIFEKQTRNPTVIDATAD
AAIANNNNNDVDDDDADADDDDGDDDGDDDESFNLTKIISKIKRKNHMAM----------
TTTHVCSKVLYILCKYFGEKVMSKELKYRCLLSTMEC--KAMDRIYGRKDTLHSTLCTPN
LLLNIKYKQSLELLMK--------
>Platygaster_orseoliae
-----TIKKKFHESKHSCSFFINPTDHKLYHVFNKTAVSRLPD-GKTMLDIIDFSKTIND
NGDDKNN----TTTTIVATQDLNSINCRVITGPFDDTNV---------------------
----------LSLENYLTEQKFKQFINDQFFNYFHNFIPQF--------QAYF-RKTFRD
ENSNVYSVVKHYMDIYYQYS--SSLCTYEQRWFRPIFLTRNRMEILQQWRDTFINLLQIT
ARKYNYNSSNNHH------NNIDAIVNIDDKQKYFRKNIKDCSLMYFVKRPALHLQCGEY
TKKNTNKV--------------------CSHVKAYNLIRLHNVIFEKQNRNSTVIDATTD
AAQNNDNGNNNCDDD---DDDDDNTDDDDDESFNLTKIISKIKRKNHMTMDEITAATITT
TTTHVCSKVLYILCKYFGEKVISKELKYRCLLSTMEC--KAMDRIYGQKDTLHSTLCTPN
LLLNIKYKQSL-------------
>PcFV
--MQCPISNAFHESSEGCMLYLDEQTNQYYHRFNRTNCSIDPN-GRPVIHSFALP-----
------------ENSIIIKFPVNSLKAQVDHGPLINRDN------------FNTKIQFS-
------------LEKYINIDNLKNFLQQA--------------FKDYNSIHYIDRESSSG
SGCKYLMQIKCFFDMYFKYDLVN--ASFNCCWFRPVHFEMENHILYIQWRDAILRLLQIC
SKNCIGNGDDNRCGGSGASGGGSSSNNIKQAMMRKRKNVKLCTLESFISRAPQNVRCQEY
IRDVNKI---------------------CSHLMYFDITDVNEPVSSLS------------
-----------------------EKKMYKYLEFLSNNLTM--APNAAASSSSASSCYREN
DRMMICSRVLKIINNNK-LHSLLELINYRCVLGDY---SNITTAIFGRKDLLHSILCCPS
ILINHNYKEALESLFT--------
>EfFV
-MLRCQINNKFHASERGCYFNYDVEKNCYVHVFESTSTSINVK-GMPLILENKFK-----
------------DKYEIIFNNPNKLKAKIITGEFNCKESDIPELCGGEDDQQMQKIYYAI
DPSCADSFTASRAPTYLDFIPIENFLSTANYK---------QVVKELL-NAYFYDNFLTV
CGKKYYIHPKNYFDIYIKDNFDNPLFPYNMLWFRPTNFVTNVEQIYKDLQANLVYSLALC
SDGAAATKISTST------GGAAVTVAARTTVNKNCRNLKKCTVRNLIMRPPPHLRCGEY
AKARKRKLGGEHSVKGQATAAAAAAEHTCTHLEYFNFT----------------------
----------------------------------LDKI-----YDAFKS---------ST
SADYICHRVLHWLYDEIGHEELSRLVNFKCHFENNTRMSETATEIFGRRDFLHSILCCPT
SLL-HNYKQSLNILFS--------
>LbFV
MSSSCTVKNIFHQSENGCSMD--NFNGQSIHLYYSTQYSVHPKTGIPLIKMLYNI-----
------------NDNINLEYQLNSLKATVITNITSDDINDIS------------------
--------------KFLNVYNFKIFLKTMIEIYFDNPIIIHDNDNDDDDNENILRHYEQR
KKKHIYMYPKNFMDIYVIPQLND---GFTIDWFRPVNFIYDKRKILLGWQFIFLECLNIA
CKNLK-----------------IETNNLLENIDTRYRNLKKCHIRFFLKRPPPHLRCGEK
YSKNNFT---------------------CSHQKSFKLFNNQNTNDD--------------
---------------------------EEYIELK---------KNAKEALLYISTHNLFK
DSYQICNKLLLRIGDLIGYDELTRKLNYKCNLLTKEKML-VCNLVFGRAETLHSILCCPT
ILINDNYIYSISELFHCKKISFS*
