# Supplementary material for: Endoparasitoid lifestyle promotes endogenization and domestication of dsDNA viruses
Source: eLife. 2023 Jun 6;12:e85993. doi: 10.7554/eLife.85993 (PMC10259472; doi:10.7554/eLife.85993)
Supplement: Figure 5—source data 1. [file elife-85993-fig5-data1.zip › Figure 1ΓÇôsource data 1/Cluster82.aa.aln]

>OrNV
-MFFSPDGKRILISTASANLPGPVLALNCTYPKTSTGQKYIVNNCQHEFHHKEFRQIRSG
DEAPNSILECSKCKITKIV*
>DmNV_tom
-MFFSPDGENVFISTATADLPGPILMLNCKYPKASTGQKYETKSCTHNFRHTEFTQVRRG
DEAPSSIMECTKCHEQKIC*
>DiNV
-MFYTLDKVNVLISTAIGDLPGPQLMLNHKYPTRSTGQKYEITNCQHVFNHIGFEQTRRA
DEAPTSIQQCSLCKIVKFS*
>Venturia_canescens
-IFFSPDGRRILLSTALVDLPAPILLPRSKFPVQRTVYKYRVQTCEHEYEFCELTQLRRG
DETPASLYTCKKCCGIKIS-
>Fopius_arisanus
MFYASEDGERVLISTASSDILGPIFAFDVRYPKQRTSRYYSVSACQHKWEHYSTIQLRRG
DEAPTVLYQCILCKKLK---
