# Supplementary material for: Endoparasitoid lifestyle promotes endogenization and domestication of dsDNA viruses
Source: eLife. 2023 Jun 6;12:e85993. doi: 10.7554/eLife.85993 (PMC10259472; doi:10.7554/eLife.85993)
Supplement: Figure 5—source data 1. [file elife-85993-fig5-data1.zip › Figure 1ΓÇôsource data 1/Cluster314.aa.aln]

>DiNV
MLLSRNWI-CICMLLFIIEFNFKCAMS-----------SIT--------YR---------
------------------------------------------------------------
---------------KH-------RATRHNDEHVNEYIDESKNANRKIN-----------
TLNWHDRSHQHHHKSV-----DIDRNEHKKSQRHEKMCICDCNNNNNNN---------NK
TKINRHNR-------------NRWAKNSRILNIGNHSIENFNR------FKPKINQNNKC
PHIIAKNLCFNKGKCFKMIL-N--DRAIYACQCADLAFGDRCEYKKYFV*----------
--
>DmNV_mau
-MFSQTWTVYMCTFLLIMTFQFENTFS-----------LID--------RK---------
------------------------------------------------------------
---------------FNNTSHASMYNKQQQQKQVNEYINDSENADRKLN-----------
ILNQHNRSHQYRHKNK-----DRTK----KS-QSHDRCICGRNNDKN-------------
--INRHHN-------------RK---------MLKNILENFNI------FEPIINKYTRC
PYIIAKHLCFNKGKCFKLFF-N--DRTTYACRCINQTFGDRCEYKNYFLKNQNNTNPNIV
Y*
>DmNV_kal
---------MGCIARVLFASIMFLAYSCSIYFANSYF--------------------VDR
RLQKRLELQR--------------------------------------------------
--------------------------IQTRMDMSNNWHYNPNTRNWDILQIPTT-IAP-S
TLISNSQFQNYNYNEPRSQQQEQKH--QQLQQQQQQQGVNYQ-QEHHHHHHHRNYYYHQK
QDQQQSQQQQQQQHREDNSLLPLYNYNPLNIPEGRHTKYGYIENYGPLRIFNNVRSISKC
IGNMAKHFCYNHGICYKVSFYNLHEITTYFCQCLNDRFGERCEYQTFDSKNNQILQK*--
--
>DmNV_esp
---------MACL-LILLVFIFYTSYILYVHGENVNFNSINKNNSQHLKYKLNVHNPIDH
RLIKQLTIVEQDIERFILTTPKTIPSSSSSDLLKTTNIFIKTSNTNDDQQLTNNNININN
DVYYYDLDYYSDVYYYDDDGVGGVAN--NGLVIDNDYNFDSDRKNKTINSKNNTSINEIQ
TINLSTQNNTYKYNNTTTNNNDFDDNVNNIDDKFN--RISTDNLDNNNYYDDNDYYYDSI
IPIDTTTK---------S---SILSTTAKVLPKSKNDIRKVLIVNDKF-RKYDQRYFNDC
PIHLDRNLCLNDGKCFKIILYN--NVLVYGCKCIDNSYGFRCEFKSIT*-----------
--
