# Supplementary material for: Endoparasitoid lifestyle promotes endogenization and domestication of dsDNA viruses
Source: eLife. 2023 Jun 6;12:e85993. doi: 10.7554/eLife.85993 (PMC10259472; doi:10.7554/eLife.85993)
Supplement: Figure 5—source data 1. [file elife-85993-fig5-data1.zip › Figure 1ΓÇôsource data 1/Cluster214.aa.aln]

>DiNV
------------------------------------------------------------
-----------------MKPQT-------------------ISTI--SSLNKT-------
------------PPDQQIVSTSPMELPKSVS--SKSK-------SIKKK---TKNDTTT-
PKSKKNVFTEKFIPLMINCGKDY--KIDCTRFYS---KTSMYLIKMKDFNVITNAPLTEN
ELE-MIPSEMKPLLQSRWYFAIHVSYGMGVSINRSILRARVAGGEIISYKYAECSIEGNE
CVYYGFIPTISPRKSTNDNLNGLTRRSKNKNKRQ-------LSHITNDNHSNNATTDTFE
GTHRI-CRISTKSIWPRKLYVHLYRE--HLCNCSE-NCWYWSVRLNDYNTMQKFCFRKIP
WSELYIIMGENDTQYLEQL-KSVRACVVCAQCFDCANSPIFCRRHRQCKHKRAVFFENSN
---DNTTLISDSKIKSCVKF*-----
>DmNV_mau
------------------------------------------------------------
-------------------------------------------------MSSE-------
------------MESQTLTSSLPSEHLNQVS--SKSK-------SIKKKLSKIRNGTIA-
SRSKKNTLAEKFIPTVTNCGKDY--KINCTRFYS---QTSMFLIAMKDFNIITNAPLAKH
ELE-MIPHEMKPLLQSRWYFAMHVSYGMGVSINRSILRARVTGGEIISYKYAECSIEGNE
CVYYGFLPTISSRPSTDSNLNGLTRPSQIKNKSRHAKSSFTINHIKNNDHV-TNHVGSFE
GTHRV-CRISTKSIWPRKLYVQLSRE--HLCNCSE-NCWYWSVRLNDYHTLQKFCFKKIP
WSELYIIMGENDTQYLEQL-KSVRACVICAQCFDCANSPIFCRRHRQCKHKKAIFFENSN
---DNATLISDSKIKSCVKF*-----
>DmNV_kal
------------------------MAT-----------------IITN----------SS
NSSIESS-------TGNISTSS-------------------TFTI--SSMLGN-------
------------KKKRKFETTNSSNYNNNNNNDDDHKCDENSNDGNNNNADDDKCRNKN-
SNKKAKKLPTLFVPTILHCGQEY--KVGDTRFILSKTRGSIHLYKMKDYNIITNEPINDF
DLKNKVPESMKPLLEARWYYALHVSYGMAVSINRSILRARITGGEILAYKYTECSIEGNE
CVYYGFIPTLLPKQSKPLASFSTKK-QQCKRNSVSKKLNCSYSNNINNDTSTIINNNIFE
GTHRI-CRIATNSVWPRKLYIHLTRE--YVCSCSE-NCWIWTVRLGDYRTVQKYCFKKIP
WSELYVIMGENDSQCLEQL-KIARACVVCAQCFDCANSTAFCRRHKNCKHKRAIFFEDST
TDINNKTLIADSKIKSCIKF*-----
>OrNV
--MHAKPFVSQFGTSYLSQFNLTTADDDEDDTNGCDDVEACHSKNTNTPSTDPPSNSISS
NSVYISKAESNDESQNQITSTSDQCKTQSVDLNSINKSVFNKSYIGVLNASTKKRKPISN
DDSRAQNVKLKRPRSNQIADSKI------IEPNLQSSCEYV-----------NKCVSKQS
LIEQFTPIAEDGNPECIAIGKEL--KIGKDVFIS---KNTLYKITMSDYTIISDAQFD--
--VSYAPTALKPLLAKKWVYKLHVDQTVSSVITRSTLRDRVIGGQILAYRYTECSIAGNS
CVYYGFIPTIVR---------------------------------------------RFD
DSHST-CYISSVSVWPRKLYVYLKRG--YACACSP-GCCMWTIHMDNYSTTLSFCAKKIK
WDKIYVMMGDYDTSCVEQL-KPIRSCEVCAQCFDCSKNTSFCRKHRICKHKTAKPLED--
-----VLTITKSSMKQCKKYLI*---
>DmNV_tom
MDSSAKPFVQQFGGSYLANFGLEEPTTTTQATPTRRKRKA--------------------
----QSESEADTESE--------------------------PKYIQDV--SSARILPIAS
G-----------------------------------------------------------
KKKRDTEVLNPTTLECLPVGKEY--RIGNGIFIS---KSSLYKIEFDDYTLITDAPFK--
--IENAPKELKPLLRKRWIYKLHVNSTLAPIIKRSVLLDRVIGGQILAYRYTECSVAGNS
CVYYGFVPTIAK---------------------------------------------TFQ
DSHST-CYVAAKELWPRRLFIYLKVG--YSCNCGEKNCTTWNGDTVNYPTREAFCAKKIK
WDRLYIMMGDSDKSCLEII-RPFRSCEVCAQCFACSNSMDFCRKHKKCTHKTAKPLAD--
-----IAAIMPSNMKMCAKYRV*---
>DmNV_esp
-----------MSDSL---YDINESAE-----------------FIPLPNDDDLHNHISS
NNDIDGN-------N-DINKTK-------------------KLKIKRSNMVRHRRQPYNN
NNI-------IKKNDQQITT-NANTISTTIDN--ITNSDEIEQIELENSKRRRQQQRRR-
RQQKVCMQSIEFVPKTIKYGNEY--IINDIRFIMNNPKKSTYVTEMKDYTLITDEMLLPT
DYQ-YIPMEIKRLLSDRWYFVIHVSHGMTPSINRTILRARVTGGELLAYKYVECSIEGNE
CVYYGYLPTIHKL-----------------------------------------ENSEIA
GTHLK-CRISSVSIWPRKLYIYLKRD--CICRCSD-NCWYWSVQLENRETIRRYCFKKIP
WNNLYIMMGENDESCAENL-KEPRICEVCAQCFECSNSPNYCRRHKKCTHKRSIMFNLDE
----NNTNIVESNIKSCNKFKLPKN*
>Fopius_arisanus
------------------------------------------------------------
------------------------------------------------------------
------------------------------------------------------------
-------------------GNDY--TIANAKFIS---SRGFYLSKFADYTVLTDSDFSL-
-YLQYAPRSLKSVLESRWNYVMHIGDKMTPPLTRNDLYLRVIEGQILGYKFMECSVEGNE
SVYYGVVPSVKV--------------------------------------------ANID
SNDRL-CRFSMMSVYPRKLYIHLERQ--MACMCSD-GCIQWKGLYADNVRTFTTCGKRIP
WDDVYVMMGELDENGIESI-KQPRECYVCAQCFNCSKSLSYCRKHQICKHSQSVCFDGQN
TSL--ISAIKPSRIKRCRKGQL----
>GbNV
------------------------------------------------------------
------------------------------------------------------------
------------------------------------------------------------
--------------MTLLYGPGYLYKTETGTSW-TNDNLPFYVYKFLDYKIICDFVLTDF
M-KNKCPIRISDEYKENWKFVLNVPETVNPIITEKHLLKQTVRGGIIAYCINEYSIRERN
VTYYGFVTSFDNEI--------------------------------------------TK
GFHNREKIHNNKKIWPREIYIKMKSNINLPCFCGN-DCKLVTIKLRNN-KNNSFCFQNIP
WNRIFLFMGDFKDEIRRTMPVLQRNCVVCNSCNRCNKNIGFCRFHKICKHTRREYITTVT
G---RGAHTNTLRMKLCRRIKTD*--
