# Supplementary material for: Endoparasitoid lifestyle promotes endogenization and domestication of dsDNA viruses
Source: eLife. 2023 Jun 6;12:e85993. doi: 10.7554/eLife.85993 (PMC10259472; doi:10.7554/eLife.85993)
Supplement: Figure 5—source data 1. [file elife-85993-fig5-data1.zip › Figure 1ΓÇôsource data 1/Cluster90.aa.aln]

>HzNV-1
----------------------MAVALS----RKRK------------RH------QLKD
L-------NTYLEVNEPRVEPQSCTYFYVGFNKYQIVT-SNNPVDYLIEYINSCLTDVIG
YIREEGFDLCNKA----------------THSHILTHLVCGILSYNKI-LMSNFYRCIV-
HGPLLMAEAAILVYRMDNSA--ALYVSD-TMLQDYLASE--SNTTLLFDSKFDQSDISST
TVDDILKKIPLKVSKPSKIYNQQEDALYDNSACEERIQRLFGGKVDDAPIAESKFIGTLG
SYTGTCQMDDIEF-KDRLTKKKQTSILHKLFILADHAVTHFLENGPNHSEVRSFITHSGF
GTKN--VQTLHSSLKIIGTVSGVNGPGLMGSTGGL---YGNGLLANDHVTLN--------
-------YDDGKLL--LY*
>HzNV-2
----------------------MAVALS----RKRK------------RH------QLKD
L-------NTYLEVNEPRVEPQSCTYFYVGFNKYQIVT-SNNPVDYLIEYINSCLTDVIG
YIREEGFDLCNKA----------------THSHILTHLVCGILSYNKI-LMSNFYRCIV-
HGPLLMAEAAILVYRMDNSA--ALYVSD-TMLQDYLASE--SNTTLLFDSKFDQSDISST
TVDDILKKIPLKVSKPSKIYNQQEDALYDNSACEERIQRLFGGKVDDAPIAESKFIGTLG
SYTGTCQMDDIEF-KDRLTKKKQTSILHKLFILADHAVTHFLENGPNHSEVRSFITHSGF
GTKN--VQTLHSSLKIIGTVSGVNGPGLMGSTGGL---YGNGLLANDHVTLN--------
-------YDDGKLL--LY*
>CcBV
--------MLKFTDSLKRK-----------SSDNE----TEDDD----------VIIMQK
SQ-----------NARDSELSNENFNIYIGLKPHSVMY-NSNEVNKLMQYIHHVIDYAWN
FIESSRF---TNLPD--------------SVWHVAINMVSTILKYNNF-PRIDKCKVLIT
ENSVLLSEPIV-ITLNNPSMTSNMSGADAPLLSQSQSS--CQQPCVMVSRKL--------
---------------------------LRECCKVNQLPQIKFDDNT-----------RLE
NL----EEHVINCAYEHVKEIPLQEELLQLLVAADHAANHYMEEIAYQ--KTDYINHKNF
ARSF---YTLHSKINIQCKMNAKHLPLNLLARSDYYI*----------------------
-------------------
>CiBV
------------LKSYSNH-----------SNTND----SNDTH----------DNQIHS
QE-----------LANMNLISRENLHIYLGTLPYTITY-NSNDIERLTQYISHTINYAWN
FIESSQF---TSLFD--------------NASSIAINMVSTILKYNNF-PGIDKCPVLVT
ENNILLSEPIV-VMTNPTKMIAFRNN-------KDYSS--ENQLCVMVSQKL--------
---------------------------VRECWKVCYVPQVSFDDVT-----------RYE
TY----QD-VVNFTHKHMNEIPMQKELLQIFVVADHAASHCMEELAFN--NTDYINHINF
AESF---YTVHSKLRIKCKINAKRSPFTIFNNANL*------------------------
-------------------
>HgNV
MPK------RKITPQYADK-----DDAAKKPSTTTKVYDISNIT----------DKIVND
SGNSTDIGLLYTNALNDSNTTEQKYTVYMGKVRYNIIT-RYTPLEIFNTYYNSVINGVCG
YIEHENINI-HQLKV--------------DPVHILSQTFLYCLYYNNI-IIPNKIILHKH
ETNVLLGESIY-FNKSYEKNELKIHISK-PIVLNYLNNE--DVYDVTFSSRI--------
---------------------------NNETCSIKETLES-FR----------------E
GF-------NI--------TTDIYNTLTKLFVLADHAATHYIEEYITD--STDWIHHINF
GKSINAFTLINTIFKISANISNATNIPKLQIDNKKGPNLNGIVEIDRLFPA---TNTGAM
FIPIDSV-NEIPYTLNSY*
>PmNV
MPKTAKRHNTKITGQYDEAFYKNNSDVNNKKKEKRKE---TDDE----------DNSVVI
PQNSTNLCQLYINNNNN-IEDTRTVTVYMGRVPYNIST-QFNPVDDFYHYFKSTMNNLCG
FLDEKNISL-ETLKN--------------NPASAACHLFLSMLYYNNI-VIPRKLKLHKF
DSPVVLGEGIF-YINKYDNNELNIYISN-QIIQNLFYKD--TTYDVTFSRVI--------
---------------------------NTAQYCIKQELSSDNS----------------S
NL-------VI--------SAEMYRHLVILFTICDHAATHFIEEYLTG--KTDWIHHQNF
GRGISNFTTINSIFTISANIKTSSVMPKMYADIQRNCDYGNSV-LNKLTNVEGDAPLPGG
IMPIQSL-LTNIY*-----
>DhNV
MPKV---------KQYGGPTNKINPDIS-----KDSPYTVKTLP----------LNLLEL
KENSTAQGQLYFSKPFEDVGKEGKNKIYIGLEEYIIKNNTIDPLQMHNNYIQTILNSAMG
YIKSKSYNTYENILK--------------NRPNILSHIFCAILDFNNI-LFYSKIKIFTV
SEEICLGEVLV-YYIDHSTETMNLYISL-SVLESMFNNVTKKSYPIIFNEQL--------
---------------------------KRSSNCTSRFLSPLGE----------------N
NI----EANII-----KKNIDDIKSCLLLLQIIADHAATHFIEEYIYN--RTDYIQHLNF
ASTLVGYTTTHIAFRISANIQHETNKLKIFTGIVSKDAE-KSDALKELFSLQLK--SLNT
ITPVNQLYGENIY*-----
>ToNV
----------------------MNSDFKKRKSEDNDKYKKKGADLIDKRTKLYDFNKIKD
LDDISELPKKFI----NKKNKTKTYYTFIGLNKCKFTFEYREPSALIHSYILNIINSTWY
FHDNSPIFLKRSSTCTLSGTTSNDNDDYYKNFYLLMHMIHTICVYNKVYKTPKKFKVLNF
E---LISNEMV-LFCDDNTMVLF----NEPLIRKYLELS--TKINVKLDQQL--------
---------------------------GDNQYIK-----KLDT----------------L
NY----RYNLL--------NRESSNILLKLLCIADHAATHLIDQH-TS--DTDFIFHKHY
GSVG---FTLHSVIRIIPQRKNKLL-NNIFNN-QFNDD-GPSN----LYKEQ--------
---ISSIFNNSDILL*---
