# Supplementary material for: Endoparasitoid lifestyle promotes endogenization and domestication of dsDNA viruses
Source: eLife. 2023 Jun 6;12:e85993. doi: 10.7554/eLife.85993 (PMC10259472; doi:10.7554/eLife.85993)
Supplement: Figure 5—source data 1. [file elife-85993-fig5-data1.zip › Figure 1ΓÇôsource data 1/Cluster534.aa.aln]

>HzNV-1
MISLKHIYAVTTKHQYRIKSVYRSNITDCNFLKMFANRQYSVDSHESIDSLVKSKIVSCL
TRDMLNEMLLEPDRFGEESYFKFLLAMYCNLCE---------LTTIAYYPIEWHDHEPIM
HYTR-------KDRTVVHLFSKPVIIDLFKGIIGSNTCKSTELAN---------------
TNVRIKQIHVIPNNGIA--------LADGMPTLPSHIADKLILLTVIADHGAWHYYNLKR
S---RNAKEYRLT------AHQLNRHISLASLITSSPDSQVQKQTTECMHPCLIIKTSNV
DSDAPVVNCNTGNSEDDGDYEDDDDEDECNEPFSTTRRGGGY-IKDKGSYKDANDSSAVL
NSIVTKDYYDN*
>HzNV-2
MISLKHIYAVTTKHQYRIKSVYRSNITDCNFLKMFANRQYSVDSHESIDSLVKSKIVSCL
TRDMLNEMLLEPDRFGEESYFKFLLAMYCNLCE---------LTTIAYYPIEWHDHEPIM
HYTR-------KDRTVVHLFSKPVIIDLFKGIIGSNTCKSTELAN---------------
TNVRIKQIHVIPNNGIA--------LADGMPTLPSHIADKLILLTVIADHGAWHYYNLKR
S---RNAKEYRLT------AHQLNRHISLASLITSSPDSQVQKQTTECMHPCLIIKTSNV
DSDAPVVNCNNGNSEDDGDYEDDDDEDECNEPFSTTRRGGGY-IKDKGSYKDANDSSAVL
NSIVTKDYYDN*
>CiBV
---------------------------------MYIDQPVINFESHDLKSKISHEINHAL
NENMLRDMEKAPYTY-SAVYEEFLKNLYLTLIHSMIGDADLVVNQIKFVTVDQPLFEPII
LVED-------ESSQLLHVLSRSMFQKIFYSR----GNFTIIHNDNQLR----DL-----
HSNELEPSSIMMLTL----KNFDVELNDEAIRVSNAVTMKLLTCYVVAEHAVMHYCLYLK
NRDTKNPDYGHNNLKNL--SSRSHNYLFLYKLISTKKDDNV----DQYVRR*--------
------------------------------------------------------------
------------
>CcBV
---------------------------------MFDNTPVVNYASATLKDKIASDINNSL
TPNIIEDIEKSPYSY-NLGYEQFIKNLYITILHSMICDADLITNRIKFSIVDIPLIEPII
LVED-------DNSQLLHVLSRSLMRRIFHHK----GNLKIVSSDISTSSSLEDYNEDKD
KDSRFSPTKMLKLSD----DKTHRELSEDSVYLSSIVQEKLILCYVTVEHAVMHYCQYLS
T--NGNPDYEHKLLEDI--KAKRSKHIFLHELITTKESRTI----ARYIGK*--------
------------------------------------------------------------
------------
>HgNV
---------------------------------MSCS-----TVFDTFESLVIDRIKKSL
HQDEFEQLNLNMNEW-SDLYVKLFINLYIQICG---------LAGISLIRHNTKNIEPVT
LHVDVHIARSENKPTIIHSISLPFLKYIFNTK----SYTTIQN-S---------------
ALCAFKMPSVFPISNGTVED------PSYIKLLNMTFSNRILLYYTYADHAAYHYHQFIK
T---GDADYKHINIINRPSKLRPNEVMFCHDIISKQPNKYL----GKYLKPHDMLKIEDE
EAEHNYFNGHSGTVFENS-----DDDSE*-------------------------------
------------
>PmNV
---------------------------------MDC------ENYDTFEAMIMERINRSL
RTSEFAALDNGIDKW-DNLYLKFFLNVYVQLCK---------LPGIRYRVLDMLTFEPVI
LQSDVRISK-HNEPTIIHGISIPYLQAIFNLR----NKVEVSTKN---------------
CASSMRLPSIFPTVGTSDGGDNYVGSASDSRVLSKTLSTRLLNFYVHADHAAYHFNQFIK
T---GDAGYDHEDIRTRKMPLKPREVKYCHDLISSIPNKHL----TDYLKSHDVLRIEDV
AVSNSHC-SNFGNIFTHN-----SDSSDNE*-----------------------------
------------
>DhNV
--------------MFKKPSRQKHCETSNDIIQSLHA-----LKYDTFESYVQNIITSSL
PASTFQKLNANPHEW-DDAYIKFLLNVYAHLIE---------VQYFDVSFVDTILIEPIV
LYVNASSKI-SENPMITHTISKLLIKKFIGTI----NNYSVECNK---------------
NRIEFTPPQVFTRSTVDYT-------LQEEPKLSSSLTNILIRLYLIAEHAAYHYFRFIE
S---KNCDYKHEFITEKFTTKRPTQ---FYQLITPTPNKKY----SRFTTPHQIIRRDDS
EHSDGYIN-DFENLFKTH-----PQSSNTTESSSTTTDDSSSSEEDT*------------
------------
