# Supplementary material for: Endoparasitoid lifestyle promotes endogenization and domestication of dsDNA viruses
Source: eLife. 2023 Jun 6;12:e85993. doi: 10.7554/eLife.85993 (PMC10259472; doi:10.7554/eLife.85993)
Supplement: Figure 5—source data 1. [file elife-85993-fig5-data1.zip › Figure 1ΓÇôsource data 1/Cluster434.aa.aln]

>DiNV
-----------------------------------------------------------M
LITIDSNVDNMAKTIADKL----IVPAKLWCTALNKCSMDNLKLKDNMK-----------
------------------------------------------STMQSSTSKPIASSSSQS
LTN--A-----PMLHLNEKSHTCSINKS----------------------SQLK------
-----------------------------------------------------TPSASKS
DTRQFNKRNVFYNTPISLADDIRPYKFNLESDGMFFIYLDSTKQELAYN---R-----IL
NNL-KNIPNAILMLNSKTSINNL--PYPSTYVINTGNCDSKDIGDLLSTIISTHMLVGRR
VDQQEMITMCQPTKNKSLQQPSSS--------------------SSSSQSAGFNSQNKNT
RGNNTINKQINATKQPISYDIYDVLGITTG--NNSMEIDDCHECS*-
>DmNV_mau
-----------------------------------------------------------M
LITIDSNIDNMAKAIAGKL----IIPAKLWCTALNKCSLNNIKSHEDIN-----------
------------------------------------------KSN----AQPSISKSQTS
NPS--Q-----ARSHSDEQNHTCPVKYA----------------------KN-T------
-----------------------------------------------------ALGNAKI
ETRQYNKRNVFYNTPISLADDIKPYKFNLESNGMFFVYLDSTKQELAYN---R-----IL
NNL-KNIPNPILLLNSRMPTNTL--SSPIAYIIDTGNCDLQNIADLISTIVSTHMFVGRR
VGQQEMLLMCQPTKNKPSRLNLNLTAIPQSLSSSISTVTAPPPPLSSSSSRQY-ISNRPT
STATALVKQTNASTKPEVYDIYDVLDPKTT--NNLSEIDDCHECL*-
>DmNV_kal
-----------------------------------------------------------M
LITIDSNVDNMAKLIADKL----LLPAKLWCTSLNRCPSIVDVKKFTKS-----------
------------------------------------------SSRIQSNSQQLASTSTQV
SSTVAK-----SPRNDDTSNQLCPRQIT----------------------KHAQTRQIPP
---------------------------------TPP----------PK---PAKKPSVNN
ASKKFNRRYIFYNTPISLADDISMYNFNMEQDGMFFVYLDKTKQDLAYE---R-----II
KNI-SVLTNAVIIINNKSNVDDLNLPHVPSYIINTGNCGSRDVSDIISTIISTHMLVGRQ
VHQRELIAICYPQRDRFNIAKPNE------------------------------------
----ETLTLNQSGPKPIMYNIYEVMGVDDSQTEQQPEVDNCHECH*-
>OrNV
MLIPLRFKVLMCETTLCNVDVDNFVGSNDAFDPMVNNSAMVAEAILHDILYVVYSYCIAM
YVTIDSNVANIPQLIASKI----GQSSIRWCSDLNVCDAFTELRNNGGK-----------
------------------------------------------------------------
------------------------------------------------------------
------------------------------------------------------------
IDSNQNAMQVYFNTPISMSTDVEEYTM--PPNTIHFVYLDYAVNTYALR---M-----IL
NNI-KKLRNVIIITNGSS-------YSYGQYVLTVGNCTLDDIADVISGIIVVHIRENRT
VDERELVALICGETCDSTT-----------------------------------------
----------CRATESKKYNIYNILDSKRV---NYGEIPDCYECKI*
>DmNV_tom
-----------------------------------------------------------M
FITIDSNVLNLPPLIADKL----TLPSKRWCTKFNRCHIID-------------------
------------------------------------------------------------
------------------------------------------------------------
------------------------------------------------------------
---PKSKYQVFYNTPVSMSTDPSYYEF--PDDAVSFIYLDYSTNTATLK---Q-----IL
ANI-PKLNNVVVFSNADV-------YASGNYPLSIGNCNDQDISDVISGIMVIHLQKNRL
VDEAELLAILTNSDYSDAS-----------------------------------------
----------DTQSDQKKYSVYNVLDAKRS---NYGEIQNCHDCSA*
>DmNV_esp
-----------------------------------------------------------M
LVTIDSNIVGIPTMIAKKL----HLKARLWCTQVNNCKLIMDNNDNVHINDND-NNYNDN
DDDDEEENKNDDNDDDDNYTANVTTSNNADSRHGNNNITTNNDSRSSSSSSSSSSSSSSS
SSSSSSSDSNLSSNNKDINQQQSPIQERNSLMLQSFDSAFVPSQCSSSLLESQSQQHMQP
QSSATAKEYGVTNTSLAKNSAKSLQTSNQKITKNNPNSSSLLKQYQPKSQSSKTMTTKSS
KTNNTNKPKIFYNTPIGMADNIQQYNFENNHDAMYFIYLDMSKNAPARQ---R-----II
KNI-LTLPNPIVILNMNSIGGDLIFSKAHKYTVSTGNCEYNEIADLLSGIISMHILVGRP
VHQREIIGLLCDEAQNMDS-----------------------------------------
---------LPPENQPKHYNIYEVLDAKNP---KPIELNDCHDCA*-
>Fopius_arisanus
------------------------------------------------------------
-ITIDSNVSEIIKLVVSYL----FETASEWCTDIYDCKMVK-------------------
------------------------------------------------------------
------------------------------------------------------------
------------------------------------------------------------
------QNDVYYNTPISKSFVI-EHPV--PDDFISFIYLDFNKPNDHLD---R-----II
QNMSRRINKTVVISNANV-------VAIGTYHLMTKNCNKHLIAEAIATIINTFKYKQKL
LHPVDIEHMIFNEPLENFP-----------------------------------------
----------I--TENMVFDVHHFMEKR-------------------
>GbNV
----------------------------------------------------------MS
IITVDSNILGFPLLVKDRLNSFTNIKTKQWCRKINECLNISQEDNKNTIYFNSPLTYSND
ENILNEL--------------------------GKVMISF--------------------
--------VYFKNDNTDFDT-ILKLQEK--------------------------------
------------------------------------------------------------
----------KINTMFLICDDFKNYKPTQIPNRKYLYLLPHTCDLKTVADFVALIVYIFV
KND-NKLPDLSVFKRI------FKSNDYSTSLVGTSCCNQDVLCNLYDFTLSSYMK-SRN
LKVGKDEPLLFKDSFNNSS--------------------------------------KQ-
-----------RKKDREYFEITI*-----------------------
