# Supplementary material for: Endoparasitoid lifestyle promotes endogenization and domestication of dsDNA viruses
Source: eLife. 2023 Jun 6;12:e85993. doi: 10.7554/eLife.85993 (PMC10259472; doi:10.7554/eLife.85993)
Supplement: Figure 5—source data 1. [file elife-85993-fig5-data1.zip › Figure 1ΓÇôsource data 1/Cluster306.aa.aln]

>DmNV_mau
----------------MNTSDAFIRAALYEQCS----KSSILQHVDLDNANTETLRSLIN
KNNMLSIRKIPILLAKFVTRTGCQFAV---------------SK----FPKLNNYIRPEH
IQVRIEDDEMVYLLNKEYDMP-----PNIMVIVLKNVAISMLGTSIESFASDLHNMNLNE
ASNL--SSDDKQILAANNKV-GNIRVA-RDETSDTD--------KLQVTPPRTFTTTFDS
PPSSPKQLPNEH--ASDESLKSEYRSQRDTN----ANNI-----H--NDKTKLKRLNS--
--HNSQYSNNSVRSSRRSSIS--S-------SISSINK----------------CNEYRK
K-----L-IINSTIEDIDKE-LEQHEKQ-NNA------MDTLQQS---------------
---NCDETSEF-----------------------LDSLIKTSTIVEDVPSEINVKAS---
---IAERVHIIEDVQIMPKKTN-LQQ--IEST----ENINTIATNN----TNQVETVFKN
NDVVANKI-------------------PTNANGNDYNYKLKNKMNLFEENDIDYSEDAID
DDVND--------------DDYDDDND----------------DNDDDDDDILVDGQENE
PIIKKNKMS--TITDTNDENKSTNTENVIKYGVEQLNTTKFNTNVPDFNGLLSIINLGSD
DDEEIYGNNDNDDNYSTTSYDIGST-----TITNIS---------------------NKK
F--------------Q---TNGP-------------------------------------
--KIENLKKNKNAITKTLNQYDSENDAIINNDNFTIDHDDIF*
>DiNV
----------------MNSSDAFIKAALYEQCS----KSSILKHVDLDNTDTETLRSLIN
KNNMMSIRKIPILLAKFITRTGFQFAV---------------TK----FPKLNEYIRPEH
IQVRIEDDEMAYLLNKECDMP-----PNIIVIVIKNIAINMLGTSIESFASDLHGMNLND
TSTL--SSDNKSMPKATNKI-GNIRVV-RNEENDLD--------KLNVTPPRTFTTTFDS
TPSSPKQLPVDH--GMDENMKSDDETR-CSI----ANSV-----I--NNKTKLKRLNSRR
MSNNSQYSQNSLRSSRRSSMS--S-------SASSISK----------------CSEYRK
K-----L-IINGSIEDIDTE-IEYHEKQ-NNA------MDTLQNS---------------
---TYDETNEF-----------------------LDSLIKTPESS-----SLVKHNS---
---SPQRVHIIEDIQIMPKKTN-LNQ--NDIIVNSMTKTSNIMTNS----LNQVETVLKD
DGVIKNKIDVNSSKDIQRNETKNFNETTNNSNGNDNNYNIGHKMAVYESNNIDYDDTAID
DEDED--------------DDDDEYG--------------------NDDDSSCKNG----
-----STIV--KNTNDNDDKKLNKIEKVVKCGVEQLNTTTLNTNVPDFDGLLSIIDLRDE
-DDDIYGVNDNDDNDSVGSYESTND-----R--------------------------KKK
N--------------I---NGVN-------------------------------------
--KMGKFNKKKNSSKQSLTRQDSENDIIINNDNFTIDSDDFL*
>DmNV_kal
----------------MNSSDAFLKAALYEQCS----KSAILKHVDLDNTDTETLRNLIN
RNNTLSIRKIPILISKFVTRAGIQFAV---------------TK----FPNLHNYIRPEH
IQVRIEEDELAYLLNKDQDLP-----VNIVLIVIKNIALSMLGTSIETFATDLNNLNSKT
ETENKNTTVADSTHLENAKI-GNIKVV-RDEGNNLE--------HLNITPPRAFTSQFDG
RVELDRSKSVET--------------TRSMK----STSS-----V--NKIKQLKRLNSKT
SLVDGHYPTKHKRSPSRQRLD--S-------ASSSISSSTVSS--RRSSISAHSSQIYRK
N-----F-NVEPTIETLNQN---------SNA------MI--------------------
---ENDQTKAL-----------------------LDELLQTTASVSTLETAATLR-K---
---NQEPIEIIEN-----------------------------------------------
-------------------------------------------------VIIRL------
-------------------DDIREDG----------------------------------
------------------DGKEDDDMSVVKCNSEHLDVTKFNAGAPDFNGFISLVDDNEG
GVDNCGSH--------VEHYDENNKSKTDDNLKEIQIVKNSPKSNETTSHVIMSDVENEE
YDDYNDYNEDDEGDIEDDDEYYG-------------------------------------
--KISKITPTINANPKSLTT-LEDNLLIVNDDNFTIDPEDIL*
>OrNV
----------------MNSDEVFLRAALYEECS----KSSILKHVEIETSSTETLRELLN
KNNSLVFRKVPIILSKLVVKHGLQFVK---------------SK----MPQLS-FLTPEQ
ISVSVESDEMQYLLQSQSAMK-----PNLVLIVSKNILMSVVGSSIRELQNELLGSSENG
ETQS----YKKIPIG-----------------------DIHASTWSKVETPKLFTNTFEP
ETENITNTFDRD------------------------------------SQSPLVRS--RR
TSVSSNKSFKSTS----SSMSTARIRKAKNVATYVIP-----------------SLNDRK
H-----L-LIETTINDLEHSTQPKLVNIVENIRVKSPDPPLLPTSTNDKFDD-----PTS
PMGEYDEDNDEEVDV--------------DDARMDDEPVKLSELHETPLNSKAVDF----
-----------------------------------------------------YS-LIA-
-----------------------------------------ADDNQLDERHPPKPESTE-
------------PIEVI--DIGDE---I---------IDEVEEEEDND---II*------
------------------------------------------------------------
------------------------------------------------------------
------------------------------------------------------------
-------------------------------------------
>DmNV_tom
MLYRIEDDIFTPI---MNSDDVFLRAALYEECA----KSSILKHVDVESSTIETLRELLN
QNNMLVFRKFPIILSKLVVKHGLTFAK---------------SK----VPQLK-FLTPEN
ISVSVESDEMQYILNTQSSMK-----PNLIFMVSKNILISVVGSSISALKDDLLGREPES
ATRS----FTKIQVK-----------------------PTDPPSWPKMSSPAEYTNTFND
EVPSPQS-----------------------------------------------VR--KI
SNVSSTRSVKSN-------ISKAKHQTPPK----QLN-----------------YSTDKT
R-----M-ILDNLINDLDEDAKIT-----SN---------VLIRKADENFDE-----DIS
DFES--------------------------GNEDDAEGIKISELQETNLKPNSVDF----
-----------------------------------------------------YT-VAQ-
-----------------------------------------IEPPVAEISKAPSNEKKTN
DDDDDDNDCQIVSVEHF--DIMDDDEEKDDDDDDDDNNIDDEEEEDDD---II*------
------------------------------------------------------------
------------------------------------------------------------
------------------------------------------------------------
-------------------------------------------
>DmNV_esp
----------------MNSSEAFIKAALYQQCA----NSPILKHVDLDNADVETLRDLIN
KNNMLNLRKLPILMSKFVVQVSLRFII---------------SK----FPAISSHVRPDQ
IRICIEDDEMQYLLTKQSTMQ-----PNIIIIVAKNIIVSMLGTSIEALANSFNEKD---
----------TSSTPEKSKI-GNIRIV-RESGTNDPEKQTEHEKPIVINTPKEFTSTFNT
PRNSSISSDS--------------------D----TSSS-----I--RPFKPVKRLNSRR
SSTQSL----------------------------------------------KHINDYHK
S-----L-ILDATIEQIQNT-ETYNLQNVDDK------MDNITTTNNNNDDGDDAN-DNI
DVNGNNDDNDFDNNYNIHNITSTTNAIIHDDKTHTDEPIKTKTINTSVN-------S---
---KVDDMMIVDNNNLIDNKSDNINNNVDENTYNDIDNANNITNNFNIEKSNNYTNSLQH
TDSLINQLL----NDVR--ESDTYIELLEQSPVNDN-LTTLKKPTIIEDVIIKPAKSVTT
DTFEDDINATPQQISENSQTQIEEYDEKIQSNNQKSTIISENKVNANNFASLIVNGFGGS
NNNKTKSLKTKKNHETNNITTNDDSIKNKAITTNGLKKTTLKSKAKDFEELITIVDDDED
DDNSDDDKNTNSIDKTKNNINNTHDQKQNNTLEKSN---INPKKYTNNNSIAIDD-NDEN
IDDDIDADDDDEHDEDDDDIYINEFEDENGYNYTNGKNINLKKRTHSASSTNSIAELMKN
GKKSKNLTKSSNN-TQNPKNLVETEYNIYETDDFTIDDDEFI*
>Venturia_canescens
------------I---MDSNEAFTRAALYQSCK----RSKILNNIDIENVDIQTLRALVN
QHNAVSVRELPILISKYMVKFGLSFVV---------------ER----FPKMRGYMNPEN
IVVQIEDDELLYLQTHEGRAQ-----MNIYTIVMKNIAVSVLGSSIASLREQLNSNSRVT
EY---------------PKI-KVKSVA-------QP--------IPQQVVPKTYTNKFDD
VSFSPMLTSPLQ--RAVQSSKAGS-SERDTNIHKHSDQVVNGRIIRRNELQAIRRMHRDR
LT-SRLRPIDNLSDSA-ESVDNEDE-V-DDIEETEIERRSLLG--RRSS-----ISKFND
S-----T-ILLDDINDADEKYLEYTSP--------------LSQ----SPRQDAAN-DWL
NLDNVEHQRHY----AT----IEKPKIRSMPKTSSDTLIFPSESKQTINESVIHKLADDG
-EVKTHELKTVD------------------------------------------------
------------------------------------------------------------
------------------------------------------------------------
------------------------------------------------------------
------------------------------------------------------------
------------------------------------------------------------
-------------------------------------------
>Fopius_arisanus
----------------MDIQDAFKRAALYESCK----QSNILSHIDLENTDTESLVELVN
HNNAHSIRELPIIVSKFVTKGLLTLAI---------------HK----APHLQNFIDASK
IRICVEEDEMAFLVATSTSVP-----TSLTSIVIKNIAINALGTSIAQMKADLLNTTSGG
SN------YGKSPVGIRS--------------------------KIRLTPFKKTE-----
------------------------------------------------------------
------------------------------------------------------------
------------------------------------------------------------
------------------------------------------------------------
------------------------------------------------------------
------------------------------------------------------------
------------------------------------------------------------
------------------------------------------------------------
------------------------------------------------------------
------------------------------------------------------------
-------------------------------------------
>PmNV
----------MDSIGKNESVEIYQRHLIKQLLNSDEVLRDYIKT--QDTISKETIGDLYG
LYNTIKSKKMMIVVGKNVVKSLLITTKSSMMETDLSNVSGIKGKLIKNVKPFLTFIHPEN
ITPELASDEYVALVNSVVNSNKKG-STNVYIVVAHNILMSLVSSNLTTLLSSLTNNGNGE
GSS-KLTEDEFSSLY------NKIDVGKRKRDHE--------------------SDNNDD
D-DGSESKRSK----------------EDLD--------DIS------------------
--------IVTPIYSFEDLL-NR-----------------------------EPSEPYND
EDIKETNNIIEEPKEVEISD--------------------AISNTSPEVDDDDKEDQKIL
DD---DLF----------------------------LIFKK--SSEVINENITKTDN---
--------NNDDDEDL-----------------------SAIVPKNNPEE----------
------------------------------ETRNNEELEREGIENLF-----KS-LNEED
KDEEDEEECENNNGL----------------------IYDTNENQEM----------ETS
DISEANRLKIDRMLMEYK--------KNAKS-------INSNKKLNKYKVDLSFT*----
------------------------------------------------------------
------------------------------------------------------------
-------------------------------------------
>HgNV
----------MESFVDNESVQVYQKYLFKQVIAQDPVMLEYIKN--EEHVTQEKIEKLYN
FYNSIKNKRTMLEIGKGVVRCVFITTKNIVCESDND-KQTTVGKLINSTKPIFKFIEPEN
ISTKLTNDENLALINNLIKRETVGKEANIYMLIGTNMLMSMISSNIKGLFDGELS-----
SAK-VLSDLDVSNLY------SKIVTNNGTTTNPTP--------------KRQYSDNESD
NAFSYTNKRAR----------------IDEE--------ELGFYYKQ-QQQQV-----DD
YQAESNYPILSPSVSVPSPSVSI-----------------------------PPLSP---
-----PLS-VSSPPPLILSSP-----------------PPPLPQSSPPIVAAVAEDSP-T
SF---DLN----------------------------SIFEN--HQDT--------SS---
---------ITADEEV-----------------------SSVTTK---------------
------------------------------------------------------------
------------------------------------------------------------
-----RETKIKKLLDEFK--------ISANQQPQQQHKIDNTEYTSTFGKLLSFEN*---
------------------------------------------------------------
------------------------------------------------------------
-------------------------------------------
>GbNV
----------------MDEIETFTRASLYSICL----KSPILKFVNLENVDTETLQALVN
QSFAHNIEEIIILLSKYATKSVLTFIT---------------SK----YPNVSSIINPEN
IKIRIEDDERLQIVKSKKTSN--LNNFPVYGLVVKNIILGLLNVNLENLESTLNNLKTTN
EQVTVNSD-KTPPPLITPDQQDKEKII-------------KEKEKIVNRVPVTNSILFNK
NKISDIKAH--------------------------NKLLLNN--YRENERHEILQSKRKN
VSFSNIVQTVNY-DKEEEAMTNASS-LEKNVSENNINLNTLTFNIKNSQK----GETFIN
A-----LQIHSESLTEINEEPLS---SVVITE------IERLPQQNND------------
-----DEEMDTDNEENILN------------------ILTPPPSVSRLDDSNTVDINTAS
FEKSDDRIDNKDNEDLSDEQ---------------------------------------E
QNCVEDQL------------------------------------------NIKGDEQKQD
SDVEENNSCCDTEEEEKKQNEGDEEEEDFDDE----------EEEEIDF*----------
------------------------------------------------------------
------------------------------------------------------------
------------------------------------------------------------
-------------------------------------------
>DhNV
----------MDI---INDLDIYRKYALLDFIRKDKVASEYLNNISGDKLDEEILQKFYR
VHQTLQSKIIMIKLGKGFVKHSFMFAK---------------SKFIGKFPLLK-FITPEN
IPINLTDEEYLALISSIQNQSPSALSSNLYFIIGKNILIGLLNIDLEHFIDSLDGGGLSK
KQLDILTEN---LMKQKSSS-DSINTNNTNKENNDEERE--QQDETFVEIPIIESSSYNS
FREDVFNKNNDTKRSLDIDMSDDDADEDDQD----EDTEYVGEIINQTNFKAITTSNEED
KN---------QIDEEFSSSENLSS-----------------------------SLDDND
K-----V-VIEEEKQDLLSKLIEKNNNVVIDD--------ILSEKTNNKQKK--TH-KRI
RFN--DEKSTE-SN----------------KTTDITSLFNEPMFNTT-------------
----TE----------------------------------------NIESSKLYENIANK
QH----------------------------EPTTDANLQELISQ--L-RNDFEEPETKIN
KEQEQE------TMELKQQDERKTLDEILQ----------------------MVNRKKNK
SIGKNNVLK-----------------KDV---------------VFEFE*----------
------------------------------------------------------------
------------------------------------------------------------
-------------------------------------------
