# Supplementary material for: Endoparasitoid lifestyle promotes endogenization and domestication of dsDNA viruses
Source: eLife. 2023 Jun 6;12:e85993. doi: 10.7554/eLife.85993 (PMC10259472; doi:10.7554/eLife.85993)
Supplement: Figure 5—source data 1. [file elife-85993-fig5-data1.zip › Figure 1ΓÇôsource data 1/Cluster402.aa.aln]

>AcMNPV
---------MECP-FQIQVCISDRFFAFPHNLVEPQSDV-G---NKLIENLIVYVPTDDD
RLYIDKKQFPK---FNS--VLVYRHEHDVNIDSRSPKKTASATIVYWNPLVPITEIGAGE
TRVFSVLLTNNLFYCNTMIVHHEN-PKCPIEFTYPETDMQSACSALLKNRNGQSVPPPIK
SNLRPIACEIPLSHFKEL--VESNDFLLCFNLETSTMVKI-LSLKRIFCIFQYRKQPARY
VINLPHEEIDNLYNKLNWERTRRLMKGDVPS-NCATVNR-SSLKYIKQAQSLLGIPDYSQ
TVV-DFVKMFQKIIFPYQLVPNVIIKLNNFDQMVSSAPNKAEPYKKIRLFCKNDSIAISS
SGIVPINMPDFSPPNTFDYSDYANRTNI-NFVTQRVLTDGGFSSGITVTPVKYNYYL*-
>NeseNPV
--------MSICS-HLDQVIISDEYLFPSKNLIVREAENLPITIPKSTSILCVIVSIEED
IEIIGDVQ----TGFSE-TLITTQH---------DDGVLDNVVVVYLTPIQPITTYGILG
TFVFSGFLTNFLYDCKSAFLFKKM-IFCPVQEPLFFLS----------------------
DKYRKIDGDNILGSEIDIDRTVVKKFNVCFRKRPIDLYKIVLNVKRLLIILS-RYGYSSY
ILNLNDKNTQDLIKTLKYEQLRRMLKFQQIGGLCGSLQTDKQLSQMKIIQSQLHSHYADM
DNIMKTKKYYLILISQYHIIPEYYKLITTVN---------EGKYCGISVHCNNF--TITS
VGVVPPNIDIRTIKTNTN--KFISEHDSN-KYVQDLYKHGIYTTNLNIKAKTNQYYWS*
>NeleNV
--------MTICG-QLDNVYISDTYLFPTKHMIENEAEKLPSLIPKETTTLCVILSLPED
VSILGNLE----TVFKE-TLITTQH---------DDGVLQNVVVMYITPIQPVTTFGSLG
TFVYSGFLTNFLYDCRSGFSFQRM-VFCPIQEPMFRLT----------------------
PKYVKLDGDNVLANSSMIANARYKNFNVCFAKRPLDTSKIVLNVKRLLILLS-RYKHSTY
ILNLNDKIVSELIKTLKFERLRRLLKFQQAGALCPTIATNNQLTILKLIQEHLHSDYSDI
DGLMKMISYYKVLITNYGVIPKIYEIISNIN---------ESRYCGISVHCNGTNKTVTS
IGIIPPNVDNCNSSV--------SQTIADDFLQNELRKSGINASLVNIKRKLYRYYWS*
>LdMNPV
MPPPPPPASSACP-LNIKVCISDYFVAFPYEYVVPQNDV-G---NALVLNLVVYVPTDED
IRYVDASKLPA---FQS--VLVYRHELGDASETRVPKKNTNATVVYWNPILPIGEVGVGD
TRVFSVLLTNDLFFCNTMIIGHDI-VSCPVEFRTNVNY----------------------
KKLTPIEAEDPLFNLKRLRDDDNNDFLLCFKLETPSMVKI-LSVKRLMCIFEFRRVPARY
AIYLPDREVDSIFNKLTWERVRRLMKGDYKR-VCVNVNR-HALRYIQLAMDMLGVEASSQ
VVV-NLVRAFEMLILPFQVVPEIIVKLNTVE-----------RQRSVRLYCKNDSFAIGL
HGPVPNNLPDDNP-IAFDYADVNDSRHL-FEV-RESFIKRGHVDELTVVATRYNYFL*-
>CpV
---------MACTNDNVKVYISDQFIYFPYKFVRQTVLNRT---DNAADRITVFVATFED
EKAVNGEVLIANTAFKTAQVIKYV------SHYKEEAGVSEGVVVYWNVIVPIRTVGVGD
TLVFSVVLSDNLYTCRSIIFQPPSPVQCPLQVDCNLKMV---CL------KGE-------
--L-----AGDSQELEKAMNTQHTEYIIHFDKHTPMGVKI-LNTKRFLIALSKRTVPAKV
GIYLTHAELTTVHKELSWEFTRRLLKGGQSN-TCNVYNK-ASYKYILDAMELLNIDTYDV
SSIHNLTNIFNPLYLALPTGAHHFRELN----------SIFGEEKLVRLYCKYESVAVTN
ADRCPSTCPPK----TRDPSPTDP*----------------------------------
