# Supplementary material for: Endoparasitoid lifestyle promotes endogenization and domestication of dsDNA viruses
Source: eLife. 2023 Jun 6;12:e85993. doi: 10.7554/eLife.85993 (PMC10259472; doi:10.7554/eLife.85993)
Supplement: Figure 5—source data 1. [file elife-85993-fig5-data1.zip › Figure 1ΓÇôsource data 1/Cluster230.aa.aln]

>DmNV_kal
MDQIHEAFTELETLGAIVSSTDDMIQIDRQRLYKLGYIISFNISEPIFVSLLDFSYMYNT
MIYDSDIIPKSSLRSFVLLKLKTLHTSYNG*
>DmNV_mau
MDQIHEAFNELLTLGAIVSFTNETITINRQRLYKLGYTITFNICEPVFVSLLDFNYMYNT
ILYDDDVLPKSSLNSYVLLKLKTMHTSF*--
>DmNV_tom
MDQIHDAFVELLTLGIITDSDEENVTIDLEALYSLGYVLVYNLTIPVFTTILNYNYMYDG
ILYTSNVVPRRALSTFVLSKIQTIGVSDFK*
>OrNV
MDQIHEAFIELLTLGIITSYDQDTVTLDLKKLYRLGYVLVFDLNTPIFTTILNFNYMYNP
ILFVSDVIPKSALKTFILSKIKSTRFSP*--
