# Supplementary material for: Endoparasitoid lifestyle promotes endogenization and domestication of dsDNA viruses
Source: eLife. 2023 Jun 6;12:e85993. doi: 10.7554/eLife.85993 (PMC10259472; doi:10.7554/eLife.85993)
Supplement: Figure 5—source data 1. [file elife-85993-fig5-data1.zip › Figure 1ΓÇôsource data 1/Cluster187.aa.aln]

>HzNV-2
MGILKFNNVFKQYIVD-----SY-DTPDPSLEYTVHVDGNLTLFKGVINGCVDAHT----
---IANNALDLLKAMMYRL--SV--KISEIVIYFDGL-PPTRKHDTSKKRAVNLKFNAQA
A--------------LQYYKAMLE------EESWFRVVQLEVGESEMQMILDRDPTKP-T
ILVTNDSDVYHIAYGRYDDEAP----------------------------------LY--
-------------LLLNGGE-RFV-NL--QKFNVCGMPRNVFSAIVIMMGTDYTQPLLTP
SMVSAICQCYMMRHQDAT--------LLNAF--------DS----------ITNDSLSKA
---------------------KHWRTV---------------------------------
-----------------LYEVCKVI-------FHAKN--QHSIRIHFGSKVMDKRTANKD
NPKLTWA-ENCTVERWVESLAWCSRYYEHGNRVDRYSNNEQCFEFIEPTSQWRLMKGAKS
FGMGDLTSWREGCEMQVDEVQRGKQLQKLQMTEVRGDSKRDYKGYSKGESRVDSKAEARV
DSKAESRVDSIGCDRVDSIASTGTESKEFKDHKDSNKDEPKHTSSKE---SNHSEIKESS
EDKSECNSE----STSEDKATSKDESKEPSNDSNEASKLNSKEASSKSTLDSESESVTST
STDYTIKSSTIESYSEEFSFDRSDSESDQSISLLERVRARERALVKPKRIRNFVLFQFKD
SLIRPDKAMVQPSLFGFKPIQQDAQSVEDSDPALEEPIDFEAIENEVSPSKIAKTSNDEF
EPVSSSSGSSLQLDSDDSMSILL*
>HzNV-1
MGILKFNNVFKQYIVD-----SY-DTPDPSLEYTVHVDGNLTLFKGVINGCVDAHT----
---IANNALDLLKAMMYRL--SV--KISEIVIYFDGL-PPTRKHDTSKKRAVNLKFNAQA
A--------------LQYYKAMLE------EESWFRVVQLEVGESEMQMILDRDPTKP-T
ILVTNDSDVYHIAYGRYDDEAP----------------------------------LY--
-------------LLLNGGE-RFV-NL--QKFNVCGMPRNVFSAIVIMMGTDYTQPLLTP
SMVSAICQCYMMRHQDAT--------LLNAF--------DS----------ITNDSLSKA
---------------------KHWRTV---------------------------------
-----------------LYEVCKVI-------FHAKN--QHSIRIHFGSKVMDKRTANKD
NPKLTWA-ENCTVERWVESLAWCSRYYEHGNRVDRYSNNEQCFEFIEPTSQWRLMKGAKS
FGMGDLTSWREGCEMQVDEVQRGKQLQKLQMSEVRGDSKRDYKGCSKGDSIVDS------
--KAESRVDSIGCDRVDSNTSTGNEYKESKEHKNSNKDESKHIPSKE---SNHSEIKESS
EDKSECTSEANSESNSEDKATSKDESKEPSNDSNEASKSNSKET-SKSTLDSESESVTST
STDYTIKSSTIESYSEEFSFDRSESESDPSISLLERVRARDRALVKPKRIRNFVLFQFKD
SLIRPDKAMVQPSLFGFKPIQQDDPSVEDSDPALEEPIDFESIENEVSPSKIAKTSNDEF
EPVSSSSGSSLQLDSDDSMSILL*
>DiNV
MGIKNGAPEIIP----FLKN-GIYNRN--ASSYKVMVDGELMRYKGMIQSNLTKHNVEE-
--AIAVTSYDYLHNTLMNIGTSIGRIPEEVIIYMDGS-RVANKETT---R-ADFRFDAQL
I-----------RTIFQDIC----------NEHGHKVIELPHGESELQMYLQRDRKSPLN
VFLTNDSDMISICYGHKALSKTSQFILMNENENFIRRNEL------KTRNITD--NNIEY
KN---SNDIVDSCVWVNCARNGITLIGFDFIDTKFLYTQDSFRVFISLCGTDFTHSLLTT
SMVSGILTAKDCDKHYINS-LTDINQIAACFQMLGIRSGGTIKRHTPQIKDRNK------
----MGK------------KFNSYDPNEI-VQSIKMYRDYISFGSM--------------
--A----NITIPRPNMA------IICRQ--YLYAM--------RG--Q------DSNFVK
KNLMSWA-CKTTLQEAVENLI--------------------------------KYH----
GTYNGSD---------DESDLINNN-GKSTKSPTKRK-----------------------
-SKHDSNSNDLLH----------------------QEKIPKFEIQM-------------E
NYGFK--IV-SAE*----------------------------------------------
------------------------------------------------------------
------------------------------------------------------------
------------------------
>DmNV_mau
MGIKNGAPEIIP----FLKN-GVYNRN--ASSYKVMVDGELMRYKGMIATNLTKHDVEH-
--AIAVTSYDYLSNSIQDISRSIGRIPEEIIVYMDGS-RVANKETN---R-ADFRFDAQL
I-----------RTIFTSIC----------AEHNYKVIELPHGESELQMYLQRDRTSPLN
VFLTNDSDMISICYGHKPSSKTSQFTLMDEKEHYVRRNEL------KAKKITD--NNIEY
IN---SNDIVDSCVWVNCTRGEMTLIGFDFVDGRFLYSQESFRVFISLCGTDFTPSLLTT
SMVNGILTAKNCDKHYINS-LTDINQISACFQMLGIRSGGTIKRYAPTTKDCNKTFTM--
---QPGN------------SPNSYNPNEI-VQAINMYRDYISFGTM--------------
--P----NVIIPRPNMS------IICRH--YLYAM--------RG--Q------DSNFVK
KNLLTWA-TNTSLKDAVENLI--------------------------------KYH----
GTYNELK---------NENTL-TSD-GKITKTPSKRK-----------------------
-S--NCNSNDLIS----------------------PEKIPKFEIRM-------------E
NSEFK--IV-SAD*----------------------------------------------
------------------------------------------------------------
------------------------------------------------------------
------------------------
>DmNV_esp
MGIKNGAPTILS----FMRK-GIYNRN--CGKYKIMIDGEYMRYKGMIESNLTKHNAEE-
--AIAATSYDYMHNIIHNIEGLIGRCADEIRVFMDGT-RVSNKETC---R-ADFKFDAGL
I-----------RTIFKSIC----------MEHGHSVIELQHGESELQMYLQRDKTMPLN
VFLTNDSDMISICYGHRPISKTGKFTLCENLPP-------------KYDYASD--ANSVY
SE---PNDIIDSCVWINCSRETV-AIGFDLIDDRFIYTPDVFRVFIALCGTDFTSNLLTD
SMIAGILTAVDDDKKFINN-LTDINEIAACLQMLGIRNGGTIKRATPVQKTKKMPTTHLF
NPITGLP------------ILPDYNPNDL-HRAITMYREYITTGKM--------------
--D----DSTIPRPNMS------NICRQ--FLYAM--------KG--Q------DDDFVK
KSLNTWA-RQTTLQYALDCFK--------------------------------SYH----
GTYNPDD---------TSTSETNSK-P------KSRK-----------------------
-RKSNSSMDHMMA----------------------A----ALHLRK-------------L
RKSFY--TT-DTESNTDDEV*---------------------------------------
------------------------------------------------------------
------------------------------------------------------------
------------------------
>DmNV_kal
MGIKTGASSILT----AIKS-GIYNRR--PDSYKLYVDGELMRYKGMVESNLTRRDAEE-
--VIGRTSYNYLNNFMVTIIGLLGRIPTEILVFMDGE-RVANKETC---R-GDIPYDATL
I-----------RNVFKSCC----------INHGLTVVELPQGESELQMYLQRDCNSPLN
VFLTNDSDMISICYGHKPTSKTNKFNYMSKEAHIQRLQDL------QKKHVDD--TNLEY
TN---NLDILDSCLWINCGRSDTTAIGFDFIAERIIYTKESFRTFIALCGTDFTGNLLTN
SMINGVLTADKEDREYINT-LTDINQIAACFQVLGLRIGGMIKRYTCVTTN-NARQAMVY
NAETGVR------------SLDTYRPSDL-AIAIDMYRDYIAKGVM--------------
--S----EMRIPRPDMA------IVSRH--YIYAM--------RC--Q------ESSFVK
KDLMFWA-KSIDLDEAVENFK--------------------------------KYH----
GTFNVLD---------LGKTTRAR------------A-----------------------
-KNRDPTAKKFKL----------------------TEQLPKFTMNT-------------R
YTDDDCVII-EDVVYGSDEIL*--------------------------------------
------------------------------------------------------------
------------------------------------------------------------
------------------------
>OrNV
MGIKNGAPKIIT----IVRR-GLYNKR--AKNYKIVIDGELMRYKGMVENNLNKHDAEE-
--AIAGLSFNYMKNLVDQVSTFIGYRPKEVIVFMDGA-RVCNKESD---R-ADFQFDAGL
I-----------RLTFKGLC----------YSYGYTVNELAHGESELQMYLQRDKTVELN
VFITNDSDMISICYGHKPTLEHRTPN--NAVDSIFEPQSS-NSTTGTTCPIID--LNCVY
NPE-KV-KVLDSCVWINSGK-IITAVGFDFIEDRIKFNTFVFRTFVSFCGTDFTSNLLTD
SMVVGILLSEEEDIEVLNT-LTDINDIACGLLMLGLRAGGTIKRFDDNAKS---------
---------------------QMFLSTDV-DQATKMYLRYINSGVM--------------
--E----NVPIPRPNMS------LGTRH--YLYAA--------RN--Q------ESSFVK
KNLVHWA-KSTPLLYGIENMR--------------------------------LHL----
GTFDPAT---------CDDKKPTKR-KLLDEDEAL-------------------------
----ESK---IMS-------------------------KIKVQISTSSESAILAPFTPQP
SSHFKKTVL-DEL*----------------------------------------------
------------------------------------------------------------
------------------------------------------------------------
------------------------
>DmNV_tom
MGIKNGAPNIIA----NIRC-GLYNTG--AQKYKINVDGELMRYKGMIELNLCKNNAEE-
--AIAATSFDYMKKLIDNIELLRGYRACEVIVFMDGA-RVANKESN---R-ADFKYDVGL
I-----------RLTFKLIC----------SEYGYTVNELQHGESELQMYLQRDKSVELN
VFLTNDSDMISICYGHTPTIKFQDSLD-ENLKSIIEAQNF-DS---ITTSIED--RNYTY
DLS-KVESLLDSCVWINCGKKQVTAIGFDFIETRLYYSVSAFRTFIAFCGTDFTSCLLTD
SMVSTVLLSEKQDIEFINT-LKSAHEIAACLLVLGLRGNGTIKRFSEESKT---------
---------------------QTFAMDEI-SKTIKMYLNYIGTGKM--------------
--L----NCTIARPCMS------LACRH--YLYAM--------RD--K------STCFVK
NAMVKWA-KSTTLSEAIEQLR--------------------------------QNL----
GTYNPVD---------SPTKATAPS-RKRENAPCV-------------------------
----DSPTKKIAP----------------------ARKRRKIEIVPAI---ETSPLMLSL
DYNYGNSIL-DSL*----------------------------------------------
------------------------------------------------------------
------------------------------------------------------------
------------------------
>HgNV
MGINDFKRIKQE-FIQQTNLNKLRQYTDKRTKVKVYVDGSFYRYTGYISNNLNNEGSAYI
PQRVAETAVTLIYNSVSRIEKIK--DVIGVYVFFDGI-RPTSKTKTSTIRQMRKTPKKNA
------------REVLNCMMKLLN------DHNYI-INNLVIGESEHEMFLHRDPNYP-S
ILLSDDSDLFHISFQYSSITVN----------------------------------DV--
-------------IFIVTKSLRTSYDITQMSKELRNVPKLIFTILCCLKGSDYTHSAFTT
TMFLVLLKTYCDRQYMSS-------TSKAIM--------NDINDFCDNFKKMENKTNIHV
KKVGPM-----------------------------TYNKLD--EDD---Y----------
--------DTIPGIFTI-NDVCWCIKQLLLLLG------AS--TSPFV------WNNDKY
KNVETYAESIQSIKDQLESIVWFVNYSFLGCKYDKYFE-PV--TFPSSLSHFRLYLFILQ
VDYDDDI------------------YDKLINTHLENT---DKKQFLKTLKDDVN-VSTQE
ATK----AH*--------------------------------------------------
------------------------------------------------------------
------------------------------------------------------------
------------------------------------------------------------
------------------------
>PmNV
MGISDFRKIREI-FIPESSLTALDQFVAKPVKVNVYVDGSFYIYLGCSTFNMNQDSKSYS
SRKVAESAATIIYNNVCKIKKIR--DVANVIVFFDGK-RPRPKLKTSKKRIASKSIQLNV
------------CESIYHLCKILN------SHNYI-IYNLTIGESEHEIVIHRDVSLP-S
IILTDDSDIFHIAYDYEDMTCN----------------------------------DY--
-------------IFVCSKNLATTYDLYSLPK-IMKMPKMLFSLLCILRGCDFTKSTFTT
TMMMAIIQEYKNG------------SCSDLI--------RELEQRCKRFNVEEKEIAYTI
RKSDSI-----------------------------VYNNIISEEVE---V----------
--------EQINGIYKA-DDVVFIMKLLLKMLL------QS--KMKFR------WNVEDK
QSLISC--RKFNIQTHLDCIVWSLNYGLIGSRYVDYNK-KL--EPPNVVDFFLFYYWILT
ENLEGLI------------------YNKTDDDDSFGILDVNYKLYIHKNLSNFNSLSFNI
DPG----KS*--------------------------------------------------
------------------------------------------------------------
------------------------------------------------------------
------------------------------------------------------------
------------------------
>MdSGHV
MGLRYGAQKLLE----KLRR-GVYRNDDSVQRYNIYVDGELMRYKGMVSSNMARHNACE-
--AIATTGFDYMMSLVRHIESRMPLPATKVIVYMDGQQRVRNKVVR---V-HTHQFDVDM
I-----------RNIFKGKC----------LLNDIEIVELVEGESELQMYLQRDRLSDLN
IFVTSDSDMISITYGHEPSTELAFDDL------ILREGDE-G-ND--GGRIVDLNANYVM
ESS-SSPPVRDSCLWVNCSYHTV-AIGCDYSVQRLRLHRSKFLVFVGMCGTDFTDNVLTE
TMIAGVLKASDHEIDYINERLLDVDVIVCALVYLGVKYGGTLKPMKRIDGGEKK------
---EGGG------------GFNTYI------SNIQQYMAYIETGVM--------------
--M----DRDMESVNTA------TMSRH--DIFSD--------RLGYP------GTSYKR
SELAVWT-KLHNLETLL*------------------------------------------
------------------------------------------------------------
------------------------------------------------------------
------------------------------------------------------------
------------------------------------------------------------
------------------------------------------------------------
------------------------
>DhNV
MGVQQFAAISRAISLPYSTLENLKQL-APHIKVNVYFDGSLYLFRGYLSKTIRSDGTSNS
R-LVAQYSHDKIINMIKNLN-SI--TINKVYIYFDGE-RPALKLRTIKKRQKTGTIKSNT
SGATFGKEKVNKLEVQNILTDLLN------PYPYIEIKHLTRGEGEHEIFLRRDRSLP-S
IIFTDDSDLYHISYDYEQASFN----------------------------------DY--
-------------VFMGSTQFTFV-NLF-LISTHFKLPRYAFVLLMMLRGADFTNSLFTL
TMVNSIIQSFRSTPNDIL--------IQKYI--------QKIREIDQKYKYVEHNVQVFN
QRLPPQ-----------------------------TRNEITNDNENTNMV----------
--------IMYDYIYSL-EDIYKTIRYFLLILL------NQEIYTRVN------WNVQQK
NK--KFDSTIHNMFNEITCLWWSTNYSTIGVRFKEYGNNQF--TYTENLSPFSFYTMIIT
HTYEEFT------------------A--LLDKESL-----------KKQPRQFN-FSFEE
FKK----SKSFFADRYKDVA*---------------------------------------
------------------------------------------------------------
------------------------------------------------------------
------------------------------------------------------------
------------------------
>GbNV
MTILHGK-VIAK----RFKN-GLYHKN--CKRYIINIDGDIIAHKGLVEDNLTRSNPSL-
--SVAEGSFRYLQNIVKKINDYFKLKEIEIKVYMDSSVRVLNKQFK---PPVEYEADIKY
V-----------KFYFSQLC----------NEY-YNLIYLQSGEAELQMYHMRDKSIELN
VFVTADSDMFSICYNHECVKPNDVRIL--------KSNN--------TDSPVD--LNYYY
DITCADIIIKDSCLWVRNNSNNLIFYGFDKYGEN-KLSTKTFHVLCAVSGTDFTKSLITE
TGCEAILN-NKNDISYINSLENDEISLLYVFLYLICKNNKYLKPKPKNYKQKTEK-----
---E-----------------LKCHLLNY-LKTIQVYVDYIESGNM--------------
--T----TEDVTSLFVD------TYSIQNYLLSIM--------KS--N------DTDFTK
KTMFNWC-SNISLQECILRTK--------------------------------QQNIVRK
GKFISKS---------FKTSKIVNEYRIMSMKPKKLILNV--------------------
-NDSDSDLTDLE------------------------NDLIDLKYKKSS----HTPIF---
YSCYSSSSSSEEERNKEAETMDDEETPPPS-PSL----LSYK*-----------------
------------------------------------------------------------
------------------------------------------------------------
------------------------
>ToNV
MGILKFNDFCYK--LQQLSV--IK-SKEKINDFVLYIDGPLLLFRGIASNCFNLGDEDET
LRTIKMNIFRKITTIVSTLQNYG--KCVKIKIYYDGQ-TPYLKKITQNKRNKDIFPLNLT
YKTIN----GY---IQEHITYN--IKSSQLGVDDVEIINLSIGEAENEMYRRRDTNYT-S
VLFTKDTDIFAISYNHQPQKHS----------------------------------DI--
-------------VYMFDGD-----YIYNMNRFTCGLSKFQFITLVSLSGTDFNCTIFTP
TMIKAIVEIFLLKQINNNS--EDIANKLIYF--------NNYKESKSNFKNDDNDVVS-I
NKINQDDYDNDYQLYQRIFKNNNWSPSDIIKKNILDTNKYINSKSDKKICEHYNIDTKNK
IMNNVDLDIIVDRILKNSDNVELLICDFLLMIYHLKLLKYKNIRLPQK------E-NDNY
HPLM--IDNNKILSNFITNINWVVKYFQYGSDYEFFNL-EF--NRYENINKLALLNDIFS
KQYDRTS----------------NEFKKLFNYTSHNNMEYNYS-----------------
-NK----KIKII*-----------------------------------------------
------------------------------------------------------------
------------------------------------------------------------
------------------------------------------------------------
------------------------
>Eurytoma_brunniventris
----------------------------------------------------------FL
R-KLRH------YIKFLRDSVVT--EILDVKVYFDGR-TPYRKQLTQQKRQINRQYGILQ
---------KYKRQ----IVPLLRSQAYNVNAPNVQFIQLVFGEAECQMLHERDRSVP-N
ILLTRDTDIYHLCYDYEKRVRLGNTNMLMTDADA-RGNEVEVISTGIADHSQAEDRVY--
-------------VYMMR---RDNYDVYDFNEIRTPLPRTCFKILLFLLGSDYTCSLFTA
TMATAIVSVNERSISNCR-------ILSHLF--------GQMKEACSNDKSPTKRQLTSV
SKVEFL-----------------------------VA-----------------------
---------------TL-LEVC--------------------------------------
------------------------------------------------------------
------------------------------------------------------------
------------------------------------------------------------
------------------------------------------------------------
------------------------------------------------------------
------------------------------------------------------------
------------------------
