# Supplementary material for: Endoparasitoid lifestyle promotes endogenization and domestication of dsDNA viruses
Source: eLife. 2023 Jun 6;12:e85993. doi: 10.7554/eLife.85993 (PMC10259472; doi:10.7554/eLife.85993)
Supplement: Figure 5—source data 1. [file elife-85993-fig5-data1.zip › Figure 1ΓÇôsource data 1/Cluster410.aa.aln]

>DmNV_tom
------------------------------------------------------------
------------------------------------------------------------
------------------------------------------------------------
------------------------------------------------------------
------------------------------------------------------------
------------------------------------------------------------
------------------------------------------------------------
------------------------------------------------------------
------------------------------------------------------------
------------------------------------------------------------
------------------------------------------------------------
------------------------------------------------------------
---------------------------------------------------------MAS
IAYLFDLDGFEVDGKFLVKEMAIGELKTGDIRKY-TYKVGKFSDLSAENRRRVAWVTQHI
HGLYFDNPIYGYNQS---ALYDHIDE--I-------------CKLAEKSNSLIGYKGGHY
ELDILKELGYQHLGYNIENLKCPKLEVLFTKY--PEAF-----------YYQCSDHHKIK
N----------------------------KIKNLTLAHCPQMEVYCFMNYISNL*-----
-----
>OrNV
------------------------------------------------------------
------------------------------------------------------------
------------------------------------------------------------
------------------------------------------------------------
------------------------------------------------------------
------------------------------------------------------------
------------------------------------------------------------
------------------------------------------------------------
------------------------------------------------------------
------------------------------------------------------------
------------------------------------------------------------
------------------------------------------------------------
--------------------------------------------------MWLMHIMASN
LGFLIDVDGFELDRVFLVKELAIGYFKSARIELY-SYKVGDYSLLTSAQQRQVSWLTRHI
HGLEFDSKDDEHPQS---RVADHILD--V-------------CRKAEQSNTLIGYKGGHF
ELDLLREAGYEHLGFNIEQLAYPKLESLFAEY--PYAH-----------RESCPNHKGVV
A----------------------------KLKRFTIAHCPRMEVYCFMRYTMRLILNNPD
*----
>DmNV_esp
------------------------------------------------------------
------------------------------------------------------------
------------------------------------------------------------
------------------------------------------------------------
------------------------------------------------------------
------------------------------------------------------------
------------------------------------------------------------
------------------------------------------------------------
------------------------------------------------------------
------------------------------------------------------------
------------------------------------------------------------
------------------------------------------------------------
------------------------------------------------------MSHLQR
IRFMIDMDGFVVNRNFLCKELAIGNMNDMSTQLY-RFKVGSYYDIPEEQHFQIKWVRKYI
HGLYYHDYVGDFDAE---FLFSTLLV--I-------------CNICDINNWLIGYKGGQH
EYNILKFLGYDHLAYNIELVHCPKVEHLIRSNILNVAV-----------VDTCKRHSLIL
H----------------------------SNGLYVPAYCPKVKLSYFMAYLKSLTSQ*--
-----
>AmFV
MRVRQVANEEVFAKPRSRRVAFPRFVNNESTGVPVMSPSPASVPSSPSPPERSSPLSSMQ
SSTSTDSADERYRQLSYMERSSVLALVLLYQRRVRELEKAVRQYENGELSDSSSSTTPSE
SSSRAGGIRRLKGHRGSCRPRSHGSRSSRSSRAAIAVAHDHQSLHVAHRSRPKRLSKRSF
APPLSDAEYPTLPPAKDALNALNNGLITLRPLTPRHIEQLCPKSVSVSTATTASTNSYSV
GSPTKSSATPVQYAAVLRGEPVDHYEKLGGDGDDGSSTSSQKLKQAEQGDQSVRAIPEVP
LRPPMFKPTDHFQKACDALSTQLQNCKLPPTVIPIGNGPHDRSEAIPACVLCPPAESSAP
PLLLVPLCSQIGQLVRPTSEDIADKEHNNLHPLYTDRPPVLIVQSDRPFNINTSQTIGPL
AVPTPLTPSGQVHAGQAIQAGQVGQTHTQTGHTSQAGLTGLVGPSHHVHPHHAHHGRQTL
HSAAHPSTILTPPSNYLFQPIHPVPSQHASFVQPMSPMSAPLAMPPTPIAMPPHLMMRSV
PPLSRPVPPLVPTATTGTPMVCSPITVAQSSSSGQTGLLNIGQQSSGSNQNNQVNQVNQV
GQPTQSNQLNHQLDQQQVSSQTQQQQVNQARRIRPPPGFDQHPPTLPIEVDLLTPPQSDS
PLSEPVIIEEESFLGVGQPPSVPPLIETDETTVVSVDRQSPRAIANTDANASSSFAEAML
TAVPSPSALRYPTVFKLLTTCTKRADFLNSKPMIKPEPVGPEAMRTATDCVLYDASALHD
VTHVLDIDGFYVNKRFYPKEICLLSVDNDDALRIDVRLPMNFDELTHKQRSQVCYVTKFV
HGLYWTNDIDTSGAKMERLLYDRKNVPTILRAALREHADRRRSFLDPDPQVLVAYKGGTL
ERNLLASANIPC--LDLELYGCPRFETLIQRYDLPVPTSSARIFANPEVRFECDNHGRRP
QSTPGTPEWWWGNALEVGFHEDSVASGSGRRRGIRLWHCPVEECRVFASWLRLVRRDTRE
ATLS*
