# Supplementary material for: Endoparasitoid lifestyle promotes endogenization and domestication of dsDNA viruses
Source: eLife. 2023 Jun 6;12:e85993. doi: 10.7554/eLife.85993 (PMC10259472; doi:10.7554/eLife.85993)
Supplement: Figure 5—source data 1. [file elife-85993-fig5-data1.zip › Figure 1ΓÇôsource data 1/Cluster195.aa.aln]

>CpV
MGYNKSLRYSRHDGTSCVIDNHHLKSLGAVLNDVRRKKDRIREAEYEPIIDIADQYMVTE
DPFRGPGKNVRITLFKEIRRVHPDTMKLVCNWSGKEFLRETWTRFISEEFPITTDQEIMD
LWFELQLRPMHPNRCYKFTMQYALGAHPDYVAHDVIRQQDPYYVGPNNIERINLSKKGFA
FPLTCLQSVYND-NFERFFDDVLWPYFYRPLVYVGTTSAEIEEIMIEVSLLFKIKEFAPD
VPLFTGPAY*
>AcMNPV
---MPDYSYRPTIGRTYVYDNKYYKNLGAVIKNAKRKKHFAEHEIEEATLDPLDNYLVAE
DPFLGPGKNQKLTLFKEIRNVKPDTMKLVVGWKGKEFYRETWTRFMEDSFPIVNDQEVMD
VFLVVNMRPTRPNRCYKFLAQHALRCDPDYVPHDVIRIVEPSWVGSNNEYRISLAKKGGG
CPIMNLHSEYTN-SFEQFIDRVIWENFYKPIVYIGTDSAEEEEILLEVSLVFKVKEFAPD
APLFTGPAY*
>NeseNPV
--MPNLAQGYQTSAKSYIYDNKYYKGLGDIINSAKKRKHDQDWEKHADERRALNGFILPL
DPRTGPGKHVKMVMFQEVRNIKANTMKLAINWSSKEYLREVWTTFIEDTFPINNYQEFTD
VFLEIRCTPNKSNRHYRFLAQHGLRMDNDFVPCDTIRVIEPLYLEG-NTVSVSLLKRDGG
CPVMKVRQEFNELSLDEFIDRILWCHFHRPIVYIGTDSGEEEEVFIEASLTFIIKEFAPE
APFVNGPGM*
>NeleNV
-MPNNLAAGYQTSAKSYIYDNKYYRGLGDIINSAKKRKHDQDWEKHAEERRALNGFILPL
DPRTGPGKHVKMVMFQEVRNIKANTMKLAINWSGREYLREVWTTFIEDTFPINNYQEFTD
VFLEIRCTPNKSNRHYRFLAQHGLRMDEDFVPCDTIRVIEPEYLQG-NTVSLSLLKRDGG
CPMMKIRQQFNELDLEQFVDRILWCHFHRPIVYIGTDSGEEEEVFIEASLTFIIKEFAPE
APFVNGPGM*
>LdMNPV
--MHNFYNYSPALGKTYVYDNKYYKNLGTVIKQAKRQKHLEQHEIEERSLDHLDRYLVAE
DPFYGPGKNQKLTLFKEIRNVKPDTMKLVVNWSGKEFLRETWTRFMEDSFPIVNDQEVMD
IYLTINVRPTRPNRCYKFVAQHALRCDEGYVPHEVIRIVEPSTVE-NNEYRISLAKRGGG
CPIRNLHSAYTT-SFEHFLNSVIWDNFYKPIVYVGTTSAEEEEILLEVSLVFKIKEFAPD
APLFQGPAY*
