# Supplementary material for: Endoparasitoid lifestyle promotes endogenization and domestication of dsDNA viruses
Source: eLife. 2023 Jun 6;12:e85993. doi: 10.7554/eLife.85993 (PMC10259472; doi:10.7554/eLife.85993)
Supplement: Figure 5—source data 1. [file elife-85993-fig5-data1.zip › Figure 1ΓÇôsource data 1/Cluster288.aa.aln]

>LbFV
-----------MGFIET---LFRSSKIIFKSSK----EVD-------L------FKKTLL
KT-IKNDDIYKAIENLKINK-KFNKLFINNYHIETILKDIFNGNII---------SFFHK
INVKNITLELYEYIQMQTKNSIHFHVEKISSLSTSLKSALPE--------LKNFKKFNNK
SWLLLKNNKKFNKIIEYISKNK-LKIIGFTS----------ATTIGALTIHDFLKEYQET
ISGCIKYE--VKNDKIESCKMIPYSCWEK--KVS-IKMKACNTSLLTLPPN----LLNDC
NEKSKEPCFNCNDA----ILNNTNNPNIYFRCKQYDLLETLADFTHDHASSILSEINQVT
-------TTVWDNFKLIFSFGKYIIIFIFLVIIIKIIMWAKKIIYKPKINYNYKKIS*--
------
>PoFV
MLNVIRNFIFAMSWFGKILKFARQKDLVVAADA--KQIIDELTESALK------YDDSLT
KAIFSNKSLYKFSENTT-----DKLLRIGDADIEKVASLFKRGDFETALREINIASHVNV
IDSTRINKTIGNYFRNLYKNVPSIRINNIETIESIFKRELNDWNIAFIDTLSDATEI-RK
ELLKLPKNSKLRKSLNIVDRNKTTGILGYTRKITAST----IAGLATLTVIDLILKHKEN
INGCMRYE--NKNNTLYVCKVAQCSCFSK--NKYNSSITKCDDTRLSYI-M----KNTEC
DSNFNFPCKNCDIKYEDAEIIKNTNENLHYKCVNVGFIGALSDAIESFATDIVNDATVIG
-------QKITKSFI--SSFNCFITVIL--PILGGIFFFI-LIFYFKQKN----------
------
>DFV
-----------MEEFMTTL--NEICDFTIADETEANIRIEN-------------FRNAAG
KHKFFGP--LIETGELKFNP-EQRIITLNKVSVTILRNVFMSGDYDRVAAFISSGPDFV-
----SIPKYVQEELDLFNKDLPMRAMFEIKEMSFKMGSLVEKMHR-H---YGTME-----
---------EFFDRMEKIYPREKKGILQYLSGKAKLVGVLGGTIIVGDSLYEAFENYKKL
VTGCIRME--NKNGQIFKCKVLTNSCQNQ--IVN-ETLPACDPSLIPMQ------MRKPC
ND--KITCVSCMSADNN---PKMVNRNIHYECLEPSNAEVLGHFVGHEYNQVVEIIKNIP
K---EVVQIATKSVSWISTVCQWAIAFVIFILV------CRLGWYFVDKHD---------
------
>PcFV
-----------MALSGGSLVK--SLERVIAKEIEN--EGAFIGVKKALVRSVEDIDANLA
K--YIGK-------ELEFDIEH-QTAKIGSKSMHDVIRMVQR----GALEEFYSLL---K
ISSRDLSPSTVEFLKREASRYPISHIESLKTVASRLEDKLGSVAYKEFTAEDV-----AK
EVAKNP--KGVSAK---ILEILKDHK----G---KALIGVTAIPVGIAGIIEYIKKVQEN
LKGCIVFSKEDGKSGVKMCRIDWFTCGT---INDRDTIPPCATNEIPVLIQEKLKDLTNC
ND--KIN-DMCDKRCVYEDA-IRKEHSFHVECKNPSFWEASSFILSSGTDTVIEAISNVI
GETKSIFQQVTESFS--NFFKAFGHIVIIV---VGIFMVLMSVWIYKNVFKN--------
------
>EfFV
-------MASAFEFIGAIFKT--AAKEINPGEISA--IKAEFGEAATLVHGA------FA
A--EI-K-------SVSFTIGENGLLHIGETPLIELAEELKVGNVVGALERVSPEI---K
-SLLNKHPQINEIIVSDLEKCPIFHYNKTLSHAKEFRKILGSEIDT----IST-----KG
NFLKNA--KKVNVK---IYKGLKTII----TKFPKLSAFALATGVGSAYAIANIEKYKNL
INGCIKYYYDDTSGTMKSCKILNRTCNDSYKVTDSKTMPNCPTGQLLPP-------ASSC
KE--NEDCVECDTKYFTVGKPNRHHAQTYYKCVQKSTSEVIAHLLHEDMKKVLEAL----
----------DESIL--HPIESFASNVIILGLSAITFFIILYVFVKQVLFKQLRSSNASS
PSFSGG
