# Supplementary material for: Endoparasitoid lifestyle promotes endogenization and domestication of dsDNA viruses
Source: eLife. 2023 Jun 6;12:e85993. doi: 10.7554/eLife.85993 (PMC10259472; doi:10.7554/eLife.85993)
Supplement: Figure 5—source data 1. [file elife-85993-fig5-data1.zip › Figure 1ΓÇôsource data 1/Cluster63.aa.aln]

>Leptopilina_clavipes
------------------------------K--I--GEPH------QLSIKIILCKEQYH
CDFLHTLSVDI----CEKLMYIVLNLCNQKNLDI------SSLNYV-TLVYSSHKTVCTN
FANGTYISLSVYSMAFYFRDNITFYSTDTSSQTLYNIIMGLAYKILLER---K-VRKILA
HDFCEILLMDFLGS---KDTAGFLVKKFQSNCSLLLEDK----LNQLVELVRDFNYFA--
----------------------SLELQ-------------EKSKDEILKKLYKIFDD---
----DFICYIQQMYSI----LAYNVDDSPNMIANKHLEIKMQSSLSVKRIVQSAQKKCNK
-ISTMISNSRAISNNNIY--LTSESNIVNANNSN----ENTTIFENYIDNNCNQLNSNIH
ENININITEEKILLSRTININSSK-LQTKEEGIWYNPVRNKILFGKKFNCEINSNNDMNN
DNVKLLIKSLP---LHHV---HYNIADNFKFICFRLNIKEATLQHLIDNFIIFGF-----
----------RLLCHYG--------------------HQDI---LDVIVYVYQETINVFC
TS-----IKRYINKYANVVN---SRFRMLLARSLIQQWGT-----ELLSEIQ-----F-M
PTFIKEIRDAKKNKFYLVEMFMNA--------CHDGY----KVILKSKRLQDFIDIYVVI
EMQAFRHLCTRNS-FSFK---IHMKISYSQQCFLYVHIYVHKVRSIKIYRNLQQSWVT--
----------KKTINLSNCTNVLDVLWNSRPDVQLIYTSDYNAILNR-------------
---------------------------------SNVQFLRNILFNVYIIRSGKYSPYPRN
LIDANTMCFLLLRIAK--SIAYK-------------------------QDALFHVKNNID
GPLNNIVSIKGVASIVD----IKVDDLNYK-CNCTTVCTMLNCPLYTGLQNPETCKLSM-
>Leptopilina_boulardi
------------------------------------------------------------
-----------------------------------------------ALVYSCHTTICTN
FANGTRVSLIVYSMAFYFRDNVTFYATDKESQRLYDVIMKFSYKILLER---K-VSKYLA
HDYCEILFMNFLES---KDTAEILVKKCQQNGAELSDDS-LSTLNRLIELVQYFNYFV--
----------------------SSTIL-------------ESNNEEILKILYKIFDD---
----DFINYIQQMYSI----LAYNLDDSPNLIANKYLEMKMQSSLSVKRIIKSTQQNLNK
-ITTMITNSNAITKSDND--LTSESSSDNANDLNEKLDDNCTALDADNDDDCSLLNSNDH
GNISNNIFEEKIFSSKSINLNSTGEFQTNEAITFHHPVMNKIIFGTQFNRDINNDNEGNS
NNVKLIIENLP---LHHI---HYNIADNFKFICFRLNIKEATLQHLIDNFIIFGF-----
----------RLLCDYG--------------------YQNI---LDVIVYVYQETITIFC
TS-----IKRYINKYADVVN---SRFRILLARSSIQQWGT-----ELLSEIK-------M
PTFIKEIREAKKNQFYLVEMFMNS--------CHDGY----KVILKSKRQHDFIDIYVII
EKQAFCNLCCSNS-FSFK---IHMKISYNQQCFLYVHIYVHKINSLKIYRNLQKSSMI--
----------KKRITSENCTNVLDVLWNCRPQVQLIYTSDYNTILNR-------------
---------------------------------TTAQFMRNILFNVYIIRSGKYSPYPRN
LTDANTMCFLLLRIAK--SIAYK-------------------------QEGLFHVKNDID
GPLNNIVSIKGITSIVD----TKVDDQNYK-CNCTTVCTMLNCPLYTGIQNPENCKLNL-
>Leptopilina_heterotoma
-----------------IFGQ---TNFFFLQ--I--AEPE------RLDNKVILCNKQYN
CDFLHTITVDI----REKLMHIVLNLCIRKNLDI------SSVKYL-TLVYSCRTTVCTN
FSKGNHVSLNVYSMAFYFRDNVIFYSNDTSSQTLYDVIMCFTYKILLER---K-VTKHLA
HDYCEILFMDFLEA---KDTDKFLIKSFQSNGKKLAGDI-LLTFNRLVKVVQDFNNFT--
----------------------SSLIQ-------------DTSKEEILKILYKILDD---
----DFISHIQQMYSI----LAYNIDDSPNMIANKYLEMKMQSSLSVKRIVKVK---SNS
-LTTTISNSKAIANSNIH--LTSENSDDKLNNFNEKRVVSDT------DLNSSNYNNYDH
LNSSNNIIDQKIVFAKSMNINIKK-LQNNVETIHCNPVINKILFGNQFNFVNDSDNNSNN
GNMKLIIESLS---LHYV---HYNISSNFKFICFRLNIKEVTLQHLIDNFIIFGF-----
----------RLLCHYG--------------------HQDI---LDVIVYVYRETINVFC
TS-----IKRYIKKYANVVN---SRFRMLLSRSLVHQWGS-----ELLSEVK-----L-I
PSYIKEIREAKKNKFYLVEMVMNA--------CHDGY----KVILKSKRLHDFIDIYLVI
EKQAFGNLCSKNS-FSFK---IQMKVSYNHKCFLYVHIYVHKIRSLQIYRNLQQSWKM--
----------KRTVEKENCTNVLDILWNYRPDVQLIYTSDYNSILKR-------------
---------------------------------TSSMFMRNILFNVYIIRSGKYSPYPRN
LVDANTMCFLLLRIAK--SIAYK-------------------------QDALFHVKNNID
GPLNNIVSIKGVASFVD----TKVDNHNYK-CNCTTVCTMLNCPLYTGLQNPENCKLNM-
>DFV
MFCE----QLTLNNHVFRFCQ---IPLFYNKQQL--QQEQ------HLSEKFLL---QVD
SDYLHI---EI----LTGIVQRILEQESRRDHHHQQ---QQYNIIA-SIVYTVEKTLHTN
FRKGTLLTISFVKMAFYYRNNISYYPINENEARIHNVIFKDIYEKLINDDSLQ-MESFMA
YDYCEMLFHIFQVI---GKLPAIEQDLLNDDDNTYLD-------NEERQTIQNLFQHI--
----------------------KSCIQ------------------EDPVKILKMINV---
----KFVAYVKQMYNI----LSFHINESPNFIANKYMEHKMQYSLSTKHLKEDRNKEKSA
-VSTIATPTKTCDDDE---------DDDDDGDYD-------DFEDDYEDDD--------K
AEI----AE-----------------DAKSKNDNNKPSLNTIIYSKFFND------NGDK
STLQQVCDNLP---LRTV---HFNMSKKFNFIAFRLNIKPMCLQYLIDNFIIFSF-----
----------RLLSHYT--------------------IEHV---LDVVVYVYDSMICTFT
TA-----IRRYINKHSNRLN---LNVPVWTCRTKVMEFDD-----SMYNELT-----NGR
FNTIQRLSEAEINVLYFVEMIMNAN-----NDCINGK----KLMLCEKKKYEFIDVYIVI
EMSAFLKLLEMCS-FSFV---VKKNVVYKHLKFLYVHIYVHKIKVNTLYSLLNKLLQDET
IASA----TTTTTSKTANINDPVLMLWAQRPIVQLLYSSDYTAFLHIQDAG---------
--KGMTAD---------------VAYNFYNDNSISDLYVRNILFHLFIMKVDKYSPIPDN
IVDSNLVCFLLLRIAK--SIKFE-------------------------QKSFFYIKNSVD
GPLNNIVSIKGISAIAD----NSINNVDFK-CKCTTLCTMLNCPSFTGLQDPINATIKM-
>LbFV
---------MS-LLHKRLFLD---IEFIFLKSEELITLNQ------TNIQKFSFNT-TAL
YENINIVYDEI----INHIY---FN------YHF------LEKKKT-LCIYYCHKRNVEF
IFKSGIKHFVSYTMAFLFRNNIIYYPVDNETLTINKFIFNELYKKIVKCN--I-IKKEIA
YDYCTSLYNMMILS---KNTFVRLENRFKKEDYCLTSESDFSDVDKLLNIMK--------
----------------------NGLIT-------------FNEIENFFKNISNEKLV---
----SFLYSINNIYML----LAINTDDSPNIIANTYMENKLQSSLSIKKHQNLKKKESSF
-YD----------ENDED--YEDDDDDDEEEDKE-----E---YQFFINTQKSILTNNNN
NNINNN-----------------------NSGG----KKNN-FFST--SCFIN------E
QNI-NNLINLS---FNTI---HYNTCK-RKVIYFLLDIKQNLLMFLIFNNLIFSY-----
----------ILKENKI--------------------RETN---VKVVVCVYFELLDIFC
SV-----LKRYLKKNQLLL----QKFNVIKSSSEICHL-------NILDQV--------N
IEFNDNINESNIDKINICEMHLNAN-------VIKKN----LLSMNKKKKEHFINIYIIV
RNDVFKKILQNIA-CSFK---ITSRKSYKNIIFYYVHFYIHKVNVNLFYDIILKLNKNIK
LFEK----EEDYNNINDENNDLLMLLWKDRAPIYIIYTSDFEIFHYIK------------
---------------------------------DDIKYLKNITFLFYILHTENNNPIPKN
IRESNIFIFYLLRLAK--TIAFE-------------------------KEKIFYINNVID
GPLNNIISVKGLASLSD----SKVDDKIYD-CGCVTLCTLLNCPIYNGIQDPTTSVLNI*
>GpSGHV
MYKSIQSYLYRINNHFILFCKVESLHLNY-------FS-DVLPPPLELEWPYKLMIRKTN
AIATNIYDSMV-------MYWVQIE-------------KIPIEY-LHCIIYSNKNKLLSS
FSNGQQEEINM----------IAYYWSNSEQIRLNEILVNA--KPILLK---KGMPADCV
DIYLQSLSHGFMGKNENVEK-------LKEK-YNL-TNVKA-------------------
---------------------------------------------DDISILKSRLEN---
-LSDTQINRICA----SIYKTKVNQTIMPNALLFNESNRVQQQSLSIKKSSFINDND---
------------------------------DN-------NFENYHIVR------------
--------------------------------------------------------NGDN
L-------DINLQ-VHHA---YVATSNK--FYIVQMCINMQRLEMLILKNLIVAIKFITI
E---------------------------------------------LPYYYVQLLINSDF
------------------F----FEFSLLNNKGVIYQFVI-------IDN----------
-----NFIRPNIYFYNDFNLNCKEWQSIIPLQLKKMS----LTKETLTGNTTRIEIYGIF
CKRILCKLMNNYD-VIVFIKRIIRYPLNENICFYHAILYIDKRNLIILSEFLPYEGMISC
NQCEQFA--------NENVTTITHAIWTTRLCCEILYHTYFDWIYAALQDELINWQEKYP
DKKCSN----LCELFAEDYNDHQLRIAHLIKKPIFQIYLKNIINFKYIRGYND--LYPTN
SE---DILSYVLITMKMHANLTRDLIIPLLEINDEKKFTSTLMRNNIFKIKMTEFDGNND
GPLLSATSVRSCERMRNAVPNKDNNGGLWQ-TNIVNLSMLLNNYPLSANDSYNNCINY*-
>MdSGHV
MN--------------FSVCSFNTRLLVLLEAPKH-FSPAANSSVLTLRQSYNIFPNFIQ
CIA------------------ADLE-------------KICRRYRIVAILYQTDSVMMNN
FPNGTEKTITY----------YVYYTSL-EDCHIDDVFFGELLQHLTTK---LGMSYYVA
QVFLQSLRHGFNKPDARVDA-------LVRD-HKL-NTE-H-------------------
---------------------------------------------DNLEEIRRLVLQ---
-LRPDQKRKIEM----LVHRNSTFNAILPNMLLLNVTNCIQQDSLSIKHDTTKANKAASS
SSSSVSS-LTSIAT-----TNTSKDTDDEDENGE---DDNDDIFSLTSTT----------
---------------------------------------------------SSSSSSSDD
IKFRTYVDGIELL-QHH----YYCSYGD--CVVVEADIQLSVFNKLIMKNLIAAFLIKSI
R---------------------------------------------VDQLHCFLYIDVDK
------------------F----SLFSKVRVHGKILQYKI-------RNQ----------
-----RFNPCTVDISYNIQMHVPHLYGAAPLIIGNTK----TLNETFKSKIKVVQMYLIV
CENLLRRILAQWN-CICKIVRVLASPYTESAVFYHILIYVHETNIDFLYRYLPANGL-GC
GPCKCTPSLSFALPSTSSLPTHSQQMWYMRPCAEILFHTHFDWTVAKIHNDYVRYCRQFV
DGNADNANVDIFRLYDIHETGNSLSIAHLLETKVFKATIENMTTFRFFNETGL--LYPFS
TTGHEELYIYTL--IKMTRIVYRCIVLPLIKMGGRLST------KNLVPSKFSLNFAFID
DPLTPTTSVRGPQTTRN-LKSIETSDKVFD-TKVINVTMLMNSYNLCGSESVENAIKM*-
>PoFV
------------------------MRIYYFNLPAL-TTHG------IKNNFFKFFIEKKN
CNEIHLNDLYY----RHMIY---VYLCANNIIDIQ-----NEHNVY-FVIYRVLRKIRNN
FSHGSTIQL-YFNMAHLFKNNIIFYHQDTFALEVYKFCDCELKNVLLRY---E-LPEYIA
NKFCLMLHYSICHFEKCSNAFTLLLDLLSLN-----------------------------
-----------------------DCID-------------DTQREL-FDKHRRDIDVQQ-
-LFHNFKLKINAM--L----ININGDNNTT------------------TLIDEKQKNDKK
NLQIWIE------NIENN--YNIATLS------DNKHLPNIFITQFYQNNQQKALNI---
------------------------------------KKKNK---------DFNNDKVNDS
VNITHFTTSVDLSKIRSINVTYCAIFSKKKIIQITCNLHNIFFKRLLAKNLIFLF-----
----------KILHVD----------------------KNI---TTLECYLLKEYAYVFY
HM-----LEAYIRKYKKEIE---EKNTMVIIETSVINIHE-----EILNNVI-----F--
---IN---SIDDNFIYLYENFSNKY------ICLYCNPIVRDVTREKYAVHQIIDLYCIV
EHQSLYEILQKFT-PYYV---IKRIIEYKNLTFYYIHFYIPKYIHLRFFKIISNLIRIQS
KKKL----NEK---FDISNYSILDDLWFDRPCAQILYTSDIQSIDVKN------------
---------------------------------NFKLYIRNYVFCAYITLFNKITPWPNN
NEDATIFSVVYIKAMK--TIVTN-------------------------NLKFYYMNNRED
GPLINIVSVRGIESFAD----DRVNNKCYTNFSCATLNTVLNCPTLVNSQSNDNYL----
>PcFV
---------MNL-IRNRENNQ---LYYFY-ELSHSVDLNASCNGSNVIIVRFDNC---LD
FNEKSTVCQYI----VEHIN-------QQKTTTTTT---TTKKNIFFCIIYTYTTVLKSI
FANGV-DVIIKYRMASIFKDNIVFYPTDDKLFRMYECINVMFHRRLINN---G-LSNRLA
KLFCNTLYNICSDISYCLEHLISI--QLPDGIYEY------PKLIELIRLSKEYNYLE--
---------------------------------------------NDFDTFLMEIDD-E-
-SLKELIAQIEVFFNM----SKIRQFQNSNLIINKFYMNCQQQVLSIKHLSSIQKKNTGQ
LYQRIFI-TRD----L-------------------------EFFNFPQNI----------
------------------------------------------------------------
----------P----------YYNINPTCLVYKCRGILSESIYKLLLNTNLIFAMYNIDL
N-------HWRQLQQQQ--------------------IQPSDSLVTYDFVVLDENLALFK
DYYFKLLRKRTYVKYRDSFRIECEKTPTL-YEDLMMQQQQQRQQQHPYDSDE-----DAG
TTTDDEL-QQLPQRLYLCQKVFNDI---------ERKSFAMNINRKRLRKNDYIEIYICI
RHETLLKLLHICN-CSLR---FIYTQKFINLIFYYVKIELLNIYMTKVYNLVSAENKNHH
SGGG-----CSQPHGDVDDFNPLNVLWNNRPHCQIFYTSDIESINSTT------------
---------------------------------HPKVYIQNCVLYLYLSLYKQYPIMPDN
ITDANTFLVFFIRFMK--SFITN-------------------------EKNIYYIKNIHD
GPLKNIVSVRAIESLID----SKILGKKYN-NKCTTVCTLLNCPNYSGLQNLNNTTIV--
>EfFV
---------MDIFTVVDGRID---LRVIRFEASL--FRN-RFPDDDIQTDKFIFYCDSLD
CI--NNLCIFHIQRLIEPFVVAILNKSARRKLSSLALLPPPPPPPVIVVACDWEVEVIST
FKGGIKVTLDNLNMAYIFPSEETFYISDLIEANAYHLLCIKLKAELLNSKKLHPNIKSIV
GVFCKELYFIFKKNLNLKQK--VFGDLLQDTV-SL-GHVKAERKDEMINSLKTLFDDIFP
EIRLDHDASTASTSAATASTSAATVLQGKQQQQQQQQQQKRNERQNFLQIIENFITNPNS
TESKIFREKIESYLEISAVRSRLYKDTTPKAMMNEIHHKRIQHSLSSKKKVIISENSKNK
TGNDGINKSKDTDTADEPTTTTSRRSRDDEGPSSCKRKKGR-------GSEMKNAATTAA
TTVNNNIFNTAAAT-----------AAAAAAAANNNNEVNNIIFLNGKSD----------
DELLSLANNVN---LLHD---NYLFINALEVAWCDLIIPIEEFVKILNKNVIFGFFIFGR
HATDDSSELWVDDDDNDDNDDAAAKNSNNNNSSKDDAFTRLKFILRVRLYTY-----VYL
SSQLISILNRYDKKIKNQIK----SFSSLVAHGKQVER----VDHKFLTQFKNIEWLYHD
ASIVNMIKNCKHDTFYLFDLASATS-----EKIGNGC----LEINESDKRTDVIDIFYIL
RHDMLLNIFRKMPFFFFK---IRMRPSAFHLKFYYINIYVHKKFTMFVYSMLAEASSLAA
ADVAQR--EHFKNAELYFGKKILLLHWLARPPCTLIYTSEIDSIKDEL------------
------------------------------------IRDRMIMYRYFMESNKKTCPYPFT
VQERLEFVQLTIRYFK--AKMFK-------------------------EPKVFFTKNIHD
GPLSNVVSSRAISSIVD----HLVDDKKYM-CNSVPISTLLNVPSFTDHHKIHDSNSLKV
