# Supplementary material for: Endoparasitoid lifestyle promotes endogenization and domestication of dsDNA viruses
Source: eLife. 2023 Jun 6;12:e85993. doi: 10.7554/eLife.85993 (PMC10259472; doi:10.7554/eLife.85993)
Supplement: Figure 5—source data 1. [file elife-85993-fig5-data1.zip › Figure 1ΓÇôsource data 1/Cluster12.aa.aln]

>AcMNPV
------------------------------------------------------------
-------MYRVL-IVFFLFVFLYIVYQPFYQAY--LHIGHAQQDYNDTL---DDRMDYIE
SVMRRRH--------YVPIEALPAIRFDTNL----------------------------G
TLAGDTIKCMSV-PLFVSDIDL------P-------MFDCSQICDNP---SAAYFFVNE-
-TDVFVVNGHRLTVGGYCSTNSLPRNCNRETSVILM---S-LNQWTCIAEDPRYYAGTDN
MT-QLAGRQHFDRIMPGQSDRNVLFDRLL----------------GR---EVNVTTNTF-
------------RRSWD-ELLE-DG-TRRFEMRCNARDN--NNNLMFVNP----------
-----------LNPLECLPNVCTNV-SNVHT-----SVRPVFE--------TGECDCGDE
AVTR------VTHI------VPGDRTSMCASIIDGLDKST------ASYRY---RVECVN
LYTSILNY--------SN--NKLLCPSDTFDSNTDAAF-----------------AFEVP
GSY-PLSRNGINEPTYRFYLDTRSRVNYN-------DVR-----GQLS*-----------
---------------
>HzNV-2
------------------------------------------------------------
-------MLPVF-VG-TLFVVGLLYFLTLRLDN--SKY----YAYVNKY----------N
LQAKNEKLA--KLINSEGLENLPSLLIDHNSSY---VRQ-------------------HE
DLSKVS-QCAAE-PLFVAPLDP-----KDKTTLLQYNSYCTSRCG-S---LGRMVVVSP-
-SQEFYHINKRLAPGKYCMVDNQ-VKCNPRTGYVVA---DGLGSWVCRSKYPNLFGGTDA
SK-VIACNNELH-----PSTGSILWDNLL----------------NA---PVNAATVT--
------------LDDEN-ELVPGTG-TYRFTCKFNNT-T--N-NRVLPHP----------
-----------ANRFHPINDPCTREVPNAHS-----DARVVFDHDDRGVAVDWHCDCGDP
KVTR------LYNS------DATDNKSTCTPCVNRTTQTDRKL----DISV---HFKCFN
LTSMVTDL--------F---KTVPCKWSDFLSNGTSCN-----------------YLELE
LYETRNF----MTPFDIKYTKVDGVLLN*-------------------------------
---------------
>HzNV-1
------------------------------------------------------------
-------MLPVF-VG-TLFVVGLLYFLTLRLDN--SKY----YAYVNKY----------N
LQAKNEKLA--KLINSEGLENLPSLLIDHNSSY---VRQ-------------------HE
DLSKVS-QCAAE-PLFVAPLDP-----KDKTTLLQYNSYCTSRCG-S---LGRMVVVSP-
-SQEFYHINKRLAPGKYCMVDNQ-VKCNPRTGYVVA---DGLGSWVCRSKYPNLFGGTDA
SK-VIACNNELH-----PSTGSILWDNLL----------------NA---PVNAATVT--
------------LDDEN-ELVPGTG-TYRFTCKFNNT-T--N-NRVLPHP----------
-----------ANRFHPINDPCTREVPNAHS-----DARVVFDHDDRGVAVDWHCDCGDP
KVTR------LYNS------DATDNKSTCTPCVNRTTQTDRKL----DISV---HFKCFN
LTSMVTDL--------F---KTVPCKWSDFLSNGTSCN-----------------YLELE
LYETRNF----MTPFDIKYTKVDGVLLN*-------------------------------
---------------
>CpV
------------------------------------------------------------
--------MLIL-TVILFVLFLFLYYLPLYHAH--QQIHYETVARNQLL---DD--DDFR
ESMQRRR--------YAPLHTLPTVRWHSNF----------------------------D
TIGG---SCFSV-PTLVTTSNT------G-------TFDCTAVCNDE---RAVYFFVNP-
-HDKFIVNGARLVSGGYCTVNSVPRHCNSETSLIMH---S-VNQWTCIAEDPRFYAGEGN
LI-QVAGRQHSDEVLPEEMDKIVLWDNVT----------------GA---PVNPVVNTF-
------------RYSWD-DRME-DG-SRRFEVKCGALDQ--RHNEMFLNP----------
-----------YNEIECLPNVCTSV-QWAHR-----DVKPVFD--------GGVCDCGDV
NMTR------VEHI------DVNDRSSKCAAIVNRLDGVE------RSYSF---RVDCLS
LDTPITEF--------AE--NKLLCPPEIFNQNTDFAY-----------------TFTLH
GVV-PLSGNGIDEPTTGLWRDTRNRVVWN-------SVN-----*---------------
---------------
>DiNV
------------------------------------------------------MDNIFN
KIKTWNWFAIIY-TLLLCILVIYAIYLLLYYSF--KDD--I-ELENEKT----------A
IKLSNNKIQ--NLLNGSGINNIPSLNIVTTN----------------------------P
EIIKAN-ECGNG-PAYIGKTG-------T-------DHDCTQICSNS---SASVINVAE-
-NEMYIYENTTLQVGAYCIIGDR-PQCNMNTSYAMM---T-INSVTCRPRYPELIGGPLG
NT-IVACNNRDI-----IDPQNILWDYKF----------------NE---KFNTFTTI--
------------LSNVD-ETLE-DG-SYRFQCRFNGYDT--RKNQYMAHP----------
-----------FNRFHPIRNYCASGITSAHP-----NVKTIINPET----GTYECDCGDF
NETR------VKNI------DPNDKTSLCSNVSFD-IKDDVKN--RKLMTV---PYRCFN
LFSPISDV--------G---TYLPCPNDQLIRDGSHYS-----------------SVTIP
FSTNTN--ALIEHPEYKSFQSEDFGVLVGT-GEIKE*-----------------------
---------------
>DmNV_mau
------------------------------------------------------MDNILS
KIKSWNWFAIIY-TLLLCILVIYVIYLLLYYSF--KGN--V-ELENEKT----------A
VKLSNHKIQ--SLLNGSGINNIPMLNIVTTS----------------------------P
EIMKAN-ECGNG-PVYIGKTG-------N-------DNDCVQTCSNS---SASVINVAE-
-NETYIYENATLQVGAYCIIGKR-PQCNMNTSYAMM---T-INSITCRPRYPELIGGPLG
NT-IVACNNRDI-----IDPQNILWDYKF----------------NE---KFNTYTTI--
------------LSNVD-ETLE-DG-SYRFQCRFNGYDT--RKNQYMAHP----------
-----------FNRFHPIRNYCASGITSAHP-----NVKTIIDSKT----GTYECDCGDF
NETR------VKNI------DPNNKTSLCSNVSFD-IKDDVKN--RKLMTV---PYRCFN
LFSPISDV--------G---TYLPCPNDQLIRDGSHYS-----------------SVTIP
FSTNTN--ALIEHPEYKSFRSEDFGALVGN-GEIIE*-----------------------
---------------
>Aphidius_colemani
------------------------------------------------------------
------------------------------------------------------------
------------------IDDLPEIVVDFGSYK---PETSV----VGVDDES-----IQE
QQKIKH-QCLTT-GYLLSRENV-------------Y-ADCETICNVK---EATFKYFPK-
-SSNAIIGNKKIEYGSYCVPTDA-ANCNDSTSTLVY---G-LTGWNCLPRI-SAFGGIGG
NK-ILICDGRL-------------QDNGL----------------NIIYDTYIPSNLKF-
-------------NDLYEDKLA-DD-SYRFTCVEK-KNS--FGNLYLYTD----------
-----------FDRLQIYENWCASDIPYSAP---KGEIKWNFQ--------TQNCNCNNF
QTDTT---------------T-QKCMA-CKIGL---------NENSFLLSI--YPQYCYS
EDDTVDITVQRLESLKGSNRLLLPCGSDQL--DS--------EEFTRPRCVDLEVSAFPK
TSPSHNTMKILK------------------------------------------------
---------------
>Eupelmus_kiefferi
------------------------------------------------------------
------------------------------------------------------------
------------------IDDLPEIVVDFGSYK---PETSV----VGVDDES-----IQE
QQKIKH-QCLTT-GYLLSRENV-------------Y-ADCETICNVK---EATFKYFPK-
-SSNAIIGNKKIEYGSYCVPTDA-ANCNDSTSTLVY---G-LTGWNCLPRI-SAFGGIGG
NK-ILICDGRL-------------QDNGL----------------NIIYDTYIPSNLKF-
-------------NDLYEDKLA-DD-SYRFTCVEK-KNS--FGNLYLYTD----------
-----------FDRLQIYENWCASDIPYSAP---KGEIKWNFQ--------TQNCNCNNF
QTDTT---------------T-QKCMA-CKIGL---------NENSFLLSI--YPQYCYS
EDDTVDITVQRLESLKGSNRLLLPCGSDQL--DS--------EEFTRPRCVDLEVSAFPK
TSPSHNTMKILK------------------------------------------------
---------------
>NeseNPV
------------------------------------------------------------
------MLFYFIVITILVLLGIYIFTKPLLDTI--YVIQTAQTKYVDTI---DENVEAIE
KNLAESR--------YVPLENLANIDINNST----------------------------E
LMNGEN-KCFAA-PIRVSNVET------S-------TFDCTTVCENE---SASYFFVDE-
-NDIFVINGSRLSSGGYCSTTALPTKCNRETSIVLY---S-VNTWTCIAEDPRFFAGESN
SV-QIAGRQHSRFILSGYEQYNILYDKLL----------------EN---EVDITRNTL-
------------RTSWD-ELLD-DG-TRRFVVLCNALDV--NYNEMFVNP----------
-----------YNEIECLPNVCTNV-QYAHR-----DVKPDFV--------NGVCDCGDY
SVTR------MQHV------TSGDETSLCANIINESDYDN------NVYKF---RSDCLK
MTDVVSKL--------ETDGVRLFCPPDVFNTTGDAAY-----------------QVEVK
GFA-CRTNNGVDELTYRLENDFGDRLTYIND-RIIS*-----------------------
---------------
>NeleNV
------------------------------------------------------------
------MLYLYFIIVAIIIISLYIFTKPLLYTV--YDVVNVQXEYVNTI---EENVENIA
TTLANSR--------YVPLENLPNININNSF----------------------------D
YATVEN-KCFSA-PVRVTNVES------S-------SFDCSSICDTX---ASTYFFINE-
-NDIFVVNGSQLSSGGYCTTTSLPTKCNRETSIVLY---S-VNTWSCIAEDPRFFAGEAN
SV-QIAGRQHSHMILPGYEQYNILYDKLL----------------EN---EVDITRNTF-
------------RXSWD-ELMD-DG-TRRFVVICNALDI--NYNLMFVNP----------
-----------YNEIECLPNVCTNV-QYAHT-----DVRPDFV--------NGICDCGNY
DETR------MINV------TSDDPTSLCASIVNEADYDN------NVYKI---RTDCLK
MTDNVSKL--------EISGVRLFCPPDIFNTTGDAAN-----------------QVEIK
GFA-CRTENGRDELTYRQEADFGSRLTYLYD-RSSS*-----------------------
---------------
>DmNV_kal
------------------------------------------------------MDDATP
KVRKVNVFAIIF-TLLLCILVIYVIYILLYYSF--DDD--I-KIKNERT----------A
VQLSKSKLE--SLINGSGINNIPNLNIVTTN----------------------------P
EINKSS-DCSKG-PVYIGKTG-------T-------TQSCIQTCSNA---SATVLNVRE-
-NENYIYEQSTLSVGAYCLIGPR-PNCNMNTSHAIM---T-INSVICRPKFPELVGGPLG
NK-IVACNNREI-----NDPQNILWDYKY----------------NE---KFNPITTI--
------------ISSVD-EVLP-DG-EYRFQCRFNGVDT--TKNQFIPHP----------
-----------YNRLHPIRNYCASSIVAAHP-----DVKTVFDTTT----NTYKCDCGDH
DETR------VKNI------DPNDPTSLCSNVSYE-IKVDVFN--RKIMTL---PYRCFN
LFSPISDV--------G---KYLPCPVEQFTRDGTQYT-----------------NTVIP
FSTNID--APIEHPQYSKFRGKDTIVYVESSGKILERVD*--------------------
---------------
>DmNV_tom
------------------------------------------------------------
--MKINVLGTIF-IIILCILVVFAMYLFMYYGF--DKN--L-ATQNEEL----------A
VKLADNKIQ--SLLNGSGINNIPNLNIISTN----------------------------A
SVTTAN-ACGKG-PVYIGSTG-------T-------DHDCIRTCANS---SATVINVAD-
-GETYIYESALLQTGASCVIGAR-PQCNMKTSYAMM---T-INSVVCRSRFPNIVGGPLG
TT-LVACNNKQI-----TDPQNYLWDYKN----------------NK---KFDPLSTT--
------------ITDED-EVLN-DG-TYRFRCKFNGYDI--RQNQYVQHP----------
-----------NNRFQPFRNYCASGIYAAHP-----NVKTVISEDG----SSYTCDCGTY
SETR------VRNI------EPSDKSSQCADVYRHNDTGGVNS--RQIMVV---PYKCFT
LYSPLDDV--------G---KYFPCPNDQFTREGSQFS-----------------SVSIP
YSTDPN--KIIEHPMYKDMSAAGNVMVMKVN*----------------------------
---------------
>OrNV
------------------------------------------------------------
--MNINLIGLLF-TVILCILVLYAMYILLYYSF--DKN--I-KTRNEEL----------A
SKLADDKLQ--ALLNGSGINNIPNLNIITTN----------------------------A
SVSKAN-ACGKG-PVNIGNSG-------T-------TQDCIRTCANS---SASVINVAD-
-GETYIYESAILQPGANCILGPR-PQCNMKTSYAMM---T-INSVICRSRFPDIVGGTLG
TN-VVACNNKHI-----TDPQNYLWDYKY----------------NK---KFDPLTTD--
------------IINSD-EILP-DG-TYRFRCQFKGYDI--RQNQYIQHP----------
-----------NDRFQPFRNYCASEIYAAHP-----NIKTVFNADG-----TYECDCGDF
QETR------TQNI------IPGDKTSICSNVVQS-ETVDVNQ--RSILNV---PYKCFT
MFSSIEDV--------G---KYLPCPNEQFTREGSQFG-----------------VVSVP
FSTNPY--AVIEHPMYKDMSSNASVKVFDFR*----------------------------
---------------
>DmNV_esp
-----------------------------------------------------MDSSIIS
KLLQWNWTSITY-IVLLCILVLYVIYILLFYSF--KTN--I-SRQNEDT----------A
KKLANDKIS--ALLNGSGINNIPNLNIVSTN----------------------------P
IVSKAN-ECGKG-PVYVGTTT-------S-------DRECVQTCANS---TASSINVSK-
-NDTYIYNDTILTSGAYCIIGPR-PLCNMNTSYAMM---T-INSVVCQSKFPEIVGGVYG
ST-MVACNNQTI-----NDPQNYLWDYQS----------------NK---RFDPLTTQ--
------------IQDAN-EILP-DG-TYRFRCHFNGVDV--QQNKYIAHP----------
-----------FNRFQPIRNYCASATFAAHP-----NVKTVFDDDNS---GSYTCDCGNY
DETR------LKNI------HTGNPMTLCSAMSYE-VKNDVRS--RQLLTV---PYRCFT
LFSPISDI--------G---RYPPCPNEQLTREGSQYG-----------------SVVIP
FSYNTE--VPIEHPAYKDFSSSDDVVISSRDI-VVPIADLAN*-----------------
---------------
>LdMNPV
------------------------------------------------------------
-------MY-LL-LVVLSVIFLYIIFKPLHGAH--ARIRDAQAAYDAAL---DERVDLIA
DALRRRR--------YVPMERLPRVNFNTNL----------------------------G
TLNEGELKCMST-PVFVSAFDT------P-------TFDCAHLCDNP---TAQYFYVGA-
-GDKFVVGDQLLEQGGYCTTSSVPRNCNRETSVVLQ---S-LNQWTCIAEDPRYFAGPQN
MS-QVAGRQHAARIAPGQIERNVLFDRLL----------------GA---PVDVSRNTF-
------------RSHWD-ELLA-DG-TRRFEMRCDALDD--HYNRMFVNP----------
-----------LNPIECLPNVCTKV-NYAHP-----DVRPNFE--------TGECECGDF
GVTR------VTHM------DPNDRTSVCVGIVDAFNADA------LSHEF---RVDCIS
LDTPIDEF--------DA--SKPLCPGTAFIQNTDAAY-----------------TFTLP
GTF-PISITGLHEPPHRFYMDTRSRVDYP-------IYR-----PVGPSPLAAAAGYTKA
GGAYKLQRRRSSSS*
>PmNV
MNSNEKMTKAQEQINKLQTQQTNELQNQQTNELQNQQ-TTELQKQQTTKSKDQNRK---N
LKPTLGKYFLLI-LSTLIIFIFVFYFVVLKVNP--AEY----TKYLLTL----------N
DQSKNDTLM--DLNNANTISNLPEVILQSDG---------------------------ND
NISTLT-DCKNK-IKYLGEVN--------DSKMKQYRDLCKVTCG-G---SGELLVVEG-
-DSDYIYNSEFVKAGVYCTVK-P-TPCNFNTGYAIA---T-VNSVTCRSKYPRMFGGANA
SD-IVACNDENH-----PSTGSVLWDYAN----------------NE---VVDPLTVN--
------------ITHED-EKLP-DG-SYRFRCKFNET-K--MQNPYIAHP----------
-----------IDRFHPIEDVCNHSIYRASY-----S------VHAEVGEKDWSCDCGKF
EETR------VTHV------NPNDDKSTCTSCFFDKK-E-------NTYKI---PYLCYK
DSSPYTFA--------T---TMVPC--IEYSDMGNFCN-----------------TVSFE
VVSGDSENKFEFTKP---------ETQHLNANLLSTDFE-----LV*-------------
---------------
>HgNV
------------------------------------------------------MD---D
LKPKLGKYYLLI-LSIIIIVILLLYFVLLKVDP--AEY----TKYLVKL----------N
STAMNRKLL--ALNNANTIYNLPNITLQTNN----------------------------T
DLDNLI-DCKNT-LKYLGPYV--------EDALKTYDNLCKSSCG-G---SGELLVVKT-
-DRDYVYDNEFVKVGVYCTVD-P-KPCNLNTGYVAA---T-INSNMCLSRYPRMFGGATA
AS-IIACSDEKN-----PSTGSVLWDYAN----------------NE---AVDPTTIV--
------------MTHED-ETLP-DG-SYRFRCKYNET-S--NGNPFIPHP----------
-----------VDRLHPIKDKCNDSIYRADY-----S------VHANVTDTGWTCECGDF
STTR------VKHL------NAGDPQSICTSCFREVRDG-------NMFKV---PYICYN
KDSPYLYA--------K---HNQPC--ISYDRHGNSCD-----------------AVELK
IDVIDREKLFIN--T---------KLPNLDENELSTKYE-----VYRH*-----------
---------------
>GbNV
------------------------------------------------------------
----MDKFQIFF-VIMIVLILIWMFYILCYYSF--DNN--SIQKKFKNT----------L
KKLYNGPLQ--SLLNGSGINNIPNINIISTN----------------------------P
QVQQAN-NCAKG-PVFINSEFK-----ID-------NLDCIRICVND---SAKAIKVEE-
-EESIAFDNSFLSPGSYCIIGPR-PECNTNTTIVLM---T-INSVTCRSKFPELVGGKVG
NT-IVACNNSII-----NDPKNILWDNKN----------------NK---PFNTYTTK--
------------LTNVD-ELLE-DSSSFRFTCKFNGTDN--LGNKYIESP----------
-----------LNRFHPMKNYCTQTIYKAHP-----DIKFVLQGD------NFICDCGNY
EITR------VKNI------NENDKSSICSNVSYTITDSDKKD--EKILTV---PYNCFN
LFSTLDDV--------G---NKFPCPGDQFTRQGSQIA-----------------EVQIH
FTENPN--ALIENPIYEFLSNKGFEVLDNYYIV*--------------------------
---------------
>DhNV
----------------------------------------------MNLKKITMDV---D
KSNTLGWWYMVV-LSLIIIFIIIFYFSLFNIDI--SEY----SKYVLNL----------K
SDVYNKPLL--ELLTGNTLVNLPNVIINTDT----------------------------E
YINNLQ-KCKNG-AIYLGPDN--------G---TDYSYLCKSSCG-G---VGELMTLGD-
-SDEYYQDGEKLDSGVYCILN-P-PKCNMNTSYVVA---T-VNSTICKSKYPNMFGGPTG
GE-IIACNNEKY-----PATGSELWDYAN----------------NE---VVVPTTVV--
------------MTHED-ERLD-NG-DYRFQCKFNET-G--MGNPYIPNP----------
-----------MNRFHPLTDKCNSTIYRASY-----D------VHANVTDDAWNCECGDF
SETR------VKHL------DANNPKSICTSCYFEEVITDLTK-VLRKAKI---PYLCFN
QSSVWSDA--------L---KMPPC--LDLPEQGNRCE-----------------TFEVE
YRKDKIEEDVPYPKFGHDYGVCTRDFLRMDINTIDPDYVSEQLLPYKQYH*---------
---------------
>CuniNPV
------------------------------------------------------------
--MQIPPIFPLVVVVLVVLLIVLAIAGPLGEAA--VIMRREQLAYANTV---SERRELID
DTLSRRK--------FVPLELLPNIQLNADF----------------------------G
TLDGET-LCFQT-PILVGTVRQ------Q-------NFDCSIVCNNV---TAQYFFVDK-
-TDRVVVNGDVLSEGGYCTVNSIPQSCARNTSIVLF---Q-LNQWNCIPEDPRMFAGVAN
MV-QVAGRQHAHLIRPDQIDRNVLVDRLL----------------GV---PVDITRNIF-
------------RQSWD-ELLE-DG-TRRFVVQCGALDI--NNNPMMVNP----------
-----------FNQIECLPNVCTTV-RNVHP-----DVRPNFL--------TGECECGNE
NVTR------VTHI------NPNDRSSMCASIVDRFNPTD------NSYTF---RIDCLS
ASSPITRA--------TVDKIQHLCPPDVFTSNADAAY-----------------SLTLH
GVQLPENQQGFNSMTSRQEQEMRERGIQMNH-KPDPKLR-----TFGPNHPN----FPR*
---------------
>Fopius_arisanus
------------------------------------------------SLFIFLLISKNI
GMKNFNWQYTLY-VATLAIILAFTLSILLYVDF--DQS--L-LDHDTAL----------I
AKLQKGPLE--DLLNGNGINNIPELKILTTN----------------------------E
GVTQAN-KCSKR-AIRVDSFTP-----PT-------DDECVNRCANT---LATALTVEK-
-NDHYISDENLLEPGFYCRIGPK-PHCNMKTTIAIL---S--TPLICRPKFPRLIGGPVG
RT-IVACNNINI-----QDPFNRLWDYST----------------NE---PVRVDTTI--
------------IINED-ELLS-DG-SYRFRCKFYGVDV--KHNKYMEHP----------
-----------FDRFHPIRNYCAALIFAAHD-----DVKHVWENN------QFRCDCGDK
KTTM------VSHI------DPNDPTSQCSSYSAE-IKTDVKN--RMKITV---PYPCFT
IHSPIEDV--------G---RYFPCKAENFHGEK-FME-----------------NIELT
YSHRHD--EPIAHPFYEDFPISTRIAVRK-------------------------------
---------------
>GpSGHV
------------------------------------------------------------
----------------------------------MIFIGNFTLEYIESGINAST------
--------------DFDGFGQLPPISTT-------------TNSQIDC------------
----------SN-GYYLGPNEM------S----I-IEAKCNIKCQD-ADDLYQYKYIDE-
-DSKIIINKKRLKSGSWCIPKPL-AKCNLNTSYAIR---G-PSTYQCISAFPELLGGTTG
NE-IIGCAPHHS-----------FVDLKD----------------NIIYTKYIPNNLIM-
-------------NDLE-EQLE-GG-EKRYKCFYDDKRYTPLD--KLG------------
----------IGSRFDLEINACSSFEPHGNNYY-DPV--------------NKCCKCDYN
QVVG---DGYIKPSIIE-KVNVSPLCSKCTSGYQVIDEDNPQDGSRHGVSV---GIDCVD
PANAPYFQ-----T---IMPGVLPCGTVTLLKIRQDNQNLPDDQQITSGC--QRSLVMAS
NTYSPELLQRVLDGDYGNKKKR------Q--------KE----KQLKI*-----------
---------------
>MdSGHV
------------------------------------------------------------
--MNNTPSILIPYLVVVLIVILFLFVQPLIVLVVTWWKSNFSDEYLRQNLPYAT------
--------------DISGFAGLPDIKRG----D-QLLGQAASGGQETC------------
----------EN-GFYIGMTQM------A----D-VD--CTSICNATSSKQFTYRYIDS-
-N-NIVVNNRYLRKGGWCLPTSL-ARCNLNISTAVK---S-LGKYECVSRYPQLLGGPYG
ND-IVGCAPNYE-----------FDDNLR----------------KLTYTNSVPSTLVIG
-------------GDLD-ERTP-DG-EYRYTCNTRNKQFASFGDHRPD------------
----------LGNRFQLFYDSCNFFDEGGQT-----V--------------GSKCKCSSS
QRQQ---SSVIKPLFNDQDTSTEPICSQCTSGYEIVDERLPQFGSKYGVSI---GVNCVD
PVNIEYYK-----TQHIEMNGVIPCGVQTLLTLRNSN-----DESKKYGC--QRALINAT
NTYSPEMLQHING*----------------------------------------------
---------------
>AmFV
------------------------------MVLQTVEPGTGIKPK--------PDTPARF
TPITLQVGMIVFLLVLVAIAVLL-------SRALPGFSRDMYSRS---------------
-----EDLSSAFVQPGLNIDNLPAVKIDYGAYK---PSENT----GDEEETGGN-DPEES
IAERRI-RCLTR-GVYLGEQNQ-------------Y-VNCVDYCRISSEEEVRYVYLSS-
-TQQVIAGRTPLSPGAWCLPTAA-ASCNLNSALVVY---S-LNGWLCIPKT-DALVGEGG
NK-IAVCDGSL-------------WDNAL----------------QTRYDGFIPANLYF-
-------------NDFYEDKLS-DG-RYRFQCLPNLKDD--IKNKYLFSP----------
-----------FNRFHLLQNWCVQNIPFAKE---TSV--PDFK--------TGKCTCDPP
YGQLD---------------N-TQCTA-CRVGF---------DEQTFTFNL--RVQPCFS
VRDYISFL-TRLRNQMWPDEILRPCGLDENESTT--------EEVTRPRCVVQKVGVFSP
VAPSPNTMRLIRSKIGL*------------------------------------------
---------------
>ToNV
------------------------------------------------------------
--MQISVLIILF-MTIILIIGAVYTMAIFNYDF--KST----FEYVNKM----------N
LMFQNKNLA--NLLNANSLGNLPSIKIQTNN----------------------------S
EIQRMN-DCQNG-PIFLGSVS--------D------EFVCKRICG-S---AGQLLNVKT-
-GDEIFSNGQKLVEGAWCTVN-K-PNCNLNTTYVRA---T-VNNVSCQTKYPFIFGGETG
NR-LVACNDARY-----FNVENILWDNLT----------------NT---RVTSNT-K--
------------LQSEN-ELLP-DG-SYRFTCKFGND-E--NENKFIEHP----------
-----------SNRFHPVRNYCTKELYRASY-----D------IQPT---SDGKCDCGDY
NITR------VRNK------IPNDDTSTCTACYDEFNEADSVL------TI---GTNCVT
INSNITQL--------Q---KDTVCTPSKFITTGNLCE-----------------NIKIN
LKYDDG--KFPFHPYSDKLLGMRKRAENFTI*----------------------------
---------------
>CiBV
------------------------------------------------------------
-------MYIIK-IIAVFSIFIILYCSALRIST--SEY----YEYYNDL----------K
ERVKNKQLA--QLMNGQLMDNLPNINLFVNN----------------------------H
HDSDLM-KCTSTNALFLRDVPDNLTEADVVTNNHSYDSQCQKICKSG---SAKALVITDV
EKQEVYMNNTRLNPGIWCVGD-R-PQCNLRTTYAVI---TASGDIVCRSKFPDLFGGPTG
DK-VIACNNHQY-----YNRNNKLIDNRT----------------GQ---PVDPKTVY--
------------IDKNK-PM------SEQFTCEFGRD-D--YGNYYIKHP----------
-----------LNPFHPFRNPCAVKLTNTDL-----KASDMFNPE------TGECDCTKL
GSIE------LRNA------LADNKRSTCTGCRNEFQ-ADV-----KMLQI---ESECFN
MNDPAVDA--------R---HKLPCFPDKIKSNFVRCD-----------------LIKLG
MQPMEKF-----------VD-SRNKLI-EFEGQIRADA*---------------------
---------------
>Harpegnathos_saltator
------------------------------------------------------------
---------IV--LMFCAIRGLYFYAFR--RPRIDAISRDLVAWYDDDGE--SAGADDAS
RNGRRDRAMRLHRAMNVGIDSLPRVRFV-GNRP---PRLSRRRREIDYKAAREI-DNERD
LVLQRN-ECLTH-GVFVCADDD-------------Y-VDCRSYCGATD--GVEYRYYDR-
-LGALLNGRV-ARTDGYCLPTDA-AMCTENTSIAVY---G-SIGWCCIPQT-RAFAGEGG
NR-IVVCNGRL-------------LDRAT----------------GKIWIDHIDSTLAF-
-------------DSIDEPLPN-NA-GFRFVCPPGMRDE--RDNDYVAVP----------
-----------FDRLFLLSNTCLSLIPHADE---SI--APKFE--------ENTCECGDT
TRYNE---------------RLRTCVPDERAGTDD-----AFDARTLQSVIRDNGEPCIE
AWMTVSQT-------RGLLDEPRMCGVERADSDL--------GVA-GVSYQRAYGALFDR
AVPSPVAMLMSRT-----------------------------------------------
---------------
>LbFV
------------------------------------------------------------
--MSLIFKIIF--IYICIFLYLYIQTIP--FNNISNLNTKIKKQLEKI-T--SDNNNNNS
EI------------LHSNI---NNEKYVFRNNT---LET------IYTGMEIKNKRNCEK
NSLFKN-NIINN-DNFSCSNEC-------------NNNGSEYYFKK--IFKKKSLYYDS-
----------YKQSGTHCIKYNI-ENCNLDMNRLFFDE-K-ENKYICLSKYNFLFGGKYG
TK-IITCNGKL-------------IDRKE----------------NVIYHNYIPNDLNI-
-------------IDID-EKID-NN-TYRYECLEQ-KDL--LNNTLINIP----------
----------QYLRFYFMQNYCTSLIPNTSN---LS--LPNFS--------TSTCENSEN
--------YNLHHF----NDNVKNPFSTCVSEFAENT-SSTNKGGEYATSI---NNSCIG
PGT-PKQF---------WNKLHVPCSESALE-NG--------YCE--------KSILLAT
TTYSPLTLHEILIKTQKTENV-------N--------F*---------------------
---------------
>PoFV
------------------------------------------------------------
-----MNKLIY--IYILFCTYLLFISIP--SIQLFTYSKKLQQSY-------TTGNNDAS
RVSINEVQ---KKKSHVNL---CGQKYKITDNE---SAN------VNCNAICYND-NDHD
DANIDD-NVING-GG------G-------------DGGGGDDGVGV--LDKYTYVFYND-
-TNN----PFKLERGGYCLNSNL-FHCNKLISDLII---K-NSKIHCISKYPELFGGEYG
NE-IIGCNGKL-------------LDNLT----------------NKIYEKYFPNTITTT
TTTNDDNTIIPPFDDIN-VKMT-NN-KFRFQCHTQ-RDI--KYNKYIKTP----------
-----------FNRFHVIKNVCASLIIDAPD---YI--KPNWL--------DGTCKCYPN
DQPNNSDDGFIHNL----HKNLLLPCTSCTHGYN------LYESNQYAYAI---NRPCIS
VDT-VSYL---------WKHLLFPCAKQTIESND--------DCE--------KGMALIT
TSYTPELLKKIVNIK---------------------------------------------
---------------
>PcFV
------------------------------------------------------------
--------MIIIYLFLV---FLLYVIVPLIFNI--LIRGKV-----K---NAIT------
--------------DEDKVNKINHLNTN----DFNNLEFQTTNRFNKC------------
----------EN-GYFIHELNT------T----QVGNIDCTNICGT---TQYSYQIIY--
------KKTENIAPGGYCLPVYY-NKCNPSLNHITY---I-DNELQCISKYPELFKHVDG
VDYIIGCNGR-------------LIDYKL----------------EREYIDTVPYNFKIT
--------------DIN-E-IY-RE-KYRFDCSVKTDD---LNNDLIE------------
----------RFNRFDLIRNYCGSFIENFDNELIDTEARNSKY--------QPLCKLR--
AKHG--NESLFKNL----KGDVDLPITTCNSIWGR--GTAYVQGSQHSYNI---AHQCIT
HHTPN----------SLLNHLIFPCPEIK-------------FNANTRHC--QYAAIMAS
NSYSPMSLDLVFGNQPEDDDDG------S--------FA----KTYLPPRPPK-------
---------------
>EfFV
------------------------------------------------------------
-----MWRIFI--GCIITYGVLEFYLLH--VRKI-------ADEFKIEGAKKSGGSGKHK
RK-----HEQTFYDEETALDYLPILKENYNLKDVIYVGQSSRPRHINCNLETREGSAAND
AD-------------KLDKNND-------------DGGD---VALSQKIKHYSYVWFGT-
-DTK-LGHNYFHRNSSYCINSEL-LGCNTFASDYVSNRAD-PNTTACIETYPEIFDNRGR
VK-SEVCNNQGY-----------IYDSKKKKNISVLDYPITAEYIKKYYSCFSPADAAAA
AAAAAAAPVEP----------------------QYFMDK--IGNKLIPRPAPSSLDIAGT
TAAPTSTTSTAAAPLYFMQNFCSSLIAQCGDDATTLRFPPNFK--------TGECEMNGV
ESDR------LKHL----FDISHLPFIECSSNTLEWQASNNGPAENFAFGL---SRPCYD
VKTTPESL---------WPFIRIPCSPQSREKNS--------FYE--------VAEVLIS
NTKSPLALEYIVSQ----------------------------------------------
---------------
