# Supplementary material for: Endoparasitoid lifestyle promotes endogenization and domestication of dsDNA viruses
Source: eLife. 2023 Jun 6;12:e85993. doi: 10.7554/eLife.85993 (PMC10259472; doi:10.7554/eLife.85993)
Supplement: Figure 5—source data 1. [file elife-85993-fig5-data1.zip › Figure 1ΓÇôsource data 1/Cluster150.aa.aln]

>AcMNPV
---------------------------------------------MRNAAGLFMIIEP-D
KAVLLCARRAYRSANAPA------------------------------------------
----------------------ADMNDTFLEKISIPRGHRD-CCDAKVYETAVREFVEET
GRFF---DSAFIYKLPFTLQWKDD-GVTYKYLIYVGVVRGNLI-NVNAKPNTYTV-----
----------------KLLP----------------------------------------
-----GTF-----GNDYRIML-------------------KPRRF-NCE------IARSL
AIVPLNKYFNYMND-KQLITYDYSNYIEFFDFVRSVKARFDNRQLQDFFYATLKKIDNDA
PQ------KLH---------------ALRRV*----
>CpV
------------------------------------------MVKRGKHAGLLLITED-N
KAVILQANKSYNENINKN------------------------------------------
--------------------LKYNKHIPFVEKLSIPRGKHD-VG-EKDYETAVREFIEET
GLVF---DKVFVFNEPFVLEWQDN-CKMYKYVMYVAFLAGTLY-YLKKRPNSYNI-----
----------------KLKG----------------------------------------
-----RRE---CDKYEYKVDL-------------------LKQRFRTHE------LVRRL
ELMNLGKYISYMES-KQLSTYKYSNYEVFFDYIYTVKRLYDAGTYDYFFQLDLMWYVESE
RYNLLCY*----------------------------
>Platygaster_orseoliae
------------FYKCNICNVL-----------------------NINKAGLLVVDES-F
KVNLLYRRYPYGSNNGRKYGFFQSEDPR--------------------------------
---FLPILES--------DDVPQLFEKKYWERLQVVRGNKK--AHESSLGCGLSEFFEEM
NCHL--YGKGYLSKKKNTLQWTDC-DTMYKYSICI--LRVSKI---VRNFSSREI-----
-NFVMNHDYNK-------------------------------------------------
------------------------------YEINVRYVKKKCADTRSITRKRMYFLSFK-
--LAISEYSFYINRTLNEFKNNISNYPDLITFIVQFVHDVKQNNF---------------
------------------------------------
>PoFV
------------------------------------------------------------
------------------------------------------------------------
-----------------------------------------------------------M
NCRL--YGKAYLSKKKYILQWTDC-DIVYKYSIFI--LRVSKI---VRNFSSREI-----
-NFTINHDYNR-------------------------------------------------
------------------------------NEINVRYIKKKCTDVRSITRERMYFLPLK-
--LAVSEYSLYINKTLNEFKNNISNYPDLIKFISQFIIDIKQSNLKNIIR----MNF---
---------Y--------------------------
>LdMNPV
----------------------------------------------MRCAGLFLIVQP-D
KAVLLCASRSYCGHVRHT------------------------------------------
--------------------SRSVDATNFLEKISIPRGKRD-GRDIFDYETAVREFIEET
GCVF---ESAYVYRAPFVLHWQDA-GVTYTYSIYVGVTVGAALKQVAREPNTFCV-----
----------------KLQR----------------------------------------
-----GRAA-AADQNIYRVNI-------------------EKRRF-NNE------IARRL
YILSLDRYFQYMNE-KQLVTYDSSNYLDFFIFVRAVKREFDSGETLNFFCLSLQLETLAA
GLDERKRDKWRPPSSARPNYVAATRQALREIGTIV*
>LbFV
MTRSNLHNEYNNICRCSFCIEKNV-----------------------CRAGLLVINDN-K
ESFIINRRQSYN--------ETYLNNWR--------------------------------
---------------------TCNN-MFFWEKIQIPRGKSK-KN-ESLLECAIREFVEET
GVIL--LGNGFLYKKPFILYWIDD-NKRWEYKIYL--LYWNTD---SKFNSSNFL-----
-KVKK------------IFH----------------------------------------
------------NDDNFQIT------------LSNDKYT-SKKDIKSIERERKLFYNTK-
--LHICDYIKTLNNVLRNNEHIVNNYYDFIKHVFTFLKDINNLHSNNFFYTSIY*-----
------------------------------------
>DFV
-------MKLKQLCTCAFCAVNSKTTTDKCIYQPKQKCNITASLEFVNSSGLLVIDSL-Y
NLYILMRRYPYNINNCSNKNEITSRNWR--------------------------------
---------------------NDNQVCNYWEKFQIPRGRVK-KN-ENFLNGALREFFEET
SCIP--LGPGILYDEPFLLKWYDC-GKEWRYYIYI--MFTSEV----RFLKKDNV-----
-KIET------------IHN---TTTSDTNTK----------------------------
--------QLVDVEENVDIY------------IN-NYVL-GNGLNKSIRNERELFYNRA-
--MDLFTYKKNMLKILYNNPHVESNYKSLINVVLSFVNNIKEHNVCGYYKTYSIIK----
------------------------------------
>PcFV
--------------------MKSKM---------KRQSVFFADIVKTHKAGLLVIDDK-L
NVYILERFFGYNNK----------------------------------------------
------------------------YSEYFWEKIQIPRGTIEPKNDENLLMTAIREFTEET
NLHYNLNSKCFLYKKPFLLKWND--PDEYSYLIYV--MYIKNL---LIPSLEQ-------
-RFEFK-----------ILK---NT-----------------------------------
------------DSEMVI-----------------RQIE-RKNNLRRIKNENRFFNLKV-
--LPVCKYNSALLQILRKNKNIMNNYYDFLEYLYKILQKITVLDKINSHKDFYSVTI---
---------V--------------------------
>EfFV
-----------------------------------------------MACGLLVFDRY-C
RVHLLIRKNAYNSLYDSAKEVAIRTNWRSSKHRNDHHLNRGDGGGIDNDNDNDDDDVENK
INLFENIIKDTQKVYGTSFLRDIDLEDFFWEKIQIPRGQKK-YN-ESDIECAIREYIEET
GNCF--FGRGHLYNKTFILRWTDG-PRTWQYKIFL--MYVENV---RRADNFIVD-----
-RFETSYDKKSNTLSLKLFNMKHPTASAIIKNKTSNKYNISNYCRGGRG-----------
----SGGGGGNDDDQMFKNYQKRSNRLKNMNGSNCKYFG-KLNKIKSVLHERSMFYNIT-
--TSIDIYNGLIKNVCDQCTCIKNNYPDFFNFIQKFQEIVKNKNY----IDSTRVKF---
---------VHV------------------------
>Aphidius_colemani
---------------------------------------NNIFFKSMKRSGLLVIDKQ-G
NVYLIEKKKPYNN-----------------------------------------------
---------------------SEIINEMYWEQIQIPRGIMN-YDDESLMHCAIREFLEET
NLKP--QGLGII-SKPFRLKWIDG-HITWIYDIYI--LLIHNL---LSLNNIPQI-----
-KLKTKNKKLI------------------LA-----------------------------
----------KSVEKNFKI-----------------------KRKISISFEREQMIMKK-
--IQLNNYTKYLYGALKNFPNIENNYVDFIKFINLFVKIHVQFKSYEYLQQNGNIYF---
---------N--------------------------
>GpSGHV
------------------------MINCNCDYKAK----------IKYGSGVFIFEKTTA
SVFILKRTLPYKNS----------------------------------------------
---------------------IISDNNTFIEQYSLPRGKYLSKN-EPTLICGIREFMEEC
GVFF---KKFEIFPKTFKLWWHDPINIHWEYEISIIIVYINDI---FTFNESYCSSLLNI
IRTELNNYYP-----L--L-------------KYNDDFKVINYYKSKKCISLDLNKIIKN
GYLKNVKFQNHDNDNIFKIIN-------------------KNNKSTSSTHARV-FENIEA
YLVKIKIYFILIRKQLKL--YHSSNYIEFLNFISKKIWVNIKT-------QTKPVSH---
---------WEV*-----------------------
