# Supplementary material for: Endoparasitoid lifestyle promotes endogenization and domestication of dsDNA viruses
Source: eLife. 2023 Jun 6;12:e85993. doi: 10.7554/eLife.85993 (PMC10259472; doi:10.7554/eLife.85993)
Supplement: Figure 5—source data 1. [file elife-85993-fig5-data1.zip › Figure 1ΓÇôsource data 1/Cluster133.aa.aln]

>AcMNPV
-------MFASLTSEQKLLLKK-------YKFNNYVKTIELSQAQLAHWRS--NKDIQPK
PLDRAEILRVEKATRGQSKNELWTLLRLDRNTASASSNSSGN-MLQRPALLFGNAQESHV
KETNGIMLDHMREIIESKIMS-AVVETVLDCGMFFSPLGLHAASPDAYFSLADGT---WI
PVEIKCPYNYRDTTV-EQMRVE--LGNGNRKYRVKHTALLVNKKGTPQFEMVKTDAHYKQ
MQRQMYVMNAPMGFYVVKFKQNL--VVVSVPRDETFCNKELSTENNAYVAFAVENSN---
---CARYQCADKRRLSFKTHSC---NHNYSGQEIDAMVDRGIYLDYGHLKCAYCDFSSDS
RETCDSVLKREHT----NCKSFN--------LKHKNFDNPTYF---DYVKRLQSLLKSHH
FRNDAKTLAYFGYYLTHTGTLKTFCCGSQNSSPTKHDHLNDCVYYLEIK*--------
>NeseNPV
---------MELSITDINILNK-------YEFKNWAKCL--------------------N
RPDKGDLQVIEKNTRTQSNSEWWHKLRDSRITASTGKTNNH--VYSNESMKYGLQQESMI
HQSCHI-IAYLKNIFE-MIM-KQRVKWYTNVGLFISVNGYYCASPDGLIITEKND---KY
VVEIKNPSSYQNVNQ-DDIIRQ--YFYKKRDVCVKYTGLKFDV-QNKSFYINKKHEHWRQ
IQRQIYCTGAQGGLYVVGFNNAANFLVVKVVKDVEFCAELCKNELSTIEKIRNKNKY---
-IEYCNYMYEYVRLSTFKH----------TFIDADILAFLGFYHEHGIVKCIFCKYETNQ
TCLHDIIQSHMK----IDCIVNHNKLCTTSNVPCFNEKHKLYV-------SFNKRWSTYG
FSNEQKQKATNGLFKDN-NNDVCFVCGFISTD--IDNHFTDCKYKLYFDYKHL-L-I*
>NeleNV
---------MEISEDNLKILRS-------LEFKNWAKSL--------------------R
QLSDADSLIVEQCTRTQAANYWWNKLRDGRLTASLGKISKH--VVPNSCMQYGSTQEYKI
NTSCDI-QAYLNVIFM-KLL-CTPFRWQTQVGLCISKYGYYCGSPDGIITIATDK---SY
VVEIKNPFSYSNWSC-KQIVASHDKKNKNRDVSIKYTGLKLNL-KTLEFYINDKHEHWRQ
IQRQIYVTNAIGGLYVVGINNATEFLVVKVNRCDAFCRDLRTKECEQIENFRLKNRY---
-ITFNNYVYETNRFISFKT----------NDAYAEKLSFLGFFVDGDKIKCAFCNFVAVY
TSYHEVINKHKSV---AQCKINSNKLSHTSNVPDLQPKHPQYN-------TFEKRFDTFD
RKHDCMEKAKKGFFLFD-DSLICFTCGCISTD--CVNHHANCKYCLYLNYSQL-L-T*
>LdMNPV
MDVDNDNNVGRWTPEKREILQK-------YNYDAYASRVR-----------------STE
GLSREEILHVERHTRGQSKNALWNALRLDRRTASGCSPEQGA-PRQNAAMTFGLRQEEQI
KLDESV-VNELRALVERELSPARATAVVLECGLFFSRRGLNSASPDAYFVMSTGG---FV
PVEIKCPFSYKDTTV-EQMRSG--LGARRARYRVKHTALSVNVRGPPVFVVEKTDPHWRQ
MQRQMYVLEAPMCVYLVKFKDSH--VSSAVRRDEDFCRREGDSEERVLAMHVAKNLN---
---RRRMALYTHRLASLTTGARNDPAFSRTPEQLRALAASGLYYDYGHLVCVSCNGRFET
SAPPARLTLEHRC----GANRGG--------GGVEELANKKFA---DHAQRLRSLLRTGG
A--APVELARQGAFCNAAGALQAFCCEAERVCAAGVVHAPACAYARLLRAYDPPAVV*
>CpV
MAYELAVMEDVMSDVQLELARK-------YSMQNYVRTLTL-----------------EH
KNSREEILQLEEATRGQSDNLLWKLLRINRDTASGGSSYCGG---ENVAMEYGLRNEKKL
KKDNIVM-GIIVERVEEKLN-KKVVAQVLECGLFLSDIGLYSASPDAYFVLDSGE---LV
VLEIKCPYTYRNDTF-QSVLQQ--LDGR--RSRVARTALKRVSKQPLILKVEQRNLHYRQ
MQSQLYVTGAVMAVYMVKFSDMP--DIHFVERNEAYIKGLADRERMKLEMYVKENKR---
---NKVMSIERERVNSFRG-------SGYAREMVERLAREGLYCWCGNVICYFCGQQFEV
DNKSIEEVLGEHK--VEQCDRTN-------NVSAVRVHDNRYLNVFDRINNLHTVVTTL-
SSVERRQLAKKGYYYDG-NRLVLYCCGGETTH------KPECHKGQQ*----------
>CuniNPV
---------MSHSSEQRGVSSTPPNNGPPWALSTESHTLPIPH-QIINFETFQQRTFNGV
RLTDIERREVEIHTRGQNTNPLWNMMRIDRITASTGRAGSSINISGKSQIQHGHLCEAAF
KEDPSN-VEMLRWILITKYG-LQVEDINLYPGGMLSRHGSMVASPDGFVTATRRGVRYNV
VLEIKSPSTLKNISLWDHYNAQ--FGPKKRKTMACKTTCLTWSRTSPHFVVRTTHPHYAQ
MQRQIMCAEAQAALYIVQSHKTI--NMFWVAEDEGMVAAIRKADQDVMERKMRENRRYYH
AMNLNEMADYRKVLKSLDPL-----RAKMGDQWCREMARDNVRLEGQTLRCRYCRMCTRL
DNLDNILSKYKKLLHESSCTRVP-------------LEPNR*------------------
----------------------------------------------------------
