# Supplementary material for: Endoparasitoid lifestyle promotes endogenization and domestication of dsDNA viruses
Source: eLife. 2023 Jun 6;12:e85993. doi: 10.7554/eLife.85993 (PMC10259472; doi:10.7554/eLife.85993)
Supplement: Figure 5—source data 1. [file elife-85993-fig5-data1.zip › Figure 1ΓÇôsource data 1/Cluster71.aa.aln]

>PmNV
------------------------------------------------------------
------------------------------------------------------------
-------------------------------------------------------MSVRY
VNSN---WKEWL-SQ-VPDTPKSNYLYITDWQVDG-------------------D--DYF
GVGINKMT-RKLEKFKV-------ANLSSGLYV-WALNQQTLKEL---------------
----------LVNFT-I-----S-DITYVKQNTEYMNNH--------VT-VLDDIMKSG-
--RYQPKWKLFKL----------------HTTSFN--------ESKSLHYSI--------
-SNS-----------------------------TGF--LQHIAVLGQWNLSTF----MMM
EFHVK----G--M-----------DYI---------YGKYINERLQ--------YLENI-
----ESNFN-LFTTVYDIETVSNYD-HRIPTGNFFADHIMSVTFIKGT-------EIITL
FNIPLTFDHQLDA-AKSII---------------DKISA-KDYY--------------KM
ETRTTLVYNTEWDLLAKLFEL-------------------FESIDEAYICLGYNSRNYDM
PFLLTRAIYLGMPQV---SKFYY--------------------------------VNGIL
SYGMNMIHVDLNQVL-----VKYFAQELSSFSLKNVAKA-LLE-DDDTQKVDFNARNLRY
IYQFMIESGHLNN----GKYDNVLC----------------R----QP------------
-------------------------NPWSISLDIMAKYNEMDCLVVLALWDKLQYEHFIT
YASRVFFLP-LVRLGL--SKLNEYLSTNMIYEGLQQNTIFAHHTNSSL----TMN---SQ
--MMYTL-----------------------------------------------------
------------------------------------------------------------
------------------------------------------------------------
------------------------------------------------------------
------------------------------------------------------------
------------------------------------------------------------
------------------NIENIS-------------------S--------------DA
NKAFHGGFNERK---NRGCY-HE-VHAMDARAYYPELISGMNLSHE-TASLLRIKDLKLI
ARGCTN------FDESFKIMKFCTHKAINQNIKPPSTTCENIINAIASAAYVHCMVDNCP
TIKFED-------LDKYNDMDKVVVLH-KT-HRGILS----KIIEQRNTLRNIAKSSKKE
ISSHIDACQTLLSE-YKLKNRMGSNK----------------------------------
---------------------------------Y---------NDDEEEEIS--------
----------------------YSDDDDNND-----------------------------
----DNEEEISYDDYDDDDEDDMII---N-------------------------------
----------------------KVYSIED-------------------------------
-FKI---------------------------------------PKD-----------KHT
EEAVYMVTKHIRLLEKKDFNKFE---D---AIKSLELYIEDLKLEFTRLNSHYRNMKLLN
NSIYGLLGASY-----------GTIKAKNLAAIVTMLGRHFIVEASRIGNM-------I-
-------NANMIYSDTDSVFFS-----ISNAIV--------KNS----------------
-----------------------------------------------ANRIISGVNR--L
NANV--VLNDKVYKDMFVLG----------KKTYIAT-------------CNDMIFSRGI
N----KNGPNLWKTM----MDRFY-----VQFIKNRESLNFSGVYDILFD-MYMDTYKLL
YDN---------RNAIL---------RLVSIRTRES------------------------
-------------------------YKMN-TVVTKLIDRISLEKPDYKFDS---------
--------KVY-------------------------------------------------
------CFYRIFGD--ISNTHLALDIEM-DDT--PIE----------------EINLYKF
YSNIVSTYYLIFAYAIEQTNQEKLGYVIKYPMQEF--NKANKYSFIKALA----------
--AIKEMPTRDNDK--------QPT*----------------------------------
------------------------------------------------------------
------------------------------------------------------------
------------------------------------------------------------
------------------------------------------------------------
---------------
>HgNV
----------------MFV---------------------------------GN------
------------------------------------------------------------
----------------------------------FLS-------------TMVQPHYCKY
DNNS---QQSYL-DA-IPTLDNNDFLYVINWLVDE-------------------STNYYY
GIGISKD--MRLCKFKL-------QNVSSGLYV-WCLDEKLLKDL---------------
----------LCNLMSV-----C-TIERYNPNVTYYNNS--------VN-IFDSLLNKE-
--KYDKNWKLYKI----------------HTESFK--------KSRELYKLI--------
-FAN-----------------------------KPL--AEDIAILGQWSLSTF----LMM
EMHVR----N--K-----------KFI---------YCTYINRELE--------VKENE-
----DTLLDKVPTVVFDIETVSNFD-HRLPLGNYIADHIMSVTVVIDD-------ELFTL
FNMPVTNDEDLST-TVKLV---------------NTVDS-SKYY--------------KI
KKRTCYAFNTETDLLTKLFGL-------------------LEGIGGPYICLGYNTRGYDM
PYLLTRSIFLNLPQT---KNFYY--------------------------------LNGIL
TYSTNMIHVDLNQVI-----VKYFTQELTSFSLKNVAKE-LLEEDEDTQKVDFNARNLRY
IYKYISDHNSINK----GMFTSTMC----------------Q----QH------------
------------------------HTDWEVTLQTLAKYNEMDCLVVLALWDKLQYKSFIQ
HTSKLFFLP-FERCTL--SKLNEYLSGNMIFEGLQKLTIFGVHHDKQI----IAG---KK
--FIMTI-----------------------------------------------------
------------------------------------------------------------
------------------------------------------------------------
------------------------------------------------------------
------------------------------------------------------------
------------------------------------------------------------
------------------NSDNMA-------------------SSS-------ATDDAES
STSYGGGFNFRL---CKGAY-PT-IYAMDAQAYYPEQISGSNLSHE-TSSIISVSDFLTI
YKHIDN------SLDNYLILKFCTHKDMDFKYD--SKSISKIEQSVAPFAYINYMRDNCP
TLQIED-------IKKCKPTDKLVIIN-NS-KKGILS----NIIEFRNTLRNIAKENKKI
VKNHIDTVQSILVD-FQLNNDKDEEM----------------------------------
-----------------------------------------------EEEDE--------
----------------------FADS----------------------------------
-----------------DDEDDDNN---S-------------------------------
----------------------ENYSIHN-------------------------------
-YYI---------------------------------------PKK-----------TSQ
SDEEYLVTAQLELLTKEQFNKFD---N---KLEAVRDYLLHLQKEFIRLNSHYRNMKLLN
NSIYGLLGSSY-----------SMLKAKNIAAIVTMLGRMHIIHASQVGNK-------I-
-------NGSTVYSDTDSVYFD-----LSRARI--------SNP----------------
-----------------------------------------------NTHIIQTVAS--H
NNHV--MLNVKIYKHTFIMG----------RKTYIAM-------------SGDTIFSRGI
N----KNGPLLWKYM----MDKLY-----YAYIVKEEELSSEGVLGVLMQ-MYCETYNSI
KSN---------KEQVL---------RTIGIQSRED------------------------
-------------------------YKNE-TPVTKLIDRITKEFPTYVFGS---------
--------KLS-------------------------------------------------
------CFYKLIGD--SSNIHYALDFEL-SST--SIR----------------DINLFKF
YSNMTMTFYSILSYAIERTVYRNHNIVFKYSHLTY--KKINKVAYLKFLE----------
--TIDKED*---------------------------------------------------
------------------------------------------------------------
------------------------------------------------------------
------------------------------------------------------------
------------------------------------------------------------
---------------
>Leptopilina_clavipes
------------------------------------------------------------
------------------------------------------------------------
------------------------------------------------------------
------------------------------------------------------------
------------------------------------------------------------
------------------------------------------------------------
------------------------------------------------------------
------------------------------------------------------------
------------------------------------------------------------
------------------------------------------------------------
--------------------------------WK-ERD--KQLTEKYQRQFHPNYRE-LN
I--WVESYDTEMELLESFIQLYSRGQLLQALVHN---------SRAKHFFTGHDIIKRDM
PFLLRRFKWHQMHQH---VEDYVTYDVSSL---------------------GFDSESIIV
KFHRNAYFIDSYRIF-----QQQHL---SL-------------T--SPREQEVNPLLVRI
YYILGIMLQD--EREER--------------VLEFL----QQITKSAFGEK--------F
TVPLDQLPRNVHNCLTKGN--LNINQLDVYPFNDFLANNIENCKFVLDLWQKFNYPKLFS
LITQIYPCN-LEKALQ----------ANVTT---RIKIAFDYIAIKYRQILPAGDFSSIG
-----------K-------------------------------KRRYLFHSRLNESLIY-
------------------------------------------------------------
----------------------------------------------K----SSQIYENLV
NGID----FIHPNRE------------G--------------------------------
------------------------------------------------------------
-------------DDCVEIDDSRYQ-----------------------------RNVD-K
------------------FFLQVY-------------------TEHP---VVDLVKYKST
KKKYPGAAVIVF---PGI--YRT-CFQIDIISQYPNILLGKQIFTD-AVDICTAGSMQKI
LTDS---------------------------------------------STFRE------
--------------TFSSWIRTDCIQIYQAED-N--------------------------
------------------------------------------------------------
------------------------DTFASYLKDFSFDN-F--------------------
--------------------------EKGKIVGQLI------------------------
------------------------------------------------------------
--VNVDI----------------------------------------------LMN----
------------------------------------------LSSEQPLLIYCPDGRSFL
NHFTSHLLKLRKSLH-DHQERGT-----------------NGEN-LPILETMEKFIKRTV
NSVYGLFGLVH----------------IPVAAIITMFGRKILIFASKFLPVLTL-QLLMQ
HLKIWHWFHSVCQVDLLSDVEV-DFNDGMLRI---------------LGEKFNSCLVNSL
SSASGRGK-FRTTC---QLLLEHFSV--NF------DTIFENTSRN--------------
DPIFNETSISLLRLRCLLDGQTSVQVLNETRGQIQRIL--------NDIDCENKDYIQDI
F----NALPLALRNC----VFDCDT-----------------DGL-QFVNTFQLNGKLIL
ELLNDEIG----KVFQM---------DNIIFREKQH------------------------
-------------------------AYV--FSLAKKKYTTFDFDPICGSTF---------
-L--VKNQQHV-------------------------------------------------
----IYIDNCCVKHVGYQKNALPCFKYL-CNYVAIIC----------------LLIHRGK
AL-----------------------------RFYK--FREIVWSVFNYLE-CLA--PGE-
----LYVRVKLNN-------------RQRKDSARG-RFINKYTQTY-------NGVLRAV
YVVNGDKFCEK-SF---NDVPLITSTGRKHLERLVLLDDYVWNVKHQRNNANSDKMQLHY
GFFLRNFGNIWYKQYCLSTSGKES---------NC---GSQELRSTVSIINQYFDDW---
------------------------------------------------------------
------------------------------------------------------------
---------------
>Leptopilina_boulardi
----------------T-----------SASGEKCIWLLNVLD---DDR-KTIGIEYYDL
QNH---------------------------------------------------------
---------------------------------------------------NVVQINTCY
HFSVFCLISPDYKIQFFKMLFETFDESIHTIGDSN----------------------LRL
ECYPNTLL-----DCLL-QVNQSERLIQYDLCI-IKCISLKASRSIHQFLKNN---IKPY
YQLCDSHETSYIL-MMHLFLDVN-TIQ-------NEHPYINNST----------------
------------------T-----S-I-TFRLKFL-------------------------
----------QSKI-PTKFYNE-----KNGFGYFDT--TRIFVTNGLYILNI--------
------------------------ETL---------RLTLFS--TN--------TTEL--
-------YKLLPIISFNMETITDNM-IDIPSGCFENEKIISYVLIATHLENTVICVNY--
LRFLPGQLI------DEKN-EIG-----STKWWR-ERD--KLLIENY-RQLFPNYEN-LE
I--WVESYDSEIELLESFIQLYSQGKLLYALVNN---------CKAKHFFIGHSIIKY-I
PFMLRRFKWYQMHQH---VEDYVTYDTVSL---------------------GD--SQIIV
KFHKNAYFIDLYRVF-----KQQHLATKLL-------------K--FDVSQNLNPLSIRI
YYILGTLKN-----------------------VEFL----QKIATEM---------NSKF
SISLKKLPQNIHNCLTKGN--LNITQLEIYPLNEFLINSIKNCSTILNLW--FNYQKFFF
NITELYPCN-LEKALQ----------ANTAT---RTKIAFDYNSFKYRQILSANNFSFIG
S-------S--K-------------------------------KPRYLFTTHLNESLLF-
------------------------------------------------------------
----------------------------------------------K----SMEIHSKY-
---------------------------S--------------------------------
------------------------------------------------------------
-------------DNFIEFDNERYK-----------------------------KNIN-E
------------------FFLQLY-------------------EQYP---CVDLIKYKST
RKKYCGAAVIAF---SGV--YFN-SIQFDIVSQYPNILIGKQLFTD-SVDIISAGTLQKI
LKT-----------------------------------------------EIYE------
--------------NFSTWLQMDCIQIFIAED-K------------------------YS
------------------------------------------------------------
------------------------DNFAFYLKNFSLND----------------------
----------------------------TTIVGQLI------------------------
------------------------------------------------------------
--TSIDV----------------------------------------------VMK----
------------------------------------------LSSEIPLLIYCPDSQSFL
NNFLRHLLNVRKNLQ-NQK------------------------NGKLIFEVGQKFLKTTV
NSIYGLFGNLH----------------IPVAAMITMLGRKILIFAMKLIPIIIL-KILMQ
HIKICYLFHCTYNIDLVHNSND--VNSEMILK---------------IGEKF--PFVNSL
LSLNKREN-FSKTC---KLLLTHFSL-T---------TLCENIET---------------
ISVFNETNISLLYQRCLLDGQISVRHLLETTKKLENQL--------NNY--ENNNYIQKI
Y----NELPLAVKNC----VFDCDT-----------------DGL-QFMNTFQIDSKLIL
QLLNDEIV----NVFQL---------DNIIFTKKEN------------------------
-------------------------DIV--FSLAKKKYTIFKLNPICQLKF---------
-L--HEQNKNV-------------------------------------------------
----IYIDDCNLQHVGYQNNELSCFNYL-SNFIAVIC----------------ILIYQNK
C-------------------------------HYK--FRDIIYSCFNYLE-NLS--PGE-
----IYINIQLNQ--------------LNVNSARL-RFINKYTQIY-------SGELRAV
YIVKESLISN---K---NDVSFLEQASLNNLEQLILLDDYIYSKKYQENVENHEIMQLHY
GFFLRPFGKIWYKQYCLSTNNKVHNCN-----NAN---NFNEM-NTMLMINQYFDDWFSK
------------------------------------------------------------
------------------------------------------------------------
---------------
>PoFV
-----------------------------MSQTKLFWLLNILD---TNE-ETLSAEMFDL
TKLI-------------------SINGTTTNTIATTTTIDNTAA----ITTTTTTTTVSC
NGKNN-------------------------------------------KKITKFILLSKY
KYSIFFLLAPNYKRRMFDIL-QTFDYIIVNIFDSN----------------------VKF
GCVPNSLL-----KVLLASFDGAEKFIYYDLIQ-VSLRDKRSFSKLWNLLNAN-GRNVNY
FYLIDTRDYHVML-TLTILLQKL-TKQ-------ARHIWKC-------------------
--------------------------D-FPKLTFL-------------------------
----------KSIF-TKKPLRN----IEEIKEIFNP--AKYYAPCAIYAYRD--------
------------------------E-----------SLHLIS--TE--------CDKV--
-------FRILPIVSLDIETISDNM-LAIPYGTNEHERVSSYSLVVEWQGLTVIVIQY--
VRMFAIG----------------------EKSWH-QLD--TQLVDALKVKLGFDKK---P
CEIFVRSFANELELLQSFHYWYISGKLLQILTGY---------VNYPHILTGHNIIKYDL
KVLFTRFIWYKLNNL---LSDITFSKI--------------------------DNNITLI
RFARYSYIVDTFLLF-----KNHNLAFVGNLSLKELSKT-YLKEDGLASKMDFDSVAIRA
GYILSNFFYTI-TYNNGN--GNSSS--G---DVQKYETLIRGICAHLFKLTARDEEYDSI
NVNIESFPVSVRKRLSYDNDERNAKKINVHTIQEILEYNIVDCLCVLALYKKFNLITKFQ
SLLQIYPSN-FEITIH----------ASPTV---QARHCFNYHAITYNQIIATNIQTIAH
F-------D--NVERNIIGIKY--------------------EDAQYVWFENTPR-----
------------------------------------------------------------
---------------------------------------------------ALNSLHQSL
KRITDCNNYDGDAIG------------NSKNDVSFT------------------------
------------------------------------------------------------
----ADATINSNGNTNIISN-DGVSSGGGGGGS-------------SGS--NSAEEERYL
------------------NVARGA-------------------VQLP---LFSSIRNVFT
KKKFPGAMVYSR---IGF--YDN-VVQFDVVSMYPSIIIAKKLNTD-SVDMISCGFLSQL
VENATNGGDTTT----------TTTATVNNENNI-------------YDIFDRL------
--------------NFNRLLQTEMLILLIGEE-IVKNDDDDAIV-----VGASKK---KK
------------------------------------------------------------
------------------------INYEFFANDFTINY----------------------
--------------------------DKYSIIGRVI------------------------
------------------------------------------------------------
--RNVDE----------------------------------------------LKM----
------------------------------------------YPQTQMLLIYYRESNGFL
QYLLQDLLHQRQYIQ-RQMEECL-----------------SKNNEYNILDAKQKSIKIAM
NQVYGIYGNIF----------------PPLACATTLYGRKILLYSIKFISVLTV-D---V
CIKIFRLFQIKNNNLLSVASSS--------------------------------------
-S-SSSSSLKITKC---DLSNVKLSDYFELKDYDDCDNLLPINSDKLLKTYNKLLNKCPD
FIHWQDCDVTPLYQRVILDATDRVSIIEYSLKSLSSSL---------------SIDCNHI
W----NSLPLIFRQL----IYDADT-----------------DGF-QYSNIFHLQLNYLL
KELNKNLCLHINGYRND---------NSLSFTVKTM------------------------
-------------------------ASV--CALTKKKYTIYEKVLSRSD-----------
-------DIFP-------------------------------------------------
----FYIKNARIKHSGYEKNSLPCFKRM-CTFVAALC----------------YCIKCIY
DD-----------------------------N----------------------------
---------NNNN-------------KQQQQRQRQ-QFHKLYNI----------------
------------------------------------------------------------
------------------------------------------------------------
------------------------------------------------------------
------------------------------------------------------------
---------------
>Platygaster_orseoliae
------------------------------------------------------------
------------------------------------------------------------
----------------------------------------------------KFVLLSKY
KYSVFFLLAPNYKRRMFDIL-QTFDYIIVNIFDSN----------------------VKF
GCVPNSLL-----KVLLASFDGAQKFIYYDLIQ-VSLQDKRSFSTLWNLLNAN-GRNVNY
FYLIDTRDYHVML-TLTILLQKL-TKQ-------ARHIWKC-------------------
--------------------------D-FPKLTFL-------------------------
----------KSIF-TKKPLRN----IEEIKEIFNP--AKYYAPCAIYAYRD--------
------------------------E-----------SLHLIS--TE--------CDRV--
-------FRILPIVSLDIETISDNM-LAIPYGTNEHERVSSYSLVVEWQGLTVIVIQY--
VRMFAIG----------------------EKSWQ-NLD--TQLVDALKVKLGFDKK---P
CEIFVRSFASELELLQSFHYWYISGKLLQILTGY---------VNYPHILTGHNIIKYDL
KVLFTRFIWYKLNNL---LSDITFSRI--------------------------DNNITLI
RFARYSYIVDTFLLF-----KNHNLAFVGNLSLKELSKT-YLKEDGLASKMDFDSVAIRA
GYILSNFFYTT-TLGGNSSSISSSN--G---DAQKYETLIRGICAHLFKLTARDEEYESI
NVDIESFPVSVRKRLSYDNDERNAKKINVHTIQEILEYNIVDCLCVLALYKKFNLITKFQ
SLLQIYPSN-FEITIH----------ASPTV---QARHCFNYHAITYNQIIATN------
------------------------------------------------------------
------------------------------------------------------------
------------------------------------------------------------
------------------------------------------------------------
------------------------------------------------------------
------------------------------------------------------------
------------------------------------------------------------
------------------------------------------------------------
------------------------------------------------------------
------------------------------------------------------------
------------------------------------------------------------
------------------------------------------------------------
------------------------------------------------------------
------------------------------------------------------------
------------------------------------------------------------
------------------------------------------------------------
------------------------------------------------------------
------------------------------------------------------------
------------------------------------------------------------
------------------------------------------------------------
------------------------------------------------------------
------------------------------------------------------------
------------------------------------------------------------
------------------------------------------------------------
------------------------------------------------------------
------------------------------------------------------------
------------------------------------------------------------
------------------------------------------------------------
------------------------------------------------------------
------------------------------------------------------------
------------------------------------------------------------
------------------------------------------------------------
---------------
>NeseNPV
--------------MGMVIKKSIF----------------------------E-------
------------------------------------------------------------
------------------------------------------------------------
-------------------------KLIYDSK-FLSTIRPQIN----GKPSPANDSE--F
H-ISKNVV--WRITRITAIE-DDEHVH--KLVF-ALSTT--LSE-------TIPTTI-CA
YIMK-------PRLYMWQRC--------------FC-NNIPNSV----------------
---------CFRNCIKMKYLMAPGVKG--YE-NTI--------NVYKVYRK---------
---------------------QTRVLDDFLTTPMRLCHQYGITEGCYVTFRHDMYIKEIP
-----------VL-------CQLND----------------------------FIIVKE-
----NVQEIKTSVLAFDIEVRSP--SGRFCNAKKIDDEIISISLVMKRVDDVTLRF--CL
IYRQNAVFSTL---------------------Q----D---CD--------------T--
NGTLVILHDSEKEMIETFLNC--------------------IELMNPDFITGYNSSNFDI
PYIRDRMKILN-----MGNLFVRRFGFQ-----------L---E----VKFG---NFFQR
FRKVPAINIPLYAYHDTILSVNNLR--LDNYRLDTVARF-LLNE----NKIDLPFWELNR
LWECG-------------------------------------------------------
------------------------------EIDNIIKYNVYDSELTLKVFLKLDVTNVSY
SMCEIMK-I-STESLN--EGIMKKLTGLVFDYAINNVNVI------DNETIPDPY-----
------------------------------------------------FLLITDFYVCK-
------------------------------------------------------------
-----------------------TKQDTKV------------------------------
--VENTMSFHKLK-----------------------------------------------
------------------------------------------------------------
------------------------------------------------------------
--------------RQPVPYKVIE-------------------KY-----HPVKLCNADG
KFVYTGGDVMQP--RRGV--FEN-VGIFDFEGMYATRMIKDKICET-NIVITE-------
------------------------------------------------------------
----------N-----------GDVYRLTHQ-----------------------------
------------------------------------------------------------
------------------------------------------------------------
------------------------------------------------------------
------------------------------------------------------------
------------------------------------------------------------
--------------------------------------------------------IGVV
DKIVADLKQRRTDLK-KILKTLKS-----------------DTFEYKMLHIFQNTVKEIT
NSMYGWHATNC-----------KIL-----AAEITRLARNKLYDAQNKINNH--------
----ISNNYTVIYGDTDSCFVHVKNIDNPVYH----------------------------
----------------------------------------LKLLEKE-------LND-SW
NGDAVIELENFCVKI-IL----------YQKKNYCFLT-D------K------GVFKDTI
V-TKRRNKPLMARQSLEIFLKHFLQTSSFE------------ESMFK-----------FI
DYIKKI-T----EVLDV-----KLYTSSVQYSEGK-------------------------
---------NSHASYC-VDLLKKHANQTIPHDGERIDILYIKNN----------------
------------------------------------------------------------
--------------STVIKEKC-LPLEM-FDAS--KY----------------DIDFTKF
CEDHIKPFMVMFGTLLN--------------DKQKFIVE-NYEKIFQLITKSRTRCYM-V
KGTKFDIK--------------YTDNKSITQ-----------------------------
------------------------------------------------------------
-YFH*-------------------------------------------------------
------------------------------------------------------------
------------------------------------------------------------
---------------
>NeleNV
--------------MLTYVSNEVF----------------------------Q-------
------------------------------------------------------------
------------------------------------------------------------
-------------------------ELLYDKN-FVESIQPIVD----GETAHNGRGS--F
S-IPRTVV--WRITRITPIE-DAERVN--KIIF-NLTTN--LSK-------HFPRNI-CV
YVIQ-------PKLHMWQRC--------------YC-NNFANGR----------------
---------CNRNCIKMKCLLAPGVDG--YE-NTI--------NVFKVYKK---------
---------------YG----QTRTLDDFLTTTMRLSHQYNITEGSYIRFEKDITVDKLP
-----------IA-------CDLSQ----------------------------FVIVSD-
----NVQEIKISVLAFDIEVRSS--SNRFCDATRKEDEIISISLVLKNVDDNILRF--CL
VYCPNVKNNIE-----------------R---K----N---IS--------------V--
GKTLVILHNTEKDLIANFFTC--------------------VELLNPDFITGYNSSNFDF
PYIQKRMQLLK-----MGNLFFRRFGFQ-----------L---E----VKFG---TFFQK
FHKVPSVNIPLHAYHDTFVAVGSLK--LDNYRLNTVAES-LLNE----QKIDLPFKEMNR
LWGIG-------------------------------------------------------
------------------------------EVGDIVRYNIYDSELTLKIFMKIDVINVSY
SMCDIMK-I-STDSLN--EGIMKKLTGLIFDYAIKNTNCV------NGKKVPDPY-----
------------------------------------------------FLSINDFYIIK-
------------------------------------------------------------
-----------------------NRSNDKS------------------------------
--QENKMCFDRLK-----------------------------------------------
------------------------------------------------------------
------------------------------------------------------------
--------------RTKMPFSAIK-------------------KY-----NPVKLCNSDG
KFVYLGGDVMTP--VPGV--YEN-VGIFDFEGMYGTRMIKDKICLS-NVVITD-------
------------------------------------------------------------
----------T-----------DEVYRLTNK-----------------------------
------------------------------------------------------------
------------------------------------------------------------
------------------------------------------------------------
------------------------------------------------------------
------------------------------------------------------------
--------------------------------------------------------TGVI
DKIVNDLKIRRSELK-RAKSKLKN-----------DMKTSDVSFEYKMLDISQNTVKEII
NSVYGWYATNC-----------KIL-----AAEITRLAREKLYDAQNQINNY--------
----EPNYFKVIYGDTDSCFIHVINCDNPVDQ----------------------------
----------------------------------------LKILENK-------LNA-SW
NGDGVIEFENYCVII-IL----------YRKKNYCFLT-L------E------RVFKDTI
V-TKRRNKPKLARQSSDILLRTYLNTRDII------------KGCQA-----------CI
TYLQNA-M----SEFNP-----SLFTSSVQYTEGK-------------------------
---------NSIASYC-VELLKKHSVQTLPHDGERVDILQIVNK----------------
------------------------------------------------------------
--------------ANTVKEKS-LPLEM-YDPN--VH----------------TIDLIKF
CDDNFKTIMTMLINLLP--------------EKRNLLID-EYQKIFKLITKSDMRCCLVF
KKGEWDIV--------------YSKSQDIRS-----------------------------
------------------------------------------------------------
-FFK*-------------------------------------------------------
------------------------------------------------------------
------------------------------------------------------------
---------------
>Leptopilina_heterotoma
---------------------------------KCIWLLNVLD---EDR-TTIGIEYYDL
QNH---------------------------------------------------------
---------------------------------------------------NVMQVSTCY
HFSVFCLISPNYKKPFFRMLFETFGESIHMICDSN----------------------LRL
ESYPNNLL-----DCLL-QVNHSERLIQYDLIV-IKCISLKVSICIREFLKSN---LKPY
YQCVDSLDTSYIL-MMHLFLDSN-TIE-------YEHKSMDK------------------
------------------A-----T-I-PLRLKFL-------------------------
----------QSKI-PPECYRNNDHSMKKAFSYFDP--TRIFASNGFYIFNL--------
------------------------DTL---------RLTLFS--SN--------TADL--
-------YKLLPMIAFHLETMTDNM-VDVPTGCSEHEQIISYILIATHMEQAIICVNY--
LRFLSREQQEIFGKENPEN-NTG-----SDEWWK-ERD--KQLSDKYQRQFLQNFQE-LH
V--WVESYDSEIHLLESFVQLYSQGQLLQALVNN---------SKAKHFFTGHNIIKYGM
PFVLRRFKWHQMHQC---VEEHVTFDVHSL---------------------GT--ESIII
KFHKHSYLIDSHRIF-----EEHLTT-NLM-------------D--LPNDDTANPITVRI
YYILGITLQY--NRDDK--------------ILQFL----QQIAKNAMTIN-STSGQMSS
NISLHELPRTIHNCLTHQN--INIPNLQIYPFDNFLTQNIQSCKSVLDLWEKFCYPKLFS
LITQVYPCN-LEKALQ----------ANVET---RIKIAFNYIAIKYRQIWSANNFTTEP
-----------K-------------------------------KFRYLFHSRLQESLIY-
------------------------------------------------------------
----------------------------------------------R----TTKIFHQEN
DDFTQCEIYPNYCIN------------Q--------------------------------
------------------------------------------------------------
-------------DERIEIDDSRYR-----------------------------KNFH-Q
------------------FFHEIC-------------------TQHP---VVDQVEYKSK
KKKYAGE-VIVF---PGV--YNN-CIRIDIISQYPNILIGKDIFTD-AVDICSAGSLQKI
LTID---------------------------------------------STLRE------
--------------NFSSWMNADCIQVYAEER-Q--------------------------
------------------------------------------------------------
------------------------KGNFASLRDFSFSDSN--------------------
--------------------------PAGQVVGQLV------------------------
------------------------------------------------------------
--INIEV----------------------------------------------LMQ----
------------------------------------------LPFEIPLIIYCPDSRSFL
TNFLQQLLKVRQCLQ-GEISTLV-----------------QDKENPSLQTATQEFVRITI
NSVYKLMENIQ----------------IPITAITTMFSRKILMFTSKILPVIIL-ELLFQ
HLKIWNWFYSKHQIDLLQNLET--FNDDIMED---------------NFNPIQVHIVGSL
ISTKGREK-FTRTC---KLILEYFSI-TSF------DTICENTSTNE--------MRI-T
HQILNETNIRLLRLRCLIDGQTSVRNLSDTREQLKNLL--------NEIGDQNSNYIQEI
F----NNLPLAIKNC----VFVSDT-----------------NGL-QFLNKFQLDGKLII
ELLNNEIG----KVFEL---------DNIIFSKKEY------------------------
-------------------------AFV--FALSNKMYTIFDLNPLEKVTF---------
-L--K--NQYV-------------------------------------------------
----IYIDDCKVQHVGYQA-ALPFFKYL-CNFIAQIC----------------LLIHEGK
TL-----------------------------RVYK--FGEIIWSVFNYLE-SLP--PGQ-
----IYVRVKLNR--------------YKIDSGRR-RFSEKYKETN-------NGILRAV
YIVNGSTVTKQ-SL---NNNPFTLSNSKNHLKQIILLDDYIWSVQHQQNVGNSNNLQLHY
GFFLRNFGKIWYKQYCQATNNMDDEIK-----SGS---NLKELGGTASIIDQYFDDW---
------------------------------------------------------------
------------------------------------------------------------
---------------
>DmNV_tom
----------------MYS---------------------------------GNKEYFEL
KRQL------IDE-------AKAKLDK------------------------------LPT
ERSNGY------------------------------------------------------
--------------K-SNQSMPNGLTFVYEWCDNG-------------------QDILGY
GCDSNGNA-----CCLR-------PNIVPGLFV-ISSDTVILKHV---------------
----------CAI-YGFKI---------IEYDIDYETNN--------FT-SWEMLQDYN-
---ACKPGKLVKI----------------LTNTVA--------NADRLYKKF--------
-KYN-----------------------------SLS--YRYVGIPQYFNIVTQ----IMF
EIILNRNALNYA---NKLPFDYSIPNT---------VMEWFDENLN--------AYKNY-
------SRPNVPTIFYDIETVSSDA-HRVPTGDDAHDILFTVSIYHSHT-----NVLYTL
IYMPLQLSSR-EM-EELI-RKDG-----YDVVPNKSVD-------------------SAN
CTNVLECFASERQLLTRTMKL-------------------LTLKPKLHFMCGYNSLGYDI
KYLLTRCAFFNIE-L---DKFIW--------------------------------REG-Y
CFGTEQLHLDMFRII-----LMRYR--FKSYKLDDVSRE-LLK----DSKTGVNAVNLRY
TFFRMYKYNRY--------FTKEE------------------------------------
------------------------SDYEKPSVRDTLEYNNADTLLVHKLEEKTQCIPFLI
RRAMDCQVP-LTSMNTNYNKMQYKLWSECFVVGLSLKMFMSTFKSTKATIKCPISSAYSP
N-DMIDVPLNLSENLNSGASEV--------------------------------------
------------------------------------------------------------
------------------------------------------------------------
------------------------------------------------------------
------------------------------------------------------------
------------------------------------------------------------
--------------------QNSM-------------------FSR---------YETEK
KASFPGGANFCL---GEYNA-DN-VQMYDYVTAYPILMDRKNISDE-TTTILPASVLAIL
YPKIQN-------VCEFKTYDYMAHNGSTKTETI-----------ILYYQYIYDGLHCGG
EFPFTL-------EELTKRHDSPVIVIWEG-RRGILS----RIIAHFSAVRAVTKLKRKT
LDEIYGILIEKKNDLITQKLLMDATSDDDDDDDE--------------------------
-------------------R--PNNENDIDGDDFGFDDDYIETEDNFGVE----------
--------------ETCDDNFGIEESDDNFGIEES-------------------------
---------DDNFGIEESDDNFGI----EES----DDNFGIDE---NCD-----------
-------------DD-------DNFGIDD-----CEVG-------------------AAE
NLKVG-------------------------VA----------DSQTTEQNELFANLPPIV
GRIIKMF-GNMCFIDDDELNKEL---D---PMSTVTKLAELIALERSNVGNSYDLQKSIV
ASIYGCVGKMS----------------IVSAAVITSMTRSTLLASAQFCRS-------L-
-------GHKILYIDTDSIMIS-----GCTE-----------------------------
-------------------------------------------------DLSSELNR--R
YPFM--EMEMKVARKCMFVK----------RKTYYKV------------E--DGSFKYGQ
N----VNGPNAWREC----IEFFY-----NR----DTITTNPDIYQAFYD-FFMQTYKKL
TSFDSVTP----EFLQC---------FTQTIKTKDE------------------------
-------------------------YKTM-TVAKKFKNYLAEKYQAIAGAN---------
--------KHS-------------------------------------------------
------IFYYLDNSV-L-LPCLRPDLDI-KSVDD-LR----------------FVNLFKY
FQNMYTTIFNLIKFHIRKNNE---PYNVTLSSKYV--LLLMLKGFLDAYQ----------
--VTFSRKAAKM-------------HVNIDDDAEK-IFTDPIHTEVLNQEDSL*------
------------------------------------------------------------
------------------------------------------------------------
------------------------------------------------------------
------------------------------------------------------------
---------------
>DmNV_esp
----------------MYT---------------------------------GNREYYAL
KRQL------IEE-------SKLKISQ------------------------------LPI
EKSACRKN-------DSTTIDASAEQSMNDDSSNIRISANKRRKLNILSLITNPKSKLKH
KYEK---IDD-S-KI-YNKNSPKGLTFVYEWLDYG-------------------VDILGY
GCNSDGDA-----CCLN-------PNIEPGLFV-VSANLNVLREV---------------
----------CAL-YGYRI---------EIYQITYISNN--------FA-IWDLFSNYD-
---IARECHLVKI----------------FTNSFD--------EAMRLYSKF--------
-KYN-----------------------------PNT--YKYVGVSQYYDVTKQ----ILF
ELLIRRLSAQKAQ--NVEKLNYSVPET---------VMHWFDENLN--------IYTEY-
------EPPNIPIITFDIETVSDDP-HRVPTGDAAQDILYSVSIHHTNT-----NILYSL
IYLPLSNMTSEKM-SNLI-VNDA-----YDVVPDKNVD-------------------DSN
CINKLECFNNEYDLLVRTMQL-------------------LTLGKKLHMLVGYNSISYDI
KYLLLRCVFYNIF-I---DKFIW--------------------------------REG-Y
CFGPEQIHLDLFRII-----VMRYR--FKSYTLNDVSRE-IMK----DSKTGVSAVALRY
TFFKMLKYQKF--------ITHEE------------------------------------
------------------------SNDHLPSIRDTLHYNNADTLLVSKLESRTKSIDFII
RRAMACQVP-LSAMTTNYNKMLYKLLNECFVVGLNLNIFLTTFKTHIANILCPIASSYSQ
TDDLIDITLDLSDKLNANDCSFIACNAIASPNENSSMVQSN--NQTHQQYNENSTNIYAN
TNHTS-------------------------------------------------------
------------------------------------------------------------
------------------------------------------------------------
------------------------------------------------------------
------------------------------------------------------------
------N--NI----NNSDNLNIN-------------------NNH-------RYNTTDK
KKKFPGGANFCL---GEYNA-DN-VQMYDYVTAYPLLMDRKNISDE-TLAIFPASILLNL
YNRMVK-------HHEFKTYDYLAHSGTTKTETI-----------ILYYQYIYDDLYCGA
EFPFCM-------EELHRRQDSPVIIIWEG-RRGVLS----EIVAKFNATRAKTKIMRKT
LDEAYTLVEEKINILIEQQQMMAELMQTHIIDDNTVNNTTDDDNNDDDINIFGLSDTEND
DTTTTDQENNNLNVFGFDDINESINDDDDDFGNFGIDDDGDDDDDDNNNNKDIEN-----
---------EKITNIENDGAFGIDDDDDKYIENEKITNIENDGAFGIDDDDDKYIENEKI
----TNIENDGAFGIDDDDDDDKYIENEKITNTENDGAFGIDDDDDDCYDNNIK------
-EINIEKNNNN--DDDDN---GGAFGIDDTYDDNINDDDDDDINNIETISTDDYKENSNG
KFIIYSKKKLISYYLY-LLFTGKSKITSKTLTAA--DASAITPPPATIINENNPFGFEFV
NEYITVYENQMCVINDELLSKCL---D---PIKILTTILENIALERSKIGNSYDLQKSTV
SSIYGCVGKII----------------HVIAAGITCMTRNALLASAQYCRK-------L-
-------GHQVLYIDTDSIMIT-----GCTE-----------------------------
-------------------------------------------------DLSSELNR--R
FPHM--EMEMKVARKCMFVK----------RKTYYKL------------D--DGVLKYGQ
N----VNGPEAWRQF----VEYFN-----NQ----THLTNNDDIYLAFYT-WFMNVYAKL
MTYTSVNS----EFLSL---------FTQTIKTKSE------------------------
-------------------------YRTM-TVAARFKEYLSHKYPAIAGAN---------
--------KHK-------------------------------------------------
------IFYYLDNTV-M-MPCLRPELDI-KTISD-LK----------------NVNLFKY
YQNMFTTIFNLIKFHIRKNNE---PYNITLSSKYV--LLMMLKGFLDAYE----------
--TTFMTATTPPSSSSTIAAIHNKPIITEHTNADD-IFCEDIYEEILDEQSTIVSSSS--
----------------------TI--YS*-------------------------------
------------------------------------------------------------
------------------------------------------------------------
------------------------------------------------------------
---------------
>DmNV_mau
----------------MYS---------------------------------GNKEYFAL
KRQL------IDE-------AKIKLGA------------------------------LPC
ESYSNKLM-------SSSNVNEIDVKTDQSFNSHFRDII-KRRKTTKTNATKTPITF---
-DNC---MDS-K-KN-SSTSAFPGLTFVYEWYDNN-------------------ENIFGY
GCNSSGVA-----CCVK-------PNVMPGLFV-ITSNVPVLREI---------------
----------CSL-HGYRI---------EIYDIMYKANN--------FA-IWDLFSNPN-
---VATECYLVKI----------------ITTTVV--------EAIKLYSNF--------
-KYN-----------------------------KHS--YKYVGVPLYYDVTKQ----ILF
ELLILRVQQQINA--NISNIDYTVPDT---------VMHWFDENLN--------IYGQF-
------AAPQIPIITFDIETVSDDP-HRVPTGDAIQDVLYSVSIHHTHT-----NILYSL
IYLPLRGFSEEML-HDKI-LNDG-----YDMVPDKKVD-------------------NSQ
CKNNLECFSNEYDLLKRTMDL-------------------LTLGNKLHILLGYNSISYDI
KYLLIRCVFYNIY-V---DKFIW--------------------------------REG-Y
SFGIEQMHLDLFRII-----VMRYR--FKSYTLNEVSRS-IMK----DSKTGVSAVALRY
TFFKMLKTQKF--------LNHNE------------------------------------
------------------------SNEKLPSIRDTLHYNNADTLLVSKLESRTRSIEFVI
QRAMACQVP-LSAMTTNYNKMQYKLWNECFVVGLNMKIFLTTFKSDIADIKCPFVSNYSQ
N-DTIDLVLNLSDKLNANDKLM-NCNVQPPS----TVLTSN--MNND-------HQI---
------------------------------------------------------------
------------------------------------------------------------
------------------------------------------------------------
------------------------------------------------------------
------------------------------------------------------------
------MQQPQ----QQQQQQSLL-------------------RTR-------YASVPDK
KAKFPGGANFCL---GEINA-DN-VQMYDYVTAYPLLMDRKNISDE-TLTIFPASILLML
YPKIQN-------HHEFKTYDYLAHSGLTKTETI-----------ILYYQYIYDGLYCGG
EFPFIQ-------SELYRRHDSPVIIIWEG-RRGVLS----EIVAKFNETRAKTKIMRKT
LDEAYTLVEEKIQTLIEQKQMIDELTAITSADGPEIKE----------------------
------------------IAA--NDDLNGDFGLFGFDDDSQD--GDVNNDTDRDNNVRNV
NNNDTDCYEKRTENDISDANFGFDDSDNDH------------------------------
-----NDDDIANFGYDVDDNDDGNDNSANNNITITASCMNDIHGLHMCKHGDHE------
-SINVDG---D--DDDVVVVVGG--GDVP-----CQTNNT-------GCKYDDWSGVETG
STMVNHKCNCICDKTNNDNNNSRQQINCARLSNA-----ADLIYTIEESKIKNPFHFEFV
NKYITVYENQMCVINNDELYQCS---D---AIKCLEEILDNIMLERSKISNSYDLQKSIV
SSIYGCVGKMI----------------PVVAAGITCMTRNALLASAQYCRS-------L-
-------NYEVLYLDTDSIMIT-----GCAE-----------------------------
-------------------------------------------------DLSSELNR--R
FPHM--EMEMKVARKCMFVK----------RKTYYKF------------D--DGILKYGQ
N----VNGPNSWRLC----VEYFN-----SQ----DNISTNDDIYASFYQ-FYINAYLKL
KSFKTVCP----EFLEL---------FTQTIKTKDE------------------------
-------------------------YKTM-TVAAKFKSYLSNNYPAIAGSN---------
--------KHK-------------------------------------------------
------IFYYLENTV-M-MPCLRPELDI-KSIDD-IR----------------NVNLFKY
YQNMFTTIFNLIKFHIRKNNE---PYKVTISSKYV--LLIMLKAYLDVYE----------
--YIFSTNL-----------VDKPTI-VETTDADE-IFCEKIYEETLYDSN*--------
------------------------------------------------------------
------------------------------------------------------------
------------------------------------------------------------
------------------------------------------------------------
---------------
>OrNV
----------------MYR---------------------------------GNKEYFAL
KRQL------VLE-------AKEKLNQ------------------------------LPV
ERSIGF------------------------------------------------------
--------------N-SANPLPKGLTFVYEWCDNG-------------------NEILGY
GCNSDGDA-----CCIC-------PQIVPGLFV-ISCDPTILRQI---------------
----------CAL-YGYEI---------KVYDIEYDTNN--------FA-AWELLTDYN-
---VCRPGNLVKI----------------ITHTVS--------NAERLYNKF--------
-KYN-----------------------------HSS--YKYVGVSQYFNIVTQ----IMF
EMIIMKNSARYV---NKEPMDYSVPKT---------TMAWFDEYLN--------VYPKY-
------ADPKVPIITFDIETVSSDP-HRVPTGDDKDDILFTVSIHHTHT-----NVLYTL
IYMPLKMRAS-DM-VRCI-RDDG-----YDVIPDKSVD-------------------ASK
CSNVLECFNDERSLLVRTMDL-------------------LTLKPKLHILFGYNSIGYDI
KYLLMRCAFYRIR-V---DRFIW--------------------------------REG-Y
SFGCEQMHLDLFRII-----VMRYR--FKSYKLDDVSRE-ILK----DSKTGVSAVNLRY
TFFRMMKYGRY--------FKTDE------------------------------------
------------------------SSAKIPSIKDTLEYNNADTLLVSKLESRTKCIPFII
SRAMDCQVP-LTSMNTNYNKMQFKLWSECFVVGISLRIFMATFKQPNAALKLPIASAYST
N-DMIDVNVSLTDKLNSTSSDVDF-S-------------------------SNGHG----
------------------------------------------------------------
------------------------------------------------------------
------------------------------------------------------------
------------------------------------------------------------
------------------------------------------------------------
------------------DLSEST-------------------YAR---------YS-SK
KSQFPGGANFCL---GEKNV-DN-VQMYDYVTAYPILMDRKNISDE-TTTVLAASILLML
YPKIQH-------KETFKVYDYMAHNGSTKSETI-----------ILYYQYIYDGLYCGG
EFAFTV-------EELKKRQDSPVIVIWEG-RRGILS----RIIAHFSAVRAATKLKRKA
LDEVYDILIEKKNELATKQILMEEYNQQQLDLEV--------------------------
-------------------GGGDDIGCDVTDGTFGFDDDDGDDDAVDGCSSS--N-----
--------IADVIWDGGDDAFGFEDDDDNDEIGEVGKSS--------------------D
VESGDVDDGACIFGIEDDDDNGSTLENEAVS----ADVFGVED---FCCDEVEAAFGSGD
CDDDMEVCNFGFEDDANVGEDVCDFGFDD-----CPDE-------------------MDG
NTTVDD------------------------IV----------AVPNQSVTQVFENQPPLV
TRFIQTF-GNLCSINESELETES---D---PMSIISELAEIIALERNNTANSYDLQKSIV
SSIYGCIGKMI----------------VVVAAVITSMTRSTLLASAQYCRS-------L-
-------GCNILYIDTDSIMIT-----GYNG-----------------------------
-------------------------------------------------DLSAELNR--R
FPFM--EMEMKLARKCMFVK----------RKTYYKV------------E--DGNFKYGQ
N----VNGPSAWREC----VEYFY-----NR----NTITTNPDIYQAFFE-FFMSIYKKL
QSFDAVTP----EFLQY---------FTQTIKTKDE------------------------
-------------------------YKTM-TVAKRFKLYMAEKYPALAGAS---------
--------KHS-------------------------------------------------
------IYYYLDNSV-L-IPCLRPELDI-TSKDD-LR----------------FVNLFKY
YQNMYTTIFNLIKFHIKKNNE---PYNITLSSKYI--LLLMLKGFLDAYE----------
--ATFLTHAVTCKSDV-------CNNISLSSDADQ-IFTEPIHTEVLNSDPE*-------
------------------------------------------------------------
------------------------------------------------------------
------------------------------------------------------------
------------------------------------------------------------
---------------
>DmNV_kal
----------------MYH---------------------------------GNREYFAL
KRQL------IDE-------AKHKLDG------------------------------LPF
VCKFNIN----------SNEE--------------DATI-KRRRMNSMLPIKIPPTI---
-KQP---LNQ-K-PL-NEELPAANLVFVYEWFDNN-------------------KDVYGY
GCDSDGNA-----CRIQ-------PIVEPGLFA-ITSNFYVLREI---------------
----------CSL-YGYRV---------DMYDIKYKANN--------FA-LWDLFSNRD-
---LANDCHLVKI----------------ITPAVC--------ETMKLYSKF--------
-KYD-----------------------------PQS--YKFVGVPQYYDVTKQ----IMF
ELLLRRLHKHLQSGYLSDNLDYTIPKS---------VMQWFDENLN--------VYDNI-
------PAPDIPIISFDIETVSDDP-HRVPTGDAAQDILYSVSIHHTHT-----NILYSL
IYLPLNGYTNKQL-NESV-LLDG-----YDVVPDKKVD-------------------SSN
CENRLECFSNEYDLLVRTMNL-------------------MTLGKKLHILLGYNSISYDI
KYLLTRCVFYNLY-V---DKFIW--------------------------------REG-Y
SYGIEQIHLDLFRII-----VMRYR--FKSYTLNEVSRN-IMK----DSKTGVSAVALRY
SFFKMLKTQKF--------LIHDE------------------------------------
------------------------SNDKLPSVRDTLHYNNADTLLVSKLQSRTKSIDFII
ELAIDCQVP-LSTMMTNYNKMQYKLWNECFTVGLNLKIFLTTFKSDIAHVKCPISYTDGS
Y-DFIDVTINLSDRLNANDKLM-DIPS---------------------------------
------------------------------------------------------------
------------------------------------------------------------
------------------------------------------------------------
------------------------------------------------------------
------------------------------------------------------------
---------------QTVVEAPML-------------------HTR-------YSSTPHK
KAKFPGGANFCL---GEIDA-NN-VQMYDYVTAYPLLMDRKNISDE-TLTILPASILQML
YNTIQN-------NHEYKTYDYLAHNGSTATETI-----------ILYYQYIYDGLYCGA
EFPFTL-------EELHKRQDSPVIIIWEG-RRGVLS----DIVAKFNETRAHTKIMRKI
LDEAYTLVEEKINCLIEQKQLMDELLVNMTTNQNPLNDVEIV------------------
--------NDLKDTFGFDETE--PVAAGGSIDDFGFDDSDNDETDEN-------------
-INNIKKMDEFSQSKDNLDNFGFDDDTDENDSV--------------------NITTTKL
N--EDSKTNFDDFGLDDDDDDNDDCDDNK----------------------NVE------
-KNNIDDFGFD--DDDDD-ADGDNSGDDN-----CNEGN---------------------
-----------------VNDELKPNFSCPKLQIVHNDTEKLENLCNDDTLSRNPYKFDFV
NKYITVYENQMCVINNEELETCD---E---PIKQLYEILENITLERSKISNSYDLQKSLV
SSIYGCVGKMI----------------HVVAAGITCMTRNALLASAQYCQS-------L-
-------NYKVLYLDTDSIMIT-----GCTD-----------------------------
-------------------------------------------------DLSGELNR--R
FPHM--EMEMKTARKCMFVK----------RKTYYKY------------D--DGNLKYGQ
N----VNGPNSWRQC----VEYFN-----SQ----DHITTNDDIYDSFLK-FFKDVYIKL
LSFDKVCP----EFLDL---------FTQTIKTKDE------------------------
-------------------------YKTM-TVAAKFKIYLSSFYPAIAGAN---------
--------KHK-------------------------------------------------
------IYYYLDQTV-M-MPCLRPDLDI-QSVND-IK----------------NVNLFKY
YQNMYTTIFNLIKFHIRRNNA---PFKITISSKYV--LLIMLKAFLDAYE----------
--ATFTKNL-----------DNKPTIIVDKTNADE-IFCDEIYTKTYDENDNPFD*----
------------------------------------------------------------
------------------------------------------------------------
------------------------------------------------------------
------------------------------------------------------------
---------------
>DiNV
----------------MYS---------------------------------GNKEYFAL
KRQL------IDE-------AKLKLDA------------------------------LPR
ESFSNRLM-------NSSHVE---IDGNNDSDSNFNDII-KRRKTLKNSQ-----SF---
-ENR---LNL---QK-LPNVAFPGITFVYEWYDNN-------------------DHIFGY
GCNSSGIA-----CCMK-------PNVTPGLFV-ITSNVPVLREI---------------
----------CAL-YGHRI---------EVYNIMYKANN--------FA-IWDLFSNRN-
---VANDCYLVKI----------------ITITVV--------EAMKLYSNF--------
-KYN-----------------------------KHS--YKYVGVPLYYDVTKQ----ILF
ELMIRRIQRQVNL--NETNIDYTVPDT---------VMHWFDENLI--------MYEQY-
------PAPNIPIITFDIETVSDDP-HRVPTGDAIQDVLYSVSIHHTHT-----NILYSL
IYLPLRDQSDEML-HDKI-INDG-----YDVVPDKKVD-------------------STQ
CKNKLECFSNEYDLLKRTMDL-------------------LTLGNKLHILLGYNSISYDI
KYLLVRCVFYNIY-V---DKFIW--------------------------------REG-Y
SFGIEQMHLDLFRII-----VMRYR--FKSYTLNEVSRA-IMK----DSKTGVSAVALRY
TFFKMLKTQKF--------FNHDE------------------------------------
------------------------SNENLPSIRDTLHYNNADTLLVSKLESRTRSIQFVI
QRAMACQVP-LTAMTTNYNKMQYKLWNECFVVGLNMKIFLTTFKSDVANIKCPLASQYSP
N-DIIDLTLNLSDKLNANDKLM-NSNAHQST-----VLASN--LNNLSGFDSNAHQITTS
LSPTQ-------------------------------------------------------
------------------------------------------------------------
------------------------------------------------------------
------------------------------------------------------------
------------------------------------------------------------
------QQQQQ----QSQPQQSLL-------------------HTR-------YMSVPEK
KAKFPGGANFCL---GEINA-DN-VQMYDYVTAYPLLMDRKNISDE-TLTIFPASILLML
YPSIVN-------HHEFKTYDYLAHSGLTKTETI-----------ILYYQYIYDGLYCGA
EFPFIQ-------SELYRRQDSPVIIIWEG-RRGVLS----EIVAKFNETRAKTKIMRKT
LDEAYTLVEEKIQNLIEQKQMIDEMMATMTTTTTTNVDLEME------------------
--------EAN-------EPH--LKETNDDLDLFGFDDDDSHDSGNVDNDTNDDNIRNAN
NSNVIDSNGKLSENDIFDTNFGYDDSDDEPNVD--------------------IDKNAKV
QDSTDNDNDIFNFGYDDDDSDNELNNNVDSH-------TIDNHGPTTYTDKDHG------
-TTNVDDCNGG--NDDDD----D--DGGV-----CHFDKD-------ENKNNNCIDSESG
CIAVNHNCNCMCDETNN--NNSRQQIDCVHLSTA-----ADSISTSKDSKIKTSFHFEFV
NKYIDVYDNQMCVINNDELDHCS---D---PIKCLYEILENIMIERSTISNSYDLQKSIV
SSIYGCVGKMI----------------HVVAAGITCMTRNALLASAQYCQS-------L-
-------NYEVLYLDTDSIMIT-----GCTD-----------------------------
-------------------------------------------------DLSSELNR--R
FPHM--EMEMKMARKCMFVK----------RKTYYKF------------D--DGILKYGQ
N----VNGPNSWRLC----VEYFN-----SQ----DNISTNDDIYTSFYQ-FYLNVYAKL
KSFTKVCP----EFLEL---------FTQTIKTKDD------------------------
-------------------------YKTM-TVAAKFKSYLSKHYPAIAGSN---------
--------KHK-------------------------------------------------
------IFYYLENTV-M-MPCLRPELDI-KSIDD-IR----------------NVNLFKY
YQNMFTTIFNLIKFHIRKNNE---PYKVTISSKYV--LLIMLKAYLDAYE----------
--HVFSTNL-----------IDKPTI-VETTDADE-IFCKEIYVETLYDNND*-------
------------------------------------------------------------
------------------------------------------------------------
------------------------------------------------------------
------------------------------------------------------------
---------------
>AcMNPV
------------------------------------------------------------
------------------------------------------------------------
------------------------------------------------------------
-------------------------MKIYPYN-ELKTRFA--------EYA--KPGE--F
N-ITSADT--FRIIRLHYDE-KQ------GCLF-AF-CN---TN-------IKERVLQFY
FKVK-------LNLYSYKQC--------------YD-KHI-FPS----------------
---------CRNKCISYTTFVAPGVEG--NYLNKI--------NVIKYERN---------
---------------KAAPSDNAACLDKFLHNVNRVHMQTPFVEGAYMRFKKTQRCQNNY
-----------VG-------GSTTRMFN---------LQHFNEDFE-------LVDEMT-
----LTSGIMPVLSCYDIETHSD--GHNMSKA--SVDCIMSIGFVVYKNDEY-AKF--CF
MYHKLPT-Q----------------------IP----E---TY--------------D--
DDTYVVMFQNEIDMITAFFDM--------------------IKITNPDVILDFNGDVFDL
PYILGRLNKTK--------MLLKRYDLPAA---APTTKLF---I----NKLG---NKVDT
YYFNYYIHIDLYKFF--SSDSNQHK--VENFQLNTISSY-YLGE----NKIDLPWTEMVK
MYNTR-------------------------------------------------------
------------------------------RLDVIAKYNVQDCMLPIKLFVKLKMADSVY
SQCILHR-L-CTDDVI--CNISHLISVACFYAAITNTRINES----TGKEEPDPY-----
------------------------------------------------FFNKNDLSIIS-
------------------------------------------------------------
-----------------------GQFKADK------------------------------
----AAAGISNLK-----------------------------------------------
------------------------------------------------------------
------------------------------------------------------------
--------------RKLIPLKNIP-------------------K------DAINLGPANQ
TVKYKGGKVLKP--RAGI--YKN-AFSLDFNSLYLTIMIAICACLS-NLILCE-------
------------------------------------------------------------
----------D-----------GNVYLNHNS-----------------------------
------------------------------------------------------------
------------------------------------------------------------
------------------------------------------------------------
------------------------------------------------------------
------------------------------------------------------------
--------------------------------------------------------RAIV
VKLLLKLLSERCKFK-KNRDN-----------------QSESAFLYDLYDQKQNSVKRTA
NSIYGYYGIFY-----------KVL-----ANYITRVGRNQLRLAISLIEGLSNDPEILE
KFNLGSITFKVVYGDTDSTFVLPTFNYNEISNE---------------------------
------------------------------TDT--LKQICT-HVETR-------VNN-SF
TDGYKMAFENLMKVL-IL----------LKKKKYCYLN-S------E------NKIVYKG
W-LVKKDMPVFMRIAFRTAVEQILRHLDMD------------KCLQS-----------LQ
TSFYEY-Y----DEFAK-SKSLTDYSFSMTYNDNPGKKRKSTDDNEGPSPKRRV------
---------ITVAWHC-REILVNKGTDFVPGNGDRIPYLLIDIE----------------
------------------------------------------------------------
--------------G-KVTEKA-YPLRL-FDPV--KM----------------RISWIKH
MG-ILCTFMNELLEIFG--------------DEQK---D-KIAKCFTAIMQKY------M
QNQLYDRK--------------EPVLVKINQKKCS--------VKR--------------
----KRDDDDDNDDDDDDDCDSSD-------------------------------SENDT
QCANNTYKFCLYKMKK*-------------------------------------------
------------------------------------------------------------
------------------------------------------------------------
---------------
>CpV
----------------MLLSKRKA----------------------------EGVEY---
------------------------------------------------------------
------------------------------------------------------------
--------EPAV------KAIKLSQETLMGDNTNFKVCLDVNE----LIPAKLVSAG--M
C-FNNTHE--FLITRLRYDN-GF------LLLF-LT-G---------------VNNVQLY
YKTP-------CTIHSYRRC--------------YH---M-RTP----------------
---------CVNKCETYKSMVVTGLKA--YQCNRI--------NVFKVDRA---------
---------------RC-NNDDAMLLDRFCTDVNRVQMQLGLCEGDYVRFKNVVRVNEEG
-----------LA-------IGPLG------------------NVE-------KLKVED-
----VRNPTKVIVASFDLETFTN--LNSFSNP--KVDPIITISLVVKTHDDTPKQY--CF
INTQGRNFTL------------------DDPVE----E---RV--------------D--
GEIIVLPYHNERDMIVAFFTL--------------------LCKSNPDTILDYNGDKFDI
PYWTQRAIILD-----IDPKFLRRYNLSPV---EMNTVEV---N----TKFG---YKLNN
HFMKYFNHLDVYQFI--KGSIDASK--LENLKLDTAASY-YLKV----GKVELPVREMMR
LYNNK-------------------------------------------------------
------------------------------QFGKIVKYNVRDSLLPLNMFLKCKMDNKQY
ADASLLY-L-TNDDSH--LTIYHRLNLALFHRAISNIN---------EAGRPDPY-----
------------------------------------------------FFNRSDLSKIM-
------------------------------------------------------------
-----------------------GGNKRFA---------------------ADEKEDKEV
ENEGELVDFTVLG-----------------------------------------------
------------------------------------------------------------
------------------------------------------------------------
--------------RPPVPTSQIP-------------------A------DAIPLCDLKT
RIKYIGGKVLSP--KPGY--YRK-TFTLDFSQLYTSIMIFFTTCLS-NLFVGA-------
------------------------------------------------------------
----------N-----------KKLYLQINQ-----------------------------
------------------------------------------------------------
------------------------------------------------------------
------------------------------------------------------------
------------------------------------------------------------
------------------------------------------------------------
--------------------------------------------------------NAIT
TKFLKEMANNRVLYK-QEMKK-----------------YEPDSFEYQMYDSWQNAAKLVC
NSQYGWFGLCC-----------KPL-----ANFITAQGRSKLEEAQRIITELSENEAIKT
KWNLSKMKLEVVYGDTDSNFVSIDLEREEFERM---------------------------
------------------------------GGDVGLRRLIMEDIMKP-------LND-TW
KGAFKMELENIMDCM-LI----------KGKKSYMCLK-E------N------GTLYKRG
F-NVKKDSPLFLRQAFDAVIFEILNNHSLD------------CILNH-----------LV
SSLKKK-R----DEFCV--ANCEEYSFSQTLNETKNGG-------------TGV------
---------VTIANELAIQLRNDANTKYIPSSGDRIPYLLIDKL----------------
------------------------------------------------------------
--------------ASTVKGRA-KPTQL-INAD---D----------------TINWSKH
LG-IVNTFLNDIMSMIG--------------NDT------LFVYAFNEICEYF------Q
KDQCFDVL--------------YPNIKTLTNSRIKDILCKELNVKK--------------
----KKDLTDD--------KLNDI-------------------------------LRNNE
QKFIHKYEFTLNKRRPAYTINIERFSTDCPKCNER--GVSA-VQKTT-SLELVVEKQSAS
RKRPSKQN*---------------------------------------------------
------------------------------------------------------------
---------------
>Eupelmus_kiefferi
------------------------------------------------------------
------------------------------------------------------------
------------------------------------------------------------
------------------------------------------------------------
------------------------------------------------FLRENSTHYNHI
YSIPGHIDDLLTL-YLDIFIVNV-SLESKLRLRENT----------------ANLTSYMR
N-------QMFKQSVSCE------------------------------------------
-KLN---------------------------EKIDL--AKYFQ-LCSWCRINTQTKSIK-
--KIEDQEFTIN--------F----------------RHLFDSEQD--------FLRMY-
----TDPLKYLPLITWDIETIAINK-NSIPRGSQKDEKISSICIIISQEDYIKKTFLY--
--------------V---------------LVPN--LIDLKKFKNEYEKK---IIDLEYC
DSPVIFYYHDDETLLCTFLDHMFTNFLLLTYFYGIKPERNKIYKNSGSILVGYNSNSYDY
QFLFDRLIFYGKDEY---CEQLITLTNNKC-----------------------ELLS--H
SFSTYQINVDLLIFM-----KQKYP-FLASHNLKFITKY-FK---CDIEKIDFNAVEIRE
IYYPKEYGFKNFTPILTVEGSSDGC----------------G----NFK-----------
---------------------DKPYVDVYVKLVEILRYNIYDCLSLDSLFKKINFINFAT
TMTKFFSGD-LNRSIY--RKNTINLSS-IVM---------VKIFLLQRAMY-------PY
--------LKCDEKVNV-VSLYRA---------------------SALFFEKNQKWMD--
-------EKKIDLTLKIADGD---------------------------------------
---------VQQS-------------------INTMSFLNEIYEYTRELKLETKNQKKSY
VEATINDEIDDLIMQIDEDAI----------------INELLQSETTKSTTTTTTTT---
------TNTTKISKTT-------KNTTN------------NTCVVNT-------------
-------TTTT--PSNSTFTDASTI----------------------NS------VATIS
NTPPV--QTTI---KDTKNLASSSISKNVVSLIL--------PPIAVYPCSKELEVVRVA
ERYFIGGFNYAE---SGH--YKF-PICMDFKSFYPSIICAFNLSRE-NTRVIRLIDIFT-
CCELEKFSRA-LEYGVFRIFEYEPTEDVDDYVYKDYFKT-----------KYKNGWYPGM
EIFSIE--DAI---KSSKTLERRFLFLLSNHTDGPTK----TIVRFFMNKRDEVKAELKK
DPD---------------------------------------------------------
------------------------------------------------------------
------------------------------------------------------------
------------------------------------------------------------
------------------------------------------------------------
------------------------------------------------------------
---------------------------------------------NKTLDSIQLSCKIGA
NSTYGNLANER-----------SLIYTKSVAAAVTLLCRKVFYETINFVENDL---IKYT
CLDEKKLKFKICYGDTDGCIFY-----LCEKKN--------SNQL---------------
------------------------------PTHEE-VNI---NKKKERTKNY--------
------------------------------------------------------DIIIN-
------HKYQIFSDI----S------K---------------DNF---K-----AAY---
ARIRDIIN----KFLDN---------PDITIEDEHQ------------------------
-------------------------TASSISVFGPKKYILIENYPKKN------------
------------------------------------------------------------
-----LYECTLSKG--FESAAPKPIKTL-FSI--LIC----------------NINRLMH
LYN-------FID------YS---SFRLKIINHR-----LFLFAIFDKLDEYFVRDY---
--HDFFFQVLLNP--------------RDSDGVRS-RFIDNILTTAGYNQGERV------
------------------------------------------------------------
------------------------------------------------------------
------------------------------------------------------------
------------------------------------------------------------
---------------
>Aphidius_colemani
------------------------------------------------------------
------------------------------------------------------------
----FL-------------LITLMKSFPNEI-YKF-------------------------
-------KNFHY-EE-VFQNIKSHNITVADFFKVP-------------------SNYYKF
EK---NVI---YKNENN-------FTFTGNLFR-FVFTEKKFVKLCYDFLRENSTHYNHI
YSIPGHIDDLLTL-YLDIFIVNV-SLESKLRLRENT----------------ANLTSYMR
N-------QMFKQSVSCE------------------------------------------
-KLN---------------------------EKIDL--AKYFQ-LCSWCRINTQTKSIK-
--KIEDQEFTIN--------F----------------RHLFDSEQD--------FLRMY-
----TDPLKYLPLITWDIETIAINK-NSIPRGSQKDEKISSICIIISQEDYIKKTFLY--
--------------V---------------LVPN--LIDLKKFKNEYEKK---IIDLEYC
DSPVIFYYHDDETLLCTFLDHMFTNFLLLTYFYGIKPERNKIYKNSGSILVGYNSNSYDY
QFLFDRLIFYGKDEY---CEQLITLTNNKC-----------------------ELLS--H
SFSTYQINVDLLIFM-----KQKYP-FLASHNLKFITKY-FK---CDIEKIDFNAVEIRE
IYYPKEYGFKNFTPILTVEGSSDGC----------------G----NFK-----------
---------------------DKPYVDVYVKLVEILRYNIYDCLSLDSLFKKINFINFAT
TMTKFFSGD-LNRSIY--RKNTINLSS-IVM---------VKIFLLQRAMY-------PY
--------LKCDEKVNV-VSLYRA---------------------SALFFEKNQKWMD--
-------EKKIDLTLKIADGD---------------------------------------
---------VQQS-------------------INTMSFLNEIYEYTRELKLETKNQKKSY
VEATINDEIDDLIMQIDEDAI----------------INELLQSETTKSTTTTTTTT---
------TNTTKISKTT-------KNTTN------------NTCVVNT-------------
-------TTTT--PSNSTFTDASTI----------------------NS------VATIS
NTPPV--QTTI---KDTKNLASSSISKNVVSLIL--------PPIAVYPCSKELEVVRVA
ERYFIGGFNYAE---SGH--YKF-PICMDFKSFYPSIICAFNLSRE-NTRVIRLIDIFT-
CCELEKFSRA-LEYGVFRIFEYEPTEDVDDYVYKDYFKT-----------KYKNGWYPGM
EIFSIE--DAI---KSSKTLERRFLFLLSNHTDGPTK----TIVRFFMNKRDEVKAELKK
DPD---------------------------------------------------------
------------------------------------------------------------
------------------------------------------------------------
------------------------------------------------------------
------------------------------------------------------------
------------------------------------------------------------
---------------------------------------------NKTLDSIQLSCKIGA
NSTYGNLANER-----------SLIYTKSVAAAVTLLCRKVFYETINFVENDL---IKYT
CLDEKKLKFKICYGDTDGCIFY-----LCEKKN--------SNQL---------------
------------------------------PTHEE-VNI---NKKKERTKNY--------
------------------------------------------------------DIIIN-
------HKYQIFSDI----S------K---------------DNF---K-----AAY---
ARIRDIIN----KFLDN---------PDITIEDEHQ------------------------
-------------------------TASSISVFGPKKYILIENYPKKN------------
------------------------------------------------------------
-----LYECTLSKG--FESAAPKPIKTL-FSI--LIC----------------NINRLMH
LYN-------FID------YS---SFRLKIINHR-----LFLFAIFDKLDEYFVRDY---
--HDFFFQVLLNP--------------RDSDGVRS-RFIDNILTTAGYNQGERV------
------------------------------------------------------------
------------------------------------------------------------
------------------------------------------------------------
------------------------------------------------------------
---------------
>HzNV-1
------------------------------------------------------------
------------------------------------------------------------
---------------------------------------------------MM----YAD
EEHY---YNNKI--S-DESIKWTDRVYVLDWASTK-------------------NQIYAF
GVDESGD----SAKLMI-------NNVKTSLFV-FAENEMHLTPL---------------
----------LNLRHVDLERPIR-ELSSF----NFEIPN--------NT-LLDTLIQTT-
----SVQYKTFQV----------------PTCSFG--------DSQNLHKLL--------
-NT------------------------------TAL--KNHIKTTATWSLELL----IVF
EMACRTSQASLEE-----------CSV---------YDVFVDANLA--------RY--E-
----DLPKPKIDIVAFDIETLSSFD-YRLPLGDYKNDILFSASIKDHGT-----NTMYSF
VNIPVPVDFDYTT-TGSGTVAKRARLEQTDTVD-ANSESVRAYTERLKSLMERDFEATRN
MQRKLVVVHDEVDLIRLILQT--------------------LDRKRLYFLLGYNSKGYDM
TFLIKRTAYLCLPEF---KNFTL--------------------------------YRGMP
VYGNHMIHIDLIKIF-----RQLY-PEVGKLSLDTMAKL-CLG--QAEGKVEFNAINIRH
VYRQLLERGLPND----------EC----------------H------------------
------------------------FEKFNIDLATIVHYNDVDTELLCRLWDSLSYDEFLP
KLCKSHLIS-IVRYTQ--CKIGEFINNKSVYSSLTDGKILTLHKSIGGGLMITTN---GS
--VMYTY-----------------------------------------------------
------------------------------------------------------------
------------------------------------------------------------
------------------------------------------------------------
------------------------------------------------------------
------------------------------------------------------------
------------------NQNQVS-------------------A-------------GVN
EASYGGGFNMRI---AREVF-TN-CKVNDVVAYYPKLKQGHNISYE-TIAIVPVHVLQRL
RPIL-N------PNHPCRYFTFTVHKCSKEE----------VVNHANTRNLINMLENNCD
EFSSLD-----ECCKNLNSNDRVLILSVER-KPSLLG----NMIHKQNVLRSRAKDLKKE
METMLTQVQIRLDA-VKNRGDDYQEVV---------------------------------
---------------------------------FDFD----DDDDDEEEEDE--------
----------------------DE--DEDENKD---------------------------
---EDKEDDKDSDTKTEDKSKTETNT-ESKSNTESN------------------------
TESKTDSNT----DDPSKPENMELCDTGS-------------------------------
-IFN---------------------------------------TAD-----------VDK
SSDMKMLVPKFKLLTFDEINRC----N---DVQLLTDYEVKLKGELSRINSLYRNLKIVN
CSYYGLLGSDY-----------GALSGRLVAAALTTLGRKYIIDMARFAHV-------Q-
-------NFKAVLIDTDSVFVH-----NGDSNL--------ENN----------------
-------------------------------------------------PLPEFCKT--L
NEEL--ELTAKMYQFIFIMA----------KKVYLAK-------------CKGEWISRGI
N----KNGPTIWNDV----IFTLA-----ERYLIERVPISSKMLQDILVNEVYMYIAERA
RKD---------RSVVL---------CMMSTNREKV------------------------
-------------------------DTAN-TPIAKMMRAVVEDEPDYIFGE---------
--------KQV-------------------------------------------------
-----KYFHYLKNK--PTDVIFEAAHHL-NDV--HIS----------------QLNLYKF
VSKINTTIYQILSKAIYDANVKERGVHATITMAEY--NIDSMAAFLRVNE----------
--IMKGWED*--------------------------------------------------
------------------------------------------------------------
------------------------------------------------------------
------------------------------------------------------------
------------------------------------------------------------
---------------
>HzNV-2
------------------------------------------------------------
------------------------------------------------------------
---------------------------------------------------MM----YAD
EEHY---YNNKI--S-DESIKWTDRVYVLDWASTK-------------------NQIYAF
GVDESGD----SAKLMI-------NNVKTSLFV-FAENEMHLTPL---------------
----------LNLRHVDLERPIR-ELSSF----NFEIPN--------NT-LLDTLIQTT-
----SVQYKTFQV----------------PTCSFG--------DSQNLHKLL--------
-NT------------------------------TAL--KNHIKTTATWSLELL----IVF
EMACRTSQASLEE-----------CSV---------YDVFVDANLA--------RY--E-
----DLPKPKIDIVAFDIETLSSFD-YRLPLGDYKNDILFSASIKDHGT-----NTMYSF
VNIPVPVDFDYTT-TGSGTVAKRARLEQTDTVD-ANSESVRAYTERLKSLMERDFEATRN
MQRKLVVVHDEVDLIRLILQT--------------------LDRKRLYFLLGYNSKGYDM
TFLIKRTAYLCLPEF---KNFTL--------------------------------YRGMP
VYGNHMIHIDLIKIF-----RQLY-PEVGKLSLDTMAKL-CLG--QAEGKVEFNAINIRH
VYRHLLERGLPND----------EC----------------H------------------
------------------------FEKFNIDLATIVHYNDVDTELLCRLWDSLSYDEFLP
KLCKSHLIS-IVRYTQ--CKIGEFINNKSVYSSLTDGKILTLHKSIGGGLMITTN---GS
--VMYTY-----------------------------------------------------
------------------------------------------------------------
------------------------------------------------------------
------------------------------------------------------------
------------------------------------------------------------
------------------------------------------------------------
------------------NQNQVS-------------------A-------------GVN
EASYGGGFNMRI---AREVF-TN-CKVNDVVAYYPKLKQGHNISYE-TIAIVPVHVLQRL
RPIL-N------PNHPCRYFTFTVHKCSKEE----------VVNHANTRNLINMLENNCD
EFSSLD-----ECCKNLNSNDRVLILSVER-KPSLLG----NMIHKQNVLRSRAKDLKKE
METMLTQVQIRLDA-VKNRGDDYQEVV---------------------------------
---------------------------------FDFD----DDDEDEEEEDE--------
----------------------DEDEDKDEDKD---------------------------
---EDKEDDKDSDTKTEDKSKTETNT-ES--KTESN------------------------
TESKTDSNT----DDPSNPENMELCNTGS-------------------------------
-IFN---------------------------------------TAD-----------VDK
SSDMKMLVPKFKLLTFDEINRC----N---DVQLLTDYEVKLKGELSRINSLYRNLKIVN
CSYYGLLGSDY-----------GALSGRLVAAALTTLGRKYIIDMARFAHV-------Q-
-------NFKAVLIDTDSVFVH-----NGDSNL--------ENN----------------
-------------------------------------------------PLPEFCKT--L
NEEL--ELTAKMYQFIFIMA----------KKVYLAK-------------CKGEWISRGI
N----KNGPTIWNDV----IFTLA-----ERYLIERVPISSKMLQDILVNEVYMYIAERA
RKD---------RSVVL---------CMMSTNREKV------------------------
-------------------------DTAN-TPIAKMMRAVVEDEPDYIFGE---------
--------KQV-------------------------------------------------
-----KYFHYLKNK--PTDVIFEAAHHL-NDV--HIS----------------QLNLYKF
VSKINTTIYQILSKAIYDANVKERGVHATITMAEY--NIDSMAAFLRVNE----------
--IMKGWED*--------------------------------------------------
------------------------------------------------------------
------------------------------------------------------------
------------------------------------------------------------
------------------------------------------------------------
---------------
>CuniNPV
------------------------------------------------------------
------------------------------------------------------------
------------------------------------------------------------
--------------------------------MFMKKCSWEEV----RNYVDSTRCE--Y
T-VPANAV--FLITKIRCIS-DERPNS--YLQ--PSEVHLYLRN-------PFIGIKVIL
YSVP---------IVGYAFC--------------NC-ERKGEVD----------------
---------C-KLCVPCTPVLAPDHIN--P--------------VIKRVRQ---------
---------------TT-NGVRNYLCDSNMSDVERFMNYYKIFESSYVAFTTHLTPQNGT
-----------VR-------GLNIAQVYVPTLALPEEVNGFQIAYNPRGPKKMTDDQLV-
----PLKPIKMTMASYDIETYNSSKHHRMADPTIEGDTVFSISIHYYESAEVQEYF--QL
YLDPNAVIDSE-----------------YRPTV----D---TF--------------KEG
TTIRVILCKDEAELMDNFITL--------------------IDALNPDLVVDFNGHGYDI
PYMITRQSGDP----KLNTFKFMRYGVTDP---TINFVK---------NDSY---VDVNR
ITSSSYQMLDMFKFAR----KWHPG--ETSFKLDDLASK-YLGA----KKISYDFKVMKV
DYEQG-------------------------------------------------------
------------------------------RPHLIIEYNMVDAILVTLLSLHLQAPERLF
TKARMTGYT-MNYALD--EGAVKAYNTLFFYRGLEMNQIYTFTDSLRNKLSPEVL---G-
-----------------------------------------------GRRQRYDAEILN-
------------------------------------------------------------
-----------------------ISFKRAI----------------------EEERK---
RSPERQDELDDLE-----------------------------------------------
------------------------------------------------------------
------------------------------------------------------------
--------------RKSLF--RIS--------------------------TAQQTWGDQG
NTKIGGGLVLPT--VPGL--HEH-LAIMDFNSLYPSIMLAERVCPN-NIAVES-------
------------------------------------------------------------
----------N-----------GDLLLVPMPK----------------------------
------------------------------------------------------------
------------------------------------------------------------
------------------------------------------------------------
------------------------------------------------------------
------------------------------------------------------------
--------------------------------------------------------ENLT
SSIIKEALKNRKFHR-SEA-----------------AKYDKDSYEYMMHDAAQGAYKITA
NSVYGFFALRF-----------PPL-----GNFITKTGRGKVRSAVNYTTEYWNEQ----
-YGL---CAFFVYGDTDSIMFKFMQ---PTSGV---------------------------
------------------------------TVDPNAFPGLIEHFSAG-------LAK-TV
GVGYNMALELIVRSSVFT----------HRKKSYVFHI-A------D------NIYKYRG
L-LVGRNLTRAIVRCYKRWIEYTMKLCEEG------------ALSYS------LATDILL
EDLRKIQE----EDFSV-----DSLSRTISYSGKSGSL----------------------
-----------IANSL--VGQHEAAFGYTPTVGDRLKFISATNIVYEHGKL----LKGKL
TANMTPTRASLLYNFALKLKLERNQLEVQHREKFNNMRTYNSYFLKAERLLDSITELIQT
PSKARKLFEDLKKIVDSVIPYN-LLTDL-FDPD--IH----------------RVNWSIY
GR-QGHTLVSVLGPTFD--------------AHFPESPN-EVERIRNELDEKFERCSYPT
TARLYNTK--------------GEVVVSKTRGYRH-ISAKQL------------------
------------------------------------------------------------
---VQEFVACRNELEVEDADEIQFDRSEVAQCNGE--RAMAKVRAPRRSGPPVVQHIPAK
LAAPSHDDEEFT----EDEIRTWLGLKM*-------------------------------
------------------------------------------------------------
---------------
>LdMNPV
------------------------------------------------------------
------------------------------------------------------------
------------------------------------------------------------
----------------------MSSVNLMEWS-ALKTQLQ--------AGRDAGKAR--V
S-IGPADT--ARITRMTYAD-NH------LIVF-MN-AR--LAK-------ENHRLYQFY
AEVR-------CDLYSYKSC--------------YG-THA-SAT----------------
---------CHRNCTSYKTFVMPGLRD--VHTDKL--------HVVKFKRS---------
---------------DE--KRDKNCLDGYLADVNRVHMQTSLLEGQYVRFKNAHACRDYR
-----------LS-------HTAKD------------VHEFESMLE-------RVQVSA-
----LSHEILPVVACYDIETHSD--GQRFSAP--DADFIISIAVVVRRDAAD-TRI--CL
FYSPDDPVDLS-----------------SSSSS----P---PA--------------A--
PDTAAVHFRAERDMIAAFFQL--------------------LPLLNADVVLDFNGDKFDL
PFLTGRANKLCGPAEAARATKIARYDLSPV---NVVTQQS---Y----DKFS---NKLHS
HYLTYYIHIDLYQFL--STDSEHND--LENFQLNTVAEH-YLKK----SKVDLPIHDMLQ
MYGEK-------------------------------------------------------
------------------------------RLSRIVEYNVQDCVLPVELFLKLEIADYMY
TQCMLLY-L-CTDDLL--RNISHKITVAYFHLALTNTVAR------RPDPTPDPY-----
------------------------------------------------FFNKYDLSVTS-
------------------------------------------------------------
-----------------------GASAPST------------------------------
SRPANAIDLSQLK-----------------------------------------------
------------------------------------------------------------
------------------------------------------------------------
--------------RTPVDAARIP-------------------P------SAVKLCSTRQ
SCTYKGGKVLSP--KPGF--NRW-VATLDFNALYPTIMMWEGVCMSSNVFIAS-------
------------------------------------------------------------
----------D-----------GNVYLDKNV-----------------------------
------------------------------------------------------------
------------------------------------------------------------
------------------------------------------------------------
------------------------------------------------------------
------------------------------------------------------------
--------------------------------------------------------NAVN
PKLLKTLSEMRVRYK-GLRDQ-----------------CEYNSFYYKLYDKIQNALKRIA
NSIYGYYGIFF-----------KPL-----ANYITKMGRGKLKEVVGKVEAMSDDPRILR
EFGLSKINFSVIYGDTDSCFIRVLFDEAEWRRT---------------------------
------------------------------AARPRSAPSCR-TTCAK-------RST-TL
WCGYKMSLENIMLSL-IL----------LKKKKYCYLN-N------E------QRTKYKG
W-LIKRDMPLFMRKAFRATVDSFSAATRRV------------R-ARP-----------AR
REMLRY-Y----REFGAPRENLVDYCFSMSYNETSTTAKRRKE---EDPARKPV------
---------ITIAKHC-RELLANPGVDFLPGNGDRIQYVLVDVK----------------
------------------------------------------------------------
--------------E-KITQKA-FPLKL-FDPDSPTL----------------QISWLKH
MN-ILCTFMNELIQVFG--------------NRP------EFEHYFGAIVDEY------T
SAQMYDVR--------------YPVLVPTRRAKAG--------KSA--------------
----KKNDSDSDSDSDDDDDPATT-------------------------------PVN--
--YHSLFSMHLKKPKRQA----VGEFEPCPQCVAR--A*---------------------
------------------------------------------------------------
------------------------------------------------------------
---------------
>LbFV
MNF------QKDDVATT-----------TTDDFRYIWLTNIKD---FSN--FIGIEYINL
SNF---------------------------------------------------------
---------------------------------------------------KTKEHDINY
KYSIFLLITECYKEKLFKMLFTHFNDYIHEIGDSN----------------------LSL
YSLKNPLL-----NYLF-QIGNCERLVDYSLLK-IECFSRENCKKIFLFLQKG-NLNKHW
YYIINSIDTQFIL-TMTILFESL-TVS-------HNHVEMKN------------------
--------------------------I-SLKLTFY-------------------------
----------KSIL-NEK-----DMSDDLLQDCFNP--EKYFVTNGIYILES--------
------------------------S-N---------KLSLYS--TD--------VSKM--
-------YTLLPMISFDIETITDNM-IDVPLGCQKEEKIISYVLFAQYNETVIIIVRY--
VSLFHQS--------N------------DDFKWK-DFN--QCLEEKFVKKYKEKYKS-VF
C--WVKNFHSELHLLQDFLDVYSTGFLLKILTND---------NKHKHFFTGHNIIRYDC
VVLLRRLKWYGLHEK---VSQFIIFDNDTL---------------------N---DSVLI
RFNSNAYIIDSYKIF-----EEHNLSPKAQLSLKYLTTV-YLSK--EYAKIDLDPVLIRA
LYIIEGNKKF--CIENKEIIG------N---ILNNF----CNLNANN-SND-SNNDVLSV
NIPLNNLYIDLKKNITNNN--VQMTNFKIYNLDRFLEYNIVDCESVIKLWEKFQYGYLFS
LITNMYPCN-LERALQ----------ANVTY---RSNLGFNIMAIKYKQISIKNENSSIG
T-------Q--Q-------------------------------MRSL----------YI-
------------------------------------------------------------
----------------------------------------------D----SKKLHFHLI
NNMK--------------------------------------------------------
------------------------------------------------------------
---------------YTLPNDDSLK-----------------------------KKIT-I
------------------VLNEMF-------------------LYKS---VNSIIEYKTT
KKKYAGAAVFVR---PGF--YEN-TIQMDVASQYPNILIGMNLYND-SVDSLSINDLKEI
FLRN---------------------------------------------DEYKK------
--------------FFFEAISSNILILFIAEE-Y------------------QNK---NT
------------------------------------------------------------
------------------------INYVTYLKSFNFVENVYND------NDD--------
------------------------ISTTINSVGQII------------------------
------------------------------------------------------------
--LTYEQ----------------------------------------------LEN----
------------------------------------------YNCNLPLLIYIDKSNGFI
NSFLKDMLKMRKDIQ-KEMKSLSRE----------------ESNEKNILDAKQKFIKITV
NSIYGLFGNSF----------------IPVAALTTLIGRKMIIFSGKLFSFIHL-STISI
CLKLFLFIKKTYKIDLHNIICD-NNESLNFPDLSFICFDKLIDEKCNVFLKY--HYENNL
-------F-FFKLH----RMLKKISNYIDV------NEICIDENNDD--------IKILN
IIYLDDFFLDALKLRIYLDGCLKFQNYKQYETNMLNNLMLLKNKYPELKEQEKGNILEYI
T----LRYVSFINNL----VFDTDT-----------------DGL-QFSNIFHFNEQYLL
NELNENVQ----NVFEM---------NNIVFEATSS------------------------
-------------------------SYV--VCLAKKKYTIFNYMYIPKVAE---------
-T--TI------------------------------------------------------
----TINTDCKIIHKGYERNALLPFKNM-CSFLVAVS----------------FYIK-KK
IV-----------------------------KPIS--FKRIIIFFFSYLS-SLK--NDD-
----LFVSIKLNL--------------IKNDCERK-RFIDFYSKSY-------TGSLKAV
YIMENNDTT---------------------LEKIILLTDYV---------NDIDKYELNL
GFFLRPFVKIWYQQYHIINNL-EYNVK-----NNI---VN--------QVLLYFSEWREK
Y----NNPTNVN-----I------------------NEIICNNL*---------------
------------------------------------------------------------
---------------
>DFV
-----------------------------MDIFKNIWLHDVLS---SEHYSKIAIEYYDL
MTH---------------------------------------------------------
---------------------------------------------------KKKIETTSY
CYCVFLIISPKYKREMFTMLYKTFNTGLAALIDSD----------------------LKL
QCYPNNLI-----DYFL-QTGHCERLVDYDLCG-IECNSIQKCVQVFNFLKNN-NKNKHY
FYIINSLDPSFML-TLHLLIQYM-TIQ-------STY-IIPD------------------
--------------------------I-NINVHFM-------------------------
----------KSKM-K-------DFSSTAAASXXXX--XXXXXXXGIYIFDS--------
------------------------FHK---------KLTLLS--DK--------NVAL--
-------YQLLPIISFDIETISNNL-IDVPIGSNKNEKLISYVLHATFLDRCIILVFY--
LRFDKNS--------EKCK-NFL-----TNAEWD-LYD--QKLTHRFQQHFKSKYKE-LH
V--HVQSCSDEIQLLKHFIDIYCKGTLLLSICGD---------SNAKHFFTGHNIIRYDM
PFLLRRFKWHSMHSD---IDSHVVFNTKDF---------------------GE--DVMFF
KFNRNAYILDSYRVF-----DQQHLCPGGSLSLKSLTKQ-YLDK--NDAKIDLDPVIVRI
IYIIMDHDQV--KPGGGGGGG------G---D--YY----KELMTN--CMS-TSNEF--F
EIFLKKLPTSLSHVLSSGN--RSISTMTHYSFEAFLKYNIIDCESVVNLWKKINFAFFFS
XXXXXXXXX-XXXXXT----------LACKA---LSKLQGYILVIKYKQISIKNENSSIG
T-------Q--Q-------------------------------MRSL----------YI-
------------------------------------------------------------
----------------------------------------------D----SKKLHFHLI
NNMK--------------------------------------------------------
------------------------------------------------------------
---------------YTLPNDDSLK-----------------------------KKIT-I
------------------VLNEMF-------------------LYKS---XXXXXXXXXX
XXXX------------------X-XXXXXXXXXXXNILRGKRLYMD-SVDGINVKTLIHI
INNN---------------------------------------------LFIRE------
--------------NINMFLESNMLQIFLAEE-CRLEN--------------ENT---NC
------------------------------------------------------------
------------------------VNYARYIHDYTYN-----------------------
--------------------------KNLRVVGHLI------------------------
------------------------------------------------------------
--TSLEE----------------------------------------------LYS----
------------------------------------------FDENEPILLYIDGSNAFI
HKFITDLLQKRKLIK-LDAKNLKRKYDDCEKTERNIDEILNLKNQLNILDSRQKFVKITI
NSFYGNFGNSC----------------IPVASMTTLCARKIIIFSAKYILLIIL-KMICI
FTTL------------HSNNND--------------------DDDDGIFSKF--HYNNFN
SS--MKEF-FHKNA---KTSVEHILKKLNV------ANLSDI-YTNG--------SFVQE
YSFLNCEYINNLEKRLDIDGIMSNSKLI------LAKL-DLDAIVANAATDDDDDYFHRL
Y----LNVPEQFRNL----IFDCDT-----------------DGI-QFQNIFQFNVDMVV
EILNDKIK----HVFEM---------DTIVFESKIS------------------------
-------------------------KFV--MSLTKKKYTTFNHVAKIHPDT---------
-Y--MLDNVGD-------------------------------------------------
----FKTIQTTITHSGYERNALPCFKKL-CDYVALYC----------------LCIFVKG
SQ-----------------------------MIIP--FKELLFGVFNYLE-SVK--PDD-
----LYMLLKMND--------------ISADSARK-RFIDLYTSNY-------TGSLKVV
YIYNGSNVV---------------------TETIIPHFDYV---------AAPTTYVRHY
AFFLRTFAKIWHSQYTLVVQRLNINDD-----PSL---QDQMHATKSFNIMLY-------
------------------------------------------------------------
------------------------------------------------------------
---------------
>DhNV
------------------------------------------------------------
------------------------------------------------------------
----------------------------------------------------MATTLYNI
EEES---QNIFI-EK-LKNAEQNEYLYILDWLTVK-------------------NTCY--
AVGISQKNNGALMKFK--------TKIQPTLYV-WSKDLKTVTNL---------------
----------LVHATGLLNTTTR-KITECNRGKLYHNNQ--------AT-VIDELVQSG-
--NEKKAWKMFAV----------------PLQTFY--------GCKKLHTIL--------
-NAN-----------------------------QST--LRYISTTSCWNLEIL----VML
TMHAKYPTRD--K-----------IPI---------FSTLINEKLL--------YNDTV-
----VYE-PNLDVMIFDIETVSHED-HRLPMGDNTTDHISSITIVKYSTSKNI-YELETI
FNIPIKNQQELEK-AKTII---------------ENHN--KPYK--------------YI
QKRNTEIVNTETSILRKTLKH------------------FMDPRFNVFILLGFNSKYYDM
SFLLRRASYLNMIEI---DNFFY--------------------------------MHGIV
TYGPKMIHIDMQQII-----QKYYRGELSAFSLKVVAKE-LLE---HTNKVDFNARNIRY
IYNYFLETENINE----GKFSSDIC----------------S----NY------------
-----------------------VGVPWDIDLETLSYYNDMDSLIVLALWVELQYENFLL
FVSREHFIP-LSRIAL--TGVSEYLNINVIVEGLKLGILCTNHHNKQG----IVT---KN
--VHIKI-----------------------------------------------------
------------------------------------------------------------
------------------------------------------------------------
------------------------------------------------------------
------------------------------------------------------------
------------------------------------------------------------
------------------NLNKLA-------------------SST-------KV----E
TAGYGGGFNYRC---KKEHL-KS-VIAMDAQAYYPEIIAGFNLSHE-TTMLFTVDGLKQL
RNIYPN------MNFSIKIFRFSTHKNLTSEDDI---SNLDLLDNMSNKQYLFGFLDNGS
EITIED-------ISKLPDDERLLIIS-K--TPGLLS----QLITKRNFVRNIAKSSKKT
INGLIETTQEIYAQ-FEIEQAKLEAK----------------------------------
---------------------------------N---------ENEDQEE----------
-----------------------NDEDDDDE-----------------------------
----EEEEEIDLAALE--EDEKEIE---L-------------------------------
----------------------KPFDINN-------------------------------
-YLI---------------------------------------PQN------------SL
SDEEYMVTQHYKTLGKKDFKYIL---N---KCDAVNTYITFLKRDFVRINSQYRNMKLIN
NSIYGLLGSQY-----------GVLKGKNIAAAATMIGRKYIIEAAKIGQR-------I-
-------NCRCVYSDTDSVFFS-----SKNSII--------KEP----------------
-----------------------------------------------MKYIEQEFNK--C
NQHL--ILNSKIYHDIFIIA----------KKKYIAR--------------TETIFSRGI
N----KNGPALWNEK----IYNFY-----KKYICDETPIYMKDVYKILYD-MYIETYAQI
KQN---------PNLIL---------CNMHIMDEDS------------------------
-------------------------YKTN-TPAKKLIQRIRTEIPSYKFGN---------
--------KIV-------------------------------------------------
------YFNILKNI--PTTTFLGLDIEL-LKT--PLN----------------EINLYQF
YGKISKTLFDIISFRITETNKTR-NVYTKYSATTF--KHENLYAFIAANK----------
--TIS*------------------------------------------------------
------------------------------------------------------------
------------------------------------------------------------
------------------------------------------------------------
------------------------------------------------------------
---------------
>PcFV
----------------M-----------TTTADSTVWCLEVTS---NKN--DITMLYYDF
AKK---------------------------------------------------------
---------------------------------------------------KIATIKLNY
LHSVFVLCSRGFKKFLIDTLLECFNDEIVEITDTT----------------------IPF
KCVVNNVM-----DLIT-QFNFSENIYCYDLMA-IGVLNQQCCMRIFSFLKSN-QQFKNS
FFLIDNTSLSFTI-CMYNMIRQLSTIK-------VSFNSTNSGQPSQ-------------
------------Q--PSSS-----SHQ-QRKYTCR-------------------------
----------NFNY-TRKCLND----ETFLSKYYNF--ENYFILNGVYSLNS--------
------------------------AKQ---------LDLITN--DT--------TANL--
-------YRLLPMISFDIETSARTM-TDFPLGGNEYEKIVSLTLYGTYHDRLVIIVLY--
LRFFQFTDR-------------------TSLIWN-KID--QRLTTQVNQYYSQKYPQ-KK
VYSAILSYDTESNLLKAFYEWYMTGNMLQLLCDN---------RNMVHFFTGHNIVKYDL
PFLLTRFKWHQLHQY---IDPLITYDESI------------------------DVESIYI
KFHPRAIILDSLVIF-----KQHSLGGGYTLSLKNLANN-FVKD--IATKFDLNSILIRY
YYIIDEYSAKY-SLACRKQLC-------------NL----LNLNLKNIDFSSPDTAIQML
KFNIEELPINIRQILCNGL--TSIEQLDIYSISQIIQYNIIDCEVVSALWDKFSYQNLFH
ETIKQYPCDKLEMALH----------GNVSK---RMQALFSFYAINYAQQVVLTSTLQVN
Q-------L--K--AN---------------------------INGYFAHDLMQS-----
------------------------------------------------------------
----------------------------------------------------QTISKITT
HDFDNCSN-------------------Q--------------------------------
------------------------------------------------------------
-------------QLSTFLDTIEYESGQR-----------------------SAAAES-T
------------------LNDDFS-------------------CINS---FIERIEYLTT
RKKYAGAAVYFS---KRF--ALN-TCQCDVVSMYPNIIIGKKINID-SSDIVSCGILKHL
LKIK----------------------------------------------KNKL------
--------------FFSRLIAKNMLTIFIAED-A------------------------YS
------------------------------------------------------------
------------------------KNYMTYLHNFSCND----------------------
---------------------------FSVIVARVI------------------------
------------------------------------------------------------
--FDLNE----------------------------------------------IAS----
------------------------------------------MKSTTPLIIKMQNTNAFI
NTHIRKMLARRKELQ-KLMKSSK------------------QPEQRNIYDSKQKSIKIAV
NSLYGQFGNVN----------------VPIAATTTLYGRKILMFASKMMYYIIF-KTMKC
----------VYYLNTEFQNED-----GGT--------------------TVAATIL---
-K-SSEEWLKDYNC---ENLQETIDM-------------FARDFNND--------F---F
TTSLDCEFINHLKQRIVIDATENYTEHLELCTQL-----------------RKYRILQTK
F----DQLPIRLKHM----IYDGDT-----------------DGF-QFENIYKLDADFLC
NKLNELVS----EYFQV---------ENIIFENTEN------------------------
-------------------------MAT--LCIEKKRYTIYNRMPELNEFVEST-ATATT
TE--GQQQPPQ-------------------------------------------------
----RGVDYCRLKHSGYERNAVPHIKRI-CKYVAILC----------------YYMYVDN
IA-----------------------------SHIT--FRDLILSVYSYLKEHCQ--PNE-
----LYINVVFKK--------------LKNNCARR-RFIDSLTTSY-------TGNVNAV
FLYNYNTQE----------------------EHYCTLQDYM---------QNSTKYTLNY
PHFLRTYSQVWYNQFYIAKRQLEKITT-----TSL---------PIPTIMMNFFQEWLLI
E----SGQRSMD-----Y------------------VKLDIANCK------------LEL
------------------------------------------------------------
---------------
>GbNV
------------------------------------------------------------
------------------------------------------------------------
---------------------------MEKSDIIFKNTN-----------IK--KNILNY
-EFG---FKM-R-RA-VTLWDDEAYIYVFDWITEEEEVSNE------GNGFRNRDVLIAI
GCDKNYNF-----KKIK-------LSLKPSLFV-CTSKFEVLKTV---------------
----------CVNKFAYEQ---K-FINIINTEMTLSCNN--------YT-VLDTLTNAQ-
---NVGQSKLIKI----------------EFDTVK--------DLKYLFNFL--------
-KNN-----------------------------NQF--YNFVSTTFYWNVTKQ----IQF
ELYYKYKKF---------------YNI---------IHFWVNKNLD--------IKEYSS
SSPRSNLHLTLPLITFDIETVSDDA-NRLPTGEDENDILFSVSIHYVHT-----DTLYTF
VYLPCECENKKNV-LEKSYYEYK-----YPYV----------------------------
KTHHTRIFTNEKDLLIATMER-------------------LTIQGKLHYLIGYNSLKYDI
KFLMMRCVFYNIY-K---DNFFY--------------------------------NDG-I
QFLYNQIHLDLCDIT-----RIQVK--LNNYKLNTLAEE-KLK----ESKVDVDSVLLRH
TFRRIQDSNICHS-YDENEILNKK------------------------------------
------------------------NNTNYPCVIDILYYNNKDTILVSQLIKHNNVLDFIS
NFLY--TVS-EGMYFKNYNGIKYRVINQCTTTALKNNIFFSFFKSGKNNIAIPFITKRDD
K-LLTDY-------------VF--------------------------------------
------------------------------------------------------------
------------------------------------------------------------
------------------------------------------------------------
------------------------------------------------------------
------------------------------------------------------------
----------------TQYDQNIN-------------------LNN-------TIENKTS
KKKFPGGANYCR---GIYITSKP-VVCSDYKVAYTTLIDRLNLGDE-TTGIFPASLLLSI
WNFLNAISETFSLENDYVLFDYKTHSGFSQSQTK-----------ILYHEYVNNGIFCGE
KFSFTK-------ENLEKRGNSLVIIIYQK-TRSVLA----NVTSIANDYRALLKQKASF
YDNLYNELENLSNNL---------------------------------------------
---------------------------NDLYGEFEEENEFIDGDE---------------
--------------------------DDENSEK---------------------------
--------DYASWLV--------------------------TDESKFI------------
------------------------YTIDKRL-----------------------------
------------------------------LSNL--------------------------
--------------NKQ---------D---AENEVKTKMINAASRRDAFESLYYLAKINN
SSIYGVLGPIC----------------PYVCAAITCIVRTSLLSSAHLLQT-------T-
-----YPDLVVRYMDTDSMFFE-----LCDSFK--------NY-----------------
-----------------------------------------------KSQIDYFINL--K
FPYL--TLESHVLAVCHFIK----------TKTILKK------------KEHSDNIKYTQ
H----VHGPEAWKTL----VKYVE-----LHG---KNVKTDTDIYNLFLN-FYIYIKE--
------------KHISF---------FYHTIKVKEN------------------------
-------------------------YATN-VPAKELKNYLAEHFTALKDNF---------
--------KQT-------------------------------------------------
------IYYKLLHSD-YNKTLYRPVIEL-NDQNEVSK----------------TVNLYKF
FLPMFMIVYYIVHGYLSTNNQ---PFYVYLSPKEM--LKMNFKAYLFLIN----------
--DNIEDSLLEDITDKD---IQESSTLIEEEES*--------------------------
------------------------------------------------------------
------------------------------------------------------------
------------------------------------------------------------
------------------------------------------------------------
---------------
>MdSGHV
------------------------------------------------------------
------------------------------------------------------------
------------------------------------------------------------
--------------------MLLRPNYQYNWSDD-DDDDSVNDNESEQSYRSRSPSPLPW
TSSSSTVT--CMISDIKTQA-YANRVVNIKLSLMNEYGEKLLKL-------IQGDVFFDV
YIETWNRNENIARILNQLQC----------------------------------------
-------YNNTPQFVDTKYTAM----G--YSQTPL--------NVWRLNIRE--------
-NRL------DYIYEFCQSSGRRMFLNTELNDAL-PMVQKN--LGIYCDIPNV-------
--------------------GDTAQIPY-----------------SS-----LTKPDMS-
----TPKSFICRKLSIDIEVITPPEWTLFPDATELGCEIIIIACTRQQDDTTTYQT--DI
LYTDSQHREIH-------------------IEN--------------------------A
DNRNFIRFDTEYQMLEYFITS--------------------IDPHNTDLLTGWNVRNFDL
KYIYDRCCKFFP----DLVAKFRQWTLDGS---DISFRNV---TR-----KG---QNVTL
VESFGIMILDMYDYN-----KSNVK--AKSYKLKDIARK-YLRE--DKQKLDIDYKDISR
FYRSG-------------------------------------------------------
---------------------------NTKEFSHLLEYCSVDAEIVLDLMAVQKVWNNTV
SMADICHVP-MNYVVN--SGVMLRNTCMISQ-----------------------------
------------------------------------------------FVNEHTDYLLP-
------------------------------------------------------------
-----------------------YKHE---------------------------------
------------------------------------------------------------
------------------------------------------------------------
------------------------------------------------------------
----------------------------------------------------------MP
FTSYEGGYVNEP--IVGF--HTDPIFVLDFNSLYPTTMLAFNICTTTIVDMREYSDTGYP
IDAMPST-------------------SS------------------------DTTPYQPT
ELDQVIFTTSNELKISATPYMHNVGFVAANHR----------------------------
------------------------------------------------------------
------------------------------------------------------------
------------------------------------------------------------
------------------------------------------------------------
------------------------------------------------------------
--------------------------------------------------------RGVM
PQILHNLLTTRKRLQ-NELKK------------------TTDDQKRKQLDAQQLSYKLCA
NAIYGLLGCSF-----------SPLYNPMVAASVTSFGRFLSYIKRKRITEY--------
-MAAENIEGSIVYGDTDSVMVQIRNHTIAETK----------------------------
------------------------------AIAERYAEQVTRDIGI--------------
-PPIRTEYEKIFCPF-LI----------HKKKHYIGVM-YTDN---C---DRHLRVEYKG
NEMVRSDNCTLTTDVMRDVIDLLFFGD--G------------DLTQK-----------NA
AITRRL-E----ELLAE---------WSQLYNMYREGT------PVDRELRARVVQQAIY
SKKLAKEVYTNRLPHV--AVYERMKNRKQYHIGDRIVYCIANTEL--SD-----------
------------------------------------------------------------
----------------RVKPKN-II-DMAYDIDEFLEDEQLYLAVHYYADACVRKPLSRL
FASLDSQFRTQLELTLS--------------RLFPSLVASAQKRAHK---DKETAVLCKQ
KKSCENKR--------------Q*------------------------------------
------------------------------------------------------------
------------------------------------------------------------
------------------------------------------------------------
------------------------------------------------------------
---------------
>GpSGHV
------------------------------------------------------------
------------------------------------------------------------
------------------------------------------------------------
-----------------------MPN----DNAD-DDDDAQPD---------------IY
S-----DI--YQIHDTKLQV-FG-HDLELNISCVNSLGKKHLFN-------INHGIFTDV
FIESFSNNDFNI--INDYFI--------------QH-KNIDLND----------------
-------ITMRNVILEYHTQLI----P--FTKTQI--------PMWRLRIYK--------
-KYL------EDIEYCSKNMNRRVFCNSQFDDTI-LMIQRN--IGIFFKFNRFINDDKPY
-----------TRSYDNNNVCVYSDVFY-----------------DS-----ITKPKIE-
----IKKFFPYKLMSIDIEVYNP-NPDSFPDASREECKIIIIACAYLETKTT------DI
FYTLVPQWDFM-----------------TDPSA--------------------------E
YKRNYIRCKNEVHLLIQFANS--------------------INYNNVDIMTGYNMKNFDL
MYIYNRMKL--L----GLLRHTVNWNMQKK---QLYISKC---QKYSNQQGT---RDSIN
TNIFGFVIIDMFEYI-----SSNFK--LRSYKLNDVVGV-FLRH--GEKKLDIDYKNISV
FHDRG-------------------------------------------------------
---------------------------SKEDCHHLLDYCAVDAELCNSLLINRSTYSNVF
AVAHICHIP-IRYVID--RGQQIRIYSMMCE-----------------------------
------------------------------------------------YIWRQDIYTIP-
------------------------------------------------------------
-----------------------LVTG---------------------------------
------------------------------------------------------------
------------------------------------------------------------
------------------------------------------------------------
-------------------------------------------------------RRVQS
KYNYEGARVIEP--KKGF--YNTAIATLDFASLYPSIMIGYNMCYTTLIQGIT-------
--------------------------------------------------------TPPG
HVDSINLVKYNGLNCRIVPGTSRVAFVDCSER----------------------------
------------------------------------------------------------
------------------------------------------------------------
------------------------------------------------------------
------------------------------------------------------------
------------------------------------------------------------
--------------------------------------------------------EGIL
PSILKVLLQSRAEVR-KKMKT------------------ITDKDELALMDSMQLGFKLCA
NSAYGYMAAST-----------SKLPCIDISSSVTCIGRFLLTAI-----ET--------
-ICKEKFKKDVIYGDTDSVMVDTKLISVHEAL----------------------------
------------------------------SLGKEMAKICTELLNL--------------
-PSLKLEFEKVYMPY-LL----------ICKKRYIGAH-WTKP---E----MYDKIDTKG
VETARRDNCKLLQIILKIIIHDSM--------------------NNG-----------LD
KVFEKI-E----NELLP---------FSELWKSYLNDNCFKLDKQDKTKITSEIIEKFIM
SKKYTKMDYVSIQPHV--SIIKRLSNR-QFNHGERIEYVIASKVLILTD-----------
------------------------------------------------------------
----------------KKQPDK-LLSDMAFLPE-EVLEKNLYIHIPYYINGQVLVPALRF
IEPMGHKYVIIFISLLK--------------RLFPRMNLTTYKKYNNVINDNKSTVFIDQ
KITKFFTN--------------K*------------------------------------
------------------------------------------------------------
------------------------------------------------------------
------------------------------------------------------------
------------------------------------------------------------
---------------
>ToNV
------------------M---------------------------------GS------
------------------------------------------------------------
----------------------------------FG---------------LMNQIKLQY
D----------H-QR-IDSLIKSEYCYTHEWMCIE-------------------NQLYGF
GVNEQGIQ-----VYIN-------PSIKFGLYC-MVQSELHLTIF---------------
----------NEISYI------T-CIEHI--PQTSIKPT--------TT-IFHSISNDG-
----DNEWKMYKL----------------HINEFS--------NTKKLFSFL--------
-SNP---------------------------DNYTL--NNYIKVPCVWNLETF----ILM
EMIVNNE----SK-----------QNC---------YFVWIDDNLK--------IISNK-
----QQP-PLPTIIAYDFETVSPDT-NRIPIGNIYSDILFSASIIICTTTR---RQLYSL
LYLPVDVDGDIDE-NLESHLKTRI----------SKLNKKNDYK--------------GI
DGQKILFFNNEKDLVKKCLEL--------------------FDREEFYIAIGFNSKTYDL
PFLMRRCAYLLLPEL---KNFYI--------------------------------NQDIV
TYKFNMTHIDLLLLY-----RKYYSELGQYISLNKISKI-CLK----ETKVDVNAVNIRF
MFEEMYNSNTLDL----DK-----------------------------------------
------------------------VYKNDVTLDSCVYYNDVDTLLLLKLWFNVGYHTSIQ
DICRSYDIS-LIRVSQ--SKVNEYISVRVFKQALSFQNFLTHNHSNCV-----LY---ND
--VILDY-----------------------------------------------------
------------------------------------------------------------
------------------------------------------------------------
------------------------------------------------------------
------------------------------------------------------------
------------------------------------------------------------
------------------D--------------------------K-------IVKSSDT
NESFMGGFNYRS---PKTMH-EN-INAMDYVAYYPYIINGFNLSYE-TVTIIPLSILKKI
IEHKEKN----ISFENIKFYRFINHKGNTDTETI-----------YQSREFINKTKDHGA
ILNYNQIITLIQTTSDHDADNVLILMILMN-KRGLLS----NIIEHQNNLRDLVKQKTKE
LSQRLVVVRNFISIQSSIENNAAEETIEDH------------------------------
-------------------------DDENNNNEFDFDIDFDAVDDEENENNE--------
----------------------NND----NDGN---------------------------
---NNCDFDIDFDAMDDDENNENNTI-DT-------------------------------
----IDANN----HDDEED----EEDEGS-------------------------------
-KF------------------------------------------------------SII
NDDMKMIEFKIDI--SKDLSS-----M---SLFELQQYYDELLCESTRIESIYRTLKIVN
SSMYGCLGAKLYFNEKTNYKSAVSLRGVHVAAAVTFLGRYYILEAAHHGLE-------H-
-------NYECVFIDTDSVFLT-----KKESLY--------ENKKKDSNNCND-D-----
--------------------------------------------ENEHDVVPQYVRN--I
NENL--QLTVKSYPYISIFA----------KKRYIVQ------------KENGETFSKSI
T----KNGPKLWTMI----IEKLS-----VKYLFQNYTTYEKI--SEIFDEIFEFTYNYL
EQYG---N----SFILV---------NRNAKEAAEK------------------------
-------------------------YVTE-TPLKRLMMYIRDRYPEYTKVT---------
--------KSL-------------------------------------------------
-----SFFYYVDNGSDVNDITLRPEFEL-DTT--HAK----------------HFNLFKF
YSSIFKSIFDILNISVTT-NFEQKGIYIILDEKEI--FKLFKFSFIKVRN----------
--CRFELKTPYLAK--------RAKIV*--------------------------------
------------------------------------------------------------
------------------------------------------------------------
------------------------------------------------------------
------------------------------------------------------------
---------------
>Cotesia_vestalis_LbFV
------------------------------------------------------------
------------------------------------------------------------
------------------------------------------------------------
------------------------------------------------------------
------------------------------------------------------------
------------------------------------------------------------
------------------------------------------------------------
------------------------------------------------------------
------------------------------------------------------------
----------------------DNL-TDLPLGINEHEQISSLVLFCRYLDSILIYAVY--
QSIPLLFDNS--NMTFDEI-KFQ-----NDKIWK-DTD--KKLAMYFQKRYSDKYPN-YQ
VRVIVKSFVDEEALLNNFFTYYS-GYIFNNFNLP---------SDSYHILTGYNIYNYDL
PTIYNRLLWYQSFDK---CANSHIFEIKGQ-------------------------KNACP
IFNNHAIVIDMYLLF-----GSNHLFTGG-RSLKEVSKS-LIKH---NTKIDLNAVAIRI
PYMYEKYLKKK-LSATSNRYGNDDL--IAKTFIDFLKKFIEVPEHENLIDNNLLDETSSV
FIDILSFPDDLKTKITNST---IVNKIQLPKLFTTIHYNICDCECILTLQDFIGLFPLLN
DLMCKFPNN-IENCVQ----------DNITN---RMNSFFSIEAMKCLQLYCLSGSERN-
-------------------------------------------SDSYELFIESP------
------------------------------------------------------------
------------------------------------------------------ISKSLV
R-----SLYPKTCEQ------------KDS------------------------------
------------------------------------------------------------
------------DTDNVEDEDDSIDD----------------------I--STVDAATIE
------------------AFKNIF-------------------IQTS---ISINTTMYTT
RAAYKGAVTGNK---SGI--YEL-NYNLDATSLYPTIESDGKLYVD-STDFITVGTLKKI
CDSN---------------------------------------------KHLYF------
--------------IFETLIKNSDLKIMLCED-VDFNKVQLLDIEMLNNNIVRQK---KK
------------------------------------------------------------
------------------------IINVDYMNEFLNNY---KI------DYE--------
------------------------FRSNMNFVGQLI------------------------
------------------------------------------------------------
--TSLEQ----------------------------------------------LSR----
------------------------------------------IPPKLGLIIVSRDSNCFL
PRLINKIKAKRSKIK-SELKKNI------------------DDDKRKKFNGEQQSLKIII
NSLYGLFANSN----------------IPVAASTTLYGRKIIICSIKYFFSLYL-YTCCC
LQNM---FEKEYLNSYENFMNDSSKNNGIIPDE--------------IMNKY--------
-------KLYNYPN----SSLEILH---SLKRMND-LNICL-------------------
TPYY--EYFKMMMLRAQCDGYDDIEKFKDAIATVKNST---------------LNLHTFV
N----INLPKKCHDI----IVDFDT-----------------DGF-QISNIAKLSTTYLR
QTFNENVR----QTFNM---------PNLNFESKHN------------------------
-------------------------LIL--ISMKKKKYCQLLSGIVIENNI------ESY
EF--YKNNHNP-------------------------------------------------
----VKLEEMKIAHSGYERNAVPIIKYI-CDIIAAKT----------------FLNYRFK
I------------------------------FKVP--FSYILEGIYTYLHSRND--PYD-
----LSINITLKN--------------IKPNSSRK-RFIDEHATNY-------TGTLKSV
YIVNELNFE---------------------DEVLMLHDDYL---------RSKDMKKLHY
AFFLRQYIKVWFTQ----------------------------------------------
------------------------------------------------------------
------------------------------------------------------------
---------------
>EfFV
MEA------QASPVTGYYISNKQGKEYSGNIDKTNIVLRNIKECYDSGD-KYLEIDYSNV
NSI---------------------------------------------------------
---ES-------------------------------------------LLSVKQNVITAY
PFCVFVLLSPNYKYALYDQLVEHFSQNISEIVETD----------------------LTF
KCRAYKVL-----DYLL-QNNNCERITEYPIIC-IKCVNFYGYKILTKFLSADNAAFQPY
YEIIGIPNFHFML-TLYLIIDSI-TSE-------YNKQFPGSGSVLD-------------
------------SVVPVEDQINMDGTA-KKRKKFMSADNEMINNNNKKR--AVSKSKRGS
GSNDALLHINKRQY-YKIKYRT---VKKHLKFVLDP--VYFFKIGGIFSFDS--------
------------------------HNL---------TLKFEHSKQT--------LAPL--
-------MTLEPCVHFTFHSISDRTKADALAGSLVRDKIQSWSLVVEYAGAITVIFMY--
NNLCCHDATVCRGDDEVCRANKR-----FEREWAEKLK--DKYSERYLRTTSSKYCFYSD
INILVQSCSSELELMEEFIKLYSKGYLLERLIGG-------GTKNPRHIVMGNRIYER-I
FFFWKRCVYYKLFES---INKYFAIGSGAVVDGTTTTTTTAAAAAAAAAAAAAAASHPFL
SLNKNACIIDTSLFF-----PSHGIATADECVDTYLLYSKFFPM-TTDIMKQRRAVLANC
YAAIEKCFLVA-TYLNRPQGVNDACKTAARTFL-------CN----YFSTDHPFCEMDYR
ALCVDERYGDIYNKLTFDCNFLNSES--IRTLYVYFDHLLDESILLTDIRHEFKLFETID
FLQSQCPAN-LHFILY----------SSFVQ---RQSTSHAFIALAKGELLPQKIHTF--
-----------HVRNDESGETYRALHSKTETIKNVTLYLPQHVLGDYRFYERAPKNANG-
------------------------------------------------------------
----------------------------------------------S----------SFL
RTYE--KVY---GIR------------PFNDSLPFL------------------------
------------------------------------------------------------
--LPAAATAAGHNPQSVE---LRYKNVDA-----------------SDV--N--ARFCKS
------------------MEGVVA-------------------GNRI---VLSKVEFLST
TKKHPGGVSFIQNNDKCI--HEN-VLNVDITANYANIIVGFKLSTD-SVDWCMSDELNTL
IKCN---------------------------------------------PSFAK------
--------------NLSLLLEYDIVQLFKAED-SL-----------------------SL
------------------------------------------------------------
------------------------IDYKEYLKMFHITDHARIRNGDINHLTT--------
------------------------ASPKYNGVGELC------------------------
------------------------------------------------------------
--LNLDH----------------------------------------------WFR----
---------------------------------------ESDVAGPFPIIIYVNNSCSAI
NDYLARMLNTRRNIK-CEIEKLKKT-LSCNRGNVSAETELSIVSDINVKTSNEHAIKQYC
NNEYGNYSLHF----------------PCVAAATTMFARKCTVGVAKAIPFILL-KIALE
DV-----------------------EEGRQPMEA----------TSKIFQ---SHD----
----ADNFVQILDCLKEKRIVEFFLLFSK-------LELCTTRK--------------SF
FETWK--NLETLYAD--MNAYGTS----LSCEQFL-----------------KRGLQSMY
E----KLLPEALKRV----VKMCDT-----------------DGF-SFVNIFGGDKNAIL
SEIHLFVQ-----HYAN---------KRIIFRATPL------------------------
-------------------------DVL--LPLNKKMYAKIRCASVLLEHVRSS-NDGKQ
ML--HFDKSQK-------------------------------------------------
-------FWKEFEHVGYEKNSLAPIKRL-FDIHVLFC----------------YLMAKQY
L------------------------------RPFS--LEELFRLYFRYLARHYSCGGGE-
----DFILT---------------------DRQRN-DMADH-SAAV-------ASSLPLT
CIVHKHTLEKV-LLK--NDEPSEI------QNVFVSLEYYK------NCASHRQPIFINY
LYFLDKYIAYFLSLYNNTFVAAKTSVNESATENGGGGGGSSGIKSFKLGMVKIFAESMLS
PLPPPPPPPNTA-----I------------------VDIERETIQ------------VER
LPEGGGGGKQTTSYIYNV------------------------------------------
---------------
>AmFV
MDFGYAFSRGNETVSLFYP---------------------------------LGLRFFSR
GSNVDTRSASRDDAEMALSSAYVRLHGLTPDTIRADDMLGDAPDAHGRVVLRQVTIRIPC
TFNLYIVLPVENEPLNVEFVERLMERFMRDR-VLLTRSRRERRTRDDGANAGRPRREPQN
DNQDFFVSPPKL-EL-VLENVRRGISSLYDLLDSF-------------------HGLSAF
EAESSGTD---RLSDLG-------VTVEANLYV-CRFHDGRLFSAVWKHLCDNANHWSDV
YSVPSSLDDECLRFCLDMLFEKR-ERE-LLEQQEQQAHNALNGPPSHFRAAGETLGRRRR
HPRAAGPTSTEELVVSCPTLLDDDGAAATFAQTVA--------NAQQSRSDTANDSVDGD
GGGT---------------------------GGLDL--YDAFA-LGSWCLTRLSSEQNRL
LVRIDRSIFDRI--------CDSMTDL---------HDALLARADL--------RDKLF-
----SAPLAFVPSVIWDIETIAARP-GTLPRGTAVDEALVSVAISVERNSLLPDGHPFSL
ARV-----HSLAM-V---------------LVPT----GVKCFPSAINAL---HLLDESD
TQPSILTYRDERAMLVDFCAYMSSQTPLLRMLFNVRPDRLAEYRNVASFLVGHNSVGYDF
SFVVNRCIYYGLGPI---ARHLARNIRPEV-----------------------GDVSGMF
NFCDAQLCVDTLLFL-----MARVR-SLTAFDLASVLRV-YD---CDIKKGGLDARAIRF
FYNSIDDPA-----ALARLG----------------------------------------
---------------------LDTPSRQMSYLRDLLVYNLYDCLSLSSFLLKLSFPVFVD
TLLAYFRAP-LDVACY--CGNSRLLPA-LFI---------SDLMRTGREVLCLRSPNISV
--------FSVDAQINRLAELFRELHQ---------LLARL--GLEGTFFVHAYHGIDTD
QNLRRLHDSFAGTPFAVGGGTASDFAGLTTVTHDDAASTTGCAGSPAIGNVLGDTVADPG
GLGNVGDGIVGDATDPKDATASPSANKRRRTAQRDEPFARMLLGYVRTLEASVNVHRD--
RDPTDFDDWDDAIARSAPPSALAHANGTSEAPVSFAAIASLNGSDRTERSAGRSAGVIQT
DDVPPRGARSRIARGAHAVDAAYDTSSNDTASLGRASHPRFGCDSDSSMDSFREEDYNSN
QGLIGNGNSNSNSNSNSNSNDNGNSNGNSNGNSNGNGNSNSNGNGNSNSNGNGNSNHGYD
NGDDSNGEHACGRRRRAGHKRNRAAPPNVRWVDLSTVAGETGARTRTVAAEVESELLRVH
EKTYIGGLNYAS---ACH--VRN-PVLMDYNSFYPSIIRHYELDVN-NVAVVTVLKLLLA
VRPLDRLREL-LAKRVLRMFDYTPEHSVEEYVNLEVFRSERFASIFRPAPHVRREWYEGI
EMDNVE--LLV---ASSKLLARRVLIVWRKEGGSAVS----RLVTAALERRAVWKKLRRE
APN---------------------------------------------------------
------------------------------------------------------------
------------------------------------------------------------
------------------------------------------------------------
------------------------------------------------------------
------------------------------------------------------------
---------------------------------------------DKMLESRELMEKLLA
NGTYGYLNFKR-----------SVIFSRATAAAVTLLCRNAFARTRFILESEEL-LRRYD
PRLVSRYRVDVNYIDTDGCIVS-----LRRCDV--------DTDATDVANAVA-TTIRST
SNTSTDQNAQNTQ---------------NVPDAPD-APDAPDAPDASNTPNSGPAVR--R
IPAV--LFDTP---GCSAVR--------LSRSPLLRS-------------LNEADLTAG-
------ATRNTWSKE----TADEAQSKDRAKDLMEDRTT--VDHY---LR-LSVRSK---
DRFVELVN----EMLNM---------RHVVLAAEEQ------------------------
-------------------------NAVAATVFGRKKYALLKLVAPKSKAKSGPVGSGSS
GA--ADERRSC-------------------------------------------------
----NDFFVMKKTG--FEKNAAVPVKRI-YDT--LFK----------------NVMLMNH
TSG-------LLH------NE---RFVCKIVDHR-----SIMYGIFDSLLSEWQRAVRED
ALATFSTRVPLNP--------------RQTGGKLA-DFIERTLREHQYNPGDRVSVLRLL
R-VDAKRLTELPRLHDSTGAPVVI--YDTTDSEFVLLDDAR---------GHLDDYMLDI
RLFLGGHLTYLYQCIEGQQTLRDGSLEP----VATHKDQQLKMRTLRAIAMLFYATWLWD
RVLRSRHEAAFGSGAANFYALNWRGLVSPMTTTRLRRDLMCLNLHQLIDDYDSTNPLEKM
LPNEAQQRFRDGPFLSPPFLLFHNRFTHKWLSEHSDRELVVRNALFWWDDEDEARHRRYA
NFLRAGVLKYHAQA*
