# Supplementary material for: Endoparasitoid lifestyle promotes endogenization and domestication of dsDNA viruses
Source: eLife. 2023 Jun 6;12:e85993. doi: 10.7554/eLife.85993 (PMC10259472; doi:10.7554/eLife.85993)
Supplement: Figure 5—source data 1. [file elife-85993-fig5-data1.zip › Figure 1ΓÇôsource data 1/Cluster166.aa.aln]

>DiNV
------------------------------------------------------------
------------------------------------------------------------
------------------------------------------------------------
------------------------------------------------------------
------------------------------------------------------------
------------------------------------------------------------
---------------------------------------MRR-NSLN---IILLFVIVCS
LAT-MTFGQDG--------------GEGGD------GGGEGGGGEGGGGEGGGG------
---------------------------E-------------G----------------GG
GEGGGGE-GG--GGE--GGGGGGGGGGEGG--D-G-NNTTTTTTTTTAKPPP--------
--------DPTPKPGDENNENPWEKIALPDYQD-HSITDYPASPSNNHFKWYVFIIAYND
P---AKISEGKNCSGALVTYNSVVTAASCLYQNGTNERFK-SATLLI-GGVQLTKSIYNV
SVPLVRSALIHPKYDP-TSKSMLGNLAIISMYDALEPHKF---VEPIDIAQSQPENRQQT
YRLANHDYFGTTQQVVDNLGYRFMFLNQNFLCRWYYGP-------ELCDGS-ILTAYSKF
KKDGILCQVGSGAPLSVHTTADPYNNAEIIGISSFVSENGCN-GSPGGFTSLIHYYDWLE
ANI*--
>DmNV_mau
------------------------------------------------------------
------------------------------------------------------------
------------------------------------------------------------
------------------------------------------------------------
------------------------------------------------------------
------------------------------------------------------------
----------------------------------------MR-YSWN---IIGLFAIICA
FAG-TTIGQDE--------------P----------------------------------
------------------------------------------------------------
---------------------------------------TEAPPTTEALPPT--------
--------ELTPKPDDEKNDNTWEKITLPDYQD-HSITDYPASPSNNHFKWYVFIVAYND
P---AKISEGKNCSGALVTYNSVVTAATCLYQNGTNERYK-FARLLF-GGVRLTQSVYNV
SVPLIKCSLIHPKFDP-KNETMLGNLAIISMYDAIEPHKF---AEPIEIASSRPENRQQT
YRLANHDYFGTTQQVVDNLGYRFLHLNPNFMCRWYYGP-------ELCDGS-ILTAYSKF
KKDGILCQIGSGAPLSVHTTVDPYNNAQIVGISSFVSENGCI-GSPGGFTSLIYYHDWLE
ANI*--
>NeseNPV
------------------------------------------------------------
------------------------------------------------------------
------------------------------------------------------------
------------------------------------------------------------
------------------------------------------------------------
------------------------------------------------------------
------------------------------------------------------------
------------------------------------------------------------
------------------------------------------------------------
-------------------------------------------------------MLSLY
ALA-TTLAVVAAQDTNIVN-----------LSP-TGRIVGGNPTSIDDVPYQVS------
----LQVFSTHICGGSIISEKWIVTAAHCITYPVSLYKIRTGSTLSTCGGVVS-------
---DVESIIVHHKYATNNYGVPVNDIALLQLKNSLILGITSDAVGLYDYGESIPSE--SF
GLVTGWGTLTENGNTPVVLYSVSIPIIPTDVCANIFQSWGGLPENQICAAA--------P
GGGKDACQGDSGGPLVVDN--------RLAGIVSWGNGCGRT-GWPGAYTEIAPFRHWIL
SLTGV*
>NeleNV
------------------------------------------------------------
------------------------------------------------------------
------------------------------------------------------------
------------------------------------------------------------
------------------------------------------------------------
------------------------------------------------------------
------------------------------------------------------------
------------------------------------------------------------
------------------------------------------------------------
-------------------------------------------------------MFTVF
ASFFIITVAVVSSDESIAN-----------VSP-TGRIVGGSPTSIDEIPYQVS------
----LQVYSTHICGASIISDSWILTAAHCITYPVTLYRIRSGSTLSISGGVVT-------
---RVESAYVHHAYYTNNYGIPVNDIALLKLTNSLILGITSAAVPLYDKNEIIPDE--ST
AXITGWGTLTENGNTPVVLYSVNIPVIPTSTCAQIFRNWGGLPENQICAAS--------P
GGGKDACQGDSGGPMVVND--------RLAGIVSWGNGCGRN-GWPGVYTEVAAYREWIT
SLTGV*
>DmNV_kal
------------------------------------------------------------
------------------------------------------------------------
------------------------------------------------------------
------------------------------------------------------------
------------------------------------------------------------
------------------------------------------------------------
---------------------------------------MGVFVKLI---YLLLVPFICH
NVL-FAYGQEE--------------TTVLP------PDAETTLEPSSSSSPEDL------
---------------------------D-------------S----------------SS
STSTLPPSSS--SSL--ATTDDSESSSESS--SSSISTSTNQPSTT---DAS--------
--------TETPSTTLAPESDPWLNVTVPDYQD-HSITDYPATPEKSDFRWYVFIAIYDD
P---NNLIDGRNCSGALVSYNSILTAASCLYRFGENYRFK-TATLLI-GGTYLTNPIYKV
TVGLARSAFVHPSFDP-LYNKLRGNLAIISIYDGIEPNRY---IEPIEIASYLPDNRQLS
YQLPNHDYYGETQRVVNNLGYRYMFLNPQFKCRWFYGS-------EVCDGS-VLTAFSKY
KNDAILCQVGSGAPLSAHTLIEPYKKAKLVGISSFVSADGCD-GAPGGYTSVIHYHKWLM
DNI*--
>DmNV_tom
------------------------------------------------------------
------------------------------------------------------------
------------------------------------------------------------
------------------------------------------------------------
------------------------------------------------------------
------------------------------------------------------------
------------------------------------------MKINIVFFCLLSIALLCG
CGA-----QDDAESSSGSSEDSSDATTVVPNDSTEVPTTEASSSETSSSEASSTESSSSS
SEASSSSSSEAPTTESSSSSSSEASSTESSSSSSSEASSTESSSSSSSEASSTESSSSSS
SEASSTESSSSSSSEASSTESSSSSSSEASSTESSSSSSSEAPTTESS--SSSSSEAP--
-TS-----SSSSSTTTTEEPYQWHRIFSPQVMPVQ-YFASGFALKAGEVTWRAFFKISND
N-------NTIYCGGAILSYFKVITTASCIYDFYTGEIYP-NAVMSV-GGRRSDTASYSV
KVDFATQATVHPEYKY-NDPYMQNNLAIITTIRPLPFSEV---VGKIEIAS-LPSSYNDK
MRMVGFGR-DVSGQPLVNLKYHFIRFVSNSKCLALYGP-------DVCSQSSVLTSVGQD
TSKATICRVESGAPISYHP--GWWSSPKLIALASFISEDGCVAGSLDGHVYLIKQYNWIN
EVLLN*
>OrNV
------------------------------------------------------------
------------------------------------------------------------
------------------------------------------------------------
------------------------------------------------------------
------------------------------------------------------------
------------------------------------------------------------
---------------------------------------MGRFRLLLVFSILIKLLIV--
------------------------------------------------------------
------------------------------------------------------------
TDALLPDH----SHDEQFLEYTFGYSAE---------QTHHHPIYMDDDDTDDDNITPVY
RYN-----RMLRDKSSPDQPKKLLKVYPPHVLPPE-YNPIGTPVEAGDFYWRAFFKMSNV
N-------GTIWCGGAILSETYVVITAACLYDYITAHFYT-EAYLLL-GGLKSDSFTYTI
PINITRQAKIHPNFDI-RHPSMENNIALFKLDEALPFSSN---INKIQFNY-VPDDENAD
LRIVGYGR-TLSNVPITDLRYHYMKIVPEQECFLIYGT-------KVCNMR-MFSATGRT
NEFTNVCRVESGAPLSYHE--NFGIKPQLLGLASYVSELGCV-GYPDGYVYLWRYRSWIR
DILNS*
>DmNV_esp
MYLLKNVYILILFMATLSVIVADDADDNDNLNPSNRGIEIDIPWIPTLFPPFFPWKPETT
TPTKTTTLATSTTITTTIKPLTTTTTTTKKTTSLKPITNIPSSTTTTTSTVKPITNIPSS
TTTSTVKPTITTTLKPITTTPKQQTIYTTSTTTIDPITTTINIPFLPTKLPTLLPTKLPD
FTLLPTKLPTIIPTKLPDFSIIPTKWPDFTLLPTKLPTLLPIDPILTTSTQSIETQTPTY
KPSSTTIPSTIITSTTPLPPPSSSSSSSSSTTTKSSTTTKQPSTITTTKSSTTTPEKTST
IPTTKSSTTTEKPITIPTTTQSSPSSPLPSSPPSSSTSTTIKSSTTTESLPTTEKKSTIT
QSQSTTTQLITTPLDPIPPISILPVVSTTEQITTTTQLITTPLDPIP---PISILPVVST
TEQITTISIDTTTLKL----D-INPPISIS------PII-STKEPESISSTSTL------
---------------------------Q-------------S----------------TA
DDETPAP-AE--TTL--STTLKTTESPEAPT-TLKTTTSTEAPTTLKTTTST--------
--------EVPKTTTDINEFNGWDPIVVPEKSKFRTITVLPSSPKPKQFKWYAHIIAYNK
KEGSNDVDSSKSCSGALVSQNAILTVATCVYDDDKKQLYT-FANLSI-GGLYLDTPVYSV
VVNLNRFVLVHPNFTL-TDTKLRNNIAIINLRLSS-LNNK---VSPITMLQYTPNAASYD
YLVPSHDVNPETNVTSNVLSYRFAYVYPAFQCRILYGP-------EVCDGS-VMTIAYKR
SNDGMVCQIGSGAPLSYHQYPQMFNKPKLIGLTSFVNEKGCD-NRPGGLVYIPYYYNWII
ENI*--
