# Supplementary material for: Endoparasitoid lifestyle promotes endogenization and domestication of dsDNA viruses
Source: eLife. 2023 Jun 6;12:e85993. doi: 10.7554/eLife.85993 (PMC10259472; doi:10.7554/eLife.85993)
Supplement: Figure 5—source data 1. [file elife-85993-fig5-data1.zip › Figure 1ΓÇôsource data 1/Cluster105.aa.aln]

>HzNV-1
----------------------------MASISASSTISSSS---SSSSDDDVNIT----
------------------------LEVELERINKICNAANAFE----YR------QIESI
QS-----------LRQLKQLMMENVTRSIVAYPTYQGERIIDYIV-GPQTLNETLKSKL-
--------SEVGVSWIVDAEDES----------------------AMNRKTEWLATWNEH
LKSMSKLETCKVHSSD--ECHRVRIAMIVFSVVSKCLNNRICNGASGASVSKLVYNKCTM
LVERMEDYATVTMNHPEVAMTNRNYGNFYNV-IKSCDL--IVVYDAQN-----LVQSNGY
PWYDTFVENASKLYLCKVSLV-----GSCFNNYPCPDMDIHYRNRCVHCRVGHVFHSILH
-RFNLGECMHIGDSV-LRSKNLEDECNVDVETVDDEATNLADKLKEDTDEKYNIEKCNEK
YNIEKYNDGMYNEKGIETPSVIVGRVGSGLGLCYRGYNGNGNGGGSSYNYNNYNYNNGNN
FKSGNRYGNHPNNSSFNCNGGSFDSNSFNNFTNPNSFNNQNSFNSFNNSFSNSFPNSGYP
NNGNYMQPTLCSCNDYNCSFSSINYNSNNNNSFPNYQTCNNYPNLYSNSNNYYNNNNTPY
PCPFNNN-SNSNANYPNNAPFNDNSNFNYNNNYNNNYNNSSYSNSSYNNNNYNNNYN-NP
NFNNSFNHPNSFNQNQNNYNSYKNTISKAPNRSAFTPYKAPYNNNRRYNNNNNNTNGYNY
NSKFYNNN-NNRYARPYKYDRPQSIIKPIEEDNENVLKEPPCNTSTPLPIEPIQSDAESI
SLDYSLDSDTPLHMLKCALEQELAEDDDLVNLSEVDYNEDANVENVDCKDSKGRDSKGSE
SKCSISKGSVDSKCMDYENVVESPKSDTSIENHSKCVKSSSVKSPSVKSKSSSVKNPSVK
SPSVKSSNSDKTKHSEYSDCKPEYKHSDSKYSKTSDSKHSISKHSKTSDSKHSESKHSEY
KYHDYKHSDSKHSDAKRYSDSKTLPTSKPHSASKSHSASKSHSASKSHSKSKSNSRHHSY
ESKHEHRTTKPNHRVYNDKESMKTPFYDSTKGVVSEHSVEREYHTEDGYGKQEYDCDDRS
YKDHAEFNDELHRKRRRSTTGYSNAEHCYDNKAYGNSKWVNSKVEHATNQYNNTQYYDDD
ADDNNEDSVQQYKDTYRANCKNKHQGYKNKNRSHYKSFKHSYNSNNNKSNHNNNNNLYTK
PCTLNQTYPTTFKVKNYKKYNKSSNSNTNN-NYNNNHNNHFNKLKPITRPKLNRRLPEIQ
AVWPVDVPADEEEEDFEYTYTETKTRHTSSKGSKTKSVSKSKSKTVKRSYVDSELEEGEL
CDDEEILNLLDAPRKRKRHSVGNLKCKRKLSFDCDPKRSRIVHDSIIEHDIDREESGISK
GSYKDLDADFSHVDGLF*
>HzNV-2
----------------------------MASISESSTISSSS---SSSSDDDVNIT----
------------------------LEVELERINKICNAANAFE----YR------QIESI
QS-----------LRQLKQLMMENVTRSIVAYPTYQGERIIDYIV-GPQTLNETLKSKL-
--------SEVGVSWIVDAEDES----------------------AMNRKTEWLATWNEH
LKSMSKLETCKVHSSD--ECHRVRIAMIVFSVVSKCLNNRICNGASGASVSKLVYNKCTM
LVERMEDYATVTMNHPEVAMTNRNYGNFYNV-IKSCDL--IVVYDAQN-----LVQSNGY
PWYDTFVENASKLYLCKVSLV-----GSCFNNYPCPDVDIHYRNRCVHCRVGHVFHSILH
-RFNLGECMHIGDSV-LRSKNLEDECNVDVETVDDEATNLADKLKEDTDEKYNIEKC---
------NDGMYNEKGIETPSVIVGRVGSGLGLCYRGYNGNGNGGGSSYNYNNYSYNNGNN
FKSGNRYGNHPNNSGFNCNGGSFDSNSFNNFTNPNSFNNPNSFNSFNNSFNNSFPNSGYP
NNVNYMQPTLCSCNDYNCSFSSINYNSNNNNSFPNYQNCNTYPNLYSNSNNYYNNNNNPY
PCPFNNNSSNSNTNYPNNAPFNDNSNFNYNNNYNNNYNNSSYNNSSYNNNNYNNNYNNTP
NFNNSFNHPNSFNQNQNNYNSYKNTISKAPNRSAFTPYKAPYNNNRRYNNNNNNTNGYNY
NSKFYNNNNNNRYARPYKYDRPQSIIKPIEEDNENVLKEPPCNTSTPLPIEPIQSDAESI
SLDYSLDSDTPLHMLKCALEQELAEDDDLVNLSEVDYTEDANVENVDCKDSKGMDSKGSE
SKCSISKGSVDSKCMDYENVVESPKSDASIENHSKCVKSSSVKSSSVKS-------SSVK
SPSVKS-SSDKTKHSEYSDCKPEYKHSDSKYSKTSN-------------SKHSESKHSEY
KYHDYKHSDSLHSDSKRYSDSKTHPTSKPHSASKSHSK----------SKSKSNSRHHSY
ESKHEHCTTKPNHRGYNDKESMKTPFYDSTKGVVSEHSVEREYHTEDGYGKQEYDCDDRS
YKDHAEFNDELHRKRRRSTTGYSNAEHCYDNKAYGNSKWVNSKVEHATNQYNNTQYYDDD
ADDNNEDSVQQYKDTYRANCKNKHQGYKNKNRSHYKSFKHSYNSNNNKSNHNNNNNLYTK
PCTLNQTYPTTFKVKNYKKYNKSSNSNNNNHNNHNNHNNHFNKLNPITRPKLNRRLPEIQ
AVWPVDVPADEEEEDFEYTYTETKTRHTSSKRSKTKSVSKSKSKTVKRSYVDSELEEGEL
CDDEEILNLLDAPRKRKRHSVGNLKCKRKLSFDCDPKRSRIVHDSIIEHDIDREESGISK
GSYKDLDADFSHVDGLF*
>PmNV
-----MNSCKKIKSFVIKLDDDSDDDTFTASESEDDILMIDNDDTDLFSDHELDMNNDED
K------------SKN---EIVGSNEEELRKVDCIIKDAEFYIQNDNYKLHDVCKLIKSD
INCIRSKEIFNDEYSRTIKKSITLE-HSVIKIPYYLDRVAFSQIMWIPFNSNSNMNNKLK
NVQLDFLARSNPAKWIYKEVDES----------------------ISSRKSEWLKTYNDA
VKNLP----CTLLGQDSGHKNTHFIVMEFNYLLDG----GLSKGLCG-----LCVCVCRL
NEENVVEIVDIANLKISCNASNRCYGDVFET-LKKYAYVPIFIYIPQAQH--YMYSSYLY
PWSVFMSHYVPRFYNLITKIKMSNDRL-KFVEAHCLDKDIHYDKSCAICNCLKLVYKIAN
NQFECRRLSEAIDN------SLKS--------------------NLDVCRYPVSTVCNGK
YFY---------SHGSSTSSMFYKYCMCTNE*----------------------------
------------------------------------------------------------
------------------------------------------------------------
------------------------------------------------------------
------------------------------------------------------------
------------------------------------------------------------
------------------------------------------------------------
------------------------------------------------------------
------------------------------------------------------------
------------------------------------------------------------
------------------------------------------------------------
------------------------------------------------------------
------------------------------------------------------------
------------------------------------------------------------
------------------------------------------------------------
------------------------------------------------------------
------------------
>HgNV
-----MEPPKKRQKLVINLDDSDSEDDEQETAAA--AVVTAADGTDQ---LEINITEEER
R------------Q----------LNDELKTITDVINQAVISM--TE-YNNGDCRYTQSL
LNCVRNEAAFEKEYRQEILDHIRISDKCTLLIPFYLNHVAFSTIKWVRFNTNPSLKNSLK
VRQLDFISKHNPAMWICDEYSEE----------------------FDLRKTCWIAQINTR
VGKIP----SNLFDKEGDECDRYFMLMEYNYLTQDMGNDQQYKGICG-----MCIFVCKI
TANCCFELVDIANIKLSCNIANRIYGNIIDI-LDKYPTAPIFIYVPQTLKLSAMFGSYLF
PWSHFILRNDTRIYNLITSIQLDQEQPTEESRNQCIDNDIHFK-SCCLCNCFNLFTKLSE
NKFKERSLSQVINN------TTVK--------------------YQPTTMLPKYIKCTNA
SLM---------TYGAEHA-IHYTNCLPCMDNIYCEYD------------------*---
------------------------------------------------------------
------------------------------------------------------------
------------------------------------------------------------
------------------------------------------------------------
------------------------------------------------------------
------------------------------------------------------------
------------------------------------------------------------
------------------------------------------------------------
------------------------------------------------------------
------------------------------------------------------------
------------------------------------------------------------
------------------------------------------------------------
------------------------------------------------------------
------------------------------------------------------------
------------------------------------------------------------
------------------
>DhNV
MSTTTNKPIYKKIEMVIKIDENDDDSDADEEFDNKTTTSSSDEGVKFSDSEELNFEIDDE
DYKLVFNMKNTAKVLDEIIETRNQKQEELKKINILIEDAANSIVNIPTP-VQYCKELTLN
TN------LCNKR--ITESKVVNSTTQKKVYLPYYIGSVNFNNISWIPYNEDS-------
---LDIVKHTNTSKWISSDYNPLLDFIQPSEEIEEGEYESTVEERFIDFKNAWIVKFNAA
----------KYLGSFAFHDEKEFIMWEICYLKDPKSNN---KCLTG-----MTFLKCSV
KH-NIVVIDDICNVKISTNHRNSAQGDMYHFLVKKYQYIKIYMYTPENTSVEMIFKSMLW
PWSGLIQLLKYRIFNMISYLNLESTSN-VTISELCLDSHIHSK-SCSTCNVLNLLYKTSN
NQFSLRKNNNGSVRLLFRDEELIT--------------------CHTKTVLYNRVVCKHV
TFL---------EYGKTYGDFITRYCNCHSEDKKRKLN------------------NNDE
VKEG------PNNKKMKM*-----------------------------------------
------------------------------------------------------------
------------------------------------------------------------
------------------------------------------------------------
------------------------------------------------------------
------------------------------------------------------------
------------------------------------------------------------
------------------------------------------------------------
------------------------------------------------------------
------------------------------------------------------------
------------------------------------------------------------
------------------------------------------------------------
------------------------------------------------------------
------------------------------------------------------------
------------------------------------------------------------
------------------
