# Supplementary material for: Endoparasitoid lifestyle promotes endogenization and domestication of dsDNA viruses
Source: eLife. 2023 Jun 6;12:e85993. doi: 10.7554/eLife.85993 (PMC10259472; doi:10.7554/eLife.85993)
Supplement: Figure 5—source data 1. [file elife-85993-fig5-data1.zip › Figure 1ΓÇôsource data 1/Cluster36.aa.aln]

>AcMNPV
-MSGGGNLLTLERDHFKYLFLTSYFDLKDNEH---VPSEPMAFIRNYLN---CTFDLLDD
AVLMNYFNYLQSMQLKHLVGSTSTNIFKFVKPQFRFVCDRTT-VDILEFD-TRMYIKPGT
PVYATNLFTSNPRKMMAF---LYAE--FGKVFKNK-IFVNINNYGCVLAGSAGFLFDDAY
VDWNGVRMCAAPRLDNNMHPFRLYLLGEDMAKHFVDNNILPPHPSNAKTRKINNSMFMLK
NFYKGLPLFKS---KYTVVNSTKIVTRKPNDIFNEIDKELNGNCPFIKFIQRDYIFDAQF
PPD-LLDLLN-EYMTKSSIMKIITKFVIEENPAMSGEMSREIILDRYSVDNYRKLYIKME
ITNQFPVMYD-HESSYIFV-SKDFLQLKGTMNAFYAPKQRILSILAVNRLFGATETIDFH
PNLLVYRQSSPPVRLTGDVYVVDKNEKVFLV-KHVFSNTVPAYLLIRGDYESS-------
SDLKSLRDLNPWVQNTLLKLLIPDSVQ*----------------
>CpV
---MGDNSATVDDTMLPRAFIHMYFEVDTV------DVDVDNFIR-------------NE
QNYESILNYLSGIQLKYMVGDATADTFKYVMPQFRYVCDRDYHLQIVKFDAGKVYLKKGS
VVYATNLFVQNPSAAMDY---LLRVPAVGEYFLNRTESAAVGGKFYMWNGEEGVVVARPY
LDWMGMKICNGAPHTE-NKWYRVYLLGETVAKLFIEGKFDGT----------QIPDAVLK
NYHKGTPLVRAVNNERHVISEKVFTTNNYDVVFDAFEQEFKTKIRNIHFVQRDYIYDATF
PED-LAELLQKQYISPTSIYKKVNRFVVNNLY----DLTNKLVIDRYTVNKFRKMLVND-
---NYALPTQ-ALENYIFA-PNHIFQVRHTLNAAFVPKLGLV-ILAQHMFFGARRVLNFE
PNEDLATFIKTKVEVHDDDVFYHVGGSYFLEETSFVSNGAPIYIVVRVDDNLIVRHNLIR
SSRKLRDLKNNWVYNTILSLFVRKY*------------------
>NeseNPV
------------MNDNDIIFFNTYFKFHEKTNTPSTNEKTNSFIEKWRSGIYSELQSLDQ
VAVNKYIDYVNSLNLTNSKPIAK----PFIPNKMRIEQVIQYNQYSRLFIENSLSIQSGI
SIFCTNCYVENETILKKVTNELYMR--FLQKHS---DISHNFAHAAVSNGVFGYVFESPN
IDWKSENVCVRR----NEYPKRLYLFGNNVINFFETYIER------------LQNDIRYK
NVYSDILLKKK---DFDRSVSKKFTAKTVTDFRNIITREIGNTNANIILIQRDYIFTIGN
ITDNLLKLLD-NYYSTTSLNYAITQYGNDFET-----ITNTFCVDRTTQNTVSVNRVIP-
-----PMDVIPLHSYHILLQPEFGLQISGLSNAFLSPTYGLCLILAR-QIFGSEKTVDFD
KSFILYQNTL---RQYASTLIYHIIQDLYLI-RFTTKIDTVIYIMVRCSSPQVKTEPIVN
-------FDNAMIKNSII-FVLHKYL*-----------------
>NeleNV
-----------MTIDVDHAFLHTYFA----TDTTSVENDTATFINIWKSGIWSQLQNLDQ
KTVDRYVDYVNMLGLTNYKTVTK----PFIANKLHIEQIVTYDVQSKLFVENSLHIENGT
PIYCTNCYVENVSDLKTITADLYLK--FREKYS---HQGGNFAHAAIHNGNFGYVFDIVS
HDWKSESICNF-----DTYPKRLYLFGENVVDYFKSHLER------------LQNSLRYK
NFYSGIVLQPR---IYRNVLRKKFYATSIHDFRSIVSKEIGTSNSTILLTQRDYIFNMKT
VPVTLQNYLT-EFQSTSSLHYVITLYGDDIES-----IKNTYFVDRITRDVIEIGKISL-
-----PIETIPVHSYYVMLPVEFGIQIAETTNAFINSTYGVCLLLSQ-QIFGSVAVLEFD
EKFIVYHNTL---RRYASTLIYHVVRDLYLV-RFTTRSEMVIYILIRCSSPEVKTEPFVN
-------FNSPMIKNTMI-FFMRKYAKNKLL*------------
>LdMNPV
MSVVAAERLALEPRDLKYLFVASYFRLAGEER---FSAESEPFIAKYLR---NEFASLDE
STLLRFIDYLQSMRLKFLIADRSVSMFKYAKPQFRFVCTRNN-MDLLNFD-DKVYVQPGT
SVYATNLFVRDPRKFRLA---LYRE--FSRVYSER-EFVSNDDLYCLLNGAAGYLFDDAY
VDWTGVRICAASRATQPSHPYRLYLVGELMARHFSEHDITFS----------DEADFVLK
NFHKGLQLFRN---NYRLINSKKFTTRKPNRVFDEIRTELNAGSTHVKFIQRDYIYDANM
PED-LLDALT-DYTTDTSLYKYVTKFADESELESGANTYSEIVVDRYAPDKYRKMSVKLD
ANARFPSVHA-NEPSHLFV-RPDIVQLKGTLNAFYVPRDGLVAILANNTLFGSNELLRFD
MKLVKYTNSSPPRKLALDTYVVNKQQKLYLT-RYVFGNAVPAYLLIRGDYESS-------
FKSL-HELKNPWVLNALLHLILTPELIERSLEFQHGGIAPAER*
