# Supplementary material for: Endoparasitoid lifestyle promotes endogenization and domestication of dsDNA viruses
Source: eLife. 2023 Jun 6;12:e85993. doi: 10.7554/eLife.85993 (PMC10259472; doi:10.7554/eLife.85993)
Supplement: Figure 5—source data 1. [file elife-85993-fig5-data1.zip › Figure 1ΓÇôsource data 1/Cluster28.aa.aln]

>Cotesia_vestalis_BV
---------------------KVKITIMSITVQDKMNANKYVKNWITHDMIELLYKKYPH
IISHLTYDIRRAT-EKDF-YFPKELTAG-PHYPI-VVTP--KVGEKLCN-LISCNPQ---
-TNS-G------------PCTQTS-----K-AQSYPVGDDGKK---------DVSCQASC
FNLFPKNE----QT-G--------------------------------------------
------------------------------------------QQIQLTTTYHK--NECIL
IDGSVKAFMEFPNTRSA-K----PETRITDIPCGFNRSD-------------HEHP----
-YSYSGIRYHYNKTYCDSFFDEFDEEKKVCYVHWS-KKYIGNV-IIGEYIIKACQALDQY
V-RTGS--------------TLPENKMK----FDEV--DSDSDYLLENWLKNIDRSF---
-VTPARKLEKLP---TGITE---KP-D----------------------------IQPEK
SFIKGIS-----RVMDN------LHKP--KPEISVDTDKRRILEQNANK-----------
------------------------------------------------------------
------------------------------YSNDGSRAKR--------------SS----
---------------------------------------------------SNPIQGAGF
IMGLINQLT---------------------------------------------------
------------------------------------T-------------------PEFW
KDLGLGLGYDVTLLYIRSILKNLVK--------------------KLTVNFATR------
ITR-------KKIVTMALEQGMSRVARAIIVKVA--------SKAAI-ALLKLMVSALTV
VGILLDVLMVFDLLLTIADPLKLNNK-YPDDFLDEQIYAAEQRIRLE-TDM----VTPVV
TFDFLANYLLSQKEYS--------------------------------------------
------------------------------------------------------------
-------------VFQINSIIYEAEYFLHLRVNSQGSVIDRGEKIDL-EKIDLNI-----
--DDYD---FIN-----------LRLYSQQDLYKYEVDHMKRIKV-------VD-----K
IK--KINYFCTAALIVSLVL------------------------------QY--------
F-LLVIFIIITI-CVLTYVQYTVLGSE-DITEFAN-------------------------
------------------------------------------------------------
--
>CcBV
---------------------------MSITVLDKMNASKYVKNWITYDMIELLHKKYPH
IISHLTYDIRRAT-KKDF-YFPDELSKS-PHYPI-VVTS--RVGKTLCE-LISCNPQ---
-TNS-G------------PCTQTS-----K-PQSYPVGDDGKK---------DVSCQASC
FNLFPKNE----QT-G--------------------------------------------
------------------------------------------HQIQLTTTYHK--DQCIL
IDGSIKAFMEFPNTRAA-K----PETRITDIPCGFNRSD-------------HEHP----
-YSYSGIRYHYNKTYCDSFFDEFDEDKKVCYVHWS-KKYIGNV-ILGEYIIKACQALDRY
V-WTGS--------------TLPGNNMK----FNDV--EADSKYLLKNWLENIDSGF---
-ETPQKKLDNLP---AEIPQ---YPDN----------------------------IQPEK
SFIKGIS-----RVMDN------LHKP--KPEISLDADKRQRLEEKAKT-----------
------------------------------------------------------------
------------------------------YSNNGSRPKR--------------SS----
---------------------------------------------------SDSIQNPEF
IMGFITQLT---------------------------------------------------
------------------------------------H-------------------QEFW
RDLALGLGYDGALYLVRSLLKKLAE--------------------KLTEKFATK------
LIG-------KKIFKMALEQGMSRVAKAIVIKIA--------SKAAI-ALLKLTASALNV
VGVLLNVLMAFELLLSLVDPLKLNNK-YPDDFLDDHMFAAEQRIRQE-TGL----VRPVV
TFDFLANYLLSQKEFS--------------------------------------------
------------------------------------------------------------
-------------VFQVNSIIYEAEYFLHLRVNSQGSVIDRGEKIDL-EKIDLNI-----
--DDYD---FIN-----------LRLYSQQDLYKYEVDHMKRIKV-------VD-----K
IK--KINYICTAALIISLVL------------------------------QY--------
F-LLVILIIITI-CVLTYVQYTVLGVE-DVTEFANFFL*---------------------
------------------------------------------------------------
--
>DmNV_mau
----------MYICVLSKKERIAYKTMATFTAEDIKNSQKFSQTNYMIRLIKRMHETHPH
LASWLKYEIRD-ATIDDY-YIPANLGHA-C----KVIKI--DIPENLCK-LLSCNAM---
-KEE-S------------ECKPDE-----P-ASYYYVGDNA----------YDVQCQPSC
YNTINNTNLHKDGK-N--------------------------------------------
------------------------------------------TQNIPTLMWNPVQNVCRQ
INAPTMRWLEKPFYRSDTK----FEHRLNDMPTGFSRIV-------------DNSN----
-PFGPGITYVLNETYCKYYDRTLSE-DGSCDFTKW--ENVLDL-AIGMNAINTAKSSIRM
L-TSEG---TP--------FNLPENLPQ---LPIEL--AK--EHTIDGWKSNINKDF---
-IIPHLIDTS-P---RLQNVNSHRN------VESAQN-----------------------
-----------------------------------IHYQRQYAEIYNSSDLSNFTRLRM-
--------GLDPKPNNFSKTTSDLSMDS-------------------------------L
KFKSQNQ-------------------------QYTKRNKR--------------NVD---
----DVNETLE-----------------KAND----KDDNDNDHTGPTERPEWLKIVGSV
LKVICKSVV---------------------------------------------------
------------------------------------D-------------------ERFW
ETIIINDAINGILSTIKKECAKIVE--------------------RMTVILGQNILKLTG
SIG-------ERVFASGIQGLVLRVASETALRVA--------AKSVI-ALAKILSATASV
VGWVLIGAMVIDLVFTFWDPFGYQNL-VPKEFPKEFAHQGELALRQM-LSK----PDVTY
TFEQLASLLFDSKDLM--------------------------------------------
------------------------------------------------------------
-------------VIQLESLTDSLIYLDSLVINSEGSRIDKGKEITIQGNGDINA---YT
EVANES---MTE-----------RIKFNPKTFYDYNKKFMVRIEL-------NT-----Y
IN--YTSAITLLTSGLFLLL------------------------------KF--------
N-VICMILIFLA-IIILAIGRMCLQID-SIVDILLKY--RNNT-NHFDV--------QGY
S--RT*------------------------------------------------------
--
>DiNV
--------------------------MATFTAEDIKNSQKFSQSNYMIRLIKRMHETHPH
LASWLKYNIRD-ATINDY-YVPATLTHA-C----KVVEI--DIPENLCK-LLSCNAM---
-KEK-S------------ECTPDE-----P-ASYYYVGDDG----------YDVQCQPSC
YNTIIDTSRYKDGK-K--------------------------------------------
------------------------------------------TQNTPTLMWNPVQSVCRQ
IDTLTMRWLEKPFYRSDTK----YELRLNDMPTGFSRIT-------------DNEN----
-PFGPGVTYALNKSYCKYYDRTLTD-EGSCDFTKW--ESVLDL-AVGMNAINTAKSGIRW
L-TSEG---IP--------FTLPENLPK---LPTEL--AK--EHTVDGWKSNINKDF---
-IIPDLIDTS-P---RLPDQKNSNP------NKMSQN-----------------------
-----------------------------------LNNMRQHAEIHNSSDLSNFTRLRM-
--------GLNSKPTDFSKTSSDISMDS-------------------------------L
KFKSQRH-------------------------SRKKRD-----------------IN---
-----------------------------DGN----LDDGDDDHNGPTERPEWLEIVSKV
LKVICKSVI---------------------------------------------------
------------------------------------D-------------------ERFW
KTVIVNEAIDGILSIIKKECAKIVE--------------------RMTVILGQNILKLTG
SIG-------ERVFAAGIQGLVLRVASETALRVA--------AKSVI-ALAKILSATASV
VGWVLIGAMFIDLVFTFWDPFGYQNL-VPKEFPKEFARQGELALRQA-LSK----PDVTY
TFEQLASLVFDSKDLM--------------------------------------------
------------------------------------------------------------
-------------IIQLESLTDSLIYLDSLVVNSEGSRIDKGKEITIQGNGDIDD---YT
KVANES---MTE-----------RIKFNPKTFYDYNKKFMVRIEL-------NT-----Y
IN--YTSAIAILASGIFLLI------------------------------KF--------
N-VICMILIFIA-IIILAIGRMCLQID-SIVDILLKY--RNNT-NHFDV--------PGY
S--HT*------------------------------------------------------
--
>HzNV-1
MSNVPNNLNPNPT-----------TTTTTYTQLDIANASKFSYHRKLLMLLHKLNEKYPF
LASHLKVNVRA-ATDADY-YIPPAMASE-A----IFVEA--EITKQLCE-SISCNSS---
-GVH-G------------PCKKTD-----A-ASYYRLGESE---------NFEVQCNPAC
FHLFETAVHTDDGT-D--------------------------------------------
------------------------------------------KPHNVRYRWSETSNTCNI
VP-FAATWMEIPRYRSSEL----YAPRLNDLDTGFDYEP---------------------
----STDTYHFNKYYCDVYYEAFDPDTRTCYTKWY--NKLANI-IVGDAVIKLINAGLTA
M-SNGN---GK-T------LP-PLEKDP----PPAI--DD--KWTVSGWRKNVDPNF---
-KLPPIDVTV-S---DLETMNRVNH----RSKRSPNTIP----------------M----
--------------SDN------VKI-------------------------VRFDDAMM-
--------KSKPKPTK--PSTS--------------------------------------
------TTK--------------------------------------------------N
QD-IEKLLNLVK------------------SLNDTSGADRDLKNALASQTGKQTKFESII
LSLLNELTS---------------------------------------------------
--------------------------------------------------------ADFA
ASVAVDVGVTQLASQLKTMTVKAIQ--------------------KLVPLLQKKVATLAI
DTS-------ELVLGASFKVAVRDLVVPLTVRSL--------GTIGV-YLTKSLAMASTG
VGVVLLITQLFSILLTFWDPLGFNNM-YTPDYLHQLYENSKMALRSQ-LKT----NRPVL
TFDYVCSFLLTEEDLF--------------------------------------------
------------------------------------------------------------
-------------DASIESYTYTYRYLDALEVNSDGARINKGNVIDVGSIE--FE-----
----KI---LTR-----------AKLFTVQDFEVYESHHKLRRQA-------FD-----T
IN--RYTGIAVGIGVVLIVL------------------------------RV--------
Y-LLGVLMLLLS-VALVSVS---------YANIAFNVWQW------ITD--------RIN
PFKV*-------------------------------------------------------
--
>HzNV-2
MSTVPTNLNPNPNPTTPTNPTTTTTTTTTYTQLDIANASKFSYHRKLLMLLHKLNEKYPF
LASHLKVNVRA-ATDADY-YIPPAMASE-A----IFVEA--EITKQLCE-SISCNSS---
-GVH-G------------PCKKTD-----A-ASYYRLGESE---------NFEVQCNPAC
FHLFETAVHTDDGT-D--------------------------------------------
------------------------------------------KPHNVRYRWSETSNTCNI
VP-FAATWMEIPRYRSSEL----YAPRLNDLDTGFDYEP---------------------
----STDTYHFNKYYCDVYYEAFDPDTRTCYTKWY--NKLANI-IVGDAVIKLINAGLTA
M-SNGN---GK-T------LP-PLEKDP----PPAI--DD--KWTVSGWRKNIDPNF---
-KLPPIDVTV-S---DLETMNRVNH----RSKRSPNTIP----------------M----
--------------ADN------VKI-------------------------VRFDDAMM-
--------KSKPKPTK--PSTS--------------------------------------
--TSTSTTK--------------------------------------------------N
QD-IEKLLNLVK------------------SLNDTSGADRELKNALASQTGKQTKFESII
LSLLNELTS---------------------------------------------------
--------------------------------------------------------ADFA
ASVAVDVGVTQLASQLKTMTVKAIQ--------------------KLVPLLQKKVATMAI
DTS-------ELVLGASFKVAVRDLVVPLTVRSL--------GTIGV-YLTKSLAMASTG
VGVVLLITQLFSILLTFWDPLGFNNM-YTPDYLHQLYENSKMALRSQ-LKT----NRPVL
TFDYVCSFLLTEEDLF--------------------------------------------
------------------------------------------------------------
-------------DASIESYTYTYRYLDALEVNSDGARINKGNVIDVGSIE--FE-----
----KI---LTR-----------AKLFTVQDFEVYESHHKLRRQA-------FD-----T
IN--RYTGIAVGIGVVLIVL------------------------------RV--------
Y-LLGVLMLLLS-VALVSVS---------YANIAFNVWQW------ITD--------RIN
PFKV*-------------------------------------------------------
--
>CpV
--------------------------MATPTSLDIIHAVNYLSNRDTLEYIPRWRNTFPH
IL--IDYTIRYAT-NTDF-YVPPKLRNTTA----VIVQL--FFSKQGCE-SMSCFPY---
-TET-G------------VIDLLD-----T-PIGGYTQTSN---------TPIQYNQPAC
FNLDPALAARD-G-----------------------------------------------
------------------------------------------NIQSVELRYTQ-HKQCVL
VDSFTKAWMNAPYIRTSRH----VVRGVDDVP-GFDVAN-------------DDDP----
-AFPERIRGRFNEAYCRRFGRSEN--NNACTQPWY--EIFVSF-VLGESIMTTFKLATTH
V-FDDL---RNFD------YTKPSAVLP---DAPEP--EG--VAMVEEWYSVRDESVQSG
VEAGFLNNIF--------PMKSADEVLVYTANRGFEIG----------------------
----------------------------------ARGDRRRGLMEEMMI---YRNKVLM-
--------KH--NYKTTASTNS--------------------------------------
-FISTNK--INDTTN---------------NLYKNKEKSS--------------LN----
-------------------------------------------NNLFNS---TTTTTNDL
ETIIVDFLN---------------------------------------------------
------------------------------------D-------------------HALI
MSILTDLGFSVLESTINNMLTQLNK--------------------VLIPALRRMMLQQSG
RVT-------AALLGQTYKAATIHALNRAFITTV--------STVAK-ATVKTVKAAANL
ANLALTFLTIADLVLMIWDPFGYNNM-FPRGYLDDLSTAFLSAYYES-VDA-PTRDLIEF
QPQHFANFVIDDEE----------------------------------------------
------------------------------------------------------------
-------------DYFVGSMLHLADYLAALDVNSNGQIVNLLEGEEVMSF----D---EE
ELIGAS---LAA-----------NDTWAYFRW--FCARHDALVTK-------SN---PLN
TM--IAGMGVVVTIGTLLYY-------LKNHT------------------QLTLK-----
S-KFTMEILLLV-LVTLCITLFILPSVQYYTRLANHQFFLLE*-----------------
------------------------------------------------------------
--
>Aphidius_colemani
----------------------LSTRMASFTKIDMLDASKSIIGRDTLNRLSLAALKYPQ
IFSETVVEIIP-ASQSDFRFGNN-FVDF-A----FVVKCYWSLKGTGCL-KLNCNSS---
-YPIGE------------ECKISD-----P-TTVFPSGNS----------SDVISCQPAC
FMKSRLKLIKDVVLVD--------DEDPKK----CIECDY----------------FDEK
M--INRTKRIKINGSTEYISTTTNPDEFYPSKKISIKNQKNYSVEAPFVKFDNLTNKCEI
QPLGYYKFLTEPYYRDD--S--HDVCRLTNFAHGDDVVDGFS---SEDV-----------
----SLFLGTHSKLYCRAFDRDFVPETGTCEDKLL--NTILSYTFLGTALTRLTKFAING
GDGCDT----FFRDTNK---ER----PK---EADPL-NFQSIVRNIKNWREDVNLSW---
----KLPPSNIRLSDLGIFPTKTGNLIYWNNFEGLVRRF----EMLKSVYLKNDV-----
--------------------------NKYIDFSPDDV-----------------------
-------KMTIPDYAAITNS----------------------------------------
IL---NNCEDIPSNPISS-------------RYK--------------------------
---------RDIVNNN------------------------------------SSTNVDDI
LAAIDDIQK---------------------------------------------------
-------------------------------------PN---------------LIFEVS
KEIGKQVAYDLLQAKIVKVVKKW--------------------SNKSLLYVSKRF---AG
KAS-------RLLVKAGVKLSVSRLLGMAVAKLT--------TKALV-----ILGMCASG
VGTVIGILELISLILDVAMLFGWDPGNFNSEFDLNVYKDMAINWVR---YK-QLNDISDA
NPLAIIDLLIYTEDDE----------ANEN-------DEVLDDSV------------ENE
EKNINIHEIHWFSKDWPQCFSTENDETRSKK--LLKDENSDSSR----------------
--------VFMTDNLNYMSTVFAMEYLGFLETNSYGQILNVEDDIMELTD---------D
TISNLVE---------VNNYRSMFSNFQKNKLDNL--------NFNT------RVD----
------------------------------------------------------------
------------------------------------------------------------
------------------------------------------------------------
--
>Eupelmus_kiefferi
----------------------LSTRMASFTKIDMLDASKSIIGRDTLNRLSLAALKYPQ
IFSETVVEIIP-ASQSDFRFGNN-FVDF-A----FVVKCYWSLKGTGCL-KLNCNSS---
-YPIGE------------ECKISD-----P-TTVFPSGNS----------SDVISCQPAC
FMKSRLKLIKDVVLVD--------DEDPKK----CIECDY----------------FDEK
M--INRTKRIKINGSTEYISTTTNPDEFYPSKKISIKNQKNYSVEAPFVKFDNLTNKCEI
QPLGYYKFLTEPYYRDD--S--HDVCRLTNFAHGDDVVDGFS---SEDV-----------
----SLFLGTHSKLYCRAFDRDFVPETGTCEDKLL--NTILSYTFLGTALTRLTKFAING
GDGCDT----FFRDTNK---ER----PK---EADPL-NFQSIVRNIKNWREDVNLSW---
----KLPPSNIRLSDLGIFPTKTGNLIYWNNFEGLVRRF----EMLKSVYLKNDV-----
--------------------------NKYIDFSPDDV-----------------------
-------KMTIPDYAAITNS----------------------------------------
IL---NNCEDIPSNPISS-------------RYK--------------------------
---------RDIVNNN------------------------------------SSTNVDDI
LAAIDDIQK---------------------------------------------------
-------------------------------------PN---------------LIFEVS
KEIGKQVAYDLLQAKIVKVVKKW--------------------SNKSLLYVSKRF---AG
KAS-------RLLVKAGVKLSVSRLLGMAVAKLT--------TKALV-----ILGMCASG
VGTVIGILELISLILDVAMLFGWDPGNFNSEFDLNVYKDMAINWVR---YK-QLNDISDA
NPLAIIDLLIYTEDDE----------ANEN-------DEVLDDSV------------ENE
EKNINIHEIHWFSKDWPQCFSTENDETRSKK--LLKDENSDSSR----------------
--------VFMTDNLNYMSTVFAMEYLGFLETNSYGQILNVEDDIMELTD---------D
TISNLVE---------VNNYRSMFSNFQKNKLDNL--------NFNT------RVD----
------------------------------------------------------------
------------------------------------------------------------
------------------------------------------------------------
--
>OrNV
--------------------------MASYTQTDIEASSKFAEANNYIRIVQKLYERAPH
IASWLEISIRD-ATNDDY-YIPATLKDS-A----KVVSV--KIPEKLCT-LLSCTPM---
-KER-D------------TCKPNE-----A-ASYYYVGTEQ----------YDVQCQPSC
YHLAAKISYDDSGA-R--------------------------------------------
------------------------------------------AVDIPQLNWNKMQQECRL
VNSAMVSWLEKTFYRSDTK----YELRVNDMPTGFSRIE--------------SDN----
-PYGCGWTYKTNAAYCQYYDRTLQS-DGSCDMTLL--EKIVDA-VIGQTLINYVKSSIRM
L-TNNG---VP--------FALPSNLPT---LPSEL--KP--EHTLEGWRNNINADF---
-VVPELIDTK-P---KLESAYSES-------MSRGRR-----------------------
-----------------------KKRN--VDTAETIHDFRRRAELESVDDMSNFMRSHV-
--------GMALDPEKVVIIGR----KT-------------------------------A
QQRKQQQ-QQKA------------------QPEVKRRTKR--------------SAR---
----F-NIR----AGTTTQPPQGTTKLTDDDGNEIPTNESDD-----STSKKWHEYVKDV
FILILKMFS---------------------------------------------------
------------------------------------D-------------------PNTY
LNLGIDFAMDAALKKIKSLALKVVE--------------------KMSTYLAKGMLDVTG
SIG-------TKVLVTGIRGLSVKLVTNMAIRIG--------AKIAI-MLAKILAAAASV
IGWLLVGTMLLDMLFSFWDPFGYNNM-FPPELPNDMMESGELAFRQS-LES----ATATF
KFDNLAAIILSEDELL--------------------------------------------
------------------------------------------------------------
-------------EIQLSSLIDRMIYLDALVVNSEGSRINKGPEINLQDGT-KYD---ME
LAQNAG---MAE-----------RVKFDPKTFEEYNDKFMVRVNL-------NK-----Y
LN--YIAGSSVIIAGVFMVT------------------------------RL--------
P-ILCMVAIIVA-VVALALSRLELQDD-ILVDFLSKY--RNKV-PFYDN--------SDY
GFSYD*------------------------------------------------------
--
>DmNV_tom
--------------------------MATYTNSDIAASSAFAEANNTIRLLRKLNEKAPH
LTSWLNVTIRD-ATDEDF-YIPSTLKNS-A----KVVTV--EMTEDICK-LLSCNPM---
-KEQ-D------------NCKPNN-----T-ASYYYVGDNA----------YDVQCQPAC
FNTATKITYNENNE-R--------------------------------------------
------------------------------------------AVDMPQLNWNTLQSKCRI
VNANVTAFLEKTFYRSDTK----FELRVNDMPTGFSKIA--------------SDN----
-PYGAGFTYKTNKSYCNYYDKTLQS-DGSCQMTLL--EKILDA-IIGQTLINYIKSGIRM
L-TNDG---VP--------FELPKNLPT---LPSSL--ET--VHTLDGWRNNVNADF---
-VLPSIIDTT-P---QTATA------------GKSLR-----------------------
-----------------------SKRS--IDTPPNIHDARRKAEMESMDSMSNFMRTCM-
--------GLEIITDLDKILGL----DE-------------------------------F
GEI---------------------------------------------------------
------------------LQPMGSTPMRRD-G----STTSTE-----TTSTHWTEKMKEI
FVELLKMFT---------------------------------------------------
------------------------------------E-------------------GDTY
FYIGVDVASQLALKQIKSLSIKIVE--------------------KMSAYLAKGLFDITG
SIG-------IKVLTSGIKGMAVKMVTGMAIRTG--------AKLSI-MLAKMLGAAASV
IGWLLVGTMLLDLLFTFWDPLGYSNM-YPPELPNDMMESGELSLRQA-LAA----PTANF
EFENFASVILSEDEIM--------------------------------------------
------------------------------------------------------------
-------------ELQLESLIDRLIYLDALVVNSEGSRIDKGTEINISTGS-TYE---ME
SAQNAG---MAE-----------RVKFNSENFEIYNDRFMSRVEI-------NK-----Y
LN--YISASSVVISGILMVA------------------------------RL--------
P-LLSFVAIIVA-LIVLAISRLELQDD-ILVDLVDKY--KNKT-PIYGN--------DEN
KYGYSMI----------------------------------------*------------
--
>NeleNV
--------------------------MATITAIDMKNASMYATNMANLKYINKWRNRFPN
IF--IDYSIRLAS-NDDY-YVPSQLKDK-A----LTVDI--VFSEKGCE-QINCYPY---
-TET-N------------PINV-------Y-TEYGFTQTSD---------VSVAYGHPAC
YNIDAASSRKS-GTEA--------------------------------------------
------------------------------------------VVQSMETRYHN--DKCII
MDSTAKLWFNSPYVRTSDH----VTKGIDDVS-GFNVKY-------------NTND----
-NIPESFAAELNAAYCDRFGRNII--NGACSFQTW--EIVVGA-ILGESIYSTFKMLATG
S-GRVP---SNVD------YTHPSXLLP---DKPVA--NA--ESILNEWATAVDETIDTD
FEALFDNYENA--NDLGLS---ENEAIVYVAQSGLTRT----------------------
----------------------------------NVS--RKGVGGR--------------
------------------------------------------------------------
------------------------------------VKAD---------------V----
-------------------------------------------QIDTIT---NRSSDETL
NDIILEFFN---------------------------------------------------
------------------------------------E-------------------FPIL
SSILIDLGYTVIDELYTRIMKKIIT--------------------KTIPYIEKFLLSTSV
VVT-------KRVLGYSIKAALFHQVNAYAVKIA--------STVAK-AIARFSVQASSV
IGVVLFFLTIVDIILSFCDPYGYNNL-FTPDYLADVALSFLEAFYSQ-NZ---TRDLIEV
TPAHFTTYIDDDDD----------------------------------------------
------------------------------------------------------------
---------------FIQTFSYLLEYVANLEINSDGQLLNFENDTTDFVF----D---ST
NLTSIA---IAR-----------LSAYDTSDFETYVENFNKIIAP-------TIPYDIYN
TY--VNGLSFSXALSIILTV----------------------------------------
I-DARYLFLALLLLISLCV-VLYIDIFKFYNNLRNLF*----------------------
------------------------------------------------------------
--
>NeseNPV
--------------------------MATITSIDIQNASLYATHLSNLKYIRQWRTRFPN
IF--IDYSIKCAS-NDDY-YVPTNLKNK-A----ITVDI--AFSEKGCE-QINCYPY---
-TET-K------------PIDV-------Y-TEFGYTQTSD---------VAIPYGQPAC
YNIDAASARKS-GAEA--------------------------------------------
------------------------------------------LIQSLETRYFN--DKCIL
MDSTTKLWFNSPYVRTSEH----TTKGVDDVS-GFNVAY-------------NTND----
-NIPETYSATFNEAYCNRFGRDVS--NNGCSYQWW--ETFIGV-ILGESIYATFKQLATG
S-GVVP---STID------YDKPSELLP---EKPLA--DA--YAELYNWTNAVDTTIDED
FESLFDTYSNI--GELGLS---ESSTIVYIAQNGIHNV----------------------
----------------------------------NSRTMIRKVGGR--------------
------------------------------------------------------------
------------------------------------VVSN--------------------
----------------------------------------------TMI---QTRSDQSI
EDMMVEFFD---------------------------------------------------
------------------------------------N-------------------FPIF
SSLLIDIGYSVFDDAFRSVMKKIAT--------------------KTTPYFEKMLLTSSI
TIT-------KRLLGNTLKAAMFHQLNTFSITLV--------STVAK-AIARFSAQASSV
VGIALAFLSIADIVLSFWDPYGYANM-FTPEYLSDVSLSFLEAFYTQ-NG---TRDLIEI
NPAHYSSYVDVENS----------------------------------------------
------------------------------------------------------------
---------------LLETFSYILEYVANLEINSDGQLLDFENDTTDFTF----D---SE
NLTSIA---VAR-----------LSAYDSEDFDNYTKSFNEILQD-------NISTTYHN
QN--LIGIACTLVLSFILSL----------------------------------------
Y-NSQYFLLFVLLLTVFCI-LLYNNTYNIYQKLASLLKTQ*-------------------
------------------------------------------------------------
--
>HgNV
---------------------------MSYTNKDLDNGITYSNNRYKLRLINILFKKHPQ
LVSHMKYSIEQADSDRDY-YYTDDFKTK-A----IKVST--KIPKYFCD-KLSCNAV---
-RAE-S------------SCTRDT-----T-ASYYIVGDVA---------NFQRQCEPSC
FHLLEDPVIDEETGSE--------------------------------------------
------------------------------------------QVQMLRLAYND-AYGCIL
LP-TAYAWHEHPFYRSETV----YEHRLNDLPAGFNADV--------------PNP----
-LTYSGMTYKYNKSYCDAYYDTWSDEKQTCVKKWW--ETVLYA-VVGESIIKTVKAGIVT
V-ENGY---KS-D------YP-PVSFPP----IPPI--EP--EWTVLGWKKDINEDF---
-IVPPIDYEI------PANYMI----Q--REVSDKNHKK----------------L--SQ
NKYEQNI-----EFIKQ------LKTK--RKQ--ISSNLRRKIEKHYDVKLDIE--AM--
-----------SEIKRVKDISS--------------------------------------
--R-------------------------------------------------------VK
TF-KDIPIRLV--------------------NNKT-GDE---DD-------IGTILSQII
DGLLESVFT---------------------------------------------------
--------------------------------------------------------PDFW
IDIGIGVLSDVILDQMKVVFRKLAN--------------------DIIPKLAANIIKISG
KLF-------AEVFSKTIISTITTTMSKIVVKTI--------SKVMI-QLAKLAAEIASV
IGIILAIITIFDILLSLWDPLGFNNK-FDQEIINSVTSSSDTAMRKS-LGV----SVPEM
TFELFANMVLTPEEII--------------------------------------------
------------------------------------------------------------
-------------DESLHSFTYIYDYLNSLTINSEGSRINKGDELNFNDNT--DF---D-
-NSGQP---IVN-----------TKQITPKELYDYEINHTHRMKY-------FK-----T
SM--GITVGLITVSCLFMVL------------------------------DM--------
W-LVSILFFFIT-LITLMFS---------YFNCDFINVGK------YVN--------DTL
DMKSIL*-----------------------------------------------------
--
>PmNV
---------------------------MSYTNKDLDNAITYSNNRYLLRLINKLYEKSPH
LISHLKYSIQRADPETDY-YFSNSFKNK-A----IKVDV--VIPEKLCM-KLSCNPI---
-KGE-T------------TCTRKD-----E-PSYYGIGDEA---------NFQLRCQPSC
FNLVDKPTVVEEGEEE--------------------------------------------
------------------------------------------EVQMVRLTYNN-DYGCVI
LP-TSSIWHENPFYRSSAV----YEHRLNDLPAGFNQDT--------------SDH----
-SSFSQITYKYNKSYCDAFYDTWNEEKETCKPLWW--ERVLYA-VVGEQITKLAKAGIVS
I-NNGF---KT-D------YP-PIDLPS----PPDV--EP--EWTLFGWSHDIDESF---
-ILPSSDFEF------SDTDIT----SLYREV-KIENTP----------------L--SR
NLHEESM-----RLIEK------IKRN--QGQ--ISTDLRRKLESDYTLVIDGQ--EL--
-----------GEVNKVKKHNT--------------------------------------
--K---------------------------------------------------------
---ARLQLRSL--------------------TNKE-QED---MD-------IVEYMSAII
GGLFASVFT---------------------------------------------------
--------------------------------------------------------PDFW
VDIGIGIVSDVILDEVKVIFRQLAN--------------------DIIPKLTVKILEASG
SVL-------TKVFANSIISTVTQTFSKIMIKTV--------SKVMI-QLAKITAEIASV
VGVILAILTIFDLLLSLWDPLGFNNK-FDEEILRTVTSSSDVSLRQS-LGV----AIPKM
TFSLMANMMLSPEEII--------------------------------------------
------------------------------------------------------------
-------------DQSLNCYKYIYEYLNSLDVNSEGSRIDKGPVMNIGDTN--KE---D-
-VNNAS---IVN-----------SKLVTPQELRDYEKNHASRMQF-------YR-----R
PR--NIVVGLAVIATLFMFI------------------------------DI--------
P-FMSLLVFVVM-VIVICIF---------YLNSSTINAEN------ILD--------KIY
KFSL*-------------------------------------------------------
--
>DmNV_kal
--------------------------MATYTLTDIANAQMFSKTNYTIRVIRRMAEKYPH
IGTWIEYNIRD-ATMDDY-YIPANLRNS-C----KMIDV--KIPESLCS-RLSCNAM---
-KEK-S------------KCTPEE-----E-ASYYRVGDDG----------FDLQCQPAC
YNTIKEPINTKTNN-P--------------------------------------------
------------------------------------------RPQMPTLIWNTQQNACRL
VDTSTMAWLEKPFYRSDTK----YEKRKNDMPTGFSRTI-------------DTVN----
-PFGTGVTYKLNNTYCEYYDKILND-EGMCDESKL--DSVLNV-VIGMGTINAAASGIRV
L-TNNG---IP--------FPLPQNLPP---MPKQL--DP--KFKLDVWKATINDKF---
-ILPELIDTT-P---QAPDSKLIDE------HTDAANRE----------------F----
---------------KN------FYHN--DHEISKDVAKRRHAEIHGNYKISNFTRLKM-
--------GLPTEDIEDVHI---MHSSE-------------------------------F
KFKNPEEIIIAAE-E--------------KHAPKFRRQKR--------------NAD---
----GIP-----------------------KD----GKDGLNNQQEPSKRHPVVERIMMI
LQGLLKSLF---------------------------------------------------
------------------------------------N-------------------GNLA
KVHYANKLVSYMFKKLKSTCVRITE--------------------RLTVFLGKGLLKLSG
SIG-------ERVFGTGLMNVVVRVVGRTVVNLA--------AKSAI-LLAKIVGAASSV
VGWILLGTMLMDFVFLFWDPFGYQNM-VPKQFPNEFNRQGEMSLRKL-LNQ----PDLTY
TFDHLVAVLFDNQELM--------------------------------------------
------------------------------------------------------------
-------------VLQIESLTDTLIYLDSLVVNSEGSRIDKGPEIMLDSKNGLDG---YN
EGVAEA---MTE-----------RVKYNNTMFHEYNKKFMVRVET-------NK-----Y
LN--YAGAITLLTSGVLYLL------------------------------SF--------
N-IICLIFLFIA-ILLLGIARMGLELD-WFVDLMLKY--RRNT-SIYEP--------AGF
P--EI*------------------------------------------------------
--
>LdMNPV
--------------------------MAALTSVDLMNASKYASHMHRLAFIPRWRSKMPH
VL--IDYEIRPAT-NDDF-YVPPNLADR-A----VATKV--AFSRRGCE-SMSCYPF---
-TET-G------------TVDA-------S-TATGYTQTSE---------TAVEYAQPAC
YHLDRAAATRE-GAEN--------------------------------------------
------------------------------------------EVQAPELRYTD-GGKCII
VDTLSKMYFNTPYLRTDEH----TVQGVDDVP-AFNVTP-------------ETG-----
-AFPEMFRGEFNEAYCRRFGRSLI--NGGCSMQWW--ESLIGF-VLGDTIYVTFKLLANN
V-FSEL---RNYD------YARPSPLLP---DKPSV--DG--ASVLARWRSVRDPRADFD
FERSFLEFRTL--ADLRID---ARTKLVYTAESGFATV----------------------
----------------------------------GVARD---------------------
------------------------------------------------------------
--------------------------------LKFRRAT----------------A----
-------------------------------------------PPPAAF---SAAAEAEL
DAIISQFLE---------------------------------------------------
------------------------------------D-------------------HSLV
LGILTDLAFDALLDQFKALLKKMST--------------------QLIPALKRALLSTSK
RVT-------SKMLGETFKAAMVHQFNRIAIKTV--------STVAK-AMTKIGIKAASV
VGIVLIVITIADLVLALWDPFGYNNM-FPRSFPEDMSRSFLAGYFQS-MGE--TRDMIEM
LPEYFDDLIEEDDS----------------------------------------------
------------------------------------------------------------
--------------AVFESLLHILDYVSELEVNSNGQLLQLNEGEPIEDF----D---EL
TVLGSA---LAS-----------SAMYTKLDFLKYTARHTAALEP-------AAAPGGLY
L----AC--LWALAGLVAYV-------IAASP-----TRPRPAGASTTLASLSIRAEEDL
T-RRHASVLFVI-FLLILLYTVMVESVSYYLRLHREAARVTAS-PLW-----------YQ
NLDT-*------------------------------------------------------
--
>AcMNPV
--------------------------MAVLTAVDLTNASRYAIHMHRLEFISRWRTRFPH
IL--IDYTLRPASSDDDY-YVPPKLADK-A----LAVKL--AFSKRGCE-SMSCYPF---
-HET-G------------VVSN-------T-TPFMYTQTSE---------TSVGYAQPAC
YHLDRAAAMRE-GAET--------------------------------------------
------------------------------------------QVQSAEFRYTL-DNKCIL
VDSLSKMYFNSPYLRTEEH----TIMGVDDVP-AFNVRP-------------DPDP----
-LFPERFKGEFNEAYCRRFGRELF--NGGCSFRWW--ESLIGF-VLGDTIFVTFKMLANN
I-FSEL---RDFD------YKAPSSILP---PRPNV--DS--NAILAQWRSVRDNATDLE
FEKLFNKNPTL--NDLGMIVNGSPVQITYTAETGFTKT----------------------
----------------------------------PIAYN---------------------
------------------------------------------------------------
--------------------------------YRGNERAR--------------VE----
-------------------------------------------HFEALD---RSISDQDL
ESIITSFLE---------------------------------------------------
------------------------------------D-------------------YALV
FGIATDIGFDMLMSGFKSMLKKINT--------------------SLIPAMKHMLLSTTR
RVT-------VRMLGETYKAALVHSLNVIAIKTL--------TVTAK-ALTRIAIQASSI
VGIVLILLTLADLVLALWDPFGYNNM-FPREFPDDMSRTFLTAYFES-FDNTTSREIIEF
MPEFFSEMVETDDD----------------------------------------------
------------------------------------------------------------
--------------ATFESLFHLLDYVASLEVNSDGQMLNLEEGDEIEDF----D---ES
TLVGQA---LAT-----------SSLYTRMEFMQYTFRQNTLLSM-------NKENNNFN
QI--IMG--LFATNTIVAFT------------------------------AFVI-----H
T-ELIFFIFFVI-FLMITFYYIIKESYEYYKTIDLLF*----------------------
------------------------------------------------------------
--
>WSSV
--------------------------MATFTEQDHKNAFLYANEKLRQERIYRLKMSEPS
VYAFIDIKEIENGWEKEFGLLVQPGQKL-A----PFRDISYDSSKLDCD-AFSCIPS---
-DILHSDNE-----KRVGECNFAEHTSVSF-PVKNPEGKTL---------RHFTACGPGC
YRRYKQRDPHTG---------------LPV-----AR-----------------GVL---
--------------------------------------------MQDHVDHETGNKMCEY
LNQSLVMWAAVPWIRPGDLTEGYNTTHVPGFAFKEDDERDSK---RV-------------
----KYENVVISKAYCDFFKQYYDADSGSCYRSGW--MKFVHLMF-GQYFTNLSYNLANP
KPYNLT--GNTWSDVVSVLTDNPIVDAG---AAPSRSEMDEIIT---------KKKF---
----NVF-PSEQTSARQKAENIIRS----QYGDGVEIDPSSVDALMQFV-NREGVVGTEK
KSDRLM--RVADAVMDAAMRLQVMGL---DDSQSRR------LLLKNMIKMSRNNP----
-EYARHFSSSLKLIGVTLAIKRSVFSKGASAKRKETAINNGEQHRRSRWSPETVTEEDAL
LFARENITEDPK------------------------------------------HPAPFV
DILHSPDINSSIKSGS------------------------------------SSSIWNDI
LSRISSTRKLEEKASV--------------------------------------------
------------FVKNLVVKV---------------VRQFLDILEGKLF-S---DGYEWD
DNIPLMIGVDQ---ILREVIKAASNMCARFASSALESSLVTGFIDSASAITSRLA---VQ
LAA-------RTF-SVFLEESVIEFVVAASLRLA--------IQAFA-DLATLAASALTV
IGIVIFVIQVLGLILDLALGLGWYDHIFSPEDLKKQVLVFRREFAKA-GNV-DVGVAQPV
TPEEIVAINVFLQTEE----------NGEEKK--------------------EEG-----
---ARKSKIDFLQKYFHST----------------PLMGKKSKF----------------
--------VYI--------QEAAQEYLGGRTMNAFGQRIITAADDSDTTTTTQEGRRDDE
TVTKKMRSIILETGQTLKDYSSAV-NYNASRLDYVGEEWVRNTALKEETRSNTTSDN--L
F---KKTVSLASMAGAFLVLGIGVLVASH-----------------ITLLRF--------
T-NIGLAFAFAGLLAFIALMSI------SYINMNAMG--VVNSDAIYRSTALVGDIK--T
DPRRVGMVQRHVGVGAKYN--------------------------MITDFVSPMLDEIES
D*
>CoBV
--------------------------MATYSALDQQNAFSYAIERLRQEAISRLKMEGPL
TYAFINIKVEPDGWKEKAGVMTEPGQKL-A----PYRAITYDTSKLDCS-AFSCIAV---
-DMLKHPQEGDKKNTHAAACVFAAQTSTSF-PVKDPQGNEV---------RRLVACGPGC
FRRLKKRDPHTG---------------QPT-----AS-----------------GTL---
--------------------------------------------MGSYINPVTGERICHH
MNQGLIMWAAVPWSRPGKIKQGYNTVHVPGMAFGDEEGN------YS-------------
----QLNNVQVSRNYCNFFKQYYDDEVKECYQSGW--MKFVKFMF-GQYFANVSYELAHG
PPTTHGSAFNCWEFA----FGRALYRAG---AATTNNEFDNIVQ---------TRPL---
----IVKKPIIHTPDEQVNENIVDQ----E-------------LVMSLMDPSPSSRGGQK
SSEKIM--ETSDAILDTALQLELLGL---SDKQARH------ILLKELYKGSRLSTNKGG
FANVSSFSQALKLVGITLATRKALFSKEATVRRKGCANYT---NIPHRWSACDITERDAL
LVAKVNMEAAPEY----------------------------------------QRPRPFL
DVIPIDNSNE-DKTTS------------------------------------AFDIWVAL
LKKYSH--EFTDEVSS--------------------------------------------
------------TIKGLVVST---------------VRQLLDIMEGKIF-L---RGNKWE
NNVPLMLGFDA---ILRRLLSSAASMCKNIVKMFEKRVFF-FASEVVSKIPTEAV---AV
IAS-------RTL-GLLLEESTVKVIMAAAVRTA--------IQAFV-ALAEIAGSIITA
LGVVLFLVAILGMVLDYALSLGWYNTVLDTDSIKKVINTYETAFANA-TNT-DIGQTSPV
TAEELVGVDMELQIDE----------EDRMRA--------------------DDG-----
----EDKLIEYLDNIFRTT----------------PLLPK-SRA----------------
--------IFL--------QEGVYEYLSGRTMNSLGQRLVNNSDPEGDH-----------
---GLSRSSVTETANLVEDYSKVV-DYNMSKLDYVGDEWARSLAVGS---SAGDSDA--L
F---RKIVTYSAVAGFSLVAGLGVLIATH-----------------VSFIRG--------
A-NIGMAFAFIGLLMFITMAGV------VYLNIVAMG--ESNALAIEHI-ELVGEKQNIY
KRKRTGAVQRLTSSGAKFN--------------------------IISDFIDPLLMQVQ*
--
>DhNV
---------------------------MSYTTQDVDNAIEYSNQRLSLKFLNLMYNKYPH
LTSYVEYELKQADPDNDY-YYTESFKPW-A----ITMHT--KVNSILCE-KISCNSA---
-KET-T------------ACRKSD-----G-SSYYRVGT-D---------QFERNCEPAC
FNLVEDPAFDEETGEE--------------------------------------------
------------------------------------------QTHMVRTNYHN-D-KCII
VP-PGLIWHELPFYRSNEV----YEQRMNDLPLGFNRDV--------------DLP----
-YTYSGRNYKYNKLYCDAYYDQWSEEKQTCITTVW--ERILYA-VVGESITKMVKAGIDG
I-QSGP---PS-G------YELPPDLPD----YPPI--DI--IWTVDGWKKDINYNF---
-ILPPEDFTI------TGSG-T----TIFRECKQNENVP----------------L--EK
DIFRKRL-----DLLKT------LKRK--ERS--LASALRRKIEREYTPYIVLTNEEE--
-----------QQIYTVKEYNK--------------------------------------
--KFPGTNH-----G--------------TLSY---------------------ENLKFK
KN-KKLVIRPA--------------------EGEDTGEDD-SVG-------FFEELGNII
GGILASMGT---------------------------------------------------
--------------------------------------------------------PEFW
VDVGIGELSEAFIKQIKKVALKLAD--------------------ELIPKLTTIILKTTT
EIF-------SNVFMKSLLGTISQCATKIFIKSV--------SKIMI-QLAKLMAEIASV
VGIILAILTIMDIILTIWDPLNFNSK-FDEEVIASVCQNSDEALRMD-LEV----AVPEV
NFDLFTNIVLSPDDIL--------------------------------------------
------------------------------------------------------------
-------------NVCVTSFTDIYLYLDSLTINSEGSRIVKGFELDVSDLD--PE---G-
-VLNQG---VVA-----------SKKIKPSDLYLFEKDHALRMRF-------FK-----N
SK--KPIYLFFGISAVLLIL------------------------------EY--------
Y-LFALLFFLLT-LGIVFLS---------YLNTININVGK------YTQ--------DFL
KLLYTRI----------------------------------------*------------
--
>DmNV_esp
--------------------------MAKYTSVDIDNAHKFAQTNTNIRLLYALHKKVPH
IASWLTYEIRD-ATFDDY-YIPATLKHA-C----KHIDI--NITENLCS-LISCTAM---
-KET-R------------PCDPKE-----L-ASYYYVGDKD----------YDVQCQPAC
FHTLPKPTYTSDGT-R--------------------------------------------
------------------------------------------KPDIETLQYNKIEKKCRI
VNSPVTTFLEKPFYRSSTI----YEVRVNDMPTGFTRIP--------------STN----
-RYGCGITYKNNEQYCKYFDRTMKT-DGSCDLEWW--EQGIGI-VFSMVLVNSIKSGIRM
L-TNDK---KP--------FAMPTNLPK---LPETL--SP--IHTLEGWRKNINEDF---
-VLPELVNTL-P---QRITPNDIHE------HSKDAR-----------------------
-----------------------YHEN--DDISNNIH-IRRSAEI-NDKHLSNFARYHM-
--------GLEQNNVFDDD--------D-------------------------------D
DHVNDNNNDDDD------------------MSKKKSRTRR--------------SVK---
----IPNIDLGEDAGGGDDDDIAFDPIDKARKGTHANNFSDDKTRKTSFSKTILLRIKMT
LIRFIQSFT---------------------------------------------------
------------------------------------E-------------------PKTY
GIILANVGFNIFIESLKPLVLRLAE--------------------KLTNLLTVSLFQSIT
RVT-------ESAFGAGLRTLIITVVSRSVFNIA--------SKVAI-FMAKLIGAAVSV
YGWLTIGMLIFDLVFTIWDPFGYLNM-YPASMASDIMSSGEIALREA-IEQ----ASANF
EFQHLVAKNLEEDEIV--------------------------------------------
------------------------------------------------------------
-------------KIQLDSLFDTILYLESLVVNSEGSRIDKGEELDFSQID-AAD---LL
TTKNEA---IAT-----------RVKFNNYTFYQYNDKFMTRVQI-------NR-----Y
IM--YVSGISLAISAVLFLL------------------------------RL--------
N-ILGMVFLILF-VIIIALSRLSLQND-LLVDLLYKY--RNRN-NPYDS--------DI-
GYMPD*------------------------------------------------------
--
>Microplitis_demolitor
------------------INKEKSKAIMSMTVEDDKNCEKFVDNYRIFETIKYLYEKYPH
IISHLKYEIRPADPKKDY-YFPDDLGPS-SKYPAIVVTT--RIEKTLCEDLLSCNLA---
-TNE-G------------NCTADS-----K-ATRYPVGDADLKKT-NEKEWSGMSCQPSC
YNLFKEKN----GD-Q--------------------------------------------
------------------------------------------KKNPFTLAYHK--NQCVL
TSSHAKSYMEFPSKRSK-V----PEHRVTDIPVGFDRAD-------------GEHP----
-YSFSGIRYHYNKTYCDSFYDEYCAETKVCYVHWA-KKYIGNI-ILGEYIIKACQALDNY
V-HYGS--------------DLPPSLMR----AEEV-KEPDSVFLLKNWLNNIDKSF---
-VLPDEKLEALR---RSSAAGRVGSID----------------------------TEPEE
PTLKDRS-----RIINN------INRE--E-RPTLDSGKRRALEEDAKT-----------
------------------------------------------------------------
------------------------------MKSKSVRVKR--------------EA----
---------------------------------------------------KDELWPEKL
FKGIINMLA---------------------------------------------------
------------------------------------T-------------------KDFW
VSLGLDSLYSTLLERLKKK---VVK--------------------TI--QIIGQ------
GAL-------KNLVKTVFRQSALRVGESLAFKLA--------SKLIV-GLLKVVSQILTV
VGILTAVLGFVDMIIGFIDPLELNKK-YPDDYIDTFMEMSEHEMRIS-YDM----IKPVL
TFKILSTLLLNEEETL--------------------------------------------
------------------------------------------------------------
-------------SLELNLSKYRLHYCKNLHVNSEGSVIDWGDEVTIPENININF-----
--DDVD---FSL-----------LRLYSQKDLYEYEKDHMNRIKV-------VD-----K
IK--NINYLCGGALIVCLVL------------------------------QY--------
F-IFVIIIVIAI-CLLSYVQYLALGID-NISDITYYF-----------------------
------------------------------------------------------------
--
>GpSGHV
-------------------------MFNPPTIINYVSADRYAFERHKLLMYNYFLKYRPE
IMSHVYVEIMYNGDFRDN-R--WIEKDR-C----IYVAI--RGTRKFCE-QCRCQIN---
-YPRGN------------YCQEKD-----M-PRTFKSGNSD-----------VDACQMAC
YNLYEHSK--------D-------------------------------------------
--------------------------------------EDGVYHRAPYTHFSEKQNCCLY
EYDQILGVGLDDYNRTDEH----PTPRVDTIGTGFDIN--------------FNERYTDN
L-GNETFRFRLNKYYCDDFKMQFA--QTKCKESIG--QTISSY-LLSETLYKAVQYGVRW
V-ETGV------G------IHDVQ-KVN---L-PPV-ENDIAIKTYEDWINNINSEA---
----FFIDPNVCLHELGITAG-ERH-LIFTTEYG-WPGR----------------L--IE
PLLVYKS-----VSDGN------VI---------QIDYE----------------EVNT-
--------GRLDQFKYDTRSGR--------------------------------------
------------------------------------RLQD--------------EFE---
----VMGAYEYLN------------------KNS--VQRFLDANSE------EPTTSDEV
KQTFIDFFA---------------------------------------------------
--------------------------------------NFAQ----AIFSTDMVI-----
-NVTADLLTNMILKL-------------------------------SESVAMLSEKFATD
MITSTMIIIMKRGIASEMAPVLLHTSIQFIK-----------------MVSKTMISAIKA
TSVILDVIALVDFFLMFTDIFSINRL-TDDGTL-EAYSMMDIEKKIENFGY----GTVEF
NPLFFIQTCQMFELDKN-------WTRTPIQLNKLRCMNT-----------------EQ-
----------------------------------------TQPY------KYMLRVEE--
--------IADLN-DAINLMLWTAEYILALEENSNGLPINWSEENKIASIDDKEQFF-S-
----------ID------------VNLVLSEFQRYDEYTR------------NIIWRYKF
GKIVIPILFV--TLIISFFIN------------------------------I--------
F-LVIIVFILI-II-----TSA------FFVFYTS------*------------------
------------------------------------------------------------
--
>MdSGHV
----------------------MSRRFNPPTQLDYSYADLYKYERYKIQQYNYFLCYRPE
IMSHTYIEISYNGDLPND-NLPWYR----K----IRFVV--RSRKKFCS-QTSCQIN---
-YPRGK------------MCQSDD-----K-PRIFKTGDHD-----------LEACQFSC
YHLYEMTKTPSETKSDE-------------------------------------------
--------------------------------------KDDDYMRAPFLIYSYGQCACTI
HSNGFFTLGADDYARTDTH----PKPRIDTIGTGFHYVDSGNFFDREDFSPEDNQPYRDT
E-GNESFRFQVNKYYCDDFQLKFD--GQKCYESVG--EKIFGF-LVSSTLYKACQYGVRY
A-ATGV------S------NTDVQ-KLD---L-PPP-RFHVHHETYDSWKNDIDPDA---
----FFIDPNVSLLDLGFKDETMKH-CIFTTQYG-YPGR----------------L--VE
PKATGKN-----LTG---------N---------IVDYE----------------ALNR-
--------GRLYQFRYDVNSGR--------------------------------------
------------------------------------RLID--------------EYE---
----IYDIYKYIR------------------SNP--TNTPDDRDYM------------QA
RQNLAEILH---------------------------------------------------
--------------------------------------GIIS----NLGEVGGM------
--MALGYLIDKGVQY-------------------------------STNLIKLSTEYLEG
KITPTLLHIVERELASKALNPAIQMFSKAIA-----------------SVARISGGLIKT
MDVFTTVAGILDLIDVGADFFNMGSV-MDTGTV-HQYSQMDIDVLRRSYGY----GTVEY
SPVTFMLTCEMLKLYEK-------WSEIPLATKRLRNE----------------------
----------------------------------------HTKY------KYMIPAEA--
--------VTRYHEDDNNSYEWVSEYVFSLRTNSNGLDINWSEEQSLPD-DVAQQYT-R-
----------ID------------KNLYYQGIDEYATYTQ------------SFRKRVQF
SRYVLVAVII--IFVIIAFVY------------------------------I--------
Q-VAV-PAIFI-AA-----MST------FYLVFSY----FQ*------------------
------------------------------------------------------------
--
>GbNV
---------------------------MSFTAVDSKNARDYAQTNIIIRYIRKIYEKRPN
IASEISYEIKD-S---ER-YAPESLKDS-N----KEITV--KLSKIMCNDLLSCNAA---
-KET-S------------MCTEKE-----E-ASFYRVGENE----------FDIQCQPAC
YNLGIKPSYNSEGK-R--------------------------------------------
------------------------------------------KTDSIRLNWNG--DACHI
VP-DKATYLEKPFYRSATV----YERRLNDMPTGFTRID-------------DSVN----
-RYGCGFTYVPNKTYCGYYDKILES-DLSCSLTWW--EKGLDA-IVGMSLINNIKSAVRT
L-YNDN---KP--------FDEPSDLPP---KPTTI--PE--INTLKGWENYRNPYF---
-VLPELIDTT-P---KSIKNNVST------------------------------------
-------------------------------------HSRRKREIEQAHNQSTFMKKRM-
--------GLPIDSKQDSGYLS--------------------------------------
----LQN-----------------------------------------------------
-----------------------------LDD---------N------KINMYTNIVD--
-AIVQNIII---------------------------------------------------
------------------------------------N-------------------KEFW
ASVGVNIATEAALSGIKKMCTKIIE--------------------KVGLITGEKIITLGG
SIG-------IKVVSEAVKSFAFKLIVNQIISIA--------SKLTI-MIAKFTTATASV
IGWILVGTMILDLIFAFWDPYGYNNL-FPPTLPRDLMYASEQALRRA-TEQ----PSVTF
EFQQLVKLLLTEDEIL--------------------------------------------
------------------------------------------------------------
-------------EIEIAGLTDTITYLDALVVNSEGAVIDKGDYVNLNGTK--TE---II
VASNIS---LAK-----------RVRFNEKDFNEYNKNFLFRVQI-------NK-----Y
LN--YLNTFLLICSGITLLF------------------------------GL--------
Y-ILALFLMFCT-LLGYSFTRLELSDD-NVLNAVNTLSFGKNQ-EAYVN--------ESY
VLTNKSA----------------------------------------ADF*---------
--
>Venturia_canescens
-------VEHFLSCRLIEE----SIMTASYTKVDRNNAIKYSEANLTILKIKKIYQKARH
LASHLEYQIRD-ATDDDF-YVPAALSNS-S----KVVTV--SITKNLCE-LLSCNPA---
-KEK-S------------MCHPKE-----A-ASYYYVGDDK----------YDLQCQPAC
YNITKTGTFDENGK-R--------------------------------------------
------------------------------------------TPDTPILNWHN--RSCRI
VT-PMVTSMEKTFYRDTTK----YVPRKNDMPTGFSRID--------------SGD----
-IYGSGWAYKFNKTYCEYYDKRLEA-NGCCTRFWY--EEVFSF-FGGYNWKSAA-----R
Q-ASTG---VP--------FNMPK-LEP---LPKDL--PK--RFTVEGWKNNNNENF---
-KVPDLIDTA-P---KNIRAADIKH------ERHKRE-A----------------V----
--------------------------------------YQRERNI----------NLNY-
--------GSDSDET---HLLQ----DR-------------------------------I
KTK--ET---------------------------FSD--S--------------IGE---
----FFRLT---------------------------MERETNDTNKPSNA----------
------------------------------------------------------------
------------------------------------------------------------
------FA-TDTYTRLIKGFDKIGE--------------------KMGNLGDDLIKDMAW
SLG-------ENVASVAVEGITVRSVGNFVYYLG--------SDIFA-AIDGFMGSGTST
MAWTVVNTALLGLYFMYADPFGYKNE-WTPKLPQEMMEKGEASLRRK-LGL----AVINF
EFENLVRAVLTYEEIL--------------------------------------------
------------------------------------------------------------
-------------DLEFQVAQDIFYYLDALEVNSDGVAIDKGSLIYFGSHK-QST---TI
RSMTKV---LAS-----------RVKFNEKVYEEYNRVFMIRVDV-------NR-----Y
MN--RASLGAIIGAGVFTLL------------------------------YL--------
P-ILAVFFFFVA-LILLSIGRLSLQSN-LLVDALLEI--RGHH-N---------------
------------------------------------------------------------
--
>CuniNPV
-----------------------MEFGASLTAVDLATAGQYVWNVETLRYILRFRKTFPN
LP--INYTFESAV--GFY-YVPDGMKHN-A----VNVQL--GLSEEGCK-QANCFPF---
-TET-G------------VIAP-------D-TPFRYLQTTE---------NPVGSGHPAC
YGLDPTAAFDE-DDEP--------------------------------------------
------------------------------------------QVQSMETRWHK--GRCIV
MDSMAKQYFISPFVRTEHH----LQRGIDDVP-GFNVEP-------------TLDD----
-IFPETFDAKFNRQYCDYFMRQLDP-SGGCTFQWW--ETLVGA-VLGDSIYATFRGFIRE
L-STGM---QQFD------FKRPHRDLP---TAPVV--NP--EEVREAWRRVRDSTIPHD
LEVNFSDPTRLDLDKLGLG---LSLRAIYVANRGLTFE----------------------
----------------------------------PRTDSPEREFRE--------------
------------------------------------------------------------
----------------------------------TRRPTR--------------HT----
-------------------------------------------NGGPIM---RLEDEPSL
EDQMIDFIN---------------------------------------------------
------------------------------------N-------------------NPLI
SSLLVSAGFDFINDGFRALMKKAMV--------------------RYIPMLQAAAIRFGE
GLT-------RKMVSEAFRVLMFSRINQMAVQLT--------GALAK-AIARFGAMASSV
IGIVLIFFVAADIILMFWDPYGYSNM-FPPEFLGDLTLNFLSAFFEQ-TG---TRNVIEM
IPQAYDSMVKGGEE----------------------------------------------
------------------------------------------------------------
-------------DGLYLTF-AALQYVSHMEVNSDGQLLLLRNSNPIKQEE--LE---PH
NLTVAL---FGA-----------INLQSYEDLKRHMASANRAFGIDPETLQQVAPWRDRP
GT--VISAGVLVALVVVLTG----------SQ------------------LFSTKA----
P-DLATVVLIVI-LVAIVIIVLQLDRITPLARLAIVKHEENEK-NRVGQ--------RFA
GLLR-RA----------------------------------------*------------
--
>LbFV
---------------------------MYFTTKDSINANKYVIERQKILLYNIYLKKVPH
IFSYVIIEIHPFKDIMKNVK--KQFIKN-C----IYVRL--KSSKIFCK-KCKCNLH---
-YPRGN------------TCNKQD-----D-LIFFKSGNSD-----------LTACETSC
FNLY-PYDYNDKTIAND-------------------------------------------
---------------------------------------SSIIN-TPLTLWSERCDSCII
LASSIYNMGIDDYMRSQEH----TVPHIDTIGTGYDID--------------D-KNYIQK
KTFNETIHFKINKYYCDDLDRTLI-N-NKCDTTTG--EDIAGF-FLGDTIFHLLKYSFTK
L-VKGK---NIYT------VNEPS-VPK---VDELF-K-ESEIEFNKIWKTDINKNA---
----FFLNPNVTLEDLGFSES-TMH-MYWTTEHDNIGGG----------------L--KE
PLLVYSS-----II----------------------EHE---------------------
---------IPYNLRIDKETGR--------------------------------------
------------------------------------RYLD--------------EYE---
----VLNFNRSII------------------TIP--PSIGTDDH--------EID-----
--------L---------------------------------------------------
------------------------------------YSYILSIVE-EISKVGALL-----
---ITQYGLETITKYVLK---------------------------NIVPIICKETLVLTN
RILFSTL--L-RQI--TVKITLTIFIKSSISIIL-----KTS---------KLILASIPI
IDIILLVTTLLDIILSNFDILKEKNINMSQEGV-DTYSDMEILFKKYTMGF----GTPEW
SPILFITYYKIVESDC--LKKSTTTTEE-----NVIDKLNVLFNINE---------IRKK
DAKKNKEYNDFFKTNISYSL-K-EMNDII---------------------------NNEM
DI--------------RKHVSWNMEYLKNILYNSNGSLITWTIDQ-KLEKSLNRQLK-NI
DENEEH-----------------SHEYINSIINLEKIHHVTATF--------LNNRFYFF
-----ITSYII-VMPIFLYIY---------KK------------------K---------
D-NIYILL----YAILL-LMFI------IF--CSY----QQKK--IFESNK----KMKII
NF*---------------------------------------------------------
--
>DFV
------------------MSNVIKDDLVYPDLNNYNDALAHHHERNKLEMFNWYLRKYTH
LFSHVFVEIHPHRELMKS-N--ADFKDN-L----IYVRL--KASPEFCR-KMRCNQA---
-YPRGQ------------ICTAKD-----TTVRIFKSGDSD-----------VTACENAC
RIF---------------------------------------------------------
----------------------------------------EHVK-TPVTGWSKRCEVCMQ
HNQAIYSQGIDDYNRVSKH----TTPHFDTIGTGYDVD--------------N-ENYIDA
N-GNETMHFKLNKYYCNDFDLTQI-DAQNCGHSTG--EKVASF-FIGTSIYELGKYFINE
T-IHGE---SIYT------VKNPN-VSE---ISKST-K-KQVKDDEINWNTVNTSFA---
----FYINPNVKLGDLGFDFSTNMH-MFWTTEHDDFGGG----------------L--KE
PLIFYRN-----VPAAH------HD---------GVHVK---------------------
---------IPRQFRIDKTTGR--------------------------------------
------------------------------------RTID--------------EFE---
----YLNITPVIL------------------NYN--DVATHSSP-L------ATT-----
--------T---------------------------------------------------
------------------------------------SAKVLHVVH-EVVQVTFNI-----
---ATAIVVQKCAVYILK---------------------------NIVPVVMKAIGARIG
KTLNRVL--LLRIIGMTVKNIVSRVVTQSISKLLFGLLASFC---------KNLW---RG
VSIALIVAFVVDLVLGYVDVLDKKYLG-NQSVI-DDLSELSLNFNQQFGSY----KMSEF
SPIAFIILDENEQNIA--LMYDQKRRS----------ESEKTFQANA---------S---
DKENAEIYKQFLNENAEKML-K-NHDPSSGGGGG-S--TTPQRHMYYK--KLKVPKNANL
SISP--DAIVKY-DNTTSTAINIAEYLMKLKLNSTGQKITMHETK-KFHVDLDSLHA-EI
QETNDK---LLP-SLMQHFQRNVARGYVLNDIEYSKKYNRANTL--------QKGLMIFS
-----INIPII-IAIGLLKIY---------NS------------------PI--------
T-TSYMYM----LVVLS-VILI------LY--MSL----LNDS--EYMPVE---------
------------------------------------------------------------
--
>Fopius_arisanus
------------------------VIMATFTEKDKQDAVSYAAAFIKLKQLKLMFKKVPH
LTSHLHVDIRS-ATDSDY-RISKALETR-S----MVVTA--NITKDLCE-AISCTPE---
-KEK-G------------ICTPND-----N-ASFYIVGNDQ----------FDIQCQPAC
FNTKTSPTISP-EK-M--------------------------------------------
------------------------------------------GVNTPHLVWAH-NKSCRY
VNSSIIAMLEKPFYRGKTQ----YEKRVNDIGWGFNRRY-------------DPND----
-FIGAGYKYEFNSNYCDIFNMSFDENTHECKYTFL--QTVANT-VIGPSLIGTLKSGITV
L-INGS---ED--------LGIPADHYNRIIGNNTM--PE--KYTLEGWKKNINSDF---
-SHKIFDKQS-T---LSITNMSLK------------------------------------
----------------------------------------------------DFNP----
--------------T------------N-------------------------------L
PRRQQEE-----------------------------------------------------
-------------------------------G----ISEG-----MIKEGKIMLVHFKEV
IVNYLKSMF---------------------------------------------------
------------------------------------T-------------------IEYW
EQEAISQGVELAITSAKKLAKRVMT--------------------KCTPAFCQRLLQMST
KVG-------PTVAKTAMKSVFKRVAVQTVARVA--------SRAAI-ALARVLAGAASI
IGILLFIASILDIIFLIWDPYGYNKM-LPPEWPRDNYRAGETQFRQD-VGK----TVAEY
TFEDFLNLILTEDEKF--------------------------------------------
------------------------------------------------------------
-------------DIDLESYQHQNEYLSSLEVNSEGSKIALEEKFTVQPED-IDS---LN
DVGNKL---RVH-----------GVRFDREVFEEYNKRFYRRVQL-------IR-----H
LN--YLSAGLFLGASLFALI------------------------------RI--------
N-ILALFMLIIS-VCLLCLARLVVFDD-SILDLVESI---------QDA--------SGY
S-----------------------------------------------------------
--
>PcFV
----------------MSWSSSVDPLQYEPTQHDYAMMHKAMFEREKIFKFNYYLQQYPH
LFSYVTVEIHPNRELQQH-N--PKARDL-C----IYVRL--KSSRTFCR-KMYCNSH---
-IIRGK------------TCKPND-----S-LILAKSGDTT-----------IGSCQRGC
FNLLKPYDPIQSKLEADRR-TTAV-----------------------------SGGGGGG
I-----------------------KDAILPS----DSIDPKIITVPAPTFYDDACDTCLY
MSRDFFRFGIDDYTRTENH----PTPHVDTIGTGFNTD--------------PKKPYIHP
KKFDRTMRFTMNKYYCDNFDYQFDPKTLSCDLSTG--EYIFGL-FVGQSLYECIKYIFKH
PIYTGD---SIYT------TQRPK-LPP---ITPEE-A-KRLHDDDNNF-YDINEAA---
----FALNPQLKLSDLGITDD-KMH-MYFTTEFG-WPGR----------------L--VE
PLLIYRN-----VE----------------------SVK---------------------
---------IPTQYIYDKTTHR--------------------------------------
------------------------------------RNRD--------------EYE---
----LLQLQGYNY------------------WSS--IPENSDDPKL------SKS-----
--------T---------------------------------------------------
------------------------------------W-------E-NVSEAGLGILKDLA
AIITVHVGLRAALMPLLRVINR--S--------------------VIIPCIRKLLM----
-----------SF----ASFATTRLIKMFIGKMLFRFIVDMATRVAIRFTVTVSTLEIPF
LNIIELIVLLVDILLTVIDPLKTRNK-FDQDAI-DMYSAIDIALKIRQLDV----GTPEI
SPILLISAIEAQQEKNKSTLFDYRPGEKD-AASQIKNELPLVYSVNT---------PT--
D------------------------------------------IVKIN--RYNPPKEYGL
HIENVFDPYHGT-GEFEGVVNSGISYIKLLEYNSNGSRIYYDEETLKLAQEMHRQVE-KI
HKSKFN---IEE-----------IKTQVIEQLEIV------ASK--------TDIDMWHL
VN---IGIAGV-SLPIILYMN------GQ-HS------------------KI--------
P-QNWFAV----FCLLLLFILI------LVYNYSF----FNRT-AKVDKKE----AQRLI
NLVRKIK-----------------------------------------------------
--
>ToNV
---------------------------MSLTKTDLLNATNYASERLKLLKVKKIVEQYPH
IGKRLEVTIRA-ATAKDY-YIPLGFEKR-A----IVVNV--KINKSLCE-RLSCNFA---
-TPT-G------------PCTPES-----V-ARHYRVGDQD---------RFEVSCQPAC
FNLIQTPIINKENE-Q--------------------------------------------
------------------------------------------LVQNNRLTYYN-N-KCTM
VS-SSSIWAELPFFRSKER----YETRINDLPTGFNYEE---------------DK----
-YRQSGMSYTLNKTYCESFFDEWVPEEKNCKSSTNAMGFITDV-IIGESFIKMVKGGMTA
L-VNDG---NT--------IP-DPGFSP----PPPV--DD--KYKLENWLADNNPDY---
-IEFDPDADL-D---ILLEKQKVVKRQIVVEVENKKEGE----------------LTHLE
RLFETLN-----TLKDK------CAIN--QYN--ISNEHRRDIELGVKNYVDFYNKSNI-
--------SSDGEYDDLTTKQK--------------------------------------
--RSNDDDDDDDDEN--------------KKNFKKIKTVH--------------EATKFN
SD-LDEQINTLINNNKKSEENV-KK---KFTVNKGSGNIDEKIQEVPVTGKKRMNLYDLV
IKLLESLFT---------------------------------------------------
------------------------------------D-------------------PLFI
SSIAVDVVFDKILDYIKNRATMMVK--------------------HAIPKLSRLALNLTR
PIG-------VKIFNSSFKLSVGRMITQTTIKLA--------SGIAK-VLAKTAALACSV
IGIVLIIISIMDLVFTLWDPLGFNNK-YPPEYLQLVTLQAELAFRTQ-LET----SSLEY
NFDILSNIILTKDEII--------------------------------------------
------------------------------------------------------------
-------------ELSLNSFDWHNEYSESLTVNSEGSRIDHGELVVFSAPS--ND---FE
NELHIE---TAK-----------FSNYTPQDFQNFEHEFLNRVRF-------TG-----S
LK--TIGVSVLIVGIIVLVL------------------------------QL--------
H-LVALLIIIIS-LIIMLVA---------KLNMDFDFLIKNIP-QTILD--------QIF
KYTNN*------------------------------------------------------
--
>CiBV
---------------------------------DLRNAQQYANQRIKLLYIKKMFNKFPH
ITSWLEYKVSRANPKSDY-NYPEKFKLR-A----IFVET--KITRKLCEGKLSCNQFTGI
PKND-G------------ICEVNQ-----E-AANYRVGDGGKVGEQREGIHYDVHCQPAC
YHLKERTGSND----K--------------------------------------------
------------------------------------------DVHSFPLRYFN-NQCTII
NP-ALLKWMEFPYFRSETI----YEHRVNDLPAGFNRSV-------------VPSS----
-LTASGLNYEYNKIYCDSFFDKFNDIKKNCYTPWY--EVIGNA-IVGEYIIKLCKAAHRA
Q-INGN---WN-D------LPSTADLPT----VPLL--DSKKKMKLRDWYNDINLSF---
-KCPDPEVNL-D---EDAPKHPLNREKKLEEL----------------------------
------K-----GIEDS------SKKP--QVS--V-------------------------
-----------GEWHEMETEKL--------------------------------------
------------------------------------------------------------
----TENIKSH--------------------RNRR-------QAKIPTDSSTAKDPFLKI
FMNFAKMFL---------------------------------------------------
------------------------------------D-------------------PNMY
RDLAIYIGAESLAKMLKKLGIYMTK--------------------ELGPKLFAQFME--T
KLM-------TSIFGDVIKGAIEHISTSLVTKVC--------FEFAS-RIAFLLNPLTAV
FDWALVLTMMMDMILTFVDPLNLNKK-YPDGYLENLIISSEHALKKQ-LNM----PEPII
KFEIFVQMLLTQEEVG--------------------------------------------
------------------------------------------------------------
-------------EISLHSWRYINEYLAALDYNSEGSRIIHDEEKDAHEVI--TH---YY
ENNQDE---IEK-----------VHLFTENDIELYEHDHMRRMKL-------ID-----K
VK--RAY-WLSGIGLIAAIF------------------------------KE--------
NIIISYVLVILT-SILVYVQHLVAEIK-DFTDIEF-YFQW------I*------------
------------------------------------------------------------
--
>Aphaenogaster_picea
--------ARRFGPSTAIRATMTTLREPNFTPDDHAFAEAYLTNRITLWDMWRLAATYPG
VATKIEVLIKRADGRRDYPYDDS-FADA-A----IVVELRWRDERAACE-YLSCNVA---
-YPRGG------------RCAPGD-----E-PLFFPSGDS----------TTVAACSPSC
YMWREARDHGR-----------------DL-ARRYASRDYV-TMSKD-------GSYRRR
R--DAERST-------TTSSSESEP--FAPR-PFP---AREVPPDSPYLEYARSSDSCEL
GNVGLLAFVTLPHERSV--T--HDVCRQDNLAIGDDYVYTDL---GY-------------
------KSGRHSRTYCDAFDKDFVESDRTCRETWF--DKLASFTFLGTALTRLARHAVQ-
GDRCDR----LIPATDS---R-----PE---IDPRK-ETASNARTRAGWYGDVDRAW---
----RLPPPNVLLSDLGIATDDDRD-LVWSNVRGLTIDA----RGASSRDAPRDST----
-------------------------DGRYRAK----------------------------
--------RALQREAS--------------------------------------------
DP---SSTRDPASSTLRS-------------SHS--------------------------
---------REKFAST------------------------------------SSSTSDES
LVDYDEVYASA---------------------------------------TNGT------
------------------------------------VDE---------------RTSRIV
REIGETAGAIGLEMAARSAAKRA--------------------FDALLRSVGENL---TG
ATS-------RVLLRAGLRASAGRMIGVAMSRFS--------TRLLI-----ALGTTASG
VGALLGIVEMIGLALDVMLAFGWDPGNYNSEFGNELYDDTVRAWI---------------
------------------------------------------------------------
------------------------------------------------------------
------------------------------------------------------------
------------------------------------------------------------
------------------------------------------------------------
------------------------------------------------------------
------------------------------------------------------------
--
>Harpegnathos_saltator
---------------------------AVYTRYDETQANAYVDNRTLLLHLWNLALSYPS
IATKIEIRVRHADPLEDYVYDES-MADA-A----LVVTLRWMNSEDACR-IMRCHNA---
-YPSNG---------AGRLCDTRD-----V-PKLFPSGDS----------TTVTACEPAC
FFLHRLNATADRRDDDDATITTTDDNGPPLSNAQYATNEYDVMYVRD-------GSYHRQ
R--IVDSTRASVNGATTTAPTTDSP--LTPA-KLT---N-SQRTDIGLFEYTPETYTCEL
ADIGLRAFFTQPWARSARGK--SDECRVSNFALGDDLVRGRM---NTDSRRDHDEP-F--
-DRRFATTGRLSSSYCAAFDKGFDAESRSCTVPWW--EQILSYTFLGSTLIRLARHAMHG
GDRCDE----TFPALSS---R-----PD---IAPER-EDPR-LLSYVAWFRDVVRSW---
----VCPPPNVLLSDLGVTL---RD-VVWTNRDG--------------------------
------------------------------------------------------------
------------------------------------------------------------
------------------------------------------------------------
------------------------------------------------------------
------------------------------------------------------------
------------------------------------------------------------
------------------------------------------------------------
------------------------------------------------------------
------------------------------------------------------------
------------------------------------------------------------
------------------------------------------------------------
------------------------------------------------------------
------------------------------------------------------------
------------------------------------------------------------
------------------------------------------------------------
------------------------------------------------------------
--
>PoFV
------------------------MQDILPTNIDHQYAHKYEFEIRKLLLFNYYLKLYPH
IFSHVTVEIHCNKELRKI-N--PQNRDK-L----IYVRL--KSSKKFCE-AIHCNTA---
-FPRGK------------FCTVKD-----D-LQIFKSGSTV-----------LTACEQAC
LHFFTTNVNNNNSVAVATD-TTNKNTNPSV----YST---------V------VGAKQQQ
Q-----------------------QQQ-QQQ----QQQQTSTIILPNVTKWSDRCDACLQ
IPGELHARAIDDYNRTVNH----ITPHIDTIGTGFDID--------------DNHPYVDK
N-GDETIQYKLNKYYCKDFLLDYD--EKNNKCSSD--LFTFLF-PGISDMYKWAMSKTFH
P-ENDI---RMIK------KRDPD-DEK---ISPET-IKALHLKYKDNWLKNIDISA---
----HFINPLIKLSQLNINDD-NDF-MFFSTEFG-WPGG----------------L--IS
PFILYKN-----PVMFK------VN---------SIHDKI-------------KTAMNA-
---------TLPKNLKIDKYGK--------------------------------------
------------------------------------RIHD--------------EYE---
----LLNLRP--------------------------ISMIDN----------------DV
KLYLHDFLT---------------------------------------------------
------------------------------------WKKFLF----ETFQTST-------
-AIASQYVLENIIAYFVQ---------------------------KSAPSILRKMTFASL
HFSSDI---LVKSFALK--ATLVAMFSNFIEKLTFRLIFKNLLK----IITYTAKGALS-
--YALIALTVLDIIAYFIDPLDKKKL-QDQNQIDLFYSQFNIEYLKQKFNY----GTWEF
SPILFITTLKMLKIHDK-------QEEDEQQQHNQQQQSP-----------------RQQ
HFINVDDFK------------Q-QMDTFTNNLGE-SLITVNNDFMYWESAKKKITSAY--
--------VHNYEDNPFYSVYFVQKYLSELQTNSNGSTINQSEQATLTENERDALIT-EI
MEKNKD---FID------------EKKILADIDMYFKLFF------------NK-KENHL
KKMTIINLIGF-LFPLIFLFN------LTKHT------------------NF--------
T-LIFIIFYIIQICLTSFLTSK------IYNL----------------------------
------------------------------------------------------------
--
>AmFV
-------------------MIIPDDAYPSWTNADARDANLYSIHRQRLWFSNYCVSIWPQ
IFSWIVVNIYPASSEHDYRFEPQ-FANR-A----ILVTVDWDRSGRGCR-NSKCYAT---
-YPPGN------------RCTMSE-----A-PIVFPSGNK----------SNVVACQPAC
FARQRTRLLLKTAD---QEVSLTDQSGPSR---SCPDCAYLNERVAFSTRRWRFGGSDGT
RIDVFDSRTKKIVGVQHER-IG-----RTPVER-DEHGSAKLKVDLFNVVWDEKYDNCIV
VNDYVYRSVVEPLYRDP-----GVVCKLTNFELGDDVEWGFR---YAENS----SR-V--
-VPNYGFLVKHSSAYCRAFAKDLTS-EGECKQPWW--QSALANTIAGDGIVHAIHSLVHY
DPDCVE----PWRTQEN---ER----AQ---TPQTF----EADTVYDLWRRDVNDKF---
----VLPPPNVTLSDLGINVLLTGNRLYWNSAEGIISQF----ALFRSVTNTPGTLSPNE
PSTTTPNRRNRPLLLDSGVENERMKYQRYTTKPPKRRWGKRAAFINRLRRETRANE----
-AMRQHATNVLTEYRDLLRAKIERFRDRAAMEGRE--REQRERHARFTRSNSTTTSASTT
LPASTNASDDPATGGDSGGDRDRTWDRRSHGSFDRRNLLRDADIDSKLGRLWRDEVRPLL
DRVNNDATGRSIVGGYTSAKVVGHDTT--------------DEELYP-----SSAVTDDE
EEELTSIYTRAGSVSYTLETNELAAQRYVESRLADDEQRKPKSATATATVTTGTTDTTDK
TNTDDGSTATTSSPRLLVPSTARTIGWRSGEAEDPDLKDLLEHIQEEIENG---EASTLL
QDLGIAVGFEVADRLIRKSLKFA--------------------FTKISQILSRHT---SG
VIG-------KSLMKIGMRVGLSKMFGNVAARLT--------TKVMV-----MIGQAASI
VGLIIDTISFVSLLFDIAELAGWDPGSFRNEQDTHFYYDMSVYFAE---TL-TDTQRGPL
SPLEM--MLIFTTDDT----------AADGNQKGNTNETAVNDNADNTGTQEESGSTKTQ
HIDERLRYPKWFNKQFTACFPKNAFDVFNGVVNNFSGASNDPEH----------------
--------VVIQDSAEIWGLVTCMDYLGSLTTNSFGQRIVSDPVNVRLRD---------E
DLSNLVT---------EIEYRDLLTISTRSSVDST--------SFNH------RVNA--S
N---RIQVIGLAVAG---VAGVGTVVSLIGSNLFNTYTGTRPPW-YLILFDF--------
N-VISIL------IVFCALVGF------LYASLSFVP--VPVTT-IA-SNDSSGTTT--T
GGTTTRALATTTGTGGGTGTTGTTDKNDNNSSTSTEHQTLHYYADTLRNFATTLS*----
--
