# Supplementary material for: Endoparasitoid lifestyle promotes endogenization and domestication of dsDNA viruses
Source: eLife. 2023 Jun 6;12:e85993. doi: 10.7554/eLife.85993 (PMC10259472; doi:10.7554/eLife.85993)
Supplement: Figure 5—source data 1. [file elife-85993-fig5-data1.zip › Figure 1ΓÇôsource data 1/Cluster55.aa.aln]

>DiNV
MDLGILLANINGNLEVMDKSNYNFGIFIGRNN---------------------------R
CLGYNFSEMGEFSESNQRMDTQ--TPNGNFMIEPVLSRPSDYLYLASLPKNARLTEQTLI
KSNLPDTIIDTCN-KTHSVLIHDAFGAMNVGQDATVLYKTPIVDNGFNDNISNMSTFNAK
RRKLNDDSTIPTNT----D--------VNAITQECDVQYQQQER-HSL-QSEVPSSSSPS
-A----AKATNLSSIISETASM------SSSSISIDVINSEMEQIPQPSAP--ATSTTSQ
LS-----STTAVTQPPPPPPPPPPPPPPPPPPPPPLPLTQ----QALTGTVTMAADTLES
NSVPIQQNTLMSLEQSRSTQSQVDSTSSMLSELTSKLQNRSQSNIASTIDNINVNRVVLS
PTSTRDAFLEDIRNFNKKNNLKAIPLNNDKTNVTPATNIIARSIAEAMRIRLNTMRPGID
GDESSNLSSNENDDQSSDFDEN*-------------------------------------
------------------------------------------------------------
------------------------
>DmNV_mau
MDLGVLLSNINGNLEAMDKSNYNFGIFIGRNH---------------------------G
CPGYNFSEVDKFSKSNQRMDTQ--TSNGNFMIEPVISRPSDYVYLASLPKNARLSEQTLI
KSNLPDTIIDLCS-KPRSILIHDAFGAMNVGQDATVLYKMPMVGGEFQNDVSNATIFNAK
RRKLDDDDITTNTNATTTAVNTTTHENSVNLNSECDMQSQQLEMQPPPLASSSPTSSSST
-SSSLVTRTTNELFLPSETDSM-------SLSISTNVGNTELEPTLQSLSP--ATLNVQP
LL-----PTISVAP-----IPPPPPPPPPPPPSVSSVAQQ----QPLNGTVTAA-STLKS
INISTQHSVL-------APIGQMGSTGSMLSELTSKIQSRAQNNNTIDVSTIDKS-NVNS
STFTRNEFLDEIHNFNFKNNLKPIPLNANISNTTSTMNVIANNIAEAIRNRLTGMRLGID
GEEDSS---NESVDQLSDFEEA*-------------------------------------
------------------------------------------------------------
------------------------
>DmNV_kal
MDLAALLSRINGNLETMDQCNYNFGIFIGRDF---------------------------S
DTRNNISELRDFSKSNQRMDTS-PTSRSNFMIEPVLSQPSDYLYLASLPKNARLDERSLI
RSNIPDTVIDTCN-KTHNVLIHDAFGSMGVGQDATVLYKRPLVGPEYNSNYTQ---NDAK
RRKLQTDETTLSDISQIQT--------VSFFKGLCSVLAIGWDVGNKI-QKK--------
-----------RGCIF*-------------------------------------------
------------------------------------------------------------
------------------------------------------------------------
------------------------------------------------------------
------------------------------------------------------------
------------------------------------------------------------
------------------------
>DmNV_esp
MDLGLLLNKINGKLETMDTCNYNFGIFIGRDY---------------------------S
PIGNNFPKMQNITRSNKRMATQ-SEERGNPIIEPIISTPDDYLYLASLPKYARIDNHSLI
TSTLPDTVVDSYN-NKQNILVNNPYGAMNLDKNSTISFSRQKMFQPIIIDNTRILGFNTN
NNNKT---------PMLTTINDDIN---SNIQSSS----SSTSMSTPL-------SLTST
SNDTIIPITTTTDSTINELTSLDEQQQQQQSSTIMPIQNV-EQPLLAPSSSSSSTIKSTE
ITSITEIQTPSIVSPPPPPPPPPPP--PPPPPPITTASTS-----SSS-------SSIES
--------TITSLTKSS---------------------NETQSTQVSNKTN-SNQQKLIS
TGDIRQDLLNEIQNFKFSSKPKSIIGTKL-QRVAIPDNDNSLSIAQILSRRIPIFGSDSD
NDDDDDDDDDNIGNDTYDYDNIDVDNSNTYNYGATSLVDVVNVDDDDDEYYNTETNKVPT
YDTRMNDDVLTESTMLNLQLEQRKPPKVQYLQQRRRQMNANENTFNRTPQYEQLNTSIDN
INSLNLSTQPQNTNNSDNMDIDG*
>OrNV
MDLSVLLNNLND-VQSNSEYNYNFGVTINSGY---------------------------L
HFGDNISSSVNLSNADKSMDSR-NCSVKKIIIEPILATQEDFLHLAQFPKRAKFDDD-II
NSEVPNFVVDLINNKTRPILIRDAYGALVGPTGSTKLYQTPIAIDDSM--------FRID
DQPLQTDQLP-----IPQTLP------------------------PT-----IPEVGSPT
---EIRP--------PTET----------------------IPPTM--SGPQ------SN
ALPIGETSLPDITSSMPP----PPPQPPPPPPLMQTVSPK----VPSP------DASFKA
NDITPRQ----------------------------------------------------P
PTSGIDALFDTIRSGNFKLRPV----NRADKSPIPIVKRGNESVASILSRRIAIGV---S
DDELGDSGDENWTD-V*-------------------------------------------
------------------------------------------------------------
------------------------
>DmNV_tom
MDFGVLLQDISV----QQSNSYNFGLSIERDLLRDSILNDVGSSVEHFHVRSITTGNDCL
PSGHNISNSQQSTNPTKSMASWCRTSGRKIIIEPILVTPDSYLQLAYTSKSLQSNGQ-YV
NSPIPQPAR------VYNILMNADTCPNTVEKS------TAQVLDDLL--------FA--
-QKLS------------------------------DTS-------AAI------------
-----MD----VDVAVTAT-----------DTITLADGNVEIE-----------------
--------------EMPTPIPPPPPP--PPPPPVTTEIPSAPPLPPLNITVSMP-STLPP
-----KTN------------------------------------------------PAPT
NVDPRDELMNSIKAGV-----KLRPVNKDSSRNEV-TVQEPSHIASILMRRIAINPDE-E
EIEVVESSSSDWK*----------------------------------------------
------------------------------------------------------------
------------------------
