# Supplementary material for: Endoparasitoid lifestyle promotes endogenization and domestication of dsDNA viruses
Source: eLife. 2023 Jun 6;12:e85993. doi: 10.7554/eLife.85993 (PMC10259472; doi:10.7554/eLife.85993)
Supplement: Figure 5—source data 1. [file elife-85993-fig5-data1.zip › Figure 1ΓÇôsource data 1/Cluster131.aa.aln]

>OrNV
-----------------MGTSITSPTDRLIIKCNPEWFKYKSD-LPINFPDLHYIKCSKI
ASP--ES--VILGGSYNYY-YTHSFYFERCEIFERLFMPYELN-TPNFKVRNGILIWPYL
NLRSYTDLDDPDCVYIKRQHPIS-AKRDQYVAMFRFCETHIELHELDMSDDRGADDDDYD
KTTATESIASLIHNSNAILNDPILPQDETLIHDKRMRYEDANDDDANTNTTINTSGYSSN
GEMSALQCHAITATNKSDCRFSRRNSNSSISTTNSSSISNASIMSMSFTNQSDDNITSDN
SGYGFEDEYDEQCELEAEEEEHLYTEAIEIDEYADENSDIDASDDDDDDDDDDDDVETHH
RPMMVAITSENLPTNATTTIISTISNA*
>DmNV_mau
----------------M------ESENLVILYPNNIWYIKSVDN-LIDFPPLHYYKVSQL
NVP-EKT--LVLGGSHNIY-AQFPMYLTRCEIFEQNFMPYTLN-TIHFKVRNAALLWPRL
NLYSYTDMVDPQNVYIKKN--------NTFVAKFVFSKTKIELYEITTLKK*--------
------------------------------------------------------------
------------------------------------------------------------
------------------------------------------------------------
----------------------------
>DiNV
--------------MEE------FNNRFVIINPNALWYIKSNDT-LIDFPPLHYYMVKQL
NVP-EKT--LILGGSHNIY-AQLPMYLTRCEIFEQNFMPYTLN-TPHFKVRNAALLWSRL
NLYSYTDMMNPQTVYIKKN--------NVFIAKFIFDSTKIELHEIVSS*----------
------------------------------------------------------------
------------------------------------------------------------
------------------------------------------------------------
----------------------------
>DmNV_esp
----------------M------VSVEPIILKPNEHWYINYPDEYNIYFPTLYYYKVESL
DVK-PDT--FVLGGSHNAY-AQEPLYMTRCQILEYNYFPYNLN-SYYFKVRNGILLWPRI
NLYAYTDMSDPQSVYFKKN--------NEYIGKLTFSVDRLELYEVVNSDNDDTNNSTSN
KTNTFNPYLNVASNGEKIDMVQFINL*---------------------------------
------------------------------------------------------------
------------------------------------------------------------
----------------------------
>DmNV_kal
--------------MEHNTTKMGPIIQHNVYKVNDKWFIKSKDG-YVDFPPLHYFMVESL
DEPQEKK--LVLGGSHTAF-VQLPMYFTRREIFEENFMPYQIKDSNNFKIRNAVLLWPRL
NLYSYTDLSDPQSVYIKKG--------YKFVAKFTFSTERICLYEVVH*-----------
------------------------------------------------------------
------------------------------------------------------------
------------------------------------------------------------
----------------------------
>DmNV_tom
----------------------MTAISRLILYPNPKWFKYTTDE-YLDFPELHYIECNEL
TPP--SD--PLLGGSYSYF-CDLPHHFERCAILENLYFPYELD-TPNFKVRHASLLWPMI
NLSAYTDKNDPKSVYFKRRNVSKVQNSTDFFAKLVFLPERIELYEIIDQVDVEMME*---
------------------------------------------------------------
------------------------------------------------------------
------------------------------------------------------------
----------------------------
>Venturia_canescens
-------------------------TDHQVLLPVYEWLIPGKND-LVKYPRLLYRTVESL
DVPTDDE--LLLGGSWTNL-TDTPWYDVRVLLCEDNLFPYDLT-TPHFRVARGVFLWGAF
NLSVKTHLKDEETMFVYHL-------PGKCIGKFEFRSSSIRLTEIVRKNDDENSMDTA-
------------------------------------------------------------
------------------------------------------------------------
------------------------------------------------------------
----------------------------
>GbNV
MYQNSNSFSNVPAPVTATAESLASSSTATIYNPVTSEEELRSFQIYSNLPKLVYKKVVSL
NSKSKPNNLIYQHGCWSHLANDCPWFLLRFVMTAYNFFPYPLN-TPRFKVANGIILWPHF
KFACYSSFTYTNEMYVYQN--------SEEVIKIIFHTDRIEFYEKQ*------------
------------------------------------------------------------
------------------------------------------------------------
------------------------------------------------------------
----------------------------
