# Supplementary material for: Endoparasitoid lifestyle promotes endogenization and domestication of dsDNA viruses
Source: eLife. 2023 Jun 6;12:e85993. doi: 10.7554/eLife.85993 (PMC10259472; doi:10.7554/eLife.85993)
Supplement: Figure 5—source data 1. [file elife-85993-fig5-data1.zip › Figure 1ΓÇôsource data 1/Cluster73.aa.aln]

>CpV
------------------------------------------------------------
------------------------------------------------------------
------------------------------------------------------------
------------------------------------------------------------
------------------------------------------------------------
------------------------------------------------------------
------------------------------------------------------------
------------------------------------------------------------
------------------------------------------------------------
------------------------------------------------------------
------------------------------------------------------------
------------------------------------------------------------
------------------------------------------------------------
------------------------------------------------------------
------------------------------------------------------------
------------------------------------------------------------
------------------------------------------------------------
------------------------------------------------------------
------------------------------------------------------------
------------------------------------------------------------
------------------------------------------------------------
------------------------------------------------------------
------------------------------------------------------------
------------------------------------------------------------
------------------------------------------------------------
------------------------------------------------------------
------------------------------------------------------------
------------------------------------------------------------
------------------------------------------------------------
------------------------------------------------------------
------------------------------------------------------------
------------------------------------------------------------
------------------------------------------------------------
------------------------------------------------------------
----------MDR----------------------------------------VYKW---
-----------------F-----DDDKNCNN--------DELPTVQHFNFTTVHTD----
--NRLKIWPP--TYTPSWNYLVEHQINHWYANEHKPMDDLNGFDK-IDSAWQNALLQSFA
VLAIGDDKVMDLISNSDIE--WEESTKWMFADQAARETTHKIVYNRMLELACV---SRSY
TVNTLTSGDFSHYIMDCRVLDEFQLPERNEVNDKVLFLSTMILCERYLFAAPFLIINLMG
ESGFINKCVKINMQVMKDEHVHYKHAVQLLMDLKRG---VTNEVEINELFRGLSGAFMVL
VESMVMKICIDLTYQQKIS----VLHHTRFTLRDIFVTLQIEP-----PPAVVQYTITPF
KV-FDKNCGEDKFNLMESTSTVYNASNSIYYPAWDVL-------DEEMRQEM-----IEE
TKRK*--------------------------
>HzNV-2
------------------------------------------------------------
------------------------------------------------------------
------------------------------------------------------------
------------------------------------------------------------
------------------------------------------------------------
------------------------------------------------------------
------------------------------------------------------------
------------------------------------------------------------
------------------------------------------------------------
------------------------------------------------------------
------------------------------------------------------------
------------------------------------------------------------
------------------------------------------------------------
------------------------------------------------------------
------------------------------------------------------------
------------------------------------------------------------
------------------------------------------------------------
------------------------------------------------------------
------------------------------------------------------------
------------------------------------------------------------
------------------------------------------------------------
------------------------------------------------------------
------------------------------------------------------------
------------------------------------------------------------
------------------------------------------------------------
------------------------------------------------------------
------------------------------------------------------------
------------------------------------------------------------
------------------------------------------------------------
------------------------------------------------------------
------------------------------------------------------------
------------------------------------------------------------
------------------------------------------------------------
------------------------------------------------------------
------------------------------------------------------------
-------------------------------------MDGQTSCISEFNL---E-----E
PSSRFTLFPI--RYHDIWEMYKKAQASFWTVEEVDLSKDLYDWETRLTETEREFISHILA
FFAGSDGIVNDNLLTRFSQELTIPEVSCFYGFQIMIENVHSEMYSTLIDMYIRDPQRKHM
LFNA---IDTVPSIRKKAQWVIRWIDDDKSSYADRLVAF--AAVEGIFFSGSFAAIFWLK
KRGLMPGLTHSNEFISRDEGLHCDFAILLFRNYLRPECRSSDEKVINIVTDAVRIEQEFL
TESLPVSMIGM--------NCKLMCEYIEFVADRLLYELIGRKIYN---------AKNPF
D-FMTSISLEGKTNFFEKKVSEYKRYGVGVNLE--------------DNV----------
---------------------F--KISEDF*
>HzNV-1
------------------------------------------------------------
------------------------------------------------------------
------------------------------------------------------------
------------------------------------------------------------
------------------------------------------------------------
------------------------------------------------------------
------------------------------------------------------------
------------------------------------------------------------
------------------------------------------------------------
------------------------------------------------------------
------------------------------------------------------------
------------------------------------------------------------
------------------------------------------------------------
------------------------------------------------------------
------------------------------------------------------------
------------------------------------------------------------
------------------------------------------------------------
------------------------------------------------------------
------------------------------------------------------------
------------------------------------------------------------
------------------------------------------------------------
------------------------------------------------------------
------------------------------------------------------------
------------------------------------------------------------
------------------------------------------------------------
------------------------------------------------------------
------------------------------------------------------------
------------------------------------------------------------
------------------------------------------------------------
------------------------------------------------------------
------------------------------------------------------------
------------------------------------------------------------
------------------------------------------------------------
------------------------------------------------------------
------------------------------------------------------------
-------------------------------------MDGQTSCISEFNL---E-----E
PSSRFTLFPI--RYHDIWEMYKKAQASFWTVEEVDLSKDLYDWETRLTETEREFISHILA
FFAGSDGIVNDNLLTRFSQELTIPEVSCFYGFQIMIENVHSEMYSTLIDMYIRDPQRKHM
LFNA---IDTVPSIRKKAQWVIRWIDDDKSSYADRLVAF--AAVEGIFFSGSFAAIFWLK
KRGLMPGLTHSNEFISRDEGLHCDFAILLFRNYLRPECRSSDEKVINIVTDAVRIEQEFL
TESLPVSMIGM--------NCKLMCEYIEFVADRLLYELIGRKIYN---------AKNPF
D-FMTSISLEGKTNFFEKKVSEYKRYGVGVNLE--------------DNV----------
---------------------F--KISEDF*
>DmNV_mau
------------------------------------------------------------
------------------------------------------------------------
------------------------------------------------------------
------------------------------------------------------------
------------------------------------------------------------
------------------------------------------------------------
------------------------------------------------------------
------------------------------------------------------------
------------------------------------------------------------
------------------------------------------------------------
------------------------------------------------------------
------------------------------------------------------------
------------------------------------------------------------
------------------------------------------------------------
------------------------------------------------------------
------------------------------------------------------------
------------------------------------------------------------
------------------------------------------------------------
------------------------------------------------------------
------------------------------------------------------------
------------------------------------------------------------
------------------------------------------------------------
------------------------------------------------------------
------------------------------------------------------------
------------------------------------------------------------
------------------------------------------------------------
------------------------------------------------------------
------------------------------------------------------------
------------------------------------------------------------
------------------------------------------------------------
------------------------------------------------------------
------------------------------------------------------------
------------------------------------------------------------
-----------------------------------------METYSKVN---NNI-----
-ITDILKISQVNG----------------------------------------VLLNDND
EDDNE-----------SN-----TIEDICDP--------KYT---------------E--
-YEYQNLYPPNLKFLQTYKFWGEHLSCAWSIYENDPSCDRDKFYS-APKKFQEIVLCNIA
CIMIGDSIVLDRIAKDINANITSIELLAMFADQTSRELVHKAMYSKMLEVSNE---AAKY
RSKA-----FRDKY----MGRFTIIADKYKSSDIRIQMYFIMMCENILFAPMFQTICYLA
SLSYAPKLCDLNLLVMRDEYIHYKNARYQSSKFKRK---IDILLARS-----ILDEFSKA
TMDLCRQIIQDYTD--EIYNIEHVEAHFQHVIHGFKTENDLYLTHDEFAHYDSLYNKSPA
ETYMTLPKYDSKINHMESNNTVYMVPGNNEIVDM--SF*---------------------
-------------------------------
>DiNV
------------------------------------------------------------
------------------------------------------------------------
------------------------------------------------------------
------------------------------------------------------------
------------------------------------------------------------
------------------------------------------------------------
------------------------------------------------------------
------------------------------------------------------------
------------------------------------------------------------
------------------------------------------------------------
------------------------------------------------------------
------------------------------------------------------------
------------------------------------------------------------
------------------------------------------------------------
------------------------------------------------------------
------------------------------------------------------------
------------------------------------------------------------
------------------------------------------------------------
------------------------------------------------------------
------------------------------------------------------------
------------------------------------------------------------
------------------------------------------------------------
------------------------------------------------------------
------------------------------------------------------------
------------------------------------------------------------
------------------------------------------------------------
------------------------------------------------------------
------------------------------------------------------------
------------------------------------------------------------
------------------------------------------------------------
------------------------------------------------------------
------------------------------------------------------------
------------------------------------------------------------
-----------------------------------------METYSKVN---NNA-----
-IIDILQISQMNG----------------------------------------VLLNNNC
-DDDE-----------TN-----IIEDICDP--------KYT---------------A--
-YEYQNLYPPNLKFLQTFKFWGEHLSCAWSIYENDPTCDRAKFNN-APKRFQEIVLCNIA
CIMIGDSIVLDRIAKDINSNITSIELLAMFADQTSRELVHKAMYSKMLEVSAE---AHNY
RSEA-----FRDKY----MGRFTIIADKYKSSDIRIQMYFIMMCENILFAPMFQTICYLA
SLSYAPKLCDLNLLVMRDEYIHYKNARYQSSQFKRK---IDTHLARS-----ILDEFSNA
TMDLCRQIITDYTD--GVYNIEHVEAHFKHVIHGFKTENDLYLTHDEFTRNDRCYNKSPA
ETYMNLPKYDSKINHMESNNTVYMVPGNNEIVDM--SF*---------------------
-------------------------------
>DmNV_kal
------------------------------------------------------------
------------------------------------------------------------
------------------------------------------------------------
------------------------------------------------------------
------------------------------------------------------------
------------------------------------------------------------
------------------------------------------------------------
------------------------------------------------------------
------------------------------------------------------------
------------------------------------------------------------
------------------------------------------------------------
------------------------------------------------------------
------------------------------------------------------------
------------------------------------------------------------
------------------------------------------------------------
------------------------------------------------------------
------------------------------------------------------------
------------------------------------------------------------
------------------------------------------------------------
------------------------------------------------------------
------------------------------------------------------------
------------------------------------------------------------
------------------------------------------------------------
------------------------------------------------------------
------------------------------------------------------------
------------------------------------------------------------
------------------------------------------------------------
------------------------------------------------------------
------------------------------------------------------------
------------------------------------------------------------
------------------------------------------------------------
------------------------------------------------------------
------------------------------------------------------------
-----------------------------------------MDSYGEVN---KRA-----
-ITDILQIAQFDG----------------------------------------ITLES--
---EN-----------SN-----SIEDICNP--------KYL---------------E--
-YEHQKLYPANVKFLQTYKHWGDHLSCAWSIYENEPTADRSKFNT-APKKFQDIVLCNIA
CIMIGDSIVLDCIARDINENITSIELLAMFADQTSREYVHKAMYSKMLEVSDQ---SDKY
RSIE-----FRDKY----MSRFAEIAKKYKSSDIRIQMFFIMMCENILFAPMFQTICYLA
SLSYAPKLCDLNLLVMRDEYLHYKNARHQSANFKHK---IDINLART-----ILDEFSSA
TLDLCAQIIGDYTD--DKYNFQHVYDHFMHVVHGFKSENALYLTYDEFIKNDRMYSKSPA
SVYMNMPKYESKINHMESNNTIYMVAGNNESVDM--NF*---------------------
-------------------------------
>OrNV
------------------------------------------------------------
------------------------------------------------------------
------------------------------------------------------------
------------------------------------------------------------
------------------------------------------------------------
------------------------------------------------------------
------------------------------------------------------------
------------------------------------------------------------
------------------------------------------------------------
------------------------------------------------------------
------------------------------------------------------------
------------------------------------------------------------
------------------------------------------------------------
------------------------------------------------------------
------------------------------------------------------------
------------------------------------------------------------
------------------------------------------------------------
------------------------------------------------------------
------------------------------------------------------------
------------------------------------------------------------
------------------------------------------------------------
------------------------------------------------------------
------------------------------------------------------------
------------------------------------------------------------
------------------------------------------------------------
------------------------------------------------------------
------------------------------------------------------------
------------------------------------------------------------
------------------------------------------------------------
------------------------------------------------------------
------------------------------------------------------------
------------------------------------------------------------
------------------------------------------------------------
--------------------------------------------MSSAI---GNA-----
-VVGSGSIVQDEG----------------------------------------GIDMDT-
--NES-----------TL-----PIEDILDP--------DNL---------------K--
-HRNQTLYPPARKFKDTYDLWLKHQSCFWSVHENDPSVDRDRFETMTPKEFQEILLCTVG
CIAIGDSIVLDRIANGLKERVTSIELKAMFSDQEAREFIHKKMYSNMLDVSHR---ANYY
RSEE-----FKNEY----MSVLETLADKYDIGYVQVQMFFIMMCEIILFTPMFQTICYAA
CKGYCPKLCDLNLLVMRDEYIHYENARLQSFKFKTK---LDRKFART-----VLAEFSEL
TLQLFAKIIGDYDD--GVYNFKHVERHFKHVVHGFMSENGLYSSSDEFNESDALYGTTPA
QFYMSLPKCESKINRMEANSTIYSVPGDTRELVK--PTKRKLCFDDYDNGDSIGAAPLDD
AGKKQK--------ADSSCDRFSTIKIASF*
>DmNV_tom
------------------------------------------------------------
------------------------------------------------------------
------------------------------------------------------------
------------------------------------------------------------
------------------------------------------------------------
------------------------------------------------------------
------------------------------------------------------------
------------------------------------------------------------
------------------------------------------------------------
------------------------------------------------------------
------------------------------------------------------------
------------------------------------------------------------
------------------------------------------------------------
------------------------------------------------------------
------------------------------------------------------------
------------------------------------------------------------
------------------------------------------------------------
------------------------------------------------------------
------------------------------------------------------------
------------------------------------------------------------
------------------------------------------------------------
------------------------------------------------------------
------------------------------------------------------------
------------------------------------------------------------
------------------------------------------------------------
------------------------------------------------------------
------------------------------------------------------------
------------------------------------------------------------
------------------------------------------------------------
------------------------------------------------------------
------------------------------------------------------------
------------------------------------------------------------
------------------------------------------------------------
----------------------------------------MSSTFDSLS---GND-----
-ELYIVSIAQTTG----------------------------------------GITFENA
GDSSD-----------EF-----PIEDIMDP--------ENE---------------K--
-YENQQLYPPRPRFVDTYNLWLKHQSCFWSAHENDPSVDYDRFESITPEGFKKILLSTVG
CIAIGDSIVLDKIASGINDKITAIELKAMFSDQESRELIHKKMYSHMLDVSPD---SSHY
RSEA-----FKNEF----MAVLEDLGDKYNLDDIRVQMFFIMMCEIILFAPMFQTICYAA
TKGYCPKLCDLNLLVMRDEYIHYENARLQSSQFKTK---LNIHFARE-----ILSEFSRL
TLELFSKIIGTYDD--GIYNLDHVSKHFHHVVHGFMLENDLYLSDEERDLNATEFGNTPA
QFYMSLPKCESKINRMESNSTIYAVPGDTSELVV--PQKRTKSVITSPEQRA--------
----------------------KVARILEF*
>LdMNPV
------------------------------------------------------------
------------------------------------------------------------
------------------------------------------------------------
------------------------------------------------------------
------------------------------------------------------------
------------------------------------------------------------
------------------------------------------------------------
------------------------------------------------------------
------------------------------------------------------------
------------------------------------------------------------
------------------------------------------------------------
------------------------------------------------------------
------------------------------------------------------------
------------------------------------------------------------
------------------------------------------------------------
------------------------------------------------------------
------------------------------------------------------------
------------------------------------------------------------
------------------------------------------------------------
------------------------------------------------------------
------------------------------------------------------------
------------------------------------------------------------
------------------------------------------------------------
------------------------------------------------------------
------------------------------------------------------------
------------------------------------------------------------
------------------------------------------------------------
------------------------------------------------------------
------------------------------------------------------------
------------------------------------------------------------
------------------------------------------------------------
------------------------------------------------------------
------------------------------------------------------------
------------------------------------------------------------
----------------------------------------------------------ME
PPAPM-----PAP-ERPFDP--------RAP-----APERPFDPRAEPLL---R-----E
NPRRFVIFPI--QYPDMWRMYKKAEASFWTVEEVDLSKDTSDWE-RLNDNERHFIKHVLA
FFAASDGIVNENLVERFAQEVQVAEARCFYGFQIAMENVHSEMYSTLIDTYVRSSEEKLR
LLNA---IETMPCVKEKAEWALRWIAGREAAFGERLVAF--AAVEGVFFSGSFAAIFWLK
KRGLMPGLTFSNELISRDEGLHCDFACLLFKH-LVQ--RPSAARVREIVTDAVAIEQRFL
TEALPVRLLGL--------NCETMSQYIEFVADRLLLELVGAKHYN---------TPNPL
D-FMNLISLEGKTNFFEKKVGEYQKFGVMFAKH---------------EE----------
---------------------F--TLDADF*
>MdSGHV
------------------------------------------------------------
------------------------------------------------------------
------------------------------------------------------------
------------------------------------------------------------
------------------------------------------------------------
------------------------------------------------------------
------------------------------------------------------------
------------------------------------------------------------
------------------------------------------------------------
------------------------------------------------------------
------------------------------------------------------------
------------------------------------------------------------
------------------------------------------------------------
------------------------------------------------------------
------------------------------------------------------------
------------------------------------------------------------
------------------------------------------------------------
------------------------------------------------------------
------------------------------------------------------------
------------------------------------------------------------
------------------------------------------------------------
------------------------------------------------------------
------------------------------------------------------------
------------------------------------------------------------
------------------------------------------------------------
------------------------------------------------------------
------------------------------------------------------------
------------------------------------------------------------
------------------------------------------------------------
------------------------------------------------------------
------------------------------------------------------------
------------------------------------------------------------
------------------------------------------------------------
------------------------------------------------------------
------------------------------------------------------------
-----------------MSH--------YDA-----ANQIEMDTSNEPLL---Q-----E
NPRRFVLFPI--EYEDIWRMYKKAEASFWTVEEVDLSKDMNDWE-RLSSGEQHFIKHVLA
FFAASDGIVNENLLERFAQEVQVSEARCFYGFQIAMENVHSEMYSVLIDTYIRERAERER
LFNA---IETIPAVKRKADWAFNWITSTTATFGERLLAF--AVVEGVFFSGSFAAIFWLK
KRGLMPGLTFSNELISRDEGMHCDFAVLLFKRYLVN--RPSEERVGEIVREAVTIEQEFL
TDALPVSLIGM--------NCGLMSQYIEFVADRLLVDLGMKRIYN---------TKNPF
D-FMDMISLDGKTNFFEKRVGDYQRLGVAKSNRG-------GG-DDGDDT----------
---------------------F--RLDVDF*
>DmNV_esp
------------------------------------------------------------
------------------------------------------------------------
------------------------------------------------------------
------------------------------------------------------------
------------------------------------------------------------
------------------------------------------------------------
------------------------------------------------------------
------------------------------------------------------------
------------------------------------------------------------
------------------------------------------------------------
------------------------------------------------------------
------------------------------------------------------------
------------------------------------------------------------
------------------------------------------------------------
------------------------------------------------------------
------------------------------------------------------------
------------------------------------------------------------
------------------------------------------------------------
------------------------------------------------------------
------------------------------------------------------------
------------------------------------------------------------
------------------------------------------------------------
------------------------------------------------------------
------------------------------------------------------------
------------------------------------------------------------
------------------------------------------------------------
------------------------------------------------------------
------------------------------------------------------------
------------------------------------------------------------
------------------------------------------------------------
------------------------------------------------------------
------------------------------------------------------------
------------------------------------------------------------
-----------------------------------------MYSFSEVN---KSK-----
-NIGTLSISQIDG----------------------------------------VTLDS--
---ED-----------SN-----EIEDICNP--------KYN---------------E--
-YKYQTLFPPNAKFLTTFKYWSDHMACFWSIHENDPSVDRAKFMT-APIEFQKIVLCNIG
CIMIGDSIVLDCLSSDIRNMITSIELKAMFADQESRELIHKVMYSKMLEISSN---ADEY
RSEE-----FMQKY----MWRFRKKALEYRTNDIRIQMFFIMMCENILFAPMFQTICYLA
QLGYAPRSCDLNLLVMRDEYIHYLNARHQSSQFKKK---IDVKLALR-----ILQDFVDL
TEELCREIVGNYSD--NIYNIDHVLAHFRHVVHGFRLENDLYDNFEEFSINQQLYTTSPA
EYYMNLPKCESKINHMESNSTIYNVPGNNVPVDM--SF*---------------------
-------------------------------
>WSSV
------------------------------------------------------------
------------------------------------------------------------
------------------------------------------------------------
------------------------------------------------------------
------------------------------------------------------------
------------------------------------------------------------
------------------------------------------------------------
------------------------------------------------------------
------------------------------------------------------------
------------------------------------------------------------
------------------------------------------------------------
------------------------------------------------------------
------------------------------------------------------------
------------------------------------------------------------
------------------------------------------------------------
------------------------------------------------------------
------------------------------------------------------------
------------------------------------------------------------
------------------------------------------------------------
------------------------------------------------------------
------------------------------------------------------------
------------------------------------------------------------
------------------------------------------------------------
------------------------------------------------------------
------------------------------------------------------------
------------------------------------------------------------
------------------------------------------------------------
------------------------------------------------------------
------------------------------------------------------------
------------------------------------------------------------
------------------------------------------------------------
------------------------------------------------------------
------------------------------------------------------------
-----------------------------------------------------------M
ESIKLFTVAGL-----------------NMEQANQVAE---------------EIKSEYK
TEEEK-----RIA-QEVFDK--------FTK-----KLIMQVDTSKHLLT---R-----E
NPNRFVSRPI--VHEDLWEMYKKEVACFWTLEEIDFERDPKDWE-KLTQDEKDFILQILA
FFASSDGIVIENLTTRLRQVAQIPEARSFFDFQVGMESIHGNVYGELIDRLVPDEKDKAI
LFNA---AQHFPAIKKKEQWAINWMQSNN-DLAELIVAF--AAVEGIFFSGAFASIFWIK
NRGILPGLTSSNEFISRDEGLHRDFACMLLKKGFVD--TPSRERILEIVTEAVRIEQEFL
TVSLPVKLVGM--------NCKLMSQYIEFVADKLLVEMGLEKHYN---------VTNPF
P-FMDNISLENKTNFFEKRVAEYQRAQVMASINK-------IK-KDQQTQETGSPLPILT
APPPVSSSSSEQEDVEDGVGDY--ISYDDF*
>CoBV
------------------------------------------------------------
------------------------------------------------------------
------------------------------------------------------------
------------------------------------------------------------
------------------------------------------------------------
------------------------------------------------------------
------------------------------------------------------------
------------------------------------------------------------
------------------------------------------------------------
------------------------------------------------------------
------------------------------------------------------------
------------------------------------------------------------
------------------------------------------------------------
------------------------------------------------------------
------------------------------------------------------------
------------------------------------------------------------
------------------------------------------------------------
------------------------------------------------------------
------------------------------------------------------------
------------------------------------------------------------
------------------------------------------------------------
------------------------------------------------------------
------------------------------------------------------------
------------------------------------------------------------
------------------------------------------------------------
------------------------------------------------------------
------------------------------------------------------------
------------------------------------------------------------
------------------------------------------------------------
------------------------------------------------------------
------------------------------------------------------------
------------------------------------------------------------
------------------------------------------------------------
----------------------------------------MSESQGMESSPRNNERNDVM
DLNILLSVVKK-----------------IYE--HQPGT---------------KFEKEFL
SDEEKDYIYTRDPKDLHFDRTALKMAEFFKS-----IRFDMRGYENEILL---R-----E
CPNRYVLFPI--ENKDLWFQSKNLEKSIWSSDAIDLKQDIIDWV-SLPEKVKLFISHILA
FFASADGIVIDNILNNLANEIESKECKQFYCFQMANEAVHSEMYSTLIDTLITDTTEKYK
LLNA---VRYYPCIKKKNDWAAKWMDPLQ-PVTERLIAF--VIVEGLFFSGSFAAIHWLK
RTGKMKGLIESNEYISRDEGLHTSFACKVYAQLT---TRLQYEVVLEILEEAVLIEKEFL
TSALPVDLIGM--------NCEGMKQYIEFVADTLLVDLGYKKRYM---------TPNPF
D-FMKDLSMFKRSNYYETHNTEYSLFPQGSFSMD-------AV-F---------------
------------------------------*
>AmFV
MVRLLRSRRARARARLSGPPCALVVVRLEEENRRASCPEMLISGNRERNCERNDGXSNDT
XNENGCSHGXGRTGSGNWNRIGVRPRSNRSVCRRLLSFLLRFVCRTLGLTYRMGRFFLLQ
VVRFMSFIWQKTSHLLFAKTAFCTCAECESYRAAREAIERALIDDFDSNDDEDFDNLDYL
NFDLSGTVEDNIEHVVEQNASLQLKPEDGRCSCTSHGYDTCERYTPEYLNQMARANHTQT
SFDRTSARVLVGEVYGPGETLNECVPPLPPPRKIRCSSKTQETRISQTNETTERFENTNS
KTADKTADKTTNKTADKTTNKTADKTADKTTDKTTNKTTADTLTDGTKNTNDTNETTIVS
ETTVVSRTNESDESIEQSIQPIRPDRRVRQQPDVPTRWFRIPTRNYEIRKTDQTNQASNQ
TQAQPDLINNRAQSYKQVYDEPILVEHTQTADTITQRNEKPLSSSRPRYTPEIDEDDQEA
FSHDRYQDEQNSDSDQSEDNQISGCVEEIGYTADSDNDSDQNRRNDDQGKRSESSSNSSS
SDSDSASDSNSDNSSSDSEDNNDDDNDSSGSTSTSSCSSTSSSWSGDSGESDEDNNTDDN
DRBGGNNEXSRVQRGGSNKSRXTQTKRVRRGGGHNIQIDYDGSNNSDNDRDDCNITREND
INRGYDCANVGEKHLHDKIEESDNSRVDWPAGYHIKSKSYDASSKTGESETNGSDNDDSG
TSSLNERSNEQGVPDDSSDRSTRSNQQEPDDDASSSNSGSFELSDCDCDGCYEERYTARQ
HEQRCNERNMNNQQCPLEIILRDEQIARHIHTRFPDVRPCSISDAQSRRNDRSVADIWYQ
YTRRLHTNSETGEMDHELDQHEERTVDREAARSTIDNRHAEHDSRAVHDTRADQDTRAER
DIRATFDIRDGLDTRDEHDMRDAQEVDKLERGVHDTEYNVEHDIKHQTKRTIEPEFSGNV
LPGTLDTLDSLDVQGSPSPTLSTATQITVALAAPAVSAVDKALASSVTTTVYPTTQIASQ
TVPVVSIVSTENVSDQTASIVTVPTVLVAPDDSSADVPAVKITTATNATCERKIHTPAFT
VDSIKTRESAEGSIDNIEKHEQDKQDEHNMTSFAGHSDSNISYDSCSSDDSGKTFTLPRV
TWRKRNSIENPLTDKRPLDRNLSKAVSDIPLVIDEMDDTPIRSIVPSLDDDARSCSLLDL
DTTNEPRVLVYDPLTRSRTLEQLSIVDRLEIRSDEDGNRSENETHDNESQNTEHEREEES
DNQTDVDRDNHYHDGHDHNQDDHDNDHSXDDHIVSLTDFEPSEVLTDVVSHIVHDLVQDM
VNNIVTELESVQTSSIEAAQEESVEPILTTGQTEESTTVNATENSDESAKESTTEQTWDV
DTGLDARAPLDNGNNNRSQLTIVSVLTKADAQRAAATNKTSNTSNDSNASNDSNASTTSN
ASNDNTTSNDSNASNASNASNDSNIDNIRRIDRDRDTNLDDDSKLEELARVVDRADRVEQ
TIIGGESEFTISGEVSVQRRATATVDIIVDRARTPEPLTSLPIQYPLYPCYGLLPPPLQE
LPSPPLTPFIPVFSSTLDVSLRSIEPDMSLPAIIDQSIAGAQSIRGEQTTNLDSDIKEAS
SDSQDTDSTVVPILPAPLGFADESEIAEPTIEPTTTPTADLTTVEPTAELTVEPTAELTA
ELTADPTGAELEPIVDLPKVPIEEPAVVVCDDTYTNTYTETNDSTDDDFPDFADFRGASI
VDRSESPRPGGTPPPAYIERSSSPVYRTLPSVYTDDSTNDVSIYEGITRFGESIVSVDTS
STDPTKPLNFAELWRDSIHTPLLPRLIRNQRFATPTFTTFKPMEAQRPLRKSPQINLLES
IAKDSSDEHSSDESEIVSPTMVSRPVRHVRFNLKDDDSESEHSTEMVEISVKTEREESAD
DSVAESIDSEENVPWRQEGSTLVLQIPDHIMARLYRPKKQKQKQKQKQNPQNKLNQQNKP
NQQNKLGQQNRPVPQCDSSDQNDRNDSTALEDKDESKPGSMSSTSSQKSTVRTRATWSKP
ERPIVLSVPPPEPPIDYSDSSDDDDDVVVFDHNSKSGTADRDRPLCRRSCPDVLRKHDHE
SSNSESSHVNRIPERE-I----EKVTRFCDRVPERTSFEMEPSPLVEPLLD-AT-----K
DEERFVLFPV--QHPDIYDMYKRQVAQFWTMEEIDLSKDLADWNERLSSHERDFFKCILA
FFAPSDGIVGENLVTRFYEMVVYTEARYFYAFQAAMENIHAEVYSQLIKTLIPNEDEQRS
IFSS---FMTTPGITEKTRWAKQWLERENLSFVERLVAF--AVVEGLLFSGSFSLHLLVE
KAWTYARSDL*-------------------------------------------------
------------------------------------------------------------
------------------------------------------------------------
-------------------------------
>GbNV
------------------------------------------------------------
------------------------------------------------------------
------------------------------------------------------------
------------------------------------------------------------
------------------------------------------------------------
------------------------------------------------------------
------------------------------------------------------------
------------------------------------------------------------
------------------------------------------------------------
------------------------------------------------------------
------------------------------------------------------------
------------------------------------------------------------
------------------------------------------------------------
------------------------------------------------------------
------------------------------------------------------------
------------------------------------------------------------
------------------------------------------------------------
------------------------------------------------------------
------------------------------------------------------------
------------------------------------------------------------
------------------------------------------------------------
------------------------------------------------------------
------------------------------------------------------------
------------------------------------------------------------
------------------------------------------------------------
------------------------------------------------------------
------------------------------------------------------------
------------------------------------------------------------
------------------------------------------------------------
------------------------------------------------------------
------------------------------------------------------------
------------------------------------------------------------
------------------------------------------------------------
----------------------------------------MTNRYSENV-----------
------DLSAKEE----------------------------------------RRK-TRN
GFEKE-----------HY-----EICEITSE--------ENYGDL----LQKCQKDKKIK
LFYSWPINSTNNIENICYNFWLKQVALAWSPEEISLSKDKATFHR-APEQLKKISACMLG
MLAIGDNIVLQNLS-DVSEIITNNYVLNAISRQEDVEKTHSDFYSRSLDVLNDVGKSVYY
KSEH-----FINNE----LYDIQQFSKKHSTNNLNKIAFFIMICERLYFLPAFVTVAYLG
ITGYAPHTALGNRYVMRDENLHYNLWRNISANFEYK---MNKQEALN-----ILNEFEYI
LKCTIKNIFKNYSSKDSKFSLDIMLDILRFAFEDFRITNGLIPYKE---------NKKPK
TDLLNYLSYETDFNLMESTSVNYKTELEIEADQININLYEKISIN*--------------
-------------------------------
