# Supplementary material for: Endoparasitoid lifestyle promotes endogenization and domestication of dsDNA viruses
Source: eLife. 2023 Jun 6;12:e85993. doi: 10.7554/eLife.85993 (PMC10259472; doi:10.7554/eLife.85993)
Supplement: Figure 5—source data 1. [file elife-85993-fig5-data1.zip › Figure 1ΓÇôsource data 1/Cluster10.aa.aln]

>DmNV_mau
----------------------MSIECNADSSSDLEIELSLKRSNIFTKQPLLWGSK--I
LEKNNTYDMIVDDQKNKIVQLKALGIKSN--LISKKI-----NITRMNK--SRKRRHTKD
NRLLLQQNYDDD-----------G------------------------------------
------------------DDEVSIVTDYCRKNDVTERVLQKQNENNNNEINSNY------
------YSDDDSDDNDDDDNN-NSRNNTFK------------NDNNYNKYHYND-NDDED
----DNVIS----------------VKNANIKRRKLKIT------------PSLVSTTTM
STATVTSL---------------------------------------K----------PM
TNRRIS-----AKKSK------S-STNVKT--------------VNDVMYTQYT--SQFK
NNPSMFKALMLQSPDSMIQTACQNINNRYNLEILEWSELVLIQLCALQKKVEVDILSQWP
AVKLFVENNQWTIELTQNIKRFIGHGLTLINLLEINHNFKVSVHKMDG--FDMFTHQPRI
KYEYLLKYRITPDIIHRPYEN--SLPMKFKKLSIPNVL*----
>DiNV
----------------------MSIECNADSSSDLEIELSLKRSNIFTRQPVLCKSI--F
FEKNNISDMIVDHQESKTIRLKSDSISKKINHFKLKA-----NTAVMNK--SRKRRHHRG
DKLSLRQDCDTT-----YTEDDDN------------------------------------
------------------NENEDLIVNDCFHTER-----------NSNDITHGF--DMKL
KKQKNQSDDDDDDDTDDND------------------------CGNYTNVVYND-GDSSS
----GSSSGTKDEDT--------NDDEINVTKRQKLKIS------------PSSMSITSS
SS--ASSS---------------------------------------K----------PT
TIRRMV-----TKKNR------KTTNKNSA--------------TNDNLYNQYI--IDSA
NNKSLYRALILISPDSIIEAACQNINNFHNLEMLEWSELILIQLCTLRKEIDIKILLQWP
AVQLFVEHNQWSIEVTQNIKRFIGHGPTLINLLKINHNFKVSIHKMKN--TKMFICTPLI
NYKCLLNYRITPDIIHRPYGN--ILPMKFKKLSIPAVNINTI*
>DmNV_kal
---MDHDK--FDADENQYQYDDNYRNNGYSSASDVEIEYSLKRSNICTQFATMRQET--M
ID--NTTDRIVDRFQIKK--------------F-----------DKMPK--TNKR----P
RRISLTASSTKA------------------------------------------------
----------------------------------------------SRMATNSI--DIDV
ESEK---------------------------------------KPFYNNITTN--NDAED
----GD-------------------DVVNQIRNKKVKHHN--------AVSLPIVQ-TGN
AMTTVVPA---------------------------------------Q----------KI
TVRRYT-----NARKS------RVYSNKTT--------------KMHGLYEQYV--SESM
SNSNLYHALLLMFPETVIETACQNINNHYNLGIMEWSELVLIQLCTIRKEVDIDG-LQWP
QLRLFVENNQWSVELTQNIKKFIGSGFTLMNMLDINHKFKVDVHKMNN--SNVFIHQPYI
NYQCLLSYRITPEIIRRPYCN--SLPMKFKKN-IPQVF*----
>DmNV_tom
------------------------------------------------------------
------------------------------------------------------------
------------------------------------------------------------
------------------------------------------------------------
------------------------------------------MNSIHRGLITT----DED
ESDIDF--VAK--------------------------CVES---------SV--------
----IPPLKRKIT--------PPNKSP-----KMKKLK---------TDDNIDSDSSIDV
DLQN--------------------TTMPKK--------------NSRMDYNKYI--KSIT
DNPQLLDAAIIDCSDKMVETAFQNIKNQRNIELLEWSELVILQLCKLKKPTTFTT-MIWK
QIQQSVINEQWEIKIVHNIKKYVDKSKTLLEILEENHKFKIDMHKLNP--LYTFVTRPVI
NYPVLKQYRLMPDVMTKPMHI-NRLPLNFKKIKV*--------
>OrNV
------------------------------------------------------------
------------------------------------------------------------
------------------------------------------------------------
------------------------------------------------------------
------------------------------------------MDFAYT-ELIT----DED
ETDVDQ--ATVATPKAVR---------------KRRPCATS---------ELASSSSESE
SDVRAKPLKSKRGKRTSTA--SANKSP-----SPT--P---------PDVLIASTST--A
PSET--------------------AGGQTT--------------SSTQAYNKYI--RSVS
NNQPLLDAVLETCPDKMILLASQNIQNYKNLEFLEWSECVLIQLCTLKKPINATN-FLWK
QLQLLVEKDQWSMQVVHNLKRIIGVNVTLLSILERNHAFKIKNHQLDP--QESFVTKPMI
NYAVLRTYKLTLDVIMKPLSK-NRLPVRFKKVSM*--------
>DmNV_esp
MSSMSSSSSPSSSASSTSQQLLKYKYAGYSSSSDIEMEMSLKRTNIFLDAISMEVENEEI
INQPKASY-LYSSSSAKSSPTSSDLSSTSSEQFSPLSSSSSSSTTIENSINKYKRFKYDN
NCSSIDNDCDTMDYTEEYIIQKNNNNLKNSRPEIYDGYKLFGKSSSSSSSLSSSAAATVI
MPTMKPTKILNTPPLITNMKNRSRSRTRCYRRSRTNQTSSISQ--KRKLIPSNEESYINI
N-EKDTSTTDDEEDTDNDDSNDNYEDEKYTINGNDKNINNIDNLHNYTDDVHNNQQNDEQ
YQEFENSIAMKNKEYIVKPRRTTVKRHRKQYQRQSLPLTLSSSYHHYKQQEPSSS---SS
SSPTLLPEKYNETESLIMENLSKNQKQSQRIYEFSEIPETSIANINSKQLVIEKDV--QM
PVQRKTGNATTSGRKRTTLKQGKLTIPIIN--------------TQDNI-REYAENALAN
NNQALCLAIALIIPEEIIQMACQNIHNFENIAILEWSEHVLIQLGNLQTEFDNRK-IMWN
DLMKHVLDNQWSVELTQNLKKYKNRQDTLLGLLTTNHKFKMQRYKLKS--IDCFFTRPFI
NYTCLSEYRISTDIIAKPYSMSSRLPVKFKKIISV*-------
>Venturia_canescens
------------------------------------------------------------
------------------------------------------------------------
------------------------------------------------------------
------------------------------------------------------------
------------------------------------------------------------
------------------------------------------------------------
------------------------------------------------------------
------------------------------------------------------------
-------------ADEMVRAACLNIQNYQDLALCEWSELVLLHLAHSPSVDAPSE-LTWH
QVQSICHNYEWSVRVSSAMKDHLPGVVTLLGLLSTNRREKQRCGALLPDDKRMFFTEPTI
DKACLNKYLPAVRAITNAPSL-LRLNQNKK-------------
>Fopius_arisanus
------------------------------------------------------------
------------------------------------------------------------
------------------------------------------------------------
------------------------------------------------------------
------------------------------------------------------------
------------------------------------------------------------
--------------SLVVAE---HSSSEDSIYIYVIIL--------------------VM
KKRQ-LTDVSNAGESQRKYLRGEILSEKANSIALLEPTPIMEQRQTIQDTHKYI------
--------NACKTAEDMIFLACSNCRNYTNRTLLEWSEAVLLQLCVLYSRVSFEN-LRWN
DVEDFL-QYQWRRELCVPLRLHCGSHLNLGIILQKNHTVKLNNSLITQ--NQVFYRIPHV
NYKLLQKFIAPPIERGKNLSA---LKIR---------------
