# Supplementary material for: Endoparasitoid lifestyle promotes endogenization and domestication of dsDNA viruses
Source: eLife. 2023 Jun 6;12:e85993. doi: 10.7554/eLife.85993 (PMC10259472; doi:10.7554/eLife.85993)
Supplement: Figure 5—source data 1. [file elife-85993-fig5-data1.zip › Figure 1ΓÇôsource data 1/Cluster152.aa.aln]

>DiNV
MDSKTETTTATAAVAPKIDASVLEFYRSLQPNC-----------KIPKIENQRVFIEKID
GIVDNF--KIPFVSAYVLLNNAYKSEVALRRAKLMKQATQAMKE--------GKSVK---
--------N--AGKEVSLKISKFDFVPNNFLNCSSLPIKIAVALFLKPSCTESLKRDFIF
SILNDTKKMVTVDDVIAFCH--TQCISGIREYIKNVDKLTSTEPQRKNLICGLIESAEIL
KDR-------ACAKLAICISLNGYVTLLK-S---------YLDLGKLDSIIAFEPLINLY
IKESIAKRNQEEERLKLHNQFKIDPKATINDVINGLPPP-QSKLSNSTTKSIIFKDDQTY
EYYKGSPNYTRDIITTYHNENGRRYRIQTYNDCLYDVIGYTVEVDNNNDQTVTTSNNNSN
GQN-------HQDQQHHQQHVRHELYDRMSWSNRLNLI-HFRTKIRIEQADSKELNEYCG
GPTDITISWFDDNGTCCSKTIALKKTDNKAGL*---------
>DmNV_mau
MDNK-------TEAISKMDPDVVEFYKSLQAND-----------KIPKIENEKNFIMKID
SIKDEF--KVPFVATYALLNNAYKMEVSSKRAKLMKQNIQLMKE--------TNKVK---
--------T---RSDVSLKLNKFDFIPNHFNDCSSLPIKIAVALFLKPSCTESLKRDFVF
SLLNDTEVIKDVNDVIALCF--IPTIGGIREYIKKVNNVSSTEKQRKNIICGLIESAEIL
KDR-------SSAKLAICISQNGYITLLT-S---------YLEIGKLKSIIPFEPLINLY
IKESIAKYTQEEERLKLYNQFKIDPEATIKDVINGLPPPPPNKVSNSSTKSMVFKNDQMY
EYYKGVPNYTRDIITTYHSEGGRRYRIQTYNDCLYDVIGYTSENVYSNDQTITTSNNPNN
GTTKNINGNVNNNGTHQYNYPDHELYDRLSWSDRLNMV-HFRTKIRIQQADSKELNEYCG
NPTDITISWFDENGTCCSKTVALKKSDAKNMSI*--------
>DmNV_esp
----------MENKL-SENAETIEYYKLVKSQC--------ILGKLPKVESDSQFISKLD
KMSDDL--KIPLVSAFVMLNNAYKSELSLNRAKTIKQNIHSRDG--------SVAAK---
--------RPRVELSASPKLNKLDFISSHFSKCTSKAIKIAVALFLRPSYSEPLKRDFIF
SILNDDSSEQKVSDIIELCQ---DNIGKSREYIKDINNLNTTEKQRKQLICALIELSEIL
RDR-------SCAKLAMCISLNGYISLIR-Q---------YLEHDHLKLITPFEPLINLY
VKESIAKFTQNEERTKIQNQFKVNPKTTIQDVINGLPPV-PSKVTNLSTKACVFKPDQIY
QYYKGAVNYTRDITTTYHNENGRRYRIQTYNDCLYDVLGCAIEYM----DTS--------
-----------SPNQQSPRAFEYELYDKMSWIERLNLI-RFRTKILIEEAKGSELNEYQG
ASTDMTISWFDDNDISVSKTISIKKSTQREN*----------
>DmNV_kal
---------MSESKLQHLHPEIINYYKSIKANG--------L--KSPKMENNEEFITTLD
RVEDDF--KIPFISTYVLINNAYRHELSSNRAKSIKQNIHAIRE--------A---K---
--------DVKIRTEVTAKVNKFEFIPSHFYTCSSKAIKVAVALFLRPAYTETLKRDFIF
SLLNHHSKTHTVSDVIDLCQ---KTIGDVRAFIKTVDNLNTTEKQRKQLICGLIECSELL
RDR-------LCSKLAISVSLNGYISLIS-L---------YLKHGHLKNVIPFEPLINLY
VKESIAKCTQEEERVKILNQFKVDPVATIDDVIKGLPPA-PNKVSNSSTKSCVFKPDQNY
QYYKGAPNYTRDIITTYHIEHGRRYRIQTYNDCLYDVLGYTLEAPNFLEATH--------
-----------SPTTNGISAIEHEIYDRMSWSDRLNLI-RFRTKIRIEDAKGSELNDYHG
NSTDITISWFDDNEISCSKTISLKKSDNKK*-----------
>DmNV_tom
----------------------MEFYAQLRKSMVEMGQNGLKVTKLPTVENSDEILSQIN
KSTESGKEKERLVVGVYVLASIYKNKLVAARSKKERNFAKQSAA--------SHSVKS--
-------NGIEKTKNQRAKIDKLDCLSDVILESTSVQLKMAVAFFLSTKLADNVKLSLIS
AIVNDSDQSRTCEYISNLFLDPQQAIAKVREYIDKSDRSALSKSTEKYILCALIELSDLF
RDK-------TYSKLAMDINSQRYIDLST-R---------YLSNGLIHTIAPFEPAIASF
IKNSIALCSQEDERKIIHNQYRTSPVETINAVISGLPDPKKRNISRVSDKSRIFSADETY
QCHKGPVGYTRDIVATYYKSGQKLYKILTYSDCLYDVIGCTTETVDSKG-----------
-----------------ETVRIDELFDRIPWMDRLRLLPEFRAKVVINSTTGAELNSYTG
DSSDIAVSWMNDEGYSCSKTYIMKKPKDPKIKVEETDGNDE*
>OrNV
---------------------MMDFYASLKNFMAA-DVVEKSSKKLPNIDDMDIILSMID
SSMDRGKEKEFLVAASYLLAKFYKNKLWAIRSKNLKLYAKQAAR--------AQNPKLTP
TSSSD-SELSDKKPSRGFKVNKLDCITDSFSRCTSTQIKLAVAIFLSSNFVDSIRREFIN
TIVSDVNHEKSVEYIVEMFMHPQQSVVKVREYINSVEARGLDKSSEKYIICALIELSELL
NDK-------SYCKLAFEVNSSRYVQLAQ-K---------YLESGLIRSIVPFEPAINKY
LKTSIAQCSQSAERKIVYNQFKTDPIGAIAVVIRGLPEPKKKSLSRVSDKLRVFNPDEIY
QCHKGPVGYTRDIVATYHRVGYDLYKILTYSDCLYDVIGRTTELPDQSG-----------
-----------------LVTRTDELFNKISWADRLKLLPEFRAKVAINSISGSELNEYTG
NSSDITVSWFNEDGLSCSKTFIMKKPKDVKIKNEC*------
>Venturia_canescens
----------------------EEYFSYIKKHDTS-------KSKLDIPTNLHTIIASFD
Q---CKSPKKQFAGISVLLGLMYKRKIRQQRKDNLNDVRSNHTQ--------IK------
--------APKLPLKQDSNLCRSAFVPDEFKQCSSPFVKGAIAMFCLQSSKESIRRDLLF
AILQGAIV--QNDDILNLAR---ESFHSIRETIS--ENYAVNDETKKQIICGMLVTSDVL
REK-------SYSKLAMTVDPKIYILVIK-H---------FTERSQFNTIFPYTALITKY
ISTSIASKFQASERDKILNVFNVNAKSIVRIMIESLPNDRQ-------MKSVKFDENMKY
FVFRGPTNFPKDIVYSYINFNGKIYQVATYKDCLYDVFGN--------------------
---------------------EDELFNKHTWHQRLDSI-DYRTKIIIEEMSGAELNNLSE
NA-TVAISWMEDGMFRYKTHTFVRREIK--------------
>GbNV
--------MIITMEYPKHVNHLEESIEYLKFNN-----FVNSKNKLIIPTDPEHFVEEIN
NSKKSIS---VFITVISWLHTYLKLQNKLFKATNINGNRKRKNDTVKISAKKSKFEKETN
ESESEDEKKEDEDEDEEEMNSSTDNIPKELLICTNPFAIAAVYLFINSSFSLAKKIP---
-------IQKTCKIANECIAKSFPSVSALIKFVKNNESINLSTNVEKKLVVGCLKISDIL
YQKTAVLKLNYYAKIAFRMDPTYCIEFLINSYKSKTENENKISNYHFHHTAPLDGVLSHY
IDHYVGKINKKDMLRKLKNQAKHGPYQLLEKLKSDMENSFNKNV--KSDSNSLFKEDTEY
HYIVFDKNVFTKMKTCFHETDNTNYHVCIIEDCLFDVLGTE-------------------
-------------------------IQKLNWEERLGLI-KNMTKITINKATGKELNSMNI
KG-YITISYKEKNEYVTHTLKINKK*----------------
