# Supplementary material for: Endoparasitoid lifestyle promotes endogenization and domestication of dsDNA viruses
Source: eLife. 2023 Jun 6;12:e85993. doi: 10.7554/eLife.85993 (PMC10259472; doi:10.7554/eLife.85993)
Supplement: Figure 5—source data 1. [file elife-85993-fig5-data1.zip › Figure 1ΓÇôsource data 1/Cluster57.aa.aln]

>DiNV
-----MIMASKNKILLQPKSLYDTCVEKIANLTVAS--------------KDFELTQLDP
YLPYTIMKDVTTACLHGERNLKLLVVKSLGF------EYMEFMSFIENDKISLTDMFCEC
FFNLHELLDNIPYCFYKPILSILLLEETIWEEYFHTILNCTDEAEIGDWDWSALTPEQGY
AIKYYPNRAPSFCDE-YSCIISS-KYTNCDEATFLCGLCCNLQDTSPSH-----------
--LIHVTEVTKVHFEDLIQKYFQDETQWCFLCKTQPLFEILFDFNENLNVCYYRTDIIYT
KKCT----------VKRRKIETRPKKCITFSK*
>DmNV_mau
-------MDTHKQRIFQPKTLYDICVNKISRLAVRC--------------SDVELSKIEP
YLPEKVMDDVILNCLHGERNLKLIVLKTLGL------KYKDYMLFVNDDDILVQDMFNEC
MFKIKDLLDNIPYCFYEPLLAKLLLDEDLWDEYLITVINCEFEEGIGEWDWSSLTPDQSY
ALKYYPNRAPYFCDE-FVCVVSS-KYSTGGSTKYLCGNCCQLQPIK-NI-----------
--VVHVTEVLQIHSENLIEKYFRDPYQWCSLCHCQPLFELLVDFNENVNKGYHRIDIIPT
KTFA----------IKRRKIETRPKKYICTQ*-
>DmNV_kal
-MISLPPSSLKMKTPFQPKSLFENALKSMTKIIIET------------NTSFVVLEQLFE
ELPTSVLDELLKYCISTKYNLKCIILQSLGK------NVNDYIEELKTD---PQTMVLNN
NFSISEIFHNIPLCFYEKIAQILLDNEILWDEYFYDFLQSESELCILDWDWTNLNLDQYL
AIRYFPNRFPEFCSSEYVHVIMSIFCRNGDDQKRFCSKCCDMSSLDENF-----------
--ITHTTRIKEVHIEDLIDCYFRDNSRWCFKCNKMPLFELLPDNENT--MEYVRTEIITN
CNYI----------YSSKKLRTR*---------
>DmNV_tom
----------MSTITYSPPLLKILALNQ--AAKNENYKTNVKMLPKTLHTSYNKICEIQR
MLCTPCYNELLQKALGNNETIDRCALKNKKRYTPSNQCLDKFIKYLDEE---YDEIFIFC
L-DCIDVWRSKPQQVYAQQISLMMSDTDYWYDFYEHYYGD-SPSDIQYWNMKNLKLNQAL
ILKNHPNEAPDFCGEH-SQIVE-KAYSIKLNGYKYCSSCVGKHMPDDLNI----------
--ILVTTTISRVSSEQVISDYLWDDRTWCADCKFKPLFDFKDDDEQ-----YRSIDIIYA
NSYT----------SKRRRLSILGE*-------
>OrNV
MSNGGEQTNGDDGVVFNPKSLQMSVLNMLAGVLDTIPKSYLSMLPKKIERQLKTCHKIAN
SLCVDCYDHILDKCVDDKKTTDVIMMDMRRLFK--------------------TSYIGFC
Y-ECVQKLKTN-RELYIERMDHLLLDEIYWKSYLEEVLLC-DESDIAEWDFKSLTIEQAL
ILKNHPEYIPQFCDEV-NMIIT-TSYSTRYIPQRLCASCVGDQLKKDSETLSEWFGRDAV
AGIFSSTQCRRQSGESVLKDFLWDNSQWCSNCLYRPLFVIEHDDDD-----ALDSNVILL
NPAIKPKLELYEPAPKRRRV*------------
