# Supplementary material for: Endoparasitoid lifestyle promotes endogenization and domestication of dsDNA viruses
Source: eLife. 2023 Jun 6;12:e85993. doi: 10.7554/eLife.85993 (PMC10259472; doi:10.7554/eLife.85993)
Supplement: Figure 5—source data 1. [file elife-85993-fig5-data1.zip › Figure 1ΓÇôsource data 1/Cluster49.aa.aln]

>HzNV-2
-----------------MFANIQ---LNQQQNCVVIDNVPYEVNGDLEFFYN-GEPYVVY
LNTLPLRKHNNFQ-VSDVYTETFS---I-MRKSMALELAQCFANLVPIVNI-----GLPV
-TKTCKAALEDIMNHLN----AMVNSNND------PNNAIDQNSYAQIQSLMKTVAGLMN
KLTNSQLVTYLTYGNVQSLRM-TDEYSNI-SQKLTAIRQYIVCAITFKPE---FVNHRSL
SLMFDVFLNIVGTLCLLHSHT-------FVEYRNVQDLIIHEIGIAIESLIYDRCSKVLF
IDGA--NQVASGMYNDLKIKYPELKSINSENDLAKIKHLEAAFNEENA--KYNVNLFPYM
LFYNMSDAVRIRQNLRCIHEMRKNVANDVEQFEKFHQFVVEC-------------YNNLI
EPLNGKH--YATYT---FDSMQKIFTHAIF-E-QVN--PGSLM*----------------
--------
>HzNV-1
-----------------MFANIQ---LNQQQNCVVIDNVPYEVNGDLEFLYN-GEPYVVY
LNTLPLRKHNNFQ-VSDVYTETFS---I-MRKSMALELAQCFANLVPIVNI-----GLPV
-TKTCKAALEDIMNHLN----AMVNSNND------PNNAIDQNSYAQIQSLMKTVAGLMN
KLTNSQLVTYLTYGNVQSLRM-TDEYSNI-SQKLTAIRQYIVCAITFKPE---FVNHRSL
SLMFDVFLNIVGTLCLLHSHT-------FVEYRNVQDLIIHEIGIAIESLIYDRCSKVLF
IDGA--NQVASGMYNDLKIKYPELKSINSENDLAKIKHLEAAFNEENA--KYNVNLFPYM
LFYNMSDAVRIRQNLRCIHEMRKNVANDVEQFEKFHQFVVEC-------------YNNLI
EPLNGKH--YATYT---FDSMQKIFTHAIF-E-QVN--PGSLM*----------------
--------
>PmNV
----------------MSFCID----Y-DLNTVLVNNTNSY-KIVDNEFTHE-DKTYTIF
NFTTTLVKHKQNS-VSESQTQYFDVPLI-MEKEKAIQIVKDIANISQYQLSLSDKMGNVL
GN-KD-----DLVKTLD----RIKDQILDELQNHDNSVDLNENFKEIV----RMIFTYAK
NYNADDMIKSLAAANV-SKFSIVYDEINI-SKILGDLTKYISYHNTYHEQ---LINKRGF
TIYPDALFMIIIINTLMSSTLPTL-KG-SINMNSIESMLLHALIEMMVSITTMKLDKEMF
INER--NHEATKIKRRYFSKFPTLKNGDVEQIKFALNS-NKAFKEMLE--SESISLYPFI
MFYGQPDKVRITQCYEACKTGTANE-N-IKN--QINWIAPSK-------------FYDLL
VDFCNKH--SDEFSRYDSQSFETLISTFSI--------NGTKQIISSAEVENMEY*----
--------
>HgNV
---------MANTTEEIKFALD----I-NKKEVRTSNGITCQLNDCNEFEYN-GKLYVVY
NFTTTLVKHKQNS-LSEIQTQYFNQPLF-IEKELAQLAIHDIANITQFQLDLSDETGLRL
GGDSA-----SLVKTLK----RIKDDTFETVSQDNLGKSLDQNLKQVV----QLLVSRVN
DYNPEKMIQSLPTTNK-LKKM-YPKNTTT-SALLEDLIKYVVFHNNFHEA---IVDNRGL
TIFPDTIFLLAVISILMKSHDLSI-TG-LVNLSTIRDLVIHCVIDIAYSIITMRLDYELF
IKER--NVAAKGIKTKFYQKFPTLAKAKSLEALGGVSS-GTKIREFAS--KFSVDMYPYI
MLYGQPDKIRIKTIYSECRTNKSIEQA-CQQ--SINWLHPDV-------------FITKL
QEFSNLH--SSDFCRYDTEMFIQIISTFIT--------QPENLQIAADSMGMITNNTAKT
EDRMEID*
>DhNV
----------------MLFPETIIQEFKNSEYLKLKTGVIHKLDKNNEFIYN-DARYVIY
KNYTSMRNHHT---PFDFETKIFPLPLI-IQHSAAIELIQYIINLSKNIVIFVDTSGNVL
YTKEWQLAFTDLVNDLK----KLVEEHKT--QEHN----------AIL----KALDVLSS
NLDFKDVEKGILSSKITPIKITLNTTQSV-SSILENLLEYMVNYTTFDDS---TINNRLL
NSSMDRIYAVISILSFYNSTLVLN-----DIYSDKTTLIAHRMCEILYDALIDRTTNELF
IKKR--NIHAAHIRHQFECRFPFLKNSNVAAIKSEIGN--SNLLQVLE--QEPLDLYPYV
MLFHTSNMDRLKELHEFFTTNKDFMKNYTAS--AFNWPNFTE-------------YIGII
NSFITA---YNTFIMYDVNNLVLILPKIINVE-DVN-SPPEDFDIAAMEE*---------
--------
>CcBV
MDIKKFELIIADNIPQGVFIKD-------Q-NDQVIEN--IGISENGQFIYN-NIQYVVF
ENILSLRQHHSMFEYDDLAIKEFS---I-MNVISAQKVLTWIATIHQHSLDYQ-------
-TVPCMSSITD---ALQ----TISEEL----KLQADDAAADNNLKEMFNIFLNLLNDLIK
EITPEQLAIIYQYSNIAKLKI---GDLPL-SDLLKISSQYLYDLLSYNES---MLERVSL
TYPMQMLSYVMRIFLLLFSRF-------NIPFTDDETILIHEITAILIDLLSDRLTTNVY
LKHG--NSYATGMIQQINRKYPALANVTDINKVDQFLQNNSDFKNFIEINYRDFNLWPFV
LSINMTIQHRVLFNIKSCLDNFRLRDH------KKIDVQPKE-------------VIDLL
EKICEPYVQTKQYERYNEVCFKQIVSSELFSK-ICN-FMCT*------------------
--------
>ToNV
-----------------------------------MDIDITDFDENTTVTYNENKPDIQY
KLAVPLRVQKSISEYCDLLQTFDSVVTDAFFENYLINLNGWNSTIEILNVK---------
-KISRKEAIHNVFELLRSTYPQLKSLAQGDIENDDSGVSFDS-LSDLFPLIFHFYETILN
NNDVEQIIPTLYSFNDTKHTYDYNDYQHNKGELLSNISYILKSTIGFNTESNILLPLTNT
EYITTTIYMLVL---LLNTKIIDKNTQLVNNVITPTKLTLNILGCTILNGFTDKCSKVLW
IEESTRPSMAKLILSNVYSKFPQLKSVYSKNDFYKIQNEHHNIQQYLNENYSMFNLYPYI
LTFNFNDKNRILFNISEIIKNFNNDIV------EKNNTLPEEQRQRIFGDDFHIQLYDTI
EEYIRENKLENNVIIFDEKFLLKLKNIEGFANLLINYLPNTKL*----------------
--------
