# Supplementary material for: Endoparasitoid lifestyle promotes endogenization and domestication of dsDNA viruses
Source: eLife. 2023 Jun 6;12:e85993. doi: 10.7554/eLife.85993 (PMC10259472; doi:10.7554/eLife.85993)
Supplement: Figure 5—source data 1. [file elife-85993-fig5-data1.zip › Figure 1ΓÇôsource data 1/Cluster107.aa.aln]

>DiNV
---------------------------MYIKFADLNGTIFDDER--VNSLD-PSTLG--E
VILLDDGIIIYDRFPNQQTTQLHIGSMIETLKYLLNKTYS---LQTNDIRIYLPRMSMNM
TGQAMIQKSFLTMSSVDPVK--YECSLSKNYNKI----------NNFNITLIHV*
>DmNV_mau
---------------------------MYIKFADLDGNIFDDEM--TNNLN-PSTLG--E
VVLLNDGIIIYDRFPNQKTTQLHIGSMIETLKFLLNKTYS---LRTNNIQIYLPRMSMNM
NDQAMIQKSLLTMSSIDPLK--DECSLSKIYNKD----------SKFNITLIHV*
>DmNV_kal
---------------------------MFVKFANINGEAFDLT---GSIYK-PGVLG--D
VILYENGILIYDRFPNQQTTQMNISTMVETLRYLLSKTYA---LQSRRVDIYLPKMSNDM
NAQANVQKTFLTMTSDDNLLNFGECSMDHGYNNECQ--SNKKPSNRFNINIINV*
>OrNV
MSTCNFNKNLVEIVTLLLRVMNVTANDMFIKFANTSGRVYDYQR--ESLGS-NYDLG--S
LITTDDGIIIVDRYPSQETTQLEISSMTDTLIYILKKIYQ---LQTRDITIFLPKMDANI
SKQAEIQSKFANLSV------------------------KDAPVNYFNINIIHL*
>DmNV_tom
---------------------------MFIKFADTDGNVFDYDG--STLDF-VPDLG--G
MYTYTDGIAIVDRRPNQESTQLNVDGVIKTLRYLLKNLYP---LQTSDIVIYLPRMDPNI
SMQADIQAKFSKLSNS----------------------LDSNQINYFNIKMAYV*
>DmNV_esp
---------------MNIALQPSLMANIVIKFANTNGQVYDYDQ---TIVE-SNSLG--T
MTINENLILIYDRYPEQQTTQLNVNSLISTLHYILHKL------DIQTVDLYLPKMSANM
NEEAEIQYQFRQMSIIQKNVLVS-----TKKTSVCPTVFKKSTRSTLDIKIYYV*
>Fopius_arisanus
---------------------------MFIKFADTKGKVADGK----DSIQ-PLSLG--S
ALFEDDGIFIVDRHPTQETSQVTADAIISIIKYAVTEMVRKKAPSDETLDVYLPRIHPDM
FQEALTQKSIVDISPIVRLHY----------------------------------
>Venturia_canescens
---------------------------MFVKFANTDGLVMDAEEPYTDTEI-PLELG--T
CIFLPDGLVFVDRHPGDTATRLYTQGIIDCIRFAQQ-IYE----ADEGCQIHLPRMHSSL
LAEAEVQQQLYKLAKKVNILVI---------------------------------
>GbNV
---------------------------MIVAFGNTEGKIFGVKNLLVDSNNISLKLCKIN
ILNDDYDLLIIDRYPTDVVSRVDVTEVLQVITKILQKTNP-----PEKLTVYLPKMSRDE
YKSFNIQSQFMNLSVFKNTIVEIKFI------S*---------------------
