# Supplementary material for: Endoparasitoid lifestyle promotes endogenization and domestication of dsDNA viruses
Source: eLife. 2023 Jun 6;12:e85993. doi: 10.7554/eLife.85993 (PMC10259472; doi:10.7554/eLife.85993)
Supplement: Figure 5—source data 1. [file elife-85993-fig5-data1.zip › Figure 1ΓÇôsource data 1/Cluster38.aa.aln]

>DmNV_kal
MENLKSDSPREDDDGNERFKSISCQGYNNNAYPLVVDNAY-NTEALTTAVNLTESMANIS
LNIDICQNENHNYMVAINDIDVEELGCDENENSGKYVRDKNFY-DYDDDEVIAYINRPLT
PSAIATTYPESNQGSFVTAPAMHATTGDQYNEMLNMKLLAGSYKAHNQYDIAEPSNSKDY
NNDDNADDEMCDMGKYTYSDPNNAC-----KADYKITHSKTIPNIDIDGAAKYITNRRDK
LTPYQIRLKFAQIYNSCGST-DNIIDIAYNLKILNKPNNDDITLDKEASDQKELHE----
---FIVQNLYCDVVDIYKYRQT-ANNIDAK----------SFKHWFPDYP---LSLLDWL
DENRDFI-YNSHGLRLLKNRYLRK-------------------------NEPIQYCMLRI
ARLFVSNDSNINT----P---I-----NNTTSFEYYNLIIYYQLISCGF-IQVSSILADS
D-------------QADESTIIRGEACRLVTAIKDYGRE-FIKQMESVCTMISLGVGVGM
DASGVPTHGR-AE-NGHIHGGFFSLAKKLDSCN---HLSIYQRKPKIAMYVSIHNDSIYE
VFNLRNPAKE---HLENVFFGVMINDYFMECVR--NDEPWYLFPGNATLSGIWDNDGCDY
GNNNNNNNNNNNGNNDDNQQQDKNYKKVKYLSDYKGFEYVQMYKQFVNAKLYTTKTKART
LMDALLHSLCETGSPYVVWDDVLNRYSNHSHLGKIKTLNLCAEITNYSSPE----ESSSC
TLLSLNCAMFKDFPHVAE---SMYSYLRDIDDTFKRIVP----K-----YQNQQECKFAY
---------MLGYMATRALND---------------FM--GPLRNNRELGISPMGVYDMA
IMNNKDP-------VEIVGEISEALYLGAIQSSCAYYQKTRTQCARFKDSAFSYGIP-QW
MLRNTS-----------------------------------THIEWPERIFAEMRYGMAN
SMLTAQAPTATTSMLCGVTESVMLPTN--IIISKESENGRNLVISYGIIYSMLNQRT---
------IQC---------------GPF--KITNDIDSQIAMYANSAPFIDQSQSTIFSLE
IS---KQNIFDLLKKTYLAELKTAIYYVQPKLLNPTLEIIRSTNLQ----HAEFY--KKY
TIK-----------TMDD-------VQQQQ-RQHQ--------------KMDE-------
----EEQPNNNHRYQHHQQQ----------------------------------------
----------------------------QE-----------QQEKC--------------
------------YIGGTTGCDACAL*
>DmNV_mau
-----------------------------------MEREYIEKTAITA---LIDELSQLH
SLRYICDESNYYIA-----DNEEK-S----KDQKTWNNDTKVYKNYEVNNV---------
-----NVYTMDNNGNNNDDDDGNNNNGNNN-----------------NDDI-----DNNY
NNDSDDN-D-----FYHENVINDTINTKINYIKNNVTSDTSICNVNIGFCSDANVNERLM
KTPYQFKLKFAQIYHSYG-KDCNIVDIAYNLGFVPELDI----YDLKTMEKRELLE----
---HTLRMLYSDVVNIYEYRKI-CDEINPN----------SFKKWFPDYP---LELLHWL
DDDRDFI-YNTNGLRLLKNRYLRK-------------------------NEPIQYCMLRI
ARLFLNIDD------------I-----TNISSYKYHYWILYYHLLSCGF-MQVSSILADS
D-------------NADE-TIIKGEACRLVVATKDYGRE-FIKQMESICTMISLGVGVGL
DVSTVPLNGH-TK-NGHIHGGLFAVTKKLDSCN---YLSIYERKPKIALYLSIHNDSIYE
AFNLRHPAKE---HVENVFFGVMINDYFMKCLR--QKQVWYLFPGNAILNGK--------
-----------------------------NLSDFKEDEYEIMYKRFVDAKLYTKVTTAEE
LMDRLLTSLCESGSPYVIWDDILNRYSNHSHLGKIKTLNLCAEITNYSSPE----ESSSC
TLLSMNCGMFKDFSLISE---ALYSYLRTIDNVFDKHIT----S-----YDNVEECKFTY
---------MLGYMGTRALND---------------FM--GKDRKNREIGINPMGVYDMA
IINNKNP-------INIVGEISEAMYLGCIHASCQYYKQYNVKCDRFNGSHFNAGVP-QW
MLRDST-----------------------------------THIKWPENIYQMMRNGMAN
SMLTSQAPTATTSMLCGVTESVMIPLN--VITTKESENGRNAFIAYGIMHFILNRGQ---
------------------------ETF--LLDNEIDTQIAMYSKSAPFIDQSQSTMFSIE
FNKNIKQTLFDLLKKTYFAELKTAIYYIMPKLLNPTLSIIRPTTEM----HQLHY--QQK
SNT-----------IVAA-------DV----SDI--------------------------
------------------------------------------------------------
------------------------------------------NMQG--------------
------------KAFQRNTCDSCAL*
>DiNV
-----------------------------------MDRKNIETNALGA---LINELSTIH
TYRYICNNSNYADVFEITHADEEQ-S----NEKNTCNNDVEIYNNYDTTVD---------
-----N-------------DDNNNKNGNDN-----------------D------------
---------------NQKNDINDNVNSKLNDTNNNIILNTNYDDVDIGLCTYYNVNEPSM
KTPYQLKLKFAQIYNSCGDKNCNIVDIAYNLDFIQEIDV----YDGKSMEKRQLLE----
---HTIQMLYSDVVDIYEYRKV-CDEIDPD----------SFKKWFPNYP---LELLHWL
DDDRDFI-YNSHGLRLLKNRYLRK-------------------------NEPIQYCMLRI
ARLFVNCND------------I-----TNISTSEYHYWILYYHLISCGF-MQVSSILADS
E-------------NADE-TIIRGEACRLVVATKDYGRE-FIKQMESICTMISLGVGVGL
DVSTVPLNGY-KK-NGHIHGGFFAVTKKLDSCN---YLSIYERKPKIALYLSIHNDSIYE
AFDLRHPAKE---HVENVFFGVMINDYFMKCLR--KKQPWYLFPGNVTLNGQ--------
-----------------------------NLSDFKNEEYEIMYKRFVAAKLYTKMTTAQE
LMDRLLTSLCESGSPYVIWDDIVNRYSNHSHLGKIKTLNLCAEITNYSSPK----ESSSC
TLLSMNCAMFKDFPLISE---AIYSYLQKVDTVFDKHIS----S-----YDNTEECKFTY
---------MLGYMGTRALND---------------FM--GKDRKNREIGINPMGVYDMA
IINDKNP-------IDIVGEISEAMYLGCIRASCEYFQQYNVKCNRFDGSHFNDGVP-QW
MLRDTT-----------------------------------THIEWPEYVYKMMRSGMAN
SMLTSQAPTATTSMLCGVTESVMIPLN--IITSKESENGRNALISYGIMHFILNRCD---
------------------------ETF--ILDDDIDTQIAMYAKSAPFIDQSQSTMFSIE
LNKNTKQTLFDLLKKTYFAELKTAIYYIMPKSLNPTLSIIRSTTKM----HQKHY--KQK
SND-----------TNIV-------EN----KNAN--------------ITDD-------
----DDDDDD--TLDSDIKT----------------------------------------
----------------------------QF-----------KTDKS--------------
------------NPFKRDDCESCAL*
>CpV
------------------------------------------------------------
------------------------------------------------------------
------------------------------------------------------------
------------------------------------------------------------
------------------------------------------------------------
----------------------------------------------------------MT
TSTRINN-LQAGGNAKMSDRMFLA------------------------GESPDQFV-HRM
SRLLTNNHPTKSD-------------------------AVAHLLSSVSL-IPSSSLCHHF
N-------------TGDG----IPSACCLFVFSKDHNVDAKFEELTRIARVAIKGTGVGI
GADSLKNKSTTRA-PGELRNTYVDFCKSLNHLI---NLSVTVRQSRVAVYVSLHNTTAYE
SLFLRQTGNI---QTENIFYGIMVPDLFVRKQK--EGGVWHFFDNDAQVDGK--------
-----------------------------SLNDCYGEEYERLYEEMVRRGIQIKSVNVWE
LWGEIVNCLATNGYPYIVWRDTVNKYNNQQALGVVKTLNLCAEVCQHATDSTVDTNTSLC
TLMTLNVAAFCEDYTQHWHL--IYDDLRQCQIPEQCI----------PPLGENKILDHCF
---------YGGYMSTFVLNC---------------VL--GES-KRREIGVSPTGLFDAL
HIMYGAAATYEYAMDDYSARVAEYIYLGCVVGSVVYNRLYGVECVNFRASRFSEGVF-QF
DLRGVT---------------------------------PSLTLQWACIR-PHAMRGMAN
SMLTTQAPTATTSQITNVTESVQYPLPGRI-TTKNSETGRFADLPFYAHFT--NQP----
------------------------PSR--HPHVSPLRQIKVYANTAPYVDQSQSTIIYCE
PK---NDEISKVLVYTHKAQLKTGVYYLTYISPTRYIQL--GNGDE----EQEYY--EQV
KRA-----------RSKF------------------------------------------
------------------------------------------------------------
------------------------------------------------------------
-----------------GGCDGCTL*
>HzNV-2
------------------------------------------------------------
------------------------------------------------------------
------------------------------------------------------------
-------------MSQN----PRMIV-KRNGSVERFDPSKLYARI-----------ERCM
TMS---EPRLTTAFINIAGIVADVEKGLYDRVSTLE--LDTLLSETCASMSTAHPDHSIL
AARIAMQALHKRTRS--KFSETIRDLYEAN--------I-VPQYYFDLVQEHADTLDSAI
VDDRDFQSLTYFAYKTLERTYLIKL-------------------ADGKICERVQHMYMRT
ALGIHGRD--------------------------IESVIETYNLLSNRYYVHSTPTLCHA
A-------------TNR----SNYASCYLLELKEDSIGG-VMDTLKDAATISKHCGGVGL
HVHKLRCKNSTIHSTNGNASGLVPMLRMYNAMSRYVTQGGNKRPGAIAVYLEPWHADVFD
FIEMRKNSGFEEARARDLFYALWVPDLFMKRVN--DGGYWSLMCPDSSP-----------
-----------------------------GLSDCWGEEFEAKYTAYEQEGRYVRRVDARE
LWKAIVTAQVETGTPYILYKDTVNRNSNQRHLGTIKGSNLCTEIVEYASPD----ETAVC
VLASVNLPKFVEG-----------------------------------------------
KVFNLNLLAKTVRLVTRNLNKIIDNALYPIPSA------AKSNFKHRPIGIGVQGYADAL
AMMGIAY--ED--SMQLNRDIFETIYHAALTESCQLARVHGV-YESYHGSPTSRGEL-HF
DRYS-------------------------------VHS---QKCDWSSLRKDIARYGLRN
SLLVAPMPTATTSQVFGNAESFEPFTS--NMYQRRTQSGEFQLTNVHLVRDLERLNLWND
DMAQLIMYNNGSIQNITIIPEELRRIYKTVWEIPTKTLIDMAADRGVYIDQSQSFNLYVA
EP--TYSRMTSIHFYAWNKGLKTGMYYLRTKSATNAIPFTVDVNRCALLMSQMKAGRVM-
ASPFT------KSLLVVEGSSGGVESTT-TGSNTSNSTTSSSTSSSNPSSTPSSTGT---
----------KRNLSRTM------RSKRSLHHITFMQQIAENPTKAPLKAKIDAANSVEN
LSKRKEPSFELVDSDAKKICMDIDDKS---------KDDENNSQMCQLEPKPTEVNESIE
PKESIELTGRNQMVCFDDVCTSCSC*
>HzNV-1
------------------------------------------------------------
------------------------------------------------------------
------------------------------------------------------------
-------------MSRN----PRMIV-KRNGSVERFDPSKLYARI-----------ERCM
TMS---EPRLTTAFINIAGIVADVEKGLYDRVSTLE--LDTLLSETCASMSTAHPDHSIL
AARIAMQALHKRTRS--KFSETIRDLYEAN--------I-VPQYYFDLVQEHADTLDSAI
VDDRDFQSLTYFAYKTLERTYLIKL-------------------ADGKICERVQHMYMRT
ALGIHGRD--------------------------IESVIETYNLLSNRYYVHSTPTLCHA
A-------------TNR----SNYASCYLLELKEDSIGG-VMDTLKDAATISKHCGGVGL
HVHKLRCKNSTIHSTNGNASGLVPMLRMYNAMSRYVTQGGNKRPGAIAVYLEPWHADVFD
FIEMRKNSGFEEARARDLFYALWVPDLFMKRVN--DGGYWSLMCPDSSP-----------
-----------------------------GLSDCWGEEFEAKYTAYEQEGRYVRRVDARE
LWKAIVTAQVETGTPYILYKDTVNRNSNQRHLGTIKGSNLCTEIVEYASPD----ETAVC
VLASVNLPKFVEG-----------------------------------------------
KVFNLNLLAKTVRLVTRNLNKIIDNALYPIPSA------AKSNFKHRPIGIGVQGYADAL
AMMGIAY--ED--SMQLNRDIFETIYHAALTESCQLARVHGV-YESYHGSPTSRGEL-HF
DRYS-------------------------------VHS---QKCDWSSLRKDIARYGLRN
SLLVAPMPTATTSQVFGNAESFEPFTS--NMYQRRTQSGEFQLTNVHLVRDLERLNLWND
DMAQLIMYNNGSIQNITIIPEELRRIYKTVWEIPTKTLIDMAADRGAYIDQSQSFNLYVA
EP--TYSRMTSIHFYAWNKGLKTGMYYLRTKSATNAIPFTVDVNRCALLMSQMKAGRVM-
ASPFT------KSLLVVEGSSGGVESTTTTGSSASSSTTSNSTSSSNPSSNPSSTGT---
----------KRNLSRTM------RSKRSLHHITFMQQIAENPTKAPLKAKLDAANSVEN
LSKRKEPSFELVDSDAKKICMDIDDKS---------KDDENNSQMCQLEPKPTEVNESIE
PKESIELTGRNQMVCFDDVCTSCSC*
>OrNV
------------------------------------------------------------
------------------------------------------------------------
------------------------------------------------------------
-----------------------------------------------------MFPSSAF
KTPIAMKIFLAKAPEYDS-------------TFFQE--FSRVMLENACAQNKLHLQ----
---HALNLLKFDLSTIHKYRDSESDPVNGE----------TFRKWFPNIGNADIDVLSWL
DTDRDFI-YSSHGMRLLKNRYLLP-------------------------AEPIQYCMLRI
AKLFSRRNSSNNS----SSSDG-----NSIDDINFQLWRLMYDVLSCGY-MHTSSILADA
D-------------NADK-NIVPGEACRLLVCNPDYDRA-FVNQINEICNLISLGVGVGM
SASTVPLHGY-AV-NGKIRGGFKSFARKLDSCN---YLSIYERKPKIAIYIEMHNNTIYE
AFELRNPLTN---HLENVFVGIMVPDYFIECYE--NDEDWYLFPGDAKLDGR--------
-----------------------------TLCEFTGDEYKRMYKRFVEANLYTNKVSSSA
LMDDLVTCISETGSPYVVWSDNVNRFSNHKHLGKIKTLNLCAEIANYASVG----KSSSC
TLMSVNFAMYREFPDVLD---RVYAFVEEHSEFDAD--YNGFHRAASEFQ-HATMSKYAY
---------AMGFVATWALNM---------------FM--GVTRKQRELGVSPLGAYDMA
IMDGVDP-------VKVIAELSEAMYKGCIYSSCKFARMYDVECAYYKGSPFSEGIP-QW
LLRDER---------------------------------KIITTDWTKT-CELMRTKMAN
SQLTAQAPTATTSMLVGEAESVTIPMS--IVMARESENGRNDLICYGLLYKLLMEPA---
------------------------EPL--HLDNDIDRQLLMYARSAPFIDQSQSTMFSIV
LS---RQNILNLIMDTYYLKLKTAIYYTLPKQINNTLTIVRQT--------PQPQ--KRE
SST-----------DCQF-------SP---KRSRRPSC----------------------
------------------------------------------------------------
------------------------------------------------------------
--------------------EACSA*
>DmNV_tom
------------------------------------------------------------
------------------------------------------------------------
------------------------------------------------------------
-----------------------------------------------------------M
KTPTQLRQWMAKNPSKI-----------------DD--FEKELIGRSTSSTRLFLI----
---HAINMLKIDVHELSQYRRNESEEINAE----------TFKMWFPGYDA--TEILPWL
DTERDYI-YNSHGLRLIKRRYLQIS-------------------PKTKLYEPIQYCMLRI
ARLFAPKDLKG-------------------NILDFDVWRLMYDAVSCGF-MHTSSILSYA
D-------------SADE-TIIPGEACRLIIPSENYDCT-FIKNIERVNTLVSLGVGVGM
SASMVPLNGN-NA-PGEIHSGFRSFTKKLESCN---LMSMFERKPKVAIYIEMHNDTIYE
AFELRRPTTN---HLENVFVGIMVPDYFIECYK--NDEMWHLFPSNATLDGK--------
-----------------------------KLRELYGSDYTDLYKRFVKAKLYSKAVPSRQ
LMDSLVTCIAQSGSPYVIWSDTVNRYSNHKHLGKIHTLNLCAEITNYASVE----RSSSC
TLMSLNFAMYRDNLDVFQ---RLVDYVAKFCQFDANN-FNGLDDATQQFTNYPEMCKYAY
---------TMGVIATLALNN---------------FM--GKERECRELGISPLGVYDMA
VIDKADP-------VQIIEYVSEALYKGCVHASCKYAQLENVNCKYYEGSPFSYGIP-QW
SLRNEC-----------------------------------PTTDWSKT-MDLMRLGMAN
SQLTAQAPTATTSMLVGVSESVTFPIS--LLMSRESENGRNGLMCYGILMRFINEPS---
------------------------EKL--ELNNSTDRQVAMYQFSAPHVDQSQSTMFSLT
LN---RQEILNLLMDTYEAKLKTGLYYTQPKQTNQTLTIVKHNLKR----KPMPA--AAA
AAG-----------NCQI-------DSSPICSKRRPSC----------------------
------------------------------------------------------------
------------------------------------------------------------
--------------------DSCSG*
>MdSGHV
------------------------------------------------------------
------------------------------------------------------------
------------------------------------------------------------
------------MLPNN----TKLFVTKRGGFVQDI----VFDKI-----------RKRI
ESL---CYNLNADYVHPSTIVVKVVAGLYPGVTTAE--LDTLAAETAASMMTLHPDYGVL
AARIAISNMHKQTDD--SFARTMKELYAAG--------L-ISMFHYDVVCRHGRTLDEAI
VHANDFN-YSYFGIKTLERSYLMHI-------------------KD-RLVERPQYLLMRC
ALGIHGEN--------------------------IDAVIETYNYMSRHYFTHATPTLFSA
A-------------TPK----PQLSSCYLLTIKGDSIDG-IFRTVADCAAISKTAGGIGL
NVHDIRARGSPIDGTNGKSNGLVPMLRVFNNVARYVDQGGGKRMGSFAIYLEPWHADIFE
FLDLRKNHGIEEQRARDLFYALWIPDLFMRRVE--QDGDWSLMCPHKCP-----------
-----------------------------CLSEVWGESFEHLYEHYERKGRAVRTVKARA
LWHAIIESQVETGTPYMMYKDACNRKSNQQNLGTIRCSNLCTEIVEYTAPD----EIAVC
NLASLALPKFVVSGTPDR-----------------------------------------P
KHFDFEQLRRIVHVVTRNLNRIIDINYYPVPEA------RRSNLRHRPIGIGVQGLADTF
VLMGMPY--ESDEARELNRRIFETIYFAALETSCQLAKEEGV-YDSFLGSPASIGTL-QQ
DMWP-------------------------------VDVDDKPMWNWDELRHNIEMNGLRN
SLLVAPMPTASTAQILGNTESFEPITS--NIYVRRVLSGEFQVINRHLVQHLIDLGLWSE
SMRNRIIARRGSVQDIEEIPIEVRRLYKTVWEISGRRIIDMAADRGRYIDQSQSLNMHVA
EP--NYAKLSSMHFYAWRAGLKTGMYYLRTKAAANAIQFTVDSSSGVSSSASS-------
---------------------------TQDGPACTRECLSCS--S*--------------
------------------------------------------------------------
------------------------------------------------------------
--------------------------
>DmNV_esp
------------------------------------------------------------
------------------------------------------------------------
------------------------------------------------------------
----------------------------MNSKQLNI-FKKSVQK--IDFTLDNSCELLKM
YTPIQCRQLIARLLLDYGKIDDIS-IILKHMHINPD----H----IPDKEQVDSLF----
---MAIKSLLHDVIKINEYHRT-SDIIDEV----------SFKKWFPKCNN--ILPLTWI
NMNRDYI-YNSHGLRILINRYLRP-------------------------NEPIQFCMLRM
AKLLFGTDWD-----------------NFDRDEQYGGWFMFYTLLSCGF-VHISSVLADA
D-------------QADP-TIISGEACRLVVATKNYDRE-FIKQMEEVSKMISLGVGVGM
GASTIPRVGT-KE-NGKIHGGFRNVVKKLDSCN---QLSIYERKPKIALYISIHNDTIFD
VFDLRTPTKE---HIENVFFGVMINDYYMYCLR--NKYMWYLFPGNVTLNGK--------
-----------------------------YLSDFSGSEYVTMYKKFVDAKLYTRKIMATD
LMELLLNSIAESGSPYVIWDDVVNRYNNHMHLGKIKTLNLCAEITNYASYE----ETSSC
TLISLNFAMFSDFQSVQT---SLFEYLRHVDPVFNDLYWNIIDFYNQTDLLYLEQMKFSY
---------MLGYMGTWMLNM---------------FM--GKDRKQRELGISPMGIYDMA
VMMNSEP-------EKLIGPVSDTMYLGAIQSSCKYSHDYNVICNRYMGSPFSMGRP-QW
MLRNKQ-----------------------------------TYIKWPKVVFSNMRAGMAN
SMLTAQAPTATTAMLCGVTDSVTLPLS--ILMSKESENGRNAVITYGILNHILCNSD---
------------------------HKF--NLKNDISLQVELYAKSAPFIDQSQSTIFHID
LT---KQNIFNLLKATYLAELKTAIYYIIPKPINPTLNIIRSTVEL----AEHYA--SKF
QKN-----------INQI-------KNIEDDKGLNNTC---NNYNNTKNINDSEINTTVE
SLVATSDDDDDALYSKIITSVAMASVEKRINHISI---NANNKTSLPIAIVN--------
------------NNTNNKSSNDIDDYDDDFYYKRNYIDDVGNTENCTISNNN------I-
PT------TSTTTCNINTHCDTCAL*
>WSSV
------------------------------------------------------------
------------------------------------------------------------
------------------------------------------------------------
------------MGSNQ----QQSFISKRNGTKQEISLEKIIKRI-----------ENAC
LPVNQYVPKLDKNAINPQELASHIMDRLPATISFQE--MDDFLADYAKTKIVDHPDFGKL
AGRFICSNIHKNTKEWNSFSATTQKLRHAIHPGTGKPASVVNDTYYENVMANAEILDAVI
DYKMDYL-FTCFGLRTLEYSYLIKIGSPTDR-------------KKRILVERPQDMIMRV
AVGIHGSD--------------------------IKSVIETYDLMSRHYFTHASPTLFNC
G-------------TVT----PQLSSCFLLGLQDDSIEG-IYDTLKEAAIISKTAGGLGI
HFHDLRAKGSPISSWSGTHPGLMAFLQIFNVSVKKVSQGGDKRRGAAAIYISDWHLDVKD
FIDCRKNAGNEDLRTRDLFPAIWVSDLFMERVK--AGKNWSLMCPHECP-----------
-----------------------------GLSDVHGEEFKALYEKYEAEGKGKEVVKARA
LFDQINSARIETGTPYVCFKDTINRKSNQENVGIIKSSNLCTEIVQYSDSE----ETAVC
NLASIAVNKFVKYSPIPSL----------------------------------------R
PYVDYREMKRVVKIMTRNLDKVIDVNFYAVDKT------RISNMKTRPMGLGVQGLADLF
FKLRIPF--ESEEAALINKRIFETIYYGALEASCEIAKEKGETYELFEGSPLSKGIF-QF
DMGKEN----IKNRD--------------------IYFNSLPIHDWEQLRRDIMKYGVHN
SMFVAPMPTASTAQILGNSESFEPLTS--NMYNRNVLSGSFQVVNEYVIRELIKLGEWNS
VTKQRIMASGGSIQTLPNIPKSTKELFKTVWEINPRTTLDMAIQRGMFVDQAQSLNLFVE
EP--ELSKVRSMTMYAWEKGIKT-LYYLRTKGAARAVQFTVDKNVLQEVKKEAPSPVAAF
SAPVREEEEEKKSSIVVPDPAAAL----LCSINNPGACEMCSS*----------------
------------------------------------------------------------
------------------------------------------------------------
--------------------------
>CoBV
------------------------------------------------------------
------------------------------------------------------------
------------------------------------------------------------
-----------------------MYIIKRNGDKQIL----SYDKI-----------LARL
KAV---CTNLDGEYVFPEKMADLIIKFVAENMTTDE--LDDMIAKMAVSRTTIHYDYETV
SSRIAASNLQSRTKEWKKFSDVTDRLRD-----------VLSKEYVSTVMRNAEILDAAI
VHNRDFK-HTFFGLKTLEYSYLLKN--------------------GTGIIERPQHMHMRV
AVAIHGDK--------------------------MDDVIDTYNLLSNHIITHASPTMFNA
----------------------ELASCFLLGLEGPNIQG-IFSTLSDCAMISSNAGGIGV
HMHNLHAKGK-------DSNGVVNYTSIFNSTARGVNQGANKRKGAIAIYLEVWHGDILD
HINSRIPTGDPHMRTHDLFPALWIPDLFMKRVV--SNGVWSLMCPSKCP-----------
-----------------------------GLSDVYGDEFERLYTHYEKEGEVVSVIRARE
LLELIAAATIATGTPFICFKDAVNRKNNQENLGVIKSSNLCTEIMEYSDEK----NTAVC
NLASVALNSFVKQSDI-------------------------------------------G
LYYDFEALHSVVKKVTKNLNNVIDRNVYPAYETRDRVIGRDSNYSNRPIGIGVQGLADVF
MMLGWTY--YGDDAKLLNLKIFETIYHAALSASSELAKNTGRTYNTYEGSPVSRGKL-QF
DMWRDEGGETQKRLD--------------------LYMNNESIQDWKTLRAHIALHGVRN
SLLIALMPTASTAQILGNTESFEAITS--NCYTRNVLAGNFQVVNKYLMKDLIRLNLWTD
GMSNKIIASGGSVATCTNIPQHIRDRYRTVWEISQTHMIDMSADRGVFVDQSQSLNLCLK
QA--KIGTVTSMIMYGWRKNLKTAVYYLRSTAPVQPNQFTVDRDMLINTNKEHL------
--------------LLQ---------QQQQCSKTEESCVMCSS*----------------
------------------------------------------------------------
------------------------------------------------------------
--------------------------
>AmFV
------------------------------------------------------------
------------------------------------------------------------
------------------------------------------------------------
-------------MSAC----PRL--TKLDGRVVDVNLSRIHDKI-----------RSLS
LLP---GYEL----QHVDTLEVAKRTISTFGATTTE--LDEVAAETAADMAFRHYEYSHL
AARIWCSRLHKLVPS--SFSAATLRMHERG--------VPLDEKYVRFVVRNASQLDELV
RPERDLTSYDYFAVRTLANSYLLTQPLDLTRDETSTDTQYRRHLSFDGLMETPQYLLMRV
AVALSLAELLPKADNTQPETGTQLLSDRLINEMALRVANSTYEALSLKRYTHATPTLFTA
G-------------LKR----QTLASCYLLTISEDSIQG-IFETLSRCAFVSQSSGGVGL
NISNVRASGTPIRSTNGRSGGIIPMIRVFNNVARYVDQGGGKRPGAFTIYLEPWHADIER
FLLLSDKTGTEELIARDIYTAVWCCDLFMRRVE--RDETWSLMCPNLSP-----------
-----------------------------GLVDSWGDEFEKLYLEYERAGRFVRQVPAKK
IWNTMVRMQLETGMPFLLHKDHINARSNQRHRGTIRGSNLCTEITLHTSAQ----EVAVC
NLASISLTPLTRDATREEC--------KLCRTFDQDHLTNDFSI-----YGYRDDCTMCS
GGFNFRELYHITRLVVRNLDRTIDVMHYPLVEA------ERANKLHRPLGIGVQGLANVF
AKLRIPW--NSSKASLLNRRIFETLYRAALHESCDLARVHGMPYLTYALSPAERSGMMQH
DLFTEWANKFVRRNDNEAGVDALKNVYDEKEEGAWLTAVCPEAWSWTELRNQIEEHGLRN
SQRLAPMPTASTAQILGNVESIEPLTT--NFFSRRVRSGEFAVVNQYLVDDLVRLGLWNE
KMQQRIIRARGSVQNIERLPFRLREVYRTVWEMPQRLLVDLCAARQPFVDQSQSLNLYFP
VP--NFKRLTNAHFYGWRNGLKTGMYYLRTRPAADPIQFTVAPECSSRSECEACQA*---
------------------------------------------------------------
------------------------------------------------------------
------------------------------------------------------------
--------------------------
>LdMNPV
------------------------------------------------------------
------------------------------------------------------------
------------------------------------------------------------
------------------------------------------------------------
------------------------------------------------------------
------------------------------------------------------------
-MRRIDN-LQTSGRNVLASRMMRA------------------------GETPAEFC-ARM
ARKLAGGHPTKSE-------------------------LMKSLLESVAL-VPSSAVCAD-
---------------GTD----SSSACHLTVFGRSYAAAVKLEELNRAVAMCVNGTGVGI
GADNLRYQGS-AV-AGELKNNFVEICQYIDGGN---KLSVAERKSRTALFLSLHNINSLI
CLTLRQQNAR---VTPNVFYGLMIPDLFIEAQRRDADASWYFFDGHATLDGA--------
-----------------------------SLNECYGREYEDLYARMVEAKLYLKKMNARR
VLGEIIMCIAENGFPYVVWRDRVNEYNNQKRLGVVQTLNLCTEICQHADSG----ADSMC
TLLTVNAAAYCEDYDRAAVFREIEADLA-AHGMLECM----------PPFGGNELFAHCF
---------ATAYMATFALNV---------------LL--GET-ARREIGVTPTGLFDAV
YIMCGREAAYD-AMPECAAAAAEYIYMGCVLSSIAYSRAHGVVCRNFAKSEFSRGLL-QF
DLRRVA---------------------------------PA--LRWDAIR-PHMMRGMAN
SMLTAQAPTATTSLLTNVTESVQYPMAGAAATTKNSGIGRFAETPFFLLRR--REAA---
--------A---------------AGA--NKFVSIEKQVEVYERTAPFVDQSQSVIISCK
AT---YEDVFRVLRRTFDAKLKTAIYYLMFTTKQKYLDM--SSCD---------------
------------------------------------------------------------
------------------------------------------------------------
------------------------------------------------------------
---------------------ACAQ*
>GbNV
------------------------------------------------------------
------------------------------------------------------------
------------------------------------------------------------
------------------------------------------------------------
------------------------MAYLKLERYFIDNNI----QSKIEKKKHEKYE----
---NIYNQLKNDVKTLQCFRKTVN--IEQ-----------------TKYP-------FLL
TYINNYI-FTGAAIQLLQERYLNK-------------------------GENIQEGFARI
ASYFCDNS-------------------------NVPLWRNIYKCLSATN-ILVSSVIARY
QDTYSSSYATVAGVTRDEDTTTKGKACLLAVMPEKYNED-ALRLMWKLFDYLAKGIGIGL
CIDNVPKYGS-DG-YEYIKGGIHEFLDLLSHVN---GVRITKRESNFAVYISIYRDTLYD
VLNIRQRNKN---KLLNVFPAVKIPNMFMKKVR--NNEAWYLFDVTESQLLD--------
-------------------------------KTKNEKEFEELYETFVSEQKYTNMYESRK
IFKDIIKNILMTGSPYIIFIDNVNKFNNIKHLGKIKTLNLCSEITNYCNED----VISTC
LLLSVNVANFKHQWDLVSSLENILSKEFNVNFKDDD-------FVIELDETSKLCWSYCK
---------IMGFLATVCLNY---------------FL--GSS-KRREIGVSPLGVYDAI
IISKTDQPL------FFCKLISESLYKGCVLASVAWSKKFGIRCKNFENSCFSRGEF-QF
DLRNLT---------------------------------YKNISDWSSLKRDVLLYGMAN
SLLTCQAPTATTSLLADVTPSVTEPHDCCDFICREHSF-RSLSLSYVMKNFFIKNNV---
------EMI---------------NFS--KKLFQLKLSKNLYKVSLPYIDQSQSVILNGN
FS---SLELMEYLIYAYNNDFKTALYYINLKSTGTSMLYDD--TKK----ENE-------
--------------IC-------------------DSC---S------------------
------------------------------------------------------------
------------------------------------------------------------
------------------------L*
