# Supplementary material for: Endoparasitoid lifestyle promotes endogenization and domestication of dsDNA viruses
Source: eLife. 2023 Jun 6;12:e85993. doi: 10.7554/eLife.85993 (PMC10259472; doi:10.7554/eLife.85993)
Supplement: Figure 5—source data 1. [file elife-85993-fig5-data1.zip › Figure 1ΓÇôsource data 1/Cluster164.aa.aln]

>DmNV_mau
------------------------------------------------------------
------------------------------------------------------------
-------------------------------------------MDPTK-IRLP---TLFK
PPIISASL-------------------IQ-----------LPPNMNDLKNNANSKVETIE
QKIPDSKSNL-------NFIQKMKLLTPALPPSP-----LIKPST-AMRNFITNTNNNNN
NNNNNSSNN------------------MMAT-------TTNT--TAT-------------
-TNPIINNTKAIDSMKRCNGFELGLLDKHLPVANIIYMSTYLKEFCIGFCASIIASICLQ
PLDTLRTIQIINKASIFDTLKSIYY----RQGISQFYRTTTINALAFSLTYSIYFPINKY
LKTENPFNIE-GVYLQYFMATIPPTLISLTIVNPLWVIKSIQASSF------DNNCSIVD
SARYIYKVKGICGFYSGLLLGYLCSINGIITFTIYDIMKYQFGTTTILQYIIFSSFAKFF
AYLITFPILSLRIRQQVNQLSCLKNIQLVLTDPIISLYYGLGITLLQTISKLALMMMIYE
NLIKCV*--
>DiNV
------------------------------------------------------------
------------------------------------------------------------
-------------------------------------------MDPTK-IKLP---PVFK
PPIVSAYL-------------------LQ-----------VPSNMNGLKINFNTNAEILE
QKIQYPTSTL-------SLIHKIKTIAPP----S-----LTKPSTNIMKNFVNKTNNN--
--------N------------------MMVT-------TTNMTINNA-------------
-TIPSINNINADDGITRCNKFELGLFDKHLPIANMIFMSTYLKEFCIGFCASIIASICLQ
PLDALRTIQIINKASIFDTLRSMYY----RQGIGQFYRTTTINALAYGTTYGIYFPINEY
LKTSNPFNVE-GVYMKYFMATIPPTLISLTIVNPLWVIKSIQAASF------DNNCSITD
SVRYIYKINGICGFYSGLLFGYLNSINGIITFTIYDIMKYQFGTATILQYIIYSSIAKTC
AYLTTFPILSLRIRQQANQLSFLTNIRSALNDPIIVLYYGLGVTLLQNIPKLALTMTLYE
NIVKCV*--
>DmNV_kal
------------------------------------------------------------
------------------------------------------------------------
-------------------------------------------MAPTIPINLPSSSIILR
PPILTTLS-------------------ASS--STAALTQYLMPDIKNINLGSTMILKTSA
QRLVTINSTT----PMSTTLTPKLLLSPPVMPSA-----LPSSSLSTSSSLSSSALAENN
------------------------------------------------------------
----NGDDNVGTRILSLCKKFDAKVLDRQLPMANIIYKSTYIQEFCIGLFASVVASLFLQ
PLDTIRTNQIINKTPFLDTIRSIYS----RQGIGQFYKTTKINALAFGLTYGIYFPINRY
LKNENPFKID-SVFAQFLIATIPPTMISLTLVNPLWVMKSVQSASF------KNDWTIIE
SAKHIYKTKGIKGYYAGLIFGYLNCIHDIITFTLYDILKNHFNANTEIQCSIFIGLAKTL
AYLITFPLLALRVRQQVNQLSVIDNIYAIFEDSFQTLYYGFGITLLQDIPKIAIMIALYE
KSVKYIIK*
>DmNV_esp
MRILYNFLFGHNSNNIFNQTLNTNNTESIENISESKEKVNILSSPPPPPPPSSSSSSSSS
LSSELVTTDITSTSSTTTTTNTTLLPTIDASTKILQSTINTKNINPITMRQPILLSSPLQ
LSSSSASSLSSLSSQPVQLQQEQPPQQQYQHTEELLQQLTPSILSPTKQAIIPQIS---T
DEIISTVKNIPSSSTTTTTIDSSTSKNIQSKLAAFIFPQYHLNNMQKIKKDQTHMLPPSP
LMIQQQAPPFNIIKTLSNTYLRTRFTNNDVSTTSTTTASTTKMILDTMMTTTTTAMAKNT
HNNSTNINNLNTKTNFNTTSISNITNSILSSSSSSSLLTKNIHIPTSKTQMLSNILSSST
TTTTSPTNKLFTSPCIRSKSLMTPPIDNNDNIIHVWYKSTYFNEFIAGFLSSMIATIILQ
PLDSIKMNQIARKNGIISTIKTIYN----THGITQFYRALPINCMAYSITYGIYFPINKY
IKDENPLNIQ-SKYLQFLMATIPPTMISLTFTNPLWVIKSIQSQAT------EPKQTIYG
TIKYIYKHNGLVGFQRGLLFGYLNSINGVLTFTMYDILKDLFKANTSFEYATYSAIAKTF
AYFISFPIYALRIRQQVNQKSIAWNIKTAIHDPFKSIYFGLSLTLLQMVPKTAILLVLYE
MIIKCSR*-
>OrNV
------------------------------------------------------------
------------------------------------------------------------
------------------------------------------------------------
------------------------------------------------------------
------------------------------------------------------------
------------------------------------------------------------
-----------------------------------MSSSPIHIELFAGLTSSATSSLIFH
PFDTIRINQINKKWPISTTVKYLLGDARPRTVFRSLYNAMPVNCLAYSATYGIYFSVNRH
FKNENYFGCS-HPYMLYATSSIPATLCSMSVTNPLWTIKSVQMSSC------ESAFR---
VMSKIYKTSGLCGFQKGLLFGYLNGMNGVITFTLYDICKDLFNAQTSVDYLVCSGLSKTC
AYFITFPIFALRIKHQITQDTLTN-VFLKQVSAPRTLYYGLSMTLVQMVPRTCVMIVLYE
KFKNLYTH*
>MdSGHV
------------------------------------------------------------
------------------------------------------------------------
------------------------------------------------------------
------------------------------------------------------------
------------------------------------------------------------
------------------------------------------------------------
----------------------------------------MDKNLVAGFLSSTFTTLLLH
PLDVLRINQIANNTKLMPTARDIVR-------NCSMYRALPISLLAYVTSYSIYFPLNDY
LKRHTPWQGDINKYAMFTFATIPPSFIGMTICNPLWTIKAHQINTAATLDNQPTHGSLIR
SMRSIYETSGYRGFYKGLLFGYVNSMNGIISFALYDIFKDAAAVDTSMGYLWCSLASKTI
ATVVCFPIFAMRIRQQVDQMSLCETLTSL---TRRPLYSGIVATLAQQLPKHSILLVTFE
AIKKII*--
