# Supplementary material for: Endoparasitoid lifestyle promotes endogenization and domestication of dsDNA viruses
Source: eLife. 2023 Jun 6;12:e85993. doi: 10.7554/eLife.85993 (PMC10259472; doi:10.7554/eLife.85993)
Supplement: Figure 5—source data 1. [file elife-85993-fig5-data1.zip › Figure 1ΓÇôsource data 1/Cluster555.aa.aln]

>AcMNPV
----MCSTKKPIKLDLCASVKLTPFK-----PMRPPKPMQCWIHPRRA-NCKVTRPRNNY
SDPDNENDMLHMTVLNSVFLN-EHAKLYYRHLLRNDQAEARK--TILNADSVYECM-LIR
PIRTEHFRSVDEAGEHNMSVLKIIIDAVIKYIGKL--------------ADDEYILIADR
MYVDLIYSEFRAII-LPQSAYIIKGDYAESDSESGQSVDVCNELEYPWKLITANNCIVST
DESRQSQYIYRTFLLYNTVLTAILKQNNPFDVIAENTSISIIVRNLGSCPN-----NKDR
VKCCDLNYG-GV--PPGHVMCPPREITKKFFHYAKWVRNPNKYKRYSELIARQSETGGGS
ASLRENVNNQLHARDVSQLHLLDWENFMGEFSSYFGLHAHNV*---
>CpV
----MN------CAELVTALSIAVYQ-----PVHV-ARKQCRLHPNRT-NCALLQTKG--
---LNRIYCEHITTLDARYCS-TNGDPYYEWLTLNDNNERTR----LKNGYSVECSVKYT
MENEEELRSLEEAGEYDVQIVKKVLRFVYEYLNSDRGALNGHAKDDIVHEDAKVYLLFKE
MYVQCLYSHLQCII-LPQEMYCLYKEGEEPALNSLM----------------YFRTYPEY
EDSVASQHIYKAFLVYNTVLTMMLSEKNPFNDKSR--AVSKVIESVGTCNGGMEGGKRSR
IKVCELKFG-TSSPPANHVMCPPKEMVKLIYRYAKWHLKPKNYSRYYTMLIEDTPK----
----------------RQEQLREWAIFINGFKTHFFPTP*------
>NeseNPV
--------------------MNKIYK-----PTLKIQLPKCSLHVHRK-DCALKKTTN--
------HQYLHLTMIPEFNLYDSKNELFLKCLTPETEIIR-Y--VKQTDTTILAYT---N
DTDFHRYKSLEEAGESNMHVLYNIKQQLTDITSNL-------------LKKDRLVVMKKR
LFIDIFYNAVGTIHVLPQDVLVYEPLQTTDKL-------------------FVTNGYIKT
RYTYANISIYYSLLIINTLLTLCLKEQNPITDANK--SYANILRIVGKCPH-----NNNN
LGMCKRNFA-NHVFKNNHLFDIPLKLLKQFLVFQKLILSPNRPDSYIYRFTIKLLK----
----NNVLY-----NVESEILNDHMMFIERVFDYFEHPHIVQN*--
>NeleNV
--------------------MNKIYK-----PTLGIPLPKCTIHPQRK-DCALRKNKN--
-----QRSYIHLTKIENINLYDSRNELFMRYLIPQIEIIR-Y--VKFDNVILLAYT---K
AISLDGYKGIDSAGECNIHVLSNVKDKLSDITSEL-------------LKHDVIVIQKKR
YFFDLLYNTNGSIILLPQDILAYEPVSKIDEV-------------------YVINGYSNT
KNIHTNISIYYSLLIINTIMTMCLNEKNPLSDAGK--SYAKIVRIVKPCPF-----NKNN
LGMCTRNFA-NHEFKNNHLFDMPLKLLKQFLVFQKIVLTPNRPDSYLFRFTVDKIK----
----NNIQY-----NTFAEQLNIHVSYIENIFHYFDNIQTVQINQ*
>LdMNPV
----MSSIRSVLSGNACVSERSFFFK-----TLSTP-KTQCHYHPLRA-NCRAIKLSDDI
TD---DVYYYHETTLGLLYLN-YDRRPFYSCLMRTGPEPR-G--FHINATNLLAYVHLKK
LDADEEFFGIDEAGERQLGVVATVIKGVLEALAG---------------CDHLYVLMIDE
LQVDLVYSALRAVV-LPQRMVVVEQHETAPRL------QAV-----------SVFSVPLT
TDSQNSQFIYRLFLVYNTVLTLMLKQRNPFNDLNK--NISVIFRNLGRCPE-----NKDR
VKCCDLNYG-GN--APGHIMCPPREMVKRVFHYAKWARSPNNYKRYFELLVKPPTPPR--
----RFVENNTAKEVDRDLIVVDWYNFMEDFYRYFNIQQ*------
>CuniNPV
MELDTLTSRSVKCLTLLPNVTLAAVHRTKSQAGREGRRNPCPVHVDTKIKCKIFI-K---
-----NYSQTHVTELSMGYLNS-NMVHHYVALMGMCRENRGTVDACLYASNKINCVLR--
-FDLDLFRSSFGGRVINIGHVYDELDRIYR-------------------TLDRQILISPN
SALELYVSAES-AVLAPQDLLIIHPFVED--------------LEYP----LVSRGYPLD
DEVIVNYRYYRAVLIAITLVTCLIGNSDLLS---TTMAASKIIHSVGICPY-----YPDH
MAVCKLTNRVTGTVMDRHIFCIPIEQFKRSFLYRKTVIKRDGEDKAVDIKSLKSMT----
-------QNIRGKRNPS---PELWNVFTKNIEELFVRYDNAV*---
