# Supplementary material for: Endoparasitoid lifestyle promotes endogenization and domestication of dsDNA viruses
Source: eLife. 2023 Jun 6;12:e85993. doi: 10.7554/eLife.85993 (PMC10259472; doi:10.7554/eLife.85993)
Supplement: Figure 5—source data 1. [file elife-85993-fig5-data1.zip › Figure 1ΓÇôsource data 1/Cluster279.aa.aln]

>HzNV-2
------------------------MAGVRSLFTVPSNC----TTDLAR---SGVSKSFNI
LIEGNIACGKSALLNHFKNL---DSF-TAIEEPLHQWTNFK--GYNLLHGMGLDPVKWFA
AFQTYICTTMFEAHTRPV------RTPFKIMERSLLSVQNCFIDAFASSIMAKSDPTDAD
SMALLNADVLKSLCEVL----IDSVRIDLIVYMRTDPSVAMERTIRRGRMEESHIELPYL
EKLHELHEDWLIHGKKPIPAPVLVVDANSESIKGTIRIIEGFVKSYSSQEYAKDTAQEYA
RFARDARDVYAKICREDRESV*
>HzNV-1
------------------------MAGVRSLFTVPSNC----TTDLAR---SGVSKSFNI
LIEGNIACGKSALLNHFKNL---DSF-TAIEEPLHQWTNFK--GYNLLHGMGLDPVKWFA
AFQTYICTTMFEAHTRPV------RTPFKIMERSLLSVQNCFIEAVASSIMDKSDPTDAD
SMALLNADVLKSLCEVL----IDSVRIDLIVYMRTDPSVAMERTIRRGRMEESHIELPYL
EKLHELHEDWLIHGKKPIPAPVLVVDANSESIKGTIRIIEGFVKSYSSQEYAKDTAQEYA
RFARDARDVYAKICSEDREFV*
>DiNV
-----------------------------------------------MEGFNNKREFKTI
LIEGNISSGKTTFLNYLKRY---DDMAFIIPEPIDKWCDFN--GCNLLNEMYNDVQTWGP
SFQSYVLLTMISSHIIET------EKPYKIMERSCHSAMNCFAKNMMVQQLMD--PG---
-----MYNVLKEWYDFI--NWNMDLSFDKIVYIRTSPTVIYNRMIRRGRKEEENVTLEYL
TQIHEMYEDWLFGINAIYK--------------DKILVLNGDLDESE-------IGPEYL
RIEDAIFQQ*------------
>DmNV_mau
----------------------------------------------MVGVFKHGRTFKTI
LIEGNISSGKTTFLNYLKRY---DDVACIIPEPIDKWSNMN--GCNLLNEMYNNVTMWGP
SFQSYVLLTMVSSHIAET------TKSYKFMERSCHSAMNCFAKNMLLQELMD--PG---
-----MYSVLEKWYDFL--TSTMDLSFNKIVYIRTSPTVIYDRMVRRGRKEEANVTLEYL
TQIHKMYEDWLFGINSLYHK-------------DDILVLNGDLDEYE-------IGPEYL
RTENFIFNDN*-----------
>DmNV_kal
MSTTPPPPPSPSTLSPVSSSQLSCQSSQMSLMMSPLSSEPFGLAPLLKEHF-SRKLPYTI
VVEGNISSGKSTFLKYLEKY---EDTMVLIPEPIEKWRNVN--GENLLENMYNDAAAWGP
SFQSYVLFTMIQSHLLDT------NGVCKVMERSCHSSFHCFTKYLYDRKFIE--PA---
-----KYSILKTWYDFN--NSIFNLDVHLTIYIRTSPEVIYERMCKRGRSEEVNVTLEQL
TRMHNIYENWLLGPNSLFK--------------GRIILLNGDLDMDE-------IQNEYT
RIECIINDIFSKIKETM*----
>PoFV
-------------------------------MF----------TYLKCDCQKPSTIPYII
SIEGNIGAGKTSMMEYFKKF----KNVQLSMEPLETYQNVGNGNANLLQMFYTNPARWAF
AFHMFVYKQLLQNQLILMN---NSITPIKIMDRTILTVGNVFIEAALANG----------
QLLPVEYDIFKEWYQIT--SWQIN-QPNLIIYLQTTPEIAFERIQRRNRPEEKAITLDYI
KQIHDLHENWLIAKKYDNGPIILTLDA--------------NLSKEE-------IQQNYE
ASTPAPT---------MK----
>MdSGHV
-------------------------------------------------------MSLLI
FIEGNIGAGKTTLLRKLKTIYDNTKG-LVLTEPVANWPSLK--------LFYEDKRKYAY
QLQCEVLESFHDR---EV---NCPTRQFYILERSLRSAFDVFGYLNCTED----------
ER-----ALLREKVSRMGRENNFSFQRSVYIYVRTPADKCHRNIGIRDKAVDSLIDIDYL
RLLEKRHDEVFMGPDSTTI------------------VLDGTKNSED-------------
-LARDAFDTIEKLLATQRID*-
>LbFV
-------------------------------------------------------MIKFL
EIVGNIGSGKTTLFNNLKKKYKNNKNVLFIEEPVEEWLNFQ--NVNLLFLLYNNPKDFSA
YFQYYATIDIFKNINTLLNNNNNNDDKLIIMDGSIDASRYLY------------------
--------------LFK--KTIN*------------------------------------
------------------------------------------------------------
----------------------
