# Supplementary material for: Endoparasitoid lifestyle promotes endogenization and domestication of dsDNA viruses
Source: eLife. 2023 Jun 6;12:e85993. doi: 10.7554/eLife.85993 (PMC10259472; doi:10.7554/eLife.85993)
Supplement: Figure 5—source data 1. [file elife-85993-fig5-data1.zip › Figure 1ΓÇôsource data 1/Cluster428.aa.aln]

>DmNV_mau
MVIISIIIFHYTGLFAMKMTTPRSNVLHREIHYCVILENRPSSGFTFNDPTYPLIFTHNT
EELKISRR----------------------------------------------------
--------------------------------TSS-----ERLNIFNSRVYSDVGLYTIW
KIPRTKENTIDLINVEIALQTTNETKARANSLKNN-----NNKIITIDSIVAKLLRYKVV
YFINLPN-DYYIIFQRIHHEFRNQIG*---------------
>DiNV
MVVISIIIFHYTGLFVVKMTSPRSNVVSREIHYCVILENRPSSGFTFNDPTYPLIFTHST
GELKISRH----------------------------------------------------
--------------------------------KNM-----GQPNIFNSSVYSVLGKYTIW
KISQTKENTIDLSNVRIIQQISNNIEERANILKNG-----NNKILTIDSIVTKLLRYKVV
YFVNLPS-DYYITFQRIHHEFLNQNR*---------------
>DmNV_kal
MVVATVVIFHYTSFFAMKMATPRSDVFEGQIHFCVILEKTPSSGFTFSDPTFPLIFTHNT
DNLKISRL----------------------------------------------------
--------------------------------TKTNEKRDECIDISNARIYSKLGTYTIW
EILQTKERTIDFANTNVVESKTEYIERPAKRLKTTKDSFVNIKSITIDSIVSKILCYKVV
YFVNLPA-DYYTIFQRINHEFQQKFDCRSLDTRMSGSQQVD*
>OrNV
---------------------MKVA--EPVLHICVLKESSPTTNFLTPPSSWPILYSHST
TTYKIAT-----------------------------------------------------
--------------------------------------VGYRPDIPNVSEYSTLTGFTVW
EVDYIPERIINFETHNIYSDQ-------------------F-WTITIPSIIELIRKYKIV
YFENFPF-EYFGIFEKINNEYRKKLGS*--------------
>DmNV_tom
----------------MDMTFPRSK--PIGIHVCVLKESQPSSNFLTPPTRWPLLFTHST
EIFKIAQK----------------------------------------------------
--------------------------------------TGETPNINNVSKCSVLSETTIW
QVDELPERTFDFKQHCPSDDA-------------------VFCNSLINSIVDLIQKYKVV
YFINLPF-HYFGIFERINHVFHERFGDLGHQ*----------
>DmNV_esp
----------------MEMTYPGSSLFVGDFHVCVIYESTMSSGFLFNESTYPLLITHNT
TPFRFCTKNVLMKNNVIDNVYTKNNETLKNQKRNNRQHSCEDTTTYNINNNENIIDNTNN
LNNSNNNSSTRKTTSIKRSTVIGDDNNTIIDQTTQNINIDEYPNIINIRLYSKLLKYSIW
EIPKTDERTVDLKYFQSNTNKKY---SDNRFEKTQIHTNNNCQFHTIDSIVTLLLRYKVL
YFINLPSLDYYTIFKDINHEFRTRSTKWSSITA*--------
