# Supplementary material for: Endoparasitoid lifestyle promotes endogenization and domestication of dsDNA viruses
Source: eLife. 2023 Jun 6;12:e85993. doi: 10.7554/eLife.85993 (PMC10259472; doi:10.7554/eLife.85993)
Supplement: Figure 5—source data 1. [file elife-85993-fig5-data1.zip › Figure 1ΓÇôsource data 1/Cluster379.aa.aln]

>AcMNPV
--------------------------------------------------MCAYRLQYSL
RFN-IYD----RFENVCFEAQLLQDEIDSLCFLFSKYFNQSLIVDSKGLTFFTEFNKCIV
SIKSSFENQANN-TDNIHNVKNIFSIFL-RDEFIKQVPHFRTIMQYLQKYYNPTPAPDVD
AI--MCQSCKP-----------ANKIQCFECKCKYLASSLSTLDAGLQNGWDIFLRPMFG
MPLMLYVLLRTDYKN-ESDIINENNLITQI----FVQFFYNLICDKAYSLYTKRDMC---
------VPFVKECKKATVGLRQEDHERVLSILSAQCNGCSTVANGDRLLLPFKNFMIEMG
RNTK--MKKVNKIASTVLIGFYLRHYLESLPNKA---------------YPVAELELRNV
CRFIMS-KYSDENINLLIHKLKLIKIDICNVLMTEMIVPETFIRHIITKYQLDNEISLLI
ELNHDCFNK*--
>NeleNV
----------------------------------------------------MVRFSIPL
HFRSG---KTDISQRVDVVIDMSAKEISDAVQCIGRFYGSKNI-EYDSIPLATKINDMLS
YIEHTVSTINKSGALATFDLKEILSNLSSFSHFAHYTPML---KQILQHIVTDVDQPNVE
YIVMRCQKCMTFVKQRFGQSIQRIKNDCMQCQIVFIQENFMSLVNVIEHGWGHFAFAIHV
KIILIYIICHS----VDQDINDTDSLMRKLIFHWILCTLKNILNDVSSLQFWDHNSKKMS
KYMSKFTKALESCKINMN-------PKMFLQFANSK--S-----THPASIALKQSMVDIC
GNF-KKRSNFDDLANLLFCGLFLRLMLESWKNSQKVNMD----------CK--EIE---I
CLFLHRLNLAHDKQTTVCSELRQIREFLSEEWSKNYLLDERSFTDFILRNQITEIFTHVL
HKK*--------
>NeseNPV
----------------------------------------------------MVLLKLPL
KFSNVETNQQNVHQYVEFEVDLSKKDILNVCQTIGRFYGANNI-EYDSISLTSKIKDMLA
FIENNITQMEDSKKFGQLNLKDLLHNLTSLSHFAHYTPIL---RQILKDIVIDNDCPNIE
YIAMNCSKCRKFIKQRSGDNIQRIGLGCETCQIVYIQENFNILVNVMENGWGHFAFALHA
MIISLFVIFHA----VNQDINDDQSLMRKLVFHWILSICKNILSDVTSVKYWNTNCKKIS
KYMTKFGKVLETCKLNCN-------PKMFVQFTNTK--C-----AHPVAGVLKQSIIDIC
GRNNTKRQNFDELANLLFSGFFLRLLLESWKIVHKANYD----------CK--DME---I
YLFMCKLNITEAKRNKLCNELNEIRNFLIEQSSTNFLLEEKALSNFLLKNHITEIFTCLI
GVKDNNNVRLV*
>LdMNPV
-----------------------------------------------MDPAQELCVEYSL
QFKKNAD----DVKNVMFEARLTVSEIDSLAFLFSKFYDQNKHVHVKGLTFFNEFNKCID
HVKQNFDAKQQ-----SDDIKQIFSIFL-KHEFMTQVPHFKKITQYLQKYYKPSPSPCVP
EIAARCQTCS------------AGRLQCLTCKSRYVSSAVAKFSSTLHDGWDIFLRPMFG
LPLFLYVCLKTRFDA--GGVFNADDLITDA----FARFLFNLLSDKSADFV-QRRAV---
------APLVEECRRAVVNLSVRELELLLCTLRN-KNTC-----ETILFAPFKQFITKLA
LKTKIKHAKISKIASVVFTGFFLRVYLDGAEHKIAQASGADVFFSGDGTLTPFEVEVRNV
CRFVLP-QYTDEQLSAFVAKLARIRDDLA---VECYIVTEKQIRQLVTKHNLDEDFAVLI
NQNV*-------
>CpV
MFGYRIDSVAYNGGVWFVVGGFNVIRQTVSICLTQTHWIIYKVWRTTMDNSTHTTVDYNL
KFFKLCETRGFDTTHVTFTCSLTAYEIDTLTFLLAEYFNQQHLFKFDKLTFFNQYKYVID
VIKRDYEQKT----DSEAEVKQIFRLFI-DNDFIGQVPSFQVIMKSVQPYYKPIEGVCVE
----FCEECAP-----------KHKLECIRCRATYMSEALSLLDSSLQEGWDIFFRPMLG
LPLLFFALFKTNMSEVDQEVFNVDSIVTNT----LLQFFYNLLADKATPQYWNFKKC---
------NPLIESCREYILGVQNI--EYLLVNLNNS-------TYNTKMYTPLRQFMEKN-
----FSAKQIGKLIHKIFNGFYLRVFLEAKKRNDERVVN--KGAKGVIVCNPADLELRNV
CRVLFR-EYGEEEFEAMIEKLGAIKGQLFAEITSNFVIPKQCVVRLFNKYNLKNDVGRLM
QKSVRLGVI*--
