# Supplementary material for: Endoparasitoid lifestyle promotes endogenization and domestication of dsDNA viruses
Source: eLife. 2023 Jun 6;12:e85993. doi: 10.7554/eLife.85993 (PMC10259472; doi:10.7554/eLife.85993)
Supplement: Figure 5—source data 1. [file elife-85993-fig5-data1.zip › Figure 1ΓÇôsource data 1/Cluster367.aa.aln]

>DiNV
------------------------------------------------------------
------------------------------------------MDPGMKND----------
----------------------------MEPGTGVKT-----------------------
--------------TSYNVKNDDSTSNENIKVSD----------TEQ-------------
-------PKIL----EINTNDN-ANDANNNSVD--------------VSHENVKTVES--
VVSTNVVG-NETAVIAEKDKNVAETNN------------------------HVYANVKI-
-----VVKPDIIFDT----------NDKN---DKN-----EAYTMCVDHSDDEDGTPDDD
DDHNQHHH-DDEDDDDDDDCGSSNNG-RPTSN----QVISKDLRVEDFVFVEERTL----
-VNDT---HQN--------------PN--NM-DTSQTNKPTTEDVIINPIDIVRTENQRL
SQTMVNN----------------GLT-------MFTAPLTAP------------------
---------------------PPTSSSSSNSITS---------IHSQNIQNSTNGNINME
SRK-------RKAPTMSISLLQFVHLLFEIRAEMIINVETRKISFNRSISSYVENC----
-----------------SAT--KYLKFDDIS--------------KNSGTE-THTEQFNS
KVYNCVINKLFIWFESQNATFLFPKEMLRYFLSTYLGFIKPSDFIDTNSIQKVDKRGKNI
AQLMNGGILYEYAKGFDIFISSMSRSDLGDIQALKFIVEKRINIPSDTYELALNIKF-SP
-KPHTQDSEYKHRPDYSQIMITNNKQMF-VLITKNIVMIYDGNIFVAPTT---NTEREFT
VSMRENSKLGDTDYILLDIMFA--VKIRVIDVLQCNINGNTKLPELYSERLDFIQKMVPD
LRLATISPQK-----LSNDCSYIHKPNSGFG-PSYIYYKSNLTAAAVGVVDKNVILAFHD
RNEKTLVIKTKVSISGPVSYMIAIMPTVAQS-----------------------------
-------DGPTILLDDIPTRIVG--DI----KDARIFKNVIPIELK----DLNRLSIYSV
R--PISDVADYKPNAVRKESAILD-DIHKQINLNPDLLTQILMKIATAPNMTLNDESRNI
IRNILDPKFDISFDGYNNLT*-------------
>DmNV_mau
------------------------------------------------------------
----------------------------------------MGVNPKVEADPIVDSKTTSD
GDSKND----DNLTNTPST--------VAVTDTGIIN-----------------------
--------------TTTIINNNDANSNATTNVAD----------IEKTI---------TE
TVITATTPETI-VVTPIATNVLVTNNTTKDSVAINSE---KSTVNAKVDNENITIFELSN
TAATTTNN-NIDHETDIKGVDVVKTDN------------------------HVYANVEI-
-----VVKPDIIFDD----------NDDDKNNKDG-----GAYTICPDHSDDEDGTPDDD
DDHNNHHQHDDDEDDDDEDCGSSNNE-SAPSTIIASQNNSKDLCVEDFVFVDENVK----
-GDNFPNQVDT--------------SN--NV-NVPQIIKSTTADVNIRPIDVVRSENQRL
SQTMVKN----------------GVT-------SMLAATMTQ------------------
---------------------SSTLSSPHGALMN---------V-ASSTPNAINGNTTME
SRK-------RKAPTMSISLLQFIQLLFEIRTEMIIDVKTRKISFKRSIGSYVENF----
-----------------SAA--KYLKFDKTN--------------KNLDAE-NHTEQFNA
KVYNCVINKLFIWFESQNATFLFPKEMLRYFLSTYIDFIKPVDFIDTNSIQKVDKRGKSI
AQLMNGGILYEYAKGFDIFISSMSRSDIGDIQALKFIVEKSINIPSDAYELILNIKF-TP
-KPHTQDLEYKHRENYSQIMITNNKQMF-VLITKNIVMIYDGNMFIAPTT---NTEREFT
VSMRENSKLGDTDYILLDIMFA--VKIRVIDVLQCNINGKTELPELYSERLEFIQRMVPN
LRLATISQQK-----LTNDCSYIHKPNSGFG-PSYIYYKSNLTAAAIGVVDKNVILAFHD
RNEKTLVVKTKVSISGPVSYMIAIMPVFSTS-----------------------------
-------DTPTILLDDIPMRIIG--DI----KDARIFKRVIPIELK----DFNRLSIYSA
R--PISDIADYKPNVVRKESAILD-DMQKQLIQNPHLLAQLLMNFAAT-HVMIPEESRNI
INNILDPKFDITFDGYNNLT*-------------
>DmNV_kal
MEGAKSEGQSVNTTTINNNNNNNVDSVTITTNVEKMKNEKMVETGSENSLHIKAPVEPEV
IIREPPNEPISAPVAAVSSSVAIDDNDNDENGGNIINGNDIGEDDHSEDDEPTGIDDDED
EDDDEDDVDGNNVMLLTKNIMVAVAAAITAPSTNVVTDATPPTPPITTTTNADTIVVATT
TTTTTTTNSETSSNITTIESNDDNIDGSNLKICANVTSNDPITATTTAVTTTAIVSLDTD
TTITTTTPPTTTTNTETTTTGNIT---DTASINISSI---V------------TPVDVTN
TTTA----------TTTTNTDIATTNT------------------------ITTGTDDIV
IITDTITTPDVINIKAISNNVVSVANTQTDNIKSNDIATKTTSTINVDNNTTM--TNS--
---------KESTHNFDNNCNGVTRNDNIDITDNNIKQNDENESIMDFTFTETPID----
-NRNSLKKTNNSRRHTVGSEQLETRPSVINLNPTENLQARSTLNLITNPADIIRQDNRKL
TQAMATT----------------GLV-------FNDGFTMMKP---APETNIPSSPESSS
RSPSPLIPLAVVDVVMSEPSPPPSSSTPIQQATMLQTNPNNGNTINTNVNNISNNIMSLD
SRK-------RKAPTISINLMQFVHLLYEIYDEMIFDNATKQMSFKRPISTYVDNC----
-----------------SSA--KYLKFDENS--------------TSVGIPPNSSDNFKS
KVYNCIMNKLFVWFENQNATFIFPKELLRYFLATHIKFIKPSDFIETNAIPKADKRGKTV
AQLLNGSILYEYAKGFDIFVSSMARSDIGDIQALKFIIQKKITIPSNMYEQSLNIKF-TP
-KPHIQDIECTHREDYSQIMITNNKQMF-VLITKNIVMIYDGTIFVAPTT---NTEREFT
TKLREESKLNEGDYMLLDIMFA--VKIRVIDVLQCSLNGKTTLPESYTSRLQLIQRILPG
IRLATITTQQR---TNNNDCSYIHKPNVGFG-PSYIYHKSNLTTAAIGILDKNVILALHD
RNDKSLVVKYKVSISGSASYLLAIMPTIAVSIPNNNSE-------------PQEEQLQSQ
QTSQPQGPSLTILMDDIPIRIVG--DL----KDVRLFEKIIPIELK----DCNRLGLYSN
R--PISDVSEYKTNTVRKESAILD-DITKQINLNPDLLSQILMKAAVA-SVTLNDEAKAI
IRNILDPKFDISFNGYNNMS*-------------
>DmNV_esp
------------------------------------------------------------
------------------------------------------------------------
--------------------------------------MEDPTTTMTTTTEKTNILNDEI
TAK----NS--TDDTKLNELNNDKNITLNSNLNADVGKNSEMDTQ-STL-TSELK-SKDE
PIISSVSK-------PIEDATTIIEKSLDDELKKTSDVSKKTNIDDSERNEEIKIIDKPD
DIKKNDESKTIEDIKKNDESDMLKINEESLEKIQPLSEETIPSVDNKQKITPTIGNAET-
----TIMKLDGIEQSDLNNMIFSMEK-NDKNEK----------------IDDLE-SNADD
DDQNSDH------------------GDDIDGGFNTHLDIDDDVDEQEYTLIDENMPKTTI
DVSNDMKIIDS------------------------KMD-------ETSTFDTIRADQEQL
NRMLNGE----------------QN------------KTTTST---AS--------TSTF
QSQISTIP---TSVSIS----------------------------SPSSPPIATNSSLEG
SRK-------RKIATISVTLQQFVTIVYDIYEEMIFDNTTKEMRFKQLIENYINNA----
-----------------ITP-SKQMKLVENTMAHKTSTANVSGNTYVSKMTGPNADDFKK
KVYNCIINKVFMWFEAQNASILFPKELLKYFLATYSEFINPSDFIETNLIPKADKRGKTA
VQLVNGCILYEYAKGFDTFVSSMARSDTSDIQALKFIVQKEIKISRKLYDLILNINF-TQ
-TPHIQDMKYTQRENYSQIMITNNKQMF-VLITKDIVMIYDGVQFVSPTS---NTEREFS
ITMRQNSKLKNNDYLLLDIMYA--IKIKVIDVLQFRIGNQTELPNAYADRLKMLGSIIPN
IRLVTISQQT-----LNTDCSYINKPNHGFG-PSYIYHKSNLTAAAVGIIGKNVVLAFTH
--DDHLIVKTKMSIVGAVSYLLAIMPTTTTTSTISTTSTSSSSVSNNMATTTNNASISGT
NNTSAQQSAPTILLGDKLVKIVG--DL----KDVRIFKRVIPIELK----DCNRLGLLSS
C--PISNNNEYKPNTLRKDTVASD-TLLKMVAANPEALEPFLLNVGRS-GIVITDNVRNL
LLNILQPKIDISFNGYNNLN*-------------
>OrNV
------------------------------------------------------------
------------------------------------------------------------
------------------------------------------------------------
------------------------------------------------------------
------------------------------------------------------------
------------------------------------------------------------
----------------------------------------MDSVIVLEQSDMV-------
----------------SKESGLV----------------SENSAVSEKILEESGLV----
-SE------NS----SVSEKMLEE-AGLIPE----NL--STTNSVSSD----PPMDDQQL
HDMLEDPKVESELPQQTPASDNDEVAFD-DASIHFENQSSDEP---SPQQPAPTSPVS--
----------EVSNMID----------------E-----FQTKVDNALNPHIAQPSSSSP
NKK-------RKLTTPSISLLSFINILRDILNDMTFDKLSKEMRFKRNIRAYIDEN----
-----------------IEPTIKRMKLNAST--------------TFGANISTYSPDFQQ
RVVNCILNKIFSQLESQNMQFLFPKEMLKFFLATYKKFITPNDFINTNAIIKSERRSKNS
GPLNNGAILNEYVKGFDTFSASMSRSDHDDIKALKFIVENKLSIPYTMYNIINNISF-DP
-PSYVTDSKIEYRQDYAQILIANSKHLY-VLITSDILLYYDGNQFVIPPS---NIEREFT
IHMKQSPMLKNGDYVLLEVLSA--TKVKIVDILQYRIGSDTKLPSKYTERLAFIQKILPH
ATTVSITPQQVGGNANGLDYSYIQKPNDGFN-PAYIYHKSNLIAAAVGVIDKTAVLAFQE
-NDSTLVIKSKVSICGPVTGCISVMAYKSRD-----------------------------
---GAELECPKIMMGGVEYKIIG--DV----NGVQLFEQAIAVELK----DGNRLGCLST
N--SVSKAFEYKPVTVKKETATLMKDIERRLEN--EDFVMDLLKSLTNAPIMMNEDTKNM
LKKWLSPEISVSFDGYKMLDS*------------
>DmNV_tom
------------------------------------------------------------
------------------------------------------------------------
------------------------------------------------------------
------------------------------------------------------------
------------------------------------------------------------
------------------------------------------------------------
------------------------------------------------------------
------------------------------------------------------------
------------------------------------------------------------
--MSTEPTIVNDVPEMV----N---------DFVFEGAIADAS----P--EIAETPTF--
----------ELSEMIE----------------R-----EKAKTMELLN-----PTPAVS
RKR-------KVTSVPTVPLLSFINIVQDIYNEMSYDRVAKKMQCKRNIKAYVDEN----
-----------------VDAEAKRLRNNDS---------------IVKTDVASYPIEFKQ
KAYNRVVNTVIGYLESCSMQCLFPKEALKFFLATYSQFITPNDFVNTNAVVKTERRSKNT
TTLGSGAILQEYTKGFDIFISSMTRSDHNDIRALKFIVENKISIPHEIYEIASVVNF-TS
-PMYNVDQKSENRPNYTQIVMSNAKHVY-LLITADILLCFDGNQFVTPPT---NIEREFT
MHVRKTLLKNPDEYVLLEVVFA--TKSRIIDILQCNVAGDREIPTKYSDRLEMIQRILPN
AASMMLKPSS-NSQLSGLDVSYIQKPNVGFE-PCYIYHKSHLIAAAVGISEKTVALAFLE
-DNSSLVVKSKVSISGPITCCISSMAMSTS------------------------------
-------NEPTILVKDKEYKIVG--DL----NGVSLFKSAIFVELR----DGNRLGSLSN
L--MISKSSEYKPIVVRRETSTLMKDIDMRINNGDNEFVLSVLKTISHAPFTMTDELRTV
VRQLIEPNTSISFDDYNNMK*-------------
>Fopius_arisanus
------------------------------------------------------------
------------------------------------------------------------
------------------------------------------------------------
------------------------------------------------------------
------------------------------------------------------------
------------------------------------------------------------
------------------------------------------------------------
------------------------------------------------------------
------------------------------------------------------------
------------------------------------------------------------
--------------------------------------------VNESSDNLATSHPSRN
LKK-------RKSAPFTVNLLQYVNFIHIAYKNSIVDVTQNPPLIAIP--KRIITS----
-----------------IEDPAKRVKSSDEK--------------TATALDEKIRFIHRH
SVYKKLVVRSIVELEEANATFQFSKETLKYFLATHAKFLWPTDFSDTNFIS-NERRTKNN
APLPPGGSLQEYCKGLDAFTSSINRADKDDIQALRFILENKIELSPEIYSS-QTITF-AD
-PKYETDSVYTPRDGYSLIANSSLKRAV-VLVTNTIIMIYDGHQFVVPPI---SLERDIT
TKSLQEANLGNDEYVLFDMLLM--TRNKVLDVIDANIGE--PLSPNYDERMEYIRNRFPD
LKQVAVMGAV----HKQNDTSYIQKPMRGRG-ISYVYTKPNPTGAVIGTFEKHACIAFKL
-NPKILIVKTKCSISGPTLFSIMASSY--QTLPDN-------------------------
----FDLSRAAIRYKGQVFALTG--DL----NEVHLLQEAIPVELR----DGNKLGNIST
H--EISGIHDYKPTTSIKDSSIDN-TVNL-VLSNPTKYCARF---FRHPD---FERLRQL
FLTAPESSINVDFGSYN-----------------
>Venturia_canescens
------------------------------------------------------------
------------------------------------------------------------
------------------------------------------------------------
------------------------------------------------------------
------------------------------------------------------------
------------------------------------------------------------
------------------------------------------------------------
------------------------------------------------------------
------------------------------------------------------------
------------------------------------------------------------
----------------------------------------VG-TSNNSSIQVDMTSSKAP
KRK-----NVSNVCNVIMNLLEFMQLVFYITLKMTFDRKVVSAAA---VTEFIDAMNVSE
FEPNAGVSVLSTTQPQLRGKGVKQVKLNDSSASSPLNRICVPTVLEETQFFETVNQQDRR
TVFLTVISCLLPALEDAGIGLGFQREYLKYFLATHRRFVTPNDFSNTNALKKPNRKQK-Q
THLPNGAILLEYVKQPDLFASNLSRCDQSDVEALKFIVEKRIEISRAIFHSWFRKRF-AD
-AKYVNDETDEKREGYICIPVTNLKRTA-VLITNTVMLMHDGTQFSLPHA---SFERDIT
ARMIATAGLLRGEYMILDVLIS--NKIKVIDLMEST-KSDCVIPQEYVARMKLVQDMFKN
IKTVVPTM-------ERYEGSYIQKAQYGINVTNYVYYRPYLTVAIVGLYDKTVWLAFKN
-DAGDLEVKLSTNIAGPVAVIIGTERLCHSP--P--------------------------
----STEENTKILLNGKLVRVLELPTS----INVRLFRRVIKVELKDGLKDGSKLGSISY
N--EVSSTHEFKAPVASKETVSE--DMLKQFVNNPNNLNSVLEVIIKSPQY--NSILRKL
QANIVHLEIPLSYS--------------------
>GbNV
------------------------------------------------------------
------------------------------------------------------------
------------------------------------------------------------
------------------------------------------------------------
------------------------------------------------------------
------------------------------------------------------------
------------------------------------------------------------
------------------------------------------------------------
-----------------------------------------------------------M
KRILDEG------DEEEKESDDEGSEKEVSSSYENEGSEEDDDNSSDEKVNLPSTSSF--
ES-HKIIKISSKDNKINYKK-----SK---K--IVNEKEEDGGEEYADGEETSTAKKIST
KRKMKLFPLQNKRKKLSINILQFVKTFMEFVKRY-----NRNSNFSINL-----------
-----------------------NLSFDDIK--------------TFTTQVYDKKLFDNE
STNLKVFNMTITYFINSQYDLPFSKEYLKFFITTYYPYIDGSILCKSPDEK--EIKKKQT
SKSAQENILYQFVKNYTNIESAINNCNSIYLRMFQNILQNNIRFPKFYIHNLPKYKSINE
IKSVNDENEIENKDDYIKMAIISAPVRFLLLVSNSCMLINDDKYFKLLPFKLIHLEDQFS
CSHLYFLNEDLDSYIIFDVIMNTGNKIKIIDVIEFK-HKDYTLDENYLNRINFLKKYLNE
KNFIDKF--------KGVNSLWIN--KKGINKPMYYCDKPKHVVAVVGLYDKQLIGAYMN
-NDNKLICKFVSPISKLCSFNLLIMESYAVE-----------------------------
-----NKHNIKILLNDKETEILGLSDFVFDTDNLFIFKRAVLIYVSPR-ETVKRLITIAN
DELEVSHASLFKQHQIRYNEGKQE----------------------NMKGLNANELIRQL
PSNLKKSLFHLLYNEYQNEIEEQKNINITLNQE*
