# Supplementary material for: Endoparasitoid lifestyle promotes endogenization and domestication of dsDNA viruses
Source: eLife. 2023 Jun 6;12:e85993. doi: 10.7554/eLife.85993 (PMC10259472; doi:10.7554/eLife.85993)
Supplement: Figure 5—source data 1. [file elife-85993-fig5-data1.zip › Figure 1ΓÇôsource data 1/Cluster308.aa.aln]

>DmNV_mau
------------------------------------------------------------
-------------------------------------------------------MSILP
DTLKKSPLLSSKW------------Y-EPDDIDNEVLPIDGPLYTP-TVPSWDNDKFEPL
QFQDISMEHTYTQPAKCRKRIYGNEFKELTILNIQPKSKLLKLDQPQHQILSSIDKNRQY
NMPLPQYASISE---------------------LNVQNNHS-------NTSNNKLENIIE
HD-------------------EIESISTQS----QLYTEE-Q------------------
-------------------------------------------LQQHTQKNILKIPTPTV
TKRNYINKRLLYTDIPKLCDNCYGVDCICQYFAQ*---
>DiNV
------------------------------------------------------------
---------------------------------------------------MSEPMSLD-
--PSSTPLKSPNW------------F-GSEYIDDYEVPN-SSIYSS-ATLSCSHVDFKPL
QFQSTFTSDTYTQPSRHRKRIYGDEFKELTMLNVQPQSKLLKLDQPQHQILSSNDIDRPY
NMPLPQFVSISQ---------------------LNDHNTLT-------NNSNGTSENIIT
NN-------------------ELVISSIQ-------SQEE-Q------------------
-------------------------------------------LQQHLQIDSSKIPTPTI
TQRNYITKYLDYNSIPKICDNCFCVGCICRFSYY*---
>DmNV_kal
------------------------------------------------------------
-------------------------------------------------------ML---
--ASPKPLDSPSFMDDIQ---N---W-TNDANDKYFTPI-SPIYEPSTPPRYKNETFEPM
QFETGKIGETYTRTPLRRKRIYGDEFKELTILKTEPKAKVLKLEQPRHHILSSFDIDQQH
VVPAHQYNYMHT---------------------SNNTNSNV-------DLVSNPQVDIAT
QHAQPYLD---------TC--QQVDLSSQL----QISDQQ-KLNLHT-------------
-----------YNSHSNVRH------GSQTAINSGLLVD---GGMTKHQFDSTRVPIPTK
TMRNFVIKHLSLDKLPQMCDNCFGIECICNYFYKKTH*
>DmNV_tom
MLDSLRLRVKHLIVWLSKAIANIRSPSYFSSYTYSSSAVILCGSTGLASIGKFGTIVLII
TELQIGLFCGLIDCICSIFGIRSLAVNGQLSSSGKRKYGIRLATCRFGAFRLIENIFYYR
DVM----ENSPQYTGHSD-NDD---Y-NFIPQSPDYTAPTSPLYEPTTPPHYENMDFS--
--S--TCSQSYTRETENRKRIYGEEYKEPTVLNILPKCKIIKLEHPENEKLDLDSKVLP-
------------------------------------------------------------
------------------------------------------------------------
-------------------------------------------------MANKQQPYPSP
TERQYNMIELHLADLPEMCMSCYSFHCICSVIKKNIP*
>OrNV
------------------------------------------------------------
---------------------------------------------------------MDS
DVI----L-STTYSRTTE---D---G-TTAELFEQISPPDSPLYEPSSPIDEVELEFF--
--TELTPTESYTRESTNRKRIYGEEFKEPTILTYEPQHKLLKLDLPDHEEFDSNLIKQPT
STS---------------------------------------------------------
------------------------------------------------------------
--------------------------------------------TQS-TNVTKNEPYPTK
TERQYNIISIDLADIPKLCLECYSPNCICYIIKQK*--
>DmNV_esp
------------------------------------------------------------
------------------------------------------------MANITKNQYIDT
KTLQLSNNQTNSIMDSDQLTEQYTSFRPISPPLEYSYTIKSPLYRP-TTPPWRTDELIPI
NFEKISSSTKFTL-PLKRKCIYGEEYKSLTILTAEPQAKILKFDQPGSHQYNTTTTTPSI
STKQQSYNEMVYTYPEDDLQNDDAITTTMTKTIHNNTNTNDKSTNITIDALNNNTIIAAD
DDYDDYYNYDNNDNYQEQVPKQPILLSPSLHHQQQQQQEQQNENLQQNKEQEHRQRQNAI
TNITTNATTTSFESMSNISTTKSLKLTTIATTNEPILISLNATSTQNDSNNRIQTPIPTK
TSRIFITKQLDFNNLPLLCLRCYGTRCICNYFN*----
>Fopius_arisanus
------------------------------------------------------------
------------------------------------------------------------
------------------------------------------------------------
----------------SRKRLYGDEYQIAEPLVAPPQAKNIRLEQPKFEEAVVQLYNQSH
QQS---------------------------------------------------------
------------------------------------------------------------
--------------------------------------------VSTLDKNMSNQMIPTP
TPRPYERLAICIRDIPKLCPTCYSIKCICSLLTNK---
>Venturia_canescens
------------------------------------------------------------
------------------------------------------------------------
------------------------------------------------------------
----------FTRKVSTRKRIYGEDYRALNNFCIKPHFKMTRLERLNYETIENNLQ----
--------------------NRGSMTTSIS------------------------------
----------------------DIGLAESA------SKQ---------------------
-------------------------------------------QKRDVIQYCSSDPTPTA
ETRIYDTYTLCIDHISQLCWICYSPICVC---------
