# Supplementary material for: Endoparasitoid lifestyle promotes endogenization and domestication of dsDNA viruses
Source: eLife. 2023 Jun 6;12:e85993. doi: 10.7554/eLife.85993 (PMC10259472; doi:10.7554/eLife.85993)
Supplement: Figure 5—source data 1. [file elife-85993-fig5-data1.zip › Figure 1ΓÇôsource data 1/Cluster208.aa.aln]

>DiNV
------------------------------------------------------------
------------------------------------------------------------
----------------------------------MGNSNKSETQLYENLPNDSKIDS---
-------TRFDKPFDELLKKIAEE-----------------FKNL-NINVIASEYEEILS
EFYELSRPFR----------ANSVKYNEILENLITTLCGIYNIRLNVLYVNVHKYSTSQW
GNVYWKFLHLTSILLSYAFELKHID---NYLNFSLIVYNIDSILPCSMCINHYKQIKQS-
---DNVRAAIKSIAFGSVVVGLQTFHNLITINVDSTLEY--TNRPKRPMFYIQNFAATYK
CISISEENIR-----------KSSTYMKTKLDWQPKTHSFITNLLATYLNS-NYTRVSSL
LKRVVYTND----------------VNFMGIDFGEQYLPTLIFRKEDIYFMDLTKKQILY
CLMNVILLQFQHTNITTEELQKL-EHFHQEILKFYEDNPKIIKNVLELNMPTQMSAS--N
REYILNKLNDIQTKLQKNTNS*-----
>DmNV_mau
------------------------------------------------------------
--------------------------------------MNEERLP---------------
-----VTQSF--VPTG---------------TLMSNSNIKSDTYLYENLPKDNKIDS---
-------ACFDKPFDELFKKIAQE-----------------FKNL-NIDVIIAEYENVLS
EFYDLSRPFR----------KNSPKYNGYLENLIKTLCRVYSIRLEILHIDVHKYSTSEW
GNVYWRFLHLTSILLNYAFERKYIE---DFLDFPLIVYNIDYILPCQMCINHYKQIKQN-
---DNVQAAIKSIAFGSAVIGMQTFHNLITINVDSTLEY--SNRPKRPIFYIQNFASTYK
CICMMEENVK-----------KHSTYMKTKLDWQPNTHSIITSLLVTYLNS-SYTRVSSL
LKRIVYMND----------------SNFVDIEFGEQYLPSLIYRKEDVYFMDLTKKQVLY
CLMNAILLQFQYTNITTDILQKN-ETFHKEILKFYEENSKIVLQLLEVNMPKHMSTP--N
REYILNKLNDIQTKLQKNSNTPQSLK*
>HzNV-2
---------------------------MA---ND--------------------------
----------------------DEDST---------LALYKERTPKRLEGTY--------
------RVCIYACMDPERLT-----------SEVRVSAA--KMLWYVVHLIPTDLYN---
-LVVCDY---KRDFFDMLSVLLK------------------RPKI-DGDKVSEYFVRIKQ
-----------------DADTSAEFYKFVIDHYG-------------LYPVDIEKLKEWW
GHTYWRFLHLTSILAQ--------NDKELLVAFASILINLSLILVCGMCQENYDKLEPIM
------VITYPMLLTSDPVTRIYDLHNKVNLHKIH----------PTKEFAFDDFLRLYN
LRVLSEQHQS-LSAIVQVP*----------------------------------------
------------------------------------------------------------
------------------------------------------------------------
---------------------------
>HzNV-1
---------------------------MA---ND--------------------------
----------------------DEDST---------LALYKERTPKRLEGTY--------
------RVCIYACMDPERLT-----------SEVRVSAA--KMLWYVVHLIPTDLYN---
-LVVCDY---KRDFFDMLSVLLK------------------RPKI-DGDKVSEYFVRIKQ
-----------------DADTAAEFYKFVIDHYG-------------LYPVDIEKLKEWW
GHTYWRFLHLTSILAQ--------NDKELLVAFASILINLSLILVCGMCQENYDKLEPIM
------AITYPMLLTSDPVTRIYDLHNKVNLHKIH----------PTKEFAFDDFLRLYN
LRVLSEQHQS-LSAIVQVP*----------------------------------------
------------------------------------------------------------
------------------------------------------------------------
---------------------------
>OrNV
------------------------------------------------------------
--------------------------------------MYANLLKRSSPDTQNSDAKRIK
PDESDIRSVNYSPATP---------------KTSTAQPVVARKHWYQNVPKDEDIDD---
-------ALFGDAFDKILQAVSDE-----------------LRVL-NISYIINRYRDVLS
EFYELSAIYR----------ASAKKYNKLFEKFINTICTLYNIVREPMMVQANKYSPKDW
GHVYWEFMHLSSILLSHAFENGMIS---TLLSFPTLIYNIDAILPCPKCAYHYSLIKQS-
---EDVKQVIKSMTFGSVMISLQIFHNLITANVDKTPDY--ANIPNRDRFLISDFAATYK
CIDVQSENAK-----------KSTNYSKSNIDWQPTTHVYLCILLSTYCDQPSYDRASNL
LKYKLYARN----------------RHFDGLNLRVRNADMRPIDTSDIMYASMSAKQIQY
CLMRALLLQFQDTTANMESIEAN-KRLNKAIVSMYREYNEEVKMLVSNNMVDSERRT--T
---LLQKLGRIQSIPFE*---------
>DmNV_tom
------------------------------------------------------------
------------------------------------------------------------
-----------------------------------MAARPEIKQWYQNVPKDADIDE---
-------SLFSEPFASIFKSVAVD-----------------LKSL-DINYVCNVYGPVMS
TFFELSASYR----------ASSPNYNKTFLNFLTTICDLYKIERTTMVVYPNKYTTKDW
GNVYWEFLHLSSILVSYAFENGMIN---SFLDFTTIVKNIDCILPCPKCRHHYEMIKNS-
---EDVKAVMKSMSFGAVMISLQIFHNIVTANVDKTADY--ANIPNRDRFLISDFALKYK
CVDLQDENLR-----------ASTGYIKPTVDWQPTTHALLCIILSTYCSQPSYDRASIL
IKQHLYKNR----------------KEFKDVVIPSRSEEFKILDTSDAAYEALTAKQLMY
CLMRALLLQFQDTTVTAEAVQAN-KRLNYAIITMYRLYNTEIRTLVANNLTDPSQEA--L
KNMLLGKLEKVRDMEFGELPTH*----
>DmNV_kal
MSAVQNPTKNLKRKYVELDNKDNHNKTMPNLSKSSKPTSLSSSSPTPISYSAIPTTPQRS
LSNNNVSQQTKNQNNFDTNSNASENDNDRSSSSKSTITVNKPSLIATNPSYNY-------
---NDIRNDN--LSNH---------------INFNDSMNHSDVYLYQNLPTDVNINE---
-------TSFKRPFEDLANKISNE-----------------FKNL-NISTIVQEYELILS
EFLELSRPFR----------MSNPKYNAIFEHLIDTLKMIYNININVMYVNMYKYTTSEW
GNLYWKFLHLTSILLSHAFEWRHIT---SFLNFATIVYNIDLILPCSMCANHYRQIKYE-
---DSIKGVIKTIAFGSVMTGLQTFHNIITSNVDKTAEY--RHRPKREPFYVANFAERYH
CINVVDESLQ-----------KSSSYIKSNIDWQPTTHTLITIILSTYLSQ-SYTRVSSL
LKRIAYKNE----------------SIFEDIDFGEQYPPTMMYQQQDFYFANLTKLQILY
CLKNALLLQFQDTNVTPEDITNN-SIFNQAILKFYNENAPIVQKLLEINNVSDNSIAQSS
YNYIYTQLSNIKNEASKQFDLNNDDI*
>DmNV_esp
------------------------------------------------------------
------------------------------MSKIPNYTLKHP------LDIQA-------
---DDIEKKK--PSTS---------------YEPMAKKAKSDTHLYDKLPKIDDSDS---
-------YKYTTPFNCLMHKIADE-----------------FKNL-NIDTIIDDYKPILS
EFYELSGKYR----------KYVPEYNKVFENFVNQLCKVYNFERNIILVNAHKYTTSEW
GNLYWKFMHLSSILLSYAYETNKID---NLLNFSTIIYNIDLILPCPKCSGHYQLIKES-
---ENIRETIKLMSFGSIMAGVQAFHNQITENVDKTAEY--INVPNRPIFYLPSFAQVYK
CIDLQNESLQ-----------KSTTYIKSNIDWQPKIHNLITIILSNYLQQ-SYSRVSSL
LKRKVYTTSTN--------------NVFNGIKFNKQYEPTMIFNNSDIAFMNMSRNQILY
CLMRALLLQFQNSNVTTEHLKDN-FVLNHAILRFHKDYPTTIQKLLDSEAILHEPIE--N
RDKLIKQMNYLKTIDI*----------
>Fopius_arisanus
------------------------------------------------------------
------------------------------------------------------------
------------------------------------------------------------
-----------EGILSLLRQAKEE-----------------LKNT-DISIIVRDFQEILD
EFWTYSEQLR----------LANPSYNKIMTQFVDKLCTEYNLTLNLMYVRVNQYSTDMW
GPIYWRFFHLASILVAHALHNKRIN---DVLNFPTLIYNIDCILPCSICTSHYLSLKPT-
---NRVKLTVKDMSFGLVMSGMQTFHNLVTENINKVHKAQPHGPPASRYFGVIDFAKTYH
CIEIPPPQLL-----------KSSTWVRPRIDWQSKTHNILCTLLALSTHQ-LYLQCSQL
MKNIAYADE----------------NVIVNKNLSRDSPPTTQAQ---------NTVRILT
LIAQAIKLQVDKK-----VISNNLDFYSEVIEAFYGEFPDISRELVNTL-PNSTTMPQT-
EIDIRNELKRLSSEEKFNNDVSDDE--
>Microplitis_demolitor
------------------------------------------------------------
------------------------------------------------------------
-----------------------------LKNRFRIYLN--RFLAYIRTYNPILTDE---
--QEFEFAIFLKTLFKLIVLVTEC--------------------E-KKDSILN---EIDN
M----SS-------SFICHVLLYEKCREFFGLTLE---------IDRVKLEEIDWSLDSW
GKNYWRFLHALSIILQYHYEKK--SVRSLHNYLAALLLNFDLVLPCSNCRYNYKNQNPLI
------NVSLPLIYSEDAIFMVYSLHNDVRSVSG------------IDKYSFNQFLHDWG
IQISASNVST-LDA----------------------------------------------
------------------------------------------------------------
------------------------------------------------------------
---------------------------
>Cotesia_vestalis_BV
----------------------INHKKMENTSKE--------------------------
----------------------EEKNE--LHPKQMLEDNYKNIKTTPEEN----------
----NIPEFHYKATLLRHTYNLSPETINQVQESFKSYLN--IFLAYIRTDKPESADY---
-FQRVTLGRFFKKLFMLITFIVHP--------------------I-NRDQSLK---QLND
M----ND-------VTLCNTMLYEECREFFGLKSL---------LKPKKLEQEEWSLDEW
GKNYWNFLHALSILVQYEHQND--SNHPAMDYLALVMVNFHIILPCNICSVHYKERNPLV
------SITLPILHGKDAIYFIYELHNIVRVTNG------------LVWFPIEKFMENWN
LEILKSENVD-VDI----------------------------------------------
------------------------------------------------------------
------------------------------------------------------------
---------------------------
>Venturia_canescens
------------------------------------------------------------
------------------------------------------------------------
---------------------------------------------------IEASCS---
-------FTFIMNASELVSKSSSE-----------------LTTL-SIGFIIERFTPIYN
EFRGYLEGIR----------IK-QSYKNLIDGFLHFLSVTYDLNKETMLVNVGNYSTSEW
GPLYWSFLHLSSILLQHALAEKMVN---DVRGFPAIIYNIDEILPCSMCQQHYYNIKDS-
---SEIRQIIKTIAFGHVVQGTFYFHGMITENMNKSDRF--ET---KPAFLTTQFCELYH
CFPTSMQDTR-----------SLSTIARSPIDWQSTLHVHLSVILGIASQ-VSFLRASNR
LKRLYGFEPT--------------------------VANPRAINPQEYAFEKSSDEMILS
ILNKCL------------------------------------------------------
---------------------------
>PmNV
------------------------------------------------------------
------------------------MAM---------FDH--------TYCYA--------
------NKESYKLLNPNETM-----------KSFKISTS--RVFAYIKKIIPRPELK-IA
GRYLLQY---QCELYNLVYNVIH------------------NYSV-AE--------PLKD
-----------------PNAFLTTSYDKLMDALNI---------KERYTPTDIQFTKDVW
GPIYWNFLHLLSILCN--------K-EEQKKTFAYIMMNFNLVLMCSACAFNFRSKKPFM
------L-TMSMLITGDVITNLYNFHNLVNKALH------------KPYFDYSDFLDTYK
LRKVESEVVD-TSILFVSLITK*-------------------------------------
------------------------------------------------------------
------------------------------------------------------------
---------------------------
>HgNV
------------------------------------------------------------
--------------------------M---------LDI--------YETTS--------
------EQNIYITNNELETL-----------EDFKGAVS--AAFAYMKQLKPKQSIP-KC
GKHLTDY---QYRWTMLIISLLE------------------IHGH--------------K
-----------------TEANGNMEYLELMDALHI---------KPTTIDKDAGYFKNVW
GPIYWRFLHLTSILCR--------T-KYQKDLFATNMLNFNLCIICPECASNFKKKEPFI
------I-MMIMSLSEDVVTPIYNLHNIVNDSLH------------RQQYSFEDFLTLYN
IQVTDTKINT-YRFIY*-------------------------------------------
------------------------------------------------------------
------------------------------------------------------------
---------------------------
>GbNV
------------------------------------------------------------
------------------------------------------------------------
------------------------------------------------------------
--------MVNKGFKFLIQESKKE-----------------LKDLGSIDTVYKLFQPVFN
EFTNYVADAKSQFIITDVSADYEKAYNNFIDNFLIKKCG---FKKTLMVVRVNQYTTSDW
GHLYWSFLHYASIILQYNIYTNKVT---DTFSFAAFIMGIENILPCMMCRIHYIQNKQKM
SNSAYLLNLMKRLCFGIIIQSVFSFHNFISNSIPGKP---------KSDFNVIDFQIKYY
CSVTDKSDNVDTDSSSQSLKHEGNTPEKILVDWQGPTHVCVSLLTAVVSKR-NYYIVNKE
IKEKLYTENDTDFYNFVKKCVTQAIHEFKNISIGSSYKNPEIIKYIEYF-----------
---------------------------KINYPDFYNSIK*--------------------
---------------------------
>DhNV
------------------------------------------------------------
------------------------------------MVI--------FKDSV--------
------EIFSYKIHNRSHLE-----------TLFIEASS--YFLAYRTNLTPNMSNV-AK
VGVFIQY---SVEWFKFIGKVLA------------------LNNA-SI--------N--T
-----------------NNITFYTTYEQFQKQYK----------LPAFKLEANDYQLSKW
GPKMWNFLHLTSILIK--------DDEYLTSVFGCLMLNFNLMIFCGLCSENFKKKNPIN
------SILLKIKYSKDPITVMYHFHNVVNASLR------------KNLYSIYDFMSTYN
LTRKYIDTIE-YIE--DIDIS*--------------------------------------
------------------------------------------------------------
------------------------------------------------------------
---------------------------
>ToNV
---------------------------MS---KK--------------------------
----------------------DIYDN---------FNNYNNNTPSSSYLYAN-------
---DILKSSKYNINNKRNIHNDNTPESSPLSKKIKIESKYSDVKEKQPELTPPGRYYISK
INYEITYEVFRRELLLFLPIISSIKNEPYREFLKNYYSNPDTLNV-SRQSIITLFARILN
I----NE------IVTITDENFNMV---FLKNYLK---------L--NDLENVDVRNMQW
FHIYWRILHFTSILTYYQFHKSNKKNDDIIQQFAAMLLTFNIFIVCQICFIHYMEKNIPS
------Y-VEQILSTKDPITAIYNLHNTVNFNRTVFKT-------ETYYMSIDQFESMYL
VKRID*------------------------------------------------------
------------------------------------------------------------
------------------------------------------------------------
---------------------------
