# Supplementary material for: Endoparasitoid lifestyle promotes endogenization and domestication of dsDNA viruses
Source: eLife. 2023 Jun 6;12:e85993. doi: 10.7554/eLife.85993 (PMC10259472; doi:10.7554/eLife.85993)
Supplement: Figure 5—source data 1. [file elife-85993-fig5-data1.zip › Figure 1ΓÇôsource data 1/Cluster80.aa.aln]

>HzNV-2
------------------------------------------------------------
------------------------------------------------------------
------------------------------------------------------------
------------------------------------------------------------
------------------------------------------------------------
------------MQTNWEEHQYLNTIRSIIETGNRRMDRTKVGTLSHFGVMHRYSLRDNN
LPLLTTKTVFVKGVIEELLWMISGSTNAKELSRKGVHIWSGNSSRSVLDSLGFTDRQE-G
DLGPVYGFQWRHSGTKYVDCETDYSG----QGVDQLQTIIDTLKTNPTDRRIVMCSWNPA
DLHQMALPPCHCLAQFYS--YDGKLSCLMYQRSADMGLGVPFNIASYSMLTHMIAHITGL
KAHEFVHTIGDAHVYLNHIEPLKVQLEREPRPFPKLEFARKVEN--------IDSFKYED
FIIKGYDPYPKI-PMVLAV*
>HzNV-1
------------------------------------------------------------
------------------------------------------------------------
------------------------------------------------------------
------------------------------------------------------------
------------------------------------------------------------
------------MQTNWEEHQYLNTIRSIIETGNRRMDRTKVGTLSHFGVMHRYSLRDNS
LPLLTTKTVFVKGVIEELLWMISGSTNAKELSRKGVHIWSGNSSRSVLDSLGFTDRQE-G
DLGPVYGFQWRHSGTKYVDCETDYSG----QGVDQLQTIIDTLKTNPTDRRIVMCSWNPA
DLHQMALPPCHCLAQFYS--YDGKLSCLMYQRSADMGLGVPFNIASYSMLTHMIAHITGL
KAHEFVHTIGDAHVYLNHIEPLKVQLEREPRPFPKLEFARKVEN--------IDSFKYED
FIIKGYDPYPKI-PMVLAV*
>DiNV
------------------------------------------------------------
------------------------------------------------------------
------------------------------------------------------------
------------------------------------------------------------
------------------------------------------------------------
-----------------MTKAYLDIVASILENGTRMPNRTGIDAISSFGHQMKFNLRNNT
LPMITTKFISFKTIATELFWFLRGDTNQRHLEEQNVKIWKANCSRKALNDRKLFNYTEYE
TLGPIYGFQWRHFGAKYIDAKTNYSG----QGVDQLYNAYKEICENPTSRRIMMSAWNPC
DLEKMVLPPCHSFIQFHVDTEKRELSGQMYQRSGDMMLGVPYNITSYALLLHIMARACNL
TAGDLIHILGNAHIYESHIDAAKEQVTRVPYEHPKIEMNFDTNV---DFNTMIENLHISQ
FKVLDYKHHD-KIYYEMVV*
>DmNV_mau
------------------------------------------------------------
------------------------------------------------------------
------------------------------------------------------------
------------------------------------------------------------
------------------------------------------------------------
-----------------MTKAYLDVVSSILEHGTMMTNRTGIDAISTFGQHMKFNLRDNT
LPIITTKFISFKTIATELFWFLRGDTNQKHLEEQNVKIWKANCSREALNNRKLFNYTEYE
TLGPIYGFQWRHFGAKYVDANTDYRG----QGIDQLYNAYKEICENPTSRRIIMSAWNPC
DLEKMVLPPCHSFIQFHVDTDKQELSGQMYQRSGDMMLGVPYNITSYSLLLHIMARACNL
TAGDFIHIIGNAHIYNNHIAAANEQLTRTPYEHPKIEMDLDTSV---DFNTMIENLNLSQ
FKVLDYKHHD-KIYYAMAV*
>DmNV_esp
------------------------------------------------------------
------------------------------------------------------------
------------------------------------------------------------
------------------------------------------------------------
------------------------------------------------------------
-----------------MTIEYLKLVRHVLNRGRVSKNRTGIDTLAVFGYQMRYDLTNNR
LPMITTKHVNFEMIAKELFWFLRGDTNQRHLEEQNVKIWKANCSREFLDSRNLHHYIENE
TLGPIYGFQWRHFGAKYIDSNTDYTG----QGIDQLAKVFDAIRNNPTDRRIIMSAWNPM
DLDIMALPPCHSFIQFDVDVERGELSGQMYQRSADIMLGVPYNITSYSLLIHIIAQSCGL
KAGEFVHTIGNAHIYNNHINCAIEQLNRKPYEMPKIEMHFGEMKTFEEFTNFINSLDISM
FKLIDYKHHD-RLFYKMAV*
>OrNV
------------------------------------------------------------
------------------------------------------------------------
------------------------------------------------------------
------------------------------------------------------------
--------------------------------------------------MLVYNYSVYN
KELALKHLVYSPHALTVMTRNYLSLVRTVLKA-PSSPNRTGIDARSSFGHQLRFDLRNGV
LPLLTTKPMPFKTILRELFWFLRGETNQKILERQNVHIWKGNSSREYLDSRGLYDYTEYE
SLGPIYGFQWRHFGASYVDCNTDYTN----KGVDQLQQVIRTIKEDPTSRRIIMSAWNPV
DLDKMALPPCHILVQFHVNTVNGELSAQLYQRSADLMLGVPFNIASYSILVHLIAKICGL
KPGYFIHSLGDVHIYENHVSGAKEQLTREPQRQPYLNIDIDPTL---DLDSILEQLSCDQ
FKLVNYKYNPNPIKLEMAV*
>DmNV_tom
------------------------------------------------------------
------------------------------------------------------------
------------------------------------------------------------
------------------------------------------------------------
------------------------------------------------------------
-----------------MTRSYLELIQKVLKQ-PKSPNRTDIEARSLFGQSLRFDLRNGV
LPVITTKPIPIKMIAKELFFFMRGETNQKLLEENGVGIWKGNSSRDYLDSRGLTEYKEYE
TLGPIYGFQWRHFGAKYIDCHTDYTG----QGIDQLMNAINTIKTDPTNRRILISAWNPQ
DLDKMALPPCHVLIQFYVS-HDGYLSGHLFQRSADLMLGVPFNITSYALLIHIMAKICGL
KAGEFLHSMTDVHIYENHVDGAWEQLKRTPCDFPKVEIDIDLSL---SPEEIVKNLHCDQ
IKIFNHVFDSRPIKLKMAV*
>WSSV
------------------------------------------------------------
------------------------------------------------------------
------------------------------------------------------------
------------------------------------------------------------
------------------------------------------------------------
---------------MEGEHQYLNLVREILERGVKKDDRTGTGTLSIFGPQMRFSLRDDT
IPVLTTKKIFWRGVVEELSWFIRGNTDAKELAKKKIHIWNANGSREFLDSRGLYDRAE-G
DLGPVYGFQWRHFGAEYDTCSSDYTG----KGIDQLANILKTLRENPDDRRMIMTAWNPM
DLHLMALPPCHMTAQFYV--ANGELSCQLYQRSGDVGLGVPFNIASYSLLTHLMASMVGL
KPGEFILTLGDAHIYNTHIEVLKKQLCRVPRPFPKLRILMAPEK--------IEDFTIDM
FYLEGYQPHSGNLQMKMAV*
>MdSGHV
------------------------------------------------------------
------------------------------------------------------------
------------------------------------------------------------
------------------------------------------------------------
------------------------------------------------------------
------------MLRLTGERGYLTLVRRVLRDGTLKSNRTGVDTKYIFGDQLRYDLRDNR
IAMLTTKKVFFRSALEELLWFLRGDTNQANLAAKGVNIWRGNSTREYLDSRKL-PYPEHE
SLGPIYGFQWRHFGARYIDCHTDYTG----QGVDQLAQCMHQIQYEPSSRRMIMTAWNPN
DLDKMVLPPCHMSIQFSVNEKLGELSGHMTQRSADLMLGVPFNLVSYSLMLHILAHKFGL
KAGELVTSYGDLHIYVPHIKNAMRQVSRLPYASPQIELKFGRDKRV-------EELTVDD
FAVKNYRHHS-QLEYEMAA*
>AmFV
MSASNPIEINSITQTNGNAEHLIDDTYGRNETPNTGDTAQLVASPDTPKTTETPEVETAT
TPAQINTAINRPTNVSPQHPPKPPRKSIVNPPTTPNETQNDQLRTSRTDQPKRQPNRQLS
KLSNPQRGPNSPNHPPSDFVRNSSSNNSNCSPTNNSKRGVTTNWNHALPYAPGHTHNRTT
NHSLNNKWDEWNRELSRIERRVQTINETFKNIGEMSTEPSETENPNQSTSVASINNLVTD
IDSDIMGNTSIDATEKARLLAMIASTPGLENDEPDNVNVNEVKNLPDVRSDNRYHNDAQT
DTIDRFGLTDPQFDDTWNDRMYQQLVRKVLKRGEQRDDRTGTGTRALFGELLEFDLRGNR
LPLLNCRRLSFKSILEELLWFLRGETDSKILERRGVHIWTEHATRDVLTKRGFPSRRE-G
DIGPLYGFQWRFAGLRYTNCEANYAAQKRTRGYDQIAYILDELTARPHSRRILLNSWNVA
DIAEMVLPPCHVMFQLFAD-NANELSGMLYSRSADIGLGLPFNIASYAILLHAIAKKVGR
TAKTLKVIIGDAHIYNDHIDAMTEIAAREPRPSPRVYIDSR------SFDKPLHEYSTDF
FHLFNYHPHE-PVRMRVSV*
>GpSGHV
------------------------------------------------------------
------------------------------------------------------------
------------------------------------------------------------
------------------------------------------------------------
----------------------------------------------------MF----LS
NLVSKMS---LNDDNVSDENKYPTLVNNIIEHGISTE-----KKISVFGAQLEYDLRNKK
FPLFISKRYDWAYVIEELLWCIRGETDRKNINSRTLFY-DPNDEV--------------Y
IFKFLYLFNLMLFK*---------------------------------------------
------------------------------------------------------------
------------------------------------------------------------
--------------------
