# Supplementary material for: Endoparasitoid lifestyle promotes endogenization and domestication of dsDNA viruses
Source: eLife. 2023 Jun 6;12:e85993. doi: 10.7554/eLife.85993 (PMC10259472; doi:10.7554/eLife.85993)
Supplement: Figure 5—source data 1. [file elife-85993-fig5-data1.zip › Figure 1ΓÇôsource data 1/Cluster197.aa.aln]

>PcFV
------------------------------------------------------------
----MAESTLSPSI----------AIVNSPQ--------------ILPIGNENES-----
-----------------------------AYDSEEYT---ALLKRQMQKLLTFYKRLENM
KIDG-------------------TTTTWLDLMNDNKILVLELAGMYTQILNRQNNL---L
TITQMKMYNIWSELAKKL-----------------------------------ATLYYIG
VSERSKFQVLASKLQEL-LYLDK-EP-ESVSELL---KKTADTSA---------------
----------------ELDVNTWLY-KSNVYFDSGFIGR----RDIIQQLKTLVQL----
---M--PLQDNYLLLCLSGPPGTGKSEFAKAIMNEFN-ATSYILNIPELSSKYVGVTENA
LKQLFDTIQDPE------NHNKNYVLFFDEVDNLFSNQ-I-AAMQS----VAITIQTALA
GTHN--FKNNVIIIFATNYKKSIPPAIIDRINKILFIDIP-DGQEIARFCYQKTMIYSQY
DDNNTINAKYKILEEENS-------KYVHQTLNNLLQIIPQTSTYRNLNNLFDAAKTQYI
ATRASQPHLHTI-----SFIAVPK--STY-IDKF-------TF-INLTDDDANYQLLDDN
T---FMNLQT----YLPSIEFTKVNISLSTIFNYAK-QYKDDIAFVFRPTFANFD--ESS
KEVTFLSREAYEQFLDENKTISMSELQQQQQQSTQQQ
>PoFV
------------------------------------------------------------
----MSTKNLSDEIFRE----LKNSIIPLPN--------------IVDDNDLRIKRAQDE
GGGGGGGGGDG-----------GI---GDNNDRMNYT---QILYSI-DNGLSLIEKI---
LL---SIKQRDVNFF-----NINANREKERKIEEGKFHLLSVASAFNKLFALQNGV---V
TNKQYAQYKLWITYSQRL-----------------------------------VAEYYIS
TSVVSQLEKYHHVLMDL-FYRMD-NMDDAT--LEQYFRNLRDTTD---------------
----------------TINYNKWLF-RSTKTFK-DFAGS----EEPIEKTKRLLRS----
---M--PMRDKPLILCYTGPPGTGKSALAQAIMTESGADKSYLLNTSSLFSSLAGESEAN
IRALFNATADNYEKRLDDKDPEKYVFFWTKPMKFLKKI---KRMK---------------
------------------------------------------------------------
------------------------------------------------------------
------------------------------------------------------------
------------------------------------------------------------
-------------------------------------
>LbFV
------------------------------------------------------------
---------MDKY-----------IAFSNPQ--------------LMDKEDEKTE-----
-----------------------------KK-----------------DDTTFFERIKNL
EIFIANINKQHKRLLQNKSNNSVTPEQYERYFNDAILESISCGEEIDKLLIAQDGK---L
SKKQYLEYSKWYDIVTQL-----------------------------------GVYRYLK
EDN--ALSNIEKYVSDL-LLNDT-NTIKTLDDLLYNYQKQSEETN---------------
----------------SSNLNELLF-KPNVSFN-EFSGR----IETIKYIKNILDV----
---S--PLFDNYVSMILGGPPGVGKSQIAIASMTYFQSEENYILNMPELSSGVVGSAEKV
LKKLFNRVYT--------NPNIKFSIFLDEADEIFKLD-VPAHLKS----VAMTIQTSLQ
GTYK--FSNNLLFIIATNYQNYISQPIKDRIGAMIFIDVP-DKQEIFQMFFSLMGIFD--
-------NNMAALQNLNT-------AYLNNVLEPFLKKIPKVLTYRNIKNIYTTAVSEMV
GSEINKQRAQNKTTTDFYFLIYNNNNNNV-SNNS-------SL-VAIQVDEIFYNSLNEE
FKISFVNQPNTNISANIDIIYKTVHLTLEQIKTFKN-FYQID-KEYYRPELSHLN--NAS
KTIHYMNKDSYEMFLKNNGNKKSIYNDRDFQNNA*--
>GpSGHV
------------------------------------------------------------
-MGTILESDFTKYIMPLNLARNYQFCLNSEQ--------------FIPSVDSTKE-----
----------G-----------VI----PRSLRQEYDNLNNILTQI-LVGNTLQLRRSSL
QQFK------------------------------IRLHILII--ETMHCIAQQNSDGINL
SFDQYSFTELLNNMALNF-----------------------------------ASVHLLL
ND-SDTLQITLDKIRAMTLTAGL-EAT-AL----SALVDAAGGKGED-------------
SI--------------ASQILKSIQ-ETKVIFS-DLRGI----DNIVNNVQSI-VD----
---MNIT-RSTNAFFLFCGPPGTGKTTIAQAIASAFSDSEFFNMDTEFFSSQIIGHTEKK
IKAIFKEIRS--------NRQKNYTIIIDEIDNVIGTEIKQSFLTT----VKTTLQTEIS
GTEP--LYNNLIICGMTNYKNKIDEVMLRRITNIFYVPMP-DFEISVEFFFELVVKIK--
-PTN---EIFFQLSQ-----------LRKELLKNVLAI-------------YATN-NHLY
YTNHNMKQFNDTCRSNFGFPDIKKDSYNIRIE------ERSVFYDKVETSDAVYVVIY-H
REDDFICMKGNTRVSFVAQEVKGIKSVTNELKLFFQ-ENNKRVEFIIIPSIGDLI--NAI
KQTSILTEEQVNKYQEYNS*-----------------
>MdSGHV
----------------------------------------------MDVSTTADAL--RQ
ALSQILRQDVSTS-----------------------------------LVDSSLN-----
----------Y-----------KI----SPELTAQYNEIVAILSSF-STVTDFKSEKTNL
QLVG------------------------------MKFRMLLA--RTTDEFIQTNEDINRI
SREQMTFIQNLTIVGGKL-----------------------------------QSYNQLL
AT-ASNHAKIYDKLREAAILSTL-NGQDAL----DYLRKTRDSQT-N-------------
NP--------------TRSDIKELV-TTNKSFE-SLVGL----DNIVSGIRQKLIN----
---IDIGLVESFSFYIFYGIPGTGKTAISEAIATQFSNGEYFKFDQSFFASTYLGVTESR
IRNIFEMVRS--------NPNKRYTIIIDEADNVMGTVPRQIHLNS----VKILLQTEIS
SYNS--FGPNLMLVGITNYLSQIDQTFRRRATDIVNIPPP-SIEECLNFLELQLTDGG--
---E---ERWP--PI-----------YRTELMKG-------------------FD-PNYV
YTNSDMGRLAKNVRDNFLLSMAPSNE-EIIIELFTGQRRLILFYPVIEGDKYRPARLPTE
TSEKIVGTYGNAIR-NLASRLSSLSLSLQSFRKYFA------------PNVNTFQ--LAI
SRASSLRNADKEQYLQE*-------------------
>Pseudomyrmex_gracilis
------------------------------------------------------------
------------------------------------------------------------
------------------------------------------------------------
------------------------------------------------------------
------------------------------------------------------------
-------------------------------------------------ATGDAPL----
NDPRQPN--------SLYEFTLWEE--LLTELS-DLLGYESQHREIIKAYFVLSDSSDPT
-NASVIAAKQTFGSNVLLHKPGTSKIAAVMTMAESLKLDYV-FANVENLLSAYRSESKKN
LRTLYAFTRSFA-----LMRERNVVLLMDEEDGLVKFRAV-SNLSGANYSLVARFLTILK
PNDGKTNNSAVCSVFTTIRVDNLDDAFRR-RCTEVFFGRLRNGDAKARLCKRFLKRALVA
EDR---------------------------------------------------------
------------------------------------------------------------
------------------------------------------------------------
-------------------------------------
>Harpegnathos_saltator
------------------------------------------------------------
------------------------------------------------------------
------------------------------------------------------------
------------------------------------------------------------
------------------------------------------------------------
------------------------------------------------------------
------------------------------------------------------------
-----------------------------------LGLDLA-FVNAENLLSAYRGEIEKN
LRALYRKMRALV-----RVTGRNVVLLLDEMDGLVKNRSN-ASVTSGEYSLLTRFLTILE
PNDGADN-YGVFSIFTTNRLSNLDDAFRR-RCATVFMGYVSTSEATVRLFDSFLHDSVDY
ATRG------SRVVDHNSEIRRVCRYWVPGDFTSFKRTIIAPL---RLQRYFELSGT---
------------TYEAFVAARVA-------SSSSARDN----------------------
------------------------------------------------------------
-------------------------------------
>Platygaster_orseoliae
------------------------------------------------------------
------------------------------------------------------------
------------------------------------------------------------
------------------------------------------------------------
------------------------------------------------------------
------------------------------------------------------------
------------------------------------------------------------
----------------------------------------NYTLSIPDLQSKYYGVIENA
IKHLFAKIRE--------NRDKRYLIFFDEADDIFDKNNTDPNMQK----ISTTIQTEIE
GAHM-PLGNNVIIVAATNYKSKIKPQMLDRITDFYYVGPP-LVDEVIDFLLEKCNLKL-F
GDT-------SKEQSLLK-------MYLDQLQ-ESIPKLRFPLFFRNLNAAFTTSVEDDI
FEYS----VEAGGVAFFRFFIVTEN--TL-LQVA-------T---PVTDSDLIL----GA
KKM-TINAPS-DINAN---VGEQVMLTQEQIE---I-LDKQDCRFLYRPSVSRYVATLSS
KKINLLSEESYKMFLVEN-------------------
>EfFV
------------------------------------------------------------
----------------------------MNN--------------NSDGGNASSSSSSDH
AIPEGGVMGQV----------LVFDWPAIRYDESEFINYDRALDKQ--LTLNFQALEAER
QQYI---NILKQSFLKES-PEI--VKQRNQTMQKMHALVFVVSKIFTELQQKQDNV---L
SVNQHYMYKQFYQIALEA-----------------------------------NAAASIS
DNVDETMDYMQSLLANM-LFNDKPENFFSVNSMLNSMKNDA-----A-------------
NT--------------TDTYADWSYVASGKTFD-SSVGR----KHIISKLRDILYL----
---T--LTGSSKRLIFFAGPPGVGKTSFADMFMTEFASDENYVLNLAQIMANEVGVAEKR
VDAFMKKIKNRT------DKTKKITIFLDEVDRVFGQNVTTTYIIT----LATTFQIFLS
DD----MDKNICFIMATNFANQIAQPILDRITDYIYFDVL-ELSEIIASVLNQLNLTPAD
RDN------Y-------S-------VSITTVLTNIFKNDRYKVTFRSLKKYVETAKA---
----------STLRAAYIYCVIDKSNRLIIIASSTKQHG-----GEVETKYENYNKLGM-
--QSFQTNESN--------ALVYLKVHNNEYKSFFELANNSNYSIVIRPPPEKFV--NAV
QETVFMSNEEYETFKRYNVLL----------------
>AmFV
MNGSGRVSSGGGLPLGNKRVSGPQGGRVVPSGKLARGAATSNGSNTANVANATNATNAAN
AANAVNATNATNAANAA-NATNAPSATNAANAVNGAATTTPTNTTNTPVGSAASSVPAAA
ASTDGPTLKDLETARPARSTETVAAFGVPRQFLDEFT---RVY-----------------
----------------------------QGYVTDANVAE------------ASAADISRI
VDTNFAVYKLISSFLESVRSFAMRNKANGGTLPSDSVYVSLHDLDTLESERELRLLRSIV
ARNAKSIGLGNEFLASV-------NPKNLKAELENALRKAASGSGSGKSGDGDGGADDDA
LEEREPDKVNLDNSGGVYSIRDT-S--DAVPLT-SLVGYEAEARELVSFCRTVRFVNEAG
AGGNDTESRRNPVVVVLFGPPGTGKTTIAQSIAHELDSVYM-YVNAENVTSQWAGGTEKN
ISKIFRRARIAS-----KRFKRRVLILIDEIDGLVKNRATSPNLTGEEYSRITTFLQMLT
PPIGVDN-SSLLVIFTTNRLENVDSAVINRARGRIFMGYVSSPNDRMKLNRQIFANYVRY
NDRD------QNLQR----AIIVCDDLVPRDLQNILARVKNR----ILERYSAAHRS---
------------S----ILADLE-------IDLSDQDNR-------VST--------GDL
VELMYQAVPGTPVSV----LFR-----------------------DYSPPLSHVCSWVDL
NRPYLGQCRSXEMYSRYAKQCN*--------------
