# Supplementary material for: Endoparasitoid lifestyle promotes endogenization and domestication of dsDNA viruses
Source: eLife. 2023 Jun 6;12:e85993. doi: 10.7554/eLife.85993 (PMC10259472; doi:10.7554/eLife.85993)
Supplement: Figure 5—source data 1. [file elife-85993-fig5-data1.zip › Figure 1ΓÇôsource data 1/Cluster232.aa.aln]

>DmNV_mau
MNISIKNISEFINSIHDYILEEYEIIPRDFETKLL---------VGNTSLIYDIEHDTII
EYDCAKFNKLLHVHNDV-VLDKYIVCCNELDIIALKYLNNCIFGPYRTKIISTLHNWLPS
ATFQYVTVF-IRRHGNLTINSYFEPSYLIYSL---DMSSG-AQISYNYFHSNIV----SY
NSYNLQGKYNT-IMV--------------------------NARRRSRSRSRSASPARKT
TRARSSSPSRSKRRG--RPRA-SRPGPK--AG-GARRRSRSRSRSRSRSRSRAR*-----
-------------
>DiNV
MNVSIKNISEFINSIHDYILEEYEIIPRDFETKLL---------IGNTSLIYDIQQDTII
EYDCAKFNKSLHVHNDI-VLDDYVLCCNELDIIALKYLNSCIFGPYRTKIISTLHNWLPS
ATFQYATVS-IQRRGTLTINSYFEPSYLFYSL---SMPVG-SQIEYNYFHSNIV----SY
NSYNLQGKFNT-IMVNARRRSRSRSSYNSYNLQGKFNTIMVNARRRSRSRSRSMSPARKT
TRARSSSPARSKRRG--RPRA-SRPGPK--AG-GARRRSRSRSRSRSRSR*---------
-------------
>DmNV_kal
MNVSIGNISEFVNSIHDYILEEYEIIPRDFETKLV---------IGGTAIAYDFNRERLI
DFDCSKLNKHIHTHNDV-SHDKYLVCCSELDIIALRYLNSCIFGPLKVQIISTLHHWLPA
ATYQHVKVS-IQQRGTLTINSYFEPSYLFYAL---EQSIG-AHIVYNYFHSNIV----TY
NSYNLQGKLTT-IMV--------------------------NARRRSRSRSRSASPARRS
SRARSPSPAGSKRRRPGRPRRSSRSGPR--PVAVARRRSRSRSRSRSRSRA*--------
-------------
>DmNV_tom
MNVYITNISEFINSIHDYITERYEIVPRDFVTKLI---------VGNNALAWHSETQQME
EFHCQKFKKHLHIHKN---YKNIVYCCTEVDIIALKYLNASIFGNLKNEIISSLHSWLPA
ATFQHVRVT--IKPATSKIDSFFEPSYLFYLQSYIDH--P-IDICYTYFHSNIV----FY
KSYTLKGYREKLIMVRARSPS----------------------------------PARRR
RRSRSPSR-------RRSPARRSRSSVKKRA---GRPRSRSRSRSRSRSRS*--------
-------------
>OrNV
MNVSITNIQEFINSIHDFIIETFEIIPRDFETKLL---------VGNRSLVWHSDVGKIE
EFICPKFKHYLHVHEKHNADENLTICCNEVDIIALKYLNDSIFGTFKNKIISSLHSWLPA
ATYQHVRVV--VRSNTTYINSYFEPSYLFNLLHYIDH--S-RDIIYTYYHSNIV----LY
ESYNLEGINNKRIMVRARSRS----------------------------------PGRAK
SPSRARSG------RARSPAKASK-----------RQRSRSRSRSRSRSASRTARRASSP
RRQSSTTSRSRR*
>DmNV_esp
MNVKITNICEFINAIHDYILEEFEVLPRDFETKLT---------IDRHSLVYDINRECIL
PFECSKSSDILHVHTDQFSTKDFVICCNEVDIIALKYIDTCIFGDCRSEIISTLHNWLPA
ATFQNVHTTLLTTEPTLTINSYFEPSFLFEFVYLANDNRT-NQIDYNYFYSNIV----GY
NSYIISEQQKK-IMVNARRRSRSRSASPSGGV-----------SR------------RRR
SRSRSSSPGRPR--RVGRPRRSNRASMRSRTTGGNRRRSRSRSRSRA*------------
-------------
>GbNV
MIITIKDVEGFTLAIKDYIVDKYDLFLKDLNINESFIFEQIQTIYLNTSFKYT-DNKNIL
YLNCDNK--KLHLHK-----NEYNVFCSQPEKFALLYLHKSLFSNDKYDIISSLKLWLPD
VVIEYVHIKYSSN---IVV-SDLYPSLGIHFL---NNETEFDTLKY--YYYGIVKNNYIK
DNYILYSNQKKLIVIENQNDAA-RIAR*--------------------------------
------------------------------------------------------------
-------------
