# Supplementary material for: Endoparasitoid lifestyle promotes endogenization and domestication of dsDNA viruses
Source: eLife. 2023 Jun 6;12:e85993. doi: 10.7554/eLife.85993 (PMC10259472; doi:10.7554/eLife.85993)
Supplement: Figure 5—source data 1. [file elife-85993-fig5-data1.zip › Figure 1ΓÇôsource data 1/Cluster185.aa.aln]

>DiNV
MTWFERLAVLNLPTTHSNINTLPVYFSGSKYI-KQPILDELSQEYTWADVSQISFKKLKS
Q--TKTRKEILKYMLENRIYSKIYKYSRIDIQLLQIIQKYLRLLRKNDKTTLDKPLLEEI
YTKCFEFLQEYSNE--SIIVLIDCRTSYFQKYKY-------------NFNEIILHTLAMS
ALMAKRILYSFMEFIVIVDEDMIVGEEF-KTNTSINVSEINNPSDDIITENYAN--VESL
TQNESENVLFVQQKIYENLRSNDKILRCLDKTLIKKIIINAHKSNTFLDFELN*----
>DmNV_mau
MTWFERLAVLNLTIAQSNINTLPVYFSGSKYI-KQPILNELNDEYEWADVSQISFKKLRS
Q--SKTHKEVLQYMLENRSYSKIYKYSRIDILLMQIIQKYLKLLRKNEKTLLNEMLLEEM
YRECFKFLQEYSNE--SIVVLIDCRMSYFRKYKY-------------NFNEIILHTLAMV
ALMGKRILYSFIEFIVIIDDKNNKTND------------------DETNTNYVNLMQTSL
NQDEIKNVLFVQKKLYENIRSNDKILRYLDNVLIKKIIINAHKSNNFLDLELS*----
>DmNV_kal
MTWVDRLVVLNLPN-YSNITLVPVYFSGSKYI-KQPILDELQKEYSWADVSQITYKRLIK
SQTTRTRHQVLQYLLNHRGYSKIYKYSNVDILLMQMIQHNLRQIRKIENFKMNIEYLNGV
YKQFFDFLQETSNS--HIVVLIDCRIKYFEQYHH-------------NFNEIILHTIALV
ALMSKRLLYSFIEFIIIMDEIKSV-EEI-RDNECFNYESMTKDKNHIVNNDFENLTSSIL
SASEIQNVAFLQRKVLENLHHSDKILKHLDKNLIKKIIINAHRSNNSLDLELS*----
>OrNV
MSWVSRFHRLKQYNPPPPDELEPVFISGSKFM-HDKIICELSRLYPWADISNVSFSSLKV
KFA-NNYQKILDFMKHNRYDSKIYKHCNIDLLLLQTVHSYLKRNH-----TITTDLLDKI
YTQCSSLLCGYESDISKTIFVLDYRLIYFMTFRE-------------HIDELLLYNSAAL
ALIEKMHLFPYIEFVILCDTQLEFDHLT-ATDGSSD---------SEA---KANAL----
---ES-TLITHLRIRLQSINQPVKLKPNLDMDRVISIIINAHTMSDSIESDLF*----
>DmNV_tom
MSWATRLNKLKSDYTLQHDNLDPVFVSGPINI-CNQIITELSVKCHWADISNISISRLMK
QYN-GNFNKILDFMRNNRVESKIYKHCEIDLLLIQLANQYATANP-----QISCSQLDTI
YGEVSRLIYGCNSYTIKTVFILNLNLKLYPEAST-------------EHNELLFYNSAAL
ALLSKKHLFPFIEFIVVCDFQPDNEY----------------------------------
--------ISHLHKKLKILDPKIKITANFDVTSAVSIIMDFHNTKADLDLDLL*----
>GbNV
-----------------MSSYYRVFVGGPSAVGKTTLLNYIYERYEDARVSDMSFETLQD
G--KKTAKEIAEELATKRNEDLIYEHSPLCMKLYQLIFKYKKNLR-----KKSNDTIVDF
WNECLNVSTTPIYD---NIFIIIDTTEFLKKRFYNRSYN---NIDWLDDMYLYLQTIAYV
SLMRKRHLYQGCRFVVIYDPNETSPNCLFGIRDALN---------------LKNI-----
------------IDSYFVPGVDFKFPYELNKKRIAEEIMMHHTLSLRGRTNLVLFKS*
>Venturia_canescens
-----RLNGFNLPSKKASNLLNGVYVGGPSAVGKSTTLNKIRQNYPWARVSDISFETLRR
H--HDDPEMVTNYLLTRRDAPMIYEYTNECTILYKIVNRFMQR-------DLNRDNVQKC
HRECYNALNEASSH---IMFIILDSTKNFKTRYYKRLCNASNTINRDHDKYLILQLAAFL
ALLGKRHLYPFMSVMVIHEAGR-----ILGEEDTYG---------------LDTL-----
------------FATYHSDN-DYAIA-TFDCDRLVEFIVDAH----------------
