# Supplementary material for: Endoparasitoid lifestyle promotes endogenization and domestication of dsDNA viruses
Source: eLife. 2023 Jun 6;12:e85993. doi: 10.7554/eLife.85993 (PMC10259472; doi:10.7554/eLife.85993)
Supplement: Figure 5—source data 1. [file elife-85993-fig5-data1.zip › Figure 1ΓÇôsource data 1/Cluster251.aa.aln]

>Leptopilina_boulardi
--------------------------------IAEIFQDLRRYYASSGRNEDFIMTLYGT
QKLYQYYK--NCNMPAKNIIIVDNLWCILPNVISLTTIMKYEILILVFYFDDIKYYTRNN
NALKQN--NTLT-KKLNER----------------------LIP----------------
--LEQLLNLQNDKN-----EIFAW--ERQRNATFFSKYIGMSKVWLNIFATYSNVQEFNI
LDITEKHCC-SNEW--QCSGKIL----------KFI-NHIE---------
>Leptopilina_clavipes
--------------------------------IAEIFQDLRRYYMSSGRNEDFIKALYGT
QKLYQFYK--NCNMPAKNIIIVDNLWCILPNVISFTTITKYEILILVLYFDDIKYYARND
TSITKQNNKSSI-KKVSER----------------------LVP----------------
--LEQLLRLQDEMD-----DVFTW--ERQRNATFFSKYIGMSKVWQRIFATYCNASEFNI
LDITQNHCHRSRKW--EFNRKIL----------KFI-NHIEM--------
>Leptopilina_heterotoma
--------------------------------VAEIFQDLRRYYVSSGRNEDFIKELYGT
KKLYQYYI--NCNMPAKNIIIIDNIWCILPNVISFGTLINYEILVLVLYFDDIKYYARND
TTK---QNKSAT-KKISDR----------------------LLP----------------
--LEQLLRLQI--------EIFHH--EHQSNVTFFSKYIGMSEICQNIFTTYSNSFEFNI
LDITARNCCRCRSHCSHFIRKIL----------KF---------------
>DFV
----------------------MMNSSHYTTCIKDIINDLNEYYESSGRQ-NFLPKLYNK
K-LLDFY---KSEMPPRNIILTDNLANV-TSEISINYIIENEIVVIILYFDAIEHYSEPK
KKFENN---TKT-R----------------------------------------------
----QLLKTHFKDANI---MLDHN--NPVRRNTIFSKNIGMPDYWTRTSKMYANAKTFNV
LDLRK-YCKSTNTWD-TFIQDIE----------KFK-VFFNTQ-------
>LbFV
-------------------------MTSNFPFISELFLRIQDYYSSSGRDISFVKEIYGK
ELF-SYYEKEGSCILVRNIIVASRLEDI-YKHVPFNFIKQHQIFIIILYFDSLDFYKTPF
KILKKKQTNIQT-IL------------------------NEFLSATTGSENI-IIDERK-
------------------------------KATFFSSSIGMKEFIFFLLSKY-KKNIFNI
VDLNLYNK---NII-----KDFQ----------NFI-SIL*---------
>PcFV
MEMLAAADSSTTASASNH----IYNNHDKITIVENFFKQVVQFYASSNRNLDYVKKIYDR
HDLYNFYN--NNNALLKNIIITPNIHRL-PKSISKKLIKKFNIFILVIYLDNIEHYTDEV
SSSSSSEQQSTS-N---------------------------FAA----------------
--VKKDSKTKETDGVLMDFIMLHQQRVSNNNHCYFSNNIGIPSQISVLLSSHCNVNNLNI
LYFNNRKKS-------NYLNNVK----------DFF-KNLNKQK------
>PoFV
--MASTSSTSRIQQQQQQQQQQPTMATINIGTICYLYKDLTKYYSSANRNIYDL---YKY
ENLDKFYK--DNVNAINHIIIASNLKDV-FELFKLQFIKKHNIFIFIYYLDDIYYYKTKM
EIYDNTHKRTKK-NG-SNRGDGINNDVNDDYDYNDDGNIDTFSSIISSSKNTTVIDNNDT
DVFKKLLPLNVTKKKT-----LPCDFFNVTCPTFFSDYISAPLEIKKMLSKY-NVEKYNI
LDLLNFTCDDDNLK-----KNVI----------IFNLNIINQDEQQ----
>EfFV
----------------------MLPRPTENLKIQDVFQLFLDFYKSLNRTREEVESLYTD
N-LFNMFL--KNDNTAYNVVICFNIWSV-LNIFPTKQIKDYNLLILIVYADNIQDYSCLK
NIYKTSSSFSSEQNGMDYK----------------------LQS----------------
--YAKSMRS-------------------------------TSESVQVIKQKYINSRDLQI
FYPAVKKLLSIRKFNTLYLNADENFEIVKKNNPHFF-SILNKWKTIATQS
