# Supplementary material for: Endoparasitoid lifestyle promotes endogenization and domestication of dsDNA viruses
Source: eLife. 2023 Jun 6;12:e85993. doi: 10.7554/eLife.85993 (PMC10259472; doi:10.7554/eLife.85993)
Supplement: Figure 5—source data 1. [file elife-85993-fig5-data1.zip › Figure 1ΓÇôsource data 1/Cluster85.aa.aln]

>AcMNPV
--------------------------------------------MHFAIILLFLLVIIAI
VY-TYVDLIDVHH-EE--------------------------------------------
------------------------------------------------------------
---------------------V-RYPITVFDNT--R-APLIEPPSEIVIE----GNAHEC
HK---------TLTPCFTH---GDCDLC-REG---LANCQLFDEDTIVKM-RGDDGQE--
-----------------HETLIR----AGEAYCLALDR-------------------ERA
RSCNP-NTGVWLLAETE---------------------------------TGFALLCNCL
RPGLVTQLNMY----EDCNVPVGCAPHGRIDN----------IN--SASIRCVCDDG--Y
VSDYN----ADTETPYCRPRTVRDVMY----DE-SFFPRAPCAD----GQVRL-DHPALN
---DFYRR----H-----FRLEDICVIDPCSVDPISGQRTSGRLFHQP--T---------
-----VNGVGINGCNCPA------DDGLLPVFNRHTADTGMV-------RQSDRTVANAC
L-QPFNVHMLSLRHVDYKFFWG--R--SDHTEFADADMVFQANVNQLSHER----YRAIL
YSLLESHP----------------DVTEI--VTVNMGVMK-ISVSYDTTLK--NILLPSS
VFRLFRFKESGTAQPVCFFPGVGRCITVNS--------DSCIRRHAG-GQV---------
---WTAETF------------TNSWCV-----LSREG-----------------------
------------------------------------------------------------
-----THI--------------KVWS------------------RASRYPRG--------
-----------------------------------DAPAALRLRGFFLNN------DRE-
-RNTIRAVTT----GD-MT----------------QGQQ------IDALTQILETYPNYS
V-----*-----------------------------------------------------
------------------------------------------------------------
------------------------------------------------------------
------------
>CpV
--------------------------------------------MSFTLFVVTLLVLLTI
LA-HWSNVRLYTT-TH--------------------------------------------
------------------------------------------------------------
---------------------NLHTDTPIYDNT--H-VPLLDPPKEIIIN----ENNVSC
HK---------TPTPCISN---ADCQLC-LEG---LASCQLFNDTVILEI-DDNQ-----
------------------QMIVE----PGQKLCLAIDN-------------------RSA
RSCNP-NTGTWMLRQVD--------------------------------NINMALICHCD
TPGLVTQLNIY----DDCSFPVGCKPHGIIAD----------IN--SSPLTCLCENG--F
VPELS-----DTNTPYCRPQVMRDVML----DP-NFFHRPPCRD----GFLPA-EHPAFD
---QVYRR----Q-----IGA-NVCLPDPCSVDPLTGVRHEGRVVYEVEGG---------
-----ADGGELVMCRCNI------NDNLYPVYSVASMLNTVY-------TEFDREIANAC
V-KPLIVGRRDVR-SDLKVFWG--R--DSLK--SDADIVFQ-VDEHHVYEP----YRVLL
YRRITHHP----------------TLDLTTSFILKFQ----LHTAYTVSAM--DSNQRDV
FQGYWQLNHARTSNNTCPLPGIGECRNPQTCGNITCTYNPCIGNSVV-LGY---------
----------------------YSRCF-----FFKANRRFDNV-----------------
------------------------------------------------------------
--GTIAQV--------------CVWN------------------APTYYNSD--------
-----------------------------------NVPVTFYLNALGATDG-GYGISND-
-VRTLYFTNS----GAT-----------------VPQSQ------FNTLIQLLATYPYYN
S-----*-----------------------------------------------------
------------------------------------------------------------
------------------------------------------------------------
------------
>HzNV-1
-----------------------------------------MEFFTIAS------LVLIL
VCVTYLLECARKSFEKYNDETKKFSWGRYKFKISEIEAKH--------T-----------
--------------------------ESNKD-----------------------------
------------------SNLQPSNTVTRFKGPF-QNIKYKNPSTDPVIIDPGQTNLYEC
TP--------SKPKECKLSDA-TSCMGC-KNL---TARCVHLKEDTDYTDTETGQ-----
------------------EFKLAKSKTLDDGYCLSVKK--------------------VV
DLCNP-NHGKLALVLYNRDLDEEA-----------------YNEPEDENQIFYNLLCVCT
EPGYVGNLGLL----GSCEDPFVCN--GKVVD----------INVPLTEMVCECGDN--F
EFM------RINGLPTCQIKSIDNMTP-----TTEPIVP-----------GSV-SKQRYH
---KTIA-----------ANYTGESLPNPCRVCPVTGLVVDGAIIAG-------------
-------KDGSVQCQT------YSQHYGVPI--RRFK-----------------------
------------DERLLAGDEG--P--DAILA---IS-----NYTVDVYGY----LEDTT
YPTLGIN-----------------------------FTRDDNKEFFDALKI----DKD--
EYTLLIRPYHQVKFPGNFKITDRLYKVPN-------------------LKL---------
---YEYTW--------------TYDFK-----LQNPAPESSG------------------
-------------------F---V------------------QYLDPYTFNLM-------
-YDMLSMY--------------YLWG------------------RTSYYTVM--------
-----------------------------------NLKPFVVLK---KVN----GLSVYS
NNKNLAKINDETMKLRFLFFRFDF--------S-MDRSL-----V---MLTAENRYDWDK
YHALR-IKEGECGGRIVRGECIDPFG----------------------------------
--------------V*--------------------------------------------
------------------------------------------------------------
------------
>HzNV-2
-----------------------------------------MEFFTIAS------LVLIL
VCVTYLLECARKSFEKYNDETKKFSWGRYKFKISEIEAKH--------T-----------
--------------------------ESNKD-----------------------------
------------------SNLQPSNTVTRFKGPF-QNIKYKNPSTDPVIIDPGQTNLYEC
TP--------SKPKECKLSDA-TSCMGC-KNL---TARCVHLKEDTDYTDTETGQ-----
------------------EFKLAKSKTLDDGYCLSVKK--------------------VV
DLCNP-NHGKLALVLYNRDLDEEA-----------------YNEPEDENQIFYNLLCVCT
EPGYVGNLGLL----GSCEDPFVCN--GKVVD----------INVPLTEMVCECGDN--F
EFM------RINGLPTCQIKSIDNMTP-----TTEPIVP-----------GSV-SKQRYH
---KTIA-----------ANYTGESLPNPCRVCPVTGLVVDGAIIAG-------------
-------KDGSVQCQT------YSQHYGVPI--RRFK-----------------------
------------DERLLAGDEG--P--DAILA---IS-----NYTVDVYGY----LEDTT
YPTLGIN-----------------------------FTRDDNKEFFDTLKI----DKD--
EYTLLIRPYHQVKFPGNFKITDRLYKVPN-------------------LKL---------
---YEYTW--------------TYDFK-----LQNPAPESSG------------------
-------------------F---V------------------QYLDPYTFNLM-------
-YDMLSMY--------------YLWG------------------RTSYYTVM--------
-----------------------------------NLKPFVVLK---KVN----GLSVYS
NNKNLAKINDETMKLRFLFFRFDF--------S-MDRSL-----V---MLTAENRYDWDK
YHALR-IKEGECGGRIVRGECIDPFG----------------------------------
--------------V*--------------------------------------------
------------------------------------------------------------
------------
>Eupelmus_kiefferi
------------------------------------------------------------
------------------------------------------------------------
------------------------------------------------------------
------------DTISSNNQKYKRKIDEFS-----RQKIFKIPEIS--------DDSEIC
DNYDNLDESNRKLVECNVDDGEFACFKCIESR-KFLRYCIHFDDDFIIYR-EKSQTYKLD
DVRSVANYYARSLIRTQEAIVIPKNKDPSKGYCLPKTFLEK--------------PTDSS
RNCNP-NTGDWLLVQLHDKDD------------------------GDLYNSSYNWICRCK
YPSLMTNIST---LMSDCLKPVGCNPNGILDP-----QSIQGLIDPFINGYCICNEN--Y
AADST-----EISGPVCLPKKIKDLNKKE--------FEKLFNNQFE-FHTILSSSSFVN
---PKYRR---SG------SGKETRLLNPCSYDPLTGLSFKYSECLLEEVFSYDSDKYYT
NKDYKGSAKKVSVCIS-K------QKNIVTAITSSDILN-----------NNSGQYPNAC
IR---------INTRNDDISFIFSN--DN-------------KD----SSEIP--DVGRL
SIVDDHLK--------EK-----------------------IDNAYNNSLY------GK-
------QFVKSLKLPPNYGSKSDIKL---------------V-NSPDLYYTL--------
------------------------------------------------------------
------------------------------------------------------------
------------------------------------------------------------
------------------------------------------------------------
------------------------------------------------------------
------------------------------------------------------------
------------------------------------------------------------
------------------------------------------------------------
------------
>Aphidius_colemani
------------------------------------------------------------
------------------------------------------------------------
------------------------------------------------------------
------------DTISSNNQKYKRKIDEFS-----RQKIFKIPEIS--------DDSEIC
DNYDNLDESNRKLVECNVDDGEFACFKCIESR-KFLRYCIHFDDDFIIYR-EKSQTYKLD
DVRSVANYYARSLIRTQEAIVIPKNKDPSKGYCLPKTFLEK--------------PTDSS
RNCNP-NTGDWLLVQLHDKDD------------------------GDLYNSSYNWICRCK
YPSLMTNIST---LMSDCLKPVGCNPNGILDP-----QSIQGLIDPFINGYCICNEN--Y
AADST-----EISGPVCLPKKIKDLNKKE--------FEKLFNNQFE-FHTILSSSSFVN
---PKYRR---SG------SGKETRLLNPCSYDPLTGLSFKYSECLLEEVFSYDSDKYYT
NKDYKGSAKKVSVCIS-K------QKNIVTAITSSDILN-----------NNSGQYPNAC
IR---------INTRNDDISFIFSN--DN-------------KD----SSEIP--DVGRL
SIVDDHLK--------EK-----------------------IDNAYNNSLY------GK-
------QFVKSLKLPPNYGSKSDIKL---------------V-NSPDLYYTL--------
------------------------------------------------------------
------------------------------------------------------------
------------------------------------------------------------
------------------------------------------------------------
------------------------------------------------------------
------------------------------------------------------------
------------------------------------------------------------
------------------------------------------------------------
------------
>DiNV
-----------------------------------------MNFSIILSCILLIFVICIL
IYIVIASKT------K----------------L---------------K-----------
--------------------------P---------------------------------
-------------------MIYKDVDIPKF---T-TNISYDPYPQT-VEI----ENRHDC
NI--------EHLHVCDINDP-ITLFGC-KEL---VVRCHHFDKDIEYI--QNRE-----
------------------TTIIPKNSLPNEGYALAITS--------------------IA
DSCNA-NHGDLILVTTD------------------------------PTTNEYAMLCNCK
NPGYIGNDHIL----GNCTTVYICN--GKIDD----------INQPLANINCKCDMG--S
KSMRY----D-DGLPVCREMTIKEANEKYD-DWTSLV---TFNS-----DRQL-DIQNFN
---ATVR-----------GNLKIKKLLNPCTNSIH------DTTIAIDSAE---------
-----FN-NINNECRL--------TDYGYPI--STGMLDYK-------------------
-------------PTNADENVS--I--DGVLA--TGK-----YMRVRFSDN----INKIR
RI---YAL-------------------VVEGLKFNEEFKDTEIALVPPAGL----TLGAK
GSFLIKPNENQFVAPSCEG-----------------------------------------
------TWP-------------TYSCY-----LNEYYKY---------------------
----------------------------------------------------MELGLMFP
GSRDCPSS--------------FLWD------------------REFWDTCE--------
-----------------------------------FLVRTSVR---TEGR----GLVLN-
-NEKFQK--L----HQIRPYGLQW--------S-SQS---T---IPSGVLSFVSTD-DYT
IHKNTIT*----------------------------------------------------
------------------------------------------------------------
------------------------------------------------------------
------------
>DmNV_mau
----------------------------------------MMDFSIITSCILLIVVICIL
IYIVIVSKT------K----------------L---------------K-----------
--------------------------P---------------------------------
-------------------MIYKDVDIPKF---T-TNISYDPYPKT-VDI----ENQHDC
NV--------EHLHVCDMNDP-TTLFGC-KEL---IVRCHHFDDNVEYI--KNHE-----
------------------TTIIPKNSTPSEGYALAITT--------------------IA
ESCNV-NHGDLILVTTD------------------------------PITNEYGMLCNCK
NPGYIGNDHIL----GNCTTVYICN--GKIDN----------INQPLSSINCECDMG--S
KSMRY----D-DGLPVCREMTIKEANEKYE-DWTSLV---TFNS-----ERQL-DIQNFN
---ATVR-----------GNLKIKKLLNPCTNSIH------DTRIAIDSAE---------
-----FN-SVNNECQL--------TDYGYPI--STGMLDYK-------------------
-------------PTNSNETTT--I--DGVLA--TGK-----YLRIRFSDN----ISKVR
RI---YGL-------------------IVDGLKFHNEFRDTEIALVPQPGL----TLGSK
GSFLITSNKNQFVAPTCDG-----------------------------------------
------SWP-------------KYSCY-----LNEYYKY---------------------
----------------------------------------------------MELGLMFP
GSRDCPSS--------------FLWD------------------REFWDTCE--------
-----------------------------------FLVRTSVH---TEGR----GLVLN-
-NEKFQK--L----HQIRPYGLQW--------S-SQN---S---VPSGVLSFASED-DYT
IHKNTIT*----------------------------------------------------
------------------------------------------------------------
------------------------------------------------------------
------------
>NeseNPV
--------------------------------------------MYWIHIVLLLICIY-F
IY-IYMSRFSEH------------------------------------------------
--------------------------N---------------------------------
------------------YNDATTENVALYENL--NTDIIRLPNTSIVLE----SNDVSC
HT---------TLTPCEGD---GDCFQC-QEL---LAKCQSFNEDVTIEI--NDT-----
------------------TITIP----ANESYCLAIDQ-------------------KRS
RSCNT-HTGKWVLVKTD---------------------------------AGLGLICSCL
YPGLVTQTNIY----SDCDVSVGCNNAGVVKN----------MF--STPLECECNDG--Y
VSDT------INDQSICRPQQIRDVIY----NT-SLFPREPCPE----NYISV-GHDALD
---ESYKQ----Q-----FILSSICIPDPCSIDPITG--LTTYGQLTS-TI---------
-----IDDETVYFCNCTA------FRGSFGIFTTD----SMI-------KQSSYNVSNAC
I-SPFTQTFP-QKDVYLKWFWG--R--NNPLQLSDMDFTFRL------DMS----YFKPK
YWQMLQNI-----------------SNGV--GTLKFAIQ---ETFYDTDNLDNGTLTYNH
FTQILL-EMEILDQPTCYQHNIRAC-----------TEDVCVWRTPRTFLV---------
---SSKEFF------------TGSKCH-----LSRLENDV--------------------
------------------------------------------------------------
--NGLYPI--------------IAYA------------------PPSHYNTA--------
-----------------------------------FPVTLYILNNVTYASYNNMT--TT-
-DRRVYTINS----E-------------------LITTD------YDTLSSLIYTYPNYS
R-----TS*---------------------------------------------------
------------------------------------------------------------
------------------------------------------------------------
------------
>NeleNV
--------------------------------------------MHYVIAILIFVCIF-F
IY-SFINNFTNY------------------------------------------------
--------------------------R---------------------------------
------------------INDTNKDEIVLYKNL--DTDVLKLPSDEIVLE----TNPKTC
HT---------ELTPCTTB---GDCFEC-QEL---LAKCQSFDEEVQIEI--GST-----
------------------TFVIP----PNESYCLAIDA-------------------KKS
RSCNV-YTGKWILVETD---------------------------------TGLGLICSCL
YPGLVTQTDIY----SDCDVSVGCNNAGVISN----------LH--TSPLTCDCNDG--Y
VADT------ANDQPICRPRQIKDVIY----DT-TLFPREPCPD----NYISV-AHDGLD
---ESYRQ----Q-----FILSNICIPDPCSIDPITTQTISGYGQIKH-RY---------
-----IDENIVYFCNCSA------QTGAFGINIGN----SML-------KTNSYNLSNAC
I-QPLLKQYEFGDDTWMKWFWG--R--SDPLNVCDVDFXFRL------AKT----YFKDA
YHQILQNV-----------------VGDI--GTLKFAIQ---ETYYYTST-----NEINH
FTRAIK-LMERTWQPICYKHFIRAC-----------TEDVCVWRTPRTFLV---------
---GSKEFF------------TGQKCQ-----LSRLEDPIVLP-----------------
-----------------DP-----------------------NYIFE-------------
-DSVVYPI--------------IAYG------------------PPKHYGIA--------
-----------------------------------FPVVFYIYNDITFLGYDPRSSSFY-
-DQTVYHINS----E-------------------MITED------IDTLSSLIYTFPNYS
R-----LS*---------------------------------------------------
------------------------------------------------------------
------------------------------------------------------------
------------
>DmNV_tom
-------------------------------MIRV-KIVLSIMASLVFSTLCIIVIICII
VAVVLVAKG------K----------------I---------------K-----------
--------------------------E---------------------------------
-------------------LVFEQKDIPNF---S-VDLQFDPYPQT-VNI----ENQYDC
NV--------NSLRVCDINDS-TTLFGC-KEL---IVRCHHFDEDTPYI--ENNI-----
------------------TTMIPKNATATEGYALAITT--------------------IA
DACNP-YHGDMTLVTAN------------------------------AESNEYMLICTCK
NPGYIGNETIL----GNCTTVFICN--GKIND----------IDQPLNSITCVCEKK--Q
KNIRY----D-DGLPVCKDLLVYEANEMYD-DWSNIV---TWNS-----YRQT-DASRYN
---VTIS-----------GNLKTSRLLDSCRSSLH------DTTIEIPNAS---------
-----YN-ATNAQCIV--------NEAGYPV--VNDLLRFK-------------------
-------------PSDDQ-KYG--I--SAILA--TGE-----YQRVRFSDN----IAGVR
KI---YGL-------------------VVNGVPFWKELANSTIVIQPQDGI----CIGFQ
SGIAFNS-KTAFVAPLCEG-----------------------------------------
------SWP-------------SYSCR----YIREKTSR---------------------
----------------------------------------------------IVGGLAIA
TGRSCPTA--------------FLWG------------------RDDWTNNE--------
-----------------------------------FMVQRSLS-Y-KTDS----GFSLS-
-PIKLSV--V----AGWHTYGVQW--------S-PKS--SS---ENTGVLYFSNVA-DYN
IHVASLTN*---------------------------------------------------
------------------------------------------------------------
------------------------------------------------------------
------------
>OrNV
---------------------------------------MVDLTNTIFGIVSILIVICII
IAIVLTANN------K----------------I---------------H-----------
--------------------------E---------------------------------
-------------------LTFEQKAIPKF---S-IDLQFDPYPQV-VNI----ENQYDC
NV--------HSLRVCDINDS-TTLFGC-KEL---IVRCHHFDEDTPFI--ENNE-----
------------------TLTIPKNQTADEGYALAITT--------------------IS
DACNP-YHGDMTLVTAN------------------------------SDASEYMLICTCK
NPGYIGNESLL----GNCTSVFICN--GKVDD----------VNKPLNEINCVCESR--Q
KTIRY----D-DGLPVCKDLLVHEANELYD-DWSNIV---PWSS-----FRQL-ETSNFN
---PTIS-----------GNLKTSRLLDPCRNSIH------DTSIEILNAS---------
-----YD-SVRKQCSL--------TDNGFPV--VNDLLRFS-------------------
-------------STEKA-YVG--A--SAVLA--TGE-----YEFIRFSDN----LAGQR
HI---IGI-------------------VSRGLKFSDKYKNTTTVVHPTNGL----SLGHS
TALSVKS-KTKFVGPACYG-----------------------------------------
------SWP-------------TYSCS----SIEERDSY---------------------
----------------------------------------------------ITSGLALP
RGRVCPGA--------------FLWS------------------RSDWDDHE--------
-----------------------------------FLVVRSAT-Q-NIQD----GYSLS-
-TTKLTS--L----DDIDSYGIQW--------S-TQT--SS---EYTGLLRFLNSA-DYR
IHKQTITG*---------------------------------------------------
------------------------------------------------------------
------------------------------------------------------------
------------
>DmNV_kal
-------------------------------MYSTSPLSPSSASIVIISCILIIFVICIL
VYIIILSQT------K----------------L---------------T-----------
--------------------------S---------------------------------
-------------------LTYQETEIPRF---S-TDITFDPYPTI-VDI----ENQIDC
NA--------KSLHVCKMDDP-TTLFGC-REL---IVKCHHFDKDTSYI--EKRE-----
------------------TTIIPKNSNPNEGYALAITS--------------------IA
ESCNV-YHGDLILVTVN------------------------------PDSSEYSMVCDCK
NPGYIGNENLM----GNCTTVYICD--GRIDN----------INQPLANISCVCDRG--Y
KSMRY----D-DGLPVCREMTVLEANQAYK-DWTSLV---KFNS-----DRQL-DIINFN
---PTVR-----------GNLKIKKLLNPCTNSLH------DTTIEITTGH---------
-----FD-EVHNECHV--------VDSGYPV--VNGLLDFK-------------------
-------------GGDKYDTAS--I--GGVLA--TGP-----YLRIRFTDQ----INNKS
RI---YGL-------------------VVDGIKFHKDYSNMKIALVPSYGL----SLGSK
GALMINSRPDFFIAPKCDG-----------------------------------------
------SWP-------------TYSCS-----MDNYYTY---------------------
----------------------------------------------------KDSGLPYP
GARDCPTM--------------FLWD------------------RTLWENCE--------
-----------------------------------FLIRQSIK---KQGR----GISIN-
-NSAFKI--L----PQLRAYGIQY--------A-VDSKDSR---TITGLLSFDADS-DYI
IHVNSVT*----------------------------------------------------
------------------------------------------------------------
------------------------------------------------------------
------------
>PoFV
-----------------------------------------MLFAYTLYFFLLILFAAYF
TYILFK--YAF----TFNQKYNNNDKKNNNNNNVVVNDD---SVLNSDDKI---FL----
----------------------QDLRAYGQKYKIKKNN----------------------
---NSLDSTFIIDSFLKT----LNTCKITR-----LQSSVSLPP-S--------TQRIIR
SNDNNNSLWWNKTHDDDNEFIYDKIYKIQNNA---HTMCVRSLHDVKVVN-ASNTLDT--
-----------------GIIKFTDLPHKDLGYELSFKNFY----------------AYAN
ARCTRKYGGRLKLYVTQSHSSIAAAGIANVVDHSNGNINSNSIIGSGDIRYKCEWHCECI
FDKLFTQKSFH----DDCDIFIGCPGSVSSN------VSRGEKWNSITDIRCDCNEN--E
VFVPI-----ERGGPNCEKINFFQKNIYP--------KS--WN----DEWEFI-PYEYID
---VEYVKYLNEKFNTNVREIFPHGLLNPCAFDVITNQPISK-------IYNKRVGYIKQ
RIT-TTSDRYAVQCIS-R------DPNYITVKFDNDYLL-----------NNNGQYANGI
AR---------ITTFSNKNENN---FATT-NY---IV-EQNK----------DLHYIGYK
VHIDEIAK--------DL----------R--LDY-LLNRA--KYPFDSITE------SI-
--KYVAF--FNFPCATID-------N----------------------------------
-----------------ELFANDL---MRYKFFTFGNLTIRKEGAIVNDNKNMALFPI-Q
I-QM----EPHQFTDNV-QQFDFE-----IKIPANSFGQTSQSSQIEHKLIFMSPFIVKS
S-SNVPTT----TTT-TTTTTIVVY-----------------------------------
-----------------------------------------------------------N
KNSPLYT-------GQFEILQYDKYN----------------------------------
-----------TNKYLIP--IMQVSK-----YLLQEFYTYLK---------LPP------
---KIYDYKMNEIELTQNDMEKMNFISQQEEITWKRDW---SMTN----------L--QE
SLKYGGLEI--------------------------LCIQDSTKDLVSCLNDQLFANKLIF
REKNYLN-----
>Platygaster_orseoliae
------------------------------------------------------------
------------------------------------------------------------
------------------------------------------------------------
------------------------------------------------------------
--------------DDNNEFIYDNIYKIQNNV---HTMCVRSVRDLKVVN-ASNTRDT--
-----------------GIIKFTTLPDKDMGYELSFKNFH----------------AYAN
ARCTKKYGGQLKLYVTQSHSSIAAATATATVVNYIDGSGGGGGGGSGGINYKCEWHCECI
FHKLFTQKSFR----DDCDIFIGCPGSASSN------VSRGEKWNTITDIGCDCTED--E
AFVSM-----ERGGPKCEQKNFFQKNIYP--------KS--WN----GEWEFI-PYEYID
---VEYVDYLNEKFNTNVRENFPYDLLNPCAFDVITNQPISR-------VYSTRVGYIKQ
QTTTATNNRYFVQCIS-R------DPNYITVKFDNDYLL-----------NNNGHYANGI
AR---------ITTYSNNDENK---LATT-NY---IV-EQNQ----------DLHYIGYK
VHVDEIAK--------DL----------R--LEY-LLDNA--KYPF--------------
------------------------------------------------------------
------------------------------------------------------------
------------------------------------------------------------
------------------------------------------------------------
------------------------------------------------------------
------------------------------------------------------------
------------------------------------------------------------
------------------------------------------------------------
------------------------------------------------------------
------------
>HgNV
----------------------------------------MVD-KSLIVF------ICLF
VLFLVLTTFLKRSLTKFNS--------QLHTEF---------------T-----------
--------------------------K---------------------------------
-------------------NEEAINHLFEF---A-YDIHFNPPPDN-IIV----DNPYEC
TP--------TDLRPCDINDP-FSCAGC-KSL---ISSCVHIDKDTKY-IDADGN-----
------------------ETTIAKNTNENDGYCLTQLN--------------------HS
QACNP-YHGELVMVQAG------------------------------PKSREMMLYCDCK
NPGFIGKTHLN----GACNEVFICD--GDIDD----------INQPLEKISCICKDY--M
VPQ------LSNHIPTCIAPMVKDYKG-----YEDE----NFYH----GVETV-DRDRFV
---GNISD----I-----GNFPGSQIKNPCRYCLVTGNYVGNGTMVRT------------
-------EDGGWQCGL-----LNSQRRGLPI--RRDP-----------------------
------------KYRILKGKAG--P--DAVID---VR-----VVKLYLHGY----VYENV
YGQKTA----------------------------V-LETAENIDILKYMNV----KTD-K
KYAFIDLGGHQLVFPGSFGEMDIHMY-PAI-----------VCTGIEVPVL---------
---WVDDF--------------QYKCD-----FSNNIPTDRNP-----------------
-----------------AGH---L----------------AYTSIYQQHPRIAFETAPAC
PPKHHSFL--------------TGWT------------------FKKWRFFE--------
-----------------------------------GYNSIHYRRV---VN----GLQKYE
IKQGVIQ--S--QKIKYMISVIDL--------K-EEESA--------HYGAPNWSI-YME
WYATLIIKDVP*------------------------------------------------
------------------------------------------------------------
------------------------------------------------------------
------------
>PmNV
-----------------------------------------ME-KELIYF------IILA
VVSLVLIIGLTVSLNRFNT--------QFKSEL---------------T-----------
--------------------------E---------------------------------
-------------------NEDRINTLLEF---S-YDIYYKNPPSE-INI----DNPYEC
TP--------TDLRVCSTNDP-LSCVGC-KSL---LSNCVHFDVDSKY-VDYYGV-----
------------------EYTIPKNKTDTEGYCLTRKN--------------------PS
QSCNP-YHGDLILLQTD------------------------------PDAIESMLYCDCK
NPGYIGSLTIN----GACDDAFVCD--GKVQN----------INVPLNEIKCDCETN--Q
IAT------TINDTPVCMAPTIGEFDK-----YDD-----LFYV----NIDTV-PSDRFN
---SDI------V-----SKFPGDKIKNPCKYCLLTGNYIENGIMVES------------
-------E-DGWQCAT-----KIGKNGGLPI--RRDP-----------------------
------------KYRVLSGSKG--P--DAILD---MK-----LHELFVHGY----IYDST
YEQMML----------------------------S-LDTSKNKDILDRMNI----DRS-K
KFVYINLRDHNLVFPGSFGSMRIDNS-ATI-----------TCSGTELP-M---------
---WEDDF--------------FYTCR-----FRNSVSDARKP-----------------
-----------------SGY---M----------------LFDYEVSSKPKVIAQMAPVC
PPKQHSFL--------------INWK------------------FEKWKHYE--------
-----------------------------------SKNPTFRKDV---TN----ALPKYE
MTEEFKV--A--WDAGYIMYSYHF--------D-SEVAT--------FYGTPDNPL-YET
WIRNRIPK*---------------------------------------------------
------------------------------------------------------------
------------------------------------------------------------
------------
>DmNV_esp
-----------------------------------------MDITHILAIVLIVLVIILV
IYLICIVGP------KLPTM------------I---------------D-----------
--------------------------R---------------------------------
-------------------LEADEKSLPLF---T-TNVQFDPYPST-VNI----ENEIDC
NV--------TSLRICDINDS-TTLYGC-KEL---IVRCQHFDQDTPYI--NNGI-----
------------------TTIVPKNKTPTEGYALAITV--------------------IA
ESCNV-YHGDLTLVAID------------------------------DMSKEYMMICTCK
NPGYIGNETIL----GNCTTPYICN--GKVDS----------IDKPLSQINCKCLES--E
KGIRY----ESDGLPSCRELNINEANALFK-DFSHLI---KFNS-----DRQL-SILNFN
---RTIS-----------DNVHSSKLLDPCRNSLN------DTTIEINNAY---------
-----YD-SIHGECHF--------RNEGYPV--TNGMLDFH-------------------
-------------PPGLGKEKS--S--DCGIA--TGI-----YHKIRFMDN----VGGKR
HI---YAI-------------------IIGGLKVGEEFNNSIITVLPEPGI----SYNNN
SALFINPIKNQFYTPRCVG-----------------------------------------
------HWP-------------RYRCA-----MANTYSY---------------------
----------------------------------------------------SSYGIPIS
VGRKSPGT--------------FWWG------------------YEQWDNAE--------
-----------------------------------TMIQLTVD-----AR----GPTLL-
-NVPMIK--V----TTMRPMGIQW--------I-NDDY-QY---QRNGIVEFTNQH-DYD
LHKNIISK*---------------------------------------------------
------------------------------------------------------------
------------------------------------------------------------
------------
>LdMNPV
------------------------------------------MWWLLALITLLLVAILAA
VG-AYATLLVQHD-EP--------------------------------------------
------------------------------------------------------------
---------------------VAHPPLMRFDNS--T-VPLIEPPAEIVIE----GNAHEC
HA---------TPTPCRSH---ADCDLC-REG---LANCQYFAERAVIEL-QNGD-----
------------------EHVVE----PGSSYCLALNR-------------------ERA
RSCNP-STGVWLLAETG---------------------------------GGFSLLCSCL
TPGLVTQLNMY----GDCDVAVGCQPNGRIAD----------LN--ERPLRCACDAG--F
ASAFD----DATQTPYCRPLRVRDVIY----DT-DFFHRAPCRD----GFVRV-DHPALD
---QTYRQ----E-----FRLNDICVVDPCSIDPLTGFRIHGRLRHVR--H---------
-----QN-NDYNFCECDL------TQNVFGVYSETG--NGMVGESVVAAGNFPRQVTNAC
I-QPFSQGLFRLNELLYKRFWA--R--EESA-FSDDAVVAS-VTPEQLMGR----YKTIA
YPFAWAQP----------------HVTPF--VIVKF------SVAYAPPFA--E---GNN
CDRLYRALEPNASGDRCFTPGTGRCVLINP--------NYCIRRHTG-AQV---------
---WLAEA--------------AHYCI-----FSRQG-----------------------
------------------------------------------------------------
-----AHI--------------RAWR------------------NATNYLIW--------
-----------------------------------EAPAAFVTSVTNLLP------TAG-
-SRPLYSIAA----QDYMPRELDI--------A-EWIGV------LQTLLRILDTYPRYK
I-----D*----------------------------------------------------
------------------------------------------------------------
------------------------------------------------------------
------------
>Microplitis_demolitor
-----------------------------------------------L-------LITVF
VCFVV------ANISKYNPSIDETPI-DVKNKT---------------K-----------
--------------------------SV--------------------------------
-------------------LKELKKLDYNF---K-TNIQMESTAGNNVHI----NIVDPC
DPAD-----NDKRKTCDMNDP-NSCKSC-PYT-----TCTHFESKASIN-----------
------------------GITIPENLNKDLGYCISSTD--------------------MS
EGCNK-YHGDWVMIKASATIK------------------------DNSNANDYIRFCLCK
KPGFIGNRSLF----GNCSTPFICD--GEVED----------INTEYKSIKCKCFDE--Y
KSV-----TVGDDGRICKAPTVRERSN-----WLTVPKPLKLKD----TFIKV-D-DYYN
---NNIKG----------DINKADELIDPCSICPITGNRTYGKSITIENPN---------
-----P-AKTTVICRPSNNNPTQEGNYGIPV--RREFSGG--------------------
-------------KRLLKGTWG--P--DAMLA---IQ-----WDELWIYNS----DGEDG
HEDMRQI------------------------CVFKFSFNEYNSAFYKKFKI----SEK--
QCCAIESGKDAFL--GLTV-LPKSSFMTAI-----------KINCWAKPSG---------
---F--GWE----------------CV-----LSHESRIGTIP-----------------
-----------------ADV---L----------------DIQLINNNLHEVVSTYIG-F
TQV-KPGW--------------NSAN------------------LDDWYNMH--------
-----------------------------------QVRIPFSTA-------------VI-
-----KF--DD-IEYGYLTYNDSF--------F-KE------------------------
------------------------------------------------------------
------------------------------------------------------------
------------------------------------------------------------
------------
>Cotesia_vestalis_BV
--------------------------------------KPTMELIRLI-------LITMF
VCLII------TQINGANPPPP-----ISTCKQ---------------T-----------
--------------------------SL--------------------------------
-------------------ESELKKLKYKF---T-TEINVRSQSNDTIEI----TIEDPC
DFRN-----FNKRVTCNLDNP-DLCKSC-PYT-----TCKHFDEPINIG-----------
------------------GDVVPKNLT-GEGYCVALKD--------------------MS
SGCNK-YHGNWAMIKASSYIK------------------------GNLNPNTYIRFCLCN
RPGFIGNMTLF----GSCEHPFICD--GDVVD----------INVPYNEIKCKCLNE--F
KSK-----VVGDNWHRCVPPSVEERVN-----WSTVPKPQKFAE----FFIPV-E-TYFD
---NMISG----------YIGNLDELIDPCSRCPVTGRPTYARSITIDSGN---------
-----SDSGPTVICRPADSDEINQPNWGIPL--RRQLHVGND-------N----------
-----------NERRLLKGSWG--P--DVMLA---IK-----WKELWVYGS----YNKD-
--KRKQD------------------------CVFVFDYQD-NQHFYLKLGL----NKN--
YQYAINAGKDALL--GLTV-LPMSTFTPMV-----------IPNCYRGSKY---------
---YHDSWS------------SMYTCK-----ILTRNLATTLD-----------------
-----------------QGD---I----------------KDFIINPNHNNISSTFLTRT
YQQ-RYGW--------------YPQD------------------TSPWDAIQ--------
-----------------------------------QLGHAFGVA-------------RC-
-----KF--NK-VNYQYLTYN---------------------------------------
------------------------------------------------------------
------------------------------------------------------------
------------------------------------------------------------
------------
>DhNV
-----------------------------------------ME-KRLTIF------IIFA
IICIILIIFLTFTLRSFNQ--------RFKETI---------------N-----------
--------------------------D---------------------------------
-------------------NMENIEKLQKF---S-YNIYFNPPPET-III----ENSETC
SA--------ETLKLCDVNDP-FSCANC-ANL---ISKCTNIATDTRY-IDFNGV-----
------------------ESIIPANENENQGYCLARSN--------------------PE
QMCNP-FHGDLVFVQTD------------------------------QNSTDVMLLCECK
NPGFIGKTTID----GTCEEVFICD--GKIDD----------INQSIENISCQCGPA--Q
ISS------TINNVPTCRDKTVGEYEY-----TEND----FIAA----QIKST-TMDTIN
---STI------R-----NNYKGDYIRDPCRYCLFTGEFVENGKMVSYID----------
-----EEGETGYQCVV-----IDEKKPGVPV--RRNP-----------------------
------------TYRILKGAEG--A--DAVIG--NMY-----INNIIMYGY----TKDPK
FEDIVI----------------------------G-LNMEKNKTILQRMNI----YQSDL
EMVVMNLVTHQLVFPGSFGSGQYENRVSTF-----------YCTQPDAVHG---------
---VINGW--------------DYKCY-----FDTVVPSDRNP-----------------
-----------------SYC---P----------------AEILIFDN---FSVRLNWYC
SAHHSVFL-----------------S------------------YEWWKEYE--------
-----------------------------------GYNPLYRFDDVYRVN----GLLKME
TRPEVRK--KRVDYCQYMFVSINY--------A-TNTIQ--------GYLAADRNL-TSQ
FQAGLIPKPDWEDN*---------------------------------------------
------------------------------------------------------------
------------------------------------------------------------
------------
>GbNV
-----------------------------------------MDFVSLFTFGLMII---LL
IIVVIFSQL------NI---------------T---------------H-----------
--------------------------L---------------------------------
-------------------NKKNITDIPTF---S-VDVQWEEYPTS-VDI----DNSKIC
DA--------ETLVKCDTRDP-TTLFGC-KEL---SVRCIHFENDTPYY--KNGN-----
------------------QTIIPKNDSEFEGYALSVTT--------------------IV
DSCNP-FHGNLVLVTTQ------------------------------ESSSEYVLICECK
NPGYIGNDNIL----GNCTTIYICN--GEIDD----------INKPLNEINCICNKR--E
ISIRY----D-DGLPVCKALFVHEANSKYS-DWTNLV---PWMH---GTDHLI-QTSVYN
---NTIK-----------NNLNCSTLLNPCELSIH------DTKMIISGGK---------
-----YD-SLSKTCSV--------EDRGGGILLRTGILSQS--------G----------
-----------IRDGGDYTIET--V--DAVFY--TGK-----ITKIRFLDN----IGGVK
RM---INV-------------------ET---TWSWDPNGTPVYVNFPPNI----ALGDT
GQLRMHC-KNQINNGRCEG-----------------------------------------
------NWP-------------SFSCQ-----LRDYFSK---------------------
----------------------------------------------------FTKGLPEA
GYRN-PPA--------------FFVG------------------NETWKDAE--------
-----------------------------------KIVSFGVVPF-RFGI----GLTTS-
-YFTFRT--E----KTKFCGGMQY--------C-NEDT-VN---CLNGMMSCRDEN-DAK
QIKNILTF*---------------------------------------------------
------------------------------------------------------------
------------------------------------------------------------
------------
>Venturia_canescens
-----------------------------------------MDPNTWLAFVIVILALALA
IVTVWLGEI------K----------------M---------------T-----------
--------------------------E---------------------------------
-------------------IKFTEPEIKKF---S-VDVHWDPYPTE-FSV----ENARNC
NA--------KNLQKCKIDNL-DDLLGC-KEL---AVSCRHFSKDTAYY--EHGE-----
------------------KFIIPRNKSENDGWVLAITD--------------------LA
AACNP-YHGDYVLVAAN------------------------------DNSTEYMLVCQCK
NPGYIGNDDIL----GACTGLRICN--GKVDN----------INQELKDINCVCKLG--Q
YSHRY----DDDGVPVCKTLTVEKANEMYPRGWDHIV---PFGS-----KTLL-SIDYFH
---KDIQ-----------DNVKVQKLLNPCEYVLN------NPEISNPGSN---------
-----FN-ERINSCFF--------KDYGIPL--RIGIFP---------------------
-------------ETDDSGLEP--L--DAVLP--SLR-----YEELRIIDG----LTPEA
AKSDNYDRSESGEPGKSI----TPATRRINMKVIIDEYKETPIYVTLPKNI----GFDSH
SQLFMSM-RDQIVGGRCYG-----------------------------------------
------QWP-------------SYSCN-----FVNYYSQ---------------------
----------------------------------------------------RRYGIPMA
GYRDPPGT--------------FFWG------------------TDDWINAE--------
-----------------------------------SMISYGVT---TEGD----GLRIN-
-KKWFLF--K----KDHRPYGMQY--------C-HKS--KK---CLNGMLSLKDSD-HAN
IH----------------------------------------------------------
------------------------------------------------------------
------------------------------------------------------------
------------
>MdSGHV
-----------------------------------------------MYLVFVVIFLIVY
ILINFLCYWIF----NRD---------K--------------SPFILRQPISKYRL----
----------------------ADNYVYGNRLDPTADG----------------------
---N------LNCTANDK----LIECDL--------------------------------
-------------DDNNELGRDAVCAQC-KQI---SARCVNIREPIYRAD-DPSRV----
------------------LI--EPNSSPTKGYCLPSK-------------------TIE-
TKCTRRNGGKWILSTVGDSVS-----------------------NATARDLVYTFECYCS
TPNFFQTETIG-ADSGDCTRFVGCRHGKLE----------SDTWSSYEDMRCLCPTKMYE
AKIGS-----ANEPPSCVPLNVYRRVYDNA-D-------------NKPPFEIL-SQQYID
---PDYLVLLRGGG----NSEQQISLPNPCTFDVTTKTFIRG-------I--GRVV----
----WDSTAKIAFCMS-S------HENYTTVIMNDDYLI-----------GNGGKYANAM
FR---------YRISTTDESNDDA---DDNMN---RY-ENATVYEVLRKGARVRTLSGVR
IPYWNFTV--------YLPYLETNSYNMG--NGSGRHYATHPIIPFERQRY------TF-
------VYVYQAEVPDHR------------------------------------------
------------------------------DEIVLGNGIQYIP-----------------
---------------AF-MTTSFESSYRVYNGTIPCINVSEQDS-----GTSSVRRFWI-
---LYP-TPPGAAYKTK------------------------------------------L
GTTGI-----MGELTRPNVESDRFTAGYSFHF-----------------AH----DNEVE
PYTDLFT-------GTIFTYTLNKKV---YSRPVSPGDELLVSKYRRNY----DPQ-WIN
RPRE-------TIKGYSPSQPFQFALTGRDTHMFT-------------------------
----RNSYDVERNGVGVA-------KQKIARYEFDKNNNN--------------------
-----------------------------RLVFKTFYS*---------------------
------------
>GpSGHV
-------------------------------MT------SELVYFVVCFLIYVILFLLVQ
CFI---NLYII----DVE---KTFDIGE--------------FPFYVPNGI---VL----
----------------------EDSYAFITGED---GD----------------------
---N------VATDGLEK----LDKCVIQL------------PD-G--------I-----
-----------ELKKCQVNNSDEKCSDC-KEL---FAKCYHIDDDIYSPV-VEGEI----
------------------II--HKNESINEGYCLPLT-------------------ERDF
GLCNKKHGGKWVLYQIEQEE---------------------------DTLVQFAFKCVCT
KPNFFVNENF---ISGNCSRFVGCSPGILRE---------TTPWDKFEDIQCDCPVN-YS
FEKGN-----MNSPPRCVMKNIYTMRYKDH-E---YDDGLTYPDLEEIPFEPL-EKKYID
---PFYLSEL---------SNPDIVLPNPCNYDIIEKRYIKG-------I--GEVV----
----LENGK--AYCKSVN------VNKYITVRINDDYLI-----------GNNGKYANAM
MR---------LYITFPTGQEPSH----GFLY---EY-ARS-PY--TMENKRDDVLRGQM
ILYNNFPV--------KLPYLEVPNYQGS--E-----YV--PSIDREHLKN------AR-
------VFVYEAITPI-P------------------------------------------
------------------------------INFELAEMISYVP-----------------
---------------TF-NTVSFESSKRVYNGTIPVVNNPQYQVQINRNIDDVVYYFSV-
---MYP-TPPGTDFKAN------------------------------------------F
GNRGI-----EGKLSYVNANEIRFLNNYTFDL-----------------HP-QSSELKFN
PYTNLFT-------GIIFTYYIDHQITKLYTKPVTV-PIVLLNKFRKYF----IED-WKK
YPKH-------TEVYYK-DNLMRLAKSPHHDHMFS-------------------------
----INSYTHDYLSDLA----------PRAYYRPKKLTID--------------------
-----------------------------EFQFNSYYS*---------------------
------------
>Fopius_arisanus
----------------------------------------SKMKHLFFTGFLVVVILGVL
VYAVISAQK------R----------------M---------------Q-----------
--------------------------R---------------------------------
-------------------TTAGEITIPEF---RIVGVKFEIPEKS-VVI----ENSRKC
TA--------HNRVPCKLNDV-ITFMDC-QEL---SVKCYHFKENTKFI--ENGK-----
------------------EYEIPKNETKNDGYLLPINK---------------------E
ANCNI-YHGNLVLISIS------------------------------PNETEYLMMCECK
NPGYVNKTSLL----GACDDAQICD--GHVKD----------INKPVEKIECICRKG--E
INKVY----ENEKVPTCKPMTVQEANKEYA-DWTSLV---LWNS-----NRLL-RLKNFH
---PSIH-----------TAVHVKHLLDPCASSLN------DSTIPIQNGY---------
-----FD-PSLGTCRF--------SDFGIPV--HRGIFDDS-------------------
-------------RIQNESRCS--I--DGALA--TTI-----YKRIRITDH----LTDKM
HRQRR------------------RITTIQTSLKTVSKLNNTEITIAIPDNI----HFSRT
AQLFMSI-PKDIYACKCTA-----------------------------------------
------GIF-------------TYRCL-----IERKGHY---------------------
----------------------------------------------------ISNGIPIP
IYHS-P----------------LLWW------------------WTEWKELE--------
-----------------------------------GLNRE-ITAG-GHGN----GVEIN-
-MEKLVT--A----PLLQFYGVEY--------G-H---------MYSGLISFNNEA-AFE
LHARAATN----------------------------------------------------
------------------------------------------------------------
------------------------------------------------------------
------------
>CuniNPV
----------------------------------------------MVLVVLLVMVIF-I
LF-ILTQILITRNIAHAQ---------------------R--------Q-----------
--------------------------L---------------------------------
------------------VDDPPDRNVQTFPYD--PDLTIQLPEKPIELE----GNPVQC
HK---------TPTRCTGQ---GDCLQC-REL---RARCVEILEDITLVQ-PDGT-----
------------------EVVLE----AGNNYCLATSQ-------------------EHA
RSCTP-LTGKWILIQMN---------------------------------DMWSAVCSCT
SPDMFIKMNLW----GDCDVPVGCAPNGVVVI----------VN--VIEMKCNCNVG--F
VSDVD-----ANGRPYCRPITLRDASI----DG-QVFKRPPCSD----GFIPV-SHPALH
---TDYGR----N------LFGDICVRDPCSVDPITNQPINARLEYSALPT---------
-----MPDTVAGRCVGTA------VSQTYGIFGGGG---SMI-------KLPPEDVPVKL
ADHAISIARPRSLGNNMLYFWG--R--RNTVMEADMDLLQTTI-FREVNER----YLNIA
NWSTVDNV-----------------V------VFRFRVT-----------EGHEQRHRNL
FTELLK-HMNELDQPRCMQHQRPGC-----------TLDVCVWNDPRPGLV---------
---NMHNFF------------TGQRCY-----LSRTSQRFVGM-----------------
-----------------SA-----------------------------------------
-----GLL--------------CAFG------------------LPSYYRDG--------
-----------------------------------EAPAVFVLDDVYRN-----GGSFP-
-GIRVQHQTS----A-------------------FVSNQ------TGAVNSYLGSFPFYS
R-----T*----------------------------------------------------
------------------------------------------------------------
------------------------------------------------------------
------------
>Pseudomyrmex_gracilis
------------------------------------------------------------
------------------------------------------------------------
------------------------------------------------------------
--------------ENESCDLYGRKRLRSF-----DRSGVVVPEWS--------TDTREC
DDFDD-------LRECDVPLGFNACFECIESR-VTLRVCHHVPEDTPIF-------DS--
--------------NSNATRVLPANSAANKGYCLREDVVRQLEKLRDTE----SSESKLK
KACNS-FSGNWILVRRRS----------------------------GDADTSYNFVCQCK
YPHLLTNLNG---PQTACLRDVGCNGKGRLDD-----KSVRGEWDVFLHGSCSCVDR--W
VPDRS-----DTVGPYCREATFIEWPTAF--------YGEKRSD----NDVEL-YDEIVD
---RAFQDAFRER---RL-DKGSVWLPNPCAYP-CSLRASDD-----------ESYVYCA
DGFEYDRNKSPDRNTK-L------TRLGVGVKQGRDYLR-----------GNGGQFPNSC
LV---------LFDE-QF-----DD--RTFAL---QY-MSQPWN----DGRHFAQEFGAI
VSF-DVAR--------ML-----------------------SKGAFESESY------KR-
------FVLSLL--PSANTMLDGYGV---------------IWSSNESRMKTHRIEVNRF
LLTVVDPWNTNICY----------------------------------------------
------------------------------------------------------------
------------------------------------------------------------
------------------------------------------------------------
------------------------------------------------------------
------------------------------------------------------------
------------------------------------------------------------
------------------------------------------------------------
------------
>Harpegnathos_saltator
------------------------------------------------------------
------------------------------------------------------------
------------------------------------------------------------
------------------------DRLRRF-----RRVTIELPDRS--------SDTRDC
D-LGH-------ARECLVSDGYAARFECAESRSLSLRVCAHVSAPVIVHM-TDYDYGE--
--------------HLGTDLTLRANTSVDKGYCVSESLAARLRYLNEPDRAATSEIGRAR
RQCHV-ANADWMLVCKRATQD--------------------------TSVGSFNFACRCK
YPHLMTNASD---PLSACSRDVDCGDHGRLDE-----ASRASDVDPFVNGRCECEDR--W
ISERD-----DVIGPFCREATVGEWPSLL--------PEPNYGD--D-GFLDL-SSEFVD
---AGFRAVIERER--RDSENAPVRLADPCHP--CPIVATDD-----------GSAYFCS
DEFGIA--ESSDGAPT-I------ARAYIGVRRERDYLR-----------GNGGQFPNVC
LR---------LSSAEGL-----VS--DR-------------------------------
------------------------------------------------------------
------------------------------------------------------------
------------------------------------------------------------
------------------------------------------------------------
------------------------------------------------------------
------------------------------------------------------------
------------------------------------------------------------
------------------------------------------------------------
------------------------------------------------------------
------------------------------------------------------------
------------
>ToNV
-----------------------------------------MNFDFLFIFTCILLFIFLL
CCFYI-SKQ-LTSIKNKEL-----------------------------------------
------------------------------------------------------------
--------------------EDLRDPLMEF---S-TDIQFQPFPQI-IDV----NSTYDC
TP--------LNLRTCKIDDQ-TSCFGC-KSL---VASCHHLSQNTKY-INTDGS-----
------------------TFIVPANSNENEGYCMTISS--------------------TQ
EKCNV-YHGEFTLVQLT------------------------------PDSLDAALICLCK
NPGLIGNLELK----GACDNVFVCE--GKVLD----------INKPLEEIECDCPSS--L
KFE------IVNNIPTCRTRTVLNANQ-----NNLLNDIVRFPN----NTLTT-DIKNFD
---KTINQ----------N-INIDKLINPCMVCPITGKVMSNTSIFFDSE----------
---------LTRYCIITD----TEDPIGIPI--RRSQ-----------------------
------------TERLLDGDYG--P--DAVLA---LW-----WDTILIYTQ----L----
-AGSTQR------------------------LVYIISYNDTNKIFYELYNL----DIS--
KKIAIDIGPNTHV--GLFCPIPKIKIIPQS-----------TCK----------------
-----KLGT------------VSYTCR-----FSTASLTSDA------------------
----------------------------------------SAWIGNNNLFNYTIPYN--K
SRE-PPSY--------------YLWG------------------TENWAAME--------
-----------------------------------KFSEWVTTK-------------KY-
-----KI--SENKYLGYFTYNEAF--------Y-TEDLALTEKIAMICWSIDSNPF-PYQ
YRAEIITSTDPNDFKIIRGLLQEAN*----------------------------------
------------------------------------------------------------
------------------------------------------------------------
------------
>Aphaenogaster_picea
------------------------------------------------------------
------------------------------------------------------------
------------------------------------------------------------
------------------------------------------------------------
------------------------------------------------------------
--------------------------------------------------------SFDA
VECSP-LNADWVLTVLRANGPYSDG------------LVDRSDGSPSARGREYGLLCLCR
YPHLLTNVDG---PTSPCARQVACGGRGRLDR-----RSAAGLANPLTEGRCLCDDG--W
IAERD-----PALGPRCREATFEEWPSRR--------YGRRRRD----DDLGL-YDARVD
---ESFVARIEAAR--RD-GSRPVWLPNPCTPAGCELRPTSD------------GGWFCA
DAARFSSDR---GRSR-L------ENVSVGVRRSSDYLR-----------GNGGRYPNSC
VR---------L-DE-GL-----DR--DRVLL---QY-MSQSWN----DGRRFAQEMGFA
TRVVDLDR--------AL------------------------------------------
------------------------------------------------------------
------------------------------------------------------------
------------------------------------------------------------
------------------------------------------------------------
------------------------------------------------------------
------------------------------------------------------------
------------------------------------------------------------
------------------------------------------------------------
------------------------------------------------------------
------------
>AmFV
MSFRVADGPAVFLRVELCACRAFAPCRRSHCIARCS-VSRVIMYYLPLFFFGAAATLIVL
VVLL-----------------ARSQWGGNELVRST-----EPGPVSSRVRLKPWRVVKRS
FKVPSGASGSSGADYSATTIDFLRQSVFDRAYDTATAAVTRLVASATSTSLVDMAAMVAD
SSRPDYGATFPVDATISKQLGFARSILPYK-----RKDVVYVPEIS--------HDSKRC
DEWMK--TGVKNLVSCSVSRGSDACFVCIESR-KYNRSCVHVPSAFPVQT-YNEETITI-
-------------------PASSKTNNKDEGWCLPSTFASIDFASG-----SPVPIQESK
RNCNP-NTGSWILAQLG--QD------------------------GGSFDSSYNWVCKCR
YPSLMTNLNHS--ISQDCLLPVGCQPYGSLDP-----ASVAGKVDPYVKGYCVCNKG--Y
QSDFD-----KTVGPICVEKNVGDTDYE-----------TIWQVGLN-NFTKLD-KSFVS
---TKFLDLLPVA------LRSNPVLPDPCSIDAFSL----------------KKTSGCK
VQFYKINNTNVAMCVT-T------NLNYIAFTSDTDYLQ-----------NNHGRYPNSC
LY---------TGSHEQNGAIPNSP--DSVLT---HA-ILSFWN----DKNLP--DVGLT
YVKNSQD-----------------------------------------------------
--------SREDPVPAHYERADAIMS---------------ILIRDDTYQNWRKREVNK-
-KPFIGPYLRNMTFRVHDFFSDDTNCIVYYNDFPEVNIKYNVA-------TMRDLVPLFR
-----D-----------------------------VIGP----------VEWSDRRMWMV
SDRLEPHL------------RHLYY------------------------ARLNAHT---Y
-------------------QPQEFEEYNSFVN---------------------------R
VHAPGCT-------GYGRVMPNEV--PVYLTFFSTITPDLPVKRFRQSFLYPLDQD-WYP
AYQS-------TEGCTIFDECK---MYHTRDEYLSNLIHDLVTSVTVGNRKLLPHKRSKR
FDATLQIFRTKLFYIIMCNRYSQNYR---------------------------------S
YQQLSNRFPT-------IPDGF-----------KQY-E*---------------------
------------
>CiBV
-----------------------------------------MKWYIMV-------TVAFF
VL-II------CSLINTDPELTRDNL-Q--------------------------------
--------------------------PF--------------------------------
-------------------SSKARFLP---------------LPDDT-------DLPDIP
ENIP-----KIYKQKCKIDDV-NSCSKY-PNT-----VCERFDKETKVHFSTDSS-----
------------------RSTIIKNKDPNEGYCMNIHH--------------------LS
NRCNI-FHGYWALIKKS------------------------------NEDNSYMKVCVCY
RPGYIGNLKLF----DACETPFICD--GKVND----------INNKFESIECVCKKE--E
ESTRFKNKDDDVEFPVCTPKKITNVVN-----WASILIPPEFKD----NLIDA-D-AHYP
---ADIAS----------NIKPLDKLIDPCSICPLTGQQTGAEAIHAFSG----------
-------SDATVFCA------TRKRDWGIPF--RRRP-----------------------
------------DNRLLRGNFG--P--DGVLA---LK-----WDKIIVED--------DG
VGTNPQR------------------------FTYIISPCNENKKFYDTLNI----EY---
KQFAINVGENNFL--SVTI-LPKSSFIPTP-----------IWVMLMGIME---------
---LH*------------------------------------------------------
------------------------------------------------------------
------------------------------------------------------------
------------------------------------------------------------
------------------------------------------------------------
------------------------------------------------------------
------------------------------------------------------------
------------------------------------------------------------
------------
>DFV
---------MMFFY-------FFID-LRIRYVK------KKMLTHLFFIFYFIC-I---F
ILVQF--------------KSTRFKQGGTTDEDSV----------VVDDEI---NI----
----------------------V---EFNNNWDVDDG-----------------------
-----L----------------KKNCNINF-----KNV-------N--------TAAHIC
----------------NVNNFN-ECNRC-FST---SAKCVHLDEDIVFQD-ATTTTAS--
-----------------N---------------------------------------IEN
VKILPKNQDPLQGYCLT---------IEPMRSKCSAENGGVEKIVFNTKTNRLEWICHCQ
YPNIFTRGGGNTLIHSNCSTFVACASSVKHNAYDK-------NRKDMTSLYCQCASD--E
IFIPF-----QDGGPKCMKKDIYQSNDIV--------NNEKLH-QTMPAFN-V-TSKYLL
SSDNAHIDLAFRK-----YHNNSIPIINPCLYDYVHDEIIPE-------KYHADIN----
----VVSMGGISQCFS-H------VRGYATITYDSDYLQ-----------GNGGRYPNGI
VR---------VTKQLNNNNDDNDA--LDDVC---LY-ETGTRN-DD-LNQLYQPLEGYM
YDMTQLDK--------VI-------YPIL--NRE-F--VTNPKYPFFAPSP------TTI
QNNYGNIVPHNNKEMRCI-------I----------------YSSPNYKY----------
---------------QKDI-D---NTMYAYKYYQLTNVW-ILQ-LLYSDRNSY-------
---------------LVSPFMGFIYQQINK----NEIRPD----------IVSTTYLDK-
---FVDEKNPINKLPTTKDNNLIFYRQSQ----------------------ISQETAKIF
NSN------------------YRLLE-NTFYL-----------------DENEKSL-VYN
VHSDSYT-------GIYMI-HKK-------------------------------------
------------WKSIIPILPTTVAEV---DYMIKYKNICLS---------LSPPAK---
SSSSLPDNKVSLLRSK---------NPADDEYFFTRDQET-------------------D
Y-SLDALFTHCKNTQLANTCHFYRYLYPKRPDLKKL------SAAIECSEKHLMVN---D
GETLFLYNEYGL
>PcFV
--------------------------------------------------MLIV-ILVII
LIYVWIFIYCF----TNIKRHINTQ---SQVKRVKFSRY-KNAPINTSDVV---N-----
------------------------------------------------------------
--------TAA------------IECDL--------------------------KNRIIC
TNPN---------------------SKLTPTN---KCACITFNTNTPSTR--VHHL-D--
-----------------GTI--TIIDQKNISYNANIINKP----------------NYQ-
CETGNKFGDQL--------------------------------LLLEVNPGIYMWKCKCA
KPRFFKNQSPT-DPTSPCRKYLGCQRGNSGRPFDPTSEEGINLWTHTNDLTCTCNSH--S
AVIKS-----ELFAPQCKTVNYFKNKLTT--------VQ---N----DAYN-I-TSKYIN
---PKYIESAFGSQ-EAFVQLKSGKLPNPCVYDFYNRRFISS-------QYIKEKE----
ELVGIRITNNIAHCYS-N------SPDFITIRFPNDYLL-----------NNGGIYANGV
IQ---------VRKTELIGKSTDPTDPDTPRI---VY-ETNIKD-IYHPNNPINSILGYE
YPIEQLVT--------PL-------LNDI---RF----IRTPIPPFDANQY------GR-
--NIPQIFIFNAPSVNQD-------I---------------VVSLPDAKE----------
--------------MHQQLFHRVYFTDLFYAYFVLGLSSPTLT-E-FTDSNPLDIFHGVN
TSIVKEVEYKSEYDKTLIPFWDFPSYKILPHPTNNSIMYDQCIKDYPNKIEPMCKYLHVD
E-SLVPTF----VYN-DVTQ-TLTY-----------------------------------
-----------------------------------------------------------N
RNSYFYT-------GLMIIDQKTE------------------------------------
-----------DENFVAPLAPNILSMVVRHKRML-------------------PIE----
---TPIDLRHKLIYLPDNGQFSA--SSPKYELKLDLEIMKPQLYNLPTLVPLSRNLVNQS
ILNFDGRLR------------------PK----------------ITIIKTT-----LST
QSR---------
>LbFV
----------------------------------------MSLNLIIMIFFYIL-LIIYY
IFLNY------------NLKKIQYREEDVKTISS--------------------------
----------------------F---TFYKK---KDK-----------------------
---------------------------I-----------------E--------YKLNKC
----------------NINSIYYSFSNY-DND---GNTCININENIIFTD-STNKKRI--
-----------------I---------------------------------------FKN
--------NKNEGYVIN---------KSQII--------------------NSEYRCFEN
TIK---------------------QYSLRFHSFN--------NNNLLFSIFCVCRDY--M
R--KS-----IQNLNECTEYQPF---KIM--------D--RYR-DTTTSFT-L-E--NIT
NNNN--PLYDENK-----IKINVGTVINPCKYDRFHDEFITD-------N--SDVF----
----LASYNNISFCVS-K------SPHYVTLQYTDDYLF-----------NNGGILPNGV
IR---------ISENKYNNDVKYPF--MMESN---LY-HSA--------SNSFLNLYGYK
LNKLLLDK--------KI-------QNLL--NYN-L--FTHPKYPFQIPAD------EVS
SI--DNIIIYNAHSISEN-------V----------------Y-----------------
------------------------------DIFNLNNMPKSIP-LIFNNSENL-------
-------------IIGFCPFLNFGKDMMRI----NC---S----------TNDDSYFYET
S-SLIYQKNEN-NL--SDNTRSIFWTGILCFDIINSNNNITVITYPLIFDMFNFDLHEKY
RNY------------------VKLIE-NNFIY-----------------KEDKKKK-MYV
FLEKEDV-------SIKDTLKDM-------------------------------------
------------SKKIIGLQNN--------------------------------------
---KIGSEIIQLLKIN---------IKNIDNYL-DRNLQN-------------------E
LVAKENIF---------PLPGFLFDLYFKNTD*---------------------------
------------
>EfFV
----------------------------------------MNLTSFTNI--LVVLLLVWL
LLLQFFYVYLI----RISDNVNNNATGGNNLERARVYKTTTAGRFKSSDK----------
-----------------------PLQLFGSIG----------------------------
-------------KF---------------------------------------TAKKIH
QSKDMKHLECISQTDCQNKFLSHTCYAVEDAN---DVAEI--------------------
----------------------TKLLTKHGATGA----------------------SVAD
IKINKKYCMPLKLGKGD--GAYLATTASARDPRFT------KRLYYDEEDDKLALRTECT
HPQLYGYNRAT----NACDIAKCCEHRRIKD------TDEHGNFLQFDKITCVCNSD--E
TFVDY-----AHGGPQCMKNDYAPNKTYD-----------------------L-PREYAN
---AEVSD-------------F-PKLPDPCKIDSLTGLELPM-------EYITRGLVGSV
KLYSDILQKEYVKCVS-H------TKDIVTVKFNSDYLL-----------NNNGAEPNGV
IQ---------ISSEDLKNSTKK-KDAKE-TF---LL-ETGTFN-S-LNRTPFQPLRGYH
YEYKQLFP--------SL-------RDTL--LDF-FTNVAEKTSAFDALSE------ERK
--NIINV--YNYPVIFET-------D----------------------------------
-----------------D--------------------------------------PI-Q
S-LM----VSKQYDINI-KTYGFL-----YVQNQRSLPQRREHVRVPITV-ILNKYILE-
------------RFA-ATTTSIVVYSDDQ-----------------NYYDMLSQVLEK-Y
GDKTNIERVDLQPLRRGNLKQNALLPRTSYLYTWDKAVSFFQSPVTVKVDGDKSTLNFNN
PTSPLYT-------GTYSASVDH-------------------------------------
------------DKKLIT--CNIVSLYQEHVSLLKNYRDELQ---------KNNTT----
---AIGDTT-TLFIVIDNDEFKLDLLPPGSPLN--KVQ---SVYN----------V-YDK
SIALDKHSVILENI---LLNNFYEPAEGKKNLFANFYENDLNRQAVVVAADKIFIQLVVS
ERRH--------
