# Supplementary material for: Endoparasitoid lifestyle promotes endogenization and domestication of dsDNA viruses
Source: eLife. 2023 Jun 6;12:e85993. doi: 10.7554/eLife.85993 (PMC10259472; doi:10.7554/eLife.85993)
Supplement: Figure 5—source data 1. [file elife-85993-fig5-data1.zip › Figure 1ΓÇôsource data 1/Cluster213.aa.aln]

>DmNV_mau
MDFSDHLVAEQTIYAYLNVDKQKPEQTTFQ---RSVDVFYKYSKDLYTKLTDADPAEFSI
TNLPDTIAFLPQNSIFSNILMIRKEDPDFRFVPISETRDVFERNMLPTIVSDETLTMFAP
KTETPRK-------SMFMNTLPSDSPASIL-----Q--------------------TTNP
LN--LVYDDP--DFSGLKNLEALPNYQTLVSTVR--DIVEQSPES-TTNDTWVASVFALY
PINSNDLRTIISNENTHLNRTTIKYRIINSFSTIIKTN---QDREEQFVEIKNLVDNYVA
QLGPIGQGQGQQQANQQQAEQAAAAVVAIN*
>DiNV
MDFSDHLIAEQSVYAYLNVDKQSPEQTEFQ---RSVNTFYKYSKDLYTRLTDIEPNDFSI
TNLPDTIAFLPQNSIFNNILMIRKEDPDFRFVPISETRDVFERNMLPTIVSDETLTMFAP
KTDAPRK-------KMFMNEFPLDTPASLL-----Q--------------------STNP
TN--LVYDDP--DFSNVRDVTTLNGYNALATTVA--GIIQSSPDPNVMNNEWVMSLLDLY
PLNSNDYRAIISDENSHINRTTITFKIINELSSIRKTN---RDRDEQFVRIKSLLDEYVA
QLQPTAEGRLAQADAERVANQQANLQMA*--
>DmNV_kal
MDYSDHLIAEQSVYAYLNVDRQEPQQSRFQ---ESVSQFYKYSKNNATQLTNVDPNGFSI
TNLPDTVAFLPQNSIFNNIMMIRKEDPDFRFVPVSETRDIFERNSVPIIVSDATVTMFTP
KVAAPRQ-------NMFTRAFPTDTSLNSA-----R--------------------VTNP
NN--LVYDDP--KFVNFTNVSSLSGYNDLVTRIL--AIINAPPES-TINDRWASELYGYY
GYDPSEIRSVLNNENQHKNRMTITIRIIDSLNNRQKTN---ANSDEQFVAIKNEIDAYVA
RL*----------------------------
>DmNV_esp
MDHFEHLIAEQSVYAYLLVEQQISQLTQFQ---QAVQNIYSYANSGIQPLTNVNPDDYSI
TNLPNTIAYLPNNSIFKNILLIRSDDPDFRFVKISDEQNIFERMQEPTMISDNNFINLNA
QQREHEAQQRGNQHAQQPLLIPIGTNTLLT-----N--------------------QPNS
TD--ENYDDP--KFNNYSSIEQLPNINTLEMSIN--NILRQSPES-QNVANWNADLYNTY
SFTQNTIANVLDNRNTHKNNITMKIRIIDFLGRRPKTN---ANTSEQMLEIKNIIDSYIN
AL*----------------------------
>OrNV
MNSSASLLAEQSIFAQLLIKKKKTEPTKFQKATENTPSIYKYFT-SERPLTSIDSTDYSI
TNLPDTVAYIPKNSIFKNVILIRSSSPDFRHIPIAPSDWLDDPLKRVAVASDSDIKVKRF
KPN--SK---QKKTKIFTTEYQTAEQLESSSESDTDDDNPINSS--------------TG
TDAEYNVDDSKFQYVNLNDISTYTGFDTEVVAAVVPIIATFATNATEQNMPWYEALTDKF
NFPSEAYL------STHRNAITFAISIINHLRANIPTDNAEYFTNKNIRDIKSIIDKYIA
QYRQ*--------------------------
>DmNV_tom
MSNAASLLAEQSIFAQLIVKKIKSEPSKFQLATLGKNSIYSYYS-GAR-LTTVDPKDYSI
INLPDTIEFLPKNSIFDNILLIRSSSPDYRFVPIASPTVQNESMKRAIIANDADIKVKKF
KTP--RR-----TETIFSNEYSISAPPVEDDDSYGDNDDSVAAAPSSSNQQQQAQAVPAP
AAPPPQNNGLKFTYRDFNNVSTYSNFNSSVMANVVPIVVGFAND-DEQESTWIQALQSLY
NFDSNIAL------DQSRNPTTAAWRIILYMANSVGA--SNKYDMDGINNIKAIIDNYTG
*------------------------------
>Fopius_arisanus
----SALYGEQCFLMHLIIKKKPAKVSELQ---KKNSALYTSFK-GDTSITDVDVKDYAI
TNMPPLFETLPRNTVFDFIRNLTDDCPDYRLTSVDNE-----------------------
------------------------------------------------------------
------------------------------------------------------------
------------------------------------------------------------
-------------------------------
