# Supplementary material for: Endoparasitoid lifestyle promotes endogenization and domestication of dsDNA viruses
Source: eLife. 2023 Jun 6;12:e85993. doi: 10.7554/eLife.85993 (PMC10259472; doi:10.7554/eLife.85993)
Supplement: Figure 5—source data 1. [file elife-85993-fig5-data1.zip › Figure 1ΓÇôsource data 1/Cluster442.aa.aln]

>DmNV_mau
-------MSSFFSCQ-----SQFNNG-P-EQRRCAFEGVSPC--RDHVSHLICNAHSRLF
GLVHQPANYCTDSGDVWSKINVYASSQNSLNIPLFMDNTSKVLMSEIKTFTMTVCNRVPS
IKVDVFQDRIAYLLGVNMYGNIPDCNQSWLSESNSALIVRSRNDNVQYYNNLPQLHRILL
FYANASNIRNSNTGSTI-YLIPNLSLTYNSS---SDTFTFVVPNKKILLK------YTDS
PNCIATPIVLDGRREIISNSNDQTFRPIHRPV--ICNF*
>DiNV
-------MSSFFSCQ-----SQFNNG-P-EQRKCAFEGVSPC--RDHVSHLICNAHSRLF
GLVHQPANYCTDAGDVWSKINVYAASQNSLSIPLFMDNTSKVLMSEIKTFTMTVCNRVPS
IKVDVFQDRIAYLLGVNMYGNIPDCNQSWLSEPNSALIVRSRNENVQYYNNLPQLHRILL
FYANASNIRNSNTGSTI-YLIPNLSLTYNSS---SDTFSFVVPNKKILLK------YTDN
ANCIATPIVLDGRREIISNSNDQTFRPIHRPV--ICNF*
>DmNV_kal
-------MSSFFSCQ-----NQYNSG-NADQRRCAFEGVSPC--RDHVSHLICNAHSRLF
GLIHQPANYCTDSGDVWSKINLYATSQNSLNIPLFMDNTSKVLMSEIKNFTMNVCNRVPS
IKVDVLQDRIAYLLGVNMYGNIPDCNQSWLSEPNSALIVRSRNEDVQYYNNLPQLHRILL
FYANASNIRNANSGSTI-YLIPNLSLTYNAS---SDTFAFVVPNKKILLK------YTDL
PNCIATPIVLDGRREIVSNTNDQTFRPIHRPI--ICNF*
>DmNV_esp
MSRQRNMSASLFTCQ-----SAYNNSSSRGSPQCVFEGVSPC--RDQVSHLICNEHSRLF
GLIHQPASYCTDSGDVWTKINLYSASQNSLNIPLFMDINGKILMSEIKNFSINVCTRFPN
INITEFQARIANLLGVQMYGISPDCDQSWLSEVTSSLIVRNNANGAYYYQNVSRLHKILF
YYANVSNVRNSNTNTAI-YLVPNLSLTYNNS---SNVLSFIVINKKILLR------YTDD
PNCVATPIVLDGRRDISTGDQDQTIQRIAQPA--MIC*-
>DmNV_tom
-------MASTFSCQ-----PKTN---NEPNKICIFQGVGSCDNRDHVSHLICNAHAAMF
GLVNRLVSYHDGENNTWTKIVTYALSTSNINIPLFLDSKNNILMSEINAFAINVCNNYPN
FKVNDLASRIACLMGLNMSSIQDICKKSWFDDYDSALIIRNNTGQMQYFKDLPQMHKCLF
YFINASNIKNPKSNVES-YLISNLSLTRNDS---SDTYSFLIPNKQNMLK------YNGK
PDCAATPLVLDGIRIVSDYIGDRSFRPLAGNSNAIC*--
>OrNV
-------MSSLFACS-----PANAA--KQQSKTCIFEGVSPC--RDQVSHVICNAHSAIF
GLINKTASYHDGDNDIWTKIVTYNSSSNNICIPLFLDSSSKIMMSEIRAFCINACNSYPT
IKVEALSGRIACLMGVSMNNTQEFCRKSWFDDPNSALIIRNNTGSIQYFKDLPPLHKYLF
FYINASNIRNSKADTET-YLVPNLSLTRNDS---SDSYSFIIPNKKNILK------YTDK
PDCIATPIVLDGIREVAHHVGDRTFAPIQNNFALLC*--
>Fopius_arisanus
----------MFSTY-----N--ADESQQNNKYCRFKDVSPC--REHVSKFICNEHSGLF
GITNRLVNYQDGDNDSRTKIESYVSASSSFSIPLFLDNEGKILLSDIHAYAMAICNMNPH
VKIETLKETIATLVGVSAYNTNQYHYGSWLTDKSTKIIVQEQ-STVTAMQELPELHKILF
YYAKPSAIINAIDKSQV-YFIPNVSLEYDPLSSGTPTYNFIVPNKKLLLK------WTNK
PNCVASPIVLNAIHEVVPQDRTQAFTKLPDNS-------
>GbNV
----------MYRCLSLERYERYENRLKSSEDQCVFEKLSPC--ADKVGPYFCNKHRRLF
KLKVRIVSYTNGNGETEYRYETVVVSNTFFQLPLFQNKSAFISEKAINTFAVSVCNEFNF
TETQYMTFK--DILKR-ELTERDCVTVGWFDQPISGVVLRADPDNV--IIKLPAFIRKLL
SCTYASNVIVVNDNSAGKLRIPNTTFVQK-----NEDIYFVLTNPTTFSKLTDTANYSKN
IEEIATPICIDGFYYIDRYGSNTTVVQHDKPLFREC*--
