# Supplementary material for: Endoparasitoid lifestyle promotes endogenization and domestication of dsDNA viruses
Source: eLife. 2023 Jun 6;12:e85993. doi: 10.7554/eLife.85993 (PMC10259472; doi:10.7554/eLife.85993)
Supplement: Figure 5—source data 1. [file elife-85993-fig5-data1.zip › Figure 1ΓÇôsource data 1/Cluster9.aa.aln]

>HzNV-2
------------------------------------------------MQYLLPAL-LAL
VMCLVFYFQLGTVG---CDGNTS-KNN--------NNTNTNNNTKNRA------------
-------TLKTGLEYGKRKSN------C-SVDKVYCFTDAQCLN------SCMEKMNH--
-------LYDCING--ICEISINRLK--------E-------------TAIVQGEPCNTE
KGMFTFIMG-DPAMGSYMRSCKSVDLGIAISN-----TENLMCKG-DPS-------AVIN
---YHSAYPI-MDDCTDCK---QPIVIPATYNK---RRHKECNNPFYRM--VEHETKLYE
EQGLA*----
>HzNV-1
------------------------------------------------MQYLLPAL-LAL
VMCLVFYFQLGTVG---CHSNTT-KNN--------NKDN-TNTTKNRA------------
-------TLKTGLEYGKRKSN------C-SVDKVYCFTDAQCLN------SCMEKMNH--
-------LYDCING--ICEISINRLK--------E-------------TAIVQGEPCNTE
KGMFTFIMG-DPAMGSYMRSCKSVDLGIAISN-----TENLMCKG-DPS-------AVIN
---YHSAYPI-MDDCTDCK---QPIVIPATYNK---RRHKECNNPFYRM--VEHETKLYE
EQGLA*----
>AcMNPV
--------------------------------------MLNFWQ--ILILL-VIIL-IVY
MYTFKFVQKF-ILQ-DAYM-----H-I--------NEL--EA------------------
-------PPLNFTFQRNRGVD------C-SLNRLPCVTDQQCRD------NCVISSAA--
------NELTCQ--DGFCNAS-------------------DAL---VNAQAPDLIECDPA
LGLVHVFSA--GGDFVVSQTCVSTYRDLV--DDTGTPRPY-LCND-GRL--------NMN
---LNTVQFS-PDAC-DCSSGYEKMLFRQTALA---RTIPVCIPNRMAN--LYRRVYN*-
----------
>CuniNPV
---------------------------------------MLYG---LVVLI-LVLV-MIQ
LI-LTSGAKF-LAK-HAQESRERAA-R--------ARG--ES------------------
-------VLPEIHFAGSQHVD------C-HNTKLPCIDNADCQR------NCALTRDG--
------GVSSCI--GGFCSTD-------------------HKS-------IPEKRNCVEE
HGILRVFTA---DEFVINQSCLSTYRDIF--TDDNKLQPY-VCTG-GQL--------EIN
---LLEQAFT-PDAC-VCGTGTTKYIYRPGPYN---RPIPVCLTKQQAA--LLGRVYERA
*---------
>Eupelmus_kiefferi
------------------------------------------------------------
------------------------------------ILINNNKMFA-------------I
LKNEKNEKNILSIQQNMKNYN------C-NKENVYCLNDENCKT------LCLLDVSK--
--------FKCIK--NVCISNVLNSD--------GTINE-----NNDTEENTNEHPCNTK
IGEIAAIVG-YTELGLAQWECINLYPMWS--D-----K-EKFCEN-GTI--------DID
---VRKRKPS-YRDC-TCKDNDKKILANIIKLNDEEGGLPHCVENYLPY--S--LSYSIV
D---------
>Aphidius_colemani
------------------------------------------------------------
------------------------------------ILINNNKMFA-------------I
LKNEKNEKNILSIQQNMKNYN------C-NKENVYCLNDENCKT------LCLLDVSK--
--------FKCIK--NVCISNVLNSD--------GTINE-----NNDTEENTNEHPCNTK
IGEIAAIVG-YTELGLAQWECINLYPMWS--D-----K-EKFCEN-GTI--------DID
---VRKRKPS-YRDC-TCKDNDKKILANIIKLNDEEGGLPHCVENYLPY--S--LSYSIV
D---------
>DmNV_mau
---------------------------MNSTIK-PNISNI-IYIH--VLA-IIIAI-MLI
FLVIVLTKIEMF-----------------------D-IKKKNHDFP--------------
-----------GQRQEFRQHN------C-DTELIYSMTDDQCNS------ICRE--PG--
-------VFVTRNG--TCVNIQNF-N----------------------Q-TAIENECNPK
NGVLAYLLG-DPEFGTTKLLCLSIDPGVQ--PDN-IKLINTLCMN-GDL--------EIN
---YIESFPN-LKHC-TCADDEILATILDTSTI---RTRGVCIKKQSQP--IYELNRLIY
SDI*------
>DiNV
---------------------------MNSTMKEINRPQI-VSIH--IVS-IIIAI-LLI
LIVLVLTNIESF-----------------------D-VQKKNYDFP--------------
-----------GQQQESSQHN------C-DTELIYSMTDEQCNA------ICRE--PG--
-------VFVTRNG--ACVNIQSF-N----------------------Q-TAVENECNPK
NGVLAYLLG-DPEFGTTKLLCLSIDPGVQ--PDD-IKLPNTLCMN-GQL--------DIN
---YIEAFPN-LKHC-TCADDEILATILDTSTI---RTRGVCVKKQSQP--IYEINRLLY
NDT*------
>CcBV
--------------------------------------MTHIFCT--IFVVSIIFM----
--C--LIQLKRM-------SA-----I--------EQLKDSKKLFTTL------------
-------NINDFKIQNRHIDD------C-NLEKQYCFDQNDCFN------RCQMSNKG--
-------MFECIAG--VCKLKVDL-A----------------------T-LNDVSKCNLE
EGMAPFLIG-VPELATVEAICKPVDLGIVYIDENTKKVENKMCAG-RDV----KANDKVD
---YMANWPN-PKDC-KCGKDKSPIIIPATENV---RQYVQCIKNDDALKWVYDETKLAY
HPKENS*---
>Cotesia_vestalis_BV
------------------------------------------------------------
---------------------------------------DSKKLFTTL------------
-------NINDFKIQNRHIDD------C-NLEKQYCYDHSDCFN------RCQVSDKG--
-------TFKCISG--VCKLQVDM-K----------------------K-LDDMSKCKLE
DGMAPFLIG-VPELATVEAICKPVDLGIVYINEETNKVENKMCSY-YDKKNNVRISGKAD
---YLQKWPD-PKHC-DCGSGKSPIIVPATENV---RQYVECIDNDNALKWVYDETKLAY
----------
>DmNV_tom
----------------------------------MKTTSI-KISQ--IFI-AIIII-LLI
L---IVALLRLV-------SN-----I--------N-VDETLVEFP--------------
-----------GTQKDSMRQN------C-NIETVYSVEDSQCDA------VCAQ--PG--
-------IFVSKNG--ACVNILAF-S----------------------Q-ESVDNTCDPK
KGVLAYLLG-DPQFGKTKLLCLSIDLGVQ--PDD-ISEPNTICEG-GTI--------DID
---YVKSFPQ-LYSC-TCPNDEILTTIPNTSTI---RQRGVCVSKNMYD--VYNFNDLIY
KPTV*-----
>OrNV
----------------------------------MGGISV-KTSH--IFI-AIVIV-LLV
L---IVVLLRAV-------SN-----I--------D-VEQYDVEFP--------------
-----------GTQRNMLKQN------C-DVETIYSVEDSQCEI------ICKQ--PG--
-------IFVSRNG--VCVNILAF-S----------------------Q-EAVENSCDPK
KGVLAYLLG-DPQFGKTKLLCLSIDQGVQ--PDD-VTQENTICAG-GSI--------DIN
---YVKSFPQ-LYSC-SCPDDHFLALIPNTSTI---RQRGVCVKNELRN--VYDLNKLVY
DKNAM*----
>DmNV_kal
----------------------------------MNINNH-TQLH--IVV-IAIIL-ILI
LIVIVIKKLDTS-------NI-----V--------S-ELQQHVEFP--------------
-----------GTNQTLAKRD------C-DTETIYSMDDSQCIA------ICRE--PG--
-------VFINRNG--ICVNVRNF-D----------------------N-TSVENECNPK
NGVIAYLTG-DTQMGKTNLLCLSIDPGVQ--PDN-IDMPNTLCMD-GDL--------DIN
---YIESFPN-LRKC-KCPQDKTLTIIPDTSAI---RTRGVCIKNQLLP--IFQLNRLIY
TNV*------
>NeseNPV
----------------------------------------MF----LLFIL-SIFL-VIL
YIINIF-VKY-IY-----------R-I---------DE--AN------------------
-------STVNVNVFGKSNYN------C-TDSKIPCVSDSQCLD------YCLVTSIG--
------NKQTCL--SGYCSTS-------------------TID-------SRDDVECNEN
HGLFKTYIS--TSE-LITSTCISLYRDIY--DDYDKLRPT-ICSN-GTF--------DID
---LTQQNIN-VDNC-VCDDNYTLMSYTSSIYT---NISLICVHDDVVP--LYNKIYTSI
*---------
>NeleNV
---------------------------------------MIL----LLFAT-TILC-MIY
YLTNIL-VQQ-LQ-----------N-E--------DEN--KN------------------
-------DTVDVNIFNRSTFN------C-ADSKIPCVTDSQCYD------YCNVTSIG--
------NKHTCL--SGFCSTV-------------------TN--------ENNNVNCNEK
HGLFSIYTS--TSE-LIRKDCISLYRDLY--DDYDELRPV-VCEN-GTF--------DID
---LTVQNIS-VDNC-VCDDDYTLMSYIPTIYS---NIMLVCVKNNLVS--LYNKIYNEV
NS*-------
>DmNV_esp
----------------------------------MDNTKL-IY----WKL-SIVFV-LLI
LITIVIVAISNV-------QN-----I--------A-NIKPRVEFA--------------
-----------GIEQDFVKRD------C-NTETIYSVNDEQCNT------ICQS--TD--
-------TYVSNNG--ICVNILTF-N----------------------Q-SSLENKCSPK
HGVVAYLLG-DPQFGTTDLRCISIDAGVQ--PDD-ITKPNTICTG-GTI--------DIN
---YIESFPQ-LEQC-TCPKGQILTILMNTSTI---RSRGICIPIKAKP--LYDLNNLIY
*---------
>Microplitis_demolitor
------------------------------------------------------------
-------------------NA-----N--------ETNKKSLKLFSTL------------
-------NINNFRIQNRKIDD------C-NLERQYCFDDNDCFN------RCKNSKNG--
-------AFNCISG--QCKITVNF-K----------------------E-LDVPGKCNLE
EGMAPFLVG-VPELATVLPLCKSVDPGIVYKDITTGEIKNRMCEG-SKK------SNEIN
---YLTEWPD-SHHC-DCGEGKVLVVIPRTETV---RQHVKCVDAT--HAWFYAENKLLF
DKKL------
>PmNV
----------------------------------MKNKNEIEKPT--FFVYIIIG--LVS
IICLFFLCIT-L------WGK-----------------RNVKLDNSRL------------
-------SIKLNGRDVKSKAT------C-NTTTTYCFEDADCQQ------QCSE---S--
-------GVACLHG--ICKSN-IN-------------------------RIDANNECDPQ
MGVLGYLVG-NTTLGTYQYICKSIDPGIAISP-----TENRMCYG-DNT-------YHVN
---YLDGFPS-MTDC-RCE---GAIVVPATRTT---RAHIECNKAFTGM--FQ*------
----------
>HgNV
---------------------------------------MDDRPS--FFVYIILC--TLL
VMCFAGLASR-I------FNK-----------------TTKKLKNDRI------------
-------AIKTSSLHGGGKKN------C-STLQQYCFEDNDCLH------QCVA---S--
-------TMSCVNG--ICINN-TN-------------------------STEASNECNPS
KGVIGYLIG-NTAFGTYEYICKTVDPGIAISV-----DENRMCHG-DKT-------YQID
---YLAQYPS-IYSC-ECE---GKVTVPATSQK---REHVECNPAFSGL--VI*------
----------
>Venturia_canescens
-------------------------------YSDLNTGRMHTAAQ--IFI-I---A-ILC
LAFGVLLFLQSL-------SS-----I--------N-TKKNNVEFP--------------
-----------GSQQEIVKRD------C-DEEMVYSVDDMQCDK------ICKG--PN--
-------LFRVKNG--ACVNSLAI-D----------------------I-EHPLNVCDPK
KGVLAYLLG-DPQFGTAKSTCLSIDMGIQ--PDD-G-RNNIMCLN-GTI--------KID
---YTKKFPQ-LEDC-HCRSGDKLIIIPSTSTI---RAHGICVAKALSN--LYEFNELVY
KKF-------
>Fopius_arisanus
---------------------------------------LSTTMK--SIF-AGIFL-ILM
LILVILSLLRQL-------EN-----F--------T-PKIRRHDFP--------------
-----------GTMSDKLRRD------C-DNETVYSMESSHCDE------VCQR--TG--
-------IFESKKG--VCVNQTIF-T----------------------M-ANERKRCDLK
RGVVAYLTG-NSEFGTIKSVCMSLDIGIS--PED-PDKPNNLCSK-GQI--------EID
---YRESFPQ-MRNC-KCPNDQHLVIIPSTRII---RSHGICVDSGNNP--LIKFNDLLY
NEKN------
>LdMNPV
---------------------------------------MDYIVG-SVVLI-AALL-IAV
YYCLQT--AV-ALG-D-GD-----D-A--------AAP--AP------------------
-------TALELVFERNGIVN------C-ARTRLPCVRDDQCRD------NCARQVTA--
------GEFECE--EGFCAIR-------------------ESN---A-SGRPDDFECDQT
RGLLNVFAA---SEFVVTQTCVSVYRDLI--DDLGEPRPY-LCEG-GEL--------DID
---LVGRQFS-ANDC-RCAAGFRKMVFDQTALA---RSIPVCIPSRLAD--VYSRFYTAP
VD*-------
>GbNV
---------------------------------------MMNYLG--LILLVVISI-ICL
VLCILLSNIKNN-------IN-----L--------D-KQENRLDLD--------------
-----------GFQNIITKRD------C-SSETVYSINDAQCNQ------ACYG-NVG--
-------QYVSQNG--ICINSLIL-Q----------------------S-SVIEKECDPK
KGVIAYLIG-NTQTGQTSLKCLSVDLGIQ--SND-PDGPNVICQN-GSI--------DID
---YLKEFPQ-IENC-KCMPSDVVGLIPYTTSI---RQHASCVSLNLYD--ALKYNDLII
*---------
>DhNV
----------------------------------MKNELPKFNYN--VLIFIILG--AII
FICILIFFV--Y------KGE-----------------IINHVQNENL------------
-------KMKISNFFSKGKLD------C-LSELTYCFVDSDCSN------NCIN---S--
-------EYTCSNG--ICKESIIT-------------------------SIDPSTECIPE
KGMIGYLIG-NTAFGSYEFVCKSVDPAIAISN-----TENKMCNP-DPT-------FTFN
---YLEQFPT-IEMC-ECS---TKVLIPATSEK---REHVECSEAFHDL--ISY*-----
----------
>Harpegnathos_saltator
-----------------------------------------------------IFIAFLV
VWCVVFYRQRVYSP---MSTSST------------------K------SLRRNRDNASLL
RSIVRPGIRRFMGA---ESVD------C-SSVRRSCVFDSDCAA------LCRAYSGV--
-------NHHCDASRRTCESVRLNAT--------DDGERRDNGNDGSGSRDDNKHECDTI
NGEYAMLVG-FSSLGAAIWQCVQLYQHFR--E-----R-HKFCEG-GVW--------DMN
---EIMREPT-YRDC-TCPPDTKRMVLKTATAY--DVRLPHCVPDHQVR--FHKEVMDIV
----------
>Pseudomyrmex_gracilis
------------------------------------------------------------
---------------------VQ------------------R------TQKRKRDIRSAI
DVST--RVNDDVLS---GAND------C-VTERRFCYDVSDCAV------LCKAYKYT--
-------WFDCERDSNLCTPKPITKN--------DG-------E----DDVNVPKICDTK
NGEYAVLVG-LANIGAAVWQCVQLYNQFT--L-----R-HTFCEN-GVF--------DMD
---ANVREPS-YRDC-ECPEDTLRAIHANPSTY--DNALPHCVAKDRWD--MLS------
----------
>CpV
----------------------------------------MWWAV-FLILM-VIVG-MVV
LV-----NGW-LR-----------T-D--------LAN--MN------------------
-------RRVNIAFERHNILD------C-DAVNVPCVTDAQCRD------NCRGGLV---
--------MHCNA-GGFCARG-------------------ARV-------DSSVEDCDAS
RGLVVVLNA--VEGIVVERMCVSLYRDVV--EDDGKLRPY-VCGSGGSM--------WLD
---LETDMFS-VEDC-VCAAGYTRFSYSSGAFT---RTIPVCIPNASAA--LYQRVYVGR
ISCSEIWTW*
>ToNV
-------------------------------------MAYSKNFG--FFILIISFL-VII
FIFVYVRIFTNF-------EF-----D--------A-IPDILLELK--------------
-----------RSLEQKKKIN------C-NQRVTYCFSDSECRQ------MCSN------
-------SANCSNG--VCLNSNLF-S----------------------T-TAPINECDAT
KGVLTFFVG-NPAFGRYEYLCKSVDPGIA--SDK-ITEPNLMCTG-GDI--------DIN
---YLNTFPK-ITDC-KCPEDYKLIIMPATETV---RDYSVCLPENKAE--RIL*-----
----------
>Aphaenogaster_picea
------------------------------------------------------------
----------ATDS---MSLSAT------------------N------A-SRSR------
-----DESVGLSRD---GRSD------C-SVETRYCGAPSDCDT------LCASFASV--
-------AFRCADNVCSVVPIAVVSA--------VDGDK---SPDASPDDLATSGRCDLA
RGERALLVA-YVDLGTAVWSCVNVYGSLL--D-----G-ANRCEG-GTF--------EYD
---ARVREPS-YVDC-VCPPGTKRAIYAASSGS--DVATPHCVPERHWR--FYERDMRAV
----------
>AmFV
-----MSTAS---------SRSSRSFATNSTRVSSGSTNL-VNTA--IVSVISIGLIIAV
TWAALFLLSPALQQ---YHDNASAKRRSEATQRHGLTLSQAKSLFDRDSDADRRDEHRYV
ATVQTDAYDGLSLDGPLVPLD------C-EKNVRICLTDADCAI------LCKRKSGI--
------QEMTCDSTDMVCRLT---VK--------DLTDQ-----DTELPPDQPEPNCKTD
KGEYALLQG-YNELGIAQWNCVQLYPGWM--D-----QKRSFCEG-GVM--------NID
---TRKRAPS-YLDC-TCPENKVRMVYGKSQLGQEVFGLPHCVFNDVKH--LYQADYLFM
*---------
>Eurytoma_brunniventris
------------------------------------------------------------
------------------------------------------------------------
------------------QKK------C-EVHRSYCFTTSDCTR------KCQP--GL--
-------PHLCVRG--LCINARDA-K----------------------IGQAADHPCNEK
LGFMAYMTG-IPSVGAYEFICKSVDPGIAFLSED-RRIANNMCEG-GTI--------DID
---YMKTMPM-ATQC-KCDSD--LVIVPPTISV---RQHVKCRSLNSAERSLLAYNGLL-
----------
>DFV
------------------------------------------------MLLINVLF-III
---------LSLLILFNYLPRI--Q-T--------ATTTTNNVD----------------
------DLDMNIDIEIKPSAL---NDLC-HQQKMPCYEKNDCTI------LCNNNINN--
-IVEKFQPYDCK--YNMCTVASQ--ISEV-----------DSA--TTTTEALQYPPGMSQ
KHLRHVSVS--YKDQLFFKQAVSLNSDFW--LDDGVTLSNGVCSH-GVL--------TFV
NNNNNNNTPN-ITDC-VCAPDSYLG-YF-KNYK---PHVPRCIEKNVAH--LIDEFVLVG
V---------
>EfFV
---------------------------------------------MKLFAYINAYF-IFL
FFILLYNISWSAYLLTEYLNAQ--K-C--------SRPIVKKQ-----------------
------KAYILSRIHVDPEVR---ANNHRRRNNKNNYSSGGGGGGGGDDDNNSYNKNN--
-IVEKLE---CD----------------------------------------------NS
KGIFHFVQP--LNSLESVDRCVSTNKLLW--LDNGTQHSD-ACTG-GVL--------NSN
-YIENGNNFF-ITDC-ACPPESTRG-YF-KTHF---PQVPRCIPNNRVL--LFSDFVAS-
----------
>MdSGHV
MVQFILRIRHDTDNVLFFTHIDDIMKATTATTTTVNTAATLF----IIFIAFVLAL-IVY
LICCQYYNQR-VRR----KN-ANVS-S--------NDVVVGI------------------
-------PKLEEIFKRSRCAD--------DKNITYCARDSDCAQ------ICQSD-----
-QYKCGPNNTCTQFD-------------------------------TGTTQPQTIECNRK
YGFYPILSAA-DELFAPQWICLNTRPQIF--NSKQQFHKY-ICDGSDQL--------DPN
---------NLFETC-VCRPGKIKV----RDEF---RDIPLCVYRNQLP--LFPNFTPIT
EEEETTTAT*
>GpSGHV
-------------------------------------MNLNY----LIFLY-MIFL-ICI
FIINVLIIIF-NSN-D-YP-----D-I--------ERDIKEK------------------
-------LNLVDAEEANTKVD------C-LQTTRYCEKIEDCNT------FCDKYSDN--
------LLYTCDEISRKCVLD-------------------DGSSNWEDDDGGTNLTCNKN
HGFIKCYAV---NELTSFWICLNTLPHIF--TDDDKLKPF-VCANGKIE--------EIN
---DDGGDFNLMSKC-KCFDGFIKVNYMQRP------DIPVCLPVNLVN--IFPSFIINN
KR*-------
>PoFV
---------------------------------------MFFNRNIKIKII-NIIF-LCL
FLFLTYINVNKVQN-IKYSND---D-D--------NSLSINN------------------
-------FALNSIFQYKSSSSSSPPPIL-FTKEYYCIDNEDCRN------LYLFSNIAFN
DIYICNVDLKCQKYDRHILHALGNEHSPVVVATTSNTIAIDTVAISNSVNLVNNVECNNK
HGIYKVLQQSFYNDTIYEERCSSLNRSYW--LDDDKPNLQ-VCTN-GTL--------SLE
---IKDNKIT--SHC-TCDYVNDKLIYF-RDYN---ISLPRCVSNKSVH--LYNQ-----
----------
