# Supplementary material for: Endoparasitoid lifestyle promotes endogenization and domestication of dsDNA viruses
Source: eLife. 2023 Jun 6;12:e85993. doi: 10.7554/eLife.85993 (PMC10259472; doi:10.7554/eLife.85993)
Supplement: Figure 5—source data 1. [file elife-85993-fig5-data1.zip › Figure 1ΓÇôsource data 1/Cluster5.aa.aln]

>HzNV-1
-----------------------------------MSFTSIFRRALK----------PVD
EIPAST---VSTL---R-NAKTGIRSVDDVFGTLNYSLV-DRQLAVNGVKLHTVESLLRR
GELASMFSKLNKPTA---ITVADELKFRKLI--DTPDIRIRNMEETVKSARIIHPDLDIV
VT-SASDLER-LPKASRTKLKGIVDNLWST--------VKVGG-----VAVGIFAAISI-
GVPYYEKLVEATVARNGFYLVVLKGGKTTSFKVPTRSCLSTSVTGVKHIS----------
AVKYDHLD-NPVLYLLHTINDPSAE----MERQSLTSVLGGVTP------TM----ETF-
ETIVQN--D--TLFAKVS---------EHYYHSSEGHPLKNPCDLV--QTADKAKVPCTG
FDPNADEKSYAYVNTYTLPDNMTFKCVTNSTLLETIVDAAGDAAHYILGSTFMTKLGSYL
KYIL----LAVVAVVLVIIGRFVYVKF-N--LGDLLKGRGR-GRGGSA-----SGVGGS-
--------------ASGVGSGDTRPLLEDTDSVDVDDDVDVEYVD*
>HzNV-2
-----------------------------------MSFTSIFRRALK----------PVD
EIPAST---VSTL---R-NAKTGIRSVDDVFGTLNYSLV-DRQLAVNGVKLHTVESLLRR
GELASMFSKLNKPTA---ITVADELKFRKLI--DTPDIRIRNMEETVKSARIIHPDLDIV
VT-SASDLER-LPKASRTKLKGIVDNLWST--------VKVGG-----VAVGIFAAISI-
GVPYYEKLVEATVARNGFYLVVLKGGKTTSFKVPTRSCLSTSVTGVKHIS----------
AVKYDHLD-NPVLYLLHTINDPSAE----MERQSLTNVLGGVTP------TM----ETF-
ETIVQN--D--TLFAKVS---------EHYYHSSEGHPLKNPCDLV--QTADKAKVPCTG
FDPNADEKSYAYVNTYTLPDNMTFKCVTNSTLLETIVDAAGDAAHYILGSTFMTKLGSYL
KYIL----LAVVAVVLVIIGRFVYVKF-N--LGDLLKGRGR---GGSG-----SGVGSG-
--------------VGSVGGGDTRPLLEDTDSVDVDDDVDVEYVD*
>DiNV
-----------------------------------MALSSFL----RDLKGL--------
--GRA-TV-SESESV-MRGFRSEIKPLEEAITSMPIRKTGAGFIEMGEESVGFVNKIMRE
GDLAEIIRISEKTIP---FTTSESRLFESLV-AETPERVYRDVIEDVTKNARNYPHLNIV
VN--------EFPNISRSATQDIAK-IESN----LFRKLKTGVVLSLTVGS-LVVG----
----TGWALRATRQRAGCFMMTTINNKTSSCKVQAYTCDGT-PDF-LCTG----------
TLPY----FNVTLVLMKIADSENNNAL---KQ-QIAAAVNIPV-------DQ--LKDNLD
KVLDQSYNTVYEII---NNAK--------------DRPEVNVCAERNPKIEGGIIPPCRM
CSPSADPKSTQYIDPNSYPENVTFQCVTNPSILDTITDAALATGADLFEGLN----NGLL
RTLKPLGIALIAIVILVFLISIILSVIRKK-TT---ESFVD-----------N-NNNSIR
KPYRL*----------------------------------------
>DmNV_mau
-----------------------------------MALSSFL----KDLKGL--------
--GRA-TV-SESEAV-MRGFRSEIKPLEEAITSMPIRKNGAGFIEMGEESVGYVNKVMRE
GDLAEIIRVSGEAIP---FTTSESKIFESLV-AETPERVYRDVIEDVAKNIKTYPHLNIA
VN--------EFTNISQSASQDIAK-IESN----LFRKLKTGIILTLTVGS-LVVG----
----TGWAMRATRQRAGCFMITTINNKTSSCKVQAYTCTGT-LDF-LCTG----------
NLPY----YNVTLVLMKIADSDDSDEL---KQ-QISAAANIPV-------DQ--LKNNLD
RVIDQSYNAVHDII---TNAQ--------------NRPDVNVCFERNPKIEGGVIPPCRM
CSPAADPKSTQYIDPNNYPENVTFQCITNPSILDTITDAALATGSDLFEGLN----SGLL
RILKPLGITLIAILVIVFLISIILSVIRKK-TT---EPFAS-----------N-NV---K
PPYRKI*---------------------------------------
>DmNV_kal
-----------------------------------MALAAFL----EDLKGM--------
--SRS-TV-ADSESV-LRSFRSELAPLQEAMTNMPVAKNAAGFIELGEESVGSVSKIMRE
ANLAEIVKISGKEVP---ITTSEVAKFGELI-GSTPERAFKSLSEDIAKNERVYPQLNIY
GG--------EFGNISKSAASDIAK-VESN----LFRKYATGSIISFTIGAGIIVA----
----TGWAIRATRQRAGCFMMTTINNKTSSCKVQSYTCDGT-PDL-LCPD----------
SLPY----YNVTLVLMKICSMDNSDAL---KN-RIATAVDIPV-------DQ--LNDKID
QILDVYYNIVYTII---TTTK--------------DLPKVNICSEKNSKVENGIIPPCRM
CSITADPKSTEYIDPSNIPANIAFQCVVNPSILDTITDAAISTGTNLFEGVN----KGIL
TIVKPLGYALLAFIIIVFIISICWNLIRRA-NM---KQATS-----------Y-DNIS--
-QIRLIT*--------------------------------------
>DmNV_tom
-----------------------------MA---PLPIKSFL----KDLKSL--------
--AKA-TV-SEAEEL-VKGFKSDIKSLDEVVTTLTPSKNKYGFIELSENQVGLVNEVMRQ
GDLRELIRISAKDIP---FTSADSKAFKTLV-ADTPELKYKDVTDTAASNKKSYPQLNLT
EA--------EIPNMSKTAAKDVKK-VENN----LFKYFKKGTTIALTLGA-VYVA----
----VDWLTKTTEKRKGCFMLTTLNNKTTSCKVQAYSCIGS-GGD-LCTT----------
SLNY----YNTTLVLIKVATLDDTNEL---KI-KVAAAAKVNV-------SD--VNANLA
KIIDNSYEAVDAVI---SSAT--------------TKPSFTICEITHPDVEKGVVPSCRM
CTPSDNPISTTYIDPSQYPDNVTFNCVINPSLLDTIADAAINTGKDLLSGVS----SGLM
TLLKPLLIVAVVIIVLIIVATIGLKVIKGL-GE---KKPAP-----------PQ-QYATQ
QPMQV*----------------------------------------
>OrNV
----------------MAP--IRLKAGSTRA---LLPIKAFL----KELKSM--------
--AKA-GI-GDVQNL-LKSFKSNIKSLDDIVTTLPVTKNKYGFIELAENSVGNVNKVIRE
ANLAELVRLSGKNVP---YTSADVVSFKTLV-SDTPELSFKELSDLVTANKKSYPQLDLK
TA--------DFPTMSKTASANITR-IENN----LLKYVSTGGKVLLTLGV-IYVG----
----VDWLTKTTEQRKGCFMMTTINGVTTSCKVEAYSCIGS-GGE-LCSS----------
ALPY----YNTTLVLMKIATLPDDNEL---KI-KVAQAAGVQV-------SA--LNSSLA
SVIDTKYSEVSQII---ESET--------------NKPTFSICSITHPDVENGVVPACRM
CSPSDNPISTTYIDGNQYPDNITFTCSINPSILDVVTDAAKSTGKNLLAGIS----TTLS
TILKPLLIVAAVILVIIILVSIGVKLLKGR-GG---GGGGT-----------NEIRYAPL
T*--------------------------------------------
>PmNV
------------------------------------------MKWLNDIKVGSKP-----
-IVSKPDF-DVTVNQ-LKAAKCDVPSIDSVFENLPFTKV-NDEIHINDARFRDLEVKFRK
GEIKSALDDANISNT---IPVADEAALRKTIKAEAPDIDVQELNKKIDTAKKYHEDLNVT
AK-DGAELESKLSAPSKEKAKSMYSKIVAG--------IAIGG-----TATGLFTALIV-
TGEVFEDIANANNSRNGCFLVY-KNTETVACKLPSRSCGYGSNGAVPCSSEN--------
---VEKTKYNIYLMVHDIFQQNDEASIAEMKDAGIILGTDNENPSTYSPDVTLETQDNV-
GKLIEY----------YN---------EKYP--SITDVLFDPCAVS------GITEGCVS
CNTTASTNSVEYATTELLDGNLTYMCIEDSTVIDTLTDIATTLGVDLFTASGDSLSGSFQ
GNFF----LSVIIVLVLVFAIALAIKFIPKKKGVEISDNTP-GTTT-----PAVPVAAPV
APYPTVTASPVPPYRPPMGNPNSRSVII*-----------------
>HgNV
----------------------------------------MHIKWLDDIGKGSIP-----
-IKEAEDF-TNAVDV-IKGADSGVVSIDNALSNLDYKHV-GDEIHVGDARFRDMEVDLRK
GNVKKALEDANVPST---ITSADESLLKKTLNGGAPDIDIATLDSKISQAKKFHEDLNVT
AK-DGADLESKLSPKSKEKAKSMYSKITKV--------VGVGF-----VASGIFAAVLI-
TGNVWNDLADAANSMNGCFIAY-KNTDTVACKITARSCGFSTGGATACATEV--------
---MKKTQYNIYLMVHDLINSGDTTSIEALKTNGCVWADDATAE------DVLGNSANI-
PILVSY----------YT---------TKYP--TYDAPAFNPCELG------GIVKGCVA
CDSSLTTEDLGYSSSETLDSNMIYKCILNTSVIEAVTDIVTDLGIDIFNASGDSISGSFQ
GNFL----MSVIVILVLIAIVALVIKFIPNRSKKTTPTVSE-LD---------KNSNVPP
PPTPAV*---------------------------------------
>DmNV_esp
-------------------------------------MLAFL----KNFKTL--------
--GRA-SV-AESETV-LRSFSSDIAALDSAVTTMPLSKNRFGFLLVGEESVGLVNKVMRE
GNLGEVIRINGNNIP---FTASEAKAFSELT-VATPERSVANVLEEVATNTTQYPQLNIT
EV--------NFNSISKSAASDIVK-VESN----LFKYFKRGAIIALTIGV-IIVG----
----VNWVKTATARRKGCFMLTTINGITSSCKVQAYSCAGQ-DGD-FCTG----------
EFKY----LNVTLALIKIADLEDTNTL---KI-KVANAANMKV-------ED--LRDNLS
KAIDNSYNALYTLI--ISEQK--------------NLPPINVCAERNKTIEGGVIPACRL
CSPTANPLSTQYIDPALYGDNITFQCVENPSILNTITDAAISTGKNLLDGIG----TGLK
TVVKPLIYVLLVIVVLMVVIFVLSRLIRNQ-SS---ANKNQ-----------STIIRSYT
TPYQR*----------------------------------------
>ToNV
--------------------------------MSGRGLTSAIRRSLR----------SFE
NLTEAANY-INDIKT-V-ARQIDVPAVGSLFENLTYAID-NNRLTANGIKLHSVENLLRR
GELIKFADTLNSTVV---IRATDQVGFIRSLGNNLPDLKIREFDDNLVVARRTTPELDVN
AS-SGIELYNKLTPSGRSSFERAMTTIK-N--------TAKAG-----LAVGVFVSFSVL
AANLYQTVVDATEAKKGCYLLRTLNNVTTSCKINNRSCLNLQSTTKSCTP----------
QEIPDVLSYNIAIFLMYAVNVTNLA----SEIG-ILLSLGGPLA------N-----NNI-
QIVLNN--A--DSVKTIN---------TQYK--DKIKEITDPCITTL-EVEGGILPPCRA
CNPTANATSTEYVDTSVLADNITLQCVRDVSILSTLVDVATGMGV-----QIFDTLGGLF
PYFRTIAIVVIIIIVLVIIASFVFKKK-P--NT*--------------------------
----------------------------------------------
>DhNV
----------------------------------------MSSSWLKAMRAGSDI-----
-ITEFHTL-DDVTSV-IKGSDSGVPSIDTAIHDLPFEQV-GDEMHVGNARWRDIEPKLRR
GDIDGAFTDMGITHT---ITEADQALFKKSLTDSSPDIKINDLENKTTVAKKYHSDLDVK
NKGSGAELEASLSAGSKEKTKTFYNKLKKA--------AGPVG-----LGVGLFTTIIF-
ASDMWTGLNDAVAARNGCFIAS-TSSGSTTCKVQSHTCGFGNAGETPCTTAQ--------
---MADIIYNVRLMCLDMIDRNATDQMAAMTTTPVLTATNL--------EEVLADPLNI-
PILVAY----------YT---------TLYP--A--GASFDACALG------MLTDDCIA
CDTTAQTTSLYFTDGSMLEGNQTILCVKDSTLLDTLVDVSTEMGVEIIDAVGDSISGSFS
GNLF----LVLVLIVFVVVGFMLYFKFKKPKNKTPTTKPEP-VREQTQTQQSQENLRQQP
PPQQQQ----------RAGT---STNIFD*----------------
>GbNV
MEKVLEDVLKIGTKDTSEDLFKQIGERSTLAATNISSFKNFITK-FKSLSGV--------
--TTD-TV-SSAKQL-LQTIDSGVSPLDTAVKRLDVTKTAQGFFKLSDEQVGTINRILKE
GNLDAIVRISKASVN---VTSADRAAVSALV-KDFPERPLKIFSDSVESNARAFPEMNG-
----------PLDALSNSAKAKVQK-VESN----LLKYYKPGTVIAVTVGV-IVVA----
----SDWITKTMEQRTGCFAFVTINGKTSSCKISALSCSNT-RNS-VPCSNL-------S
LANY----YNPTLVLMRIAELSNEDQR---KI-DVANAANVSP-------NE--LENRLG
SLMISKYEAMISVV---NSMQ--------------NKPSLEYCKIFNKNIENGKIPTCRM
CDTSADPVSTRYLNPDQLADNITFRCIEEPTVLSVITDAAITTGKNLFDGVTG-IASGAS
GSLQGFGIILIIGAILVIAFIIVYNFIIKK-PST--APPFTILQSPSA-SSSYVQQSPPS
PPLQQQFSTQL-PYIPLIE*--------------------------
>Venturia_canescens
-------------------------------VKAQKRVTDFLSK-LKILGGP--------
--TKSTSV-ASIQKW-LKHVHIGIPPLDKALRSLRVEKT-HGYLTFSGRPSGALYTMFRA
ADLGGIIKLSMLKIP---IRASEQLMFDKLM-ARNPEKLAREISEAVAAARSKHLGLTTR
AV--------PLEKIPSKS---------KG----ILKSFVDST-----------TT----
----SGSRSKRYTTGSACWMITTRNSKKFYCRIRQYSCHNP-EGR-QCDGAY--------
-SNL----YNVTLVIMAIVELPDDDKR---KQ-DLADETGHNV-------RL--LDNFMK
EMINDQFDTLKAFVKRLKDKN--------------QLPTVDVCGSKHRHIENSEIPMCRM
CNSSADPKSTEYSDPKQYPENISFHCIPGDGAKWDKVDEATV----IWNSLK--------
-------LA---------------------------------------------------
----------------------------------------------
>CcBV
-------------------------------------MSSAIKKFFEKLRTGNATSDKYR
ELTLQPNL-INGLEV-LSNNNNSLALLKQFFSTAQFQVI-DEEIFINDTPVKKIESLLRA
GKLKELFNLLHISSE---VTTRDEYNFQSLLQPEIPEVNILKFAERYKQAQLQHPDLDFI
VT-SSADIQRKLTTLAKDKLKIFLNRLQSM--------ASKTQ-----VVDGLFAKVKV-
DKDVVDNIAVAAKSREGCYLVKTDKSKTKSFKLINRSCSQTSDLTQDTSSEF--------
EPIADSLPYNLQIYLQVLLNEKFLTTK-KTERENLINELGLTAA------EV--IEENI-
PYLVMKYES--KLSKYFSKNNYGNTLFNQLPNEDKKFLHEDLCKL-------NHGNPCVS
CSPLAPRNSIDYVDISKLPVNMTVMYVKKATLLELLVDFDVNLCICACR--VL*------
------------------------------------------------------------
----------------------------------------------
>CiBV
----------------------------------ARGLDEFA----KTLAEG--------
--GEKALIEEETEKVFQKSLKFNPQEFSAIFDESKSLQQEGGRWKLNGVSSEEIASKMRS
GELIELFEKMDVNVGDRLNLLEKQKTFREII-HDCPELHLTELDEKFEKVAKNVEELNQN
VE--------KLTEMNESLQKKFLEKAEKANWITLPKVLLTGAV--------LLGL----
----IATIVKNMNDMKGCYLYRMIDGQLEKYKIKSRSTNKNIPDDFLRSHTVRDYTDLRK
PSNYLDNCTNLTLKIRQVFKNSESS---------------SSD-------SV--SKSKLI
EIFDGKSNPSRDEIKRYIREK------TKDLQDHFKRNPVLV-SAPLDLLYNDEKMNCVA
CDPSAPIDSLNYTTRDGLPTNETLHCIDNVTIYEAFKNFGEDAIDDIVDDFSD-L-LGWK
RLILTIGKFLLLFVVLYIIGNFAVIYFTNT-QH-----YKR-LEE-----EESEIQMK--
-PLKAA*---------------------------------------
