# Supplementary material for: Endoparasitoid lifestyle promotes endogenization and domestication of dsDNA viruses
Source: eLife. 2023 Jun 6;12:e85993. doi: 10.7554/eLife.85993 (PMC10259472; doi:10.7554/eLife.85993)
Supplement: Figure 5—source data 1. [file elife-85993-fig5-data1.zip › Figure 1ΓÇôsource data 1/Cluster89.aa.aln]

>PoFV
---MILFFEFILFLLMITSNDALSPFERDRLTPK---MDAASFSSENKRLSEDIMLTINQ
AKVHVLDEVKRMQKSIENVDNLLRTDITVIKNEIIQSNKRNSGIIMHQLLRMYTLLINDI
PMLKGTILS---AHKDALIAWKKIEALELKNENLLLNIKQIDD-------LLLNDEKEGH
KEILIELASIKQNTNLANTDTNSVGRQIKDLVHMVEEIVEAVNVMDRRLPGIDTNGDGIM
RTITNSFDSLNQKFDGITQLDVGVKSLLNRLESVVSTLSKFSQQDNPMLQEYAIHFGVGG
GSMGGGGGGNVGSSSTGIPVMPIHNADSLHSEL
>Platygaster_orseoliae
---------ITFLLMIITSNDALSPFERDRLTPK---MDAASFSSENKRLSEDIMLTINQ
AKVHVLDEVKRMQKSIETVDNLLRTDITVIKNEIIQSNKRNSGIIMHQLLRMYTLLINDI
LMLKGTILS---AHKDALMAWKKIEALELKNENLLMNIKQIDD-------LLLNDEKEGH
KEILIELANIKQNTNLANTDTNSVGRQIKDLVHMVEEIVEAINVMDRRLPGIDTNGDGIM
RTITNSFDSLNQKFEGITQLDVGIKSLLNRLESVVSTLSKFSQQEN--------------
---------------------------------
>DFV
MRHKILFLAFLVFSNEILLNNAIK-RNYPSLTPI---SNSASYTNENKRMAEDIIIAVNQ
GKIHVMDELKRLQAEILSTDQTLKTEILMDKTETANNLKRHSGNILYHLNSLTSWLSAEI
PKVKLLVNTNYEATSDVLA---NI-------QSALLDITNMNKEFQTWKKDVGDDVNLKF
NKIIAILEMIHRNTDFGNTDSTSLGSQIHDLIDTVDAVAISIGAIDKRLPGIDSNGDGII
RSLQTNFDSLNLKLEGFTKVSTNINTITKRLEDVLSKMSHQSYPENDNH------MPN--
-------AGSIPNVYTGVPNSFQFKASTEDN--
>PcFV
-------MKFILIL---VIFCGTTFAERIRLTPS---SESSSFSTETKRLMESIIMAIAQ
SKEQNTEAIQKVTGVIGNNDLILRNSITMARSELSNDIKRTTDKLVSGISKLYSDLKMMA
LELQSSLIHSLQEKTN-------------TIGGNVLRILAIADDFSKLFNTRGGDLVDKL
TSLWDMLTAIVGNIDTKNVDSTSIGYKITKMFDLIEAIAEGIVIIDKRLPAIDLNSDNIM
RLLDTSFSSINAKFDSYSKIDSSIGMLVARVEEILLKISEHGFAGNYVPHE---------
--------------GHNPPFEFKQKVS-VKNDL
>EfFV
-----MQMKLLLCYSALICGVAISPSSAKRAQPYLAQHDYLTYATETRKVLDDIRDANNQ
NKASIVDEIKRVVSEIQILNQKIKTDFGMVRTEAANNAKRHANNILAYLINTNLVHQTEI
PKMFGVIHKLVERVLDVA-----------------VNDHDLLQELFTWKSSVSQ----QL
GALENNVESILTNLNLKNSDENSSGKALADLLDNTENILNTMSRLQASHPPINIDS--LS
KKMDEVINDVKNKIE----NTASSKLHLDRLDEILSKVSDFSLPLHEVNTPHT-------
--------------NSHPPTVNYFKGTDL----
