# Supplementary material for: Endoparasitoid lifestyle promotes endogenization and domestication of dsDNA viruses
Source: eLife. 2023 Jun 6;12:e85993. doi: 10.7554/eLife.85993 (PMC10259472; doi:10.7554/eLife.85993)
Supplement: Figure 5—source data 1. [file elife-85993-fig5-data1.zip › Figure 1ΓÇôsource data 1/Cluster229.aa.aln]

>AcMNPV
----MANASYNVWSPLIRASCLDKKATYLIDPDDFIDKL------TLTPYTVFYNGGV-L
VKISGLRLYMLLTAPPTIN---------EIKNSNFKKRS---KRNICMKECVEGKKNVVD
MLNNKINMPPCIKKILNDLKENNVPRGGMYRKRFILNCYIANVVSCAKCE-NRCLIKALT
HFYNHDSKCVGEVMHLLIKSQDVYKPPNCQKMKTVDKLCPFAGNCKGLNPICNY*
>LdMNPV
MTSSSCPRASLNYRPAMKASDVDPDAEYAVPLEHF--DV------EVSPYTVFERGGT-C
VRVSGRRLACLLRNGSRGESAPAPAAAAASAGQPGRKRS---CKNVCFKGAT-SRRELER
TLTARVNLPPCMTGLLRQFEIR--NRGDRYRKRFVFNCYLINTTTCTACD-RRCFVNAAA
VLYERDEKCVREMMSLL-RREDCYKPPNCSKMSQ-ESLCFKSGACRGTNPLCNF*
>NeseNPV
---------------------MENEIIYIKSADELKRAQNDDLRNVYVHYTLYSGILSPL
QTLDKTRLYVFVKNVNDPN---LKPKNVNDIKSPSKNHSYKRQRYPCFNTIS--GSTIHK
IC-NVMKPPPCVRHALKLIDER--PMKHRFQQRFVVQTYMSRKYLCESCTDNECLNQILS
ELYHNEKKCMTQLKHCT---NNKIKPYNCSKMQT-LGLCNVAVKCSCTNLLSW*-
>NeleNV
----------------------MNKCKYVKBLEEYKKAVDDDATHIWLHYTLFPDKLTPL
HIMDPTRMFVYVDKIRQLP---IPVSKVLPE-----KIEKTIQWMDCCDQQQ--GTPLEI
IRRNFKFLPPCISKALDMIDER--TTSERFHRRFIFHTYLIHKYSCKIHKNKSCLQNLLS
KLYESNKKCVLQMHKCF---DSNMKPYNCSKIIL-NNACPVEIKCHVNNPLSW*-
