# Supplementary material for: Endoparasitoid lifestyle promotes endogenization and domestication of dsDNA viruses
Source: eLife. 2023 Jun 6;12:e85993. doi: 10.7554/eLife.85993 (PMC10259472; doi:10.7554/eLife.85993)
Supplement: Figure 5—source data 1. [file elife-85993-fig5-data1.zip › Figure 1ΓÇôsource data 1/Cluster417.aa.aln]

>DiNV
---------------------------------------------------MDNSYFSDS
PSILENIRRKALNDGKMFTVPQKRND-----------LIEPKLELPNDQCGFTRTFETKC
PLKCIIEIDSRAVVSLALINKQSEILKCYANKLPIMVLNISRLLYTTEAFAIQRNAD-DG
GVL-----VSQKALEFFLKTDLEHCKT------------------DDLPPNEKFSNFIHR
LKSTGYIEYIFALARELNLNVDFVINSNVIC------------RYKKLNTFN-------G
LTSTGTGYLTVVHNE-NRWYVKTTTTPICTD*--
>DmNV_mau
---------------------------------------------------MDKSYISND
LSFLENIKRKALNDGKMFTIPQKRND-----------LAISKLHLPKEQCGFSYTFETKC
PLKCVIEIDSRAVASLALINKQSGILKCYANKLPIMTVNISRLLYTTEAFAVQRNAD-NG
DVP-----VSQKALEFFLKTDLEQCKK------------------DCLPPNEKFSNFLHR
LKGTGYMDYIFSLARELNLNVDFVITSNMIC------------RYKKLNIFN-------G
QTSIGTGYLTVVHNE-NRWYVKTTTTPICTD*--
>DmNV_kal
------------------------------------------------------------
MSFLDNLKRKALNDGKLFKTYSQSGSKRDINGRIIELPSNCKLNLPTEQYGFIRTFERKW
PLKCVVDLDCRSVVSLALINRQSEILQCYANKLPIMVINTARLLYTTEAFALQLQRVGGG
EAS-----VSQRALEFYIETDLKHCSTFSTYNANSNNIDDFNNDSQPYPPNEKFSNFIHR
LRSNGYMDYIFELARRLNLNVDYVVDRNIVC------------RYKRVETSN-------T
NVSLGSGYLTVVQNE-NRWYVKTTTAPICTNE*-
>OrNV
---------------------------------------------------------MYK
MSFIQNLKRKAIDTGKLFVVSKES--------------TESKLKAPKPQCGFQMSFIAVQ
HLRCQIEVDHKAVVSLALVNQKSPILESYANKLPIMTINVARLLFTIEAFTLKNKDTF--
-----RKPPVQQALEFYIRTDLKHRS-------------------KKLPPNHQFSQFLHR
LKSSGYPEYIFDLAREVELNVDYIIDSKIAA------------RYIRTEGEPE------K
RYSPSIGYLTAIHEPNNEWYVKTTQGPILA*---
>DmNV_tom
---------------------------------------------------------MSS
DSIDRVLKRRAIDCGKLIAVKRS----------------KNELNVPLPQAGYSMSLISIP
YLRCQTQVDIHAVVSLALLNHRSPILEAYGNKLFIMTINVSRFLYTLEAITLRNENTF--
-----RSPPIQQALEFYVKTDLKYRC-------------------KKVPPNQQFSQFLHR
LQSCGYIEYIFDLAREVNVNIDYIVDSKVAA------------RYIKSDDELE-------
--NPPIGYLTVIHESNTEWYVKTAKDSILC*---
>DmNV_esp
MSIYIKKMLPLFENYTSTTTTAMAPPLTNISDYTLLTAPPAAASTISENGLITENEFQKS
DNVLTNIKRKALNDGKLFTISAHTPIN------KFNFCTERNFNLPSEQCGFKRTFESKV
PLRCVIDVDSRAVVSLALVNKQSMLLQSYANKLPIMSLNVSRLLYTTEAFALQDTNDGDD
DMSSKITSPAQKALEFYITTDLKYRN-------------------RKNAPNEQFSKYLHR
LASNGYIEYIFDLARHLHLNVDLVLNQSVVC------------RYKKTNDRN-------I
NINSSRGYLTVIHNA-DRWYVKTTITPLATPDI*
>Fopius_arisanus
----------------------------------------------------------FK
MNFYDFLNQQALRRGKLFSSDYQQPDW-----------TPKVDFLPKQHTGFTCNIETRK
PLHYKSVCDDRALVSLALTKSNSETLLAYANKVPIMCINVSRFKYTREAFELQYPDS---
---------TDSALEFYLHTDILYERL----------------RTPPTPQNLQFSNLLHR
LQTNGYEEYIFELAKHLEFDVDLIVSSSDQEEKEHEHQPLLVFHYTFTGFPNK------S
RKNQLSGVITAVN--NGKWYVKSTSLPIVA----
>GbNV
--------------------------------------------------------MNKK
LQEIKSLEKCALQEGRYITLKNSSLN---------------TCSSPFVLCNYTFSVYLLK
KFEIKPCNVFKTLSLLHIKNVQETELAKYKSKISIMTINVYRLKYTEELFKRIGTIN---
--------YKEKAIKYMIDFDIKTIE-----------------DKKYKYINEKFSNLLHI
FRKSGYKSYILCLITFCKCNLDIIQKDKTVW------------QYKLVEEEDSLSSLALS
QARRKRPTLTVFIKNEDEWLVEIY*---------
