# Supplementary material for: Endoparasitoid lifestyle promotes endogenization and domestication of dsDNA viruses
Source: eLife. 2023 Jun 6;12:e85993. doi: 10.7554/eLife.85993 (PMC10259472; doi:10.7554/eLife.85993)
Supplement: Figure 5—source data 1. [file elife-85993-fig5-data1.zip › Figure 1ΓÇôsource data 1/Cluster19.aa.aln]

>AcMNPV
------------------------MSIVLIIVI-VV---IFLICFLYLSNSNN----KND
ANKNNAFIDLNPLPLNATTATTTTAVATTTTNNNNSIVAFRQ--------------NNIQ
E---LQNFERWFKN-------NLSYSFSQKAEKVVNPNRNWN-DNTVFDNLSPWTSVPDF
GTVCHTLIGYCVR-----YNNTSDTLYQNPELAYNLINGLRIICSKL-------------
-PDPPP-HQQAPWGPVADWYHFTITMPEVFMNITIVL-NET-----QHYDEAASLTRYWL
GLY-----LPTAVNSMGW-HR----TAGNS-MRMGVPYTYSQILRGYSL--AQIRQEQGI
QEILNTIAFPYVTQ----GNGLHVDSIYIDHIDVRAYGYLINSYFTFAYYTYYFGDEVIN
---TV-----------GLTRAIENVGSP---EGVVVPGVMSRNGTLYSN-V-------IG
NFITYPLAVHSADYSKVLTKLS----KTYYGSVVGVTNRLAYYESDPTN--------NIQ
APLWTMARRIWNRRG-----RIINYNANTVSFESGIILQS---LNG-IMRI--PSG----
-----TTSTQSFRPTIG-QTAIAKTDTAGAILVYAKFAEM----NNLQFKSCTL--FYDH
GMFQLYYNIGVEPNSL--NNTNGRVIVLSRDT---------SVNTNDL-------SFEAQ
RINNNNSSE---------GTTFNGVV----------CHRVPITNIN-VP----SLT-VRS
PNSSVEL----VEQIISFQ----TMYTA----------------TASAC-----YKLNVE
GHSDS---------LRAFRVNSDENIYVNVG------------------------NGVKA
LFNYPWVMVK---------------ENNKVSFMSANEDTTIPFSVIMNSFTSIGEP----
-----ALQYSPSNCFVY---GNGFK---------LNNSTFDLQ---------------FI
FEIV*--------------------------
>CpV
---------------------------------------------MSMRNPQP----NHC
PNHPQHLSCLNRLHHHLRLLLHLHHHHFRLLLLHHLLLHLLH--------------HP--
----IQSAQSWPPLTTVS---NDAHHQLRKSRKIVNPTRAWD-PVNVFDGLQPWTSTADF
GTMCHSLIGYSVR-----YNNAGDALYRDAQLAENLTNSLRLIAQHL-------------
-PDPPP-HQQAPWGPVADWYHFTITMPEVFMNITAVLYNTT-----HHYGECTELTIKVL
DLY-----LPTAVSSLGW-TR----TAGNA-MRMGIPYVYGQLLRGRTV--NEIRMETSV
QVVLDIIAFPFVVE----GDGLHVDSIYIDHIDVRAYGYLINSFFTFNYYKNYFGRDVLN
---DE-----------GLTRSIQNVASP---EGIVNPAVMSRNGTLFSN-V-------IG
AFVQYPITVHSADHSKVLTKLS----NMYYGCVVGTTPRLAYYEADPTN--------NVQ
GPLWAMNRRIWNRSK-----PVINYTVNSVLFESGVLCQT---PNG-LLPV--PST----
-----TTSTQSFRPQIG-ETAIVKTNNTGAMLSHSLFAEL----NDLQFVSCTL--YYDE
GMFQLYYNMGVREGVL--GNNNGRVVVLARDT---------AVSTPDA-------TFAQQ
REDNGNTSD---------GTVYNGVV----------CYRVPITGLS-VP----SLS-TRV
Q-GSVEI----VEQVIGFD----ALHNK----------------EGVCS-----YKLNVE
GMADN---------LKVYMLEV--GVLYAVA------------------------NHTKA
LFRYPYVALK---------------DGDRLAVSSVEESLVLSEEVLNVIKNDIQE-----
-----RGATTPVNCVYN---SGVYT---------LTNNN-YLQ---------------FW
FDY*---------------------------
>HgNV
-------------------------MEALVC--FIVLVLVLFTCALFFPFTQSSPPSPDP
DPDPVPDPDPL---------------------------DFIY---NQNYYQ---------
------EF-------------TVPEGYDE------------DTQGRN--WSNWDVNNDGI
QKMAKLFNNSAGY--IANN-PKDELSIKAIQLWEDWIRAI---TTKLED---------VG
VLNSHWFWSESPWGSKNGRYTFLIDLPTNLAYYIVNKSTGS------STADTKLLAAKTI
QGL-----IPEID-PIGFPEL----TTMGT-AMLLFPWVVSHIITKD---LDKT----SE
RYLHTVSHLIPNDKLKSNEPGLHIDHAYSTS--VSSFYEFDEIESIYVDLV-QIVPEL--
---EE-----------HFDKINLILKHP--TIPLSGGVLYGRK-DVGMGLY-------TG
STRTHPIALM--PSARYLRYFT----DEWQWCSKGGQDSSNFMGF-TSS--------RNM
GIYGILCRKMFRRGE-----TDTSPK----FPAFGFIMPEGTTG---LIDI--GNS---C
-------------------S-----CVGSYVFTD--YETY--AV----SKVVDLEIPK--
-F---------------KGNKISETIVIDIQTQTATIIISGT------P--TVDPPINLD
VYVPGNTKLYNGPNTGIVASIDFK--NNSYPEKYYISDFSEYSL---SKLT--NGYFDDT
PFD-----TTDDLA----KKGQSVISKYLHP---YLVT----PAEGQVLN---YEPFTVE
GFP-----------DNTFQFDPKMNQFMCHGY-----TR*--------------------
------------------------------------------------------------
------------------------------------------------------------
-------------------------------
>PmNV
------MSVSEYFKAQAGKESRFIEFVILI----AVLVMLMVLIGLT-LY----------
--TEQPYVIMI---------------------------DYRY---KSNYYK---------
------PF-------------VLPDGYDI------------DTQGRA--WSNWDVNEKGI
MQVCDLFNASMGY--FNTK-RKSSATKLGKRLLEEWIIAY---LAELEK---------TD
IANEDF--NDFPWGN--NWYEFTITSTTTMAYYIMLKDSLP------S---VKTSCAKVI
QLI-----IKDPQTSLGW-TR----DKANS-AMMVLPYTLAHKITGT---LDTE--TEPY
RYAINQYNLKPDETLRANEDGVHIDYSYLIHNGVYAYGYFESIYNIYPDTM-QVIPEVKS
FNLEH-----------HHDMWTSKLYHP--TIPMSGSTLFHRRRELNCGTY-------KG
KTKTPSVVVV--PSMKYLRIFG----SNYQWSVRLGGFSIAYYECDQTV--------YDM
GLYSCLCKERFEKGG-----ST-EAT----FPRTGFVYANGTKE---LVPV--DPN---P
LNIERPTT-TTYYNIPY-SD-----KAHSYVFVD--YDEG--CAY-FQAKHSGYEPLL--
------------------DLHIDESGYYDFKTEILEYELAAPLNPYIICWGKEEVELDFK
NSSTGEYHAFKGTINMRTGETTVG--KSTWPDPYEVQIHT-YNPIYTAPYTRNEASNVSH
P-V---YYPTGSGG----TTNYSIITKHDKP---FIYC----PSENDVLS---KEIMAKY
KNPSTG-----EDAYAMFIFDTEWNQYLWDEY-----KKTNAY--YKPQLIT*-------
------------------------------------------------------------
------------------------------------------------------------
-------------------------------
>LdMNPV
------------------------------------------------------------
---------MG----------SFASVSQRAEPTAASAAAIAE--------------LANL
D---LDDFERYYTL-------TLLEKFNQKAEKIANPTRQFSQDGNVFAGLSPWSSPVDF
GTCMHTLIGYGVR-----FRTPADALYLNDELAFNLYAAIVELYYNL-------------
-PFPAP-VNQAPWGAQADWYHFSITMPECVQNTCIALR---------GFYDLSDIARAII
DAY-----LPAPTFSLGW-QR----TAGNA-MRMCLPYCYGQLLHGLSA--AEIGAQPEV
RYVLGLIAFPRVAT----GNGIHMDFAYFDHTDVRATAYLINSYFTFSYYNFLFGSHVVN
---MD-----------NLYRCISLVGSA---RGTAHPALLSRNGSQFSN-V-------LG
HFIAYADGVVSADFSKILTIRT----PRYFGSVVGQAPNVAYYEADPTN--------NTH
AALWAMTRKIWPADG-----AVFNYRAQTVGFESGVILAS--NLNE-PVVV--PTT----
-----TTSTSSFLPSLA-HTAAATTQSAGAMCMRVRLEEL-----NLEFYSYTL--YHAG
GMFHLYDNVKALAPVS----FNPRCVVLVHDT---------VQNSSVP-------AWSV-
------ASN---------LKTYNGTT----------AKHHNITNAPSLA----NFSIRTL
PAVGVQT----LEQIMSAD----AVNAG----------------LGVSC-----FSLLVA
SEAAT---------DTTSVIKMDVNTFRDLD------------------------AKQRD
S------------------------AGGELSHRRAQRRQLSPTD-DQRRHQPLGRPPHSI
LRQDPFGPLLPFAHRAQSQVGLHYARRRRVRLRQLRVQSVSIQ---------------LL
MMMTTQGCGR*--------------------
>DhNV
-MQQPPPSLSKFFTLDYGVDSKREENTKLMS--IFVIILLILVIGFMLID----------
--FKQPYTKVI---------------------------KFIY---KSTYFT---------
------PL-------------DFT-DYDF------------ETQGRV--KYNWHVDEKGL
GAICHFWNSGCGW--MDKT-DTKE-SRKAVKAFEDWIFAF---LSELEK---------TE
IVNSGF--QGFPWGN--NWYEFSIESTRTMAYYIVMNKHNG------T---TSIFAANSI
LYI-----IVNPQMSLGY-ER----DKANS-AMMVFPWSLAHSILGT---LTEAKQDPSF
AYAIAQYDLTPNETLQCNADGVHIDYSYLTHNGVYAFGYVDSIMEFYPDTK-QVLPEIPQ
T-IDK-----------IVDRMHAYLRHP--TIPLSGATLWNRQENTKSATY-------NG
NLKTKACMVI--PSMRYIRFFGTTPGNEYQWCAKPGQQTVAYYECDQSV--------QNM
GLYSCFCRKAFRPND-----SS-DVN----AFTDGFILKKTSDD---LLTV--PA-----
---VETTT-TTYRCEPW-ND-----GSVTYVFTD--GEEW---GF-CRQQWIWYPPML--
-S---------------RGFHMDESIYIDIKNEIITVNYGFGNGISELP-EDQLTRRDYD
LICNGERHDMGVPWHNIIIDLKNK--TTTWEESDS------YN----------HALNKKT
PYI---EFSRSLPN----GGSYTIIYRDDQP---KFLC----PAENWVMG---YTQ----
EVPSKD-----ESEILKFDFDEDMNQYLYTST-----RKIQQMDYLDKKLKYRFTVDSFA
QYLCTYQLVHIPIIGGEAL------EQAKLAY----IKTGTPAALE--------------
-----------------------FK----------KEQKM*-------------------
-------------------------------
>DFV
-MFHNLTADVKANFEISQNKLKIISGSILLCLV-FAVVGILLY---IIQNVL--------
----QGKPTHE-------------------EIWTQYIVEYLH--NKYDNR---DLINNDI
N---INTFSYSSVL------------YP---------------------SVLWYGVNSHF
QKTCHYTLELIYE-----TIKDPFNAERNQKIWTIVETVINEICKKI-------------
-RLPIR-AHQLPFL--TNWYHFSRELTLLIAVAHIVYLSQQPKPNKKPNKIISYWFNNII
PAI-----LQSPRESMGW-TR----SSSNT-VMMAVPWLSEKIFNHKS-----YANNADF
KYVVNYISIKFVTS----GEGFYHDGGFIMHTNCRAYGYIYDAALDFQILSKFFKIKRTF
---EQ------------IKKIKLLLDHP--TIKYHNPSLFSRGSSIRMN-Y-------IL
PEGSLGFDVI--PSMSILSIKQ----ENSMLQFYGQNANHCFYEADQDN--------NDL
CQYWLMARQYLYSE------GDAYLLNDYITRYPGIISIN----NQ-KAIL--PSE----
-----TSTTQTFLPSPESFSIVCKVGE-TCVAMYNEYYID--E-FYFRVEEIIL--VYET
GYTVNYY-IKAEDDM-----------------------S--QHDNIMV-------SVNFD
RINKNDVNA---------VDNINSSF----------------------------------
-----------VNKVHHFINNSSIIHNVPKFTQLVKTTKIPHPENGENI-----HSLQIQ
GSANAD-----GVFCTSFSTYND-NTPPIVN--HTNRRRIITSNYK---TF----FHNDC
LYICDINANKVAV--GVKSNIP----LSNLSHKFADIDTLF------------G------
----------T-NT-TID-NRGIKDVASSAYIEMTNYMRNYSTFSNATIPDDATINNLFV
D--------IEW-------------------
>LbFV
-MFHNRSLLSKV-------KYKF-SSIFLIIIV-FLL----LLSIFIFRNKSI------E
LNKELYFTQME-------------------KDYINLIHEYLH--DKYHTNHNESKKKANL
H---INSFDREK-L------------FT---------------------SFSWYDNGEHF
GSMILEMENILYQ-----TNLHSSKLYKSKEIWNIIELVLNKVGQKF-------------
-ALPLQ-DFKVPWGG-INWYHFSITFPRFLVFAAYLYKYQF----EKNNIIIDDWLQTLV
PAI-----IRNPQKSIGW-TR----GGANS-IMILVPFLGANILLKKY---PVISKLPEV
KETLEYLKMKVVTN----GEGFYKDGGFVFHSVLRAYGYIYSAYYDFKLLSKFYNINYI-
---EK-----------NLVRINQLLDHP--TIEYHFGPIYGRSANITT--K-------KG
IHGVYGFFII--TSNNVVSIKT----DKYILQFNGQNKRLCFYESDRIN--------NEW
AQFWVMGRLHMDKNF-----YDTKLRKEFATRYNGIISIN----NQ-HVIL--PSR----
-----TSTTDVFMPTNA-QCITLKLND-SCIAMYNYYEIN--E-FGFSNEELML--ITPN
YYIVVHY-IKRYNTD--------------------------YDEPLKV-------SVNLQ
EKKDQIASN---------VKIN--------------------------------------
------------ENTYQFEKVNSVIYTSNGI---KKLDTIERHDDAQLF-----YSLQIE
IDGSQ------EESLVSYANYIN-NTPPSIN--KIGRRFIFTPEYQ---IF----VLNDM
LYALDVKRENGCL--GIFKDGP----FATITVPSDKVKRYF------------G------
----------P-KI-QVE-ETGFYNKNNSKYEILVNNTRNYVHFDNCWKLNEKHIETEIV
SSFNEDNN*----------------------
>PcFV
-MYKSLNSYKKE-------QTNFYIGLFFLFIS-LVVAAVYFYYLYYFRKYY--------
-TTERVHKTLI-------------------NQYTELLTGYLA--KSIPI----QDKQIEI
I---IKSFKFSPVL------------FL---------------------GYDHKS-DKDF
YPMLRDNVMTLIY-----ATMKPGKYYKSEKIWKILEYTIDTLGKLF-------------
-NLNVQLSYQVPWG--TNWYAFTITLTKCLTFMTFAYRAQF----DRSNEIIENWTKVLI
QYI-----LPTPLDSFKW-KR----DGANA-IMMATPWIGCQILFGKY---EEAIETPEF
KTVIKLLKIDYVTQ----GEGFYADGGYVFHSHLRAYGYCGDSFNDAQLLINLLNLDSTY
---IQ-----------TTANIFALLEHP--TIERHFPFLFTRAPNLGNS-K-------KS
SFGRLGLDVI--PSMRIVSVKQ----PKYILQFFAQHPKLYYYEADAAN--------TDW
ACYATMARHYLHDDY-----PDTVLYKELITYYPGVISIA----NT-PIKI--SST----
-----QITTEGFLPTRA-ESIVMKLND-TAIAVYNSYLIE--SVLPMPVEELML--ITPQ
GYVVAYY-CDVDVDDA----------------------H--LTNQLMV-------SLNLG
TFNEHITN-------------T--------------------------------------
------------NSNCHFKHNSTMLFTNQK----IIYKDIERIEDKKVY-----NSAQVV
LGS---------TKFVCFATYND-SIPMVVD--AFHRRMIATPQHK---LY----YLNGY
LYLIDVRASTAAV--GRHYDKA----EDLLSFNSIDIKKNL------------G------
----------N-RA-MIE-NSGRYDNSKQQYFALVDGKRHNTTFKFVHSRENDVILKDIK
SELNTVAYSVDFDSAAQDQQSSSNNTPSDDF
>Microplitis_demolitor
------------------------------------------------------------
------------------------------------------------------------
-------------------------------------------------FPGWDTTEEQL
KELTLFAISLLEL----NVTNDYMSK--CLLVVKSIIKSI---ISKL-------------
-ELTNGPLIRFPWA--ENWYPFSVYVTRLFSMYEYLGDDSD-----LQ-KKCHYQLKRIT
PYL---------GISFQS-TK----KGENL-FYVAVPRLCSNYLSEPEL-FINDQADRQF
TELKRYLEFPIITTN-DIKEGRYADGSWIYSGNVASYVELRKYDEYYERMYRLLGFSTGL
---ED-----------AAKSILPKLLHP--SIPFLPLGLVGRSGKVYNYKK---YSN-I-
-TSKIGVFVM--PFMGFGVFKT----QDFLFYVRVQRPGIAAFQSKKFNSSSSAVNTNDL
GLGWVQLRKLYRNNYARNSNKITDFTWEKLKEQPGLLYFIDNSLDP-LNVFAVTGEDQTK
SFQTNQTTLNSYIGQLNAH--SM-DISEKVLFWLNIYDFDDVYKNGCKVTEAAI--VTDQ
GLQAYYI-IENHTNTD--------MKFICKDDQT---------------------DWEF-
-K----INK---------VEATNNY-----------------------------------
------------------------------------------------------------
------------------------------------------------------------
------------------------------------------------------------
------------------------------------------------------------
-------------------------------
>Cotesia_vestalis_BV
------------------------------------------------------------
------------------------------------------------------------
--SRID-ANSSHVK-------N-------------F-------ADHA--YPGWDQNTDQL
KKLALFGIRLLDF----WATYGRKKSRNYPEIAESVVAQV---VK---------------
-KLKQSDMSKVPWG--DNWYTFSALVTRMLVMYEYVGDDPQ-----LK-RACHDQVIRII
PSV---------GTTHEP-LDSDDFNTMNI-YFTAVPRLCSNYMFDFNA-YNVDVKTSAF
IKVQKFLSFEEVKVD-KPQTGVYRDLSWIHFTNVATYELLFGLYNFHWRAYTALGHTNRV
---RE-----------LAEAIIPKILHP--EIPYRPFGLSGRNGDIYNRIT---YWDLV-
-PNSFGVHIM--PFIGFGVFKT----PDFLFYVRVQRPGIAAYVTNSFETE------KIF
ALAWMQLPKLYFRNYKSFLDYDATLTGKSLMDSPGLLLIKGEDYSS--NVL-SPSNEKLK
AYHVDDGSIDSFIGTVRSS------KDRDALFWKNKYKFSVIYGN-CTITEIGM--VWDT
T-----------------------------------------------------------
------------------------------------------------------------
------------------------------------------------------------
------------------------------------------------------------
------------------------------------------------------------
------------------------------------------------------------
-------------------------------
>PoFV
MVLHQK-------YS--NKNNQYYYLIYFYIVI-FFFVGVLIYV---QKKKNN------D
ENIIVPYSQTK-------------------SSFVRLIKKFLYYNLNFTENIDEELKLSEK
Y---MNAFKFNEKL------------LD---------------------SHDWFYDTEDF
NNMIGIFESSLIITIRLKESHDPNAIKQSLNIWKKLEHAILIINNKI-------------
-SSRKY-QYKTPFG--TNWYPFSITLPRLLTFCCYLYIDQF----KKPNRIFSTVLKRLI
PIL-----LTTPFESMGW-TR----NRENA-IMMTTPYIGAHLLLNDY---DKIYKN--L
EPIIKLLQETYVAH----GEGFYRDGGYIFHTNVRAYGYPIGAYRDYMLLTLFFNIGNME
---K-------------LNNVCSILNNPNKNIKVRHAPWFTRSDNMAM--I-------TR
NFSSFGFYAI--CSIAGVSIHE----PTYTLQFNAQQPNRAFYEADQKF--------NWL
AAYWVMARRYLYAD------TDTQLQREFMKYYPGIISAKYDENEI-PLLY--PST----
-----RQTTESWLPDYA-ESIICKLQHKNVIGIYNKYKLP--K-VDYYVTEIML--ITFD
GYTVVYD-VSNTLEDDTSNNHVDSNTIIAANTNTGGDNE--LKETLQI-------SANFG
LLRKCNGSN---------GGNGNDDNTDNNY-----CFSEQTTSTTNNQTTTTSQSNTAS
TNASKDIVIQNNDKSIHFINDQTYIFHGKGY-----LRKIKGQENQKEY-----TSLLIN
FDNSK------STNVIAFATYTN-NNNNNVPETTCKKNEIAMVDYK---LF----FKDRH
LFLIDKLDKAASV--GLFPKDKNINVQTMLTYDSATIKRNL------------G------
----------T-DC-KIS-ESGAFK--NKKYIDIVDEKRMYSYFTSVKV-----------
-------------------------------
>Harpegnathos_saltator
---------RRVDSYTRGKNKRLTMISLALMVLASSVALFGLYCRGLVLDRGVGV----H
ESDNVLFYDMC---------------------------DYYY---RFNERYGIVEPPVRL
Q---EKRFDMDRVLEMVSVVSVEPGDIDRY---TVLP----AASTTV--HPDWNVDHVAL
GDMCNWLVKLADH--YLSV-NSKVRRPRIVEVMRDFVYHY---AATM-----------D-
----GKFDRVFPWGK--NWYEFSISSTLMFYFMLITQNVK-----------DREFACDLT
LKI-----IADPQLSLGM-KR----DTPIRSTWRYRGWQLIIFAATHCKPH*TKIT--VT
RFST*SFRLSRDAK--TRD------CTSIRRT---------LRTPMC*R-TAIC-PKRRE
RLCRWSVRTIWCEISCSIGASVN*SWAI--VTSVTAESVSFARQTHHAITV-------PD
S--TYGVQVI--PTCLFMRIYD----PDYSFSMRGQVPWIAYYESDKTN--------DDM
AQYWVQCRRVFFKGE-----TY-TAT----FPEVGFIHQHYTDST-KSTEV--TAR---C
RIPTRTSTTTSFLCGPRRNT-----QVLRSVFVFAYGHIGMLRYF-YN------------
------------------------------------------------------------
------------------------------------------------------------
------------------------------------------------------------
------------------------------------------------------------
------------------------------------------------------------
------------------------------------------------------------
-------------------------------
>Aphaenogaster_picea
-----------------------------------------------------------R
DREGV----LS---------------------------RYRH---HYSSNDGSGDPETSL
Q---NERFDYERMVSAIPRVGTPPERIDEY---TVNG-----TTTGL--FERWNVDHETL
GDACDWLVTCARY--RLNEDNDSTIRDRCLDVLDDFTKRY---GAAM-----------R-
----GKFDRVFPWGR--NWYQFSISSTQMLFHYMLVARPN-----------DRDRAARLV
LSI-----IESPVRSLGM-TR----KQANS-VYMALPWIVAHHALGD---HETSALEPSY
RYVTEYIRLKMVRR--RKDEGLYLDGTYITHTNVLAYGYLVNMTTMCLP-LIAFDNVIRN
FMLDWQR----CRN---------ILMHP--TIPYTAPGIFSRAATLRSHAN-------PG
S--PYGVRVI--PECLFVRMFG----PDYSFAMRGQNAWIAYYESDRTN--------DDM
AQYWVLDRTVRFADR-----DY-EPE----FPSVGFVYPKYRSVESGGAPV--ATR---C
RVPTRTSTTTSFLNGEIVR------KPLRYSFVFGLGNLGILRHF-FRCTEMTYDPNDPA
GH---------------GRFDADELVVCDYERHTVETWLRVE------------KSYSYD
MILMA-------------------------------------------------------
------------------------------------------------------------
------------------------------------------------------------
------------------------------------------------------------
------------------------------------------------------------
-------------------------------
>CiBV
-MEIN--PDSII-Y--DKKKSAFIALLAVVIII-D-VIIVFNIVKVVFSNNNS------S
EKKF-----------------------------IRKIRDTIV---K-------KTILGNS
EMEIINQYSFNHNN-------K-------------S-------PHEQ--FDNWDSNVTPL
ENMCLFGFKLLEY----YGYNHKS--YKYLQIVEDIILRI---DKALTNVSKMEVLENDG
DKMNTQGLTIYPWG--TNWYPFSVYIPKLMIMYEYIGNNDC-----IKKYVCHKNIIRLI
PVL---------NKSLDI-FR----DGANL-AYIALPRLLTNYLYDRET-YEKDKKSKEY
EDLCNVYNINFLDGD-QISNGMYEDGSYIFHKNIATYSYLVTLCNFYEEIFIIINGKSQL
---RE-----------IMKLLLEKLLHP--TIPYTTFGLFGRNGDRLNK-H---WWG-I-
-KGKLGIAII--PFIGLGLFKT----KRFMFSLRIQRPGIAAYETDIV-------CKGEF
ALGWIQLRKMYLIN----RVYPNPLTWQILKNEPGIMSVVNEEFKQ-LLP--EKKDYTVQ
SY-MCENIKNSFIGRLV---------YPELMFWRNQYKFSKMYN--CFVVEMGV--VTRN
GFEIYYY-INNKLEDRT-------LQFRVFDNDI---------------------KSDD-
-KIKMTVEG---------AEIVDGFIQIHPHEEVEFTWRILFNNTN----KTVIEKFK--
KSS---------NMIFYYDTNKYVIELQKNP---KKSSKIF-YFTVSCFNSNNRLLYVIG
GSSNSK---------INDSMKNGETVLKREP---------LTFMYF-------------*
------------------------------------------------------------
------------------------------------------------------------
-------------------------------
>MdSGHV
-MFKNQTKGRQLYAAVGG-RTGLIAIII--IAI-VVTVLVVWYVRKKIMERLQ------D
DDDF--------------------------LRYMRLIKPYLK---VKRENQKIDEARVQF
E---MDRFEFSSIL-----------------LPVGNPEQ----------NLTWDTDSSVF
GDLCNSLMGMVSY-----GSDKTSKYYRNQLLWKQILFAIRTISKKL-------------
-PDKPN-DYQVPWG--TNWYQFSITYPTFLVSAAFSYYDTF----GEQDPFLTRHLASFI
SRYYKEPASMTGLISMGW-LR----YESNV-IGMSVPLIGGRLYGNRF---DPNA--NSQ
KYARDYLQVNYVYK----DNGFYYDNTYVTHVSR-NDGYTTSFYHEFKFVYDFYRMDTKF
---FK-----------ILHHNFSILEHP--DIPLHHGPWFSRTGSLRAFAP-------GR
QFATYGLDIR--GYGRAVCLRT----KTVSLHFNGQLIPLASYESDRTN--------KEW
AQAWVFMRRPMTKD------TADSLYPELIPYYDGVHSYG----RK-QIDW--PSE----
-----TTTTTTFTPEDA-LCSLCYIQD-RAAGMYNKYKIYMGRAYSFDIEEINL--TTPN
GFHVLYT-CKVDPVMS-------------------------ASNPYTI-------AVHLG
NMEENQEKG---------RLTGVG--SKHAY-----AFDNFIGSFL--------------
-------YL----DDVDEENNSAVIHN----------EKVKDPATTKEL-----DALFVQ
PTQRQIMKFGFSNNFYEYGTKQRHNELNAVPT----MNVLSTDEFKVEKLD----TEDAM
LILYDYKKKMAAISFGFNYVLP----------RGIKIKKTL------------L------
----------DEKFEKYEVVGGILSSNTNEYTVNTYEKQFQMLLKNVVFK*---------
-------------------------------
>GpSGHV
-MFSHQNKFNNLLYSIGG-YYGFTAIIF--IAI-IIVITIAIYIIMYYREKLK------W
KNKF--------------------------YRYSSLIKKYTI---NMAR--GMSDTQVEY
L---KSVFQYNDEL------------IDTQHLNISKYTG----------SEKWYLHAEVF
HHLTKILTLLLGR-----TLSPKDKYYKDKEIWKMILFSIITITSFL-------------
-PEEVI-PNVFPWG--KNWYSFSITYPLLLVSATYMHLHLF----KKHNQDLARNLTKYA
SAYYSEHTEPTCIKSIGW-RR----DGSNA-IMISIVYIGAHLYMKDF---DPNW--PSQ
IYIRNFIKADYVME----GEGFYHDGSFVTHTSLPGYGYPTSAYNDFILIATFYENWD-A
---VN-----------AINNILKITEHP--TIKSHYGPWFTRAGSLSTKDE-------FK
PQVNY*------------------------------------------------------
------------------------------------------------------------
------------------------------------------------------------
------------------------------------------------------------
------------------------------------------------------------
------------------------------------------------------------
------------------------------------------------------------
------------------------------------------------------------
------------------------------------------------------------
-------------------------------
>OrNV
-----------MAASDLEPERKFTCLSIL-----TVITFVVTLCILILVVIGQ-------
-------------------------------------------------TKSSSNGPNGD
T---STRLDLEGARKAIPDSEF-PTELLEY---EINA-----SSTGL--YPNWATSSDDL
GKLCSVLTLGLQY--AHH-NRNTNNANLCVMAVEDFLIKY---NEQLTS---------S-
----GVSLTQTPWGT--DWYQFSVVSANMLAYYILLPNKS-----------LIDLASDTI
LLV-----ITNPKKSFDA-DR----IDDDS-VAMAGPYLLAKTVKGL---EDTVFDSDEY
KYVVEFLKLKMVRK--RGANGLHLDSSYIVRNYLVDYLTIHNLNTKFTQYLYALDTKI--
---STPVKAVWRHI-------QNIILHP--TVSTAFIGLMGRNNSLTIDTN-------ES
S--PYGIKVC--PFNGYIRYFT----KEYQFSMRGQIKPYYWTEIDSVH--------NTQ
AFYWVQYRNVHTKNT-----SP-TLT----FPDAGFIYLSDKTPNP--------------
---------LSSGGGIIGLS-----TSVSSAFVFAYGRYGILWHK-YNISFFG--PQT--
---------------------VTELIVIDSTTNIIT-----V------------NVYIYN
RLITTSLVYYSSTDEVSIDQYRSKLIPIPLPDTSEVQFKTVFDLNKGT-VKTTSAEPTTT
DFM---PITLDDGITIDYYNDYPILYKNAIP---KLAY----L------E---STPYQLD
KF---I-----IEGLASFAFNKTSNQYEAEIA-----SE*--------------------
------------------------------------------------------------
------------------------------------------------------------
-------------------------------
>CcBV
------------------------------------------------------------
------------------------------------------------------------
------------------------------------------------------------
------------------------------------------------------------
------------------------------------------------------------
------------------------------------------------------------
-------------------DGIWIEKSCI-FNGVATYWPLVESGTFYASVFRALGFEADI
---DD-----------VTQKILDKILHP--SMDIIPLGLFGRQSDIRITKTLKTNWSNYQ
RKAGLDIGIF--PVAGLGVFKS----KDFAFWVRVQRWYIAGYEADQVD--------FEL
AGGWIQMRKLYLKSIE---QSYESMTWQKIKMQPGVISNEDGSDDF---EYMKPQKEEKA
NYPMD---VISHVGT------LM-DEGRRVLYWKNEYKFKSLFGM-SKITEFGV--CTDN
GLVVQME-VLNKTDKI--------LKIRIKDDDAH--------------------GMEF-
-DCRCSDSN---------QKCNNGFVTDGKNDSIVVNWRQVFKKEE----DDHPQEVTRT
TKG---------HMTFKFGGDDYVIESRDKL---HFVIKNSQVLLAGSFE--KSLSYII-
----------------EYGYKNRAIKFEFNP---------NTLMYK-------------A
II*---------------------------------------------------------
------------------------------------------------------------
-------------------------------
