# Supplementary material for: Endoparasitoid lifestyle promotes endogenization and domestication of dsDNA viruses
Source: eLife. 2023 Jun 6;12:e85993. doi: 10.7554/eLife.85993 (PMC10259472; doi:10.7554/eLife.85993)
Supplement: Figure 5—source data 1. [file elife-85993-fig5-data1.zip › Figure 1ΓÇôsource data 1/Cluster134.aa.aln]

>DiNV
--------------MDAFKDTRCDCEYNGSEVRIKCLISAYKNLMTFRRKPLTNVQLETL
YSTNNLSEFKLSSLILDTATEVFAESQILYTFIQAYVKTHPGFLIDGPDIGDIRIKTDFF
SST*
>DmNV_mau
-------------MEIILKDVRCACEYNGSEARIKCLISAYKNLMLFRRRPLTNVQLETL
YSTNNLSEFKLSSLIFDTATEAFAESQILYTFVELHAKTHPGFLIDGPDIGDIRLKTNFF
SST*
>DmNV_kal
MQHSNHKPSVSPIAFVTNTTQRCRCEFENDETRIKCLVGEYKKLMEFRRKPLTNARIQIL
ESTARLSDVNLINCTYQTTTELLAESQILYTFVQTYVKTHPGFLIDGPEIGSIRLKTDFF
SST*
>DmNV_esp
-----------------MNIDQCLCESRDDIARITCIVNAYKKLMDFRHRPLTTLQYNSL
LSIQKLSNLKFDGISVKTTTEVLAESQILFTFIQQFVKTHPKFLIDGPDIGDIRLKMDFF
SAT*
>DmNV_tom
--------------------MPCDCERFSDQERIKCIVKEFDILMTIRGRPLNKKQKGQL
LETDRLANLQLFSCNVSSITEELVESQILYTFLQKYIKLHPRLPYDCPDIGNLKVKTSFF
EST*
>OrNV
-------------------MSNCPCEGRSDKERIQCLVYHFEKLMSARGLTLSRRQIQTI
LETTRLINVNLINFEAKSATEELVESQILYTFIEDYCKFHPRFQQDGPNIGDIKLKTTFF
QST*
