# Supplementary material for: Endoparasitoid lifestyle promotes endogenization and domestication of dsDNA viruses
Source: eLife. 2023 Jun 6;12:e85993. doi: 10.7554/eLife.85993 (PMC10259472; doi:10.7554/eLife.85993)
Supplement: Figure 5—source data 1. [file elife-85993-fig5-data1.zip › Figure 1ΓÇôsource data 1/Cluster149.aa.aln]

>DiNV
MMIFINYLYIYYPYTFCLYKKIVINVL--K--IF--SIANTMDNNARD------------
-----------IDENDDFNH-DGSIDH-----------ELICDENMDELDDLPN------
-------DSDTCDSIELSSSRTLDANANAPLAYSVDNVQNKIGTKSNDGNNVR-ESTFAA
LNIQQCPQLSDACASIFKSLATIDVQSFQQAIKYSIFAIFVLIVTIYLFPKHLLLIILYI
LLLALCLLKYIVTPMTTNNIATARNIPRVQNKQRPIDIKKLELLRKKLLKNTIVNYNTTS
K*-----
>DmNV_mau
-----------MPES----KKSTLSTCTNS--AFDGIKHKSMDNNIQK------------
-----------ANDENDFNNINPLTED-----------DLICDEIIPEHDDLPN------
-------DSDTYESMELSSPRTLDINDNAFSAYIDDNMQNNIGLRSNRVNING-STCTAF
NNIQQYPQLSDACSSIFKSLATLDVQTFQQAIKYSIFTIFVLLITLYLFPKHLLIILLYI
LLLVLCLLKYIITPLSSTKITKKTIPIVKKNKQKSIDLKKLELLRKKLLKNTTLAASNSH
NNRNIK*
>DmNV_kal
--------------MSCNKVESTIATFPQSADLVISTDVPTLNMNLRSHSSLKNITLSQK
RRSSGSLVVETQREPDTFD---EDIDLLLCYESMPDESDLIVDDSEQLLNDSNIGIDDQN
IKIPRMSTTPQYNDIKINSRRPVDTYEHESTDYSGPNEE--------QSRIFKPKIPSWS
NVVKPLPSLSETFMPLLKILISANITSVHQLIRFSVFSIFVLICALYLFPKQLVMIMLVM
LMLALLLIQYTMLVFKRQNNNK----HMMPSSNKPIDPKKIANLRNRLMKRSANINRKPS
KI*----
>DmNV_esp
-----------MNSSIMTNNNTTTNDET-T--MQKTHEVKPMSSPLRN-----------K
QRN--SVKMD-KIDDDDMNVNNNHKSHTTLYNRKNNANDIRMDNTTMAIDDDDD------
-------NNDNDEDYDINADIYNDDHFDIDSQYIDNNTYNANKL----GDTIKIPLSDIP
VMIQQPQVYSNILNRIFKPLFDIKITTQEQSMKCAISSILTLIVALYLVPKNFIIMILFI
LVLLIGAALFIISS---HKLCVKRKIP-KTALKKPINLEKLAKLRESLRNNSLRKNNN*-
-------
