# Supplementary material for: Endoparasitoid lifestyle promotes endogenization and domestication of dsDNA viruses
Source: eLife. 2023 Jun 6;12:e85993. doi: 10.7554/eLife.85993 (PMC10259472; doi:10.7554/eLife.85993)
Supplement: Figure 5—source data 1. [file elife-85993-fig5-data1.zip › Figure 1ΓÇôsource data 1/Cluster23.aa.aln]

>LdMNPV
------------------------------------------------------------
------------------------------------------------------------
------------------------------------------------------------
------------------------------------------------------------
------------------------------------------------------------
------------------------------------------------------------
------------------------------------------------------------
------------------------------------------------------------
------------------------------------------------------------
------------------------------------------------------------
------------------------------------------------------------
------------------------------------------------------------
------------------------------------------------------------
------------------------------------------------------------
------------------------------------------------------------
------------------------------------------------------------
------------------------------------------------------------
------------------------------------------------------------
------------------------------------------------------------
------------------------------------------------------------
------------------------------------------------------------
------------------------------------------------------------
----------------------------------MENHDSFY-----KFCQLCQSLYDAD
DHQE----K-RDALERHFADFRGSAFMWRELLAPAESDAAA---DRELTL------IFET
ILS----IERTE-------QENVTRNL-----------KC-TIDGAAVPLS-RESRITVP
QVYEFINDLRG------------SGSRQERLRLIGQFAAGCTDEDLL-TVFR-VVS----
--------DHAHAGLSAED--------------------------------VM-------
ELVEPWE--RFQKPVPPALAQPCRRLASVLVKHPEGALAEVKYDGERVQVHKAGS--RFK
FFSRTLKPVPEHKVAGCREHLTRAFPRARNFILDAEIVMVD-GSGEALPFGTLGRLKQME
HA---DGHVCMYIFDCLRYNGVSYLNATPLDFRRRVLQDEIVPIEG-RVVLSAMERTNTL
SELRRFVHR-------TLATGAEGVVLKGRLSSYAPNKRDWFKMKKEHLCDGALVDTLDL
VVLGAYYGTGRNCRKMSVFLM-----G---------------------------CLDR-E
S-NVWTTVTKVHSGLADAALTALSKELRPLMA-APRDDLPEWFD--C--NESMVPHLLAA
DPEKMPVWEIACSEMKANIG-----AHTAGVTMRFPRVKRFRPDKDWSTATDLQEAEQLI
RNSQENTKKTF-ARLATTYDGPSPNKKLKLN------------*
>CpV
------------------------------------------------------------
------------------------------------------------------------
------------------------------------------------------------
------------------------------------------------------------
------------------------------------------------------------
------------------------------------------------------------
------------------------------------------------------------
------------------------------------------------------------
------------------------------------------------------------
------------------------------------------------------------
------------------------------------------------------------
------------------------------------------------------------
------------------------------------------------------------
------------------------------------------------------------
------------------------------------------------------------
------------------------------------------------------------
------------------------------------------------------------
------------------------------------------------------------
------------------------------------------------------------
------------------------------------------------------------
------------------------------------------------------------
------------------------------------------------------------
------------MTFTMLFSAFADVYNTLMKLTSINDI----------------NTYVN-
--------------KTVSVDARNEFYLWLYVISTFDKK--FKINDKHLLT------VFCK
LQEPHID--RRNL------QEAFKANGVAQTCS-----V-------VVKVGTDNSTLTMN
DVHLFLQTLQKIPSKSF-----------FLLKHFRQIVARCDTTTLH-CLIN-LIR----
-----NTNK--N------KKLFT-KKRNLYVFRQVFGRKGCEEMDGLVEDFKR-RTS-MA
VAKNVGDCIRPGKPIEPMLAQPCKSFDAIT---FKEMCVEVKYNGERLQVHKFDG--RIT
CYKRNLNEH--QRCGELKGVVAQMLSHVDNVILDCELVNNG-------------------
------GIEDIIVFDMLYLNGRCLIN-EKLGTRKRLLNEVVVSDHSPHFRCIEYIV-SDD
KQLVESWVREVLCLEGGETCLLEGVVIKQWNGVYEPKRKKWFKLKQSYFKNV---CSADL
VVVGGWRNEKRGGSKRKQITIYLVAAPFYDYQ----------------------------
-LNKWMFLPVSKV-----KFSKLNYEHC--MEEYNSETCDWLVSDAHLKMLEKVPDMVAK
DPLSMPVWEMEGDFIHSDNAWTWNEVSHNYVSIRLPRFIKVRDDKTYRQATTIFDLQLLS
TITNNSFSYPYLYEFFVMDNIKNYSLQ*----------------
>HzNV-2
MKHKNSKKLKNATNHSKTYQHKKYKNKRCGTNQSVTVMEDAVNATAQHKGYNLRKLQSNT
KQSTIVDGQSSEQFANNNCTKQHQQQEQEFDTRHRQHRVRRKRHAKESTGSKTSSDIGSD
IGSDISDGPSVMDGPSVMVSKCVSDCPVKCGKIGNDYNATTATTSIDTSNNISTSSNINT
SSSISASTSISTSTTATTTFTNNNTICKTTSTNNISGSGNSLLRTSLLYPKRLFKQPTLA
TKCAPLAKHTSLPFCLHLYTPPAHPTSTPTTTHTTTTHTTTHTTTTHTTHTTQHHGNPLP
WTCNYSNSIYPNQYNVNNQQYQNQTQTHTQTQNQTQTQNQQPCVNCYKGICCNLPIPHPP
TCTCNQTYNQNYNHQNYNQNYNNQNYKQDYNQNYNHQTYNHQNYTPSSYNHHQNYHQKKY
PPNYTHSTSNHPSNRTNNTNKPTYYYTLEHFAHLCERVAATDQMSEKIEIVKVVFDYCDD
VKLWCRMLLPQLDPRVYNLKTRQLVKMYARVFNSLVNNSNNNSNGIDLTRFYCNCKSNDV
GAKLNRLEMLRVELLQTLMFKDLERTGDVAQTIISFFNEHHYKFHRECNKPHKCNFLLQE
TNDKNASKPYNNNESVNAEAFYRPLVRKEEERQRITMPQVDEFLSNMADSSITGKHALLY
EITRRCNSMELKYLIRIMKRDLKINAGSKCILEALSPTAYLMFQLSKDFKLVLDLQCGED
NASTFLEDPFYESGSKTNTNRINRPIQDVTDVLHANKFENPYKLYYNTTTTTTFRQCTCT
NIALYNTIPNVINNGNNGTFQYSNDAINSHDVTLHNLQLHQSNNTNNNSQDSVQFENASC
VLGNHLTGSSFSTGGTAFSTGGNTISTGGATFSTGGTTFNTDPINNSLEPWSLVECPSNN
VLGDVVNSESLPFNNVESFNCMEPLPFNSMEPLSFNSMESLPLNSVESFNCMEPLPFTNV
EPTNSMNHNIDQYSAIDSLSLFNTFNNLDFQVNNNQALDVDQAFDSNLNQSYNNQVFNVN
PNQTFNTPQTSFNTNHTPQPSFNINQPFNINPSFNINQSFNTNQPSFNINQTYANNSNDQ
PTSNNIQTTISDNAHSSYNVNSNLQSYNTKEPYIYHNNNNNNNNSQSNAYNSNTSEFNNP
DKSLFNNPCGNNITSAPIENLQVPQTILDLDFQESPFNTTYNTCNTTFNNLNFNSIPYNT
VPFNPLHSDDKANFVHVQPQRRPPKLQAKSNHKGCRKSCKCKMCKDSVDTASVVDSIGIG
GCGVGVGSSSISGKVQDCRVMDCSINCNMECSVECSFESSVDGDLQHDVNSTTNTPSSSN
TGTI-NTILNHISV---------DTLGS-RPVISLRPIDSLRCTTPKGSTVNCVDNFVQP
TSTVTSMSKSRPRLNTKLSSIGMASASPSVVNTTGMNSTSAS-TSKS-------------
-TSTSTSTKGSGVNTQIDFEESLYRSVIVQTQKLDTLSTNNTLPTTLYNPI-NSNTLSFS
EYFKMLAKMHTTEDVKLLASTNTSASAVNTSLVSNA-TSLCITKSTN-TSTNSSIN----
----TSTNSSINNSTSIDPFQPETTKQTYIRYC--YKP----KNS---NKVARIRVNLSS
KLNLTMD--EPMATVAPMLAAQCKSIEVAFKKFPNGMMCEYKYDGERVQIHKSRS--DFK
YYSRSLKCVPEKKLGDLTQLLQRALPSECTCILDCELLMMDTDTGKVLPFDAIGVHKRKA
FK---SAKVCIVVFDCMYFNGRYLYR-EPLSVRRDIIKDNLTLIEN-RIVLSEQKHITSP
GDLMEEFKQ-------CMRLNMEGLMLKCANSCYMPGKRRWLKMKRDYFKNS--GDTADL
IILGAWYGTGRLGGLLSVFLM-----G---------------------------CLDSDC
VEPTWVGLTKVHAGLNDVQIKQLNDILEPLMVHSAAMDVPWRFV--NVKDSRKLPTMIAL
DPKQMPVLEVLCTELTA------------SLSFRFPRVIRIRSDKDWTGVTSLRYIKELA
SGAGRLECCND-QKSVEMEDAEDV*-------------------
>HzNV-1
------------------------------------------------------------
------------------------------------------------------------
------------------------------------------------------------
------------------------------------------------------------
------------------------------------------------------------
------------------------------------------------------------
------------------------------------------------------------
------------------------------------------------------------
------------------------------------------------------------
------------------MFKDLERTGDVAQTIISFFNEHHYKFHRECNKPHKCNFLLQE
TNDKNASKPYNNNESVNAEAFYRPLVRKEEERQRITMPQVDEFLSNMADSSITGKHALLY
EITRRCNSMELKYLIRIMKRDLKINAGSKCILEALSPTAYLMFQLSKDFKLVLDLQCGED
NASTFLEDPFYESGSKTNTNRINRPIQDVTDVLHANKFENPYKLYYNTTTTTTFRQCTCT
NIALYNTIPNVINNGNNGTFQYSNDAINSHDVTLHNLQLHQSNNTNNNSQDSVQFENASC
VLGNHLTGSSFSTGGNTFS-------TGTTTFNTGTTTFNTGPINNSLEPWSLVECTSNN
VLGDVVNSESLPFNNVESFNCMEPLPFNSMEPLPFNSVESLPLNSVESFNYMEPLPFTNV
EPTNIMNHSIDQYSAIDSLSLFNTFNNLDFQFNNNQVFDVDQAFDSNLNQSCNNQVFNVN
PNQSFNTPQTSFNTNHTPQPSFNINQPFNINPSFNINQSFNTNQPSFNINQTYANNSNDQ
PTSNNIQTTISDNAHSSYNANSNLQSYNTKEPYIYHNNNNNNNNSQSNAYNSNTSEFNNP
DKPLFNNPCSNNITSAPIENLQVPQTILDLDFQESPFNTTYNTCNTTFNNLNFNSIPYNT
VPFNPLHSDDKANFVHVQPQRRPPKLQAKSNHKGCRKSCKCKMCKDSVDTASVVDSIGIG
GCGVGVGSSSISGKVQDCRVMDCSINCNMECSVECSFESSVDGDLQHDVNSTTNTPSSSN
TGTI-NTILNHISV---------DTLGS-RPVISLRPIDSLRCTTPKGSKANCVDNFVQP
TSTVTSMSKSRPRLNTKLSSIGMASASPSVVNITGMNSASKS-TSTSASKSTSTNTSIGT
SVSTGTSTKGSGVNTQIDFEESLYRSVIVQTQKLDTLSTNNTLPTTLYNPI-NSNTLSFS
EYFKMLAKMHTTDDVKLLASANTSTSAVNTSLVSNASSSLCITKSTN-TSTNSSINKSTN
SNISTSTNSSITNSTSIDPFQPETTKQTYIRYC--YKP----KNS---NKVARIRVNLSS
KLNLTMD--EPMATVAPMLAAQCKSIEVAFKKFPNGMMCEYKYDGERVQIHKSRS--DFK
YYSRSLKCVPEKKLGDLTQLLQRALPSECTCILDCELLMMDTDTGKVLPFDAIGVHKRKA
FK---SAKVCIVVFDCMYFNGRYLYR-EPLSVRRDIIKDNLTLIEN-RIVLSEQKHITSP
GDLMEEFKQ-------CMRLNMEGLMLKCANSCYMPGKRRWLKMKRDYFKNS--GDTADL
VILGAWYGTGRLGGLLSVFLM-----G---------------------------CLDGDC
VEPTWVGLTKVHAGLNDVQIKQLNDILEPLMVHSAAMDVPWRFV--NVKDSRKLPTMIAL
DPKQMPVLEVLCTELTA------------SLSFRFPRVIRIRSDKDWTGVTSLRYIKELA
SGAGRLECCND-QKSVEMEDAEDV*-------------------
>DmNV_mau
------------------------------------------------------------
------------------------------------------------------------
------------------------------------------------------------
------------------------------------------------------------
------------------------------------------------------------
------------------------------------------------------------
------------------------------------------------------------
------------------------------------------------------------
------------------------------------------------------------
------------------------------------------------------------
------------------------------------------------------------
------------------------------------------------------------
------------------------------------------------------------
------------------------------------------------------------
------------------------------------------------------------
------------------------------------------------------------
------------------------------------------------------------
------------------------------------------------------------
------------------------------------------------------------
------------------------------------------------------------
------------------------------------------------------------
------------------------------------------------------------
------------------------------------------------------------
------------------------------------------------------------
-------------------------------------MFNIK----INNKHYKNRPLKKR
PYYVYTDYNDGH---------------KETN---NKSNEGCIIIDDIPTTTKTTTT----
TTTTTTNNNNIN----EIERLKNIQKNSFVESMPT-------HFS---ANIKTSTILDDI
IPSNIFT--MMLLPKLPMLAKPI-KFDEFV---AKDWIFEEKYDGERLLIVAVNNTLSPI
CYTRTLRQS------TIFKNAISLKPNIYNCIFDGELIYLN-NSNQIVPICDTGNRTA--
------LRVQYRIFDIQLMNSFDMRN-RTLAERKRLLVECLYE-TD-HVKISKYSPCIDQ
ETIMKNFDA-------IVNLGGEGLILKNTHEPYVSGERLWLKVKALHLKDN--KEEFEL
---YAYRLCKDKNNVPNILEC-----GYYEKSCECISD------------NKYICMNARH
N-NKFIHVSNVSSGMTYRLRTKLKLLSDPITG---------FFP------RQLIVTIIA-
------------DKITA-----------NK-SLRHPSLYKIRTDLNTIDVQKFL*-----
--------------------------------------------
>DiNV
------------------------------------------------------------
------------------------------------------------------------
------------------------------------------------------------
------------------------------------------------------------
------------------------------------------------------------
------------------------------------------------------------
------------------------------------------------------------
------------------------------------------------------------
------------------------------------------------------------
------------------------------------------------------------
------------------------------------------------------------
------------------------------------------------------------
------------------------------------------------------------
------------------------------------------------------------
------------------------------------------------------------
------------------------------------------------------------
------------------------------------------------------------
------------------------------------------------------------
------------------------------------------------------------
------------------------------------------------------------
------------------------------------------------------------
------------------------------------------------------------
------------------------------------------------------------
------------------------------------------------------------
------------------------------------------------------------
------------------------------------------------------------
--------------------------------MPN-------VME---NIKNRSTLNDGI
LNNNIFA--MILLPKLPMLAKPI-NFNEFL---ATNWIFEEKYDGERLLAVVLANDVNHI
CYTRNLRQS------TIFKNGILLKPNINNCIFDGELIYLD-SLGQIVPICDTGHRNA--
------LRVQYRIFDIQLMNGFDIRN-RALSERKRLLSECVYE-TD-HVKISKYSKCIDR
ENIMMNFNI-------IVNLGGEGLMLKNINEPYVSDERLWLKVKALHLKEN--KEEFEL
---YAHRLCKDKNSVPNILEC-----GYYEKSCNCISIN---------NYNKYICIDERH
N-NKFIHVSNVSSGMTYRLRTKLKLLSNPITG---------FFP------TRVIVTLIA-
------------DKITA-----------NK-SLRHPSLYKIRTDLNTIDVQKFL*-----
--------------------------------------------
>DmNV_tom
------------------------------------------------------------
------------------------------------------------------------
------------------------------------------------------------
------------------------------------------------------------
------------------------------------------------------------
------------------------------------------------------------
------------------------------------------------------------
------------------------------------------------------------
------------------------------------------------------------
------------------------------------------------------------
------------------------------------------------------------
------------------------------------------------------------
------------------------------------------------------------
------------------------------------------------------------
------------------------------------------------------------
------------------------------------------------------------
------------------------------------------------------------
------------------------------------------------------------
------------------------------------------------------------
------------------------------------------------------------
------------------------------------------------------------
------------------------------------------------------------
------------------------------------------------------------
------------------------------------------------------------
-------------------------------------MFSIK----RKAP--KRHVAKRM
PYFRLPEDDNCP---------------LTAN-----------------------------
------------------ERMPN------IEQMQSIKP----Q-------------NSPI
CN-SVMI--KTIVPNLPMLASPVEPHNITA---LDEYVYEEKYDGERMLAIAFDS-HTIK
CFTRNLKLS------NIFKHPLPLKEGYTNCIFDGELIYLD-DEGKILPICDTGTRSI--
------LQLQYRIFDLQMLNGENVMH-LPLLKRKQLLSNCLYE-TE-IVKLTRFTQCQNI
ATTMEAFDQ-------VCADGGEGLMLKHCNSNYMPDVRKWFKLKSLHLKER--RQDFDL
---YAYRLKKDKNGVPNILDC-----GYFD-E----------------------------
--GSYVHVSNVSSGIDGEKRVKLKLLSDPATG---------LFK------NRVIVTIHA-
------------DKITL-----------GK-SLRHPSLYRIRTDLSSVDISNFVI*----
--------------------------------------------
>OrNV
------------------------------------------------------------
------------------------------------------------------------
------------------------------------------------------------
------------------------------------------------------------
------------------------------------------------------------
------------------------------------------------------------
------------------------------------------------------------
------------------------------------------------------------
------------------------------------------------------------
------------------------------------------------------------
------------------------------------------------------------
------------------------------------------------------------
------------------------------------------------------------
------------------------------------------------------------
------------------------------------------------------------
------------------------------------------------------------
------------------------------------------------------------
------------------------------------------------------------
------------------------------------------------------------
------------------------------------------------------------
------------------------------------------------------------
------------------------------------------------------------
------------------------------------------------------------
------------------------------------------------------------
-------------------------------------MFKIK----RLHTH-TTRSPKKL
PYFRLNYDVTSR---------------PQDG-----------------------------
------------------QRMPD------IATMQTYKT----E-------------QRNI
DQLPTMD--NLLYPNLPMLAKPEDPANISD---FSKYVYEEKFDGERMLAIVIDS-STKR
CFTRTLKIS------NIFKNAIKLQPGYHHCIFDGELVYLD-DAKNIIPICDTGSRNA--
------LQIQYTVFDVQMVNGENVMH-KPLLERKELLTRCIVE-YD-LVRVSKYTRCTTE
HETMSIFTQ-------VCDRGGEGLMLKCISESYVPNRRLWFKLKKLHLKYN--RDEFDL
---YAYKFNLDKNGVRNILDC-----GYFDDS----------------------------
--GSYVHISYVSSGINNEKRNKLKLMSCPQTG---------LLY------NRTIVTIIA-
------------DKVTI-----------GKKSLRHPSLHRIRNDIDEIDISRFL*-----
--------------------------------------------
>DmNV_kal
------------------------------------------------------------
------------------------------------------------------------
------------------------------------------------------------
------------------------------------------------------------
------------------------------------------------------------
------------------------------------------------------------
------------------------------------------------------------
------------------------------------------------------------
------------------------------------------------------------
------------------------------------------------------------
------------------------------------------------------------
------------------------------------------------------------
------------------------------------------------------------
------------------------------------------------------------
------------------------------------------------------------
------------------------------------------------------------
------------------------------------------------------------
------------------------------------------------------------
------------------------------------------------------------
------------------------------------------------------------
------------------------------------------------------------
------------------------------------------------------------
------------------------------------------------------------
------------------------------------------------------------
------------------------------------------------------------
-----------------------------------------MLIYTIRKLLDGTI-----
KPNLENNQR-------------NIDNKNHIKPQQK-------HM--------------TN
LCNMLIP--RVVMPKRPMLAKPITNFDDFE---PKNWIFEEKYDGERLLTVVYDNQTNIV
CYTRNLKKS------TIFRGSILLNPGYKNCIFDGELVYMR-G-DDIVSICDTGNRNA--
------LKAQYRIFDIQMMNGYDVRC-KALDERKRLLDRIICE-TD-NVRISKYHECIDI
PTIMRHFDR-------ITKSGGEGLMLKSLDQSYVCDSRIWLKVKVLHLRDH--LEEYEL
---YAHRFIKDCNGILNILDC-----GYYLAQCGCENVSGAITDIWMKRLSKEICTKKPH
N-IRYVHVTNVSSGINYNLRNKLKLMSDPTTG---------YFY------NRVIVTLVA-
------------DKLTS-----------NK-SLRHPSLYKIRNDLTDIDVGKFL*-----
--------------------------------------------
>DmNV_esp
------------------------------------------------------------
------------------------------------------------------------
------------------------------------------------------------
------------------------------------------------------------
------------------------------------------------------------
------------------------------------------------------------
------------------------------------------------------------
------------------------------------------------------------
------------------------------------------------------------
------------------------------------------------------------
------------------------------------------------------------
------------------------------------------------------------
------------------------------------------------------------
------------------------------------------------------------
------------------------------------------------------------
------------------------------------------------------------
------------------------------------------------------------
------------------------------------------------------------
------------------------------------------------------------
------------------------------------------------------------
------------------------------------------------------------
------------------------------------------------------------
------------------------------------------------------------
------------------------------------------------------------
-------------------------------------MFNIK----HHTPK-ARKQIHKR
EYYLYGPKGNDR---------------ITST---DLQ-----------QMSMSNII----
TPSEKMTK-------------------TLINTMPSIPI----LTH---DATIKTETSSNT
TNNGLNQ--KILIPKLPMLSKRV-NFEKFT---CKDYIFEEKYDGERMLVAAFNN-TSKI
CYTRTLINS------NIFIHLILMKPGIENCIFDGELVYLD-DYDNIISICNTGQRNA--
------LRIQYRIFDIQTFNGMNVMH-CNLDDRKEMLRLAIVE-TE-YVKLSKYERCTSI
EQIMEHFHK-------VVDSNGEGLMLKYLFEAYESNRRVWLKVKALHLIDK--MEEYDL
---YAYRLRRDINGIYNILEC-----GYYID-----------------------------
--ENFIHVTNVSSGINFDLRNQLRLLSDPITG---------YFN------LRTIVTLIA-
------------EKITS-----------TK-SLRHPRIKCIRYDLNTIDVSKFL*-----
--------------------------------------------
>CoBV
------------------------------------------------------------
------------------------------------------------------------
------------------------------------------------------------
------------------------------------------------------------
------------------------------------------------------------
------------------------------------------------------------
------------------------------------------------------------
------------------------------------------------------------
------------------------------------------------------------
------------------------------------------------------------
------------------------------------------------------------
------------------------------------------------------------
------------------------------------------------------------
------------------------------------------------------------
------------------------------------------------------------
------------------------------------------------------------
------------------------------------------------------------
------------------------------------------------------------
------------------------------------------------------------
------------------------------------------------------------
--------------------MRFCAEYAKEN-KSLCVRCKCFCEKGVLRIGSIL------
-----------SNGVKKWYH------------VICLT-----GGPTDS----IQNPQEDI
AGWETLRIRDKILVKEMLLSNTINYWNL-SPVPNPDKRDNFH-----RFRILCKDISAEP
GSLS----K-SHIVRQCLSDV-SDIQLWVFMLLPGVRRRVYNLQNKQIIK------IFAK
IFETGVGVISYGLE-----TGELSQTV-----------ANIFKDSKIIRPQ-LESTLTLI
EVDALLEELSG------------KTKMVEQTVVLRHVTERCTVDDLE-IFIR-LIK----
--------ADLRINAGAKPILNAITRGAFQAFR--I------TND---LSAVMRRVKNGE
NLEITSA--NVMTPVLPMLAEACTSVEEAF-KKIVGICVEIKYDGERIQVHMKDG--EVE
FFSRSRHPVAPHKIEGLHQCVLSALPNTSDFIIDAEILLVTVKDGEPAAFGTLGKHKMAE
LTNNGLACSCLFVFDCLWYNGQSLMN-HPLQFRRSVLEGNMINIEN-RVMLVKTTRVESP
EELQEVIIR-------ALHHRLEGLVLKDAQGTYEPGKRHWLKVKKDYLLGGSLADSVDL
VVLGAWYGSGKKVGKKSVFLM-----G---------------------------CRDERC
D-NKWYAVTKVHTGHDNATLEKLQHKLDMVKISKNSRLVPFWLK--L--NKRTVPDFVAT
DPKNSPVWEITGSRFTYTV--------DGGISIRFPRVTKERDDKNWLTATSLLMLQELY
EKSKMGIQSK--RRWEEEEEGS-YKRRMRSNMSLWRPPICELG*
>GbNV
------------------------------------------------------------
------------------------------------------------------------
------------------------------------------------------------
------------------------------------------------------------
------------------------------------------------------------
------------------------------------------------------------
------------------------------------------------------------
------------------------------------------------------------
------------------------------------------------------------
------------------------------------------------------------
------------------------------------------------------------
------------------------------------------------------------
------------------------------------------------------------
------------------------------------------------------------
------------------------------------------------------------
------------------------------------------------------------
------------------------------------------------------------
------------------------------------------------------------
------------------------------------------------------------
------------------------------------------------------------
------------------------------------------------------------
------------------------------------------------------------
------------------------------------------------------------
------------------------------------------------------------
-------------------------------------MFSIS------------------
------NVIKKRK------------KLKRSTTKQVKKIDLCNVIDKNNELSSVTIP----
----------------------N-------------------ES----SSFVID--NTAH
LKNLYFARLFNIYPLKPVLVTKLSCSKF---LNLQNTITEKKIKGVRIFCVYKQN-ENVL
FFNKYCNIVKNITV------PLIFNCNISGCVFDGVLSPT--------------------
--------NVYHVYDIQYAGFEKVTH-KLLSERKKILKNVLTDS-E-NVQVLPYEESSSD
I-----------------KKIEHEVVIKKLNESYKSNKTLWYAIIKERKTIM--------
---NVLQVNKNDKGKYKEVVC---FSEAYNRPVTCDVIPRT-------------------
--LSWKLLLSFDK----KPK-KAIVLHDSDFQH-----------------NRLLS-----
-----FIW*---------------------------------------------------
--------------------------------------------
