# Supplementary material for: Endoparasitoid lifestyle promotes endogenization and domestication of dsDNA viruses
Source: eLife. 2023 Jun 6;12:e85993. doi: 10.7554/eLife.85993 (PMC10259472; doi:10.7554/eLife.85993)
Supplement: Figure 5—source data 1. [file elife-85993-fig5-data1.zip › Figure 1ΓÇôsource data 1/Cluster31.aa.aln]

>HzNV-2
------------------------MS--APVLKYRK-LSKNAKMPIHSTEESAGFDLCSA
H-EVVIPKRSRVLVNTDLGV-LIPEGCYGRIAPRSKLAAKYGIDVGAGVVDRDYTGNIGV
VLFNHSDDD-FVVSKGDRIAQLICERIEIP-TLE----------E---------DDTI-S
ERVTE---RGTRGVQMCIGDPIDVAIPPAHILN-IMN---DEMEGLESHQKWIKAIDTVM
EAVTDENLAEEFVANLHESIFTECDDPV-----SYEDMLTKLYAVFSSNDTK--------
------------------------YPGDVTYIDALHEKMYPTKEA-VA-ERTDGQFSSSN
HLFVNQKICNILTYLMSSAEYDHVKEVDESKLLNAVFDNLQANFEAQKKRPFLDRLMDAV
RLVKVGPFNTLFKEVSEAIDAK--------------------------------------
AEKEC*-----------------------------------------
>HzNV-1
------------------------MS--APVLKYRK-LSKNAKMPIHSTEESAGFDLCSA
H-EVVIPKRSRVLVNTDLGV-LIPEGCYGRIAPRSKLAAKYGIDVGAGVVDRDYTGNIGV
VLFNHSDDD-FVVSKGDRIAQLICERIEIP-TLE----------E---------DDTI-S
ERVTE---RGTRGVQMCIGDPIDVAIPPAHILN-IMN---DEMEGLESHQKWIKAIDTVM
EAVTDENLAEEFVANLHDSIFTECDDPV-----SYEDMLTKLYAVFSSNESK--------
------------------------YPGDVAYIDALHEKMYPTKEA-VA-ERTDGQFSSSN
HLFVNQKICNILTYLMSSTEYDHVKEVDESKLLNAVFDNLQANFEAQKKRPFLDRLMDAV
RLVKVGPFNTLFKEVSEAMDAK--------------------------------------
AEKEC*-----------------------------------------
>PoFV
------------MP----------AD--ATTLRWAK-LSENAYAPEKGSEQAAGLDLRSA
Y-DVVVPARGKELIKTDIQI-QVPIGTYGRIAPRSGLAWKNSIDVGAGVIDQDYRGNVGV
ILFNHSDIN-FNVKKGDRIAQLICERIVYP-NLI----------K---------VETL-V
DTARGESGFGSTGIQ---------------------------------------------
------------------------------------------------------------
------------------------------------------------------------
------------------------------------------------------------
------------------------------------------------------------
-----------------------------------------------
>MdSGHV
----------------------------MATVEFVC-TSRNAIPPKRCTAKSAGYDLHSA
V-AVVVAPRSHQHIATDICL-RLPTGTYGRIAARSGLAFRHAIDVGAGIIDEDYRGPIGV
ILFNHSDVP-FVVNIGDRIAQLIIQTYLSTATFR----------Q---------VDSLDD
ETERGTAGFGSTGVSSIVNPK*--------------------------------------
------------------------------------------------------------
------------------------------------------------------------
------------------------------------------------------------
------------------------------------------------------------
-----------------------------------------------
>LdMNPV
------------MC----------KM--TSELRYVK-TSERAGDLAHASAGAAGLDLRSA
E-EAVIPPGGRVSVSTDLII-CLPPGTYGRISSRSGLAFKHGVEAFAGVIDNDYRGVVRV
LLRNFGASN-YKIRRGDRIAQMVVQPYLNLQCRL----------KSI-------DLSFLD
ATERNDQGFGSTGL*---------------------------------------------
------------------------------------------------------------
------------------------------------------------------------
------------------------------------------------------------
------------------------------------------------------------
-----------------------------------------------
>WSSV
------------MD----------SSASVVFMRFAPPGEETALPPRRATPGSVAYDLFPS
E-EMDIEPMGLAKISTGYGIDKFPDGCYGQIVSRSGMTWKNNTSVPTGTIDVDYRGELKV
ILRNHSAEKSVPIRKGTSIAQLIFLRYCDVEEEQIVYINETTGERTIIDSSSKKDNKNQA
RSVRGTGGFGSTDNPNFTETTVSRNQQEENKKEELEEGEIVEMEGFID-IPFLEGFENIL
AEQSNET----------GVTYPNTNQDVEEKDTKNIDVVRELEAEFSSGIGSGSMDSSDS
SDSSSSSSDSSDSSDSSDSESSDDSEGGDNKVRRIRRHQYHRRQLSYS-DDVNGGGRNSE
KMEM-DRVT--------HIKTEHIKREDEPR------------YEER------ERYIHPR
RMQVP---KDYYCEQYEHYDAPAAAHHHRHHQHRHQHQRHFNQPRSNNSSDVTAYVNENS
PTRPCRDRNSRFSERPNNGGYNRINSRYTTFDPYRYGARRGRGGVY*
>CoBV
MDSQMQQAGSTQMDDQTAEEQLKSLLEGKDILNFQK-VHQDAIIPYRATSGSAGYDVYSR
NEEITLCANGQIKIYTGIRVVKFPEGCYGRLACSSGWAFANKLYIPSGVIDPDYEGEIIV
PLCTTSNTD-LLIEPNRRVAQLVIERISTPPVYETLANGEMV--------RNKNDLYLNR
APKRGAGGFGSTKQTATIIDDITTNPPNEKEEGELADD-FLNITTDDDYINFLGADDEEQ
EKEI--DLQKE---RNEEIVEPRCPEEYRPEDRYYARQYE-----------P--------
----------------------------QKYNSRSREQWYQD-EYEYNLPQYLPYGRNTN
KFFVAGGRPKPYTYDPR--------------------------------RPRKNR-----
------------CRQ*--------------------------------------------
-----------------------------------------------
