# Supplementary material for: Endoparasitoid lifestyle promotes endogenization and domestication of dsDNA viruses
Source: eLife. 2023 Jun 6;12:e85993. doi: 10.7554/eLife.85993 (PMC10259472; doi:10.7554/eLife.85993)
Supplement: Figure 5—source data 1. [file elife-85993-fig5-data1.zip › Figure 1ΓÇôsource data 1/Cluster110.aa.aln]

>Aphidius_colemani
------------------------------------------------------------
------------------------------------------------------------
------------------------------------------------------------
------------------------------------------------------------
------------------------------------------------------------
------------------------------------------------------------
--------------------------------------INENKKKEICLFLITIYLFCNR
DITSTLYFIKLLLSPKFPGQDLKTAIWIMGSSNSGKSVLTEKLIQYY-YNGKDGKLDASA
-LKGSKNEINTAIIPLTMYLVAHVDEIDVIDAAKLKQIVSDAKSYFREFQNQTPKNFNCV
SSLFITTNNLFAINSDDGVLTRLRVIIPTYHKFLDIINETVDTSKKFLN--ASKNISYQM
QSRQYPKGISWKNCRSGMYYVVNNFANFHAKINDSNFLIADTL-----------------
------------------------------------------------------------
------------------------------------------------------------
------------------------------------------------------------
------------------------------------------------------------
----------------------------------------------------
>Eupelmus_kiefferi
------------------------------------------------------------
------------------------------------------------------------
------------------------------------------------------------
------------------------------------------------------------
------------------------------------------------------------
------------------------------------------------------------
--------------------------------------INENKKKEICLFLITIYLFCNR
DITSTLYFIKLLLSPKFPGQDLKTAIWIMGSSNSGKSVLTEKLIQYY-YNGKDGKLDASA
-LKGSKNEINTAIIPLTMYLVAHVDEIDVIDAAKLKQIVSDAKSYFREFQNQTPKNFNCV
SSLFITTNNLFAINSDDGVLTRLRVIIPTYHKFLDIINETVDTSKKFLN--ASKNISYQM
QSRQYPKGISWKNCRSGMYYVVNNFANFHAKINDSNFLIADTL-----------------
------------------------------------------------------------
------------------------------------------------------------
------------------------------------------------------------
------------------------------------------------------------
----------------------------------------------------
>Harpegnathos_saltator
------------------------------------------------------------
------------------------------------------------------------
------------------------------------------------------------
------------------------------------------------------------
------------------------------------------------------------
------------------------------------------------------------
-----------------DTNSLSKGLTAYATSRPEGKDVSNDLAYSICTAVVTLFIFARG
DTRVIMFLLRYITAIRFPGQFLKTVLLLQGTSDSGKSEFVSEVLRPVFSSVLSGTLSNAT
LRYGIKDEVNTDLMSMMRSHICQVDEPERMNAELFKNLISSTMMKSRYFPQQQTQYLRNL
AKIVLTVNDAISLRSDDGVITRLRFCLRMLHRFKPLHGRHLDTSTDFVKTHAIPSVSYQF
ATRCFARGVNYQAFRTGLFLTMEHYGTDMCTYNDATYSLYDAIAT---------------
------------------------------------------------------------
------------------------------------------------------------
------------------------------------------------------------
------------------------------------------------------------
----------------------------------------------------
>Pseudomyrmex_gracilis
------------------------------------------------------------
------------------------------------------------------------
------------------------------------------------------------
------------------------------------------------------------
------------------------------------------------------------
------------------------------------------------------------
------------------TNDLSSDARPFHVC-----AEDVEIARCISTAVVSFYIYGNG
DAKVVLFFARFGTAMKYPGQFLKSVLLMEGSSDSGKSEVVSEVFRYVFSSRLYGTISNAT
LRHGGKDEINTDLMSMMQSHVCQCDEPEKLNPELFKNLISNTKQKCRAFFDQQPRFLMNM
AKLVLTANDQIQMRSDAGVLTRLKYVVKMTHRFKRLHPPDWDTGIEFDDDMSTPSVSYQF
ASRCFAAGVDLNRFRTGFFLMIEHFCRDVTNFNDATYIVPDMITRSQIR-----------
------------------------------------------------------------
------------------------------------------------------------
------------------------------------------------------------
------------------------------------------------------------
----------------------------------------------------
>AmFV
MDERYVGPPKTTSMVDIQDIQPLRPNPPQPRGTDRSVRPPEVSETRTVGASDGGNDGGNK
SGSGSGGSGGSGGSGGSSGFGGSSGSSGSGGPGGPGGPVGPVGPVGPGGTNGPAASALKS
MWHIYLNDDASGADAAGSDGSISGLPSFDRRQKDSFSFVRNILADRDFRMRIRSLLREPA
FNKWSTEAVGSLNETLVHQLSDRTLRSLFFAYVYTVRFLAELPALEVQPNSDPSMGWELR
VRCNDLLDHLQSFFPCRFTVNTKTMDIATAMTIWLEERMKRSVFVAPTGDSVDEVYGTAG
TMSGKSDVDFGGVGGGFLGGIVGGIVGGIGGNDVSSRVDGGEDDFDDPPYESLDDFNQLM
SMFSGSSVTVDTKKVNGETAEVVSTPESYLYCVHDVLSLSRSVREAIAYHCLVVHIFCDL
DLSVTVYMLRLLLSFLFPGVENRTSVIVRGSSGSGKSQFFDMIREFY-NCASNGIISTQA
-LACGRNVINTEMMPIGENLLCQIDEPKRVDNETFKLSISLVPIPTRSFSNQIAQSIPVL
AKLVFTVNNMFQIESDDGILERLHCVFRLSHKHYNLVNDQTDMTRYNSG--ASYNIAHQF
TDRIFPRDVDRASFSRGMFHVLHHWSVDQTSRPDVSYTLADQMTSFVMRCEFTAKVNRLS
AGSGSGAGSVDDFLCDHRKAVCGQAVRSTRYQGALNSVKLIHQTISNALASSSKGTITRI
RFGLEKKRPALLSSLRLADWLVRRKCLTEVTQSNPVFSIARWRRATLESDFASLVSDSTR
SEHVKRLYAFYTRCERMVALLLSDDVLAVLTASFAQKCRELRVSALTSTEHLFPRIVSEF
DSEVRVDISTLPPTLDMHLLDLQMSIDSFVRFKRTFAVEYSSVPVSGDVLRKQLLAFVNE
INTTIDDAKYRVKLKDFFDRFETEYGKLRYRRPDNNQVVSNLWSVKLRRMY*
