# Supplementary material for: Endoparasitoid lifestyle promotes endogenization and domestication of dsDNA viruses
Source: eLife. 2023 Jun 6;12:e85993. doi: 10.7554/eLife.85993 (PMC10259472; doi:10.7554/eLife.85993)
Supplement: Figure 5—source data 1. [file elife-85993-fig5-data1.zip › Figure 1ΓÇôsource data 1/Cluster52.aa.aln]

>Cotesia_vestalis_BV
-------------------------YQEKSNCVFEQLGRCSINR------------EMGI
VCREHARQIFGIGLMNAV--LALPTGETRLHGLVATESRS---TFLPFPYEFDWNKGKL-
NTE----------------KRPCHLKQEDMMNEIKDYIKQ----SEIYSPAIAYSVESAL
LSLISDGTIYNQAL-----------PQASYNYHVFCNQNIVSYLQKRWKNCWVTVKHFRK
DVNNKIDRKIIDFSEFPVDKLPVFYQIMLVYLPMSYNTVDSKTN---------PDAVNTA
ELLTPRIILNADLYRFEYCNHQDPSKLYLLRGNATSATPLVLTGKQEHKHS---IELFKQ
S-SYYS-YSMLDQ------------
>CcBV
-------MFTL------DKIANQLSYQEKSNCVFEQLGKCSINR------------EMGI
VCKEHARQVFGIGLLNAV--LALPTGETRLHGLVATESRT---TFLPFPYEFRWNNGQL-
NKD----------------EKPCRFNQEEMITVIKDYVRQ----SEIYSPELAFRIESAL
LSLISDGAVYNKAL-----------PQASYNYHVFCNQNIRSYLMKRWINCWVAVKHFAR
DENNRINRNGIRFDEYPVNQLPVFYQIMLMYLPMSYNTVDTNTN---------PDATNTS
ELLTPRIILNADQHRFEYCNHQEPSKLCLLRGNATSATPLVLAGRQVHKYN---IELFKQ
S-SYYT-YSLLDQFDTCPSGNV*--
>Microplitis_demolitor
-------------------------YREKTQCVFEELGRCSINR------------EFGI
VCREHAKQIFGIALISAV--VVLPTGESRHHAVVSTEPRN---IFLPFPYEFTFKADRTI
NPE----------------VKPC-LKREVLRDEISHYVQQ----MEVNSPALSYNIESAL
VSLLTDGLMFNQAL-----------RQASYNFQVFCNPNIRMYLEKRWENCFVTVKL---
------TEGGTRFDEYPIKMLPLFYQIMFMYLTLSNNKLDRRTN---------PQAANTY
HQLQPKIILHATRYRFEYCNHQEPSKLCLLRGNANYATPLVLAGRQVHKYN---IELFKQ
G-AYYN-Y-----------------
>CiBV
------MVGIL------DHVLSNTIQPATGSCVFNEFGRCSTTR------------EFGI
ICRNHADQILGIALIEDI--VSTGLNDHKTYKISATEKRD---IFLPFPFKFNLNNENI-
NPE----------------VPPC-LDKIILQEKTLEYVSQ----MNLPSPEARQRVVSAL
MCVVSDGSFFLASM-----------PRASFNFQTFCTPGVKAYLEKRWEKTYIYVKHTVN
--------NRSVLEKFPMKKMPLFYQIILCYVTMSVNILENNI-----------TNRNEY
EILQPRIILNADKYRFEYINTNEQRPLLLRHRNTSFSSPLILAGYHVHPYK---IELFKQ
N-ALILNYSVDNISGFCDDSSRSI*
>PmNV
-------------------MF--TNRSGGNSCMFSGIKACSRDY----------FGFTGI
VCNKHASDIFEIKTIINHLYGRKNFTA-TSVSITADYPICDTLAILPFPIKLKLDAAT--
----------NG-PFTNNGRRLC-IDKDGMYNTISNFLVSKDMNRKGYGSEDVRRISQIL
VTYISSGNFQAQENIQG---LTYYGDASTTKYAMF-SSYNTSSLEAYWSKRKTDETSIG-
-----IVDDNGYVINFPIAKMPLFYQAIFVNFEFSHHTYSNTAN-----------ANTTG
HYLIPNVIADTKTSSVHTFNVTQDNEIYRCTDNSSYSTPLILHGVVRHLTNNHF-EPFQK
PEVLPGSFASLDRPGFCN*------
>HgNV
--------------------M--FRTGGNNQCMFNGITTCGRDA----------LNFTNV
VCAKHAREIYEISQRKCKMIDTRMREK-HMVHVT-SENYSPEYNYIPFPISIKADNGN--
----------GGSSYSYSGFKLC-IDQKSLVNCISAFIGNRNLTTKGYSPQQIQQVVQSV
IAYITDLSYNPSTVLIDNSINFNYNNNITYNYNNF-ITFNRTRLMDYWKDY----DYVA-
-----IVQDTGAIINWPIKKLPIFYQSMLIGFEVAEHTYAAVNG-----------IAPPP
RIMAPNSIINCITKMISSFNNTPDNVIYRDVAGTDVASPIVLCGRISHESQVAY-NFFEK
PEIYAGRFAGVARPGAC*-------
>DhNV
-------------------MYHDSQYKFRSCCMFQGVARCSNTF----------KNHTRV
ICDLHYSHVLNLATVNDTLIGLGTNGERPHTKTVITQNLNANFEVLPFPFKLVSDKSSS-
KIDRLVDERFQPDDYTSEGHRLC-IDDN-ISRMVNQYLYSGKLKMLNYTTEQIDTIRDIL
IYWISGGTIVNHTN-----------NRSANLFTSF-YTHCRYGLIQYWKEYYVFINT---
-----THRSGSGLQKFAMSKMPIFYQCILMNVEVSNNIYKNGTA-----------TNA--
---IPNLLFDVNCQSIRLVNN-GEREVFLHTERSTFATPLILIGSMTLKSNLPY-ILFTR
TPPTDEDNNFVSAPTRCIVKT*---
>ToNV
MALQLASIKTLNFSTIGTAYPIEGVYEKNRRCLFEGENRSYNQKAVPCSNESKRYLGTLL
ICENHLRKYFKTVIQEFDIREVNDMQNSKFIKLVYSQAYR---FTIPFPFELQTTVEEGV
NVNRLC---LNPNLIKKHDDRPSSFFQSIVAFATNGYIHT----SGFD----------SL
NELLTD---------------------AQQPYRNE-YSNHYQAVANRWKNTYVLMKNTN-
------DANEIRFTYIPGSELPYIYQTVLYYSEMAVHYVVPKNVFREQNVLDALNNTRLT
RVLQPNMVLDLDASYFKMENFESPLKLYILEDGTNYATPIILAGFQVFEEGDYNPHNYQH
S-S----VEVRKFSAFCL*------
