# Supplementary material for: Endoparasitoid lifestyle promotes endogenization and domestication of dsDNA viruses
Source: eLife. 2023 Jun 6;12:e85993. doi: 10.7554/eLife.85993 (PMC10259472; doi:10.7554/eLife.85993)
Supplement: Figure 5—source data 1. [file elife-85993-fig5-data1.zip › Figure 1ΓÇôsource data 1/Cluster124.aa.aln]

>DmNV_mau
------------MSALKMIKNKNLPSICVFLYNCNNKIPCELAPSNDQKHNTNA-----Y
GMNFNNSTSKIVTFENLTPFDNA---------------------------TAVMNGYVVD
EKLMALSSI----IVDTPLPDFGITILMMYFAEFYSKGQYPLFMNTFRCIKELEIIERFL
LTYNQKSIKLPMNLATHKIYGIKAQHKKFINT-GSLTISNFNTINHLMRAPSIMPEQFIE
CISSLDLSIIESFYIFTSITKNCKIINECHDLQHNSMPFTFQKP--VPSLCYNGDYWFEL
PRNAIWFAYLQGRAKYSA----YISCDINEKLKCFRVANVMCQVIGIIHDNCVYPIIF--
EDPRIHANWTLTINYITNM-KFNCILNPNTVNMPMKKS-----QIHFVKQNVATIFKLIS
C*--
>DiNV
------------MSALKMIKNKNLPSICVFLYNCNNGIHCELMSNNKKQDANVLLDI-PN
ISNFNKESSKIVTFENLTPLDNT---------------------------TALMNGYIVD
EKLMALSRI----DLNISLPDFGITILMMFFAEFYSKGQYPLYMNTFRCIKELEIIERFL
LAYNQRSIKLPMNLATHKIYGIKTQREKFINT-GSLTISNFNNINNLMRAPSITPEQFIE
SISKLDLSIIESFYIFTSITKNCKIINECHDLQHNSMPYTFQKP--VQSLRYDGDYWFVL
PRNAIWFAYFQGRVKYSS----YVSCDINEKLKCFKVANVMCVVVGFIHDNCVYPIIF--
DDPRIYANWALTINYIINM-KFNCILNPNTVTMPTKQS-----QIHFVKQNVATIFKLIP
S*--
>DmNV_esp
----------------MMLKCKNLPSICVFIYNVHNDVSCTLAKDVDS------------
-------DTSVLTLDTLTPLCNM---------------------------NAIMNGYLVD
EQLYALSQL----KLNIKLSDFGITILMMHFAEFYARGQYPLFMNMFRCVKELEVLERFL
LSYNQRSIRLPTNLASDKLYGLRAQKDKFIKF-GGLTLETFHNINMLMRINCIKPQQFID
AISPLHITIIESFYIFTSITKNCKVINECHDLQHNNMSYTFKKP--IKSLKYDGDYWFEL
PHKAIWFAYYQGRVKYSA----YVSCDIDEKLKSFNLANILFRIVGFVHENCLYPLII--
EDPKLYAQWDLTINYLQQY-NLNCIFRPNTYPMPIKKT-----RIHFVKQSVAALFKLEI
*---
>DmNV_kal
------------------------------------------------------------
-----------------------------------------------------MNGYLVD
GKLMALSRL----ELGMSLQDFGITILMMFFADFYSKGQYPLYMNTFQCVRQLEIIDKFI
LSYNQRSIRLPLNLATHKTYGLKAQHSKFTNS-GHLTMQLFNSINALMRAATVTPEHFIK
SVSMFDLSIIESFYIFTSITKNCKIINECNELKYNVLPFTFQKP--ETSLRYDGDYWFEL
PRNAIWFAYHQGQVKYSA----YVGCDIHERLKCFKVSNVCCLVVGFLHDHCVYPIIF--
QDPNLHTNWDATVNYIRAM-QFNCVLNTNMIPLPSKNS-----RIHFVKNGIATIFKYVT
*---
>OrNV
MSICVFFTFADLISTLLQLKTDNVASVFVFLYNIKNGAKCYRGSDDD-------------
--------DSRITLKKLTPLVNA---------------------------TAALNGYIVD
AELEMLSSI----IIDIPLEDFGITILMLFFAEFYSQGQYPLFVHMFRTLKELELMERLL
LSYNQNTIKLPPNLATHEKYGLKKQGSNFTGS-AHLTVQAFQAIQSYMRSPEVTPEKFIT
CIRMLHIRIIESFYILTNITKDCKVINECHDLIHNNMTYTFQKP--TKSLRYDGHYWFEL
PPKAVWFAYFQGRVKFSA----YIGCDIKHSMDIFKLNNIKCIVIGFISDGAIYPLIF--
EDPEIYGSWSKIIEYMHVC-GFNCVLRDG--PPDPKNN-----RIHFVRNNVPTIFKLEN
KH*-
>DmNV_tom
------------------------------------------------------------
------------------------------------------------------------
---MQFSKL----EIDIDLADFGISILMIYFAKYYSHGQYPLYVYTFKCIRELEIIERFL
LNFRQNSIRLLPNMATHEEYGIKRQQANFTDN-KHITVDAFNRITRYLYSNDITPQKFVE
IVKCLNIHIIESFYIFTSITKNCKIINECHDLMHDNLKYTFQPP--VKSLRYDGDYWFEV
EPKSIWFAYFQGKVKFSS----YIGCDIKNVLKIFERANVKCLVIGFIYDAKVYPIVF--
EDPHLYGDWEKTIAFMRHY-QFNCKLNSG--APPSNQQ-----KIHFVKRHNNMIFKLEV
AKK*
>GbNV
---MYFFGFSDLVPLLSEYDSS----ELTFLYQIYTNNSSSEEEKYKLLRTIRIIKKKIS
DNEKNKKSKDSIFFDALTNLINAKDREPPMNVIYDKEKGVKKITSKCVDEAQITKTYILQ
DKSNYKKLININNHKLINKQNLGITILMINVDKI-CSEQYPVFMNNFKYISEIRFIEWTR
II-SNKFKHIPKNLSIHSKYGLLANKLIYLKEKKYITLYEYCSIIGMMTLNSFNLDYLTD
IFKNFHYKIIQSFYILLSLENDKKTIEQVNELSQNFDLFIPRENFVLTESYKDAIYWFHV
PNTAVWFVYTKGKFHTHGKFLSRDHYDLFHKLNGINSEN--AIFKGFVNEYKLHLVKVDC
ITTDGGRDWNASIDIVRNTLKEDCALKTIN-DLPQKISKKFLTNFYFVKSFDKQIYKLLF
*---
