# Supplementary material for: Endoparasitoid lifestyle promotes endogenization and domestication of dsDNA viruses
Source: eLife. 2023 Jun 6;12:e85993. doi: 10.7554/eLife.85993 (PMC10259472; doi:10.7554/eLife.85993)
Supplement: Figure 5—source data 1. [file elife-85993-fig5-data1.zip › Figure 1ΓÇôsource data 1/Cluster112.aa.aln]

>DiNV
---------MMVVKKIKQELSVERNARNINIAISAIPLCKLDTKCVNAIFHKSLTGNILI
GLNSNNLPVIAWRDINGIVPIRAKIVK-SSAFREIINRLHPKCLYLNDGEALRPLSTLKY
DSLKMYTDKNL----LEILKDLKIEIATTS---RG-----HDLK---EIYES-NKI----
-------TG-----------------TFAVI-------------NN--------------
------------------------------------------------------------
----NNNNT-----------------------------------TMTTNTDSM-------
------------KLINSNNVVADDDNGNN-IDNN-------DNDTI--DGGCI--NTNTT
NNTNNN---------DSTNDCKNDIVDKPPTFNELRSMEPSLTRREYFKFCKEFELQLSI
KTTHEQYKNNPLEY-YNMDSDQ-----QPSQKKRARRHRRRRRRC*--------------
-
>DmNV_mau
----------MVIKKIKQELLAERKTRNFNFAISAIPLCKTDTKCVNAIFHKSFHGNILI
GLNSCNLPVIAWRDIDGIVPIRAKIVK-TSSFHSIIDELQPKCLYLNDGESLRPLSTLKC
DSLQRYTDKNL----LEILKDIQLGINKQH---SN-----VESD---I------------
--------------------------TFNIL-------------DD--------------
------------------------------------------------------------
----SSRR----------------------------------------------------
--------------SN---SKSNNINGNDNDNDD-------NVDSF--DGGCI--NTNII
SNNPIN--------TTAATISTKNIIDKPPTFRELQSMEPDITRREYKKFCKEFALLISI
KTTNDQYTDDNDNNNVNIDQTSETTATATAQQQNCQRARRRRRRYGRGVNKTVNL*----
-
>DmNV_kal
-------MSHHNYRKLKTELTNQRNIRNINIAQTIIPLSKTDRVSVNAVMHKSLNGNILI
GLNKSNMPTQAWRDIDGILPIRSKLIK-SDKIRSVVASIRPRHLYLNDGELLRPISTLDI
GQLHLYTDKTL----MDVLHDIKMDALATL---IP-----TTSPSPSSSYIT-KVLTP--
-------LS-----------------NFHLP-----STSVEIVLNGDGYDNG--------
------------------------------------------------------SGGSSG
DGDGGNNDTDVA------------------KSLQKISPEESLPTLLTTSQLSMPVQSRAS
SSP--S-----VDIISQNLTIPNVIRHTKTVD-----------DDG--NGHCRCSSNGTT
NNKIDEKRKSKVDLEHTEPSNDEKQQDRPPTYKDFCIMQPNLTKREYNAFCKQFHRQLAI
REKQQQQQKQQQQR-------------------------RQSNNNTVGAKSNLRIKKNNL
*
>DmNV_tom
-MNCVKTMDHKMV-RQTLD-PRVRNKRQINVVYWQMSFSKNDRRAVSALYFKSNDGHRLF
SLNRNNVPIQCWSDISGISTIKSSLVA-TDRFNQLLEKIKPKILYLNDGEHLDTSKY---
-AIHLFHEHSL----LDFLKSI---EIVDPQANV--------SKCTRPTFKTLKELDP--
-------TMSKK----------EY------------RKI------IEAWD*---------
------------------------------------------------------------
------------------------------------------------------------
------------------------------------------------------------
------------------------------------------------------------
------------------------------------------------------------
-
>OrNV
-----------MI-RTTLKVSKDRNKRAIDVAHLQNPFDRNDRTVVNALYHKSNDGHRLL
LLNKNNRPVKCWSNITGISAIKSVIVS-PERFNTLLHDAKPNTIYLNDGEHIKVASIP--
-NVKVYFDETL----PEILKKI---ETHTPTVVH--------RDETLPTYDDMLILDS--
-------TMTRK----------SY------------NAF------IAKLKRVCHTQTTRV
*-----------------------------------------------------------
------------------------------------------------------------
------------------------------------------------------------
------------------------------------------------------------
------------------------------------------------------------
-
>DmNV_esp
------MITTREV---KKSISTSRRVRPFNIATSTIAFAKTDRQCMNMLFHKSVLGHILI
ALNKYNQPVNAWRDIDGIVPIRSAVVA-SSRFRELLLQYKPKCLYLNDGSLLKPLPFQ--
-PIISMNTNTNNNKSLNILNDNQTLKLHKNPLIIDKLSSSSSPLSTTQTFDSQKITSSNN
NTIIKTSNMKSKSKIPKSTIDNDYILKLHLYTNRALHDILKDVQNIDNFDGSCISTAKNP
TTTKDVSELKKATNCNRVNFNIKVDINAGHRLNGVFGKNPIDLGVKSEKLNINNCGVANG
GRDCDSND-NVAAGYDVDANDKNKHYNVSISNLQYLEPTKPLKKCKSKKKKNIMNSSSSS
SSSSSSIDDNTPHIINNTHQLPNNSTNIQKKKKNKLTHKHANVEKVKNNTHELITSN-NS
NNTMKN-----HNNNNNSIIPTTNTIENPPTFNDMQIMDPTINQMEYKQFCKEFKRQQLI
NMKIKKIF*---------------------------------------------------
-
>Venturia_canescens
-MAPASLPTKTILK--SVNVPIKRNKHSIEIAQTAIPLSSGA--TVNVCFHKHMCGHIMI
ELNDRNEPTKAWRDVAGVFPIRSKLIN-PEQFREKLAACRPRILYLNDAVLLSPLDKSWN
TRVVR-HTCGL----YELLTSIKRKQKKKNSQSNS-----SNGETPISYRKA-KALDP--
-------TM-----------------NFREY-----QQIFC-------------------
------------------------------------------------------------
------------------------------------------------------------
------------------------------------------------------------
------------------------------------------------------------
------------------------------------------------------------
-
>Fopius_arisanus
---ISSLQRFVASRTNKPQISNKRKLRSTDIGQMFIPLRAKSKKLDSLIFHKHMEGFVMI
SLNEKHEPLRAWTNQKAFMPIRCTFVNDVSQFRSLLVTLKPRIIHLNDGEPLAPLAGY--
-NISLYSNISLSDK-LSLLRKQQN---ETNQ--------PVGIKTKIPSYKSIKSLDPSI
TF-----------------ADYKYIY----------------------------------
------------------------------------------------------------
------------------------------------------------------------
------------------------------------------------------------
------------------------------------------------------------
------------------------------------------------------------
-
>GbNV
MIKSSSVIKTKIINTLDPNTQTKRKN--LRILKN---VSNVQGPIKYVFLVKTFGCYLLL
CVNEHYEIIKTYISEKCINVFNGTYIH-KNQFGKRIMKYKPEIIYTNSGEIIKDIITLFK
VVV-----CENPIRMHEIMRNESKEKIEKTK-----------KIYNKPSFDNIRELDNTI
TYK-------------------EYIKIFEK*-----------------------------
------------------------------------------------------------
------------------------------------------------------------
------------------------------------------------------------
------------------------------------------------------------
------------------------------------------------------------
-
