# Supplementary material for: Endoparasitoid lifestyle promotes endogenization and domestication of dsDNA viruses
Source: eLife. 2023 Jun 6;12:e85993. doi: 10.7554/eLife.85993 (PMC10259472; doi:10.7554/eLife.85993)
Supplement: Figure 5—source data 1. [file elife-85993-fig5-data1.zip › Figure 1ΓÇôsource data 1/Cluster50.aa.aln]

>HzNV-2
------------------------------------------------------------
----------------------MSNVKASHLKLL-NDLKINIETLK--DSNIKSVFEQI-
---TKERPKLTDNYKISILTTIKS-----LNPRVTLTYPKIGLLQQKSGT-----LTGSV
IKNFTITLVRLIQE-------F--KTFTVNDMGMVNLRTIDTVIASCLHLCTRVPIAHLE
SLKYTHLINQTP---Y--TANRRQ----YVLRRVEPLYTILLPVIKHALLIKRHFTFQVN
PL------------AMDEDSIDF---------IPLDYKMVTVRHDAINKTLRESYMRYIM
DTPTTSLGLIKLKIVNRNLLLTML-RDEDYGFTEDVGG----GGLGDGDSDDDKGNNAPS
NANNASFNLVNFESGSGNNNYNNYN-NKDANTEFDTNLKLPKNE-----KPRKPMDPGDL
LRLALLDAGIDFSKMTPASESAGTGTGAVTGANMSNTGIAGSNGNIGLSGGIDNETIQNL
KDEMMRGVRESRYTDTDIKTGINTGISIDSNTVPSSILDPTL-RVAKLEPITTPTSRPIP
NLAAINTLKSTN--SKLITKSTNEPTTLKPTKPPTIKPIPKPPTTKPIP----TPTQKPT
I-SVKSTTLLKHPPMQQMPQSSKQQKPQSPETTR----KRPSTPFVVPPQIEDYDDDDED
VDEEDGYIYDDYAEFADDSNLTLDFENDSNILNVQSNDYNNTRQSDNTNTI---------
----------------------NEQSY---------------KPFIKESAIGGANNAASI
NSVNNVSYNVANNGTA-ER-FKGRRPVHRESVQD----TL---S-MFT--EGYQD-DDLN
ADKEVSKTDAIID-------------------AINRSRI-HLKPDRPLIDRKRPLPPR--
VEVLNTSAFGPQPYPLLAPYRVPSNLGIVDSDDYEYDASTIRDPDYEAYMAKRSRIDSAD
VMNK-VERLNLMERLNRASTSTGGNSLN*
>HzNV-1
------------------------------------------------------------
----------------------MSNVKASHLKLL-NDLKINIETLK--DSNIKSVFEQI-
---TKERPKLTDNYKISILTTIKS-----LNPRVTLTYPKIGLLQQKSGT-----LTGSV
IKNFTITLVRLIQE-------F--KTFTVNDMGMVNLRTIDTVIASCLHLCTRVPIAHLE
SLKYTHLINQTP---Y--TANRRQ----YVLRRVEPLYTILLPVIKHALLIKRHFTFQVN
PL------------AMDEDSIDF---------IPLDYKMVTVRHDAINKTLRESYMRYIM
DTPTTSLGLIKLKIVNRNLLLTML-RDEDYGFTEDVGGGGGGGGLGDGDSDDDKGNNAPS
NTNNASFNLLNFESGSN--NYNNYNNNQDTNTEFDTNLKLPKNE-----KPRKPMDPGDL
LRLALLDAGIDFSKMTPASESTGTGTGAVTGANMSNTGTVGINGNVGLSGGIDNETIQNL
KDEMMRGVRESRYTDTDTKTGINTGIGTDANTVPSSILDPTL-RVAKLEPITTPTSRPIP
NLAAINTLKSTTTATKPITKSTNEPTTLKPTKPPTIKPIPKPPTTKPIP----TPTQKPT
I-SVKSTTLLKHPPMQQMPQSSKQQMPQSPETTR----KRPSTPFVVPPQIEDYDDDDED
VDEEDGYIYDDYAEFADDSNLTLDFENDSNILNVQSNDYNNTRQSDNTNTI---------
----------------------NEQSY---------------KPFIKESAIGGANNAASI
NSVNNVSYNVANNGTA-ER-FKGRRPVHRESVQD----TL---S-MFT--EGYQD-DDLN
ADKEVSKTDAIID-------------------AINRSRIHHLKPDRPLIDRKRPLPPR--
VEVLNTSAFGPQPYPLLAPYRVPSNLGIVDSDDYEYDASTIRDPDYEAYMAKRSRIDSAD
VMNK-VERLNLMERLNRASTSTGGNSLN*
>DiNV
-----------------------------------------------------MADSDFA
NQMLA--IGATSTFDATKLSNSTLRSTASHIRTL-KRNNIPINEQSLTLNTV-YMLDRL-
--VDTHGKLLNDQYKRQIGLTIKR-MYPESEIMLEPYNN----TRHRKSQ-------TRM
ASEKFVTEIRMIRDATTDILSS-----INNRNMIDDLGQYDTCISILLTISTSLRINEIL
QLKFTHIPKIEANEPVAIKSKASNNV--RFIAPNELL-LNVFQTIT----RQRMLVKNNI
EK----------------KKSDHAS--KFQLQRFTNDYLVISSEDHMRKKLHEISASLGI
-K-SPILGFNVFRKHVTSVLTSNG-------------------GHFVAQ---SLNNHSSL
NTTLDHYNVVTPQAAQ--ITFDALIGK-------FNSLDPPEL--I-DENPDIVMDGENS
FRL--KSKNENQLQMP--------------------------NKS---------------
---------------------------------QTLD-L---PST---------------
------------------------------------------------------SS----
-----------------------------------------SSKFNVLDGL--FDKQFDN
LSAT------------YD--------------------------KSNSNLDSLQVKLQNN
WNLDSFNFILKIMTDDI----QNEKKLVNKLNSDLKDQMLLAQQFKQNV-----NLNIIS
NYKKKLDTLIQQNTDF-KRGVYRNIESLKRQYDRNIQQQN-------NNI---QLSATSA
L----------------NSQPS-------LNSN-QQSQQQQQ------------QEQQQQ
QQ----QQQQMIQQQSFEVYETPPYSNNDVF---MKSPI*--------------------
-----------------------------
>DmNV_mau
-----------------------------------------------------MADSNFA
TQMLA--IGAVSTFDATKLSNSTLRSSASHIRTL-KRNNIPIDESSLTLNTV-HMLDRL-
--VDTRGKVLTDQYKRQIGLTIKR-MYPHSKISLDQYNN----SRHRTSR-------TRM
SSDKFVTEIRMIRDATTDILNS-----INIRNMVDDLGQYDTCISILLTISTSLRINEIL
QLQIDHIPKIEANEPVPIKSKSSNKP--RFIAPNELL-LNVFQTIN----RQRMLVRNNI
YA----------------KKDDHAS--KYQIQRFNDGYLVISSEDYMRKKLHEIAASLGI
-N-SSILGFNIFRKHITSVLTSNG-------------------GHFIAQ---SLNNHSSI
NTTLDHYNVVTPQAAE--MTFDALVGK-------FNSLDPPEP--I-DENPEIVMDGENS
FTL--KSKNNVSKAIN--------------------------LPV---------------
--------------------------------TPSSS-A---SNI---------------
------------------------------------------------------AM----
-----------------------------------------PDKFNVLDGL--FDKQLDN
LSDA------------FD--------------------------KSNENLNSLQIKFGNN
WNADNFNFLVKIMSDDI----QNEKRLVNKLNSDLKDQMLLAQQFNQTV-----NLGIIN
NYKKKLDTLIKQNTDF-KRNIYRNVQNLKHQYNRNIQQNN-------DNT---QLPSTST
S----------------AIVM---------DST-R------------------------P
NY----DQQSQQQPQSFEMYETPPYSNDDVF---MKSPI*--------------------
-----------------------------
>OrNV
------------------------------------------------------MASATI
AELLT--IGSNASFDPTKLSTSTLQSVVSHIKTL-KRNGISIDEQTLTIDTE-RLLDRL-
--YDKKGNLLNDAYKRQIGMTIKR-LFPQADISLQQYNRAHNESRKR--K-------TRT
SSDTFMNSVRVLRDATLNIIQD-----VYIHKRVDDLGQYDACLGVLLTLCTSLRIEEVR
HLKLTHIEKIRDNQPIGIKSKQSYAT--RVISPNNLL-DATFTTIL----KQRPYVVHSI
NV----------------KKADYAT--KHQLERVHDGYIIISTADYMRKKLHEVAAAAGV
-K-FESLGFTVFRKLTTTVLIEGG-------------------GFLTAQ---TMNNHSSL
NTTLEHYNMMTSKSVQ--QTYDHLAESI------LQNTKIPSAQNT--------------
IDA--LNS--EST-----------------------------------------------
--------------------------------PPSSSSSPPRPQSPQPSTS-TSDMR--P
PTT-I---------RVPKAKLVNSE-----TAEEL-ASL-KRKIAEQSKNLAEIIQIKNE
LSALKNAQ-------HETEVNAN------------AEIQQLKAQFDTIPMK--IEQQLER
IKDE------------AGKQLTLEFNAAVNRLSLESKQIETLRESLNQKLSELQSHGVDN
EALLELSNEFQNKITNIESSCITAQQLKTEYDAKINNL----ETFITTARQTTSNPEKIS
KLAAELQANLKSNMSVRTRGIRNQIAKVSKDLNNL------------KQLFGIEHQNE--
-LKALEIKAANSQSENERKFEALNDELIQLRNIIVQQ-------------------QQQQ
QQ----TEPKRKRPRITPPFETPPYSTFDAR---MTPTHEILDEDGDQLMTTTTA-TLAP
ISNSDDDEDEFHDPL*-------------
>DmNV_tom
-----------------------------------------------------MSKLGTL
AELMV--LGANASFDPSQLATSTLQSIISHIRTL-KRNGIEINEESLTIDTE-YMLDRL-
--RDSKGNLLNDAYKRQIGMTIKR-LYPKVDISLDKYKQSHNDARHGKGT-------TRI
SSDEFMDSVRTLRDATLNIIND-----VYLHERIDDLGQYDSSIATLLTLCTSLRIEEIR
QLKLSHIEKIRNNQPIGIKSKQSFNT--RVISTNNLL-EATFLAIE----KQRPYVIAYI
EM----------------RKTDYAT--QYHLNRLHDEYIIMSTSDYMRKKLHETAAACGA
-K-FKILGFTVFRKLTTSVLIEGG-------------------GFLVAQ---TMNNHSSL
NTTLEHYNMQTSKSIQ--TTYDSLAIDT------LNSIDVPTPTNT--------------
ENI--KRS--IQK-----------------------------------------------
--------------------------------ELKSPIQLPKKPTPQPSTS-TP------
------------------------------ADLEI-KRL-RNQLQDQSKNLAEILQLKND
IDLLRAQQ-------NETT-----------------------TKLQNLPQQ--FDEQLNR
VKVE------------ANKKIDMEFQAAQQKSDSTAQQLEVLRESLNSNLMLLQAHGIER
SALDELNGLFQDKITEIEKSCVSAKQLKAEYDVKLENI----EKFVNKAKTVTSDPVRFK
KLEQNLQTTLKNNVDVRTREINRRMTKVSQDIDNL------------KRLFGIEQQTEQN
EIKTLTEKTIIAQTENEQKFQALNSELNSLRRMVLGS-------------------RIEE
RP----STSGTKRRRLQLPYETPPYTPKIDN---DDD--------DDDL*----------
-----------------------------
>DmNV_kal
----------------------------------------------------MPNDANFV
AQMMT--IGAVSSFDATQLSNSTLRSIASHIRTL-KRNNITIDEKTLTINTV-KTLDSL-
--VDVHGKRLSEQYKRQIGLTIKR-MYPKANILLNEYNN----SRNRKSQ-------PRM
ASEKFVSNVRKIRDEAVNILSN-----VQSNRTIEDLGQYDTCLAILLTIGTSLRIHEIL
QLTVAHIGKIEKQELINIKSKASNNV--RFVALNDVL-INTFATIQ----KQRPLVKENI
VK----------------KKLDHAS--KYQIDRFEFGYLIISSEDHMRKKLHEISASLNI
-Q-ETILGFNIFRKHVTSVLTAGG-------------------GHFVAQ---AMNNHSSL
NTTLDHYNVITPQAAQ--MTFDELVGK-------FNSLDPQDDDVN-TRNPEIIASGDG-
FQI--KNSTINQK--N--------------------------VKI---------------
--------------------------------TPTVD-Y----QT---------------
------------------------------------------------------TP----
-----------------------------------------IDKFHVLDGL--FDSRLND
IQKT------------IN--------------------------LNNSKYSIM----PEQ
LDIESINNELAILTKII----QNEKLAIEKLNSDLRDQMLMAQKFNQDV-----NLTILA
NYKKRLDHIVADNNKI-KNGIYTHIVRLKRDFDVRQQQQQ-------QQQQGVNVPSTLL
HE-------QNKQLSNNIALPS-------LSTMFSRTQTPSL------------QQQQQP
IQ----QQYQPNQQELYNVYETPPYTSSDII---LKPSDTFDKK*---------------
-----------------------------
>DmNV_esp
-----------------------------------------------------MPSSNFA
NQMLA--IGAASTFDATKLSNSTLRSTVSHINTL-RRNGIPITEQALTLNTV-YMLDRL-
--VDVHGRPLTDQYKRQIGSTIKR-LYPKVDISLGPYNQ----SRKRNAQ-------TRV
ASETYVQDIRKIRDGAVDLLVD-----TNKRKQIEDLGMYDTCLAILITISTSLRIHEIL
QLKLAHIPKIQSNEPIGIKTKRSNDV--RYIAPNELL-LNIFTTVQ----RQRAWIQQNV
QF----------------RKSDYTL--RCQQDRLDAGYIIISSEDYMRKKLHELSASLGI
-S-SSTLGFNVFRKHITSVLTAGG-------------------GHFVAQ---ALNNHSSV
NTTLDHYNVITSQSAQ--MTFDDLIGK-------FDSLDKPEKDQL--IPPKIVMDKNNK
FVL--ANNGLEQSTSS--------------------------SSSIHQSQNIANDT----
---------NNEYI----------------NHLPSSSSSPPPPQQSQLSTI-NH--L--P
SSS-QQSQLS--TAILPIQSSLSSSI----QQPTITKTLPPSQQQEQQPLLMDIPPVKP-
FRPIKSNQTIKMPTSDQLEIKPNESISQKLERQRVTHIATNISEINNIHDI--YTNRLNE
LQNM------------HM--------------------------NSTRTSQLLQKKMQTV
DDITSLNAEISQLLKIL----TSEKQIAANLNIELNNRILATQLPMEQL-----ERSALI
NYKKTLDGMVRQNIEN-KKLFYTEMVKHRQRMNQVEKTVLGKSSLTFDKSSGLNIQQPYN
HPKIIP---QLRKPINTIQQIPLSSNTSNVNSMISQQSLKSPQYSLPIVDTSKIISSPSP
SSSSSSTTISQSARIQQYPFETPPYFDTDVD---MKNIFND*------------------
-----------------------------
>Microplitis_demolitor
------------------------------------------------------------
------NVDQNPYVNELIYHKSTLKTHNAHLKKL-KDLNIDPLSLT--DKTISDKLMDIK
K-SGSNGKELSIHYINGIYATIKR-----IQPSLTKSRRDLGLRSKNSGK-----ST-KR
STDVFIGTKNLLTTIVRDVKRL--NTVESYK--ADPRRIIDTKIAIVLTLLTNLRSSELL
QLRVKHIDLIKRELPLSIRTKHRNTSI--KILKMAKLFDVLYPKVIKMALSRDGLYTKSL
DTDFETQ-------------------I-KNNPVIQNTLLVSCKVDTINKVMRQIYENVNG
MQPSVALGLKSIRSLNTTIMINHK-------------------ELLLAQ---TLNRHKDV
NVTLKHYNCSSFE-EKIAGAY---------------------------------------
------------------------------------------------------------
------------------------------------------------------------
------------------------------------------------------------
------------------------------------------------------------
------------------------------------------------------------
------------------------------------------------------------
------------------------------------------------------------
------------------------------------------------------------
------------------------------------------------------------
-----------------------------
>Cotesia_vestalis_BV
------------------------------------------------------------
-----FNVSSHPFLDELKYHSSTLKTHNAHLKKL-QKLGINFLSLT--DETINAQLMQIK
K-SGADSKELSNNYVNGIYATIRR-----LQPSLTKSRRELGLHLQNQPN-----FI-HR
DQDTFVGTMKLLLDIVKDVTET--NIFECTR--LRARKIVDTQIAIVLTLLTNLRSSEVM
QLQVKHITMIDRELPLSIQTKHRNTSI--KILKMGKLFDGLYPQIVKMALHRDKLYNNTT
NFNFSAT-------------------L-KQNTVVQNTFLISCKIDTINKVLREFYERSNK
KKPPFALGLKSIRTLNTTIMITHN-------------------ELLLAQ---TLNRHRDL
NVTLKHYNSSCFE-EKIAD-----------------------------------------
------------------------------------------------------------
------------------------------------------------------------
------------------------------------------------------------
------------------------------------------------------------
------------------------------------------------------------
------------------------------------------------------------
------------------------------------------------------------
------------------------------------------------------------
------------------------------------------------------------
-----------------------------
>CiBV
------------------------------------------------------------
--MAEQDDFNLPYYDQLAYRPSTIKTHEAHLKKL-KQLNIVVSKIT--NNNVEEVLKYIQ
K-SSPSGKEFSIAYINSIYASIKR-----ENPNVTKHIEYLDRYQS--NP-----LA-VN
DEKILDGMKNLIIDTVKNVRDF--VDGKYTE--MESKRLIDTRLAILLTLLTNLRSSELL
QLRIKHLHMIDREQTVSIRAKHRIESI--KILKMGKLFDLLYPMIIKVVMKRDKLDQHCS
LNDLINN-------------------T-INNSEYNEVLLISSQSDSINKTLRELYANVNQ
SEPSTALGLKIIRSLNTTLMVQHN-------------------ELALAQ---NINRHKDI
NVTLRHYNLMKFE-SNIGEAYIGDDEDF------FNEI*---------------------
------------------------------------------------------------
------------------------------------------------------------
------------------------------------------------------------
------------------------------------------------------------
------------------------------------------------------------
------------------------------------------------------------
------------------------------------------------------------
------------------------------------------------------------
------------------------------------------------------------
-----------------------------
>PmNV
------------------------------------------------------------
--MKD--LDDSLFVYKNAISKGQQKTLNYIKNNI----TPDIDTIS--VEGLAKCIEQYK
---NSKGRMLAYGSIKCIFYTMMKYRRHDWDI-KEMKKWKNSFWSKTNHFTLMVDHYSAD
MESSIKDMIEYFVSYF--------FGVAT----TISRSYYYTSLAVCITLATNLRISEIK
QLTKKHIRQILNDEHLTIRIKKKKKSI--QIMANKTLIREILSRLD--------------
---------------------------NFS----ELEMLVPISKSSINYIIRQNVHNSNV
--IGQKIGIQSIRKVNTTIIIGNI-------------------DLETAQ---YFNRHTNR
NITFDHYNTKTYIAPTINEVIKTVYN*---------------------------------
------------------------------------------------------------
------------------------------------------------------------
------------------------------------------------------------
------------------------------------------------------------
------------------------------------------------------------
------------------------------------------------------------
------------------------------------------------------------
------------------------------------------------------------
------------------------------------------------------------
-----------------------------
>HgNV
------------------------------------------------------------
--------MDICFINTSDFSKNHVNTVKYIKHSVFNDDVSRFKTIS--IAEFGDILRQYK
---TKRGTPLCYGSIKCLFYTMAK-ERPDWDF-DEMKRVKNTFWVKGSIS---NNLYNSE
MSDKIMNMIEHFVVGF--------FNHQF----Y--DIQKDVAIAVIITVATNLRIAEIK
QLKRRHIIDIINGRVINIKMKKKYKGL--VVLAHKWLLQSLLDSLP--------------
---------------------------SSNDGD-DDRYLVTIATSTINKYIKNYIKV-SD
--KHVKFGIQSIRKVNTTLILEHC-------------------NIELAQ---AFNRHTKT
ETTQKYYNNKTYIGPTINKIVKAALVD*--------------------------------
------------------------------------------------------------
------------------------------------------------------------
------------------------------------------------------------
------------------------------------------------------------
------------------------------------------------------------
------------------------------------------------------------
------------------------------------------------------------
------------------------------------------------------------
------------------------------------------------------------
-----------------------------
>GbNV
-----------------------------------------------------MASSTFN
ETLIK--LGLDSSIDKNVLSNSTLSSTISNIKLL-QRNNVELTSENFERNAI-QILDNL-
--RTTKNEKLTNNYKLQVGATIKR-LFPNVKYNFKKHYNCVTFEK--------------K
TTLPNLNDIMKLVKNAAEEIRT-----INVVQCIDNVGLYDMNLMVLFSVLTGLRKNEVA
QLTLIDLKNIMEKNKCYLRQKGGCNVIERQVLISEPL-LLLINNVL----KQRPYVFNYL
ES----------------NCINANN--VSRRLRYKNEFVILSSPNHLSFLLKKITKMLNL
-PKDTRGGFNLFRTLISSTLIKEG-------------------GHIVAQ---VLANHKNP
NTTLRHYNVLSTQASE--DLFKNLIEQQ------RTTENITENEDEEEIEVETIMTTNE-
------------------------------------------------------------
----------------------------------NTTSDPPLFSLP---------MT--P
DAT-IDNL*---------------------------------------------------
------------------------------------------------------------
------------------------------------------------------------
------------------------------------------------------------
------------------------------------------------------------
------------------------------------------------------------
------------------------------------------------------------
-----------------------------
>CcBV
------------------------------------------------------------
--MSDRE--ILFHENLMKCRSSTVNTRHAHLKKL-QSMNIDINNLN--NDNIVDILRQLQ
TTSNKNGRKLTPSYMNIIYSTLRR-----WNPSLTVKISKLGFSRRGRLV-----IDNPM
NSIEIIGLKELIITIFRYAVTF--KAVNYLR--VPSRATIDTAIAMILILITNLSFNQLV
KLRVRDLKTIAHDNSISITIKSGNSAV--KVKKMANLYNPLFICVVNMVLSREEFMKRNF
INNVDVKYNRVNIYDYNDEDEDYCDRINVNKIDDDDVRVISCKKDSINKTIHELYMRFHK
KKSTISLGITLIEKMKKIKKIKDDLIDTEK-------------ILSLLS---ETNDDKEE
SES---SNAMDI*-----------------------------------------------
------------------------------------------------------------
------------------------------------------------------------
------------------------------------------------------------
------------------------------------------------------------
------------------------------------------------------------
------------------------------------------------------------
------------------------------------------------------------
------------------------------------------------------------
------------------------------------------------------------
-----------------------------
>DhNV
------------------------------------------------------------
---------MECFKDLSLPTKSHEKGLIYVKNIL-KIYNENVETIT--LENLYKILTTFK
---TKYGTNLSYGSIKFIVSVITKFRN-GWNDKILYKNFKRALWEKRFETETVK--ITKT
EEDAIQHGIDVAIQNF--------NAN------HKTKSLYETGLMVLIVLTTNFRSSEIQ
QLKLFHLHQLLKGESISIRVKKKIKPI--YCIVNKDLLLKIITLVT--------------
---------------------------KQERYKSLTSNLFTLSKVTLNKTFKKLCN--LP
--QTSRIGVQGLRKVITTNIINNT-------------------SLEVAQ---TFNRHNNK
SVTDQYYNTQSYITSYIDNIFKTIP*----------------------------------
------------------------------------------------------------
------------------------------------------------------------
------------------------------------------------------------
------------------------------------------------------------
------------------------------------------------------------
------------------------------------------------------------
------------------------------------------------------------
------------------------------------------------------------
------------------------------------------------------------
-----------------------------
>ToNV
MSEPMDINLPSVGELSEEERLKINEILEELETELVPEQKLYKELEEFLETGLTPEQELYK
ERQLQYNKPENVFINKTKMRASSYRKHDYVRNRL-KKLNIPFYNLN--DDNITATMKNIE
KALKSSNQNISKSYLSSIFSTLKH-----LNPQITKRAVDLGYTRINKNL-----LI--K
NGDTFIKDIELIITYCMEKIKMYFSEPNLIFRNSIPIVEANMYLAITLVLVLSLRSDEVV
NLTIKYLNDVKDNKSVPLRIKYSTTSA--NLPKIEPLFTELYPYWLNIIASIHAYNNDTT
N---------------------Y-----EEVLKNEDLKIITCSIDAINKRIRQLYIMISG
NSLKFHLGLKAIKRYTITKLINYN-------------------EPALAA---TLNRHKLQ
STTYG-YNVPNAQ-NALDVIYETELVVQ------EKEV*---------------------
------------------------------------------------------------
------------------------------------------------------------
------------------------------------------------------------
------------------------------------------------------------
------------------------------------------------------------
------------------------------------------------------------
------------------------------------------------------------
------------------------------------------------------------
------------------------------------------------------------
-----------------------------
