# Supplementary material for: Endoparasitoid lifestyle promotes endogenization and domestication of dsDNA viruses
Source: eLife. 2023 Jun 6;12:e85993. doi: 10.7554/eLife.85993 (PMC10259472; doi:10.7554/eLife.85993)
Supplement: Figure 5—source data 1. [file elife-85993-fig5-data1.zip › Figure 1ΓÇôsource data 1/Cluster100.aa.aln]

>AcMNPV
-MLSIM-LA--IVFVLFVLIYLII---SIKNHHPFLHRIETLIQDFNNTLLFGAYVQIYD
LSTP-ARTERLFIIAPENVVLYNFNKTLYYYLDSA--NVFCPN-EFSVTTFTQSTIKTIN
ETGIYATACTPVSSLTLIEHFATLKNNVPDHTLVLDVV-DQQIQFSILDIINYLIYNGYV
DLLAE*------------------------
>CpV
-MSSTDMI---TVFLLGIALLILI---VTTPANPLIMIGARLVD--STRVNVGAYIHVLE
-----RDGDRLFVVEPERALLFNTAGVLYYYFEGGASRRFCPAGEQAIVRIGTADIRLIN
ETGTYNITCTGTGSLGLYEHFKSDSVE-------WQMS-VYNDSNSIIDIINYLIRSGSA
QIT*--------------------------
>NeseNPV
MLFSIIALILILIITVFLCYYYTSQ------LNPYVYLKETVVKSHENSLFYGTQIEVYD
DNNV-SGISRLLLIKPTNIIIYNLHDTVYAYLQNSVGSTCSQQ-ESPVIAINRNNISDI-
ENGVFNIVCSTVSEYNLLNYFVGAS-E-PA--FKINPS-YDTELFTIIDVINYGLSTGVL
NFNP*-------------------------
>NeleNV
MLIAMLTLGVLLLLLITTGIYFAIE------FNPYERLRNTVANAHKNSLFYGTEIDVYD
DKNV-TGISRLLLIKPTNIIVYNRDNTVYAYLQNSVGSTCGKN-EYQVIAINRDNISDV-
SDGIFKIVCTTISDYNLLEYFIAE--T-PV--LTLMPT-YDTELFTIVDVINYCLSNGVL
NFN*--------------------------
>LdMNPV
-MFSKIWLTLIAAAAIVCLMVFLA---TLAFINPYRDNIDKLVRDHADTLQFGAYIDIYD
LTVPPDRAERLFLVRPENVVLYNTNGALFYYLESS--SALCPR-EFALVRFSKAEIEAVN
ESGAFSTACTNVNSLTVLEHFVALKNNEPDERVALSL---DEIDYSILDIINALIAGGLA
QVY*--------------------------
>CuniNPV
-MFEALPLVVLILCVLLIAFALGQTVQTVRGGGIVRHAADTLVQAFRKTFTYGIEVEVYD
LDAE-SSANRMFLVRPENTLIYNNAGNVYVYLTVARGVRCAPN-QDVVVQFNRDTIPNS-
IFGEFRQMCTSLRALDLIEFFRTQQPE-PR--LRFAVELDGTREYTVIDMVNFLHERGLI
EYGEGTDVRLRGRRKDSDQVHRWMTDLGK*
