# Supplementary material for: Endoparasitoid lifestyle promotes endogenization and domestication of dsDNA viruses
Source: eLife. 2023 Jun 6;12:e85993. doi: 10.7554/eLife.85993 (PMC10259472; doi:10.7554/eLife.85993)
Supplement: Figure 5—source data 1. [file elife-85993-fig5-data1.zip › Figure 1ΓÇôsource data 1/Cluster21.aa.aln]

>DiNV
MSSSIKTDRLTSNGR----LIPSECANLSRSIKMSSMIVLVLIVLALILLVAAIMCNYLY
KTDN-SSSSASEAKEKNKKQVVGILTITSTVLVFLATFSAIWQYSVSSKTAKSCLPM*--
---
>DmNV_mau
MSSAIKSDRLSSTGR----LLPSECANLSRSIKMSSMIVLILIVLALILLVAAIMCNYLY
KTTDTNASSASEAKEKNKKQVVGILTITSAVFVFLATFSAIWQYSVSSKTAKSCLPL*--
---
>DmNV_kal
----MNSNRNSTVGR----LIP-ECQDLSKSIKMSSLVVLVLIVLALILLVAAILCNYLY
KTDSTNSSSASEAKEKNKKKLVGALTITSAVLVFLSTFSAIWQYSVASKTVKACLSP*--
---
>OrNV
----MNTAKN--LGVNALNKITPECVNIGKSIKLSSAIVLIMVIIAVILLITAIVYNYVK
KTESSDADT-QKANEDKKKKVVGALTITGAVIAFLSGAAALWEFTVVSKAANRCIPSVVS
*--
>DmNV_tom
----MSSMKG--LGTSAINKITPECANIGKSVKVVSLVVLIMVIIATILLVAAIIYNYVK
KTANDDAEV-QAENEAKKKKVIGGLSITGAVVVFLSALAAIWEYSVLSKAVHRCIPVAN*
---
>DmNV_esp
----MSSVRGPQSGLASPLNRFTECANISKSIKVSAMIVLILIVLALILLVSAVLVNYLY
KINSSDTAS-QADKEKRKKAIVGGLTITSAVVAFLATFAAFWQMGVASKAVKACIA*---
---
>PmNV
----MQ---------TARTFIKPQCADIAKSLQMSAVIEIIFIAIVFTMLVVAATYNNVV
KPTD-------LADQAKKEKYINGLIITSAVFSCILLIIGVWHMYVSG-KAKKCIAVTTR
QA*
>HgNV
--MQRS---------TASALMKPVCADIAKSMQLSGIIGIVVTVIIFIMLIFAAAYNNMY
NPTD-------PDDIKKKDSYINSLIISSAIISIVCLATGIWHVYTSG-KVKKCIDGNLT
KT*
>DhNV
--MSLP---------SARSTFRTGCTEISKSMMISAIIEIVIITIIFIMLVFAAGYNNKA
DPTD-------AEEIAAKDKYISNLIVASAITSLILVLVGIWHIIAAN-NVKKCIITGSA
*--
>Venturia_canescens
--------------------ITPECSHLGKSIKISSTFVIVMIAIGMILMIAALIINSED
D----------GGRPEDKETKLNGVTITSAVVVGLASLAAIWQFSVAARTVRTCL-----
---
