# Supplementary material for: Endoparasitoid lifestyle promotes endogenization and domestication of dsDNA viruses
Source: eLife. 2023 Jun 6;12:e85993. doi: 10.7554/eLife.85993 (PMC10259472; doi:10.7554/eLife.85993)
Supplement: Figure 5—source data 1. [file elife-85993-fig5-data1.zip › Figure 1ΓÇôsource data 1/Cluster485.aa.aln]

>DiNV
-------MDKKMILSFMMLNAILQTMAASNAIPGGRPPLPR-------NRNNDNSESAES
LQDQVSGKIFKPLKTAAVEIGMFCRDVHCIAAECYKRVQHRKFAACMAQVRDYT-TIHYD
DSMIQDYVSTWFPDNKGLKAGQQMQVLLQNLDYNNTNADQNVAFKNNTHDDNDDDDVI--
-------------------------------------TDVSIVETTTISSSIQTN-ASVL
L------MPTKPLVA-------NNMLHNHT---DALYKFHYNDTLA-QNVQIEPLSFELN
MDIQNLNDSKINLLPNITNSLDQKIKHKTPQHLKR----KKNNA--TTST------SMAK
PTTPIMEPAENNEITIENLNSSATTVNVPIINSTTT---TTTPSTISTSTSTSTTESTVA
ASQITTTTTPSIISTSTS-----------TSTT-ESTVAASQI-----AATTQLHTTP--
-IQSTTTKLITSTKPP------PPSPPTTTTTTSTTST--TSTTTTIK--PNT-------
----------------------TTTTFTTSTTIK--------------PNTTTTTLATTT
TKTTRQPSNITEIT-TPIPATTLSETVTAIYNIIEPETM-KTTTT-------AATSTTEA
TT-GTAS------STTLHIEKNKISNSTTTTAA---TTTTTTTTTTKPTKNTHYTN----
--NSTSTMRPIITNATPS--NKPVDNNIQRT---------ASRQLIRQKPIRYRQQYESR
LT---------------------------TNTIE--------------EYTDSKIKN---
-KLQHQQQQQQQQSFLPS----MLSI----KNE-----------------------TLSP
NAIQQRPLPPPPLPPKT-------------------------------------------
EKILHNVTRQHQPQPLALSSPHKENEIQMASIFNVPK--------------------RTR
VRSQAT---STATLSSSQHKPLISESTSVLQNVTN---TN-ST-----TNNNMHKLSIDN
KYISQYPTKF-----NWNNSTQNN--NSMRKTHQTPKSNS---KSTTQI---------PL
--TR--SQPQPQESK-----------SPIMQ--------PS-SSNSQSDYRNNQNDITHR
LANARNSQHDHESEYMNPQTVVHETLNSVSIYYVLIFFYYAI*---
>DmNV_mau
-------MDRKMILALLLSNAILQTLAVTNALPGGLPPQPPLARHKQKHNNNDNSESAES
VQDRASGRTYNSLKIETAEIANLCNNINCAATECYSRVQHRKFATCMVKVRDLRNTLTYT
DEHIQQIINLWFENNSGLKANQQMQVV-QNLEYNNSLVEKIAASNEITHD-----NGV--
-------------------------------------TDVNIAETTIIPPNVHTTPKSML
L------LLETTSVA-------NNLLHNHH--NSTLVKSHYNGTLATQNVQIETLPSELN
VTIQNLNGSKIILPSKTDDSLDQKIRHKSKHSTRN----TTMST--FIPTITMMTTTTTM
PTISTIEPIEYSII---SSSSSSTVEQANISTTTTT---AATPTTTTTIAT---------
TSSKKTTKKPSIIKIKTT-----------QLPKTAKTTTTTAL-----PSTALVNTIPTT
TKKTTTTTILPSTTLA------STTPITTKITTTTTTT--RAPTSIAT--PAM-------
----------------------ITVPIAPKPQTS--------------PTTPSTTILKMT
TKTTKEPSSTTHMT-IPTPQTTLSQITTTRYNVSMPETT-PITID-------ATKS----
-----------------YVNRNKILTNNTTTTT---TTTTTTTTTIKPKI---FQS----
---AATTLRT----------------TTQKY---------SNDKKIRNATLNHIQQYEIS
VQ---------------------------SSQNDSHI-----------KFTTNNFTNIEK
TEQSRNAFHGQQKPLLPP----YSPL----KDEHSLQPSSPSPSPPPLPLKSLKKFSYNV
TQQIPSPSKPPPVPPKS-------------------------------------------
ENISHNVIKERP----LLQLPSKEMEIQVGSILSPPK--------------------TKL
FYSQRPKSSPLIELSHAQNKSLISESVYVPQNATATTITN-NN-----INNNLRKNSTDN
TYIPQYPKDF-----NRNPTKETN--HQTH-PNQIPQTKSTIRAYVPQIPLTSPQPQSPQ
--AQ--AQPQPTATK-----------FTVMQ--------PS-SSNSQYDHRSE-----SS
INTARNRQHDYNSEYMVPNIDKRQPLSPVSTYILIILLYNLLQY*-
>DmNV_kal
MRVYRPTMKRLCILVFIII-TLRHSFCLGNTLPNDLPNNHGIA-----------------
------SKDHTQMKEAVKAISQLCNNIHCVSTECFARIPYNRMSACMQKVLHENSKLAYA
DTDIEQVVNEFKEKHAKREPHHQVANAEKRSHV---KFERMPETIESQPRTNNNETSLLP
IITNSTKVSLLTKPSQSSHLPSQTTQSLEKTTHIQNPTSTTITTTTTIKTTTKTPPTSDL
V------TTPTTATT-------KNHTKTHKIKARKGVEFVVNDTPLVQNP----------
------TT-QIVI--------TPTKKHRSKSGKN-------------VESIDRSTSTLS-
--NPSSEPIKAKESLVE---------TIPVQNNAQTSKSLTLPTSVTSI-----------
-SNIKSDVTKTLINVKLTNLSSVNQNSKSQTSPNESTVSNSNIAKNESSSKPLIELIPKT
TLSN--KPLITSTTRK------PTKTFESQIITSTTATIPTSTKTTII--PKTSNIVSNS
LPIRLRSEKIATTVSKVELTKNSKVELKTPSNIE--------------PKTPSTVESKIS
KILLKTPSNIEPKIPSKVESKTFSNVEPKVPSKVEPRIS-NIIVK--------THSKVEP
KTFSNVE------PKVPSKVEPKISNII-----------VKTPSKVEPKISNIIVKTPSN
VLPPSTSVRPIIMASPIYDVPKPIGGVITKPNYPIYDVPKPNPSFVVKKPIIHTLPFQPI
SQKPPIAIKPKISNTDSEKSITILKSTTTANQRAAIVNVETSSTNPIKTSTNANVMNVIK
PTIHN----NKKSTVMTS------PL----KLENE-------------------ILKIQP
NKIITTTLKPTPTKPTNIITLKTTSTSEKPTETTTKLTLIKKINTNTVTATRPTTTPETT
TKIMETTVKPT-----IKTSIIDRKQFTMPTIIEQPTTSP--KPFNAITQNITKRPQMSS
WPQQKIKNDNQLELIDRQNTKL----------------SF-NT-----LQN-----PINT
NIIDKFEHIISQTSQQRNNKQDAN--DANTRNSTIPNRKRP-------LTITTPSSQTPK
PLISFSYLPFPPENVV-----QYLPEHPIEQKRQ----MPSKDRESHPERFVETKTNNLP
PRNIANRQHDIDPEYNYYITPKTQHRFDIARPTVVSIFPP*-----
>DmNV_esp
------------MLKFNIFISIFLSFYMTLQYANA----------------SDDSRYQQI
V-IDTANNVYVDLFHGANEIAANCTTSKCVEESCLSRVQHRKFKLCLFEVNKRK-NFNIT
REIIESLSQKYFPNNQGLKNGVVLSEV----NYNHQNIKVQLEIDTSTPTNLHAHTSLDH
KINNNNN--------NKSHGTSKN---------AVGSGGDNIAVTPVVNV---NDPTAVI
QEKSKNHTHETTKSDKNHSKSNTNLLESHNLKHNQPHSKKKNAKLSTENNEIDIAT----
-------D-KNIMSIKHTENVDLSKENKTKSNDKNGESHRKNIKAEQKAELDRKA-----
----ELERKKKEEV-HKKLEA-ERKEKAELDQKAEL------E-----------------
-RKKKEE-----LHKKLE---------------------AERKEKAELDRKAELERKKK-
--EEVHKKLEAERKKKEELHRKAEAERKEKADAHRKAETERKEKAEAYRKAETERKEKEE
LHRKAEAERKAEAHRKLEAERREKEELHKKAEAERREKEELHRKVEAERKAEAERKAEAH
RKLEAERREKEELH-RKAEAERKA--EAHRKADAERREKEELHRKAEAERKAEAHRKAEA
ERKAEAERKAEAHRKALELEVKKREDDDRKAAEERKAADLAAKKKLEEERKHH-QE----
----AEE-------------KKA-ADLAAKKKL--EEERKQQR--EHDRKVKHEKKLELD
RKNKE---QAEIDRRNKEKA-EI------ERKHKEQIEFERKQ----KEHAELERRNKEK
AELERR---NKEQAEIERKHKEQVEIERRNKEKAELERRNK--EQAEIERKHKEQVEIDR
RNKEKAEIE---RKHKEQVEIDRRNK--------EKAE-IERKHKEQVEIDRRN------
-KEKAEIERKHK-----EQVEIDRRNKEKAEIERKHKEQVEIDRRNKEKAEIERRNKEKA
E--IERKHKEQIEFERKQKEHAELE----RRNKEKAEIDRRNKEKAEIERRNKEKAEIER
KHKEQVE--I-----ERRNKEKAEIERRNKEKAEIERRNKE------KAEIERK----HK
EQAE--YERKQKENAEIERRNKELA-EKVELDRQYKEQLRQAAINRQNKEYAENDEKQQK
INT-TNNQN--SNNYDD------QSLVILENIYKINIHLKSTKFN*
