# Supplementary material for: Endoparasitoid lifestyle promotes endogenization and domestication of dsDNA viruses
Source: eLife. 2023 Jun 6;12:e85993. doi: 10.7554/eLife.85993 (PMC10259472; doi:10.7554/eLife.85993)
Supplement: Figure 5—source data 1. [file elife-85993-fig5-data1.zip › Figure 1ΓÇôsource data 1/Cluster303.aa.aln]

>DiNV
------------------------------------MNYI----VLVTSFILPVILLQKV
NWISKN--TSENDLYNLEEFDDDIIVAAAAAAAATDDDDDGNVINTDIKNDDDDDIYANT
AAAINHERVLLTNDVSNVDINIFNNDDDDDKGNIPSTTTTTTKNENHINIKNNKRGHTRD
NVNVDNNNRNINDDDNNNNNNNNDNTDDDDGSGDGDGGGSSSSSHDSNSNNDILLNM---
------S----DINLSQKYEGRRFKNIILDGGNAKAISYIGAFKAFADLGYFQND-QYTF
TQISGTSTSCLMGFIMGLDIHPQILETLVYNLNVVAKLINFNLKYLLDDQFQK-------
-------------------------NDKDSYEEISWFDNIKNSYNLLNKNNEFIKLWKYR
NSPGLSTERALLKLIYSHILKKSPHYKKFKKIETITFKNIYKITGHKLACFVTNLSKQSL
IELSYTKTPNENILNAIYASLTIPGIFKPLQ-NDDSDILIDGSYLNSFPISMVIDNDDDT
MMMMPITIKIKQK--LLV--SR*-------------------------------------
------------------------------------------------------------
------------------------------------------------------------
------------------------------------------------------------
-----------------
>DmNV_mau
------------------------------------MNYL----VLVTSFILPAILLQKA
TWIWNGGIRSESDLYNLDIVIDDG-----N----DDVNDDDGIISNPITIDV--------
-----------SADI-------SNATD--D-----------------VDIVP--------
----------LREGGNNNNNNEATT--------------IIDNDSCNNEHDDILLKL---
------P----AIDLTEKYDGQRFKNIVLDGGNAKAISYIGAFKAFADLGYFQND-QYTF
AQISGTSTSCLMGFIMALDIHPQILETLVYNLNVVSQVVNFNLKYLLDRLLQE-------
-------------------------NDQN-ANETSWFENIKHSYNLLNRNNDFIRLWKYQ
NSPGLSNERALLRLLYNHILKKSPHYKKLKTFETITFNNIYKLTGHKIACFVTNLSKKSL
IELSYNETPNENIFNAIYASLTIPGIFKPLQ-NDDSDILIDGAYLNNFPISIIDSRNTEH
MQLKTLGLSLNTESDLMP--INNN-D------DNDNVAATAT-TTTMTN----TITTTTA
AAA---------------------------------------------------------
--AAKNNNNNPIKNGKSVNTMKNEANSNLLKNNEKNCKHFVKKAKKLQNYTLNLKEIDTL
EYAQLLHKLLLAKSQHYQQQQQ---QQGNKHLKQNIIYLDSPIEALSYNISSSMISMAIN
RAYLNVIKFFK*-----
>OrNV
------------------------------------------------------------
------------------------------------------------------------
------------------------------------------------------------
-------------------------------------------------MKTIVA-----
--ICIYSTFA---IYVAASTPRKFNNLALEGGGTQAISYIGALLALKDTGYYKDD-GYTF
DQIGGSSTGCLVGLLVSLDIPPVKLEKLIYKLNIFKHTVNFDT-----GLFDE-------
MP--------------------------EKASTYTWITSILKTFNLISKTQTLLDLWLDS
DSPGLSTEDTLLRLLNEIILPLSPHRDLIENLKSITFLDLKHITNHELRCFSTQLNDMVI
YEFSVSRTPDEYVTKAVYASMTLPGIFKPLS-DGQGNTLIDGGFLYNFPITMNDRQSVVD
--HTTLGISLKAKPELRQSLTPK-------------------------------------
------------------------------------------------------------
-----------------------------------------QTALIIPDQKFKFKNLSTI
DYIGSIYSLIINREAMF--------YSQNTANENRIVYLESQINVIETNIDANCISLAIN
KAYLNTLTFIKDNARY*
>DmNV_tom
------------------------------------------------------------
------------------------------------------------------------
------------------------------------------------------------
-----------------------------------------------MRLSNIVL-----
--LLFIGKVW---AESANEPLPPFKNIAFEGGGSKALSYVGSLLALKEFNYYTSEGKYTF
DKIGGTSAGCFVGFLVALDIDPEKIEELIYKLDIFQSSINFDG-----SILDF-------
NNGQNPHSEYNQDEHLNENGIPIA---EEGLDDTSWYTIIMKTFGIINRAKEIVDLWLKH
NSPGLSNEKMFIDFMNKVILPLSRYRSQIKSIETLNFIDLEAKTNHNLHCFATQLNDRLL
YEFSSKQTPHEYVAKALYASMSLPGLFKPLV-DGCGKTLVDGGLLYNFPINMNDADGVVD
--DTTLGLSLGKKPTEYQHTEI--------------------------------------
------------------------------------------------------------
-----------------------------------------NDLAIISNQNFKFSKMSTI
DYFEAIYSIMIDQEALV--------YSSKSFNEHRVIYLESPIKTLDLNLKHSIKSLAIN
KAYLNTVKFLKEKHNM*
>DmNV_esp
------------------------------------MKSI-YLL-VILCFVISCL-----
-------------AYRDDDLQQNM----Y--NDENDDDDDEDISNSFNENDDADD-----
----------------------------IDDENIKYYYDNDESET---------------
-----------------------------------------------MSDDEIVYKNKKK
YTSGYNKNVN---TEPFKLSNRHYNHLVFEGGGSRAIAYIGALKALKSLQYYRN-GRYLF
EKIGGTSSGCFMSFIVALDIDPLKIEALIHRIDIFTKSLNFDI-----DLLNS-------
KV--------------------------TSDTTANWFKSLINSYKLIMRATKLVDLWQNN
ESPGLSSEEKFTQFIHEHILPLSPYARQFKKHKIITFYDIYKFSQHKLACFATRLTDRKL
VEFSVMRTPKENVFKAMYASMTIPGIFKPLD-DGYGNPLIDGSFINNFPITMNDSPTHFS
--NDTLGFSLMSRPKSKTVKSTNSNEQNSNMDDDDDIDENMILVDDMLNVKHDGIDSSTS
NSRKYRSNNLAGGGYTNKKLKTKNVNVNFNTDACHNDDCSGNDRVNTFDQSTDNHVSSEN
IRHIHDDDVDPDNYNDHVSTRNKRRKSNK--RHETKYDSSTTIQVHDPNISFKFKKLDTF
EYATMMHALLLSRNINE--------NLQNPENQARIIYLSSPLKTLDFNIETRQISDAIT
RAYIRTRDFLHAKQRY*
>DmNV_kal
MGNKIDIIVNKLKSEALRQMAYRQRTSVVFHKTSNMIASLITLTTIIVVFITPNLYAA--
--------IDETNCFNADDKVQNV----DRILNIKENHDDEDYSDYDDKPVYIDG-----
----------------------------AKEGVDDYYYEASITFE--STVHKNQHQHSQQ
QLHSK-------------------------------------NQQQQQQQPTIVVAQPPT
LLSEPVPTVNEPSNVKDDKLKKKFETLNLDGGGAKVISHIGALKALMDLGYYTND-RYSF
RQIVATSTSCLLGFLVSLDISPVKLETLVYDSETMTHLPDTKLLEFLRKISDVVISSSTT
KKSKNPTD---QQSSPSSESTPLSEPPTIEPNTSGWFSDLVKSYDIIAQTNRFVESWSDQ
NSPGLSNEVSLMQFIRNHLMIHSRHIQHFENIETITFADVTRITGHELTCYVTNLSKRSM
LELSYNRTPNENILGAVYASMTIPGIYKPTIYEATGDLLIDGSYLNSFPVDLLPKETTSP
--SSTISISLKNHESTILALAAKR-----------SIATPLFVVP---------------
------------------------------------------------------------
------SDRKPI---------------NV--KSE-------SNKTPWWSSRLTLSNMDTF
KYALLLHEFLLSINNDVRSIVDTPSVLETNLPEPRIIALNSPIGTLEYNMTATRISQAIN
NGYLNTMTHFNML*---
