# Supplementary material for: Endoparasitoid lifestyle promotes endogenization and domestication of dsDNA viruses
Source: eLife. 2023 Jun 6;12:e85993. doi: 10.7554/eLife.85993 (PMC10259472; doi:10.7554/eLife.85993)
Supplement: Figure 5—source data 1. [file elife-85993-fig5-data1.zip › Figure 1ΓÇôsource data 1/Cluster95.aa.aln]

>Leptopilina_heterotoma
------------------------------------------------------------
------------------------------------------------------------
-------------------------------SL-DYLITL------PP-----AIPSWSG
IQRILIIDLQMGYI--TREFCNYFPMEFYINYMDLT----------NASIYKTYWGVIKK
PVKFKMLSLYDKRRQ-YFSSLTHGLPWKDYDYSWKE--ERLIDT----------------
-----------LKKYPYDLIVTRGKQKRIYLTDFVQLKENKIAHFKHNFNNN---VFCSL
HNFVPHKNDM---------------EKIRHRCAKYHGQAMYEIIAQEI------------
-----------
>Leptopilina_clavipes
------------------------------------------------------------
------------------------------------------------------------
---------------------------------------------------------WSA
IRRILIIDLQMGFI--TREYCNYFPMEFYINYMDLS----------NAAIHRTYWGVIKK
PVQFKMLSLYDKRRQ-YFSSLTHGLPWKDYDYFWKE--EKLIDT----------------
-----------LKKYPYDLIVTRGKQKRIYLTDFVQLKENRIAYFKHNFNNN---IFCSL
HNFVPQKNDM---------------DKIRRRCAKYHGQ----------------------
-----------
>Leptopilina_boulardi
------------------------------------------------------------
------------------------------------------------------------
-------------------------------------------------------HSWSG
IRNILIIDLQMGYI--TREYCSYFPMEFYLGFMDLS----------NAANYKAYWGVIKK
PVKFKMLSQYDKRRQ-YISSLTHGLPWKDYNYFWEE--ERLIAT----------------
-----------LKNFPYDLIVTRGKQKSIYLTDFVQLNENKIAYFKHNFNNS---VFCNL
HNFVPHKNDM---------------DKFQRRCAKYHGQVMYELIAQKII------S----
-----------
>LbFV
------------------------------------------------------------
------------------------------------------------------------
------------------------------------------------------------
------MDMQFGYF--TRNPSTKYPATLYPREVSCALYEDDNENTSLIPKSRHYHYTIQP
PINYKKLTNVDRYKN-FRLSLIHGIPWSYSVRDITE--TKLYNV----------------
-----------LSNFKYDLILVNGEQKKQYLVNILSIPEHLVMDLKISFRGISS-YCCEN
HTFIPPKKKCK--------------LRSTKICSKTRLNFIIQKLNSNNKNI----GFYE*
-----------
>DFV
MHR----SQTAWADLVAMEGGADNDDNLDQVKQEKDDNDDNLDQVK---Q-EKDDNDDVL
ELYDQDDGFMDCDNDDTDNFEQD-------------SEPLQTTSSSSSTTSSSS------
--QPPPPPPHVEE---------DDGVNANISNL-SSLLNY------SP-----IDNDWKN
LKKIVIVDIQFGIYNIRRRPTKLFPMEYFIANIMLHT-------NQKSAKVQTYSGMVNV
PVRFTELSHENIYIQ-RVIAKNVGLPWKKYISGKTE--AHLKRLINSVIYNKSSLSPQFT
NDLRQLEGYGDNGTCPSTMVIVRGPQKYEYLTTMCNVNANDIYVYQLPFRSI---RHCPL
HVYSPNYNKPHQSYQYYYSEQQPQQFRIKKRCAKGNGQFILNNILGTCS-I----SC---
-----------
>PcFV
MAAATTKTPAAASSIMDID------NDVLELDYDYDDTDDNTVVTSSLHPSQPQPPALPF
KPPAIRRSWADQIEDDDDDDENAA-EVDDDCS-NAANRPFKMTRKDSIGEGSSS---SFD
TQQQLQPPVYTQF--YYKSPEQPLATP-------PAFLPIPTKRNALMSLDNILSTPIRN
IAKTVIFDAQFNVSQHR-----TYPREICVKQLMDP--------------GVYFHTTVKP
IVPFNSLSDVDKYQN-AKLFSYHGLYWGLDKYASELKLNCCNNLMRML------------
-------------LQDDVQIIVRGKQKTDYLLNIINIDPKNIIQYCIPIDKYNYKNTCRY
HNLS------------------------TNICSMHNCNLIYNQIKKFM------------
-----------
>PoFV
--------------MSNIE--------------------------------KLDEEDFYL
ELMEQDDSWYNDEQDDDENVEKKTNDYNDDEGYAEDMTDINNTTTTTTTTTTIQKESLIE
QQQQRREEKNVESSMVATTNSTTTAVTAATAPLQPTLLLYTQKEIIRPCVKEYIDRNITV
PVKYIAIDFQFGICDGN-----LHPLEFCAKSINYTPN------YMTEYTRAILAYTVVV
PKPFMELSLPDRRKNAFNLKLIHGLEWRTNKYSITE--NEVVNIIRQLLFDTTTL-----
--------------HNNVMLVCRGKQKYNYLRNVVGISADKILHLNVPFDKYTA-QPCYL
HKNKKQQSTDL------------IKNKFNYRCSFANVNYMTYILRTYLNYIMNQNVCVKN
NNKDNKMYTNE
