# Supplementary material for: Endoparasitoid lifestyle promotes endogenization and domestication of dsDNA viruses
Source: eLife. 2023 Jun 6;12:e85993. doi: 10.7554/eLife.85993 (PMC10259472; doi:10.7554/eLife.85993)
Supplement: Figure 5—source data 1. [file elife-85993-fig5-data1.zip › Figure 1ΓÇôsource data 1/Cluster540.aa.aln]

>AcMNPV
MLACKFSQYQAFIMDGVKLLGTCALIILLS----TTSTVVGRDRITFTPIEDSAGLMFER
MYGLRHHTDDRFVFVKKFNFVSVLQELNNIKSKI-ELYEAQV------STCTNVRQIKQN
RSSIIKARIENQLQ----FLTQ----LNKNLITYSVESSILSNDVLDNIDLEYD------
---DSGEFDVYDEYEQPSHWSNMTVSDAQALLRNPPKDRVMFLD--TVT-TSDVSSKYEE
YINCIVSNRTVENECMFLANMMNVLNDKLDDAAALAKMLERIVKQTR------------K
NKLNISNTVIDDDTLLTEMKKLTQTLYNQNRVWVVDFNKDMNSYFD-LSQAYKLHLYVDL
NTVIMFITMPLLKSTAVSFNLYRVMTVPFCRGK-MCLLIISGNEYFGITDSK--------
NYYVPVSDNFRQDCQEFTGYNEFLCPETEPIATMNSKVCEIEMFMGRY--SDDVDNMCDI
RVANYNPKKAYVNTLID-YRKWLYIFPNTTVSVHYYCHDALVEVDT-KVSPGVGVMFS-T
MAQTCSIRITYDVTITV------------DSRFYVSHSTTYWPKKKFNFNNYIDQML---
----LEKATTSFIPTVDNFTRPVLLQLPHKFHIKDYTSTPHHFFHQSKIYTNSAAPDEDS
QDDS--------------NTTVVIIAIVAAMILFCGLLLFLFCCIKK-----RCHQSNNV
VVQYKNNNEFVTICNNLEDNRAYINLPNEYDSDDMPKPLYPLLGFNDDLLKDDKPVLYPM
IIERIK*
>LdMNPV
-------------------MSPLALIVLLAWH---ATAFKSTDTIEVIPLPHTSGFYYQP
INRMQF-VEDVWHFIIEVDHGVIFQELDELYRDTLHLLNHTRSSKFVSANCTTNA-----
---IIESEINTYILKRILYLVQQHNTI-DDKIKANAE------GDAPDSRWELNTKDPLA
PRRKRGVLNFVGTVD-KFLFGVMDSNDARELHDLAKTSNALNEQIKEVTDELVNIAKFEE
HKQCLE--RQRDDLCGYATAKMALITEQLTQLDLLYTNLDRAVD--D------------A
LDNRINSLIMTPQRLYEEMTNVTVHV-PTKLTWPVPLKKTNMHDLINDKIVKTHVFKLER
RKLIFILEVPLIDD--QNYDVYQVIPIPLCGGDGKCAVIVPDSKYLGVSTNK--------
RNYVRLEDDAPKACKMT-SKNLLCFKPKVVHVSSEATLCDIKILLHYENSYENVQRDCDV
RVGKFDPEIF--HLISD-YNNWLYVLQRDTE-LTMDCADASSASNVIRIAAGTGIIRGRN
VTRSCNLMTKSKQLALH---------QLKNSLFSVSAVP---LSTSFNLSAALGDLDRLE
IESMKNNADLDHKHLQGA--TQRLIDLRKRMN-------NN------SVFHGAELEGEAS
DGWFCWLVG--WLNIKCATAEAVVACVVLFLVALLLFRIYRFCCPGTCSAMFSCCRFDAL
SSVPRRRNKTKSSVIRVNSQLQYLDGGGGGE---KSHEETPMVMFNNRAR--DPNVVFKN
I*-----
>CpV
-------------------MTPQNTINVIIISLIVLSTADDANNYVHIQPIHQTGFHYEF
QNNLGF-VVNTWSFILNVQYAKLKDRLVNLQNVTGELH-SAFSGRL--MNCSADY-----
-----KQEVDYLLYEKTATLLETHTSI-EFLLLH---------KRLPN------LRHRHK
RGLFGGAFNFMGRFY-KYTMGVMDDRDAALLYEVAEHTNNTEFRVKTLTNETINIIKYLN
SVHSE---LDAAVNCHALDRQIEYIKDSVADIESTYNKIIGGIQ-MA------------L
YSTRLSSLIMNPRILLDEMSTVDSNAWDKESEWVVQPTFEQMHTIM--RIAQCSVFINPR
DELMFVIQVPRVDK--SKYLLYKPVPLPQCDVGGVCKFLTPQSQYIGFEVRNTDRVHTES
KHYVRLDDT--STCTPL-DNITLCYGSMTTRKVMYSPSCDVRLFRGL------SHDRCEV
HATRFHSEIF--YSLNN-VNRWLYMVNEKPVQAQLNCGSGWYDQKV--TLNGTGILTL--
-LKYCKMRTSRSILISKHV------PNYEEDTFTVV---------DFNFSQFVLDEHALG
T---KVVKSLDFDSLNDI--TRNLKRLMTHEE-------AD------SILSTLEADDNSN
ADWYNNLFGNWWWEVKFIG---YTICIL--ILVMFVLYTKRVCCGDGCGGSSRVV-----
LPIYRRDKRVR*------------------------------------------------
-------
>CuniNPV
-------------------MGACCA--AVVLSLLVASSW---GQMTISELDPDSGLFFSH
VTTAQV-VAQYWRVHVTFNATRLSDNAN-MYLDLAE----KFS-----ARCDSTTKRLGK
RNGDYEDEIDMCTR----AVAEQRDRSNRIKLAK---------ETLDRMSIRPRARRSFG
GKMNGGWLSVGGSLL-NEVFGVADQKTVHELMREQEATRNGMARMMGNYSTLYMRTSLVQ
RKMLRE-IRQRF----LAIDNRERIQMRLDNLRDTYQNLINIGNDLVTEYTMINVAITAA
RAGHVDQNIIDVGALDDIVKDVMVQILGKSMV-LMAGTYDHL------YRVAPFDVEFER
NHVIFTLSIPLVEP--DKYEWYDIVPIPTKNGTTVD------TRYGAIFSN------MDN
TRYYLLESGNKPTCKQA-QYMVCEVPSTRYTTHSNAGSCEINMLVHR------FSKVCTV
KPFNYITQLQV-KRIGELGRSYLYIAQEEVS-ITARCT----NRTMIRQLTGVGIVTA--
-DSGCSMRAPGFDVDGEIVQDEANIAEYRVNSLIMSVQP------NVKLMTSVANSSAK-
--PILETVEHEFDSIDNDYERQRVLDLIN----------MH------GPITPIEAVRHT-
---------HWAWTTFLV----------LSVLTLVGIPLYKFIHTRR-----RV---KRI
VEVYPASGEIL*------------------------------------------------
-------
