# Supplementary material for: Endoparasitoid lifestyle promotes endogenization and domestication of dsDNA viruses
Source: eLife. 2023 Jun 6;12:e85993. doi: 10.7554/eLife.85993 (PMC10259472; doi:10.7554/eLife.85993)
Supplement: Figure 5—source data 1. [file elife-85993-fig5-data1.zip › Figure 1ΓÇôsource data 1/Cluster211.aa.aln]

>CpV
MTGVVKVKSAVLDVLRIVGNKVIDETLVIVVASKLAKHTEQMNHRWTVLRNTWSLTKRHI
LFV-----------RDYSDLKLL-------QH-----------------DVVSSVEFIVF
LGEPT---RS-IVRY-----VY----------------------KL--------------
--------------D-YLIC--------KDEMQDFRQHFKTKYKFSYIGHIFAI---PDK
QPTY---NMLTEWLVCNIFALQTISTISTNYF-----EPPHVVVFDMDSTLITDEEEVRI
RDPAIYAALDELKT-YNCVLCLWSYGDREHVVESLNKVGLG----NY-FKIILSGGRRVG
EYKLDEEED-------RRYNVLYDSTPFYL-----------NMTHVKNIPKSPRVVLWYL
IN-HNIVFFK--SITLVDDLFD-NNI-YYDNFVNLNTC---PVP------VNDWDKWHSR
ILRYIVQY---------------DNMFNRC*-----------------------------
------------------------------------------------------------
-----------------
>AcMNPV
-------------------------------------MASSLQSKWICLRLNDAIIKRHV
LVL-----------SEYADLKYL-------GF-----------------EKYKFFEYVIF
QFCND---PQ-LCKIIENNYNY----------------------CM--------------
--------------QIFKAP--------ADDMRDIRHNIKRAFKTPVLGHMCVL---SNK
PPMY---SFLKEWFLLPHYKVVSLKS-ESLTW-----GFPHVVVFDLDSTLITEEEQVEI
RDPFVYDSLQELHE-MGCVLVLWSYGSRDHVAHSMRDVDLE----GY-FDIIISEGSTVQ
EERSDLVQNSHNAIVDYNLKKRFIENKFVF--------DIHNHRSDNNIPKSPKIVIKYL
SD-KNVNFFK--SITLVDDLPT-NNY-AYDFYVKVKRC---PTP------VQDWEHYHNE
IIQNIMDY---------------EQYFIK*------------------------------
------------------------------------------------------------
-----------------
>CcBV
----------------------------------------MNCLLYLYHDD-KLRTEYSP
NQYKKIISKRND---IIWALCRTY-----FEHVFKYD--KTNRK----------------
----------------TITITEPVSSSTKNKTSKFSEKKLMHQITLVLFCGNSQQMSDE-
----------------Y-LD--------IQDLHHYTHYMKHK--ES-LS----Y---EVL
NDRLRSLSETY-------------ES--------SGLTRASVVVLDLDDTLIDDSIRSRS
RQ--LIDQLNEFKR-IFNYVVLWSHGTSEHVRDSLRTVKIPE---NF-FDVTITRPTL--
--------------------------------------------QSCGSNKGIGIVMAEL
YTRYQVRELT--FSCIVDDLPS-NFTDDYMLYVNVPGKSKV----------EDLTQFYTW
ALKEITK---------------IKDYCESHDGNSYIS-------------TLNW*-----
------------------------------------------------------------
-----------------
>Cotesia_vestalis_BV
--------------------------------------------------D-KLRSEYSP
NQYKKIISKRND---IIWALCRTY-----FEHVFKYD--KTNRK----------------
----------------TITITEPVASSTNNKTSKFSEKKLMHQVTLVLFCGNSQQMSDE-
----------------Y-LD--------IQDMHHYTHYMKYK--ES-LS----F---EVL
NDRLKSLSVTY-------------ES--------SGLTRASVVVLDLDDTLIDDSIRPRS
RR--LIDQLNEFKR-IFNYVVLWSHGTSEHVRDSLRTVKIPE---NF-FDVTITRPTL--
--------------------------------------------QSCGSNKGIGIVMAEL
YMRYQVRELT--FSCIVDDLPS-NFTDDYMLYVNVPGKSKV----------EDLTEFYTW
ALKEITQ---------------IKDYCESHDGISYIS-------------VLN-------
------------------------------------------------------------
-----------------
>HzNV-2
------------------------------------------------------------
-----------------MSFCRIV-----DSNY---------------------------
--------------------------KKRNRLIHFNLASVFQN--LVINDKVCQGKWDE-
----TGARSIGYSVLVYFEN--------VDYLIQQNLYVDYV--NG-EE----FPTSEAL
ISHIIKLYRTF-------------KQ--------SIERHESVVVWDLDETLINDDGTLTS
ED--LIHYLLQFKK-HFKRMVVWSHGDPGHVIGHLKRLRL-Y---SL-FDIVITRSYH--
--------------------------------------------TSYGFNKGIGFVLKQL
NRKFKTTMIT--YSCLVDDKPS-NYIGDYTFYLRLNPKERD------------HSRAFKT
ALSLLPD--------------RIDLYFNHGS--KMFG-------------NLKYL*----
------------------------------------------------------------
-----------------
>HzNV-1
------------------------------------------------------------
-----------------MSFCRIV-----DSNY---------------------------
--------------------------KKRNRLIHFNLASVFQN--LVINDKVCQGKWDE-
----TGARSIGYSVLVYFEN--------VDYLIQQNLYVDYV--NG-EE----FPTSEAL
ISHIIKLYRTF-------------KQ--------SIERHESVVVWDLDETLINDDGTLTS
ED--LIHYLLQFKK-HFKRMVVWSHGDPGHVIGHLKRLRL-Y---SL-FDIVITRSYH--
--------------------------------------------TSYGFNKGIGFVLKQL
NRKFKTTMIT--YSCLVDDKPS-NYIGDYTFYLRLNPKERD------------HSRAFKT
ALSLLPD--------------RIDLYFNHGS--KMFG-------------NLKYL*----
------------------------------------------------------------
-----------------
>DiNV
-----------------------------------------------MSDPSKPDLIVHP
KYF-KSILNLNL--TEYYNVVSLADLKIIL-DIRPI--LITDKN--SMILTD-------V
Q---LE---P-YFNYYTDN---KP------------------------------NLKTP-
-----YTSSKPENTSFYYKR-HIPIYRFNRNGPRYIIWPNDE--VLTICGTFVN-RIMDS
-DLYLACEHAKKWAFT-ITKT------------------KSIIVFDLDDTLINNDTGRPF
KC--SHKLLKYARD-AYDLVVLYSHGSNLHVDDKVQYFITGNN--AITFDLILSNNCI--
--------------------------------------------D-KKSTK----NLLSL
YNYFPQTRFQ--KPTLVDDSLY-NWSPEYEKFIVPSVKETL----------RHALKYIS*
------------------------------------------------------------
------------------------------------------------------------
-----------------
>DmNV_mau
-----------------------------------------------MFDPTKPDLIAHP
KYY-KSILNFNL--TEHYNVISLADLKIIL-DVQPV--LITDKN--SMLLTD-------V
Q---LE---P-YFNYYTDN---KP------------------------------NLKTP-
-----YTSSKPENTSFYYKR-HIPIYRFDRNGPRYIIWPMDE--ILTICGTFVN-RIMDS
-DLYAACEHAKKWAFI-ITKT------------------KSIIVFDLDDTLINNNTRRPF
KC--SHKLLQYARH-AYDLVVLYSHGSNLHVDDKVQYFITGEN--AITFDLILSNNCI--
--------------------------------------------D-KKSTK----NLLSL
YNYFPQTRFQ--KPTLVDDSLY-NWSPEYEKFIVPSVKETL----------HHALNYIS*
------------------------------------------------------------
------------------------------------------------------------
-----------------
>Microplitis_demolitor
--------------------------------------------------------KYET
SQYKNIISARND---TIWRLCRTY-----FEHVFKYD--RTSKK----------------
----------------AITIMEPISSSNNKMPSQFTELKLMHQITLILFCGNCKQMSDD-
----------------Y-LE--------EQDLHHYTHYIKYK--DG-ES----F---EIL
NDRLKNLSSTY-------------ES--------YGLTRASVIVLDLDDTLIDDSINPRS
RR--LINQLNQFKR-IFNFVVLWSHGTTNHVRDSLNALKISK---KF-FDLIITRPTL--
--------------------------------------------QVCGSNKGIGVVLGEL
YRQFQVREIT--FSCIVDDLKS-NFTDDYMLFVHVPKKSDT----------EDLSDFYDW
ILKEIPQ---------------IKNYCETND-----------------------------
------------------------------------------------------------
-----------------
>DmNV_kal
-----------------------------------------------MYNPSKPDLVVHP
KYW-KSITHYNL--GDYFNVYTLSDLNIIF-DIEPI--LVTDLN--SRVLRN-------V
Q---LA---P-YFKYRTIR---D---------------------------------CIH-
-----LASSKPEYTSFYFER-QIPIYRLDKNGPRYVIWPIDE--PLTICGTFVN-RIQDD
-DLYEACERSKSWSTI-ISKT------------------KSIIVFDLDDTLINNNTGKAF
KY--SHRLLNYAKR-AYDLVVLYSHGSSLHVDDNIQQFMTGPN--GITFDLVLSNNTM--
--------------------------------------------D-RRSTK----NLLSL
YNYFPNTRFY--KATLVDDSLY-NWTPEYEKFIVPSVKYTL----------KHAMKYIC*
------------------------------------------------------------
------------------------------------------------------------
-----------------
>NeleNV
------------------------------------------MDSWLCLINENAKEKYNV
LYM-----------TTFTQLNNT------YSS-----------------DVSHYIKYIVV
KILAETKINV-FVNRLXRNLSL----------------------KNVI------------
--------------YEKFTT--------KDDMREIRKYMRKTFELQECGPAFVL---DDD
NSIV-HIQSLSEWGKYKISDVSSIQE-IGLYS-----PIKHVIVLDLDNTLITDNMPAEL
RCHAVIDSLHKLAE--NHILVLWSYGNAEHVQKSLKEINLPT---SL-FTSIICGGRSAN
YENNNAEKR-----------------SFL---------VENIVRDMSNLPKSVTVVTQYL
NS-ECLYYFK--SFTLVDDKKS-NQI-NYDFFIQCKKA---KKP------IHDWCVYHDI
IMRNLDAY---------------DMSIEI*------------------------------
------------------------------------------------------------
-----------------
>NeseNPV
------------------------------------------MEAWLCIDNKNSQYDDNV
LFI-----------TSESPLAKS------HSF-----------------YVKNYIKYIVV
KLYSHIPEQG-IINYLCETWNL----------------------TEIV------------
--------------YIKFET--------SDDMRSIRKFLNNELLSTKLGPAFVL---RED
LSLT-NVKALLEWGKYDLSNVSLITE-YGLYS-----TVRHVIVFDLDNTLITDSIPAEL
RCHYVPHSLAKLHE--DHILVLWSYGNVEHVRKSLIEINLPQ---NI-FTCIICGGRSAK
TDNIDETKR-----------------IFV---------VENNIRDVANLPKSVTVVTQYL
NA-ESIYYFK--SFTLIDDKKS-NQI-NYDYFIQCKRA---KKP------MNDWRMYHEV
IVKNIQHF---------------DSIMD*-------------------------------
------------------------------------------------------------
-----------------
>DmNV_esp
-----------------------------------------------MYDPRKPDLIVHP
MFY-KTIERYDL--NTYYNLIPIENLTYNF-NIKPI--LITDKT--SRELRN-------V
L---LK---P-FFKYPINS---MRSHGTKFMPTN--TTSLTSMNTHLEMANHCESPVMS-
-----YASAKPENTSFYFER-QIPIYTIEENGPRYVIWTKND--PLTICGTFVN-RIDIE
-DIYQAYQRAKLWAHE-INYT------------------KSIIVFDLDDTLINNDTGRPF
KC--ANHLLKYARN-AYDLMVLYSHGSSLHVDQHLQLFN-HAN--GVKFDLVLSNNMI--
--------------------------------------------D-KRSTK----NLLSL
YNHFPNTRFK--NATLVDDSLY-NWSPEYNKFIVPSVKVTL----------KHALPFIC*
------------------------------------------------------------
------------------------------------------------------------
-----------------
>OrNV
-----------------------------------MNLAEFDCTLYIMCESLKPDLVIHP
RYA-KSVSNFGL--EFYFNILNLHDLESNIENINPI--LVSDDD--VLILDD-------V
Y---LS---P-VFKDSLVK-----------------------------------------
-----RSGIKPYYTSLYFEN-EIPIYKIPFRAPRYVIWNTTD--NLTICATYVD-RVDKY
-SLYDACCRAKEWSYS-ITRS------------------ESIIVFDLDETLIDRD-SKKL
KG--SDTALTCARS-VYDRVVLYSHGSSLHVDDNVTKFD------KSAFDLVLSNNT---
--------------------------------------------HDNTSNK----NLLYL
YNYFPNTIFT--KATLVDDSLY-NWTPEYDKIIVPFKLSHV----------NNIIPLLE*
------------------------------------------------------------
------------------------------------------------------------
-----------------
>DmNV_tom
-----------------------------------------------MSEICKPDLVIHP
KYV-KSLLRFDL--DSYFNILYLEEVMHSFELIDPF--LVTDYG--VSRLEK-------V
K---LY---Q-TFKDSLEK-----------------------------------------
-----KSGIKPQYTSYSFDCEDQPIYSISFRAPRYVIWNETD--DLTICATCVD-RVDKY
-SLFAAYERAKAWSYS-ITNS------------------ESVIVFDLDETLISRE-CKKL
EC--ADQLLDCCRS-VYDKIVLYSHGSNLHVDDNVTQFK------SNAFDLVLSNNSS--
--------------------------------------------QDKPCNK----NLLSL
YNYFPNTIFT--KATLVDDSLY-NWTPEYSELIVPFQLSSV----------EHIIPLIK*
------------------------------------------------------------
------------------------------------------------------------
-----------------
>PoFV
------------------------------------------------------------
------------------------------------------------------------
-MD-----------------L----------------------NSDAEE-------IDDE
NT--NDDTTATADK---------------------KSLIK------------------KK
KKYV----------NLN------------------ARKKKAIIILDLDETLIDDNGNP-F
PK--MNDFVLSLFD-K-YYVILWTAGSDLHMKKFLTNN--KAL--EKNFIFKISGL----
----------------------------------------------YKNTKDAHFIKSHL
NN-ANIQIEKNIPIILIDDNSIYFKNNNYDIIIDIKLFYRSEYKNAEDIMYVRYDLVQTC
IQNKIKKWQ----------NKKKKSHIKKHSTIIL-------------------------
------------------------------------------------------------
-----------------
>Platygaster_orseoliae
------------------------------------------------------------
------------------------------------------------------------
------------------------------------------------------------
------------------------------------------------------------
--YT----------KLN------------------ARKKKAIIILDLDETLIDDDGNP-F
PK--MNDFVRSLFD-K-YYVILWTAGNDLHMKKFLTNN--KSL--EKNFIFKISGL----
----------------------------------------------YKNTKDAHFIKSHL
NN-ANIQIEKNIPIILIDDNSIYFKNNNYDIIIDIKLFYRSEYKNDEDIMYVRYDLV---
------------------------------------------------------------
------------------------------------------------------------
-----------------
>CiBV
--------------------------------------------VYFYEDQ-VLQCKYDI
NEYNGLLCKRNS---DIENLCRLF-----FENIHCFYYFQAKRK----------------
----------------SNN-ANKDSLKNKRSMTNFNLIKFMHQITLVLYCGNCEEMATD-
----------------Y-HD--------ARQLNHFTHYLRYT--DV-DN----L---DNL
KKIFENLQSSY-------------EI--------NGLNRGSLIVFDLDNTLIDNSSRPLS
KN--LEFQLSVFRK-LFDYVVLWSHGTSTHVSNALNSIKLPY---QF-FHVIITRADW--
--------------------------------------------QSCGGNKGLGFVLNIL
YNKYKVREIT--FSCIVDDTEA-NFTNDYMVFIHVPSNQSY----------NDLTKFYQF
ILERLRN---------------IKFRFEVSSKTPLTM-------------QINFNSQ*--
------------------------------------------------------------
-----------------
>LdMNPV
----------------------------------------MPLPLWVVLRRNRPLVRRHL
LAV-----------ADYQHLRTV-------LY-----------------RHLDMYEYVVL
AFDQT------IVKLIDT-REY----------------------AF--------------
--------------RVM-RC--------EDRMSELRQHIREAFDTPALGHTYVI---NEL
VPTY---AFLKEWYVQGYLEAYQTRV-QSFAW-----EAPHVIVFDLDSTLITEERDVRL
RDDDIPDSLLELKR-MGCVLVLWSYGNREHVTHSLARTDLA----DY-FDITLCEGSSGR
SDASLER----RVVVDARADLIFVKKPFFSDDATPRATDEGGDDVAKNLPKSPRVVLYYL
RK-FGVNFFK--TITLVDDLAS-NDY-SYDRFVHVKRC---PEP------RRDWSGYHDV
LINNIEEH---------------ERRFDSGRRRQ----------------*---------
------------------------------------------------------------
-----------------
>Fopius_arisanus
----------------------------------------------VMISVDKPDLVVHP
KFF-NHISQYNL--TRYFNVLELNDLIIET-DIEPL--IITDDA--CQ-FTS-------L
T---LD---P-FYSKSLNQ-----------------------------------------
-----QSGIDPSSTSYWFDE-PQPIYTIRQNSPRYVIWPKNE--NLTICGTHVE-RIQFH
-ELYDTVRRAKEWSFP-ITEE------------------KSIIVFNLHSTLIDDE-NKKL
DY--ADNVLEYAAN-TYDFVVLWSHRSPLDVDDNIKKFTVGKKTGEQLFDLILKHNSH--
--------------------------------------------SYIAANK----NLLYL
YNFFPNCRFT--RATLVDDSAF-NWTPEYNKFIMPKCK-TL----------IHALPFIS-
------------------------------------------------------------
------------------------------------------------------------
-----------------
>HgNV
----------------------------------------MDKSLFINNIQ---------
-EI-TNPIKYLELFHKLLNICKNY-----FTHIYI------------------------V
GS---------NFKLFQTVTNNRTEDPPG----IYNIHHI--------------------
-----YNNIKNYSLLLTLKNND--Q---EDNMSVYNVHVDYM--SLLLDDTVDYQNFETM
LKFRINIFFKN-------------KN--------PFEYRKSVAILDLDDTLINKDGEIII
KD--LHKYLETIRS-LFNIVILWSHGCQSHVNYTFSNTMKPY---KNYFTDKLARKST--
---------------------------------------------FQLHNKGIGAILKHL
NLTYNVHELD--KTLLIDDQQL-NYNKDYDYFIHVPKYSEY------------FSNRMWT
LLD-------------EVNKDMIKNN----TI*---------------------------
------------------------------------------------------------
-----------------
>PmNV
----------------------------------------MKNGVFINCKY---------
-AE-VI---PNDVMVRFISICYNK-----FTHVYV------------------------V
SGCDYK---Q-VFKLGHIRPYNSDDDAPG----LYFIKEI--------------------
-----NNNIRYYSILLNVND----F---KCQTQNYNIHVDFK--YISIDKNFNEESFIND
VDFYINSFYGK-------------KK--------KL-TKKSIVVIDLDDTIINRDGDIII
EN--FKEYFNIIKR-TFDLVVLWSHGCQRHVNHILENALSAY---RYEFDMIIVRNSA--
---------------------------------------------LQVSNKGIGFMLKQA
NVRFNVEEFT--QSLLIDDQSC-NYLYDYDYFIHVPKGLSY----------NRYNKQMWK
MLY-------------ALQDCVTERL----NI*---------------------------
------------------------------------------------------------
-----------------
>LbFV
------------------------------------------------------------
------------------------------------------------------------
------------------------------------------MDSDYNDDSSCYEDDDDD
DD--DCNNINNKKT---------------------YSLIKNR---------K-I-K--KN
IDYF----------SSNCNN---------------NKPMNAIIILDLDETLINKCYMP-F
QN--VQIFLKNLST-I-GPIILWTAGNNIHAQRSICTL--KNF----KFNGVISSL----
----------------------------------------------YKKTKSVSVIKKFF
P----NFINSSIPLILIDDNEDNLQNSGYDICINVKKYYEY--SN-YNIKNVNYNILFKE
LNIKINKWK----------YCDKKHFISKEKININLS-------------ETAINSDNEE
*-----------------------------------------------------------
-----------------
>DFV
------------------------------------------------------------
-----------------------------------------------------MSN---L
NVE-----------------I----------SSD--------VEDDERDLIPCWGRPRIY
FN--NYDKIIPSSK---------------------RKKLNNA---------K-E-E---R
NPFY----------NPNTNGN-----------FSSLNIPMAVFVVDLDETLIDDRYKP-F
PN--SDQFLINLHK-R-GPLILWTAGNKEHVLRYQKSI--YIW----PFARVLTKL----
----------------------------------------------YKCTKSVSQIKQYC
P----AFITSNVPIILIDDNVNNLKTSGYDITINCQKFYFT--HAETSKYSINYTKMLEV
IDKEIHDWQ----------HRRQQIQ--SSSIARNND-------------IVEVSSDNE-
------------------------------------------------------------
-----------------
>GbNV
--------------------------------------------------MSIPKIVLHT
DFI-SIFNSINF--VSSFPIISTDDLKKNYNKC--V--YV----------SD-------G
I---SH---P-NFCQRSNA---------ILLPSE-------------------YDRNRF-
-----GDGEQPQDTSYVLTK-NTKFYNIKDTVPRYVIWPKYK--ILTVNCTILH-RIENE
LEFLNALKKAETWCRN-ISEETSLTVN-------DDDDLKSVIVYDLDETLFTSR-DELI
PG--SLKNLQISRN-LFDIVILWSHGSSEHVERLLDILNKELK--NFKFDLILKNEN---
----------------------------------------------GHSPK----NLLSL
YRYFPNVRFHPQKCYLIDDSLE-NYTPEYSNVIVPVNLKST----------NDIFPTLVY
LMKER*------------------------------------------------------
------------------------------------------------------------
-----------------
>DhNV
----------------------------------------MIKSAFFVSFGKVLKKK---
-QL-KIIIKELLKLAEYIYIIKNE-----QLDLLI------------------------T
QVCEFE---K-IPCLSIKSNNVEKDSENT----VYIIEKI--------------------
-----TPRLHVYSMRIAFDIEEIEN---FEIEKSYNIHVDYT--SIIINLKCIEEKL-KQ
IDVLKQQFINR-------------VV--------PFNYKKSVVVFDLDDTIIDKDGSLLF
KN--VAGIFNELRQ-VFDFIVLWSHGSFSHVNNALLLTLADV---KFDTVIALDKNSFMM
-------------------------------------------NEKFSRNKGLGKVLRIL
NNEHGVGEFT--LTTLVDDQAG-NFIGDYDIFLHIPNSINN----------GDYVLDIPN
KMNNVNRGKQIVLMLKNLKDFVLKDKLKHKSIKSSRD-------------FISLNDNL--
------------NDKY*-------------------------------------------
-----------------
>CuniNPV
------------------------------------------MVSWYCIHRLRPAFNGHV
LLL-----------ANNDQLVRF------VGEA--------------STAALYTIEFILV
LKANDSVVQM-CFDKLQKQSDY----------------------KL--------------
--------------Y-QFSA--------PNDIVFLRAYLRQNFQVKFFGRTFVL---FRA
D-VS-KLECINEWCVFELEYPSKSTGILELNLPLKPIHDRSLLVFDLDNTLIGDCFPSVL
RDHRIPQFLTEYRN--RHIVVLWSYGNAHHVNEAMREAGIDR---RL-FHLIMTGGHTSE
EGTMSFTKR-----------------RIKF-----------PTTISGRLPKSVGPVLSTL
YD-LGMEVGG--TTVLVDDLAD-NNF-NYDYHVIVSRFDDDNNP------PNDWDSIDIN
IQSVLR*-----------------------------------------------------
------------------------------------------------------------
-----------------
>PcFV
------------------------------------------------------------
------------------------------------------------------------
------------------------------------------------------------
------------------------------------------------------------
----------------------------------MGKQGKPVIVLDLDLTLIDGNFKP-F
PN--MLQFLKRIFN-TFNHVVIWTAGNDVHLENFLETLP-KAM--VKAFDYKIHSL----
----------------------------------------------INNTKNSAVIRNKY
P-------NTCGPYILIDDNKKILSTGGYDIVINVENYIANNRFN-LNQNYINYNGLFND
LLKRIKLWG----------STRTKSAKRLSNAAAASKFRDLSTPHGLLAENNAIASDFED
DDADDVAFDDDNDYQYSKTIKRKKAPLINKKNKYKYKRRRNIVGVRDDIITSDNEDDYDD
DNDEYEDANIAANNDYY
>ToNV
------------------------------------------------------------
-----------------MLFCSYY-----FGSIETYKNKLTDKLDYSKNIHNDIIEYFIH
YKKEFF---K-IINQFDITLNYETDSKNNT---------YSKVLSLLVFVGDIDNAELK-
----K-----------KFDT--------EVAMN---QYVKYL--FINYD----FEKLKYI
QDIYDKF--SY-------------KNY-------CYQDGVDVCVFDLDLTIITHDGDLYY
NS--ILKDISLYHK-YFDYVILWSNGDTGYVYEYLERYPKMK---TI-FDFIITRKPD--
--------------------------------------------EEVQYNKGVSYVLNYL
FENKNITKIN--FACLVDDLPS-NFSGDYDLFLLTSIDEDD-----------DKKHYYAK
FLEKIVQ---------------IKDMYNQKSIIP--D-------------KFRVLSSK--
---------------*--------------------------------------------
-----------------
>EfFV
------------------------------------------------------------
-------------MNNLANIFYIK-----------------KKSDNSVSAAA-AAA---M
GVAATADTPPFLVCRRDNNDNNDDDDGDDDDYTA--------YNDDDSNLSSCRRRRRRR
CYRERGAAIKNPLKQQRLSQ--------QQQRQQ-HQQLQKR---------D-E-K-RNK
KPLC----------STTTTTTTKI---IREKKKANRSILKCNIVLDLDETLINKYKRH-F
FG--LRDFLSKVATETQGDKILWSAGNCAHVTSFLNELERYGM--KHIFTKSFSRL----
----------------------------------------------INGTKPMAALKGM-
-----GLLNNGLPTVFIDDNSHYLQTSGYDIPINVRLFTIYSKN-KCHNYFIDYDKLWAH
TLKKINEWY----------ILHKQLCVASSSSSKNKR-------RDVVVDLERFSSDIED
DDDDDDSDDDNLNK----------------------------------------------
-----------------
