# Supplementary material for: Endoparasitoid lifestyle promotes endogenization and domestication of dsDNA viruses
Source: eLife. 2023 Jun 6;12:e85993. doi: 10.7554/eLife.85993 (PMC10259472; doi:10.7554/eLife.85993)
Supplement: Figure 5—source data 1. [file elife-85993-fig5-data1.zip › Figure 1ΓÇôsource data 1/Cluster99.aa.aln]

>Leptopilina_boulardi
------------------------------------------------------------
------------------------------KLNFLFDN-VLIQDIMQYRGLTNY-SAKR-
--I-PYSS-----KSLFRFFVNPNGLDTN-ENWYLR-INSLVQ-------ENP-------
--------------KIL-----HIYDLP-DFPPT----HFFNS-HNL-----LQ----HQ
A-----NCITSVD-----------SKIK-C--NYQKL---KE----------------TD
L-----TQTCFQFNTSQRNAYEKIIGLSSL------------------------------
------QDFSVVALVGPAGTGKTICLK--QFVQKN-----HLFSYITIQNNLLQDATIKL
GLNPQ-RVFTLCRFIMNLFDLNFYEQCTFNNSITGN-Q--VQNFSLLFNKLPVSV-----
---TFVKSLFSAYD---------SSSRNCTLFLCIDEFSMISYNILQTLLKGLEH---A-
------NKCLNEEGNVYKFIIILSGDCHQIQPIYTMKTGLNHR--EVVIY----------
-----ESETETRYANQYISNNCRNILDLV---NEKI-F--FYQQLRNNDKRYMEFLNRI-
------LTSENWQLEIINYFNRRCLQNRIDLHYPIANIMDLSRKSK--------------
------------------NPAQMVK-----WYR-QNKKHFNSFNYFAWCNVDAHFINMSV
FYAIYRTYFS-KQE------------ETVNFQPRLAPIYFYAN---------------SK
FHN-GYYDRVRLPFLPLILGMTYKMLINKTNTL-------------------CRGQLLTL
LHIDDSN--------GGVLT---CID-R-HEKIYKVMPTFFTMNLFCEDASHFLFENIEK
IAIS-------N------------------------------------------------
-AHYARMQKYGKLFGYPMQLVCGDTIRGSIGITVV--SDLYVNLNGCSLEEIYVILSRTT
DERKIKAV----------------------------------------------------
------------------------------------------------------------
------------------------------------------------------------
------------------------------------------------------------
------------------------------------------------------------
------------------------------------------------------------
------------------------------------------------------------
------------------------------------------------------------
--------------------------------------------------------
>Leptopilina_heterotoma
------------------------------------------------------------
------------------------RKRKKNKLNFLFDN-ILIKDIMQYRGITNY-SVKK-
--I-PYSP-----KSLFRFFVNPNGLDNN-RYWYLR-INSLIK-------ENP-------
--------------KVL-----HIYDLP-NNTPT----HFMNS-FNQ-----HQ----HQ
D-----KCISSVD-----------CKVAYQ--NDQK-----K----------------IN
L-----TKSSLQFNTNQISAYEKIVGLSLE------------------------------
------NDFSVVALVGPAGTGKTICLK--QFVEKQ-----HLFSYITSQNNLLQDATIKL
GLNSK-RVFTLCRFIMNLFDLNFYEQCTFNNRITGY-Q--VQNFPLLFNELPVSV-----
---KFVKSLFSTNNLEHEDVTSTFISGNYTLFLCLDEFSMISYNILQTLLKGLEH---A-
------VKSLNTNDNIYKSVVILSGDCHQIQPIYTMKNSLE--RQEKLIYES--------
----ETKTLETRYSYQYISINCRKILNLV---NEKI-F--FFQQLRNKDERYHQFLNRI-
------LISKKLQLEIINYFNRRCLQNRIDLHYPITSVVDLSRKTQ--------------
------------------SPLQLTK-----WYR-HHAPHFNSFNYFTWCNVDAHFINMSV
FYAIYRTYFSKQQK------------ETTNFQPRLAPIYFYSN---------------SD
FHN-GYYDRVRLPFLPLILGMTYKLLINKANTL-------------------CRGQLLTL
LKIDDSC--------GGVLT---CID-R-SEKIYKVMPTFFTMNLFCEDVSHFVFQNIEK
IAIN-------N------------------------------------------------
-EHYARMQKYGKLFGYPMQLVCGDTVRGSIGITVD--SDLYINLSGCSLEEIYVILSRTT
DERKIKAVLV--------------------------------------------------
------------------------------------------------------------
------------------------------------------------------------
------------------------------------------------------------
------------------------------------------------------------
------------------------------------------------------------
------------------------------------------------------------
------------------------------------------------------------
--------------------------------------------------------
>Leptopilina_clavipes
------------------------------------------------------------
----------------------------KNKLNFLFNN-VIIRDIMQYRGITNY-SAKK-
--I-PYSP-----KSLFRFFVNPNGLDTN-GYWYMR-INSLVK-------KNP-------
--------------KIL-----HIYDLP-DKTPT----HFINS-FNL-----LQ----HQ
T-----NCISLVD-----------CKVIYH--NDQKL---KE----------------NN
L-----TLSSFQFNSSQIRAYKKIVGLSSL------------------------------
------QDFSVVALVGPAGTGKTICLK--QFVHNQ-----HLFSYITIQNNLLQDAKIKL
GLNSQ-RAFTLCRFIMNLFDLNFYEQCTFNNRITGN-Q--VQNFSRLFNELPVSV-----
---AFVKSLFSTGNFIHEDTSSTLISRNYTLFLCIDEFSMISYNILQTLLKGLEH---A-
------INCLNEKNKVYKLIVILSGDCHQIQPIYTMKTSFSLELQERLICKS--------
----QKDTLDTRYENKYISTNCRNILKLV---NEKI-F--FFEQLRNNDKRYLQFLNQI-
------LTSENWQLEIINYFNRRCLQNRIDLHYPIMSVVDLSRKTR--------------
------------------NPIQLVK-----WYR-QHVAQFNTFNYFSWCNVDAHFINMSV
FYAIYRTHFSEKQE------------ETINFQPRLAPIYFYTN---------------SN
FHN-GHYDRVRLPFLPLIPGMTYKMLINKTNTL-------------------CRGQLLTL
LDIDDSN--------GGVLT---CID-R-NENIFKVMPTFFTMNLFCEDASHFLFQNIDK
IAID-------N------------------------------------------------
-AHYARMQKYGKLFGYPIQLVCGDTVRGSIGITVD--SDLYVNLNGCSLEEIYVILSRTT
DERKIKAVLI--------------------------------------------------
------------------------------------------------------------
------------------------------------------------------------
------------------------------------------------------------
------------------------------------------------------------
------------------------------------------------------------
------------------------------------------------------------
------------------------------------------------------------
--------------------------------------------------------
>DiNV
------------------------------------------------------------
----------MATNINNTI-NSTAN-----NTNMSIINKF--------ATIATAAATT--
AEA-AT------ATPIPKIIANV-KNANG--NL-LDVLNSSL---FST------SISSSS
SSSSLIES-----KKEVQKLSSEWQCEKYE----------------------------S-
----LVKLNTNAIC------LQPIAARQG-----QRF---YL---G-TNET---YNVDHH
Q-LEQQTYLVEKLNAGQRDIYDYIE----N------------------------------
------NANDIIIIQAGPGCGKSFVLK--TIAYNQ----KKYFDTIIYKNDLLASFR---
---YNTRRNSVASFMMKCLNLQYYSYLALDKQLASS----M-DTYEFML--TII------
---SMLRR--------------ASLSDVEGSVFFLDEYTVMTKPFLVIILILFEYY----
-----------------KIGAIICGDRNQLQNIHNSKHTILSSYWMAK------------
---------------------------SF---TKREFI--LTTNERCGDATYNSVIQLFA
EH----SSSTILDE---YAFA--------------MVSAFFLRQLMEPVKYDYI------
---------------------HLAA----------THRELAQSIHMMVCQNG-------Y
-PVSFYEIDVSRVR-----DKKK----LKTMGPTLLPIPETTRYLSKIITGDTN-NAPFD
VVS-MNVIDKFLPYLPLVIGATYFVERHSEHS---------------LGTL---------
IEYDEKKEL--------V-----TMQLHSTKLKKTFGKSSMHKDVIFQPHHEFLMQNV--
------------------------------------------------------------
--------TTGQLHNYPIYPSNFMSVHKCQGCTISG--KLNLMLNKTTYQGLYVALSRVM
DPKQIARVTIKNQLSHLVSTIINFP--------------QYCENR---------------
--------------IPTADEVRATMINYIFYDVSGIGPSNNS-----NATFKNLGNLGYD
FLCATTIADKMRIRQMIYNLVISYPGCVRRFLQK--AAVQKIVDPNLMTMGKVIKYRDIM
LSLSCIDEYDRNVWLHEFLINNVDLAPLLPDKFKRNSSEMN---NSLREATILTKFAGLH
SAYDLNVSSFDYIKSIAKTNIRMTLDDQMANEKYRIEMPQPNIFIETTEFCARVYKKYEN
-SEICTVDWLMNELNCLLERN---------QNVEKLQLS--------SDGLTTTTTTNQS
DSNNDD-GV-I-------------------QKNDDNNTNEMIGSRRKLQNN---------
-----------------NDMSNNFSLIKRKR-----------------------------
------------------------------------------------------L*
>DmNV_mau
------------------------------------------------------------
------MMMMMVVMVVVMVVVMMVC-----TKSLFFIHFY------LYTPIQYGSWYIYI
YIK-KF------KKKIFFFTVNINNNRSN--NL-TNILSSLL---FSTSSIVKTTKLPSS
SPSSLLLS-----SSLATELPGDWKCEKYD----------------------------DS
V---VVKLNVDAIY------LKPICSRKE-----PRF---IL---G-TDEE---YNVEHH
Q-LEKNMYLMNKLNTEQRNIYNYIE----N------------------------------
------NPNDIVIIQAGPGCGKSFVLK--TIAYNQ----KKYFDTIIYKNDLLASFR---
---YNSRRNSVASFMMKCLDLKYYSYLALDRQLASS----M-DAYEFML--TII------
---SMLRR--------------SSLNDVEGSIFFLDEYTVMSKPFLVVILILFEYY----
-----------------KIGAIICGDRNQLQNIHNSKHTVLSSYWMAK------------
---------------------------SF---SKREFL--LTTNERCGDTTYNSVIQLFS
EY----SSSSLLDE---YAFA--------------MVSAFFLRQLMEPIKYNCI------
---------------------HLAA----------THRELAQSAHMMVCQQK-------Y
-PTSFYEIDMSRVR-----NKKN----SKNNGQTLCQTQETTRYLSKITTDDA--NTSCD
VIS-TNVIEKFLPYLPLVIGAPYYVEKHSEYS---------------IGQL---------
IEYDAEKQT--------V-----TLEMESDKLKKTFGKSSINKGVVFQPHYEYLMQNE--
------------------------------------------------------------
--------VSGHLHNFPIYPANFMSVHKCQGCTIGG--ELNLMLNKTTYQGLYVALSRVM
NPNQITRITVKNQMSHLVSTIINFP--------------QYCENR---------------
--------------VPTAEEVRAKMINYTFYDVSGIGISDNS-----NATFKQFGNLGFA
FLATDVVSEKKEFRDLIYKLAIGYSGCVTRCLKQ--TPIKPTIDPNLMTMGKIIKYRDIM
LALSCIDEYDRNVWLHEFLINNVDLLPLLPDNFKRDSGKMNTTNAPLKDSTILTKLTGFD
SAYDLNVSSVEYIKSIAKNIIRLNTTDQLEHEKYRIEMPQPNVSIETTEFCANVYKKYQK
-KEICTMNWLMNELNCLLERN---------QNVETLKLS--------EG-LTNQLNKNID
GSSNSSNSTTINN-----NINNISSSSSSNNNIDNKNAYDMIGSLSKCKTPSNS-IIN-K
LALNT------------GDIANKFTKINKESSMLNLQPSTSSSSSSSSSLIKTKIIDSIS
NNLKRCAESNKSSNVESIN-NNITATSNNNTNRFTNFTNTCNMSNDFAILKRKRL*
>PcFV
---MKRK-REYLYNEDG---------------------------DEAAEFKRTKPSSSSS
SPPLSSPSSPLINEEVEDEAE---CKKQPNPHIYYHDE--------DISGLTQS-RGKY-
--L-VYNK-----NCNYNFYFSKYSLRNT--KWAIVLMRYIFQ-------ENP-------
--------------HVL-----IDVV----------------------------------
---------RDMK-----------CKFNQQ--DKSII---KQLY----------WGEVAT
K-----ERNTYTYNDEQTQVYNVVMKMIDS------------------------------
------KHFGVLCIDGKAGAGKTVCLK--QFCDQS----NLLFLYIAQQHTLLEETKFKL
NLPAD-NVMTLAKFIIILLNINYYQYLNLVNNINSV-LESTLNSKNFFSSVDASE-----
---TFVRK----------------CEESNRILICIDEYSMINSNIILVLKQILTNFCHK-
--------------YDKNIVILLCGDRQQIQPIYITKNDQEV------------------
---------------DIVTINSNRILSMV---EDKI-A--LTKSMRNPNESYDGFLKRF-
------LNSDNWYFELKKYFSPVLSQCQIEYEYPIQDILELNEINCRY------------
LTSSGGVTESYEELPE-QYCHEIVD-----WYR-RTRNRLQTFLFFSFTNLDSHYVNLSL
YYNVSKSIDAEIERNSCIANNEELISNLNRIKPLISPILFTPC-VKT---P-------IT
FNG-IVQNNDRLPFLPLILGLPYKYLTSISNAL-------------------CRNQKVTL
LYYNNVP--------NNQFA---LVI-DEYENIFMLKNGYFKMNLFCDVKKNYTMDISES
IEEH----ESVH------------------------------------------------
-FILSGINNNYYLYGMPLQMFCASTLRSSIGLTTN--CPLYGNLNGASIEEIYVFLSRTV
DENLIKGILVD-------------------------------------------------
------------------------------------------------------------
------------------------------------------------------------
------------------------------------------------------------
------------------------------------------------------------
------------------------------------------------------------
------------------------------------------------------------
------------------------------------------------------------
--------------------------------------------------------
>HzNV-1
------------------------------------------------------------
------------------------------------------------------------
--------------------MNASLSRSQ--RV-IEIVR---------------------
----LLHS--VRKRDITQDDVDQLKALINTPDTRINRANFVQVAKLCIVNGQRNVKGCRM
IT-NGVNDLPDSVL----GFILNKPIAFFE--DYPPY---EN---A-TPSM---SI-AC-
--LRKTNAAYHCLNSSQKVAFQIIHKQISDSFRLD------TASCVP----ESLDGKYTP
PKIHSIEDSFFGVLNSRSGTGKSTIMG--VMACSL----LTPIMFVVYSNALKDDAATL-
--HTNINARTTCNFIMHTLGLSYNQAKCIFNAPQS--KTICSIFYDLLKLLKTF------
---KMVPC--------------NDGDFAIPYLIVFDEYTVMQPLMIIFLHMLSRQY----
-----------------KLNILMVGDANQQKAIRTSVYHKMNNMHLLK------------
---------------------------EL---ASFDLM--LTKQMRITDADYLKIIQTIE
LH----LDEK--HDNIRMDFHEKY-----------TLYSLLYRHFHINECQTAM------
---------------------FLTA----------THRKMKDRIHRCF--KESVKEGRTI
-VKAEYC-RRKAGG-----SFEAV------------------------------------
--A-LPQNYKFAPLLVLIQGYSYIKYSETSKCE-------------DVVQFV--------
RKVSPTLIE--------------VVN-S-SGRLEHLQRIAVNAYNTIDDLRVWLTS--Q-
------------------------------------------------------------
----------GARYQYPLRF-FTNTYYSAQGLTLDK-CDMELDLDDTTMNAVYVGLTRIR
EGFRLKRLHTNDLCSLVYTH----VKNDEYYYKVPEV-PNLCEKYKITTD--DL------
--------NQRIISVNSVLAYL---YKTVTFPVVTP----------------------EA
FRVS----KGRCVRVLRT----TYKEYVD------SLQTN---TSPLLDCYKHIKD--SV
NFN-GLTSKSRR-ELHDTIQCPC-TFKEEPQDRLDEKAKTD--------PDEVVCYDDE-
----GNECILQYVKSTAQK----EPL------------------------KAGSKRK---
----VSGKGVVNKMDLELELELASTVEPEPEQHSASTAQPEEYGTGANFKSAEFVMFDSA
-SSSDSDSQPESKRCKLEELQQVSTECVASNIPVGVDRV--CVGGTDSDLTDSDVEVLDS
VA---------------LDFEKEF*-----------------------------------
--------------------------------------------------------
>HzNV-2
------------------------------------------------------------
------------------------------------------------------------
--------------------MNASLSRSQ--RV-IEIVR---------------------
----LLHS--VRKRDITQDDVDQLKALINTPDTRINRANFVQVAKLCIVNGQRNVKGCRM
IT-NGVNDLPDSVL----GFILNKPIAFFE--DYPPY---EN---A-TPSM---SI-AC-
--LRKTNAAYHCLNSSQKVAFQIIHKQISDSFRLD------TASCVP----ESLDGKYTP
PKIHSIEDSFFGVLNSRSGTGKSTIMG--VMACSL----LTPIMFVVYSNALKDDAATL-
--HTNINARTTCNFIMHTLGLSYNQAKCIFNAPQS--KTICSIFYDLLKLLKTF------
---KMVPC--------------NDGDFAIPYLIVFDEYTVMQPLMIIFLHMLSRQY----
-----------------KLNILMVGDANQQKAIRTSVYHKMNNMHLLK------------
---------------------------EL---ASFDLM--LTKQMRITDADYLKIIQTIE
LH----LDEK--HDNIRMDFHEKY-----------TLYSLLYRHFHINECQTAM------
---------------------FLTA----------THRKMKDRIHRCF--KESVKEGRTI
-VKAEYC-RRKAGG-----SFEAV------------------------------------
--A-LPQNYKFAPLLVLIQGYSYIKYSETSKCE-------------DVVQFV--------
RKVSPTLIE--------------VVN-S-SGRLEHLQRIAVNAYNTIDDLRVWLTS--Q-
------------------------------------------------------------
----------GARYQYPLRF-FTNTYYSAQGLTLDK-CDMELDLDDTTMNAVYVGLTRIR
EGFRLKRLHTNDLCSLVYTH----VKNDEYYYKVPEV-PNLCEKYKITTD--DL------
--------NQRIISVNSVLAYL---YKTVTFPVVTP----------------------EA
FRVS----KGRCVRVLRT----TYKEYVD------SLQTN---TSPLLDCYKHIKD--NV
NFN-GLTSKSRR-ELHDTIQCPC-TFKEEPQDRLDEKAKTD--------PDEVVCYDDE-
----GNECILQYVKSTAQK----ESL------------------------KAGSKRK---
----VSGKGIVNKMDLELERELASTVEPEPEQHSASTAQPEEYGTGANFKSAEFVMFDSA
-SSSDSDSQPESKRCKLEELQQVSTECVASNISVGVDRV--CVGGTDSDLTDSDVEVLDS
VA---------------LDFEKEF*-----------------------------------
--------------------------------------------------------
>OrNV
------------------------------------------------------------
------------------------------------------------------------
-------------------------------------------------MLAPTTTF---
PFSSLLGSSKVVFKSESVKLPDDLPIPSEDVVR--------SVRKTDA--TSSDERGIEK
K---NVGVRTSRIQ------FVPIGMRNL----SETF---SI---E-DGEL---YDKDEH
E-LELQRYKVESLNADQRKIWDYVS----A------------------------------
------NPTNIIMIQAGPGCGKSYTLK--TIAYNMR---GVKFDTIIYKHDLLASFK---
---YNSRRYTVAKFIMKTLRMTFFEYKAFDKLLSSK----I-TAYEFML--LIV------
---SMLKK--------------ATLPNLKGGIVLLDEYTIISKPLLLVVLMLLEHY----
-----------------KIGAIVCGDRNQLQNIFNSRHATLSSHKLAA------------
---------------------------SF---ASERFT--LHKNERCSDAVYNDIIAYIS
QF----SSNRKLDG---FAYA--------------LIAAIFLRQLIEPPNYNQV------
---------------------HLAG----------THQELSDLAHKLVCQNC-------Y
-PTDFYTIDQSRLR-----DKDFVV----RAKASLQPTKALIDYQTRIEEN---------
--Q-PARVDKFLPYIPLVVGARYYVFKHSEYC---------------QGVL---------
EAVQPD-DT--------V-----RLKLDNGATI-VVGRNT-NDEVIFDQHREFLLNR---
------------------------------------------------------------
--------ESGRIYAYPIYPANFMSIHKCQGCTITE--NLDLMLNNTQYQGLYVALSRVT
NPNQISRVTIPDQISYIISTIINFP--------------QHAENR---------------
--------------PITVDDLKRGLENYVFYNVNSD--------------MTPFLTMISD
FILSDDVQLKRSIREQIITLAKN---YPQSLVSQ--AKTETDTNSNLLTMSLVIKYRDVF
VALACLDEIDRNVWVHEYILANSELSCLLPQDFQPNSQDINR--FEVRELNELIKMADLN
NTYTMETSTLKYIETKCHNTIRMSLDDRKKHEKFVISARDEYTFSECTEFCAKVYKKLTR
-GEKISESWLIDELNYMLTMC-QNSTTSQPEKVNADP----------EGPK-R-------
-------AKMAS---------------MMS----------MVKRPRKS*-----------
------------------------------------------------------------
--------------------------------------------------------
>DmNV_tom
------------------------------------------------------------
------------------------------------------------------------
--------------------------------M-TNVLELILNNIPSTAADAPPTNT---
NNAEMMEEQKIKFTSNSIELPDHVPVTLADLRN--------E-----S--KNSISDGIER
A---KTGILMDRVV------LPVPGSRNE----NASF---DL---A-LGEM---YDKVRH
D-NEMVMYRECNLNSEQREIFDCIK----E------------------------------
------DPTRIILLQAGPGCGKSYTLK--TIAYGIK---NVKFDTIIYKLDLLDSFK---
---YNTRRFTVAKFVMRLLQIGYFQYQALDRLLSQT----I-SFYDFML--VIT------
---AMIKK--------------SKLPNMLGGVVFLDEYTVVSKPILLVTLMLLEYH----
-----------------KIGAIICGDRNQLQNIFNSRHAPLSSYKIAS------------
---------------------------SF---ADKSFV--LHKNERCSDKDYNDIIGYIS
QF----SCNRRLDD---FAFA--------------MVSAIFLPQLIAPPNYYQV------
---------------------HLAG----------THQELSTLAHTLVCNNR-------I
-PTEFYAIDRSKVR-----NPETV-------SSTLLPTEALLEYQRRIDRN---------
--E-PPRVDKFLPYLPLMKGGRYFVNKHSEHS---------------QGIL---------
KEINPD-GS--------L-----LMEMDDGNKI-LVTRNT-KDGVMFEEHRKYLLNN---
------------------------------------------------------------
--------ESGRLYSYPIYPAEFMSIHMCQGCTIVE--NLDLILTNTQYQGLYVAMSRVT
RPEQISRVTIPNQLSFIVSTIIHFP--------------KLVETM---------------
--------------KITVNDLELGMTNYVFYDVSHN--------------ASPFLPLIHD
FILNTDPNVRRRLRNAIIEHAST---YPQRIIQH--DFKPPDAPSELLTMSTIIKYREIF
MALACVDEIDRNVWLHEYILCTPEFGALLPNDFRANSITNYN--RKFFDDNELTRLGGLN
DAYPMEMSTIEYIEFKSKAAIRMQEHDRLKNEKYIIKQNGPYDFLESTEFCAKIYKRIKE
ATEKINSEWLIDELNIMLKDF-KLLVTAEPPKVNSKH----------TFTLKR-------
-------PQPMP---------------LITPA----DRRRMMEESKKAK--LDE-TIK--
--------IEKPNGLKLES*----------------------------------------
--------------------------------------------------------
>DmNV_kal
------------------------------------------------------------
------------------------------------------------------------
------------------------------------------------------------
----MSED-----PYCIDNDPNEWTIDIRRTIQ--------R--------VGRNIKKFHN
L---DWNLDADAIC------LDPIWPRTG-----SNL---VL---G-DCEP---YDREEH
M-ADLAKHKVSDLNSQQLTIYNHVL----T------------------------------
------RPSDIIVIQAGPGCGKSFVLK--TIAYNQ----NRMINTVIYKHDLLSAFR---
---YNSHRFTVAKYIMKLLSLQFFQYKALDQQLSSR----M-NSYEFFL--TII------
---SMLRL--------------SKMSDVEGTILFLDEYTVMNKSFLLVILILLEYY----
-----------------KVGAIICGDRNQLQNIHNSSHTTLSSYSMAR------------
---------------------------MF---AQREFT--MTINERCGSPEYNEIINFFA
SF----SSNAPLDE---YAFA--------------MVSAFFLHQLVEPIRYDCI------
---------------------HLAA----------THKELAQALSIMVCNNA-------Y
-PTSFYELNISASR-----SKDSKRFKMATETPTIINLPETERYISMLQTHQTQNGCNVE
LIS-SQVVGRFVPYIPLVVGARYYVHSHSDRS---------------CGTL---------
LEYNAEEQT--------V-----TMKLDNDKVV-ILGKTSSTGGAMFEQHLNYLMEGV--
------------------------------------------------------------
--------ESGRLYNYPIYPANFMSIHKCQGCTITN--DLNLMLSKTNYQGLYVALSRVR
NPSQIARVVVQNQISHLISTIINFP--------------QYCDNR---------------
--------------VPSVDEVRTAMVNYMFYDVTAIQTIYKNQTTAPNNNLNILSNYALQ
FVLNPDPLSRRNLRQLIVNFVNN-NHFSVRLLKK--LVTEEDLDPNLITIGKAVQYHDIV
LALSCVNVQDRNVWLHEFMINNPDMANLLPEQFERNSCKYED--DKKRHNTILNQIGNLN
EAYGLNVSSRDYIEAKSKLNIRVSPENVTENAKYCIRNVSHGKYLETTEFCAKVYHRYEA
-NQICDVDWLLDELNKMLKCK-LE----KPDGVSRNKNN--------TFS-KATHITNIG
GSINRRMAA--------------------KNVI-----------------NANA-IVK-K
MEMHQEM------RRQ-HKTEVAFSSIKRRRTGQNVTIG---------SFLKTSQ--TTA
NNVGGSGFDDDD--DNTITDDSISTTTGG----L*---------------------
>DmNV_esp
------------------------------------------------------------
------------------------------------------------------------
------------------------------------------------------------
------------------------------MSL--------KIERNCN--GGGDDDNIPQ
-------LNLDAIR------LRPIIPRRLP--GWSPS---LL---D-KTEI---YDCNVH
R-REIDQYRCENLNSDQLKIYKYVL----A------------------------------
------NPKNIITIQAGPGCGKSFVLK--SIAYNH----TCDIETIIYKNDLLSAFK---
---YNSRRFTVAKFIMQTLKLSYYQYMSMDLLLTSR----M-DSYEFTL--III------
---SMLKK--------------ADLPDIYNSIVFLDEYTVMAKQFLLMILILLEHC----
-----------------KIGAVICGDRNQLQPVHNSKHTILSSYAMAE------------
---------------------------AF---SIKTFT--LSKNERCENSSYNKIIEYFS
EF----SSNQQLDT---YAYA--------------MVSAFFLRQLIEPPKYTDI------
---------------------HLAA----------KHQELSDLAHMLVCNNA-------Y
-HNEFYFIDQSNVR-----DRAAG-------KSVLIAPAPVLAYNTRIMEN---------
--K-TPKVDKFLPYLPLVVGGRYYYQKHSDQA---------------IVTL---------
VNIDVEKNE--------M-----MIQTDQGDLI-AVTRSSNYDSVIFEQHRDFLLDK---
------------------------------------------------------------
--------VPGKIYNYPLYPANFMSMHKCQGCTITE--DLDLLLNSTNYQGLYVALSRVT
DPKQIHRITIPNQISHIISTIINFP--------------QYCRYKSKSTNLNDGEKNNTI
N-----DDDEKIIDSPSVDDVRDGMINYIHYEISNNQ-----------SDLSRFSLLASE
FLLSNDVDTRISIRDSILDLVNTK-SYRKQILVQRCQIESIENPHSLLTMNVIIKHRHII
LALSRIEEFDRNVWLHEFMLDDLDMLKLFPEMGIPNIENMST--FMKRDTNVLTSFAGLN
NAYGIRNSTISYIESIAKTNIIVDPEEQQRNAKYCIKIVDSNVFVLTTEFCAKVYKYYEI
EKKSCSSAWLINELNIMLEQQ-KDCKTFEPEKGSCIN----------NNGNSS-----SS
NSSNNNTSSTIP---------------ILTIRLNGNNTLPTINSSKSSEATVSS-CINNK
YSPTTNTTTTTPTNQNTNNNRRFNTSLKRKRTLQNSITSSSSSD---STTKKRRLFNTNV
NE*-----------------------------------------------------
>PmNV
------------------------------------------------------------
------------------------------------------------------------
------------------------------------------------------------
--------------------------MDKVEYQS--------VKMFQ----QVDLLKIKL
TSFEQLVKLSEIPF----AHLLEATR-NTL--NWSTL---EA---E-IPEM---VRNQCC
DNLIKLKIILNSLNAEQLNVFTDIYKNLNN------------------------------
------PNGSAMCIDAPPGTGKTFLIS--CLLTTY----KKNSTYIVYTNNLRDNMDRL-
--FFEGTSINCCKFIMNMCGVNYYKAINFWNSKDMTLEEKCKEIEDIVKSL---------
-----------------------L---PLGHLYILDEDSVVSPMYIYFLYCLHRFH----
-----------------KKHILFIGDRYQQVSINASRFHNRGNFDLIS------------
---------------------------TF---SQIY--SLVVKVRQEEDGQFISILDKFT
NL----FDVK---NDKKITFKIKY-----------IIYELLQKYFHAEESFDSM------
---------------------YFAQ----------YHTLIKARNQRYE--QYLENNNIPY
-QKSFLC--DGDNI-----K----------------------------------------
-LD-TLKLSKFMTYLILVKDKYYVFIPDDIHM--------------YRVKL---------
LNIGKCRLH--------------IYN-ETLKREQIIHKRAINSHIVSEQLMNTLKAIGY-
------------------------------------------------------------
----------KTLYQYPLKE-LTSTYHAAQGLTIPD-DKVELNLDCSSLNSFYVGLTRIK
KLDQLVKIHTRDFFNLLYTK----RKNDAWFYKINK-FPDSIELLEFVEC--T-------
--------N--------------------------T----------------------TI
FEHC----TSRNLKIKRE----CYISSKE------NE--N---NTPLMEYINKIHYPNE-
-----IQEA*--------------------------------------------------
------------------------------------------------------------
------------------------------------------------------------
------------------------------------------------------------
------------------------------------------------------------
--------------------------------------------------------
>HgNV
------------------------------------------------------------
------------------------------------------------------------
------------------------------------------------------------
----------------------------------------------------MDIIGTKI
KDLNDIATLSTKSR----ECLLSHTK-QYD--VLDAF---KL---K-YKSY---FDTVWQ
SNEIKLYVILNSLNADQLHVFMQIFDNLKD------------------------------
------GKGSISCIDACPGTGKTFLTA--CILMAY----SKPAAYMVYTNRLAELMNSV-
--YFDGISVTCCRFLINLLNMNYMKVKNLWNVGNLTVEEKCKNVEKLALDH---------
-----------------------V---PFYPLYIMDEDSVVSPFFIYFMYCLYKYH----
-----------------GTHVIFIGDQYQQIPINATKYHLTSNFKLLE------------
---------------------------QV---AKSY--RININMRQNIDQPFVAILRNFL
DY----YKQK---VNFLMTFDVKY-----------FFYDKLKSKFHSAEDFESM------
---------------------YFAQ----------YHMKLKCRLDRYE--QYLIDRNVPY
-EKAFIQ--AKVNG-----QLTAK------------------------------------
-VI-DVNIKKFRSYIILAVGNQYIYTPNNYTS--------------FTVTL---------
VDISPSTLK--------------VYN-EELKRHFIIRRLPINATFISEQLIIQLQSLQY-
------------------------------------------------------------
----------AGLKQFPIKE-LISTYHAAQGLTIAN-SKVELDLDCRNINSFYVGLTRIR
ELKQLVKIHTQELFNLAYTH----NKNDEYFYRIVD-FKQKLEDLAFVTC--G-------
--------N--------------------------T----------------------HS
FDTS-----TRNIKIPKT----TYIGNSA------TLVNM---ESDLMKYINTVR*----
------------------------------------------------------------
------------------------------------------------------------
------------------------------------------------------------
------------------------------------------------------------
------------------------------------------------------------
--------------------------------------------------------
>PoFV
---MKRRYKETVVIDDDDNVTEDAKDSGADEDVIIYNDIFNDADNDCNNISRMTAAAAA-
---TTTTKKDVEQERLETDEEMTLMTKITTATSFSFDE-FLEMLKKNADDITKL-NLDS-
--I-RYDA-----LKNNSFFMYPFNLSLDAFSWHDEFMSTVRL-------DDK-------
--------------NKN-----NILIYP--------------------------------
-------------------------RVKQK--NSINI---ESYA----------PTTILI
N-----KQKEYTFTEEQISAYQTIVRHNESSN--NVVDK--SSS----------------
---HYSDNFRAYMLCGSAGTGKTTFLR--QLVTESSSNDESIVLYVTTQNNLCIEAHKML
NC----TTMTVAKFIMKSLNINFFAYLNLQSYLCKC-NFFTLRQ-FVFNGTLRSSNF--F
---AFLDE----------------FFKAKKLYFIIDEFSMLDANIILFLFHILHSYSV--
----------TTTNKMTQVCAILCGDMYQIQPIFVSKTAEDEA--NTLIDNI-DIN----
--VLKKLDNSMYYKFEALNTNNLKHLSLI---RDIF-I--FESQIRNKDIEYEFFLKKL-
------F-TDNFQASIINEFNDAINLRQVEYEYPTKKLQDLYALKLAL------------
LQEKRHLFS--DDNND-TIFKSIDH-----WCN-VNESTFNSFNFFCYTNLEAHIFNLNF
FYNALMCFKKDFNND-DVAN---DDSISSLYIPKLLPILFSRD-------D-------KN
LHS-GKMNSRRLPFLPLIIGMRYKFLG-YTDIL-------------------KRGENLIL
LHVYTNK--------NNVIEEALMYS-VRRKMCFIIKPTFYSMNVFCNNDKYFIIDDDDD
TNAD----ESDNN------------------------------------NNTINDINNND
KHSNSNKKNNKLLYCLPLQLAVADTIRGSIGLTVN--SFIYGNLNGCTIQEIYVFFTRIC
NKQQILGINF--------------------------------------------------
------------------------------------------------------------
------------------------------------------------------------
------------------------------------------------------------
------------------------------------------------------------
------------------------------------------------------------
------------------------------------------------------------
------------------------------------------------------------
--------------------------------------------------------
>DhNV
------------------------------------------------------------
------------------------------------------------------------
------------------------------------------------------------
---------------------------MEAPTKK--------IKLFQSVELKKDILDWRI
TSFSDVLFLSHQSY----GSLYSKVV-DFG--KIKQF---EQ---K-YKDL---LK-TCS
PNVVKIYIIFHSLTVEQQRIFLTIHKNFQN------------------------------
------DEGSFAAIDAGPGTGKTFLIA--MILLSF----HQESLYMVYSKRLMNIIDSI-
--QFSGESKTCCKFIMDMFNIKYYESKYFWACNDVSFKEKCKTLYKLILSI---------
-----------------------PAEARTDSLYILDEDSVVSPWHIYFLFCFGKIY----
-----------------KKHVIFMGDRYQQNSISKTIHHKECNYSLLK------------
---------------------------NI---HNITLLELHERVRQQSDPNFIKILEEIT
KI----FKQTNRDVEVKMIFSIKY-----------KIFLLLHKYFLMSDNYSCM------
---------------------YFSQ----------YHQMLKNRMTQYE--RNLIKAKSDY
-KKVYFT--TKEGN-----KFIPYN-----KK---------------------------M
INN-THNNKKYVDFLILEVNKDYIYTPSSMFH--------------YRVKL---------
LEIQPDVLI--------------IKN-FDTFEILQIRRVKLQSFFIAEEFLTIL----P-
------------------------------------------------------------
----------SNLYQFPLKG-LISTYHAAQGLTIGA-GNIELDLDCSSLNSFYVGLTRIR
NLNQLGKIHTNELTNLLITL----HKNDSFYYRISKLFNGQLKDLTFSET--S-------
--------S--------------------------L----------------------SL
FNSA---TIARNLKIKKS----KLEPKSE------NTL-----DTNLINIIKLLSLENIV
EYN-KILDNNI--------II*--------------------------------------
------------------------------------------------------------
------------------------------------------------------------
------------------------------------------------------------
------------------------------------------------------------
--------------------------------------------------------
>LbFV
------------------------------------------------------------
----------MDSNDLNDTDD---KKKLKRKLNFLHDK--NHSDYYIYKGLTNF-REKV-
--I-YFNV-----NGLFQYKIKPLVPFNK-NIWYKD-VVKLIL-------EDE-------
--------------EIF-----FYLDDEKSKTPL----N--DI-YEY-----LQ----DI
-------------------------NLTKR--SDDNI---KK------------------
------NNDNSSFSHEQKKIYNEIIQINEK------------------------------
------NSLSIFGLIGAAGTGKTFCLK--QFTN-------KLFIYITLQNNLCRETEQKL
NLSSD-NVFTLCSFIIKLFNISFFEYCELERFIISN-N--VIDYDHFFDQLELKH-----
---DFLDSI---------------ILENKYIYICIDEVSMIPINVIKLIKESLQRYIEK-
------KNVINAENDKYCITILLCGDCHQIQPIYFTKNLKE--RKNDFSFKS--------
----PGSSVVNRYDLEYLTLNCQKILSFT---KKNF-F--FTTQIRCNNNHYIKFIENL-
------QTSSTWIADILNYFKDICKEREIFFLYNCNLLEKLDSSKYK-------------
---------NFE-----DFLYFCIE-----WID-ENYFIFNNFKYFSWCNVDMHYINCMI
FYTSLKQFNEHLNTMTDNF----ERQKFNRMKPKLANLKFFIN---------------GN
LYA-CPTNTTYLPFLPLIIGMEYKVLLTVKNKL-------------------CRGDVVIL
IEANE-N--------GQFLL---CYS-KSQCKFIKIYPSLFTMTLYTMDRILSLS----K
YNKN--------------------------------------------------------
----KQKFVNTKIFGFPIQLNCADTIRSSIGMTVER-KDIYINLNGCSLQETYVILSRAT
NIDQIKGIYIH*------------------------------------------------
------------------------------------------------------------
------------------------------------------------------------
------------------------------------------------------------
------------------------------------------------------------
------------------------------------------------------------
------------------------------------------------------------
------------------------------------------------------------
--------------------------------------------------------
>GbNV
------------------------------------------------------------
------------------------------------------------------------
------------------------------------------------------------
------------------------------------------------------------
-----------------------MSKRNR--------------------------ENEID
T-NYSTHFNSSRLNPEQKKIFDFVHLHKNN------------------------------
------NEGNIVLIQAGPGTGKTFTML--SLTVSW----PRQVNVIIFKNDLLDIFNK--
---CKAKCYSVTKFLMRAFNMDYMQYKYFEIMLNKN----I-NAYDFIN--AFF------
---GLLKN--------------FNLEFDPKQLYIFDEYTFISKPILLIILIHLKIN----
-----------------NCNAIFCGDKNQLQSIRKCNNLLSSSYDIIH------------
---------------------------HF---ANNVYV--LNKNERCSDVEYDNEIKYIA
KF----VNDDKMSK---HPFI-NI-----------LCSNLFHDKLLNNSVVTDT------
---------------------ILGF----------HHRTITEEVHSWFMDKKPDESNLKS
-YCSFYYIISKNST-----DKVNGT---QIENSHVFIPHVWTRYI---------------
-KN-QGKVENFLPYLPLIEGNAYFYEELSENK---------------LVTL---------
IQILNE-NE--------L-----VIELQNKKRI-NIGKTK-CDNVTFERHKDFILGPG--
------------------------------------------------------------
--------GKGYLLNFNLYPAFFLTIHMSQGRTIKN--NTSILLKEATIRALYVALSRVK
DKSQINKISLPNSLFLIISTIYNYP--------------ILCETN---------------
--------------KISLSEIIKKLESDGYYYLSCDNILNQ----------NEILNSLIT
FYSTSDIEIRKTARTKLCNLVKNW---KVDIVYNK-ELNFNDSDVLLSCLNFLLHNWKIL
HKLMTIDEKDAFIWLKLYIDNSSDIQDIIQVNEYPKIDRKN--------INSFLMLSRLL
YSCPQNVSIKEYIAQRSLIK-----------DYYSKKINIESINLVVSEFQEEIIKLPS-
--CEITVEYLNTALDKLTDTV-ADRLV*--------------------------------
------------------------------------------------------------
------------------------------------------------------------
--------------------------------------------------------
>GpSGHV
----------MSVDEESDYIT----DSG---------------EEDNEPTPPKRKFD---
------LVKSINKSIEN----DTINFEYNDTITYDFIKLFKEKLCY----IKNS-R-NIF
YAKSSYPTLNFLCELINDYEISKFQVPLN--KWKKTI-EQMFDSIA--ALNIIYT-----
----KQDN--IFSPHNCMNLIDHAYNDSKSYILP---------KNFL-------------
------NYINRRRFYYY---LLELRTTNYQLSKKEII-FIEKY----EQDMRNEKTQKLN
DIHKKHLERIRLLSSEQWL----VLNYIFNAIFEGCKTTH-SGRCYC-------------
--YMHRPDPVIIRLEGSAGSGKTSIIFALNGFIQYS--SKYSMTYLTPTNVLTNSIREKA
GIDK-INVKTIFKFILKALRYNYFELCKFFSYTTTV-Q--GDVF---KN-----------
------------VYIDNLDSASIGCKLKKFHIFVIDEVYMFSEGLLSFFLMLVRSFKSV-
-------------YKNVTFIVILIGDHNQLKPYYEPIDLEYVEYKW--------------
-----------------LDDICKPIFLTGQFRYSEQ---------------YNLIMQKL-
-LDTPDIQGENYVEYLKTIWPEK-FNSVIKYKYPLDEVFELVDFLKEK------------
---ERPV----HELL---D-KFIET---------NIFKKVLNMNVFCFTNSHMHFYNLSL
AVCIINQLILTKTY-----KHVGKIIV--------FNIVTF-------------------
----EKGICDRLMVLPLIRFFPYRLLTISLTYMSNFPYVNSKTLEHDLSQPVPRLSIVYL
IDWKIKNNE---------IEDLIVYS-PVVDKFFTITKTTFYMN----------------
------------------------------------------------------------
------LYQNNKLFGFPLQMAFGSTFHSSQGLTLS--NDIIVSLSNISKAELYVILSRIK
HEKQLKAIF*--------------------------------------------------
------------------------------------------------------------
------------------------------------------------------------
------------------------------------------------------------
------------------------------------------------------------
------------------------------------------------------------
------------------------------------------------------------
------------------------------------------------------------
--------------------------------------------------------
>MdSGHV
------------------------------------------------MFKPQTILA---
-------MSALNRILQTELRQQISRTGNVSETMFDFIDD---NKYM----VTDN-RYPFI
TAQSPYTT----------FRIEHSGLEYR--SWISEV-YRRLGADC--HVHTPYT-----
----IIEN--T----NLRKRPAHTIEDDEGFHQP----SMSSPPSLQ-----ND----ST
VALMGFEEIKKRRLDESVGMLDRLQKTK-MLNRRERLEALKAIKANNLMEVVEELTKKFD
DEQG--HALIRRLSDEQRQCFESIIRYAFPQDFTNAADEGGGGTCTED-------DKPKL
KIPKLQPLYKMYLIEGSAGCGKSSIIESLNFYCYSRHKRYTKLLYITQTNVLCQSMRNKC
LYNDGMEYLTFFKFL-GIMGLDYYNKKQLLMNCDAL-R--IDAF---QHTC-GT------
---NFLRDINTLIPLPPMDGDLNDREQQPRLFIIFDEIYTVSDGKLSLFLFIVRCLKIK-
-------------YPNLNIYCILIGDKNQLLPFTKTENVKLHVQHLPSTEI----N----
--PTEGETEATAMDEENDDIMCSLIAQNESLLNAEHYV--LQKQHRICDEVYNEFVNRVR
HSDNTVETGRALLEEIYRLWPHK-INSTLTLLYPVDEILHLWQST---------------
-----PI----DDYR---NIVLREN---------GIFRRTIDTIVFCFTNRHAHYYNIAL
SFSYLNQIRQHLTNTATTTHKQNKFII--------FSIIFNAEYLKLIGDN-------YT
IRQLINNRNYLVNILPLIRYCPYKILT--------------------SGSPVARLSIVYL
LDWQMSGEGTEDGDGGGQILSVVVFS-PDTNVIFTLLPCKFEMN----------------
------------------------------------------------------------
------LFKRTTLFGFPLQIAFSSTFASSQGLTLN--NKIAISCSNISKSELYVCLTRIK
TSNDLVSIY*--------------------------------------------------
------------------------------------------------------------
------------------------------------------------------------
------------------------------------------------------------
------------------------------------------------------------
------------------------------------------------------------
------------------------------------------------------------
------------------------------------------------------------
--------------------------------------------------------
>EfFV
MDPFKRQQRFLKVKRC----------------------------SDNKSFARGNNYN---
------KQSSFNNKGQNYSRQQT-VKKVP---DY---K-VRADLFSKATGLRVY-RDKY-
--KSHFTT-----KKNFLFKI-SEGLPNKCMRWFDI-INKMVA-------QRP-------
--------------DIVL----QWYQAPQQQQQQ----QHQPPQEDQ-----AQ----KA
A-----N-IVDRI-----------FKISYD--PKTNC-TTEKAAAATATEI-EAAAAAAT
E-----IDEPIKASDEQKNMFVKVLASLDS------------------------------
------TNFLVVGIIGAAGTGKSTALK--QFLCENKK-YKMKFTYTTVQNSLVMQTVKMF
GLKRDVSAFTLSSFIMKLCNMNFYEFVELQKFLVSH-D--ITNWKQLFHSLWLDNKINKH
---FFIEC----------------IRNAEVWIFCVDEFSLNASNLLNFVLNILKCLSAQF
VKHAQGVTAAAKMSKQLKILVLVVGDCFQIQPIIVQKYTETSADKRNDCDNDGGTS----
--MVAARNSFDYLQDVEISDNAKKILDCM---DLRF-F--FKTQMRNSDKKYMDKLKEAI
-F----HSGEHWTQELKILFSDCLYNTYIPFEYNILELARNDIYNN--------------
------VFNIFNSCKR-TNQMKIESTATKKLSSILVRLFQLQFSYIAFDNKEVHFVRLST
YKSAYEQTMRQLNSLPEGETEDDAKLILKTLYPRLSRILINEN---------------GR
IKQ-LKTEAFKMPYLPLILGMKYKLCKNIPELN------------------IYQNQEFHL
IYFTK-----------TF---VIMLS-LDDTSVYQVYPILFSSNVFVFSTNGTFSNDLDL
IVDDSDESPTVNNNNNWFSHGDGIGTVFSTTANNTVKSGGGIGSGGGGGGGSSDDDDNDD
TRTNKLKFKNIQLYGYPFELANASTVRSCIGLTFEPNVNLYVNLNGCGREDTNVAISRIK
NKSNIKGLVI--------------------------------------------------
------------------------------------------------------------
------------------------------------------------------------
------------------------------------------------------------
------------------------------------------------------------
------------------------------------------------------------
------------------------------------------------------------
------------------------------------------------------------
--------------------------------------------------------
>Cotesia_vestalis_LbFV
------------------------------------------------------------
------------------------------------------------------------
----------------------------DNNTWYTTLCENFSKYIL--QLVHP-------
--------------SVCI----N---SSQNVIPV----EQYTVPYYL-----SD----SL
-----------VG-----------CK------DKNNV---EN----------IEPDKILT
K-----LQK--QVLHSLNLVYTELIKIQVTKN--TN--F--GGA----------------
---LSPNCIAKVFLIGPAGTGKTTLLK--HFYKDH----KNSFLYLTHQHVLCQEFVRNM
DVPNN-QVLTFCKILMSLGSLTWDDYLRVESLIKNF-N--CSDIYEVIHDIRK--NLNKY
HFNKFNQLLFNI--------GGIRVNSKEPLIVCLDEFSMIPNNMIYLFIALLDGWCRF-
--------------NKKKIMLIFCGNCHHLEPFYTSKCVSNDEGEDNVPKFKCSVDVSES
EIAVEHPFDHPCYKLDNLNINSRCLFLHGREISNKYLI--LSQYVKDIRENVLQVQKKLI
SS----KNNQELVEHVKNLFKYECNVRNIDFSYPALIFIDELLKFFKYPDDYCIRQPKDK
VTEEGNSENQYDENNMMAFLLKLY-----NWWL-KVKEYFKYFCFRSFTNLDAHFMNIQL
FYSVFNQLTAVRV--------------SDRLMCKLACIYLLDQ-------S-------AW
PRY-GIFTELPVPVTPLILGMPYKMLKSYEF--------------------IKKGEIVIL
LYIHHTT------IPKESFL-VCCKE-IDPRQMFVVRPDIVTTPLFCNGTHIFQYQYRDS
QGKT-----------------------------------------------Y--------
-IKQVEEDDCKKLYAYPIDLAISGTIRSSVGCSYD--TDLYLNLSGASKEDVYVSCTRVT
SKASIKGIQI--------------------------------------------------
------------------------------------------------------------
------------------------------------------------------------
------------------------------------------------------------
------------------------------------------------------------
------------------------------------------------------------
------------------------------------------------------------
------------------------------------------------------------
--------------------------------------------------------
>ToNV
------------------------------------------------------------
------------------------------------------------------------
------------------------------------------------------------
----MLDN--YQFNKTITNLQD---RFRELPTPK----------------GGM-------
---MNVGYLIDLAL---CENLDNNVELNFQ--PYRSL---DV---T-R------------
--KKICNKIYSILDGEQKNKFLLLHRIISDSYYHE------DENSNQSKKRKMFAVDYNA
KSLMNVNKPVLISIDAKAGVGKSFFEV--AFITTY----HRPVNIYIFSHVLIAPLKR--
--HPNIKSATIASFKMQIQ-LH-FKSSFRYNNPYVT------PFDGLIRIL---------
---AFIGS--------------IKTDKIYSDLMIIDEYTVLEPEMLLIFYFYSLKY----
-----------------NKNLIFSGDSKQLNSIQTSQFHTQSNLKILN------------
---------------------------IL---ATESIT--LEVVKRSTDVSFNKLVDKLR
LL----TVG----GNTSLTYNIEH-----------DIFIDHEYKFYSQSDYTST------
---------------------LLAS----------RHSTLTKRIKEYI--EYMDANQIKY
-YISPYFVNVKDDR-----NSK--------IK---------------------------S
FKV-ESSDDKFCPWLLLVENDLYEYIKKTDKD--------------IIEKIIVRLDAIAF
MYIGDCPIA--------S--KLYATNVHTGEKYEILREELLESYFITNEYLIWLNNNAL-
------------------------------------------------------------
-KNSEYTKRTYPVFQFPLKSTKISTYHSIQGSTISQ-NKIEINMDHANMESIYVGFSRVS
DYSLINKLYTKQLYSHMLTKILNYFDDDQYYYKIGNTYTDKEFIGKLSTVLNYLNHPNNV
NILANLKHNQNLIKESTVKEYIAQFQQINYFEVDDY----------------------SK
FESM----TKRNAKIKKR----EYDKVTL------MLKEKNDEVSSLMILTKFIKKHNK-
-------------ELLK-IITPK-VLSFEPE---------------------PKCFF---
----GPNCFRYIYENYNGV----NKLKNI---------------------FADFYKQ---
----HYPDEYINKLNF----IFSDTMQLYP----------KFKDTGHTFEFKNKYSID--
-------------------L-------------RGVNKYDIISRKYDARYNQNDVEVEDY
FN---------------DDVYNFFNNP---------------------------------
--------------------------------------------KNF*--------
