# Supplementary material for: Endoparasitoid lifestyle promotes endogenization and domestication of dsDNA viruses
Source: eLife. 2023 Jun 6;12:e85993. doi: 10.7554/eLife.85993 (PMC10259472; doi:10.7554/eLife.85993)
Supplement: Figure 5—source data 1. [file elife-85993-fig5-data1.zip › Figure 1ΓÇôsource data 1/Cluster190.aa.aln]

>AcMNPV
--------MALVPVGMAPR----QMRVNRCIFAS-I--VSFDACITYKSPCSPDAYH--D
DGWFICNNHLIKRFKMSKMVLPIFDED-D-NQFKMTIARHLVGNKERGIKRILIPSATNY
QDVFNLNSMMQAEQLIFHLIYNNENAVNTICDNLKYTEGFTSNTQRVIHSVYA-TTKSIL
DTTNPNTFC----SRVSRDELRFFDVTNARALRGGAGDQLFNNYSGFLQNLIRRAVAPEY
LQIDTEELRFRNCATCIIDETGLVASVPDGPELYNPIRSSDI-MRSQPN---RLQIRNVL
KFEGDTRELDRTLSGYEEYPTYVPLFLGYQIINSENNFLRNDFIPRAN---PNATLGGGA
VAGPAPGVA---------GEAGGGIAV*---
>CpV
--------MDVV---TYEP----CELNNYCVFQGVM--VDIMRCNDYGTQCSSDAYNSRS
DGTFICNYHLGKYFRIRKSRFEIPSGK-DNRSFKMLIGQSLIPQS--ATDRVLIPPTHE-
-SHFNTTNRSAMEKFVIYTIYEDKEGLDKLCKQLVDQEFFQQPTWVKLQF----NINTIL
GLVSPSMLC----KVVANNGS----------TRTFSQQTNFEGYPPFLRNLITQLVRPKV
LTISGTDINIMEFDTCTFTSEGLTVPN-----LHNPNQPVRIDNPILQP---KFSLRSVV
EFDGRATLEQRALDTYDDVLLTRPLINGVQTVV*--------------------------
-------------------------------
>NeseNPV
MERQLVTRQLVIENGSTPAYSRI-SNENDCIFRLARENERLQSVLEPGKNCKNP-----L
SNLYICQKHLEEHFPLTVVKTNQLEGIDKDNIYQRIAVLSRLPHN--YRKRIIIPTRSNY
ESVFNVNYLPISYQLVFHLLYQNQKAIDKICSDIKVSGNKFSVNGSAIDALIADVKGRLA
GIISTDIKC----SIPITTVSRTWESTPNI-----TNIMEDPSEPLFIKNLITNLICPRA
MVIDNKVYKFLTAANVIFDENGLVVDN-----LYNIEAELYPI--DNNR---TISVNKVT
TVSGLP-RTDVDVRGLQKKQMTHILVNGEQKLNIKETALY*-------------------
-------------------------------
>NeleNV
MERNLVTRQLIIDHGTIPAHERLPSNTNECIFRYARENDKLNQTIDPGYNCSNY-----L
SGLYICQKHLEEYFRLSLRKINQLEGTDQGRVFERLSVLSRLPHN--YRNRVIVPTRKNY
EDIFKVAYLPISYQLVFHLLYQNQSAIDKICQDVKISGNKFSINGGAIDALISDVKKRLA
GIITTDIKC----SVEVTSVTRNWESVPNI-----INIMDDPQEPLFIKNLITNLICPRA
MVIDNKTFKFETAANVIFVEEGLIVDN-----LYNPEAELYPL--YNNR---TISVNKVT
TVSGLP-LSNIDVRGLRSVNREHYLVNGEQRLNIRENALFER*-----------------
-------------------------------
>LdMNPV
--------MALVSGAL-ST----NRLRNYCVFGA-V--QPFDNCRAYGSPCSPDSTN--N
DGWFICDYHSSIRFKIEKMVLPIPDAE-G-NIYNRTVGKSLVNHKTLGAARVLIPTRDNY
KTVLNLNSMSLAEQLVTHMIYDNVEEQEAVCKALQHNENFQTETYRLAEDMFN-RTSAIL
AMTNPRRYC----SQVNSNYARIWTTDDVN-----VAGNVFESMPPFLKNLINVAVAPEQ
IMIDEETLVIRNCPTCNIDDSGLVANV----QLYNPVVPRYR-STFNEN---VLHVENVL
KFKGNANALQKSLSRYEPYPIVVPLMLGTQTLNTSSAYKQFTVPTRDDFAALNQRTGAAA
AAPPAPAAAPAAPGPAAELEAGGAPVAARA*
>CuniNPV
------------------MSNNQLSRRTGCVFAMLG-TETDNPDTKYTNACNDKSLH--T
EKFLICPEHLSNVFKLRVCHVNPFANKNA-LSNAVPVFHVLQPTVSVSNTGILLPLTHEA
FRNVLGEYINFSTDIIVQLLYGVVTAEDACSSYPRYIGQIRYV------------SEILR
DLSDSYKSCGSQNEFHASNSERTWTVSKDFPTQDE-VRHFIHNLPPFFRNLVENGLAPGE
VRINAVVHKMPNLINTAIYSDAILL--------FNSIDPRGAEEKYAPKTGMVLMVKHVV
KN-GNQ----RSTPIGEDITPTIVPTNGAYTINLATI*----------------------
-------------------------------
