# Supplementary material for: Endoparasitoid lifestyle promotes endogenization and domestication of dsDNA viruses
Source: eLife. 2023 Jun 6;12:e85993. doi: 10.7554/eLife.85993 (PMC10259472; doi:10.7554/eLife.85993)
Supplement: Figure 5—source data 1. [file elife-85993-fig5-data1.zip › Figure 1ΓÇôsource data 1/Cluster239.aa.aln]

>HzNV-1
------MFEEQ-DRTKQLFEEFIKSGVADPETLKNIYKANRNYMSPDVVDAVTTIGTKRT
FTVGEFAKCFSKIMTLPAFESFANSTPGDEQYVHLQSILCEYLKAVSAYK-NKNFAHFKN
SIFFWLRSKVEQPITNT-MNPTTCRVNVKSSYKP-EEGAYVTVFNDLVRK-STEQVNMLA
NANVYQFQYTPRSASV----QMLPHSTLNGIVSNLVNLQTVMNREALAQNLKLPPFLDIV
PMRTEAPTGGGPSRLNMY*
>HzNV-2
------MFEEQ-DRTKQLFEEFIKSGVADPETLKNIYKANRNYMSPDVVDAVTTIGTKRT
FTVGEFAKCFSKIMTLPAFESFANSTPGDEQYVHLQSILCEYLKAVSAYK-NKNFAHFKN
SIFFWLRSKVEQPITNT-MNPTTCRVNVKSSYKP-EEGAYVTVFNDLVRK-STEQVNMLA
NANVYQFQYTPRSASV----QMLPHSTLNGIVSNLVNLQTVMNREALAQNLKLPPFLDIV
PMRTEAPTGGGPSRLNMY*
>CcBV
MDKVFGVFDKTYDS-NDMYQQIARSIGTNDGILKKIYNNDKAAFDKNLIDKLILLCQKKE
YGINDLL-ELEDIVKLSIFSEYIEEKN-IERLSILEKYLDAYLSAICKSK-NLNFFMMRN
KLLPLLRVKTKPPVGELDILSKG---KVIMKYPELVNNRKINNNVDIAHMIRAQQLH-VR
NSPCEEVTYVDSNNSFGDKQIVLTGPIFTTVATGMINLQNIMLRNDNDMGITVKPFLEVN
TVNWDV*------------
>Microplitis_demolitor
---IFGVLEKEYDS-NDLYQQVVRSIGTNDGILKKIYNNDKAAFDRNIVNKIIQLCQKKE
YGINDLL-ELEDIVKLSIFTEYIEEKN-IERLSILEKYLDAYLSAICKYK-NLNFFMIRN
KLLPLLRVRTKPPVGELDILSKG---KVIMKYPELVNNRKINNNVDIAHMIRAQQLH-VR
NSPCERVTYVDCNNSFGNKQIVLTGPIFTTVATGMINLQNTMLKNDNDMGISVKPFLEV-
-------------------
>Cotesia_vestalis_BV
---------------------------TNDGILKKIYNNDKAAFDRNLINKLILICQKKE
YGINDLL-ELEDIVKLSIFSEYIEEKN-IERLSILEKYLDAYLSAICKSK-NLNFFMMRN
KLLPLLRVKTKPPVGELDILSKG---KVIMKYPELVNNRKINNNVDIAHMIRAQQLH-VR
NSPGEEVTYVDSNNSFGDKQIVLTGPIFTTVATGMINLQNIMLRNDNDMGITVKPFLE--
-------------------
>CiBV
MFSNTISLDTSLDP-NDCYQNIIHLSGTSEGVLEKIYNADKSMFNIHNIDKIIGLCNKTE
FAIHDLL-ELGHIAKLTLFTQYIEENN-IDRLSILEKYLDSFLLAICKYK-NQNFYMIRN
KLLPLLRMRAKPPYGEPDVLIRG---KISIKYPELINNQRINNNVDIAHMIRAQQMN-IR
NSPCQQFIYNERNDLFNLKPVVLTGPIFTTVATAMINLQNIMLKNDNEMGIDVKPFLEIN
SLNWNDNHLKNT*------
>PmNV
--MNCGIFPYANSISNKNALKQNTTSATEKALLDNLATLSPIMFSLDFINTLLKLYSTDE
FTISNAS-LFSELTKCNLFVDFAASTD-DEKAKDFEKVLNIYFGALAGTRPNINAIVLKN
KVCSLLKMVIKIPTYKNGISMKYINVNVSSTYKP-SEYNNITAACDIVNVVKDFFVNSTE
KASVENFTFSPH-----MSSVVMHGPILKNVIASMMNMQSQMLQSGLSFGVQVQPFLENV
NQKLY*-------------
>HgNV
MDPTTIVFPSYTPVNNKKTLQH-NCNVNEAQLLEKLYSAEQIIFTEDFINTLFKIYDAEE
FNISNFI-LFQELVNCNLFMDFLKNET-EDKNKQYEKVFNIYFNALAHTRLNVNAIIFKN
KICTLLKMTIKLPSYRSGISLKNINVNIATSYKP-IDTNQITARCDIISVIKEGFFNSLN
ASNVETFNFSPH-----ISNVVVQGPLLKNILNSTISMQNQLIQSGRSYGVKLEPFIEDA
KKKFEL*------------
>DhNV
MNNQ-YQLQNQKLLLNFEKIKRRVTNVENADILEKIFHINSILFDETFINSIITLASLNE
YTLNNFSDIFNLYDKSSLFYDFTKAED-DATLKGYDVLFNIYFEAISLGG-TLSPNVIKT
KIFTLLKLKITIPSFTTNFNIKNISASVSSGYKP-IAATKSVAACDIKNIIKSTFYNAVE
NAQIEKFEYNSW-----SNNLALPGPILGILLSNIVLYQDLLLSTAVSCGAETIPFIVNN
SSSKLLYE*----------
