# Supplementary material for: Endoparasitoid lifestyle promotes endogenization and domestication of dsDNA viruses
Source: eLife. 2023 Jun 6;12:e85993. doi: 10.7554/eLife.85993 (PMC10259472; doi:10.7554/eLife.85993)
Supplement: Figure 5—source data 1. [file elife-85993-fig5-data1.zip › Figure 1ΓÇôsource data 1/Cluster468.aa.aln]

>Eupelmus_kiefferi
------------------------------------------------------------
------------------------------------------------------------
-----------------------------------------------------ISITDRN
TFIGFFMFGDFLGLNCEDAYVVNERYIPFSDLVCQLKINLNKGNNTNLKLGNYTFYDETK
IIIYPYGGCCFYLGKIVSNIKLSFVSSIVHITEY-IKNNKYTYEFHYTNYSSFINTKNET
FQNIKFTKKKIICN-------------------KFEELNLEK------YNLIP-------
--------------EFRTILNEALINKNDNS-----------------------------
------------DIS----LLYKANTDSESGLINKEVSVTLRHIKFTITMKKVKQIHKFQ
TNNGQKGIPTARNLDNLITEHGTDVHVISSIYGIHSRVPISQFLEQQNLPYSE----KFN
NFVKVYDK-NTKKIVGYGGYGEYFFSCDSPHESFLIASKNFGNNPVRVCTLTYQACVASG
LSSSIFLRVSDHENYQNNPLNGVPFNIQKILSVYNYFNREIEFDNLKNKRERTQIK----
------------------------------------------------
>Aphidius_colemani
------------------------------------------------------------
------------------------------------------------------------
-----------------------------------------------------ISITDRN
TFIGFFMFGDFLGLNCEDAYVVNERYIPFSDLVCQLKINLNKGNNTNLKLGNYTFYDETK
IIIYPYGGCCFYLGKIVSNIKLSFVSSIVHITEY-IKNNKYTYEFHYTNYSSFINTKNET
FQNIKFTKKKIICN-------------------KFEELNLEK------YNLIP-------
--------------EFRTILNEALINKNDNS-----------------------------
------------DIS----LLYKANTDSESGLINKEVSVTLRHIKFTITMKKVKQIHKFQ
TNNGQKGIPTARNLDNLITEHGTDVHVISSIYGIHSRVPISQFLEQQNLPYSE----KFN
NFVKVYDK-NTKKIVGYGGYGEYFFSCDSPHESFLIASKNFGNNPVRVCTLTYQACVASG
LSSSIFLRVSDHENYQNNPLNGVPFNIQKILSVYNYFNREIEFDNLKNKRERTQIK----
------------------------------------------------
>Harpegnathos_saltator
------------------------------------------------------------
------------------------------------------------------------
------------------------------------------------------------
------------------------------------------------------------
------------------------------------------------------------
------------------------------------------------------------
------------------------------------------------------------
-----------------------------------------KYARVILRAVDTRQTVKLQ
NSFGQKGVAHYADLSDLVADRGERVDLVSSIYSLLGRFVCGQLLEQRDAC----------
--RYVFSR-RTGMCVGSGGYGYFFASDDSAHNNFIYSVKRDGENPMRVCKLTYDSFLENG
MSSSALVKASEFEYGLNNPYAGLPRNVSRALDCYGAYDRRVHLRSQRLLVARRQALDR--
------------------------------------------------
>Aphaenogaster_picea
------------------------------------------------------------
------------------------------------------------------------
------------------------------------------------------------
------------------------------------------------------------
------------------------------------------------------------
------------------------------------------------------------
------------------------------------------------------------
--------------------------------------------------RSTRQTLKLQ
NSYGQKGMVAYADLDDLTTERGERIDVVSSIYSFVGRSACGQLMEQDRTS----------
--RRVYSR-STGRCLGVCGYGYFFLSDDSPHDNFVYSVGRLGDNPMRMCRLTYESLLEND
VSSAAFVKACEFNAGSGNAYSGIPRSVLNALDCYEHYGCGIAVESQRLHRRRRRLVDGAI
-LRDGLGIAV--------------------------------------
>Pseudomyrmex_gracilis
------------------------------------------------------------
------------------------------------------------------------
--------------------------------------------------------APRN
SVKLFYAFGDFDMANCEDGYVLDDNAPIRISTVVCKRATIDCV-------SKVHFRDAAS
VTYH-EDRTVMHVGTFYSTEPFRFASN----------NGFYVERFRRVAG-DVVCEIAHV
YIDWTSSFALANTASRRGT---TRGCDD-----RFQKSAGN-------CAL-S-----DN
ETRFERRVFPKTSSDFAPLGNNC-FERIENCLKTDSAATTLRETPLF-------------
--------------------DRTYEYDASLPIRWTTVELFKRTIRVRAMVECAKQTVKLQ
NAFGQKGMARFADLGEYRAEDGTPLHVVTSVHSYLGRFACGQVREMSRNG----------
-RQAVYSV-RTGKRVGTGAWGYFFVSNDTPHSNFIYSVKRGGDNPMRMCRLTYESLLENN
VSSAAFVKACEFDNATHNPYAGIPRNVSTALDCYVPYGKMITVESQALARKRK-------
------------------------------------------------
>AmFV
MMLCSVLVTRSLPVVCQSFVADACFSLLQVTDISKLTVSINASRRRLRTARCLNNQELEM
LVDQNSRMYVREWASGRRSGSGVDSGDAVSATTTFSTTVVDAESFDESFDRVASEGCEVA
VPSPRPLRSSLSSRSSRSSRSSQSSRFSRSRSSRVDSASTFPPDEQLAPVDRIVELAYNN
VFRCCFMFGDFFGQNCEDAYVFNSEARPRLDNMVQLKLNFYRSDKLLVSMDTLRFHFEPN
VTVY-SSGAVFYFGSLFSCHRLSFGSTFVHVKTIRISDSLWLYKFYYINNASYLREGELI
FQDYPEGCQFVECESRDGRYNSSRGASSESTISAFESSNSSTISAPSTSALMSELDGLGS
RNRVESRAHDSRARSFSRLSDDARIGGSGGC----GSASTIRSSPLMVFDSSSSRQTERD
AAAAIASTNRSGAVSFCSVLERECET--RNGMIRVHFRMTNKQIRFLVQLRNVRSVQKWQ
NSCGNKGVSACLDLSDLYTLNGGRVHVIVSAYSTIGRQLVAQILEQFSRAGSSVGYENGR
HLQPVFSRAAGGKQVGWCGYGDFFFSCDSPHDTIIVSSPSYGNNATRMCNMTYYAAIGNN
LSTWIANRSANHVNYRNNPINGMPLNISRCLSVYHHYNRQLYARNLLVREYRRKRKDRDE
LALRGISSALPQSFPSAVAVVAPSVSSASASAVGRSFSVKLAKTAVQ*
