# Supplementary material for: Endoparasitoid lifestyle promotes endogenization and domestication of dsDNA viruses
Source: eLife. 2023 Jun 6;12:e85993. doi: 10.7554/eLife.85993 (PMC10259472; doi:10.7554/eLife.85993)
Supplement: Figure 5—source data 1. [file elife-85993-fig5-data1.zip › Figure 1ΓÇôsource data 1/Cluster464.aa.aln]

>AmFV
MARQNRNENETAVPAGFAQSRRIALLSWEAFRKTLGARDAIVNDTEVLLDPATATRQSVM
NAGFELNSFRTHQAVWNAATRDPLSTVYSVAWTLCASLGPPADLIEKPTSSLEKETIIKH
YYSTWYAFGLLHKYVDYLWRRVLPNNLAKQPMVQLFTLEQLLHADSEYVNSFEDIRALRK
-GGQNDEALDLLLRYEDEFLRSNEFTVAMEKTPFGSIQRDDLPSGEDVTAYTAGALNKTN
KSNKPNKTTVAAITPTTAATINTTQSASDGTTSTADAFATESSR-TD-TGANNDATGSTA
PSESKASRRPGAIRIQYVALRDLGDRSRLTNSFKRVQIMNALRVQCERHLRQAFPAYASA
RAERTIEVNNWLFALLKDLDSEPLAFATADPPSESERRAVTRPSYMLYWQYQKSGLVWFL
VHTLFALNDLA-------------------------------RNDDLNADLLFFVSDHLE
TLIECGVCAVHWNQNSKPVWTQYREWYETSREKWAREAK---------------------
----SPNE--QGSFYNYSSMVGNPDAMPDMYMLRTHNAIQASNVNPAKRLTDTCLRAIRI
DYLQLAMAIEASVVPSEHSSEVDNRLDALQKMERSDVMHDVEQVFTEKMIVQLAQNPGKL
PGLGQLREDQLNAERRRVHNALHGFPF*
>Aphidius_colemani
------------------------------------------------------------
------------------------------------------------------------
------------------------------------------------------------
------------------------------------------------------------
------------------------------------------------------------
------------------------------------------------------------
----------------------------------------------YPWQGQQSAILWIF
IHTICAITKIF-------------------------------DNQKLN--YLLYFVDNIQ
YFIQCGMCQNHWLKKSYKKWKMYKEFFVVDDSNIVVQNPYD-------------------
--VNMPIETLITTYFNE-HAQDVKMFNPDYEMIETHDSINASNNKQLE-LTSAAKLGIVQ
DYI---------------------------------------------------------
----------------------------
>DFV
------------------------------------------------------------
------------------------------------------------------------
-------MDVTENI-----SPILHKHLNT----KTQSTIMYLTYFLLYMKLFFMGRLSDE
EKEQQKEHLQTNFKEFQYFLKH--F-----------------------I---QVAVKFCN
L---PNAM-------------EFVL------ENHFKS-LYE---------I-----GEKM
N--------------A---FRS-------QAE---FQICYDKMFSFFKKLFVNIPHMR--
-------------------------------NVQNF-DPEITISEYYNWTGKPSAYLWVW
LHYTCAQNELL------------------------------SRQS--YLNSLLHVIFNLE
NMIGCGICYHHYKASKNILLYDLL----CGTPLDVTLVKMHLYIEKLATSTKMIS-----
-----DENNKTTE---DNNNDDN-NEIKVPETF--------FNENYLKYLCFTYW--KRE
DCKL---KIDKCTL------FYKNK-----------------------------------
----------------------------
>Cotesia_vestalis_LbFV
------------------------------------------------------------
------------------------------------------------------------
------------------------------------------------------------
------------------------------------------------------------
------------------------------------------------------------
------------------------------------------------------------
----------------------------------------------YHWRVFTCTFMWLY
LHYVIGNNNDI------------------------------SDKKNKIDNIKLYILFNLD
YLILCDVCKLHYLQNKNILVYEIL----NGVDFEQMMSKFHKYINYSIKHENDLS-----
-----S-------------------RIKTIQLL---------------------------
------------------------------------------------------------
----------------------------
>PoFV
------------------------------------------------------------
------------------------------------------------------------
----------MLNY-----HRLLEY--NV----SLDVLLPLLAFYTVYINIIR-------
----------IRLDKLEYLIDT--F-----------------------VLFIKISLECTT
I---HDLK-------------KWHETKDKINIDAIKSLLLD---------ICHHENSSTM
E--------------S---LLT-------KTV---YQ-------NYLKKYLQLLPITQ--
-ENKNKNDDDWLD------------------DLINR-ELMYDDSSPITWQGKPSAYLWYW
IHLTTCLVDYPWMKREPSSTKMTSAAAAATTTTTTTIIEARDSHRLMLKKDLIYILVNLE
YFIGCGICRQHYKKNNFIINISIA----NGESLFKTFIKFHSYITVITINIATTT-----
-----AIRNNATDYFTFADNDDNEHLITLPYKL--------SLVNNQFFLLNTYK--KYK
NYYI---NVINSNP------IVE-------------------------------------
----------------------------
>EfFV
------------------------------------------------------------
------------------------------------------------------------
-----------MSI-----RTLIRYE---------------------------------S
-DHLDKNVLQSLYEKPRQFFKF--A-----------------------TLFNVYRLVRTS
-------M----------------RSNSSSSLNSICVYMLEV------------------
---------------SFTFLRE-------RNAIGEKKITPATLENFIKAFRIYTNKYY--
-EKHKQINDNFLLDIFIDKFSTL-----IESPIENFEKDLLTASNVNVFVGKSSAYLWIW
MHMAATSDISD----------------------------------VYTRHILFIFMNCIE
HFINCSICYRHYTENKNILLFLFK--YVTNHNLSAACVWYHSFTKEEHKKARAAIRIGEM
VEMVNEYKNMQRDVFNLLR-----------------------------------------
------------------------------------------------------------
----------------------------
>LbFV
------------------------------------------------------------
----------------------------------------MSDIIP--FN-------NLN
YYSLKKSPNISEEY-----FKLL------------DTNPIICVFFSLYITIYNISIRIQK
-----N-------IHFPPFISI--F-----------------------LLFTETVALYTN
------KI-------------IFFESN----VSNVKNFFHDLLTSTKIEKIYKKKDDEDV
E--------------SYKYMLN-------KNL---EQHFNENLINFL-------------
---------NFFN------------------IKTVF-TEKISIENLIPWPTKCSAHLWML
IHILNDSEEIN--------------------------------NNEFFRERYIPILLNLD
KFIMCSNCAHHYKENLKLIESSLF----NGDEIDEIFIKLHSTISIEKFFEEHLN-----
--YKSEKINIIRHYFAYKEK------------I--------IQRNHLF--LYFFK--KIQ
NIIK---KRNN*------------------------------------------------
----------------------------
