# Supplementary material for: Endoparasitoid lifestyle promotes endogenization and domestication of dsDNA viruses
Source: eLife. 2023 Jun 6;12:e85993. doi: 10.7554/eLife.85993 (PMC10259472; doi:10.7554/eLife.85993)
Supplement: Figure 5—source data 1. [file elife-85993-fig5-data1.zip › Figure 1ΓÇôsource data 1/Cluster335.aa.aln]

>DiNV
------------------------------------MNYDSLL----DTDSVPTHEVNKH
GVVISVPTLYINANEESGIDRIVSNLRVINYDKLVELMPIAIDINTVSKCM-VAEKCNYL
VNYLIKR-L--DTEDSASFMEFIKFSSRISK--DLDIDDDYYDVTTNGLSFDIIRKYIND
P--YTGVLKMAEPIEYMGYQFYSQIPEDENYNNTILNIRQATNDTDFNRIQYHLTHFERT
LTFTPGYVYNSTLKLKCLALFYVALYTESKPIEEHCSNDLKGNLLAYILDCVVRSRVIQA
WQRDSASQKLTNDIIKNYDTRIHIIKLCQLKTSKERAQHFINLMRQNPELQKFTSHLNFE
SYMECLRRTSLNIEGD-TYYLLGSEFISSIAVNLPDL-ASLQNIYEENRGL*--------
------
>DmNV_mau
------------------------------------MNYDSLL----DTESVPVHEVQNH
GVVISVPTLYINADEESGIDRVVPNLRVIPYQTLVKLISIAININSVSKNE-VAEKCNYL
VNYLIKR-M--DTNESASFMEFIKFSSRISK--DLDIDDDYYDVTTSGISFDVIRKYIND
P--HTGVLQMAEPIEYLGYKFYSEIPENQNYNTTVLQIRHECNDTDFNRIQFHLAHFERT
LTFTPGYVYNSTLKLKCLALFYVALYTESKPIAEHCSNDLKGNLLAYILDCVVRSRVIQA
WQRDSASKKLTNDIIKNYDTRVHIIKLCQLTTSKARAQHFINLMRQNPELQKFTSHLNFD
LYMGCLQKTSLKIENN-TYYLLGSEFISSIAVNLPDL-TSLQNIYEENHMQ*--------
------
>DmNV_kal
----------------------M-------------INYDSLL----DSDSVMPSEVHKY
GVVISVPTLYVNADEMNGVDRIVSNLRVISYEKLIELMPYAIDINAMPKSV-VSDKCNYL
INYLVDR-L--KTDDANTFMEFIKFSSRVSK--DMDIDEDYYDVTTSGLSFDIIRQYVND
P--HTGILKAAEPTTQFGYQLYSQIPDGPQYEQTVFEIRNQTNDTDFNRIQLHLSHFERT
LTFTPGYVYSTTLKLKCLALFYVALYSESRPVTDYCSNDLKGNLLSYILDCVIRSRIIQA
WQRDNATNRLANDMAKNYDSRIPYIKMCQLRTARERAQHFIDQLRNNKDLKKCLPHLNYD
LYVECLNKSKLLIDGQ-TYYLLNSEFISHVAVNLPDL-QSIKSVYNETVKPETEL*----
------
>DmNV_tom
-------------------MSDI-------------KVNNDLS----DNAAIDPQNAHEY
GVIISVPIIYVSTDEEKCIDRIVSNLRVIPYDDLMDSVKIAMRIAHSNKEE-QLNISSEF
ASRLAKS-E---DGEYSQFIELIKWGGSIAK--ELDVQEDYCEVSNVGVSFDVIRTFIVD
P--STGVLQSAQPTTYQNYQLYSQLGNNEQ---AIQEIRQATNDTDFNRIQFYLAHFEKQ
LTFTPGYVPNQTTKLINLAFFFMTIFSQSRPISGYSSNDLKGNILSYSVDVLARSRVIQA
WQRDQNTKMLLKDLTTNYDSRNYISKISNIPTARERANTFLNLVKKKPELAQILDADFYN
RYVKLLEKYAMTIDGA-DYYLLGSEFIVDLGAMLPSNIMDIQKMNLNL*-----------
------
>OrNV
----MEVGDSATAYQQHPQFDEK-------------RLSNDLT----DAEPIEPVNAFKY
GVIISVPLIYINANEATSVDKITSNLRAIKYDALVDLMKIAKNIPTSDKYG-QITICDQL
ASRLSKQ-Q---NGEYNQFIDFLKWGGQMAK--NLDVDATYVDIASIGVSFDVIRNYVVD
D--QTGVLKAAEPTIMNGYQLYSQIPND-E---LIRSIRSATNDTDFNRMQYYLAHFEKQ
LTFKPGYVLNQTPKFINMAFFFMCLYSESIPILGYSSNDLKGNILSHIVDVVIRSRVMQA
WQRDTHTKVLLNDLYKNYDNRNHIIKLAQLTCARDRAQFFLNLVKNKGELANILDQNFYN
RYESLLESFKLEIDGN-TYYLLGASFICELGKILPSNILNVQKMCQEIELE*--------
------
>DmNV_esp
------------------------------------MVDDTLV----DSDAIPLSEAINH
GVIINVPTLFIDADEVQSMDKVTPNLRVINYEKLTQLIHIATDIGTVETET-VIEKIHSM
VDHLIKT-I--NDDNSKLYLEFLKMGSSLSK--NMTIDETYVDITTEGLSFDIVREYINC
P--KTGILQSAEPKIYNGIQFYSQLTNPS----DEILLRQQTNDTDFNRIQLYLVYFEKN
LTLTPGYVFNQVSRVICLGLFYLCLYFESHPIAEHCSNDLKCNILAFILDCSIRSRVIQA
WQRDSPSNALTRDIAKNYDSRIIQANLINLPTSRDRALCFINLMRQKPDLNKFAAYLNFD
KYMSSLEKTKLLIDGK-YYYLLGAEFMTDLALNIPDI-ESLQKLLAEDAYFKV*------
------
>Fopius_arisanus
---------------------FI-------------MSLPDLL----DNEPIHLDNVTNF
GSFIEVPQIFINATD-GGQDFMVSNIRAIQRELLEKIMNVMIHIPAANYTA-LVEIWQKL
IDIVATLDT--RTEEMQEILEFLAMITQNAK--DLEMEDDYVDSMNVGLSFDVIRNYQND
P--NTDLLINYEPTVWNGAQLYSQLNPQQ-----QIQARAETNDTEMNRFLYCMKYFERV
LAYEPGYVFNRTIRQTNLALSYLTIVICSRPVIGKCDNSLKANYLGYMIDTLVRGRVLQA
WLSQPSSKALINDIIYNYDRNHIMVKLCQLSTPKERATFMIRQLKRVPMLQPLVDVLSYQ
LYEDLLKTCARQINGK-VYYVFDTNFIKNM------------------------------
------
>Venturia_canescens
----------------------------------------TFED---SQTQVEIKDIAKH
GVVISIPAVYVSCSE-TVPDRATANLRVIDYQELESLVSHALSIETATTHDDQIMLSKQF
VSGITSHQK--PDATTQQMVNIIELISAIVRDKVAVLDTEFIDSSTTGISFDVIRRYKNN
K--THGLLSSCKASEWHGASFYSQLNPEE-----TLQARQHLNDTDLNRIYYTLQCFEQT
MLFEPQRVYDKTIKITNLCLLYMCLIERSKAVLNLCSNDLKNNLLGFTIDMIIRSRVIGA
WRKSRCGNTLLNDIGVNYNNSNPLVMICRLETARDRANCIIELLSNNPKTKHIATRLSYD
EYQRALSQTTQTINGN-EYFVLDSKFITSVVALQGF--AALNQVY---------------
------
>GbNV
METKMEIDEEKTTS-LHDKVSEILKDCINKQYSLNDENFTSKLDDSPNLQIIDIENVPSD
HVIIPIPEIFVNVVN-QKKHHIKQNFVAIPFEVLKYHINLMLRIEESVNAADIFEINKDF
TTKIINSKTFINNKNIKYIINFLDAFNEFQI--RNTLSDLHVDVYTNGISVDVIRIYKNK
GVNEFGMLESWDIGSVLGYSLFSQITDKED----LEKVLKITNTTDYNFMLFCLKMFEKT
LLFDKLRYYDNILKFSTLCFFYLSLLSNSLVLKNYASTDVLFNILIYLLDCCIKTKTVHY
WRLY--NKEFLTDFQRNYNKNYILIKLCLLAESKDRFNTFIKIVSEKID---FLKSVTYE
KYEKSIENSIIEIDNFGKFYHFNSKTLVSILSIFGE--ADFQKFIETAENIQHTWTTTQT
MLSPT*
