# Supplementary material for: Endoparasitoid lifestyle promotes endogenization and domestication of dsDNA viruses
Source: eLife. 2023 Jun 6;12:e85993. doi: 10.7554/eLife.85993 (PMC10259472; doi:10.7554/eLife.85993)
Supplement: Figure 5—source data 1. [file elife-85993-fig5-data1.zip › Figure 1ΓÇôsource data 1/Cluster256.aa.aln]

>DiNV
MDFSTDHVTSWTCHLHNKETCVMKY-------YNGNYYHVIPVKNISVL-AQTYNSQKIP
--DEFWEDLGKTPY------------MTPIYYSDCINDVEMFRIILELFKNLDDNSLKFS
TLNTPSDFIKRHVITDGIKMITLCNKHLLKSCKKK-DRAQVFYTKDAWIKCILKGLFPKI
DSPEKSGIPTN-TPDWAIKLYPRGSSSSATRNPKSN*-------
>DmNV_mau
MDFSMEHVTSWGCHLHSKETCVMKY-------YNGNYYHVIPVKNISVL-AQTYNSQKIP
--DEFWEDLGKTPY------------MTPIYYSDCINKVEMFRMILELFKNLDDNSLKFS
TFNTPSDFIKRHVITDGIKMITLCNKHLLKSCKKR-DKAQIFYTKDPWVKCILKGLFPKI
DCHEKNGIPTN-TPDWAIKLYPRGSLSTIRNNIKSS*-------
>DmNV_kal
MDLTLEHVTSWSCHLHSKETCVMKY-------YNGSYYHVIPVKNISVL-AQTYNSQKIP
--DEFWEDLGPTPY------------MTAIYYSDCVANVDMFRIILELFRNLDDSFLKFS
TSNTPSDFIKRHIITDGIKRITLCNKHLLKSCKTKSNRPQTFYTKDQWIKAILKGLFPKI
DSSDKSGIPTN-TPDWAIKLYPRGATSISAVTTPSSQMTHLAN*
>DmNV_esp
MEITNEQTTSWVCHLHSSANCIMKA-------YNGNYFHVIPVKNISIR-AQTYNANKIP
--DEFWEDLGTVSY------------VSPILRADCVNNFQVFRLVLELFKHLDDNALKYS
SLNTPSDFIRRHIITDGTNNITLCNKHLLKSCKKS-GKPQVFYTKDQWIKCILKGLFPKM
DAPYKEGIPTN-TPYWAIDVCSRNTSTVRNRK*-----------
>OrNV
-------MEYWLCHLHSSSTCSLKTEPEPGSQQQQRYFHVIPIKNISVT-AQSFNARKVA
--DEFWEDFEHVLY------------VSPIAYASCINNYNVFNAVVSIFNQLDANNMKYS
SLNTPADFVKKHIVTDGLTKICLCNKHLIKSA---GKKTQQFYTRNVWIKSILKLLFPKI
DA-TKEGIPTN-TPQWAINLFAMSRGEPSAKKVRLS*-------
>DmNV_tom
--MDSDGLRSWECHIHSSALCTMKTEYDAE-ALQMRYYHVIPIKNISVA-AQLFNSRKVL
--DEFWEDFEYVPY------------FRAIAYTDCINDQKIFKNVMVIFQQLDDRNMKYS
SLNTPSDFIKRHIITDGVSRICLCNKYLIKTTAKKGNAPQAFYTRNSWIKAILKLLFPKI
DS-TKEGIPTN-TPQWALNLFLLARSEGQTKKING*--------
>Fopius_arisanus
--MEANVSGRWNCHVHKSSKCEMAI-------MNETLYHIVAVKETTSYAQKMYNTRTEN
--DEFWEKLPDGMY------------FTPIAHSNLANDYEIFKMIVSIFHDLDSNFLSFN
EFSSPSDFVHSHIITDGQKRLTLCNKHLLECVKR--KQPQVKYTSPMWLKNVVKALFPKA
TD--PKNIPTN-TPPWALQILNINDTS-----------------
>GbNV
---MSTSVVKWSCHLHPESKCKMSY-------VNDALYHIIEVDVINKYINRLYNAKHDN
NEKTFWEKLNNGDLKDDHELKTTNVPVVSIYHSTEKYDLSCFKKILDIFKNLDDLKLSFK
NNVTVSDIIKKHLMTDGKGFIILVNKHMLILNS----KYKKRYTNPVFLKKFISTLFPYS
IIPDNKSIPVGTVPDWATSILIKITKNGK*--------------
