# Supplementary material for: Endoparasitoid lifestyle promotes endogenization and domestication of dsDNA viruses
Source: eLife. 2023 Jun 6;12:e85993. doi: 10.7554/eLife.85993 (PMC10259472; doi:10.7554/eLife.85993)
Supplement: Figure 5—source data 1. [file elife-85993-fig5-data1.zip › Figure 1ΓÇôsource data 1/Cluster179.aa.aln]

>HzNV-2
-------------------------------------------MIQKLTRTARIITLKLR
R----------------------KRVTPEVEKESKITQRNNQYQIMARNIIYFLIYQTTY
GTHPKVVIAS--------KRTHYYGANS--------------------------------
----------------------EYDTDMIMNLDKYMKHFISLVYEKFAEQLRKSYTDKDK
SKAEQQQ--QQQAQAEIQGQTEADQIIQAQPAYIQNHKQDSDDEDDDEDDEDGYNSDASC
INDYDAYSRVCNHVKKLLDNGVGNANSCISASNGNIEDSESRDGCMD-EDREDRVDGDSD
EDISNVPKEFNIPKEFKEPKDASKDSTKEYSND-NDDCNSVVNDHISASA---STSTSAS
ASIVA----SNGDAESVYSTGGTRYLTTDSNKRLKLNSSIEDDDDDEELAGNYSVSGSVS
TL--KPINLAMYSEAKSKYNETIQNDNIIKKLYLSLLMELNQSKLLSFLLEKIENKRYAQ
RAVMEVLRESS----RK---LSRKGVAFAQRIQYLDYIENLLKQQCYKDVADKLHTLALD
LEYNCFR-YTDV-VNPNDDCLPIDLKHFDTLARFTKTVYGYSTHTPLNLTTESHTL----
DGKIYDIVKFTRDGE-SEIFDVRAVNQV------QLDFKSWKDRLNCLPTDQLP-----Q
SYIKIIPHKINKINIWSGKLK-EEADKTYLYVRTSGLGRGTLFMNIGKSAEKRRNKT--F
PVLNTRHKKL-KKDHLYDGDVVEAKIN---KDAEKIIMAP------------MENCKIAS
T-------VKSDIAFDVSRLMGSVMTAD-------------------------------S
SIYSERGEDEEDAE*---------------------------------------------
--------------------
>HzNV-1
-------------------------------------------MIQKLTRTARIITLKLR
R----------------------KRVTPEVEKESKITQRNNQYQIMARNIIYFLIYQTTY
GTHPKVVIAS--------KRTHYYGANS--------------------------------
----------------------EYDTDMIMNLDKYMKHFISLVYEKFAEQLRKSYTDKDK
SKAEQQQQQQQQAQAEIQGQVETDQIIQAQPAYIQNHKQDSDDEDDDEDDEDGYNSDASC
INDYDAYSRVCNHVKKLLDNGVGNANSCVSASNGNIEDSESRDGCMD-EDGEDRVDGDSD
EDISNVPKEFNIPKESKEPKDASKDSTKEYSND-NDDSNSVVNDHISVGASA-STSTSAS
ASIVA----SNGDAESVYSTGGTRYLTTDSNKRLKLNSSIEDDDDDEELAGNYSVSGSVS
TL--KPINLAMYSEAKSKYNETIQNDNIIKKLYLSLLMELNQSKLLSFLLEKIENKRYAQ
RAVMEVLRESS----RK---LSRKGVAFAQRIQYLDYIENLLKQQCYKDVADKLHTLALD
LEYNCFR-YTDV-VNPNDDCLPIDLKHFDTLARFTKTVYGYSTHTPLNLTTESHTL----
DGKIYDIVKFTRDGE-SEIFDVRAVNQV------QLDFKSWKDRLNCLPTDQLP-----Q
SYIKIIPHKINKINIWSGKLK-EEADKTYLYVRTSGLGRGTLFMNIGKSAEKRRNKT--F
PVLNTRHKKL-KKDHLYDGDVVETKIN---KDAEKIIMAP------------MENCKIAS
T-------VKSDIAFDVSRLMGSVMTAD-------------------------------S
SIYSERGEDEEDAE*---------------------------------------------
--------------------
>HgNV
------MEQSLEVSKATKLCRLLLASVAEDVELKSELAKQFELKKIHLLTTAEVINNVLH
KNNSNSTRRKREYDSPNDLQDDFFILENQIEEESKTTRRNAHYKSTVLVMFYYIIHLAYY
EKVPKYIGYNHIIQSENTKARQYLEARPLLMEKLFTTKKLEKCQNIPKYKINKIPVPTKV
KNDEASDIEYKPIQHYNTFKQYTYDYNRACVIDGVMMDFIKFGYENFNKNCRSFIIINLV
IKHK---EKEKYDQEKK---------NKKRPLRFVEDTYD---EDLA-------------
---------------------------------------------A---DSN--------
------------------------------------------------------------
SDIAD---------E------------------LTVDF---NADT---TD----VLQ-KS
NLMSSELVEKYKDMAIEELKNELKEPSVLMKFYQAFLFECDWEMLFKYLISLLTDGFCYA
-SMLKLL-IYLVWNVTKVVC------TAKERDCQTRNLDLLLKQYKYMEVLLQLQQWTYE
HKYSIYELPH---QDLDINTKTFDIKQFNEYARNTRHMYSHFTANPVTLFIGEKEF--PK
IQTNIKYIYYILDNHNQVMFDLIRVTKTDNNTKVDLSQTSWQDRLDKLSDLLKQV---NR
VDAIIKITPTNKRIIQYGKLP-CST-IMFHWIRTSGLGLGTLFYSTNYKKIRCT------
------NMPNKRFRRLSIKDLEYQTLEC--VDIVHPEESQNIQQRNSNVQ----------
----NY------QDIISPVL------TN-----------------------------ILN
ELFLGRGNFNNLSSSSSQNSSGSGNLGIKDS-PPAA-VSSSDYDISTEYLGNLK-IL---
-SSDLEFAQYNEDDDI*---
>PmNV
------------------------------------------------------------
------------------------------------------------------MYYTYY
NKVPKYVGYQYIIQN--SKAKQYFQENPQVMEELYTKEELAACENYRHTN---------R
INKIHKRGEYLPIQHYNAFRQYTYTYNLALLVDNSMSKLIEFAYNQFNKYCIKYIAITLV
IKHK---EKIKYEQMKR---------KKKKPVYPEARGST---HEKP-------------
---------------------------------------------T---KIK--------
------------------------------------------------------------
ADKIK---------E----------------EPLNLDDSAYMNDDQEMIDMVYDQLESQK
IDENHPLVGSYLKYDIEELKIQLKEPSVLLKFYQAWLFECDWEQLFDFLEKQLATEFYYA
-AMMKLL-LYLIWNVVKLTC------ISPQKNSHNKNLSTMLQNYMYNDVIDQLKTWTRM
YKYSEYELAG---QDINSNIRAHDLKSFKDLARNTSDIYMHLISNPVSFTIKEMEF--DN
IGIIIKIVEYTNDNFNKHTFDLLSVTHTYNNYKFDLSKTSWKLRLEKLKEIFIAAGQPNL
ITSIITVHPIEIRKIQFDNLP-CSGTTVCHYIRTSGQGSGTLFYRTKNRRVRNGNS----
-----YNQPSKRFRKITIQDLILKKIPK-NVNIEMPESQAQETKFNPLATNSLSSVV---
PHK-TF------IDYIMERL------TTL--------------------NSSASYPLIST
NQDPGRGTFSPPLLPPLIQQSA-SQLNHNQSPLTSP-IPSPDHNISEEYIGSILRAN---
-GGNLAFAEFNKDDYV*---
>CcBV
------------------------------------------------------------
------------------------------------------------------------
------------------------------------------------------------
-------------------------MESFFDQERFNSHILPTIYKSIDILSMKLKT----
-----------VAQRLKKGKRK--------------RKNNLTKESDN-------------
YDDLDELKKVTSKIPNIEHDTHTQGETSMNLG---------KEILFDETDKKDNINNQTE
SDLSESH-VF------HG--------EDNLEEENTDDSSLLMANSISYKQLI-IGTLRLI
SYIYRSPNVAYENSDFIMKNGNIDYLLLKKISVPLIN----------QLFNSYHEFGNKF
FF----IN--RRKKVSKDMRTVMSHSTVAMNFLFKLIFEISPCALVSVLFMYIQNDDYAK
SCCS-ILRDYLIPYITKFSRLRHEQLVYEM------RLRQMITDKDY---MQLFEILKVD
IERVIYRKYPLP-FNLNNNLKALHILKYHMYKRNTKSIHYYESEEAVQL----MSK----
KGEKSSLIVFVRGMC-VFIFDVLECNGE------NVEDKSWAERLMLYQPFLKE-----R
CENI-----ITVTEIHESELDSLIKRPTFIYVKTCGLGLGTFFCTFHKYERKGRRTS--T
ITELPRYNP----SITHQNPSVKPTTHF--KKNKFAIIDQ------------L*------
------------------------------------------------------------
------------------------------------------------------------
--------------------
>CiBV
------------------------------------------------------------
------------------------------------------------------------
------------------------------------------------------------
------------------------------------------------------------
------------------------------------------------------------
------------------------------------------------------------
------------------------------------------------------------
------------------------------------------------------------
------------------------------------------------------------
----------------------------------------------------LFDILRLD
IERVIYRKFPLS-FNINSNLKSLYISKFHMYKRNTKSIHYYESDEAVQL----IAK----
KGKNYTIIVFVKGMC-NFVFDVIELHKE------NLEDKSWAERLELYKPYRIE-----H
CQEI-----IKVTEIHESELDVLARRPTYIYIKTCGFGLGTFFETFHKYEKKGRRTP--L
TTKLPRDNT----SIMLHDNLEKPKLQAKNVEHDYVIVDQ------------L*------
------------------------------------------------------------
------------------------------------------------------------
--------------------
>DhNV
MFLIYFLFPSLQ--ETTQRLQQILTDIKEDKD--TDAANTMRLCEYNLKQSASIINRVLH
NQYISN------------------DESDTLAEESKTTRRNSQYKTSAIYMIYYIIYTIYY
NKPPENINFILSDKE--SNN---------------------------------------I
NYKVSEGQRTGPIQHYNTFKNYTYTYQMTCLVDKNMKHLINFGIDEYFKHCGVHIAITLS
IKRL---EKKSLAKRKI---------RNSVQLYNCNKKKQKNDVDLL-------------
---------------------------------------------L---QKNNDLEIEDD
EELTT----LNI----KGLNN----KRKHYNE-----SSSSYNKRKRVDEFSPATTTVNS
EDDEA---------E----------------EELFLD-EFYCEDDNEIID--------YD
NPEINNLVAPFAGKTIPELREASRRPSVLYKFYQAWLMECDWVVLFEVLAERIRAGECPP
-AQLRRLIQYTICVLCKHIT------VPVQRGLFIEKLVQLIKNDLHLAIVLELGRRAAD
YKYSRFEVPSIPNSSISDETHAYDLKLFQQYARFTDDMYIHVTAYPITLIDASYQHTIGG
YSHSIKILKYIHVGH-HYLFDVIQITGIDDE---LLHRMSWLERLNLVSNRNNFL-PGDP
EYRIIRLQKITLREIQFENIS--SGPTVYAYIRTKGLGIGTLFQRLRVPTKDETNSRISR
PRITVRGGNTRRFTRVTLADLIKPMVTEKDIEVEHDVKAS----SNNITTNTLNNLFYNN
PNNNNFNNQNNNIGLLGAQLIGQQVLLAIQQQQQQQQQLTSNSLIDSYLNPYINSSHINQ
NLYFGQPPYRS---------------QHSPSPPPRVRTPSPP-PPEEGFFTKINEHINSD
YSENTIFNSEEDDVFKNLI*
