# Supplementary material for: Endoparasitoid lifestyle promotes endogenization and domestication of dsDNA viruses
Source: eLife. 2023 Jun 6;12:e85993. doi: 10.7554/eLife.85993 (PMC10259472; doi:10.7554/eLife.85993)
Supplement: Figure 5—source data 1. [file elife-85993-fig5-data1.zip › Figure 1ΓÇôsource data 1/Cluster58.aa.aln]

>HzNV-2
MLTLFFRIYHPSYPLEINTMVTLIEIGRFLNGY--AKNSEQLTLWLTSMDAESMYCCIRL
FIDKKWRRQLIATWRTAKKVVINMHDKCACLNRWGNLISKQIL---------QQIGKCDY
ESFEDDDASRLICKLLVDQDEGFVYYSDKVFRSGCSKIEFIDTVKLEPCNKRRSQQCASF
ERLDVNY----QECGQDASNYYC-PKKQTNDDRLTIVQL---FKT-PHHLILKQCTPLEA
YIISSMSLNVTVNDLTRSLPEYYRFGIRND---IKDQPIVFDLFHGMYNFHVARSVFTCD
TNLMAYYKLPSVSYETEATLNVSDLDAMCSDYCVQPSFKGVHLCLCLTEDCKYYMLNRHG
VRVRINNRAILRALPSVKGLSYFCGEFMLMGYGTSDVECCLRSYSSSSRCINGNDE----
--AYCFVLLDLYLVNGKSILDNTYEERLDVARRVFADCYTSDEPFGGDIFKEDDDEEVDV
TSNN----SSNSSNSNNSNNSNNSTCTTENKDKDHTSTPTTDGTEYIEIDPGEDLQLHLD
SIKLKSEAERKTRSRSSECESGAYGTDTDSGSGSGTDTESDSEPEPDSDTNSESSSLKPK
VKVKARCTQDTLMKKIRRSIRNQKVKGAGRLFIVENFKDSSELIEFQSKCDKFDFYANGI
IIRKRASENMCTKIIKIPFERQHWRLVDSQGFECEVTLSKYDNPTMCVDDLFPSRLWV-I
EQQSCVRCKFNAVCYGTSGVDGNNERIRMHFAINNGQGVYVHFFSVQCIFRFSTLCYDLD
RVATVKSSRILVDDEPHEWFVCRLGFAEAEPPFKTLNSLSVRFDLSLSDCVNLAHFRNM*
---------
>HzNV-1
MLTLFFRIYHPSYPLEINTMVTLIEIGRFLNGY--AKNSEQLTLWLTSMDAESMYCCIRL
FIDKKWRRQLIATWRTAKKVVINMHDKCACLNRWGNLISKQIL---------QQIGKCDY
ESFEDDDATRLICKLLVDQDEGFVYYSDKVFRSGCSKIEFIDTVKLEPCNKRRSQQCASF
ERLDVNY----QECGQDASNYYC-PKKQTNDDRLTIVQL---FKT-PHHLILKQCTPLEA
YIISSMSLNVTVNDLTRSLPEYYRFGIRND---IKDQPIVFDLFHGMYNFHVARSVFTCD
TNLMAYYKLPSVSYETEATLNVSDLDAMCSDYCVQPSFKGVHLCLCLTEDCKYYMLNRHG
VRVRINNRAILRALPSVKGLSYFCGEFMLMGYGTSDVECCLRSYSSSSRCINGNDE----
--AYCFVLLDLYLVNGKSILDNTYEERLDVARRVFADCYTSDEPFGGDIFKEDDEVDVDS
NSSSSASISNNSSSSNNSNNSNNSTCTTENKDKDHSSTLTTDGTEYIEIDPGEDLQLHLD
SIKLKSEAERKTRSRSSECESGAYGTDTDSGSGTDTDSESEPEPEPGTDTDSESSSLKPK
VKVKARRTQDTLMKKIRRSIRNQKVKGAGRLFIVENFKDSSELIEFQSKCDKFDFYANGI
IIRKRASENMCTKIIKIPFERQHWRLVDSQGFECEVTLSKYDNPTMCVDDLFPSRLWA-I
EQQSCVRCKFNAVCYGTSGVDGNNERIRMHFAINNGQGVYVHFFSVQCIFRFSTLCYDLD
RVATVKSSRILVDDEPHEWFVCRLGFAEAEPPFKTLNSLSVRFDLSLSDCVNLAHFRNM*
---------
>HgNV
--------------------MKLVDIYQFLIQTNIKRTPELLLLWLSNYDFYDRILFIKL
FILHKIRLSWHTYQGFHMNYQMNHQQNCKCQEVYTNTVGVNNLEFFRKTPVVWFLRNCIG
DVELEVATSLKKYRLN--------TCIELQH-YENHPITY--------------ESNTIL
DRYNNIFNVTSLDCTTQ---QR------KPNQQLTIKNLERYSKCIKLTDIISHLYVYDL
YLLLSLKQLPTLRELDSILPEYLQLEASRNRLKLAKSLTAEFILINIYNFFNRTSICQVD
TDRKMTSLIPITVEIDT-P----IE-DVGNEYFYQAKYSGIRICLCKTPNNDVILMNSNH
VKITFTVPCI--HELRQDSVNSYAGEFVMVLYNKETNQYMPKTE-LLKHLSNLVDSTYRA
VYKIKLILLDLYMWNGINLLIDAYERRYALFDTFIKY-VFHDN-----IFVKVRNYD---
---NISDIHSEYLQYL---------KNTQI-------DHIVKGITYR-------------
------------------------------------------------------------
--------------------------------------KKRAVYQKKIPIISLDLKYQKY
ILISKYNT--TIKI---LNSEKTVDYVDG---------------KLCIIRP-PKGAF---
--------SLYCLCYSIDK-------LMLKLALFDNC-EFRHFCRI------ETTH-SNS
NYNCLMKKKIKINGIGYSWIVIRVEFTKD---YENVTNVEFCPEKSILDCNYPWFYLR--
--*------
>PmNV
------------------MQLTLRNIFNFLKNY-NSKNPELLILWLSQFTYRDQVIFMKL
FIPNKFKVCEY-----KM---IYNHINCKCIEIYDMIFKYTNIYK-NSNGSIDFLGKCIN
EEIIDKRKNT-PLEFE--------FCFSSKMNMEMEEIRFIKEYKF---YNRL-FDNTNY
NNFNNYYN----ECVSIIDNFD------KKTDSLPIR----CFEYFKLDDLLEFIDVYEL
YILLDSNSYIKLYDFNMLLPEYMRALKLRNKE-YSFNLLQESVLWNIYNFYNGSLILQAD
TQMKMTSGCPKLYFVNE-M----Q---ESVDYIYQPRISGIRLVICKPLNSKVILTNKYN
AKIQIPININ--NILSVDKSNSYTGEFIMVLYDKHMKTYLNRTE-LIKYMMSG--KSGRI
NCEIRLFLLDLYIWNGVNLRIQPYGKRMELFDPFISM-TAHSK-----RIMKLPQYD---
---SISQIYDVYQQYL---------RSTDM----NTDDIYIDGVVYR-------------
------------------------------------------------------------
--------------------------------------DKTLLYEQSIKCTKFKDLLQKF
MIIKEFEI--DIRI---LSSGK-----------------------KEVIKP-NSGIFTIL
RDVNISDFCVNFLSYNVSD-------AGMSLALFDGC-KFSKVVAI------RLDL-GIK
HIKKLMKRSIKIDDTIWNYIVVKVSFLN-----KNLQNIEIRPDKSLFDCFITKSEFL--
--KYFESL*
>DhNV
------------------MYLEIKHVRDFINRF-SKSNHEYLLIWLNNFNFYDQMCLIYL
FTKYKLTIFKFPT------TSNLHDGHCKCFELYNQLPEQFRLKF----PDLSIFQKCVY
IESET-TQQVPTISFN--------PNIE--QTTEDVKLEFYKESKC---PTNL-F----Y
NNTQIDVNMLTSKFETILADFDLKNTHQDFNYSLPIK----FLKTHSLLSLIPYINVLEM
YTIFIIKFVFNVRDFEALIPEYWRTLNRKIYN--KKTQSPFSTLCKIYGFYSGKTLLDHN
TNTKATFKLAYTIPINS-T----SELKDVDEYVIQPRFSGVRLLICKTTSCKILIRNVNN
IKVKLNLNLF--SKINLDDDHTFTGEFMIMLYNSVDGNWLSKTE-LIDYMMQPNKDP---
GLKIYLYVLDLFLWNGVVLTTISYQQRCVIIKAFIEK-YHHNN-----LFRQVVEIK---
---NVAELEQLYDTYL---------TTLDS----T--APPFTGAIFR-------------
------------------------------------------------------------
--------------------------------------KRFKTFTFKIPYVLFKK--YKI
MLYKNYSM--ENII---MSTKNNIKMVEK---------------NTT-----------II
PISNNSKIVLTFLCFNIVD-------QVLFLAIQQGL-EYIHFLNI------SIFARDLV
GISNFKNIKVTINGIDYTGFMINVGFKTL---FTNVAYIIPRPDKSLIDCVTRKNIDMFK
SNSYYVKN*
