# Supplementary material for: Endoparasitoid lifestyle promotes endogenization and domestication of dsDNA viruses
Source: eLife. 2023 Jun 6;12:e85993. doi: 10.7554/eLife.85993 (PMC10259472; doi:10.7554/eLife.85993)
Supplement: Figure 5—source data 1. [file elife-85993-fig5-data1.zip › Figure 1ΓÇôsource data 1/Cluster25.aa.aln]

>CpV
------------------------------------------------------------
------------------------------------------------------------
------------------------------------------------------------
------------------------MTR-------RLIFVVVILLH-----WCRGERLSLH
FFLKENGTWEEVRSTENINGSEYNNSFDTTSTTTNDNNIYDNLVDNNMYVNREEDSVFNH
MPVYEDDDN--KPLGHETREFLLGLLQHQFDVGGRFKRFFIHKQMFWRNRNNITYSVFID
TVPPTINVTTIKQETRFAFGVWEEAISHKGVVRFCEVGDNVSGADIKIVFARGEHGDKFS
FDGAGGVLGHAFCPPRMGVKNAHYPSEGEVHLDSDEWWLTQDQAPTD---NGTYYLPVVT
HEIGHALGLYHSS------VRNSIMYQLYNSDHLQLDKDDLNGLEQLYIDNEYYKNATN-
KTIKTTD---GTDSLTTT--YNATTTTPIIKVIYPLPDWVY-ETMS--NSVHEICQFV-P
KCVACIRGEYYVFSEQKYWRFRDFELTDLIETQKFKQGLWPELCQVVGVV--GVQQHILF
VDHHLWFEYTDTTLDRVRVLTRNKYSALFAEEGVLFGVVDGRHLYEIEYSG--GGGSDDS
LVDRYRGEVMHKFEGVQWVDWVMTNDKEVSAGVGRGRWVFAKVAKRPDV-----------
-----------------------------------------GHVYRATHPI---------
-----------------------------------QPLMYTC*-----------------
-------------
>HzNV-2
MKGANILALALFWYGAGAFDKYNTLPDRRNYDFSYLSDFRVNPKHAPTMRLENERYDNLY
DDNSFNTRVNGNKRVHATVRPVRKHLPTLPRLVPTSNPTYADHESDLAEIHAYNRQNPFN
AVDQDQFQIPDEYIDEYPQ---QQQARQMNPFDRVDEIPESNEDSEMDAMSRFNPMNPFN
VADSDNEQPESIRKRYNTKDESKFITPEELEKLKFLGYLQDFMVGAHLRLTDGKLSLEEP
AMQPVVGALERFQSYANI------------------------------------------
-PITGDMDPHTKTKMNTKRCAMPDI------SPKRAKRYTLHD--TWK--NPITWSVLAN
SSN-IENINVIRTDVDRMLKRWKREAPA---LEFVEVAP-GSNSTITLGFYHGDHGDGTR
FDGNGWFLAHAFYPGPG--------RGGQIHIDAEEPWVFSNNAEERKPEDSADFQSIAL
HELGHALGVGHSD------VHDAVMYPYYGGVKRELKEDDIAAIKALYGNRNGTHTNPSD
KREKESYKEAAAAPVTEPTPVTRPPPTPVTTQPPPPPQRPKTETYKSKLGNPYICDLPKY
DSVANMFGEVYVFKGPFVWRMGSFNPKTISVYPINKVYHLPDFEKLDAIYIRKDGKVAMF
INDLM-YVFS--------------------GNDVAQG-------YPKKLSDMGIEGSKID
T-------------AFRWHNK-------TFILSGDKYWLFDEKKDRIATKTYLIANYFRN
LQTPVDAAMSWLNGKVYFFKDRGFYEFDEYKMSVKNADPYDSSVFWANCPRDHPHICQMQ
HMYGHLTASDYNTSMNAAMADGAFDYSLLRMIDTVDTFRYTVIPDNATQPERASYKRLAN
GQVVVDVVPAGE*
>HzNV-1
MKGANILALALFWYGAGAFDKYNTLPDRRNYDFSYLSDFRVNPKHAPTMRLENERYDNLY
DDNSFNTRVNVNKRIHATVRPVRKHLPTLPRLAPTSNPTYADHESDLAEIHAYNRQNPFN
AVDQDQFQIPDEYIDEYQQPQQQQQAQQMNPFDRVDEIPESNEDSEMDAMSRFNPMNPFN
VADSDNEQPESIRKRYNTKDESKFITPEELEKLKFLGYLQDFMVGAHLRLTDGKLSLEEP
AMQPVVGALERFQSYANI------------------------------------------
-PITGDMDPHTKTKMNTKRCAMPDI------SPKRAKRYTLHD--TWK--NPITWSVLAN
SSN-IENINVIRTDVDRMLKRWKREAPA---LEFVEVAP-GSKSTITLGFYHGDHGDGTR
FDGNGWFLAHAFYPGPG--------RGGQIHIDAEEPWVFSNNAEERKPEESADFQSIAL
HELGHALGVGHSD------VHDAVMYPYYGGVKRELKEDDIAAIKALYGNRNGTHTNPSD
KREKESYKEAAAAPVTEPTPVTRPPPTPVTTPPPPPPQRPKTETYKSKLGNPYICDLPKY
DSVANMFGEVYVFKGPFVWRMGSFNPKTISVYPINKVYHLPDFEKLDAIYIRKDGKVAMF
INDLM-YVFS--------------------GNDVAQG-------YPKKLSDMGIEGSKID
T-------------AFRWHNK-------TFILSGDKYWLFDEKKDRIATKTYLIANYFRN
LQTPVDAAMSWLNGKVYFFKDRGFYEFDEYKMSVKNADPYDSSVFWANCPRDHPHICQMQ
HMYGHLTASDYNTSMNAAMADGAFDYSLLRMIDTVDTFRYTVIPDNATQPERASYKRLSN
GQVVVDVVPAGE*
>GpSGHV
------------------------------------------------------------
------------------------------------------------------------
------------------------------------------------------------
---------------------------MLLLL--IIILLTIFLLI-----YCINKSNEQQ
----QYKDVKTFNDISPFPISL--------------------------YLEK--D-----
FPLNISYRP--SAKKNRSLQ-MTRI------LPLVVKHYN----------ERLDWKVFVL
NDE-RA------------------RQL--------II------------REEVPNGTCKK
FDGPGGILAHSFYPRIG--------Q---ICLDTDEIF------------SDLELYQILI
HEIGHSLGSMHRIPMFCKDYGETIMSPVYNKSIMGLTECDVQFFKKYYPFMHQ*------
------------------------------------------------------------
------------------------------------------------------------
------------------------------------------------------------
------------------------------------------------------------
------------------------------------------------------------
------------------------------------------------------------
-------------
>MdSGHV
------------------------------------------------------------
------------------------------------------------------------
------------------------------------------------------------
------------------------MSPTLVLF--ILVIVLVIILM-----YQRRKRIK--
-----------QNELINSNIHL--------------------------YAAE--E-----
FPLNVYFNK--RTQASPKFKILVDA------VREAISNFN----------TTVGYTMFVM
NEN-VF------------------RYPN---IVMIQM------------ACGSHKGCISE
FDGKGGVLAHATFPPFR--------R---VCIDCSDMD------------Y-KPLHLVIM
HEFGHIIGMEHTTSSY---KGQSLMHPYISTRVHGLTEYDVKRIERMYPFLK*-------
------------------------------------------------------------
------------------------------------------------------------
------------------------------------------------------------
------------------------------------------------------------
------------------------------------------------------------
------------------------------------------------------------
-------------
