# Supplementary material for: Endoparasitoid lifestyle promotes endogenization and domestication of dsDNA viruses
Source: eLife. 2023 Jun 6;12:e85993. doi: 10.7554/eLife.85993 (PMC10259472; doi:10.7554/eLife.85993)
Supplement: Figure 5—source data 1. [file elife-85993-fig5-data1.zip › Figure 1ΓÇôsource data 1/Cluster54.aa.aln]

>HzNV-2
------------------------------------------------------------
------------------------------------------------------------
------------------------------------------------------------
----------MYQYT--------------------------------------DVDDLDL
VSSELQPSLIVRRKFELEPNRSVYLINRYSCVKPLNRNYGEYVHNVVEFRDCDLEYGPEC
LPPALREVFYH-------------------------------VNFKYRSFNVLHPNSDLY
ALMCFFETVVVDLEKCIAANDLLIDVSRILQTLLVNSKLN----YTIDT------MFGPV
PWN----DTILPILSMPLPAESLVRYKIDRPKISLGQTLPEMDIDKIYTRDYLMSVIKTY
TTG----GVG-----------------TDRISDDTLTRFVK---------HTKNISPALN
GTACVGKSTILRNITSCAQKSLGPDFDGTVQVLKLSQYGGFKDKDINDLVGMQCLPVLM-
---HACEE----YSTSVTDRCVFNN-IIWKLI----MSLFDASS----------------
--D--------QELMEGAYKALHTLNLN----LLE-FM-KKFPIFVLVDSSILLNRKRMF
NRGVDTLEKSEKVT-GDLFRCKIVPYVKAQNVIYGTLATLCDWPVIDVGYKFPLTA----
D----------------------W---MSILTNTFCNKLVENYKVSKAL---ALADNISR
DFDCRGSYIEDSYTRDYGHRPMVDESEEPPAKQS--RLDDGSAMHKYNTRSKP---FQEV
LVKSEAKSVEIKSNSSNPGNGASKS-TQTSTSSTSTADSQSSCSSSSTDSEMNFTETTTD
TEDSDTSISEDESSVATVVPKESKTDVQNKMRNSRVVYKYRHSEYPILSYLAAKAMKVFK
*
>HzNV-1
------------------------------------------------------------
------------------------------------------------------------
------------------------------------------------------------
----------MYQYT--------------------------------------DVDDLDL
VSSELQPSLIVRRKFELEPNRSVYLINRYSCVKPLNRNYGEYVHNVVEFRDCDLEYGPEC
LPPALREVFYH-------------------------------VNFKYRSFNVLHPNSDLY
ALMCFFETVVVDLEKCIAANDLLIDVSRILQTLLVNSKLN----YTIDT------MFGPV
PWN----DTILPILSMPLPAESLVRYKIDRPKISLGQTLPEMDIDKIYTRDYLMSVIKTY
TTG----GVG-----------------TDRISDDTLTRFVK---------HTKNISPALN
GTACVGKSTILRNITSCAQKSLGPDFDGTVQVLKLSQYGGFKDKDINDLVGMQCLPVLM-
---HACEE----YSTSVTDRCVFNN-IIWKLI----MSLFDASS----------------
--D--------QELMEGAYKALHTLNLN----LLE-FM-KKFPIFVLVDSSILLNRKRMF
NRGVDTLEKSEKVT-GDLFRCKIVPYVKAQNVIYGTLATLCDWPVIDVGYKFPLTA----
D----------------------W---MSILTNTFCNKLVENYKVSKALADNALADNISR
DFDCRGSYIEDSYTRDYGHRPMVDESEEPPAKQS--RLDDGSAMHKYNTRSKP---FQEV
LVKSEAKSVEIKSNSSNPGNGASKS-TQTSASSTSTADSQSSCSSSSTDSEMNFTETTTD
TEDSDTSISEDESSVATVVPKESKTDVQNKMRNSRVVYKYRHSEYPILSYLAAKAMKVFK
*
>DiNV
MDTNKLKILNFRTSVCQKELVNRFNKSHN-FSPINSYKKTQPEITTAETLVTPVTSTTVS
NMNKNSILKIDDSTMDSSSLKPTNRRSKSLALKTTRLSIKRPLDAPINISGSYKFVKNDC
GNKTLTKKNRINDDD----------------DIEDD----STTATSS-SGSSSDSNSS--
-SCNSENDDILDDYTNDDDDDDDDDD---EEEDENDGNSNDIEKEDYSM--ENDIDGSND
CVYDLYE-----RHF-QRAKKNMYQKFD-----T-IGDS-DMPYFVSVFNGFDAVNDKVC
TNFDIKKLNRNVTLFEYYTICNYLDAPEFTI-DLLKTTKYDHVVNAIISYILFWSNDDID
DYIKNNPKF-----------------TNFFNALRMVRELDGGQ-YVF--------DYKGL
PFI----KQAFKVLRRHFEPEKV----------T----RSPFDWLGIMDHDFISHLDRVY
NLIY-ENKFDF-ETIKMLEADMEIPYKLPSID-IKKLQTSN---------N-ENQFKFIT
GQACCCKTTILNKLLELGWRKFSR-----------GDVGSFSGKSSSSA-AIGNLHAAL-
---DFTLT----RPNVIGDRGYIDN-VIWSFI----MPACNPID----------------
--S--------KSFVYK---MLSFLNSNFNEPSIA-QY-ISQKGLVFIDPYVDLNRNRQL
NRC---------ES-GDAHRARIFMYPIAQFMVYYTVARLFGWKILCVPYDVDRNF-DNV
K----------------------YEQNIDLIRNYFGTPKFDDII-DKQLIRF---AKPYN
NYTVDTL-----YPKIVGI-----------------------------------------
-----------FK*----------------------------------------------
------------------------------------------------------------
-
>DmNV_mau
MDTNKLKILKFRTSVCQEELVNRFNKFSREFSKVST-LKTSPMIAR--------------
-------------------------------------SACKRLMDRVNVRGAYKFGKNTD
GKKFSIKCNAVDDVN----------------SDDDN----ENNGNDK---FKHETNKK--
--DDVNENDVFDDDVDDPDYDCDTNTDSIISSDISSDSDDASEKSDILK--EDSTDDSNE
GVYDLYE-----RHF-KHTNKHQFQSFD-----A-TGDS-DMPYFISIFKDFDTVNDQSC
TNFDITKLNRDVALYEYYSICNYFEAPEFTI-DLLKTTKYDHVVNAIISYILFWSNDCID
EYIKCNPKY-----------------TNLLNAIRTIRELDGGQ-YIF--------EYKGL
PFI----KQAFKILRRHFESETT----------P----KAPFDWLGIMDHDFINHLYRVY
TLIL-ENKFDF-ETIKMLEADMEIPYKLPGID-IAKLRAVS---------N-QNQFKFIT
GQACCCKTTILNKLIEIGWRKFSR-----------GDVGSFSGKSTSSA-AIGNLHAAL-
---DFILT----RPNVIGDRGYIDN-VIWSFI----MPACNSNE----------------
--S--------SSFVNK---MLSFLNANFNEPSIA-QY-ISQKGLIFIDPYVDLNRSRQL
RRC---------VS-GDAHRARIFMYPIAQFMTYYTVARLFGWKVICVPYDVDRNF-DNV
K----------------------YEQNIDLIRNYFGTPTFDDIV-DRQVIRF---AKPHN
NYTIDTL-----YPKIVGI-----------------------------------------
-----------FK*----------------------------------------------
------------------------------------------------------------
-
>DmNV_kal
---MASNILNFEVSTSQRELVDRYNIYTKQLQQANIK--NIPLDCS--------------
---KRNGFKIDDKS-------------K---------SIKKKPAK--RILNKFKY--WND
GQDFSIVITDTSNDLDIEVLPSDYVQSVDWDDVDVESVELENNGDNNVEHGNSEINGDII
ALNGIDTEKIIDDSTIDD--------------NNNKNNDNDCEDGDKIKELEDTVVNVEQ
FSRSLYN-----FHY-A-KNRSLYISFD-----S-TGSS-DMRFLVGLFKDFDVVNDTEY
THPFPSDIRVSANLVDYRIIQQYLDAPEFNM-NLLKNTTYDHVLNAIISYILLWDDDSMK
GYMLKHPKH-----------------RKFLVAVIE---ARENG-YVY--------DYKGV
PYI----KTPCKVLRKYFEPMCS----------M----KHTFEWSNLIDYEFIRHLNHVY
SLII-TDSFDF-ESIKMLEADMPIPYKLPNID-INLVRSMS---------NQMDAFKFIS
GQACCCKTTIINKLTEMGWKKFSR-----------GDVGSFSGKSSSPA-AIGNLHAAL-
---DFVLR----RPNVIGDRGYIDN-IIWSYI----MPKCKNVD----------------
--N---------MLVYD---MFSFFNANFNEPSIA-QY-ISQKGLIFIDPYVKLNRERQM
KRC---------ES-GDAHRARIYMYPIVQFMVYYTVARLFGWKVLCVPYDSDRNF-DNQ
R----------------------YNENIEIVRQYFGHPAMDECI-PLELTRF---DKPEN
NYEIDNY-----YPKAVGI-----------------------------------------
-----------FK*----------------------------------------------
------------------------------------------------------------
-
>DmNV_tom
------------------------------------------------------------
------------------------------------------------------------
--------------------------------------------MSNITKSKQRINQQ--
------QMHL-------------------------IIGAHKRLKDDYA-----T------
-------------LK-STPGLSPFKLFN-----Q-KGSV-GIPLRLSILSGIDVQNLPKT
LPKWNKPPRNDVTFADFCHLDQYLSSNMFNA-KLLSDMTNDDVVNAIVSFLLDWPTQKLR
DFVSFYPKY-----------------SNLCEAVIEFSNLDNGD-YVY--------ELNGV
PVV----RTAIKIIKSHFVPKSE----------G----ANYFDWMSLIDYKFIEHLQHVY
TLLS-NDEIFPNDLIDLIQSDMDLPYRLPNID-VTTLKQYD---------R-TDNLKFIT
GEACCCKTTIINKLASVGWKSYSR-----------GDLGGFNRKPENRA-QVGNLHAAL-
---NYQLT----QSDVIGDRSFIDN-VLWSFL----MPACDPQI----------------
-----------GNFLQS---LFSFLNSNFNEPCIA-EY-IRHKGVVFIDPRSSANKARQL
KRC---------ED-GDPWRGRLKMYANAQFITYYAVARLFGWKVICVPYAEDGTI-DNA
K----------------------YDENVQSIVDFFGTPIPT----QNARIRY---KKPSN
VYRMDNH-----FPKSVGI-----------------------------------------
-----------YK*----------------------------------------------
------------------------------------------------------------
-
>OrNV
------------------------------------------------------------
------------------------------------------------------------
-------------------------------------MYKINNSLNGVAKRKNCASSN--
------HDEL-------------------------VANTYKRIKSEFY-----MTNGVNG
G------------EI-SLRAIKPFVAFD-----H-KSSY-GIPRRLELLADVDIQNLETP
LAKYTKVHRDDVNIVDYCHLQQYLSAKEFDR-RLLHDTTYDCVVNAIVSYVLDWPDDKLA
EFVSLYPQY-----------------DRLCAEIKAFRALDDGA-YVY--------DYRGI
PVV----RTAIKIIKFHFEAKRD----------G----RQMFDWMSLLDFDFVNHLHDVY
NWVL-NDELDA-KKIALLESDMDIPYALPNID-VSTLKQYD---------R-EYVFKFIT
GEACCCKTTIIDKLTELGWKKYSR-----------GDIGSFSGKSNNPA-AIGNLHAAL-
---HFVLT----QPDVIGDRGFIDN-VIWSFI----MPGCNPQN----------------
--K--------STYIRD---LFSFLNSNFNEPSIA-EY-ITQKGVIFIDPKSKKNQERQL
RRC---------ED-GDPWRARLKLYTVSQFMTYYAVARLFGWKVICVPYTEDGEI-DAC
R----------------------YQANIDAIIRYFGSPKRT----GKPYVRF---SKPSN
FYVIDTV-----YPKSVGI-----------------------------------------
-----------FK*----------------------------------------------
------------------------------------------------------------
-
>DmNV_esp
------------------------------------------------------------
------------------------------------------------------------
------------------------------------------------------------
------------------------------------------------------------
------------------------------------------------------------
------------------------------------------------------------
------------------------------------------------------------
------------------------------------------------------------
-----------------MSDLMTIQEIVD-ICTQ-R-VHYQNLC-------ANNYTLVID
GTSCTKKTSILKATG---RLVTKV-----------QQNHNIQNPNTFGPSMIGYMSAG--
INDSLC------DDPHFSDRSPMNV-MDWHILWKIMDDYLTRF----------------G
NVAPDE----TNVEMANVLSSYRNIFRLYKNKCTTKLFSRHVNGIAIVDTDTQRCDDLRL
TRN---------SGPTDMERSTWKFYTYLQNLMYIEL---YPNLY--ID----LNWFGHA
DIKIVVDGIAQFCTFVLDYLVDNIMPNTPKINEFKLPTIKHDYTFSNAQIHT---YRSIG
RWGCN--LLTNS----EDDLNLRLPTYLNVEKVMYPN----GVLHDIHVAKSR-----KY
LLM--------PNNLNSITNANDDNYYDVG------------------EETDIRNSTQTK
LSNINTSTNITDATINEMFAE*--------------------------------------
-
>PmNV
------------------------------------------------------------
------------------------------------------------------------
------------------------------------------------------------
------------------------------------------------------------
------------------------------------------------------------
------------------------------------------------------------
------------------------------------------------------------
------------------------------------MGGHSDYWKSMGFT----------
-------SLQTIHSKCEKKESLTVEDIIEDIYFTNK-SFFAN--TN----LVKLPIVSID
GTCCTGKTTICNKFK-----SVKT-----------NQYFNNVGMNTNPLGALGYFYTSSS
ILKDFAEA-NKKESVLISDRTPFNN-YQWSMLWQMIALHKHCKTLNIEKKTDFNAYTIIN
-NIN-----GVSVYSDTLLNMWRAILSNISTVVLDDFM-KTTKIIYIVDSNEQAVKERMR
IRN---------TG-SDFERSYWNTYISIQNFAYAYFAEKYPKQVCFID----LNAYNRL
PLE------DI------------LE-AVISVIKKKCSNIASNPDLLKFEECK-------L
SISCI--NYNKRYREHERKRPYNMDRFYSKIKIDYKASLDKH----IYE*----------
------------------------------------------------------------
------------------------------------------------------------
-
>HgNV
------------------------------------------------------------
------------------------------------------------------------
------------------------------------------------------------
------------------------------------------------------------
------------------------------------------------------------
------------------------------------------------------------
----------------------------------------------------MSELRFYS
EFNQDD----FKDFNSK-EE--------------LETDQNSMYWACMGLE----------
-------EFDSKSTK----PINTIEKIEDDIIKSNE-AFFGNISNN----MSKIPIISVD
GTCCTGKSTLCSEHK-----SIKP-----------SKHMSSVGMNTSPAGGIGYYYASLK
ALSQFYENQHDSDTLLLSDRVPWNN-FQWSLIWKCLVGDNNE-------KVHRNSYTYCR
NLVP-----SDMVYSDYTLNCWKQILSNTSNLVLQELV-NSTIPIFLVDSCEANVRERMA
NRN---------TG-SDSERCGWEHYIAVQNFAYAYFAKKFRKDICIID----INRYRSH
N--------DT------------MT-AISNILNKYMSQLQQR-VIEPLFDCN---N--SE
VFVCS--RLSPEGIEHERNRPLQMDEFCSNLKNAYKEIREDM----ATACQNSKRAHIEY
IDE----------PDQSPYKKNNSNYKQ-Y------------------NLIL*-------
------------------------------------------------------------
-
>GbNV
------------------------------------------------------------
------------------------------------------------------------
------------------------------------------------------------
---------------------------------------------------------MEM
TEKQFKN-----FIS-EKTNIPVYVGFD-----DSSQSL-GISFLLREFKNFDAVNELTN
QPWKQSRSTKVANELLFSYVDLYFNNEHFNENTILKTNKYDKVMYALFSYLLFFDTDSLI
RYGDYNKTI-----------------TIIINGLLECRRLHQVKCVIL--------NNKMY
PYV----RSTFKILNSYFKNLNN----------NMDTDIICFDIRNYISNEFVIDCYSFL
NCLN-TETYNS-HVLNFIEDESRK----PCISFLKELSSTS---------NECGVIKYVT
GQACTGKTTVLNALSTNYCYIKSR-----------HSMGTFSGKSKSSE-TVAALHFAI-
---DHNLS----KKNVLGDRGSIDN-PLWRWI----MHACNPVI----------------
--TPH------KNLVDE---CLRFLSSSFNSSSFE-YL-AKQRVAVFIDLLPSENKKRML
ERN---------KG-GDAFRARIKNYAIAQTVAYFIIAKLCGWKIITVPYDLSKKIYFPH
K----------------------YQDIIKNLITFFNFEELNNIN-AIENKDD---LKPLN
DYNCDFE-----FAINCGI-----------------------------------------
-----------YK*----------------------------------------------
------------------------------------------------------------
-
>DhNV
------------------------------------------------------------
------------------------------------------------------------
------------------------------------------------------------
------------------------------------------------------------
------------------------------------------------------------
-----------------------MSTQSSSV-VVATREENNRQEAAIREV----------
-----------------------------IKVFKGKTKLKKTEIATFNNNNSYKRNRFMV
EVDSDGTDEIFKCMKKPCNN--------------SIDGNPLHYWQSLGLI----------
-------KSQCAQPK--LKNALTVENVYADIKHQNN-LFFKHFDDN----PVEIPIWSID
GTCATGKSRTME--Q-----IFKT-----------NRHIKLFGLNTHPYSSMGYYYTSCK
LLKKEIEK----GNKIVSDRTPYNNLYPWFSIWQMISFIKNKNL-------PRKVNSYIE
HLTPHELSFIPNLYNDYILNKFESFMNIGNDTVLSKLS-STTKTILYVNSDEKITRQRLR
ERN---------ED-SDYERSFWDFYITLQNYAYAYMALKYPQNYIIID----LNRYYNN
L--------DI------------VQKSVHKILKFEIPKKNDSMSFEPLEFTK------PI
S------LTVLEFQKSERIRPIIMEQFYNQIKHITV*-----------------------
------------------------------------------------------------
------------------------------------------------------------
-
>ToNV
------------------------------------------------------------
------------------------------------------------------------
------------------------------------------------------------
------------------------------------------------------------
------------------------------------------------------------
------------------------------M-NLLTEEVYNQIALNYLEN----------
-----------------------------NTTVKGSSNLNG-----F----NIKNSNFYI
PESMDQFNKLIEVSKLQLENHKGK---------RNGDVKSQLYFKQIYMNRYIREPMPNF
LTPNLPINNETDAENNRLIHKLNIKKIINHIKDTNS-TFFNAFYEKLDEMNYKYKSITVD
GTCCVGKSTLLSLLSQHGINHAKS-----------NNMMYTSNINTHISYSMGYSYKSLE
LMEEYE--------NMVWDRSPYNN-IFWFKLWHMISKTFNVDI----------------
-------------LDESHFSMFRTILESDSSNVLEEIFLTCVPNIIIVNSDEDFCKQKLK
CRK---------TG-SDVERSTWNHYLPIQNFSYIWLASKYPNKIILID----AAQYINN
HVN----GHSL------------LQESIVEIIKELMPRLKHNTTFINQKLND---H--KI
S------YFNDTFNVENKILPLLMSFKMDMQKDIVEAIKQQCMIHGVDECSNEF--ITDY
MNKCIHDNKGIVDNAVNLYNNNDSH-TN-G------------------DVIKNVNDGELD
IEDINF*-----------------------------------------------------
-
