# Supplementary material for: Endoparasitoid lifestyle promotes endogenization and domestication of dsDNA viruses
Source: eLife. 2023 Jun 6;12:e85993. doi: 10.7554/eLife.85993 (PMC10259472; doi:10.7554/eLife.85993)
Supplement: Figure 5—source data 1. [file elife-85993-fig5-data1.zip › Figure 1ΓÇôsource data 1/Cluster29.aa.aln]

>CpV
MNRLRTDERRVENYRTVTEIVDADNSYKKEFDVSDLVYQNEAYLRKINRRELYLMVAKYY
VEVVRELNLPDMRVLFGNRSMLEKVYSFVYYSLAFVNNQMVPHSVKFV-DMKFVDVRDRS
MSIPTDPIVFYKSLHS-------DDSTITCFIDSANILRILEKPVDVEAKFEMDDGKSQV
FKMLDKIKNVEKKQSL-----ATQRIIMYPFMETMEATPKMNEAYVTQFVTLLTIFSNAY
LGLFKLMRSDFQQYFHYLLNHESLV---REQSLPNVNNLIIGHFSFNVEAGASGKKGSG-
--GL---VFK*--
>AcMNPV
MKRIKC---N--KVRTVTEIVNSDEKIQKTYELAEFDLKNLSSLESYETLKIKLALSKYM
AMLSTLEMTQPLLEIFRNKADTRQIAAVVFSTLAFIHNRFHPLVTNFTNKMEFVVTETND
TSIPGEPILFTEN----------E-GVLLCSVDRPSIVKMLSREFDTEALVN-FENDNCN
VRIAKTFGASKRKNTTRSDDYESNKQPNY---DMDLSDFSITEVEATQYLTLLLTVEHAY
LHYYIFKNYGVFEYCKSLTDHSLFTNKLRSTMSTKTSNLLLSKFKFTIEDFDKINSNSV-
TSGFNIYNFNK*-
>NeleNV
------------MFRTTASIENDKSSMVTNINIADIERRITRQNGNRHEIMIKNRMVDYI
NILWHHMKGLTLQDIFTQTSYEDIMFTIIHISLSFIFKLTVNQP------VPAMFYKTYS
KAIPYEYVVFTPASCNNQDVVVTELPKITCHVDRESILNLLQSKTAIHYR--EDDNDVLI
TTLYDDIACNVN--------------------TNDVSSDKINENEILQFFFLYIILEHSF
VHLYIHVNENEKKNALSMIDHTVYFALGK----GVSSKLLMSTFRYKIEQDNT-VNK---
--HIPIFKINNQ*
>NeseNPV
------------MFRTTASIDNDQSSMITTINVTDIERKITKQNGDRHEIMIKNRLIDFV
NSLYIHQKGFSLEDIFSQNQYEDIMFTIIHISLSFVSKLTVNQP------VPAMFYNTYS
QSIPHEYMVFTPAKCNNQDMTITDLPKIACNVDRESILHLLRSKSAIHYK--EDENDILI
STLYDNISCESE--------------------EQ--MLDQISEKEALQYLFLYIIIEHAF
VHLYIHLNENEKKNALSMIDHSVYFALGK----GIASKLLMSTFRYKIEQDNSVVGK---
--HIPMYKIQN*-
>LdMNPV
MKRFKC---HAPKIRTVTEIINGRDKLKKDYDLTEFDVKNQNSLESYDSLKIRMVLVKYM
AMLNTLKMTQPLLTIFRDRNAIREIVTLVLASLGFVHNRVNPLVNNFDNRMEFVIVESRQ
TIVPGEPIVFRIN----------ENDDMVCIIDRPSIMRILERNFDVNMDIASLSKEVDK
MKLMKAFSSSGRKRRRS----EGRDELDY--------DIRLNEVDSTRYLALLLIIEHAY
CHYVIFKNDGPVSYVLSLTDHSLFANKCRPNMNMSFDNLLLSKMKFSLEECNSNKLMSSK
AKGL--LNYT*--
