# Supplementary material for: Endoparasitoid lifestyle promotes endogenization and domestication of dsDNA viruses
Source: eLife. 2023 Jun 6;12:e85993. doi: 10.7554/eLife.85993 (PMC10259472; doi:10.7554/eLife.85993)
Supplement: Figure 5—source data 1. [file elife-85993-fig5-data1.zip › Figure 1ΓÇôsource data 1/Cluster116.aa.aln]

>DmNV_mau
MSDKKVFNDESKSRLIDLYA--NDI-DKIKKQNPSINVFNNNNIS-----YSTIQKAMSD
QPPMM-SHPKSFMLDLNNFDFEAMQRSMQSLNAIPTSKEIVSVEMCLVKEISHIKFYHAE
MTTIRDKIKYLP-PRFVIDLSKCDTIKPNHGVRINTGYVIKIPQIAVGKTLVNNKFADTK
VTPQLDTVIIPQIVSKNPGIIPTLYGRDAEDTGLLTINFTTTDQFNQSMPLHVTLNAYNC
ILSVNSANIVDQE---DSAAALFKQKDSRSGRSVKNPKIKYCADKFDLKTSPGSVLLNTY
DNT-KKPVEMYATQKIKITNLMTIFTSRKREWCNHGLVTFAGIYNPNPKAT-SSPAMIAN
C--SEIDSNTHGIVFI--KSKILMYSSNG---KFIEDCRIINGSFSNLNNYNDIVKSTRQ
ITTALKGLSVGVKACQEIHNK-N--NKYTMADLLRVYDYYRAISSD-DSHLDEKLKMSDE
KLFESRPSTQNPYSAIVYKCLKILAYNFCSSKFTTKQ-LHELSLYSKVGNVVDNNDNGVM
KNKNILPNNNL---------ESVMATTVADEIDEDGCSTRNSASSSPVLPLSSSL--SQQ
SLSLKRLNDNSVDEAIITSTT-----TIVAAITSNDNNNNDNDNDTDNDNNNNNNNNKLI
NERSTHTDDQNNDDRNINIQNIQQKRLKIE*-
>DiNV
MSDKKVFNDESKSRLIDIYS--NNV-DKILKQNASIDLFN-NNIS-----YSTIQKAMAN
QPAIE-SYPKAFMLDLKNFDFAAMKSSMDSINSIPMSKEIVSVEMCLVQKMDNIKFSHSG
MANIRGKEKYLP-PRFVIDLSKYDEIKPNHGVRINTGYIIKIPQIAIGKMLIDNKFVDTK
ISPQLDTVIIPQIVSRNKGVIPTLYGRDAEDTGLLTINFTTTEGFDQNEPLQVVLNAYNC
ILSVHSANIVDEKDKIDNAAALFKQKDSRSGRCVKNPKIKYCADKFDLVTSPGSVLLNTY
DNT-KKPVEMCATQKIKITNLMTIFTSRKREWLNHRLVTFAGIYNPNLDAK-SRPAIIAN
C--SEIDSNTHGVVFI--KSKILMVSSNG---KFIEDCRIINGSFSNLRNYNDIVKRTRQ
ITTALKGLSVGVRACQQIVNK-N--NKYKIEDLLRVYDYHRTINSE-DPQLDNKLKMSDE
KLFESRPSNQNPYSASVYKCLKILAYNFCSSQFTPKQ-LAELSLCSKDENIIDNNDNGVM
KNKNISSTLNLNNGNNNLGSTVMMVTPVADETNEDGCSTLNSTPPPPS-----SS--MPQ
TLSLKRMNENSVDEAVITSTI-----TTTAAIDDNNLISEKNIIN---------------
------T----------DDHNIQQKRIKIE*-
>DmNV_kal
MADKKIFNEETKSRLVDLYS--NDF-EKIVKQNASVNLYN-NDVT-----YLKIQRSMAH
QPDVE-ICNKSCLLDLDNFDFNAMNRAAACLNLVPKSNETVVIEMCLVEKKPNVRFLHSN
PSDVGKKNRLLP-PRFVIDLDGFD-IKPNQGVRVNTGYIVKIPQIAMGKSIKNNEIVNTK
MMPQLDVVIIPQIVSKHAGIIPTLYGRDAEDTGLLTINFTTTKDFNPKTSLQVVLNAYHC
IRPINSANLINQE---NKTAVLFKPKDSRSGRWVKNPKIKFCADRFDLKTCPGSLLLDTY
DHT-KKPIEMYPDQKIKIANIITLFTSRKREWFNPKLVTFAGIYNPNDGSKNSHSGLIAG
R--SEIINNTHGVVFI--KSKITAISVVG---TFSEDCRIVNGSFSNLKNYDDIVKRTRQ
ITAALKGLSVGAKACRQIIVK-N--PDIKIEDLLRVYDYHRSINAE-DPQLNEKLKMSDE
KLFDSRPSTQNAYSANIYKCLKILAYNFCASDFNEKQ-LAELSLYSNTVSTKATV-NGVE
VYNN-APMDEINNVESSDGQNSKSPS------NYDDN--SNISPISPSLLIDSKSSSSSS
SLPLDVPMEMDSPEAISKQSSSSFSVKRVASDGGDVLINNPEIIKTGDDDP---------
-----------------INKCQQSKRLKME*-
>DmNV_esp
MSDKKVFSDDTKSRLEDLYA--YDC-DAIINQHASIELFN-QKIS-----YFDIQNSMKR
QPFVE-TCNKSHMLELDDFDFAAMDKVLKNINAIPKGKETAVIEMCMAEKLPNVKFFNAE
MLKINNTKKYAA-PRFIIDLTNED-IKPNQGVRINTGYMVKIPQIIMGKTLVNNEIKNTT
VSPQLNIVVVPQIVSKHEGLIPTIYGRDSDDTGLLTINFTTTSKFNSKTKLQVVLNAYSC
LRPITSANIINSE---NTTVELFKAKDNRSGRWVKNPKIKYFANEFDLKSSPGSVMLKTF
DNT-KIPITTYANQKIQIKDITTLFTSRKREWLNPNVVTVAGVYNHLEP-KYTSAAIIAD
G--SDIRNNTHGIVFI--KNKIILFSIDG---KFNEDCRIVNGAFSNIKNYADIVKKTRQ
ITASLKGLSVGAITCRKIAKE-N--SKYKFEDLIRVYDYHRSINLK-DPKLDEKIMSDEK
KLFLERPSTFNLYSCNIYKCLKSLAFNFCAERFTDEQ-LKSLSLSCNINTPTNSNSNDDS
----------------------MDTIPIHDTVIKST---MD-NTLNPQIA----------
---------TNIDHNTIDQICKKRSITDVD--------------DTHDDDN---------
------TDDQHNTDG-------SIKRIRLDE*
>DmNV_tom
MAAKKVYSEQVKSKLDELYK--TP--KDVKNRRAVLNLYD-VDIT-----FEKIVNTVKN
QPFIK-TCQKSSQLDLTGLDFGKIDECISSIVNLPKSKETAVIEMVKVCDFPQVDFLHSG
IKTINNQKKFAA-PRCIINLSGEK-IDARLGVRINTGYIIKINTVEMGKAVQNGKIVDTK
KGSQPEIIIIPQIVSKHDGIVQCLYGRDAEDTGLLTINFTTTKELDTSRPLHVVLNAYVV
DRSLGIANIYNSE----STTDLFKAKDNRTGRSIKNPKTKFVTPSFDTTSINGSLLLDTF
DST-KTPSAPFKNQKIKIDNSIVLFTSRKREWCDPKMLTSIGIYNTNSKKHY--PGLVIK
DLDLDLKHNTHGMAFV--KYKLTIFSIESGKTDKYYDCRILNGAFYDVPSYSDFNRDMRK
VRSALIDLKKGAEICQSIVDKHA--GKYTMNDLLRIFDYDRSIND--DSRLAERITYDDE
RLYNERPAELNCYSLGLYKGLKSLAYQRCSDLFTDEQ-LKALSMTCSKAIDKTKRPSDDS
GNGSNEVEAKRAKLE*--------------------------------------------
------------------------------------------------------------
--------------------------------
>OrNV
MASKKEFCDQTKSKLDELYK--DVSSDEIIDKHAVLNLYD-VPIS-----FNVVIDRLKH
QPFVS-TIKKSAQLDFRHFNFGKMKESIANIMSIPKGKETGVIEMVMVDKIPQVKFMPSE
MITVGNKQKFAV-PRFSIDLSKET-IGAHCGVRINTGYVVKINPITMGKTISGGKIVNTT
VGTQPDFLVIPQIVSNHDGLIQCIYGRDPEDTGLLTINFTTTKALDTSKPLQVLLNAYIV
ERPLGMASIHDPE----NTTELFKAKDNRSGRWVKNPKTKFLADSFDTTTIAGSLLLKTF
DNS-KLPVVMYERQRIKIDKVVTLFTSRKREWCDPNLVTFAGMYNPISGKHS--EGLMLK
CC--DVKHNTHGMTFI--KNKITIFSVMG---KFNYDCRILNGSFYNLPSYTEINREIRK
VSSSLTNLAIGAKICKNIVKS-N--PEYKIRDLLRIFDYDRSITA--DARLPHKVLDSDE
KLFTERPADLNCYSVLLHKGLMSLAYQCCSDMFNEDQ-LKILSLSCSKVVTTK-RPNSEA
GGEEEGPSQKRVKTE*--------------------------------------------
------------------------------------------------------------
--------------------------------
>Venturia_canescens
ISSSEDFCEHVASRIDDLYE--SY--DDVIQQNPRVELYG-KTYS-----FRDVQKAMTK
QMFIS-VGEISPGVNADCINGANAMAIKRGFENIPRASETCVVQWTRVEHATNVIFSDAE
MK----DGKFFP-PRFFINVGD---VAPNSSVRINTGFVLKIPRFAETRQFKDGQIVRGP
LSQQPPFVIVPHITCPANDFVPCLFARDSEDTGLFTVHFTTVSGR--VGTILVVLKAYRV
KMPVNNVCGVGSK----QSCKIFKPKDTELSRYVQNLGVKINFDSMSF--LAGNARCKTS
QSS-AVPEASFEYQQPCSSKLTTRVTSRKREWNGPNLLTLSGLYSTQNSIP---PKIV--
-CAPEVIGNTRRPTFV--DARLNLFSEIG---QFTADMKIIDGAFSDQQDYAQICKKMHQ
SIVSIQSLSAGAKACKATVKKNR--SMSSLKNSLRLFDYHRGCVREDGERLAHSTEKSDC
AMFKCRPARANAYSVILYSAMKYLISIYFRTDFTPRQ-LEELRIS---------------
------------------------------------------------------------
------------------------------------------------------------
--------------------------------
>GbNV
MALSKSLDEI----VNDIFCWSKPVETKNISQETLKNFMDNNAKILNACQLGLIRKCMEP
KEEVLKNVDSLADCTLSAFNEQYNDLLPALINIETNKGKYAHVNFCKIYDLKNVSFRPHE
YVEADNKKTYSKYPGMEIILTK--SYGMLESVCIDTGYIIEIAQTRFGD-----------
-----EYVVIPIIDSTDKNIIPSIICKDRNDSGLFTVNFTTLFHVKEGTKITIHFIALEA
LQPSV------------CIDLPFKKKNCQLHRCVANAKDRVDFKSFQKNSD--NIIAFKY
NDSGCIKS----ANIVVGKNQHVLLSSRRREWKNPDVFTVAGFFSEKHYLP---PMTN--
-----VKDASNSFCFTSFGRRVRVI---AKETSDFSKCKILNGSFQYMQNYEKDKRAIER
MVENVSKFETGIRTILDENDTENLALKFILLDSYRFYNKD---------LFESKKNMNIT
DIYNTRNTKREFLNVELHNSLINLL--DCDDVVKKRKSDDEFDNECDSDADNGNDQKRNL
QCDDNVPEVKKCKMEI-------EKTKIDN-----DNDEKNEN*----------------
------------------------------------------------------------
--------------------------------
