# Supplementary material for: Endoparasitoid lifestyle promotes endogenization and domestication of dsDNA viruses
Source: eLife. 2023 Jun 6;12:e85993. doi: 10.7554/eLife.85993 (PMC10259472; doi:10.7554/eLife.85993)
Supplement: Figure 5—source data 1. [file elife-85993-fig5-data1.zip › Figure 1ΓÇôsource data 1/Cluster175.aa.aln]

>DmNV_mau
--------------------------------------MLSIEKKRYNDTELYVNLMPET
KYKYPREFRTDIDSEKRQIVVNR-FGAIWISITSIPDCVSPEANEAIIP---IGEYKRLY
IFSDIELDEAILIDLDGFYGREPYPIFKCDKIIAT--LERYPLTNFYMVH----------
------------------GTPMSTSTFVEYRYIKQRHIISNLAYNSLTGDVYNIMLPRQ-
SLMVLIMPDNFIRL--GLKHGYFHFE-NNIIVRVYSKYLLSSRLE-KFEDPREITVFSAD
NSRIKTIVERFFNRLGIHKIVSNDDNQIYGYDKYITLVVGNLSNVVMP*-
>DiNV
---------------------------------------MSLTGRIPNDTTLYVNLMPNT
KYKYPREFRTDIDTESRQIVVNR-FGSVWITITGIPDCISKEANEAIIP---TGEYKRLY
IFSDVELDEAILLDLDGFYGREPYPILNCENIIGT--LDRYPSINFYMVN----------
------------------GTPMSTSTFVEYRYIKQRHIATNLAYNKYTGDIYNVMLPRP-
SLLVLIMPDNFIRL--GLKHGYFHFE-NNIIIRVYSKYILSSRLE-QSEDTGEITVFSAD
NSRVKTIVERFFNRLGIHKIVSNDENQIYGYDKYITLVVGKLSNVVMP*-
>DmNV_tom
---------------------------------------------MVDSTELYTNLSNTG
NYNYPRQYATKVGYDQKEMTVDG-VNFTNITITGIPDGVSPIANEALVN---KNALRRLY
IFSDNQLSDQYLESIDRFYGKVPYPIVYCNVPNDT--LDTVPEENFYACD----------
------------------GPPSSVSQFVEYRYLHQRHLITNVAYDPNTNNIYKLCLPES-
PLMVIVMPANFIRT--GLKTGYFKFD-NNLIIRVYSRYMLSSSNA--ADDQNEITVFSNY
NIRLKSTIEQLFSRFGMHKIVSNRDNQIYGYDKFMTMVVGSVSNIVLPP*
>OrNV
---------------------------------------------MPKITELYTNLSNTS
KYRYPREYATDIAYDQKELTLDG-LTFTNIIITGIPDGVSPIANEALIE---RNTPRRLY
IFSETPLTDQYLNMLDKFYGKVAYKIFTCDMPNTT--LVSYPRNNFYLTN----------
------------------GQPSSISEFVEYRYLTQRHLLTNIAYDISTNFLYKLVLPEK-
PLLVIIMPKNFIRT--GLKSGYFRFD-NNIIVRVYSKYILSSELT--EDDTHEVTSFSTD
NLKLVSIIEKFFGRLGMHKIVSNSNDQLYGYDKFMTMVVGNVANVVLP*-
>DmNV_kal
-----------------------------------------------MSTELYTNLVQNA
KFKYPREFRTDINAESRQVTINGGTETILISILGIPDGVSPETNEALIP---VGEYKRLY
IFSATPLDSDTLATIDSFYGRVAYPILTTDVIAGN--IEQQPLVNFYMVNDVDKNYDINV
RSNETNEIIGNLGDDYVRGQPKSTSTFVEYRYLDQRHLISNIVYDPNTGNVYNMVLPKQ-
PLLVIIMPKNFIRL--GLKHGYFHFEENNIIVRVYSKYILSASLE-NLDDNGEITVFSAD
NSRIRTIIERFLNRMGIHKIISNGDNQIYGYDQYLTMIVGSVSNTVMP*-
>DmNV_esp
---------------------------------------MMTIKLSNTRTELYTNLVESA
EFKYPREYQTDIGIETRQLTIDN-TNFITITITGIPDCVSPNANEALIP---RGQLKRLY
IFSDVQLDDTTLVQLDGFYGKIPYPMFKTIYPMAR--IDTLPRMNFYMLDNM--------
------------------GPLSTTTRFVEYRHLLQRHIISNIAYDQNNGDVYNLVLPER-
PLMVIIMPCNFIRT--GNKQGYFHFD-NNIIVRVFSRVLLSSNQY-TEDDNGEITLFSAD
NLKIKSIISRFFNRLGIHKITSNDDNQIYGYDKYLTFVVGKVSNVVMP*-
>Fopius_arisanus
---------------------------------------------VSNETQRYTNPDTDI
PYKYARPFRLKRKMSNTVKFTSDSNTSITVRLKGVPDGVSPLATEAIVE---KDLPLRLY
IYSPQPLKSEQIEFLEKLVDKTPYPIFQVVHPSAR--LSHIPKNNFYLCQ----------
------------------GVPNIISTFTEYRYLQRRHEISNIAYDVKTAFVYPLVLPHT-
PQIVLIMPKNFKRT--GLRCGYFEFP-NNLIIRLYSAHMLSASTIGFENDPGIVSVISTE
NQYLITIIKTFFCRMGMHRIMSNALNQIYASDKYLTLIVGSTANILLP--
>Venturia_canescens
-----------------------------------------TSKKPATTKTLFTNHSHLV
RYVYARPFTTDVENETKQMTTDG-LKYFDVFITGVPDGVSPIANVAMIE---TGTPNRLS
IFSNQELDEGSLQTLDSFYAKKHYPMLEPTKSCGN--VDTVPVHNFYTVNDSDNGGE---
---------------GI--DGEASPTFVEYRYVQQRRRPTNMYYDPDSGEMFRLVLPEDS
SLLVLIMPENFVRT--GRKTGYFKFE-GDLIVRVYSKHLLSAKLE--DEDLDHVSVISTE
NTQLMDIVKIFFSRMGMHRIHTPSLNQVVSFDEYITLVVGSIANLNL---
>GbNV
MDMRNLNTDVWERNPSSSSAPFLDTAAAQSLDSASVTCPKNNNSTVELLSQIYENPAISY
KYVYPRWYSKRDNVN---------VNVYGIIPEGIPDGISLNANYAIIKDIENVKLKRLI
IYSEQQLTENYLRSLDSVFGQHQMPLWQLTGKSHAYIYDKIINFNFYTTLHVDQ------
------------------DDFSVVTPVIEFRNFFFRHKIATVFVNRKGDKVYKLCLPKRV
ARLMIYMPENFYSYSFDNKRGFFKIN-NDLIIQVFSRYPLTSQSNIVVSSN-DNVLVTVY
KSELRNEVLEIFTAFGIVNIDFSSPYRIIGYDKYVKLIVGSLDNLYL*--
