# Supplementary material for: Endoparasitoid lifestyle promotes endogenization and domestication of dsDNA viruses
Source: eLife. 2023 Jun 6;12:e85993. doi: 10.7554/eLife.85993 (PMC10259472; doi:10.7554/eLife.85993)
Supplement: Figure 5—source data 1. [file elife-85993-fig5-data1.zip › Figure 1ΓÇôsource data 1/Cluster37.aa.aln]

>HzNV-2
MIYLDFKDLQKL----QLPDNAWTEELI-------DQRPCFVLRNPVYCRVFWMHLWRTR
LVDSFRKQQNFDRIENVDLDRMVVIDA----ETGALLSAPASVNSLETFERLLKKDTYYA
SNVLLTGVSTTLITVVYVIVVIVVVAIACYTSLSKK-PPKSRWYDMLLLL*
>HzNV-1
MIYLDFKDLQKL----QLPDNAWTEELI-------DQRPCFVLRNPVYCRVFWMHLWRAR
LVDSFRKQQNFDRIENVDLDRMVVIDA----ETGALLSAPASVNSLETFERLLKKDTYYA
SNVLLTGVSTTLITVVYVIVVIVVVAIACYTGLSKK-PPKSRWYDMLLLL*
>DmNV_mau
-MKLTEHEFK-L-----IRPLQWALVNH-------GSKVYNTTANATQTHLFWLDFMRLI
FAPKFKKQHGITRVDNFDVTQPVLLTD----D--LELRLPTQIETICYFANNMDTL----
PMRFSTHLTK--NLTLIIAIVLIVLIVGCDIIFGER-LPLKYLI*------
>DiNV
-MKLSEHEFN-L-----IRPLQWTLVNH-------GSKVYNTTANPTQTRLFWFDFMRQI
FAPKFKKQYGITRVDNFDSTQPVLLTD----D--LELRLPTQIETICYFANNMDTL----
PMKFSTHITK--RLTLIIAIILIILIIGCDIIFGER-LPLKHII*------
>OrNV
-MKLTIEEFK-R-----IRPVQWSLRNF-------GKHVYNTTINQTETQLFWLDFMRLV
FAPKFKTQYGVPKITNFDITQPVLMTD----D--LDLKLPTNIETAMYFANNT-TV----
PVRFSINVNQ--LLVAIVAIVIIVALIVSEHFISKR-IQFEQII*------
>DmNV_tom
-MKLTLEEFN-R-----IRSVQWRMINY-------GKKVYNTTINQTETKLFWLDFMSLV
FAPKFKTQYGVPSIAEFDITQPVLLTD----D--LELQLPTQIETAMYFANNT-SI----
PIEFSAKIKQ--LIVVIVGVIVIILIVVAEHFVSKR-VKFEHII*------
>DmNV_kal
-MKLSQTEFK-L-----IRPLEWSLINH-------GEKVYNTTLDETQTRLFWLDFMRLI
FAPRFKKQYGVTRIENFDDTQPVLLTD----D--LELLLPTQIETVCYFADNMDSP----
PMRFALPFNS--ITIIIITFILFACVLFVDVFFGNK-IKFIRNVI*-----
>DmNV_esp
-MKLTLDEFN-L-----IRPLQWTLVNY-------GNKVYNTTVDQIETQLFWLDFIRLI
FAPKYKLQVGITSISNFDQTQPVLLTD----D--LELFLPTQLETAMYFANNQKSP----
PMRYALNINQ--LIILIIGIILMIILFISKTIVDRF-LPIPNMI*------
>Venturia_canescens
-MKLTIEEFK-R-----IRPLQWCLKEV-------NGKVYNTTINQTQTRLFWIDFMRLV
FAPKYARQRGVTHIGDFEPDMPVLITN----D--LQLELPSVLETAMYYANNQ-TL----
PKIFSVSIPQ--LFILIIGIVFLLGILVLGHIMDAP-IWRARIL-------
>HgNV
-MKVPKEYLLSLIDKEVIPLSAWVTKYY---N----NKLCYVLKNAIYCKVFWMDFWYNY
IAEKFRSQDMILHVINQDLTLPVIIS-----EELTFVNIPTILQNIDYYARPRQNN----
S-PFKINT-TL-NTTLAAFIIIMAITTIMTLVFAKN-SIYSMFV*------
>PmNV
-MKISKEYLSNFINRKVIPITAWTQRYR---D----GKLCFEIKNEIYCKVFWLDYWYNE
IAPKFKSQNMISYIENVQLNTPIIIT-----ESYNFLNVPPIIKNVDYYSKPRTDH----
T-KFKINI-SL-TFAFTLSILIFCLILIPTMIWGSK-SNYTMLV*------
>Fopius_arisanus
-MRLTPEEFK-K-----IRTLHWTVREV-------GDKLYNTTSNETDTALFWFDFMRNI
FAVKFAQQSGVQLITDFDQTQPVLLSD----D--LQLHLPPQLETAMYYCHNK-TL----
PFIFSINITH--TNVFIMGMAILTIILIIDISAKPS-LP------------
>GbNV
-MKLQKEDLN-L-----IRKLDWSITDY-------GNRTYNTVSTPSQTKLFWIDFLTLV
FAPKFASQKGVTNISTFDTTQPVLLTD----D--LELVVPTPLDTAWYFAINQHDP----
PKTFVLNGIDY-ISTFIITTIILIILVFINVFYSSK-NKNSLKVIML*---
>Microplitis_demolitor
-MRLSHEYFMNALKDPIFLN---RVKIH---ENDDFKTRSIQVTNKDACTLFWIKIWNEI
LIPMYKNLEFYRKIKELDLTIPIFALDYPDYDYVNLLGVPPTWTEIYYSSTITNNT----
---------------------------------------------------
>Cotesia_vestalis_BV
------------------------------------------VTNEEACKYFWMKVWMDI
LIPAYQKLEFYREINDNNLKVHVNALDYPEYNYVNLLGVPPTWTQLHYVSSIAQSE----
ESPFLKPIFNS-LGVFIAYLIVAVLI-------------------------
>DhNV
-MNLTAEYFQELLERNVIPTSRWRLKFI---E----NEQCFVITDPIYCNVFWIDVWYHF
ISPRYLAQKYVNEIALPDLTLRVALT-----SSLKLLQVPPSLQNIVYYASI-TNY----
T-PFKIEKLSL-NTTMIISTLILLAILFFSFIFLRK-KPALYYV*------
>ToNV
-MKISQEFIN-N----LWFKGGWQLETI-------NEQTFSTISNPILCRLFWLQYWKEI
LLPAFQNQKHIKILDEVDLTTKVIVDT----VNGNLLSTPPSWVNIFYYGDYIKEDIR--
EPLFLVNNNTLTITIFIIIV--IIIINVIVLFIPSKNQKLIELI*------
>Unknown_species
-MRLTPSEFS-M-----IRSISWEVIPSTINKNQNNNTVFYRPTNIIYRRLFNYDFFRYV
LAPKFKNQLALTSLNGLNLDNEVILTN----D--LHLILPKDIEIAINYG----------
---------------------------------------------------
