# Supplementary material for: Endoparasitoid lifestyle promotes endogenization and domestication of dsDNA viruses
Source: eLife. 2023 Jun 6;12:e85993. doi: 10.7554/eLife.85993 (PMC10259472; doi:10.7554/eLife.85993)
Supplement: Figure 5—source data 1. [file elife-85993-fig5-data1.zip › Figure 1ΓÇôsource data 1/Cluster120.aa.aln]

>Leptopilina_boulardi
------------------------------------------------------------
---------------------------------------------------------MVY
FLTNFAVIDSTQRIV------------NLDRKLIRMAIKLDRYMYDTRYFSEKTCP----
------------PNISIVGSDTHQAICKTQLTLITFQLLIHWLYILYRLCCFTST-----
-------------------NKTALQYDTGLIFVMNNVLNQNLPHDFLRLILDIDVV----
----S-NVISTSNEL--LQQRHKLIGIIIKIIFSILHI--------------------DY
SQ--ENVDHYIVVTSRPNKMNFHLYFNGHFDVVIGLLVRHEIHTYI--Y-----------
------------NAQHEFIFKLDEPKLITLPMGREHVPFKYYIDNDK------LVEKDKK
VLS------------------FETFMKMSPIDLCNFKT--FGLINTTTKKV---------
--KFA---------TLNLNQIHV----------------------------------CIC
DS-PNWQSGAEFDHIE---SYPFNFHCFIS-------------------MYSTTMDQPLE
KPISYSQIIDTQMKPISPHYLLRYNFTQSGISYVNYIY-----------EHVVIYSID-R
YLLHL---YICLSSK---------------------------------------------
--------------------------------ETIINVNQDI--AL-ECNVPKEFYEFPL
EIV--------------------------LR--K-HYNFQNY------DIH--TND---W
S--------------------------------QKF--SNNDNST----LNLLQQLPRH-
---HS---S-ESYNDT------TIHLSDLKCFPFTRQQCYLLKLIESR------------
---------------RDNNAIRDDWHQLEQQVYRI---------LLTRLG--AIDENYIN
FLLFLLHRTNLN-------L--N---ITNRFIRKVIQQLQVNARFLRQ-R-NGNT--GIS
NSRVR---IEHTNQKSTK----------------NHQQNTIG--QL-ETNHYEEDYMWLK
TIVQI---CFNSGAVTSTISAFYRYTEF--------NSFFDCVHFVLQT--FH-------
-----------LTIHAKYILSKWALM------------------SPSPS-NLMSMSFRYT
DWPYCLFHYATIADNFSAMQNKQ--FIHA-RDY-------ISNLFHLFQQLLI-------
------------------------------------------------------------
-TESIPFADSYQDFFFRHICGLQSLGNQRFIVFYAGKYHSIYENEL-KNSCTYNGGSSAD
HYEIDSNAFNYFTFHEVVGLLNPLFNVYELAAPSIQTLIGIKLHPSISKIIRQ-HHLTMR
TCPQFQNFILQVYAKCKPFIDLCCENVLMVALLYPIANRSI-LGND-------------A
SFLPSIS----YQDESFIVLLNDFSYLQ---------KKCGNVYWNET-----FL--E--
-TIMIRKNLFTYYIKRFILLFHLLTQK-YNCNFRNIIVFIQILFGNGIREQ---------
------------------IGLPHQIYDIKVNKSHKEEEENE------THHSD-E----KD
NEIF--EANNSNDDKCLAIG-------RYHGN----------------------PSTMTE
FIKKITRVSKQ---REKLLHQEQEKIINIVTQKSAKETLWQ----ITDQEE-L---I--L
ENDHLFRNQYCQLLGR------------------------DFSKIILPVGN---------
---------------------INHD--YQVTQRD-VLIVLLNFDNVYSDSE--AYDQLIN
Q--INLHQQHSKVLKFFIMLVSWCIRMGRHHTLSETKLFSQLFKDAPRVYEQLNE-MIYT
SI----G---PVLKFTKIDRLAKLLKAYCENTVVDFQQLYKT-------KIKHLQ--IPD
-----------LCILTAGIDQETQ-----------L------------------------
-----------------------------------LKK--------DYP--NYFE----I
TDTEHTIDQDMVEKLQLHIYQIFSLLIVLSEFNFDVLLDYLKFVIYLLYKGNNLRICLYI
YGVTQSCKSRFA-EMCESIMQTGT-SMSFNSVNMSKNPTQDYDSIVVPGAFNNLLIFDEI
DK-ISISRFKTIINTATMSTRDIRGNDSLNLKLACTPLLTSNR-TFSADEATCSRLHLIK
KFMQFCPPSTVTKSEPETSHFNVRTSIFDRYILDHTSEKRAPIQIGAMILTRKLPEWIPH
-DEAIGLYMLQHYLLPFFFYHPTTPISSHVSNTMRLTLKRY-IVQNYPLSNFLENVRIDS
--SSEFVSSKKLYDIVNIWWNNS--REKFKNSDTDSN----------TLFNELQDHLSKF
KGTKNGLDGYNIIVRL-------
>Leptopilina_clavipes
------------------------------------------------------------
------------------------------------------------------------
------------------------------------------------------------
-------------NISIVGSDTHQAICKTQLTLITFQLLIQWLYVLYRFCRFTTT-----
-------------------STTTLHYDTGLIFIMNNALNQNLPHPFLRLVLDIDVV----
----NVNVINTTNEL--LQERHKFIGIIVKIIFFILHV--------------------EY
TQ--ENVDNYIVVTSRPNKMNFHLYFNGHLDVVIGLLVRHEIHTYI--Y-----------
------------NTQHECIFKLDEPKLITLPMGREHLPFKFCIDNNK------FITEDEK
ELS------------------LETFMKMAPIDLCNFKT--FGLINTTRTYM---------
THSAA---------TLNLNQIHV----------------------------------CIC
NS-PNWHNGADFDHIE---SYPFNFHCLIS-------------------MYSPMMHQALQ
NPISYSQLIGTQMKPTSPHFLFRYDFTQTGVSYINFIY-----------DNVVIYSID-R
YLLHL---YTCLSTM---------------------------------------------
--------------------------------ETNLNLHQDI--SL-ECSVPKEFYEFPL
EIV--------------------------LR--K-HYNFQHC------DIQHRNDD---L
S--------------------------------QMF--TSKGNNT----LNLLRQLPRH-
---HS---S-SRYSDT------TIHLSDLKCFPFTRQQCYLLKLIESK------------
---------------RDISATRNDWHQLEQQVYRV---------LVTRLA--TIDKNYTT
FLFFLLHRTNLK-------S--N---ITDRFIRRAIQQLQVNARFVRQ-R-NGNNYGGIG
NTQVR---IENAANRDGEHQRLSNIVKQPQKMMNEPFQMEIG--NY-EDVM-GNDYLWLK
TVVQI---CFNCGAVTSTISAFYRFTEF--------DSFFDCVHFVLQT--FH-------
-----------LTTHAKYILSKWALM------------------SPTPS-NFMSTSFRYT
DWPFCLFHYANIADNVSAVQNKE--FTHT-RDY-------ISSLFSLFQQLLN-------
------------------------------------------------------------
-ADSIPFADSYQDFFFRHICGLQSLGNQRFIIFYAGRYHSIYENEL-KNSCAYNGSSSAD
HYEIDNNALNYFTFHEVIGLLNPLFNVYEFAAPSIQTLVGIRLHPSIPKMIRQ-NHLAMR
TCPQFQKCIFQVYAKCKPFIDLCCQNVLLVALLYPIANRNI-PSND-------------S
DFLPLIS----YQDESFIVLLNDFSYLQ---------KKSSHVYWNET-----FL--E--
-TVMFKRNFFTYYIKRFILLFHLLTQK-YNCNFRNIIVFIQLLFGNGIREQ---------
------------------IGLPRQRNDKKVHKKYKE----EENEA--FDNID-E----RN
NEIF--EAHNSDNNECIEIS-------RYHEN----------------------PSTITE
FIKKIIKVSKR---REKLLHQEQQKIINMVTQKNAKETLWQYA--ITNQEE-L---I--L
ENNNLFANQYCQLHGG------------------------DFSKIVLTVCN---------
---------------------TNHD--YQLTQRD-FLIVLLNFDNLYCDNE--AYDQLIS
Q--INLQQQHTQVLKFLILLVSWCIRMGRHHPLSETRLFAQLFKDAPHVYEQLNE-MLYT
SI----G---PVLKFFKIDGLAELLKAYCENTVVDFQQLHRT-------KTKHLQ--MPD
-----------LCILTDGIDQETQ-----------L------------------------
-----------------------------------LKK--------DYP--KYFE----I
SDTEQSIDQDMVEKLQPHLYQIFALLIVLSEFNFDVLLDYLKFVIYLLFKGNNLRICLYI
YGVTQSCKSRFA-EMCESIMQTGT-SMSFNSVNMSKNPTQDYDSIVVPGAFNNLLIFDEI
DK-ISISRFKTIINTATMSTRDIRGNDSLNLKLSCTPLLTSNK-TFSADEATCSRLHLIK
KFMQFCPPSTVTTTETGTNNFNIRTSIFDRYILDHTSEKRAPIQIGAMILTRKLPEWIPH
-NEAIGLYMLQHYLLPFFFYHPNTPISSHVSNTMRSTLKRY-IVQNYPLSNFLENVRIDS
--SSEFVS----------------------------------------------------
-----------------------
>Leptopilina_heterotoma
------------------------------------------------------------
-----------------------------------------------DLFRANCNELMVY
FLTKFAIIDSTPRVV------------NLDGKLIHMAIKLDQYMYSTRYFSEEICP----
------------RSITIVGSDTYQGVCKTQITLIAFQLLIQWLYVLYRLCRFTSS-----
-------------------STNTLHYDTGLIFVMNNVMNQNLPHPFLRLVLNIKVA----
----N-NMISTTNEL--LQKRDTFIGAIIEIIFSTLHL--------------------EY
TQ--ENVDNYIVVTSRPNKMNFHLHFKGHLDVVLGLLVRHEIHSYI--Y-----------
------------NTQHECIFKLDEPKLITLPMGREHLPFKFCIDNSK------LVKEDEK
DIS------------------LETFMKMSPLDLSNFKT--FGLINTTRTNT---------
TNYKA---------TLNLNQIHV----------------------------------CIC
NS-PCWHNGTDFDHIE---SYSFNFHCLIS-------------------MYLPMIHQTIQ
KPISYSQVIGNQLKPISPHFLLRYDFTQPGVSYINFIY-----------DHLVIYSID-R
YLLHL---YICLSTE---------------------------------------------
--------------------------------EFHVNINQNI--TL-ECALPKEFYEFPL
EIV--------------------------MR--K-HYNFQHY------DIQKLGND---W
S--------------------------------QNF--TSS-DNT----LNLLQQLPRH-
---HS---D-NRYSDT------TIHLSDLKCFPFTKQQCYLLNLIETK------------
---------------DDNTTTRNDWRQLEQQVYHV---------LVKRLA--LIDKNYLA
FLFFLLHRTNLK-------S--N---ITDRFIHKVVQQLQLNARFVRQ-R-NNITCGGIG
NAHIR---IERSINRDREYQRSSNTVNQLKIMSE--QTMEIN--NY-EDYIASHDYLWLK
TIVQI---CFNCGAVTSTISAFYRYTEF--------DSFFDCVNFVLQT--FD-------
-----------LTTHAKYILSKWALM------------------SPTPS-NFMSMSFRYT
DWPFCLFHYANIADNVSAVQNKQ--FIHA-RDY-------ISSLFMLFQQLLN-------
------------------------------------------------------------
-AESIPFADSFQDFFFRHICGLQSLGNQRLIIFYAGKYHSIYENEL-KNACAYNGSSSAD
HYEIDNNSLNYFTFHEVVGLLNPLFNVYELAAPSIQTLVGIRLHSSIPKIIRQ-HHLAMR
TCPQFQKFIFLVYAKCKPFIDLCCQNVLLVALLYPIANRTI-PSNN-------------S
NLLPLIS----YQDESFIVLLNDFSYLQ---------KKLGHIYWNET-----FL--E--
-IVILKRNLFTYYIKRFILLFYLLTQK-YNCNFQNIIVFIQLLFGNDIRDQ---------
------------------IGLPRQKDNKIIYKKHNEAEETGKNEI--FNNND-D----KD
NAIF--EANNSDNNECIAIC-------RYLEN----------------------PSTMTE
FIKKITKISKL---REKSIRQKQQSIIDMVTQKNLKGSLWQHT--ITNQEK-F---I--S
ANDDLFANQYCQLHRC------------------------DFSKIILTVCN---------
---------------------TNHD--YQLTQRD-VLIVMLNFDNLYCDNE--AYDQLIN
Q--INLHRQHREVLKFLILLLSWCIRMGRHHPLSETKLFAQMFKDAPRVYDQLKE-MLLC
SI----G---PILKFSKIDALAELLKAYCENTIVDLQQLHET-------KLKHLH--IPD
-----------LCILTDGLNHETQ-----------L------------------------
-----------------------------------LKR--------DYS--KYFE----I
TDIEKIIDQDMIEKLQQHIYQIFSLLIVLSEFNFDVMLDYLKFVLYLLFKGNNLRICLYI
YGVTQSCKSRFA-EMCESIMQTGT-SMSFNSVNMSKNPTQDYDSIVVPGAFNNLLIFDEI
DK-ISISRFKTIINTATMSTRDIRGNDSLNLKLSCTPLLTSNK-TFSADEATCTRLHLIK
KFMQFCPPTVTSA--TDTSHFSIQNSIFDRYILDHTSEKRAPIQIGAMILTRKLPEWIPH
-NEAIGLYILQHYLLPLFFHHPTTPISSHVSNTMRLTLKRY-IVQNYPLSNFLENVRIDS
--SSEFISAKKLYDIVNVWWNNS--REKFRNSDTDCN----------ILFNELQDYLSKF
KGSKNGLDGYNIIIRLK------
>DFV
MST-----------SVDYNN---------------YTSSQSTNDDVVVVVAATTADESEE
KYKNF---LQ---------ESIVRVQYLQPT--FG--LTNEQI----DYIKTSVVQVLTN
LLIRDDIQNADPKI--------------FDRKVVELVTNFQ-------NFYEYTCNEETS
SSTSSQILKFNVKFLNVVGCLKTCTVSKTSLSILSYQLLLEMNYLVYKFRIDT-------
----------------------HQLFNSGLILLNSN------EIPYQQLIFDFDFM----
----DKENVYDPVE---LTKRPELVNNIINRVFQMLHI--------------------PD
SEYDNNVLEMVRLTAKANKCNFHLYFNFHLDYVARMFVTQNVRKYL--Q-----------
------------EIS--SKYVLDEPTGITLPLGRNHMLHTIKQE------------EICE
NVS------------------RSFFFSLSPINVLNFNMKHFNFILPSSSSSSQPSSPSSS
SSSSA---------LAHVLTIDS----------------------------------TMC
FE-QDILNDNDMKFVY---SYSFGFDKMLN-------------------FASFNFNSTIS
DY------IV---DNIHPLMQVPYN---ENVMYVYKNV-----------DCVKIFSFT-S
IVLHQ---IVGTIMA---------------------------------------------
--IK--NVK-----------------------ATSTTTTTAT--PI-DENTISEYYQLGF
KSC--------------------------LL--NDDVNVFTN------DAKCVNGI---F
KID------------------------------SKK--KHDITET----INDFTKLPDY-
---SN---I-NE-IYD------KFHLSDFKLYPFNQDQLSILQKVN--------------
-------------------DNMNCFYDLEIVVYSK---------MRKNLQ--ALDNLYLP
MLYFLYLNLKSN-------SHEQ---REKQFIAKFLRDAS---TFYSNKRKKKTDYSDTS
SSSATASSYPLPNKRRRTQQQ------QQQQQQQQPFEMENSEDLQ-SRVFEDECHIWLK
ECIQI---SFSMGFVTSTLAMMYNNTSF--------DSVVDCINFIMNT--FE-------
-----------LSNYCKYILTKWALY------------------GDYATTLFTSSCFRNT
DLPFAIFQYIIMETNNTDLPSSLDADLCK-KDYAFGETLSLIVLHATFSNLFD-------
------------------------------------------------------------
-KASIPFADNINGFFFLHICGIRFMAGNKYIIFNCRKYRLVTSEYL-SQICSFVSQFNCH
KYEVENVAFNYFTFNEEIGLFNPYFNVFEFAGPSMQILVALKVNSSILKCINH-NRLSKT
YYPHAQMKIFDIFIKCFHFIKQCFYNISTTSLLYPIVEQSLLVGKY-------------S
EIVPTIK----YIDDSFIVLLDDMLLLN---------KKSIHDKSEFRNISPFFLLRV--
-RQLADDDDFKFQLKRIIFMLDMLSKK-CNYSLYNFSVFIQTMFGSTHIEQ---------
------------------RGLPLDCYENAKKETNTSTSIKTTLEQ--MTNET-TTATMTS
LPLL--GGGGGIEYQYAANKDYVSNDLQNSLN----------------------GTRMTI
FFKQMMNIAQQ---KYTYFLQKKQEITSSVLNNQRCDNIGGNN--NSSSSNIC---I--S
SGDEV---NDCNGGGGGGGGGG-GGVNVDFELNIIYEKMKKQVAITPPLIV---------
---------------------TNNE--HRLSQTD-FLIFFQNFDNVLYNCP--EYNKCIQ
S--IDLNQQDDQVLLFAVSLLSWLIRMSNHHIFNNSKFLKHLFVNAQNLYDSLNLEIVQK
SN----G---PLLSFNDLDEFTVLLKHFCENTKINYAKLHES-------FPDIQ----TN
-----------LGILSDPVHSNLNS--------RDQ------------------------
-----------------------------------IND--------TFALYNLSP----V
SVAEEKCDVDFWENCNDKIYNVFALMVLWSEFNYDTFNDLIKYILYLLHKGNNLRICLYL
TGVTQSCKSSFA-NLCEQLLMTDH-AMSFNSTELANSPKNDLDNIVVPGAFNTLLIFDEI
SKKVCGTRLKTLINLATMASRDIKASDCVNLKLSSSLILTSNV-TFSVDDAVAARLRIIK
KRMQFLPIATS---------------VYNR--FNNTDEKRSPTNIGAILITNKIPQWSPS
-NEILGMYLLQHYIFPFFINNFIMPITDNPSLTMKYAMKYH-VTQNHPFANFLESVNIRP
--SKDFISNGQIYEIVLVWWQQN--KAKFKKSEIDEN----------TIYQDLQDYLVKY
KSRQSNTDGYACTIEV-------
>LbFV
------------------------------------------------------------
------------------------------------------------------------
---------------------------------------MDRYFINEMQLFERKLTFD--
-------SNNDYHHLEIISSHENQHIKKTKITLFTYNLLLDCLHYFYMKCVDS-------
----------------------NLFYDSGLTLVLHKE----KKIFLNQLIFDVDFKSANI
SAIISKEKINDYNDF--LNERNNIIKNMIYIIFKYLKI--------------------DF
TV--ENIQKYCSVTSRPLKLSFHLHIFYHVDYFTERILRFKMHNNWKTF-----------
------------VTSMDTNFILDEPILHSLPFSRQHRPNKIHCQQTE----SEDVNAICI
NVD------------------LLFLKDSLDISISNETWKLFSIFNIEKVLLKNISLLTKK
KSDF-------------TILIKE----------------------------------DYG
NE-INIFNGKKIGF--------FSFEDINN-------------------FISTSMEIENV
KNKEI-GIIDEDEYNIHIPSVYINHIKRQHKIILYDIK-----------DSIVHESID-S
VLFFDLLKYASFLSR---------------------------------------------
--YN--KTD-----------------------NFSINLSTKN--YN-ENENIDEFYETVN
LFS--------------------------LKYKKDFFSIFDD-A--SNDEKEQNNIENSC
EFD---------------------------EN-DVYRRGEKNKEE----INII-------
----C---S-DEKMKK------FQHFSDSSFFPFTEKQIHFLESIINK------------
---------------YNE----DILSETDNAVCSK---------VLEYLE--SLNSLYPP
LLFLLGSSF-FN-------YSND---EDLQLISMYINNVDVNLPKIQTNK----------
-------------KRKLT--------------------TSKVDKND-IQRILKMDYKWIK
EILNY---IINCGCVTSSVYLLSRIGVF--------QSLFDNIYYILSS--MS-------
-----------LTLHAQYILSKWIQI------------------VPEPIT-FFSSSFYNS
DIAYMCLILFDF-------NEKSREHKEK-KNFLSGDNLNIKFIYSLFIKILS-------
------------------------------------------------------------
-KFEIEYNSELEVFFITQILMCRSLGYRAIYFNGHGHVISQDTSFL-KDFCEKKSTLMLP
KYKATDDVLNSFVYIENVGIFNTLFNVYEFPSPSLNSLVTHKLPSVLTYCDNNINYFSHT
TYPLLQNFIFELYGKMFHFSKKCKENVVSLILFSPNVRISKKCPEI-------------L
MELDILN----FYDSSFIFLLEDYAKILN-------NHSNIEEYWNDD-----FI--S--
-IITTTNDKYSFFLKRLLFIFYIIFQENKILNFSNIILFIQTLFGQSKYEQ---------
------------------LGLRKQTFFKNINANNNKNNNNNCT----TTDDA-SNGENKD
IEMI--EDDKL----YHKTISYSAK--HFTDK----------------------MEDNTC
FFNDIRK-------RINSVLYEQHELKKKIIN----ETILTTK--IIKPSL-----L---
--------SKCEEQN----------NYMNFCLSDYYEN---VDDIILPFDK---------
---------------------NDKSLFNTKIKNH-FLNVLLNIDN--SENN--DYIELIS
S--IDLTKQFKKNLYFLVLLLNWFLKMGNIHAYSNTSFFKDIQKYRQEIYNLMTN-HVLK
SF----G---PLLKFSSSFHLANIIQKFNENTELDFDFVLEK-------FSHL-------
---------------KHPFYEKNNN--------KKL------------------------
-----------------------------------LNN--------ENIKKKYFS----I
SDRDIIADNEMLR-SKNHIYHAMAVLLMFSEFNFDTLTDVIKFMIYILYKGNMLRICLYL
FGVTESLKSRFT-EILANLTQTDQ-TQSFNNANISRSAVQDFDSIVISGASNTFIFFDEV
EK-VCITRFKTIVNSIAMSSRDIKNSEAINLKLACTPLMSSNS-PFVVDNASCARLRPIR
KKMQFCETFSG--------------ETFDRFSIDSLKEYISTPNIGGIFLINRIPMWHDN
SASIIGFLLIQRYLYPYFFKSYTSPISKKMSKTMKNELRIY-MSNNHPVAFFLNTVKISV
--DHNFISEQDFYKLIDKWWLAY--KDRFKNSDFDSK----------SLVKEISQYLTQY
KSTLNNVKGYNIKIVLE*-----
>GpSGHV
------------------------------------------------MSS-------EF
SEINI--FKN-EKVDNIYNNYRVRLQLLLGNVINEKNITKSD----SQQIDKTINDFIQQ
FLNLITHYDDKG-----------------ENKLIQLLLLCN-----LA----SREKSNN-
--DSI------KQFHYMIGTIDGSQKSLIYLTLEGFVILQLVIYCRYLKFRNSMF-----
------------------------LPNSTPSIFLINT----NGMLFKRLTIDVDIDSTIY
V-----SSENK------------LMNVITAIVRKYITC----------------------
----GNILITQNIGDGGTTDSFHIITEQQFDYLTQKYLFDQVCSDVNNL-----------
-------------LNNPKNVKIDYVHTWCMPYARSHTPTYVVRYKKM------SVPNFIN
YTDLLSFSKSLIFEQITHPIMPDIFFNCMPIDVSYETHNIYSCLSPIEYYN---------
------------------------------------------------------------
--------NNQLLSIGN--SSSI----FNNSLSK---I-------IL----LTE------
--RPKCGVLSQ------NAMICELKLPTDNLIFFQFKK-FINKYQYLYLNEDTVISLSNI
SLLMTGCSLL-LNPN-----------------------IVMKNGSKNVNDKMTNP-----
------------------------FNVF-----------NDAINSKNLQEENNSYIEFYN
VLTLSTL----EF---R--------NDKQIFEINDIYNQFSSTQT------S-------C
SIDVVSH----------------------VENADDI------------ETNIESVSDNYQ
PSQSRMLDF-SIRMQDQ--FKS-CKRTSSGTSVYFEPQNSTMKSTNIK---IIKKMF-RD
TENRKYDFQFNPRAIEYLAGLLRKFEDTL---------HKQLPELLKNIYLIHD-GDVNL
ISGLYLRFCHINNIRSCLSPEEL------DLLRLN--IEQ-----AGLIRKDTDWAHYSN
NEQSNLTELEPCPGAKLY---------FPQLFSTVK----YMWG------SLDLYEKILL
HILYMLIYESNATAVISLAMAA-NLKLSTQLSPIEILSILLGIC---SYYE---NDEI--
---------LWPNDFCHLITK-FTILQNNNPFDFNGNEDEFFNIN--SIVKSISMCFNFS
PIVYFLSNFQYA-----DE------------------NLNYINRTILFLKHFRHTATTMK
PKKSKSKKKKQSEPLPFIDLDENTNMNEPEQDLPTA-TVSSSSGGNPRD----KKEVNIY
YKYLDDYTEIVTRYVFKYIICGYKNVNF--------HFVYSGNDFLNISGCG-FRPDDLK
VRPTTEPSSFSFWYLRDPGIYNAWTCHFERHSPALITRLYIRIPKFMP----QISELFDT
FNIPMRNYLFDRLLKLIHFTKYITLQRNLPIFLSTIYDPKQVYKNS--------------
----PIK----LDIDCIQINTADFCLD---------------KMVVPE---ELFF--ELC
NESEQ-YKNLFKFYKWLYFIICRYSNS-FKFKMNPYNFIMPTLLFNSTFNM---------
----------------------------------NKK-NDKQYEFYSLDK----TLEGDE
EEEA--PSSTI-D--LN-DSDLLPN----ANIKN-MLKKICTNDN------LYHLKSKID
LIS--------PEDAL-SLL----VMRKHVE---NLQTEEQQQSTSTAAEV----TINDL
EEQVLLKLEDTN-------INTMTSNILENLTG---------------------------
---------------------------D--------GIIREFFNSSLSDTLNTISDDNFN
F--YILKNGGHRLNVFLLCVLSWIIRCYHEHSYSDTKFFRQIAQSRQILYNELSH-LCRK
YF----G---NFVENRNITQMANLFNKFCDSTRINFDFDKFN-------IKFHYG-----
---------------------------------FKL------------------------
-----------------------------------------------------ND----I
ESIGIIENNTTLSSIRSDIDIGLCNLMYQAQFCYHTIVDLTKYWVSVTHPINQNRIAGLF
LNRTSTGKSKYMDQMLKVVFLTNTSKTITAA---EMDNDA-DRQLSNLANTNLLLVVDEV
TN--LGTKFKLLCNNTTLSIRRLYEPDTITLQIHSHLVLTTNNDPSCQDIAVVARLRIFD
RKFQYVQANDNVK-------------ISRDNAICHVDVQDVNNNLGTQLMLERLPRSTET
-PGDIGSFMLIWLLVPMFHNNITMPISLSMSNVMRKLQDRF-NYANIPKYLIKERIVYPT
---HTPIKKEEFKTLI-------------S-ARLNTMKQYVNITNVQVIIKELFDINSAY
VNDEDD--TVLLGVQ*-------
>MdSGHV
------------------------MDEMPQHS----HNLPSPPTDTLRPSSSHNGPRKEN
GDKDLQPLQPPSSTMGNQHNISVKIGMIMD----------------------NFNDVIER
TLNRMHIYVMTEKINFICMAQTQYHNLVFERELFD--ILCK-----NKYAIEHEAADNNP
SDDSLHLANNDYPFSLIIC-SKEAKRSSILLSNVGLVLVKFILYLRMLY--RNVA-----
------------------------RPDSPNCFLAINT----RILPFGRVCIDIDYKIPLL
G-----EGDGDYDE---------FVRKSFELVAQYTTM----------------------
----GNIIMTRNCYT-PNTRSFHLITEQQFDATTRHIIFMRIAEGIRAL-----------
----------------NDNVKIDQVHVWMLPFGRGHVPVRKYDRRLN---------EFM-
--DL------------VYPYTEVDFELMMPFDVSQGMDNLYTLYSLN-------------
------------------------------------------------------------
---------TDEVAVAN--GDDFNYDVLHECLGR---D-------IMDSYYIGD------
--TS---DIAK------NLQLLS-RVLSSRYEFAFSSQ-FRQRYDANYLSRVMGNKFNNA
FIIMSNKKLQ-LETS---------------------------------------------
------------------------WNIP-----------KPKA-----KPRPSERYEIYR
FIEH------------R--------LLGEMRTLEDLFKVMPSDLV------KRN-----V
NIGNVDE----------------------LQNEELAKRKLA--S----EINVDSVY--TG
PVHNLALDI-AENQCIDFVWDNIVEDTSSHPWPYVYIGRSQIVQTAMSHMRNVHEYYTRT
IVDNVYTY-------EKHDGIMRCFENIQSM-FDGQLLADTMNALCQNIFCSDFQRVQSY
LFTMYEFFCRVHYIDACVTRSEF------EEVVEAYLLET-----VRPMFDEADLKTYR-
---ERHVQMTPGPKAYAK---------FPSPCSPLA----RVWD------SIRPANKILL
HIIYLMIVEHNYSSVFFHLHTITRNKDNSQILASLFLHIID--N---SYMTTPEGDEDSG
DDTMNVVRSYASKEFLNFIYMMFINAGVNYECDLRGKNVVFSSVDSKDYINDMKELIVTS
PLWFFLCNYQYV-----DE------------------QMSYSNRFDLFAAIFRQDNSAGG
RQTSS---------PPSADQRTSNGPSPPKQRRGVSGGGSGGSGGNNGAANFNTERVLNA
NNISDRYHADLLRIFFRYILAYMKTETG--------VYIYDGVRMMSLPF---KEPSNIP
QLEVKDPVSFLGMYRHQYGIYNTWTMQMERNINVLNGQINISND-ELG----NYPHLFNP
YNDDIYRLLVNRFLKSITFTRVINYQKNLALFLAPIYDPNVENNLK--------------
----VLN----YNIDSIQINIHDLASS---------------EFNIPQ---EMFV--DIL
DVGKKPKNKLYEMFKWLYCIVCHYSEN-YSCVITTPSTFIPKCMLPECG-----------
--------------------------------------EDK-ENIFSMVKGN-GAMDDDD
NNNN--GYGGG-DNFLQRLHSVLES--KNREQKE-IITDELQKLS------QFELSTLVN
LFKNAYMFEEDGEDAENGILEGIEGMDNNMEVDHDISAQSQTPGSPSPQSS----SANAT
TE-EIFKFNLSVHRNMAGGGGGNGTDIMDFFEG---------------------------
---------------------------DEFVENSKIKLLLNLFNRKLSAEIKQMSPEAFK
Q--IIEDNHSHHITRFVLLTLSWLIRTLHTHIFADTRFFRELQQYRQLLYDDLSD-LVFR
HN----G---YFMYNNRITDVAQIFSHYCRHVELVVDPV-FE-------MSMSVD-----
---------------------------------RDL------------------------
-----------------------------------------------------YL-----
QHDAEL-EKRVSPEIVRDIEDACVSAIYQGQFIEDTNVDLSRLWARVTVPRNKHRISPLF
TLHTATGKSEYLTERCRRHFNNKYFNNVLDPSSLAQTDHR-GTDMARELNTNLIVCIEEF
NS--LTAKFKQVCGYTSVAYKPLFADTKVSFQNNSTVILSTNNDPKCNEEAIVARLHVYP
RRIQYANVNKYLK-------------FQRSSMLASTSLLKINNIMSVQMIMEKMPRVLA-
-ENYRGNFMMTWLLKRFFLFNIIDHVTVHTSETLQNHINNFYTMINAQEFVL-QRLDMTT
---TSTMTLVQFRRLVNRICEEN--RSLFN-TKIDTYNVY----------KILCDRLKAL
INNDQQ--TIRISEKNDNALRQ*
>PcFV
------------------------------------------------------------
--------------------MVIEVE---DL--YR--ICPSDWHKYEKQWRNSVNLLV--
--KKFQL----TRDR------------NLNKYIVHELVKNNFNFYNEEDAIVT-------
--------------VCAHGRIEEENMKKVHLTLTQVQYLNYLQYAHYLLCFNDDD-----
--GGGCGGDNSA-----AVENRRVQYESGLILVKVD------ALPFIRLYVDIDLKNDL-
-------IVDDSNRQLICNEQRKIIKDFIRL------L--------------------NY
TMPTTNNQHYCIVSSKQDSLNFHLYVNVHVDFITKFYILHKFGEYFNQY-----------
------------V----KYYTLDNPSNMSFSCVRQHYPRYRINMATS-EVSFDYSSSSNK
FIS------------------LDDWLTMAPLDLYTFTV--YGLNEDTNTVRLNQSSSHQQ
YNIAVE--------LYYSDHENL----------------------------------SIC
LQKQDILQYNDTL-----------FNSDLH-------------------FLPASITADE-
--STETTTIATSPSNITDKFLFRKLITTTSSFLKKKNYTLCLN-NNGYIKCPVL-TAE-T
YQVSMIYEFIKKHSKF----------EIK----------------KNLGGGDVVDNRITT
ASAT--SSS-----------------------STSVNTTTKL--MDDVDFIPQELYEYVR
LFG--------------------------IKNT-----VLQC------PPQQRDGL----
-----------------------------------FLQKKNQDKC----VNLESLIQDS-
---SNPINPNFLNDVV------SIHFSDYTVIPFTRKQLNLLDMILAM------------
---------------ND-------FSQDNIEIFFLHI----FEQLFFNHK--ST--DYSW
ALYMLCVELDIIPPSAYLFPTEDADGRQKKSSSNWLQMMP------ST---SGSGGGGSG
GDGGGDDHQPPAPKRKKK--NSSN---AQQPLAAIQLTGKLMKDLF-EKVSTADRCLIVQ
NLLER---VINVGSVTSTLKFLYELNVF--------KHFIYYICFLIKH--CK-------
-----------LSLHAQYILTYYALL------------------PDVPNSY-FNESLYQN
DILSTLF-YICCDNNHSDGKKK---FIHLYREF--------PETWTEFGNLIY-------
------------------------------------------------------------
-YYKHLSFDS-IKVFLNYICGIQSLKNNEYTLFHKGYYSLVEVSKL-RLYFDYKYGFE-E
LYNEKYTEFSFFTNHVDVGLFNSPLNIYEFPGPSFRTLVSFKKVDTLE-----ANLLANT
YYPKFQMKIFDAYQKMYHFIKKTQEDVLSVMLLAPLLPPQVYADLQ-------------R
HYMPTYQ-LIDYDIVNFVTTFSDFIKFPIIAKPNNYCQSDNKKMWNSE-----FLNRIMT
STATAANSSFIK-LVRYLFVIFGTVTESYNINFYNYPDIIQTLFMKNVISY---------
------------------LGLPTNTKITNNEIILV-----GNKSL--VQQSS-SNH-DVD
AEYR--ISNN--DADCDNAD-TSSDDTEQRQ-------------------------Q-QL
EYDNIFNADKK---NTFFYQYLCDKI--------RSDDVAAATTTDTTTSTIF---V--E
---QV-LDQVLESGSGGGDVGS-GDAAAATSINLLTSATKDKIRML-NIAA---------
---------------------NTNTNTHSFNKNA-FLIILNNFSL-----D--TLNELIE
CVDIGKSQQDIAVVQFLVVFASWIIRIGPAHIYKDTPLFQYINECRNEIYQDLRQ-LIIE
TS----G---PLLKCETLDELTNLFDLFVKQTTSEQHFNFNN-------DVDSNTTTTGN
-----------GGGGGGGVIDSDDR-PLTFYYDFDK------------------------
-----------------------------------LADKLKKYNRVVIDSGRYHE----I
TTQLQEMDNQMCAKYYYPVLRTMSLLMLFSELNFDVIEDLIKFLMSLQFRGNMHRTCTYM
LGVTSSLKTQFA-LMLANIHMSLE-SSTIQNTNISRMPSQDLDGVAKTASFNSLIIFDEV
NI-INPTRIKQIANLGNLVTRPIMGNSLISFPINAKTLITSNK-EVGADYAAMVRFKIFE
KKIQFSSIEDTSM-------------MINRLLLQ--DYKGTSSILGASVLIQRFINWKPA
SIELHGLKLIQQYLLPLFFFQCYTPISNNNSETMKITHRKY-LIRNYPVYNFINTIKIVP
--SETIMSQAFFIEILSRWWKEN--SSHFNIVDYKEK----------CFITDVCNYFAYF
KQPCN---GYKFTIENIDNF---
>PoFV
------------------------------------------------------------
------------------------------------------------------------
------------------------------------------------------------
-----MTVKNPIIFFTLVGSEKGHTCSKVTLTIFTYTLLIDLLYKIYLANP---------
-----------------------NNYSTGLVVLRSYT--KNEVLTFSKIIIDVDLQPNIK
NEITMETLDRKK----------NFLKKFNTFLFQEKFI---------------------I
KKNELSFKEYYVLSAKENSIKFHIYLDVHLDYFSECIFYQRLMKYFETE-----------
-----------------DFFKIDNPQGISMPLARNHKYQCINGDYDNYSV--------IT
NLS------------------KNDFRKLACFDIFSFPF-----NV--RSYITFLDNPSFD
AISS-----------------ND--DN-----DNTIVSTL-----------------HMY
NVQGNWNELKISIWFENKLQKTFPFQKILK------------------------------
--------------KKSEKKILYFTNMCD------------EN-INWYIDCYEIFLFA-K
LQNVV-KKLLLLDTRR----------------------------KNDNNDTTTNDNNYND
NDND------YNNDDDDDDDDDD----------DDDDDDDDNDTIMEKKINNEKLYEPIY
FHE---------------------IVHVSKI-TK-DYILREIDV--------NDAL----
--------------------------------------NTEMNNFN---KNIENMVQKN-
------LEFFDIDANK------IIHFTQSKLYPWNEQQLSLLKKIKYN------------
---------------SLF-------EKRILKRYEITF----ITNLKNKLY--ENNPLMLV
ILNLFLNVKRFNETNDFF-----------RYARIYV-LFKI-------------------
-----------------------NLLTLPQNAMNRDRNINIDYDNN-DEGYVARNFGWLS
EIILI---CLNSGCVSSVISMIYRYKFF--------KSITDIIMYLLKIYENC-------
-----------LNDHAKYILSYWAFI------------------DTPSPEGHFENDYVQH
DLPYVMMLYAYDVLQKRLENN---------KKIFSMAHFNFNRMYQEYLNIFQVENFFHA
NE-----------------IRNS-----IASSSSSSASSSSKRGGRKNQS-----DNNNK
KKNESNYNDELLEFFINNVILVQKMGSNYFLVFEEQSFIQTTENKLLQKHCS-------L
KYCSEGMVYSFFTLHKDIGLYNPMFNVYELATPSYKVLITFTNKAHSV----PSHYLHQT
FYPNLQKLIINNLTKMKFFSKKCRENVLFSLMLAPLYCCTSHS-NVKT-----------E
KYFQNFNNIENWNSLNYLLLLVDFKIW------------SHSDIWPIN-----YFKYLYD
NIEKFP---KLHFLLNYMTIMFIYFQKYYDYNLKNFGMFVALMFGSNTNHQ---------
------------------IGLPTTLDIELNCINDVDNDDDNDNEYVNVANDNDDDNDDDD
AAAN--DDNDDGNA-DNDMSHYNSDDKIIRNNS---------------VIPSYTSL----
------NVDSL---TTKFINNLKILIDNCEEKNEYLNELNKHVEENFNNFQIYDHCTNNN
NNNNNITEGYCNNDTG-----K---EYNIE----------DLQNILSEWKN-RCSK----
---------RRI--------KIKNCIGNNFLNSIKISTYIQNFNMEFTDDI--IYNE---
----SFFTNNIMFLKFTIMFIAWIVRMGPCHLFSETLLFKWINAHRRECYNELST-LCLE
TI----G---TPMRFESLEQLTNLFTKYTENTNISYDDAKKFSLPLPKIWNLSIDDLNDD
GNDNNDDNKNNNIGDDDGDDDFMRNNEKNLYATLDESITSIVPITTTTNTTTTTTIIIST
TTNTDNNHDVITTAAADDNNNNNNNNNNTDNNNDFLPNIQCNFM-DDKIKVRFYDDKNVI
INIIKNNEREIMEKFTRDINKALCYLLLFSEFNYDTITDVFRLLLLLAIKGNIDRLCYIL
YGKSKSLKTRFA-TILQELFSTIGDNNSAQTKCLEKTQSQDYNALLTQLSQNTIIVLDEV
TN-MKSKFLKEYVNTAQKSQRNLYSNEMISLRSNAILLLTSNV-NFAIDEATFTRIHTFY
KSFQLTEQMIR----NNCTDFLIRN-----TIKKHKYADQISSHVGAMILLKKIPNITD-
-NVHTGLKLLNSYLFPFWYYKPYKPIPSYKSSTMNNELIAY-ATRNQPIRKFIASHSIKS
HA-SLKMSIKELDEYIYKWWNEN--KDKFAGASLTNY----------QFAYEIHCALSDY
KDVSNK--HYNISLTCKI-----
>EfFV
MAISAALRNVINQLCKDYNRNADLLGKIKSLFWTLIETIQRNDRDVLCTNDINSEEEEEE
EE--E---ED---------ATMTRERFSRRR--RRANEEDSTWCV----DRIIINSLNTF
FSKPLALYDD---------------------------------------------NDDDR
LVYDTTSIGGDSPLVSLCGSMQNNLISRTDLGEIQYDLLLRCLYVVYRYRHEQAALYRRQ
LSLVSCGGKSCADNPDTIRLLSEQSFQTGLCTYTGKK--VPRKHVFGKCILDVDFPPELN
LLVRVADHDRDSGEKLLYKFRDILAVNMALHALKFLGIVCFARCNSDENDCHRTIAAKSD
DICIDKLKRYASFTARENKLNFHLYVLINLDVASEKLLTFYITDIFPRLRSDIFAHLFSD
NETTTATRVGRMIEAHLLDIKYDLPTNVSLPLGRNHKLLHLSAAAPNNEYILSSYSEPDK
YLD------------------WSTFNKLSAVCLDCEES--FKSIVATGSASVSPPPPSSA
AAATAAAAATSSAATTSSFNINDDDDNNDNNNDEEAVLMLMLAQIRRGVAPNRSFELSVD
LKNNNISTTSESIAVE---RISFNADTFLTNVRGLSDTVSSRVYELFHSFKLATVAAAT-
--TTTTTAARNNTDKDEPLPILEFNIKCDNISDILESYSFRVE-----------NIVR-T
FMFMHIMKALKNNSRQYSSLSYPTLATITATTSADATSAITATTSADVNTTDTIEAAFSD
DSRESRSSNIFEVEEDTRRMDNGEYFIPTAAAAAAMNTEESACAGDERPEEVDEMYEVFF
HTKRLKTYLPKRFTNYREYNYYLERLALAKLNRKRSYATMMEDNNNGGGAQRSNADSGYY
HHHGNSHNNIGNAATTSTATASAAAAADNEEGAEAKRKKIGSDDFIFTVENVDSALSEL-
---NEQTNIFSNSSLE------AIDIPDFKGFLFNEIQCKLLRSLRSA------------
---------------DEKPEDMKCLFRLLRRH---------------FLK--EYDKKYLP
ILTMYAHYCTGVD---FT-CS-E---IEVTTLRRLILVDD---EAVAA---TTTVAGVVA
QRHADAAAYENVD--------DFNIFDVPDVPTGTGAAATINDDEEDNAELYVLYETMLE
ILILF---AFNCGAVTSTLALFLQLEDV--------NSVKQLALMLLKYYDER-------
-----------LTNHAKYIITKWITL------------------DANPK-NLFSSAFYRN
DFAFLLFHKFENTKDYLKP------ILSESRSL----QFDIDALQKAFENTIVT------
--------------------------------------------------------FLAT
DVQTKKLPSGIVDYFLLNICHTQWHC-NKIISFAQGKYNDFLVADF-KKKYK---NSSYP
VHKVDGCVSTYFL-YTDLGIRNFLFNVYECIGPSLKSFVTLRLPLEVKTNIHT-CILRHL
YYPKAQSFLFTVLQGLSYFISYCKHQVSVDVLSSPIIPYATDTSNVSAARDCKIATLRDL
SILPKIT-FQEK-YARCISIISDLNYLQ-----------AQPEFWNPN-----LF--EKI
RNPEFDDNLFVQCLKRVMFIFCIACNN-ADVLFVDIIRILNTLFADSDSFIKSSHFLTGV
TAAYLESVKRWKIKNITSKRVSRDCFFTSSATAAAAA---RQFRM--FANNDNNNSSSTD
NSGGGGGGGGGGSSTYNENDDPEENNSYFDEDKETFIETTFSKESRHRPAKYYTSENATT
FYRQILDYANF---R-------KTKMMDK----AFLKT------------------L--E
TTKETLSQDLTNGGGGGGGGGRSGGAGDVNGSGMYYAEDNLLLNKFLGIDKDEASDRATA
TTNILSLLERRLRSAGVVNSVDKDCMENNFTSDF-FLEILTSVDDVLYNKYKSKYVDALK
A--INPANFSIEYLKFSIMFTNWILKMGSAHKYMHTALFAYMHATSDDIYKDMTVLLVDD
SYTNKRGEIFPGLNFDCFETYLSSMKDFF----NDYFQVHPD-------WERCQD-----
-------------VKSNGVYAFPSN--------VAE------------------------
-----------------------------------LQR--------EYP--EFYE----T
TELEKAYDERLLKIFQDLIFDSLASKTIIGEFDTGTIIDILKFGASFFCQKNPNRMGVVI
RGVTNSGKTHLA-SLLQQVCRTDT-DSSLPANTISKPVSGDFDIAFRPITTNSLVVIDEV
IS-LNSGRVKTLINVAPMTSRDIKSNDPSTQSITAKIIMTTNH-VLHGDKATLERLIFIN
KQMQQHKIYHNPC-------------IIDRLSCV--HDDKVPATIGFCQIFKRAFEY-PL
SLEIFPLYLLLSYAAVFFVHSFKAPISKKLSKSLERQQQKY-RARNDPIEVFKKNIKFVE
TNGRDVLTKNNLFSIVEQWWAVANKNNKFGQTGLSVD----------SIFQELSPYFEKY
KVGTD---AYSVYLQTSDS----
