# Supplementary material for: Endoparasitoid lifestyle promotes endogenization and domestication of dsDNA viruses
Source: eLife. 2023 Jun 6;12:e85993. doi: 10.7554/eLife.85993 (PMC10259472; doi:10.7554/eLife.85993)
Supplement: Figure 5—source data 1. [file elife-85993-fig5-data1.zip › Figure 1ΓÇôsource data 1/Cluster289.aa.aln]

>Aphidius_colemani
------------------------------------------------------------
------------WIVNSSLLPLRVKEADINKHVEGLCFWEPLGFCSAGLLLNGFCAFHCE
RIFNRTNEHQLQYQHSAITDKKYLVTVNRALVKHPLPKKNVIVRVFPILECFDNCPEWKD
ILLQQ-FNY--NLSDF-SQEKGEKILKAHMIYFALVCKL----FTTKSPKRDLDRDATTI
LIHYNRWREYVSRQLLKHPANINLIIK---VDNTEITTLPLSDATVLTQCISRLYELPYG
ISEDGQLYTNYITFHVHKDTNSGPGVGNLCIDSTKAIFGTASKGGLTAYGTSASINVNRT
DNGPSANFFEVNYSPNREYCDEYKVNTNNLI-------------------
>Eupelmus_kiefferi
------------------------------------------------------------
------------WIVNSSLLPLRVKEADINKHVEGLCFWEPLGFCSAGLLLNGFCAFHCE
RIFNRTNEHQLQYQHSAITDKKYLVTVNRALVKHPLPKKNVIVRVFPILECFDNCPEWKD
ILLQQ-FNY--NLSDF-SQEKGEKILKAHMIYFALVCKL----FTTKSPKRDLDRDATTI
LIHYNRWREYVSRQLLKHPANINLIIK---VDNTEITTLPLSDATVLTQCISRLYELPYG
ISEDGQLYTNYITFHVHKDTNSGPGVGNLCIDSTKAIFGTASKGGLTAYGTSASINVNRT
DNGPSANFFEVNYSPNREYCDEYKVNTNNLI-------------------
>AmFV
MSVQQQVAPTSVAINPALLNSNTGLLDQAPPVVATNSTNTSFNLGGFGSGGAEEQNAVAD
YAPGEGEQLPAAWIAESSLIL---SEIPLESEAEPVCFFEPLQYCKPGRLLCGFCEFHAT
YMFNVTLATCGILT-RASNDKIIHTKMLRRFIKYPTKFQPSLLNMMPVPELCESIEEYES
YLRLDLFAHSLALKNHDDKRRTDKTVAVHKAYMVRALRL----YTPSGNT-QHRNDDSII
AHTMGNWLKYCATELLRIRYDAKLVFVAPEQNDSEMRYLSLNRCSVFTQMVCLLYDTPYV
QSPALGY--KWLSSPAAV---VVYNGKTLVLDCTKASHGTAMHLGAPTFGDPATLSYFRL
DKNANILILEERYSPAREICFSTNINTDALIGINTQISIKNQPFLKEEM*
>Harpegnathos_saltator
------------------------------------------------------------
------------------------------------CLFGPLQYCRGLDVINGFCVFHLR
ALINLVYITDALYQVN-QNGEAVLWHRSQCFVADPRPIDDRFTAVFPIFELFDREPTAND
IHLSNLHRYLLSVKATDWQRV----YSMHVNFLHRLITLHGNFALALPPTREDQQFDSQL
IMHWNLWNEYYSWLLVKHPAQLGLAYS----NGSDIVNIPVHACTTITQMIVRLFSTCHT
RINNGRFYSLPSNYGILV-------RGHLAYQDNMCSNGTTTESGIHACGNLATLPILRY
D-------------------------------------------------
