# Supplementary material for: Endoparasitoid lifestyle promotes endogenization and domestication of dsDNA viruses
Source: eLife. 2023 Jun 6;12:e85993. doi: 10.7554/eLife.85993 (PMC10259472; doi:10.7554/eLife.85993)
Supplement: Figure 5—source data 1. [file elife-85993-fig5-data1.zip › Figure 1ΓÇôsource data 1/Cluster389.aa.aln]

>DiNV
---------------------------------MLFIVLLLIFAIALFALIFAKDSYINM
ELDAYQQTLREPWLERIVALTYK*---
>DmNV_mau
MRFSKTLTGKPSKRRFNSASFNFRIVDVVCSFKMLFIVVLLIFAIALFGLIFAKDSYINM
ELNAYQKTLREPWLERIVALIYK*---
>DmNV_kal
---------------------------------MLFIIVLLVFAMSLFGLIFAKDSYINR
ELDAYQKTLAEPWLDRVVALLHNTRE*
>OrNV
---------------------------------MWYVILLLTFAIVLFLMVFAKDGYMNM
ELTAYQKTIVEPWIHRVVALKYAG*--
>Fopius_arisanus
---------------------------------MLKFLAILTFAVTAFCMIFAKDSYINR
ELETYQRTLHEPWMHRLVLLKYKPRK-
>Venturia_canescens
---------------------------------MLFMLALLVFVLTLCGLFFAKDSFINR
EMQVYQKQLQEPWLMRRPLMAYNG---
