# Supplementary material for: Endoparasitoid lifestyle promotes endogenization and domestication of dsDNA viruses
Source: eLife. 2023 Jun 6;12:e85993. doi: 10.7554/eLife.85993 (PMC10259472; doi:10.7554/eLife.85993)
Supplement: Figure 5—source data 1. [file elife-85993-fig5-data1.zip › Figure 1ΓÇôsource data 1/Cluster70.aa.aln]

>LbFV
------------------------------------------------------------
------------------------------------------------------------
------------------------------------------------------------
------------------------------------------------MSLFKISLEK--
--------------EKNNVAVIV--TPRKLTKKINIKYGFLG-IECVENHEIENIISLLI
NNTI----SNTSV-TVSNSDGILI--EKVKVNLINSLKIEKSF--QQIYNELVKK-----
SVTKNLYISKRVCKQFLQNSTD--VYLLYKEKK---KLNNNFLIAKN-------------
----L-----------NNISSQ--SFKDELLLEKQI--NNLMNVNLNPTQKDILIK-N--
-------KNVLLRLLEQINNTSSHFDIWKKLNTKE---TYKTIVHREKLKYLYKTLCEFI
NDNYEFHN-----IENFDVTKEHELY--SGFLDNIS---SQCGSHLSTENNE--------
--NMAVCVGINKSSFYISFPLTFSPMYVADNFETTIYYLFFGHPKLWLIIPREETQKLIS
EFFNY--CKLNENYREEICTQPLLHRK-FFLTPKWLETRKINFEIVLQKVNTCLIIRENI
YHQEINIGLNFSESVNYGSNFRL---T---SIIGNQCSCSPTNRDFQMFEETS---TIHG
--FRFVNNNILKTNVCHICQK--NIMGSSLNLKKHIRIEHSTL-------SLYNTFQCDR
NRCTFKASSLEEINLHVKQHNI--------IIKCFICKRE-VYYIIKHLHRFHNLKMIPR
HYERN----LYFLSKF--KNLENKNF-----------------------SN------EDI
VKLMG-------------------------------------------MFYYYYYYY*--
------------------------------------------------------------
------------------------------------------------------------
------------------------------------------------------------
-----------
>DFV
------------------------------------------------------------
------------------------------------------------------------
------------------------------------------------------------
------------------------------------------------MEFWPFLA----
--------------------------QRSKEKKSSGTFSNIGMCMCASKYSIDDIIAYFI
NNLK----NCIEF-NTTDCNALIL--ENVILGEKHYKIITKTL--EHIVKILKKNNSVFH
NIKYDIVEQKSIITKLLQQVKQSRLFNEYNDEEFSSPLQNQSIDNDY-------------
----D-----------GDINSESLNLINEILLKSILKLNESMMQKMKMRNCDEFDK-I--
-------SKL---LLEDVG---PLNTFWLSAKNLQ-KSHDNYNIRTSKLNGIYNKCFNII
VGSNDCNV-----LNDVDFANVDKNYGILQNLKNVE---QKCGDG---------------
--------NVPSATFSIGLPKKMTALQTNQNYYAYINLHLGGAPRLWLIIHKTSMPELKI
LLRQRILQSALVDSAIKTCTNPLYHWKNIVVSTEWLIDNNIKYDIFAQYPGSVVFIREGA
YFQTIDMGFNICEYISYAGQMDS---CF--ENFKESCLCPNADKI--LINE-----NRPA
--FRLTNSKILL--KCQLCSGVNNKLFNANELKQHIINEHSTK-------SRYNCTKCNN
F----STFNMTVLKAHLHTEHN--------RYFCYVCRTE-VVYFTKHCKIKHKITISKA
SLMHK----LFDPVYE--HVFKNNCL-----------------------TS------LND
VQKIG-------------------------------------------KFFRV-------
------------------------------------------------------------
------------------------------------------------------------
------------------------------------------------------------
-----------
>EfFV
------------------------------------------------------------
------------------------------------------------------------
----------MAVASYL----------------------------NNYVVSPSDYDDDTI
IAAEK-------EQAICTAGATTTTI-TTAVAAAVAASAIPENDYRIPEVLYRMSGAKNK
IFIGETRSDNNRLLRYNFRVFVEK--YLMRASAKNTAFDFYYIRDCFISDRFDSTFRILF
KKAIKSSNG---R-MELENDCMVGKYSDCLVSRS-----------EVVYKEF--------
----PVV--------LPKESSDGNLVGSYDDDDD--DDDDDVTILYNFMR----------
---SV-----------ERVEELKISDTNAIFLDAFVVT----------------------
--------------LD----------------------NTNE-NIRLGQKKIFNNCFHLI
QQNRVSYK-----IKDIPMEESDSRNIISNLMKEIFYSKRSLKYQHAIVNE---------
---MT-NEFSGKSCIQIGSPLSWRGLQCNERQSTLVNILIAGAPKLWLIVNALEYQKVVG
SIERWNV-------------SNKTKNKSLFCTADYFDRNDIKYELLTQYPGNVVAVRENT
FYQTIDLGFNVSERLYFYFVVINQINCGQKLDYRVVCAKTN-------------------
---------------FFECDKCHKKFASAANLSEHNNYC--TE-------KLLSC-----
-----DVCNRNFYPADLRNHKQS---HRFYKMRCFACNEDDLMDLGAHLHSKHSINMPGF
FLY--------TPQWI--EL-IRDTF-----------SNAHKYYQPITMSR------NET
LHLLGNANY---------------------------------------------------
------------------------------------------------------------
------------------------------------------------------------
------------------------------------------------------------
-----------
>PcFV
------------------------------------------------------------
--------------------------------------------MTTTCFDIYDDDGGR-
INNSNDDTDDITLEIFE----------------------------QLLQQSERDTDAQSL
YSTST-------EPMVIDCDETE----TVAAAATFANNNVNDADDDDDIFMYPVIETMVN
-------QPTTKLSHFNNTLNILTCTKVSAKDAKKQKMNPLHTIMCLSNYTILDALEILN
LSWQKGGGSHDKL-MRQTSNCIVI--ENCIFNQSVLKEINTLK--YSLLSDLINP-----
---------QSTA---LQS--HSWTYRQITDS--AHEIQSQLAIAYDFVD----------
----V-----------PTISKENINIAKAIYDHAIISHNV-AESKRKKTHLRVFFGYIDQ
LAVTAEQSTSIAQTMKKI-TTMSNFNYWNSSITD-------YNALHRFLTEFYMKCYDTV
MCSDMI-------FSKFTNTTATSSNGAKKFLTILKNNLNFLNVNAATDDDS--------
--SLS---SAAPITTTISSGGTIEPLTCNINQGIMINVLLDGGPKLWLIIEESNSSILHK
RFENE-------VKDLALCSNPILHNK-YLIDLYLLLKYNIKYEIIVQNVGDVMVIKPNT
YYQVMHLGITTCETVYYDSPITY-TNYF--MLYRVFCDCPELREMKSKYSSDLNPLNRNG
THVEVMLKQSRKKLSCMICKKFHTMD--NAILQKHLKEM------------HYNV--KVE
FQCTFTGCHATFINRHVRERHERLCHEQADLEQCAFCLKS-VNQIFKHIKNTHKVIIEPC
LHYFV----PFKTKYL---NLVAKRL-----------------------ET------IGD
LPVIVPDVVTSSSASSSSSSDSSDTDD---------------TAAANDEEVKIYKWLTNN
IKMIENET-L-TEHP--QLVESLKEQLLQHNKKKKTT-----------------------
---------------KSKSKK------------TTTTTVVYKK--TNDATDTTTDDGDDD
NNNKNTSPK-------MYLKCAVNKYQNINKLV----INDKKTCKYCGKVFKQNWSKIRH
ENKQVCRK---
>PoFV
MNVDQSFLSDEATNTYPSNDVPSLNLLSPFSPQWLQQNHHHQQQQQQQQQQVLLYSPMPQ
SVSSTLNTPQPDFSEISENQYKYQHHHQHQHEHHHHHHQTQQELQNQYCASPLHQQQQQQ
QQQQQQQQQQIPEAIYMTPNIEPTYLFSPSFSPVTTINNNASIQLQQQQQQQQQQQQQQL
EEQRQQQQQQQMEESTLAVENVNNEITTVAELTEVCCDKIIINNNQKEL-----------
--------------QLPSQQSVEYCV--------AKKYENSNTFNAFVTASLIDSFNFKC
NEYLLQYQSHLGRIITSQKKNIDITANDVVVATTSTTTTTTTDETSNIQHPLLN-LTMCK
NLTHNLYDLR-KHGKLLSAFQRGWHKKQRVKD-F--KIEQYFNLKYMYVMIAIDENKYAN
ISDIVKFINESKFYFFYDISYDNRNLDYAYFLKVKKQIDFSIHLNKFETLCDAI------
--------------DDNFG---MFFNFFQKYNSFDINSLDHYANYQVLLLSIYMHAIKIL
KNKSTSGMTITLDAKDIPWLN-----------NNINNNNNNNNNNSSSSSNSNSNSNEAP
SHYINNKAEIVHNNIKINYPFSVEPLTNSHFQFKY-SEILYGAPRLIYILEDVIGN----
----GEICQN-------IATTNAEDAK-FFFI-ENFFAKGILGTFILQKPNEILLLPENV
YYQSINLGYNIIKTTSYTTACSK---LFT---------------------KTL---STNN
--FTINL-KRKKSKKCPYC---SDSFFDNFHFAEHIMCAHVDENDPISNNTFFKC-----
-----SRCHKKIKLENLQQHG--AQHRELHLIECIFCDKM-YKNFFEHVRAKHISLPISN
TLLENWLFNWYFPIEEAFKKFIIDNANADDDNVNLQIKYLKKFYELLSIKSCHYYSKNTN
ATLISDLNLS-DIQSIALTLDINDTQQMLLFVKNIIITAFEHNNNESDDE-----YYTEE
FKKLPLKKRLRTTHVAAAAAANIKSNIFITSAANSTTFTSITDTIDTTTTTTTTNNTDTT
IDLKTMKKLIKNFPSKKKNNKIILQTIECPLNDTISTTTINNTTTSNTTTDATTVNNSDT
YDKKKLSVTVAFNSDAMKKQC-VKCYKLIKNFDAHTKRCQGAQCEHCLKFFVNNTTKTFH
-MKNSCKKLKK
