# Supplementary material for: Endoparasitoid lifestyle promotes endogenization and domestication of dsDNA viruses
Source: eLife. 2023 Jun 6;12:e85993. doi: 10.7554/eLife.85993 (PMC10259472; doi:10.7554/eLife.85993)
Supplement: Figure 5—source data 1. [file elife-85993-fig5-data1.zip › Figure 1ΓÇôsource data 1/Cluster132.aa.aln]

>NeseNPV
MSSEKETVSETRVSVDEFKRMLLIENINNMIDKNEIIVGNVRDTIETAISEFKQNPTDVN
YKQLKTMFDKVTFLFNEISEINWERMLAKIFFVVFFENTKRFVKSKNPRTVIDTFLSQLN
NTSVCIEDDPNDLIKLYNSHLDLMDMKIEHKKRLHGHHLVDFVKKL----VVNCVKAMHN
DSRQRTDITDYDIDLYNNSLEIDRQNVTANI--------SRQFTETPIESRKR----HME
YFL---DSNKRARV*---------------------------------------------
------------------------------------------------------------
-------------------------------
>NeleNV
MATADDAVAESRLSVDEFKRLLLVENINNLIDKNEIIVGNVRQTIESSIKKFKEDPTDIN
YKHLKTMFDKITYFINEISEINWERMLAKIGMVVILENAKKYVKSKNPKMFIDTFLSQLN
NTSICIEDDPSDLIKLYNTHLDLMDMNIQQT-RKRNHHLIEFVKKL----FVNCVKSMHN
DSKHNIDITDYDANIINVDMSESEHSTMRDAN-----VDNVDQTTNFLNSRKR----NLE
FFL---NSNKRAKLN*--------------------------------------------
------------------------------------------------------------
-------------------------------
>AcMNPV
------------------------------------------------------------
-------------MDDSIDYKDFNRRILLIVFKFALNKSTIL--SI-VQRDHRVAIKRLN
KINPDLKSSPRNASALQ*------------------------------------------
------------------------------------------------------------
------------------------------------------------------------
------------------------------------------------------------
-------------------------------
>LdMNPV
-------MNRPVINIDAFARQLITDRCSTLIETQGLLPANVLNIVKNARDQFFEDPSDKN
YEYIKKLFSQTKYVDDAVDYKDFNRRLLLIFFKFALNKSKVY--FESYKSLIDVALKRLD
GINPDLKSSPKAMLQHYNECLENLDNP----RNDE-HHLVTFSKEIATKIFIETIDLYSY
NNKSPFEIAASAAAPS---SSSAPSLFAATITNNK--LKRARVDAEPKPSPKP-------
------SPKPSPKPSPKPCAPPA----------P----------PARPYTVVSPIFSM*-
------------------------------------------------------------
-------------------------------
>CpV
-----------------------------------------MAIIKRAHKEYTEHPNADT
FNNIKRLILQTKYVEESVEYKNFNRGTFLIAMNLIVNKCQDI--FPNYKGFFATTTKRLQ
KIDPDMKSSPKDMLKHYYECIEEMENP----HHSDDHYMVAYAKSIITKILYESVSDMTN
LNGSKINIEPVDNKKR-LSLSERVSLVKKDVGTGSSNMRSVNKDTNNNSSSVNGVNNSVN
FVNIDNDNNNHTKVKPLFCSTKFFITIYCLQWTVPHHLHPYYHHQHYPYLFLFSLLSARS
SSNFPISSSVSHSSDTNKSCSSATCPLLPATPLLYSNNLLSTNCLVSLPLDVLSNLLYAA
TNSWSDNNFLRCLSVTYFIATSSSSSCGGV*
