# Supplementary material for: Endoparasitoid lifestyle promotes endogenization and domestication of dsDNA viruses
Source: eLife. 2023 Jun 6;12:e85993. doi: 10.7554/eLife.85993 (PMC10259472; doi:10.7554/eLife.85993)
Supplement: Figure 5—source data 1. [file elife-85993-fig5-data1.zip › Figure 1ΓÇôsource data 1/Cluster198.aa.aln]

>Leptopilina_clavipes
-------------------------RIPDDGKCEILFILVPGLFGNELYREKKT---KTN
KLVRVYPPPYSIVLRHKINSFIRRIHGSQ-------SQWEH-IIAKQLV-NPKNKLLPGK
SIKSYFGHYIYQPLYDLILGE-IGNYRRVKLMEFTYDWRKPLIQVCYELGHFLQTKCILV
--EYKQAEIVLIGHSLGGYIVRLLVESSNFFG----------------------------
-----FNGI-ERVTKCIYASTPLFGQQRLFQLFEKIYELQQTNIASPS------------
--------SSL-QKEVFSNTVIDKIRVQQLRQQLYDMIQENEFFEKAQLIDFL--CNFKQ
SLSLLIRHEEMKKVSLEWLCNVLEVDINYAYYIYRTTESLST---LENKRDSILYVCC--
YNINDDLLKN--------------------------------------------RLCTNY
KNKNSFLYTAHELEQMSKCRNFIQIRDTSTQLDHSNIFCSPYVLHHLKAIL---------
----------------------------
>Leptopilina_heterotoma
---------------------------------EILFILVPGLFGNELYREKNT---KAN
KLIRVYPPPYSLVLRHKLNSLTGRIHGSQ-------SQWEQ-VIEQHLL-NPKNKLFPGK
SIKSYFGHYIYQPLYDLILGD-IGKHRRVHLMEFTYDWRKPLIQVCNELRHFLQTKCILV
--EYKQAKIVLIGHSLGGYIVRLLVESSDFSS----------------------------
-----FDGI-ERITKCIYASTPLFGQQRLFQLFEKIYELQKTNFTST-------------
--------LSL-QEKVFCDTVIDEIRVQKLRQQLHDMLSENVFFDKSKLIDFL--CNFKQ
SLALLIRHEEMKNVSLEWMCNVLEIDINYAFFVYRTTESLST---LEKKCDSILYVCC--
YNINNDLLHN--------------------------------------------QLGPNY
INDKCFLYTVHEIEQMNKCRNFIQIRDTSKQLDNTNIFCSSYVLHHLKAIL---------
----------------------------
>Leptopilina_boulardi
-------------------------HMPDDGKCEILFILVPGLFGNELYRERIS---TSN
KLIRVYPPTFSIVLRHKINSLISRINGSQ-------SQWEQ-IIAHQLV-NPKNKLVPGK
TIKSYFGHYIYRPLYDLILDE-IGKHRRVKLLEFTYDWRKPIIQICYELRHFLQTKCILV
--EYKQAKIVLIGHSLGGYIIRLLVESSDFSN----------------------------
-----FSGI-ERITKCIYASTPLFGQQRLLQLFEKIYELQKTNYIST-------------
------------REKGFSDTLIDEMRVQQLRQQIYDMLRENEFFDKAQLINFL--FNFKQ
SLALLIRHEEMKNVSLELLCNIMEIDINYAYFIYRTTASLST---LNNKPDSILYVCC--
YNMND-------------------------------------------------------
---NSLLYTVDEMEQMNNCRNFIQIRDTCSQLDHAKIFCSSYVLQHLKAIL---------
----------------------------
>PoFV
-----------------------------MNEKKKIIIFIPGLFGSRLNTYSIN---DG-
KRKEIYPPNIFSTLYYSVMP-------FN-------GYRENVTLQKLLL-DNENNLYANG
ILSSYYGFSIYKKFFKKIKST-FG---QDCVQVFAYNWLKHPLDVANALHEYIEKITLAP
TFVAIESEITLIGHSFGGYILRLLLEYL-HPF----------------------------
-----ASYT-GCIKNVFFCACPFFGYANLYKSIVDIDDDDDDDDDDNDDD--------DN
DNNADAVAAAA-AYDDYDDDKYND---------MPILNTDNIFLSKMLRLKLF--KKYKK
KLFVFCRYDDVLMD----LDKQHHVGSQIDSKSLKLLKTMTQINKNPL----IKYIII--
YNSKNINQKC------------------------------------------------HR
YCDKIVCINFKDIEQFNKTYNLTQITGNIR-YSHSTFFNDTRIIDTIINIISDETYYNK-
----------------------------
>Platygaster_orseoliae
--------------------------------KKKIIIFVPGLFGSRLTTYSIN---DD-
KQKEIYPPNIFSTLYTVAF--------SG-------CCKENVTLHKLLL-GDENNLYANG
VLSSYYGFSIYKKLKKKIKCT-FG---QDCVQLFAYNWLKHPLDVANDLHEYIEKITLAP
TFVAIESEITLIGHSFGGYILRLLLEYL-HPF----------------------------
-----ASYI-GCIKNVFFALVHFLDT*IFINQLLILMLMMMVMMMINITT----------
-ICQF*IPTMY-FYQKCCVENY-----------LKKIKRNYLFFAVMTTY**LRINRWA-
IKFI*CH*NC*-----------------------KL*HKLIKIH*LNI**YMIQKILI--
KNVINIAIKL-YA----------------------------------LILKMLNNLIKHT
ILHKLPEI*DIHILHFSMTLELS----------M*-------------SLI*--------
----------------------------
>DFV
-MDYNREEQQHQHQHQQIYPKLENGHVVDD--KRYLIIIIPGIFGNELYRLDKD------
RKVIVYPPSYIQFVKGKISNLFNSTPGAS-------------TFEKYIL-DPKSKLYPGK
IIKSYMGKNVYESLFTLMHKC-GVYSNLNSVVEFTYDWRQPLHIIASQLIEFIELQMLKI
--VNKNNEIILFGHSYGGYILRIILET-HYSF----------------------------
-----FKDI-EKISKCVFFSTPFFGQHNLYKMYENLHAIEEENSTIYGGG--------GG
GDAGYNAGGNG-TCKIYTNTTYNVEYVQQKRDEIIKNFVANSFFTPTQLFQLF--SKFKH
SILPLIRLGDLNVANILTTCKVLGIDINYYNELYKIISNMAT---LENKRSNIEYICI--
YNTYNQTLNN--------------------------------------------A-HRKY
LTDGLILYNSRDLDIMAKCINFKQIRECDNNLSHSEIFNSRFVLQNLEHFFKTL------
----------------------------
>LbFV
-------------------------------MTKKIIIFIGGMYSTELVAINKE-----K
EKTIVYPPNYINFLKYKYT--------KS-------KLWNN-TVKDYLMPEAKKKIVSGS
LIEDYFGYSIYKNFLNS-----LRQDNNLKVLTYSYDWRQNIITIAENFQQYLISLSLLL
--ENKNNEIILIGHSLGGYIIRVLLET-KLSF----------------------------
-----FSSI-LNIKKCFFCGCPFFGQHGLLDIYKKMYIYELETYNINCSK--------KK
ITHL------------YNN-----------ILSLIGTQYKTTFFSLDMMFQFL--LKFKH
SLMLLIPYDELLSLNNIELSNIFQVDKNYSNYILDLSKKLAY----INKRDDILYICV--
YNLKNVESSF--------------------------------------------NENNAF
LNDGKIFYTNADVMKMNNCNNFIQIRDKSK-YNHALMLNSDFIIDKIKEVIYLNDNISTT
*---------------------------
>GpSGHV
---MQR---------------QKQTVEITTNSDDFLFVLVPGLYGSKLYCNCCFFNSNQS
NSRRLYPPY--GYVGNIN---------------------------EHFY---ECKNITCK
PLKKILKISIYEKFLKRMRKKA-------QTISLAYNWTDDPLENAKKLQGQLLDIIACK
R----VKNIIIIGHSMGGLIVRIMCEYLQLPS----------------------------
-----LHP--TINFTFVICGTPFYGSLNEHDY----------NYDINDL-----------
-----------------------------------KTMKPFFLLTSHDFNKMI--DVYKT
SISYLAPSNRVISSS----------NNEQIKKIHSCLSKFRF--------YGINYKYIFY
YNLSHTT--KIYRTMNIDVFNSNFNIGNFKVQNS---------------TNTLIKVITNE
PSDGKIIK--PTLI----PHNTVIALD-FEYLPHALMLNSKYIVKILTNLMTTTTT----
-----TID-NNAPSAPPPSYESLYAID*
>MdSGHV
-------------------------------MQSQLTILVPGIAGSKLYCTCNGA----D
KPKRLYPRRMWFFNSAID---------------------------QHAY---DCRNIETK
PLKTFWNISVYEKFIDQMSSSVF-----NRVETFSYDWRRDPVEVAHDLFAFMR-QCHLE
Q----YTHVKLVGHSLGGLIVRIVIEYLNALA----------------------------
-----YLSIAPEQLTVYQCGTPMYGSRSISDY----------NYGFELAA----------
-----ILASMGYFYSSC--------PLRKVTRRDIKRIKPFL-FSVADLRRII--ETSAN
SMLYLLPTPMIDTLDEMLIDGRINVRNDNFHQVVSVHQRLAQ--------LNFPVRYIFF
FNISYHRIERVYLPFRPADIYTRISVHDIRPGGGKS-------------TSCGIHLTRLL
KSDGLVVPFSGQKV----PRNCSVYVDESEKCHHARLMNSYELWRLASNSQQHFTNIHDA
RHNDDNVDSGGGGDDDLPGYDDII*---
>PcFV
-------------------------------MEKTLIIFVPGLFGCKLYDNDH-------
--NIVYPPKLKNFLLYKAKIK------SQ-------IYSDD-VFEKLLL-HPFE-YTNTE
TFNVYGMKNIYKNFIDTLNETIINQHEENKLIVFNYDWRIDILVNVERLKNQILYLQQSK
--KYSNHKIILIGHSLGGLMIRILVEIASMPLAAITPTSPFPYQQAAAASSSVLSISPPS
LATQNAQQN-LNITACFFCATPFFGTDKYLQILLVLSS----EITIFE------------
-------------RNNNCEPDINFWREKVPLFQQYNFIMKNIFFTPEQMLQLI--WKFRR
NFILCSKFNSMARLGVVALNKLLRIDIDYLQHMFNYCYRLHK---IKHLPMKTYYYVV--
FNAQFENI--------------------------------------------------SN
KGDGLIEYSFDELIRFDNCQRLIQIRDNDKNTTHALFFDSIFVKTTICSELKKILNYK--
----------------------------
>EfFV
MMQMAA----------SGGEGWENG--NSDAEMKNLVILIPGLGGSELIDAQT-------
-KRCVYPPPYLIYAKHLCKDALGHWGGSSGGSSSSLSQWQM-DIENILF-NVKRVLVPGK
VIDHYWVKSVYGKVVHKFKRELD----GATVVEFAYDWRLDIAENAKFLCQFILDLAVKY
R-HNSMLNLTVFAHSLGGIILKYAISQFGLHT-TLRNKEY--------------------
-----FP-F-CKKIVYIFHSSPIFGQNYLLDMFKLDSSSSQVLYGDYSSSSSSSSKGPTN
RDNNDNVAAAAAAHNNNTSPAQAEALLEAL--VNDFFYKPSCFFSREYVRKFF--TIFKK
SYLFMLRENDFLENDTLTLMTALGLHRSEIYDLQ-NCIRFSN--ECLKKLSDPDALCVFA
YNLRKCNSSS-FAEKRPSCTTNRDDDGKQRVLLSISESVEKHSLFLNSFVKADCVLPKNI
LTDGSILMRSEDLHALCQIHNSRQIYDKTE-SSHSDTVNSSYLLGCIMKEVNQFLKETPP
DKIRIV----------------------
