# Supplementary material for: Endoparasitoid lifestyle promotes endogenization and domestication of dsDNA viruses
Source: eLife. 2023 Jun 6;12:e85993. doi: 10.7554/eLife.85993 (PMC10259472; doi:10.7554/eLife.85993)
Supplement: Figure 5—source data 1. [file elife-85993-fig5-data1.zip › Figure 1ΓÇôsource data 1/Cluster194.aa.aln]

>LdMNPV
---MD----ALIGDFADFHKECS-ARTALHLVN-GKFGKVSVWKHGPTQKSFFYKRIEH-
-KHFNAIEPFVHHLMKFN-K-YFLRLF-YSLHSLREHLL-----VMDYIPDGDLFDLMQT
EP-------RLREPEISLIA---YQLIDALQAL-HKHNVVHNDVKLENVLY-R----RFE
QIYVCDYGLCKI-----AGS-PSTFEGTVDYFSPEKI-NKHAAAVHFDWWAVGVLLYEIS
-TGKHPFKLDQDESLDVETL-HKRQIQLDVT------------------FPADFDNP---
-----FLEEFICFLLGYCYDYRAHSYEVIQKNTYWKSIV--H-WKQ----R---------
*-----------------------------------------------------------
------------------------------------------------------------
------------------------------------------------------------
------------------------------------------------------------
---------------------
>AcMNPV
MATTN----ATLQTLVQFYENCKNVKTRYKIIN-GRFGKISILSHKPTSKLYLQKTISA-
-HNFNADEIKVHQLMSDH-P-NFIKIY-FNHGSINNQVI-----VMDYIDCPDLFETLQI
KG-------ELSYQLVSNII---RQLCEALNDL-HKHNFIHNDIKLENVLYFE----ALD
RVYVCDYGLCKH-----ENS-LSVHDGTLEYFSPEKI-RHTTMHVSFDWYAVGVLTYKLL
TGGRHPFEKSEDEMLDLNSM-KRRQQYNDIG------------------VLKHVRNV---
-----NARDFVYCLTRYNIDCRLTNYKQIIKHEFLS*-----------------------
------------------------------------------------------------
------------------------------------------------------------
------------------------------------------------------------
------------------------------------------------------------
---------------------
>HzNV-1
------------------------MRKYIHLLQSNKNSKVYSV-EDLDGTLYVMKIIKN-
PSTLVEIEVP-YKLKRLT-P-WVMVPYRVNFK-KDKLVI-----YSSYMENKDLTHNVTS
M-------------SCQSKLRALLNVAEVIQCMHSKLKCMHNDIKPENIFID-----RYK
NAKLGDFGLCRY-----KVQNCTALMGTSRYMSPEKL-SS-SYDYRSDIWSFGVTAYYCF
TNGALPFRISDNCEDARKVN------WTM--HTD---------------PLKVVFDQ---
-----DLRELIVEMLTYDISRRLTNLSEIIERLKMVYKKFEN-YVS----*---------
------------------------------------------------------------
------------------------------------------------------------
------------------------------------------------------------
------------------------------------------------------------
---------------------
>HzNV-2
------------------------MRKYIHLLQSNKNSKVYSV-EDLDGTLYVMKIIKN-
PSTLVEIEVP-YKLKRLT-P-WVMVPYRVNFK-KDKLVI-----YSSYMENKDLTHNVTS
M-------------SCQSKLRALLNVAEVIQCMHSKLKCMHNDIKPENIFID-----RYK
NAKLGDFGLCRY-----KVQNCTALMGTSRYMSPEKL-SS-SYDYRSDIWSFGVTAYYCF
TNGALPFRISDNCEDARKVN------WTM--HTD---------------PLKVVFDQ---
-----DLRELIVEMLTYDISRRLTNLSEIIERLKMVYKKFEN-YVS----*---------
------------------------------------------------------------
------------------------------------------------------------
------------------------------------------------------------
------------------------------------------------------------
---------------------
>DmNV_tom
MTDIRTLQLITLHTPLTMESKYFNRFEEIEKIGEGAFGRVFKVADENCEISA-LKIYRAK
VQKYIRPEWDVYDLIDGPNPSDCLAERNYCLGKIDYFVVDRRYGLQMAILPKDLFDFITR
PHENTKYIYKFDLDELQHIT---FQLCSALKYL-HALNIIHNDLKPENILLCDISLDKKF
RLRRCDIRLTDFGHALLPGA-KFDSYPTEQYCAPEIVLKNDRWTVLADMWSLGCILAELY
-YGKLLFDLDIRKTRTMITANHLRMIYYFTGKRMAKSTEGKLSTPKAFEPLRNHKSTKNE
IDGTLQFMSLVKRMLEPFARDRITAR-NSLEMPFLKHFSYNKRYIRPKVYNR------PN
NELFLYRVKDLEAVSEPPVLSCLQ-MTTLKRCNIEKSINLLVMSDLHGRWNVEYIRNIVE
INHIDAFVFAGDIILNTGNEKANFNCLLETAKSIREIGAFVQTYIVAGNHDAWSLNLTRF
DIDAFFAPAVFIENECFTFKGIRFFGTPMTACDNLAKIENFARYNPHCLNPYGNVPKNTD
VIITHGGPLGMQSYMGVQYGDHHLRRLIDDPNTNLKAVLFGHMHNNMGFRVINHVVCLNA
SQMTGASTLDLKPFILKIVN*
>OrNV
------------------------------------------------------------
------------------------------------------------------------
------------------------------------------------------------
------------------------------------------------------------
------------------------------------------------------------
---------------------------------------MDRVYIEPMVCDAESTTASPP
QPLKYNKCDDPNAESEPEIIDSSIFYAPKNVSNPTTTLKMLVLSDIHGHWFPETILQTIR
MHNIDVFIYAGDIINHDNNVDEEV---SRSVSAIRQIAAEVPTFVIAGNHDRWLEQISRS
DIDQMFHPAIYIENECFTFKGFRFFGTPLTAAETKKKCKKYIRYDPTKLNPYGNVPSNVE
VIVSHGGPVGMQSYLGVQYGDMNLRRLINNPPPSLKACLFGHMHNNSGFRVLNDVLCLNA
SQMLGS-TFEYNPFIVVLSK*
>CpV
MNPS-----KSISRVAQELSKYEILKKLDESDT-ESYSSVYLCKKKGEHKRFVCKIVKP-
-STFNSLEFDVHILMRNN-P-NFIKLHNFVFNDNGESLL-----IMDYVSDGDLFDFVKM
NDTREL---RLNEAACKKII---ITLVTALNDL-HKNNIVHNDVKLENLLYDR----KKK
RLFVCDYRTVEN-----RGH-TLLLRRHHSLLSPEKI-RHEAYQTSFDWWAVGVVAYEIL
-STEYPFDINEDNEEEMDAI-EPKDMLPLYSKPL---------------PTIEHVSK---
-----KANDFVRRMLALDINSRLSTYDEIIKHPFLCF*----------------------
------------------------------------------------------------
------------------------------------------------------------
------------------------------------------------------------
------------------------------------------------------------
---------------------
