# Supplementary material for: Endoparasitoid lifestyle promotes endogenization and domestication of dsDNA viruses
Source: eLife. 2023 Jun 6;12:e85993. doi: 10.7554/eLife.85993 (PMC10259472; doi:10.7554/eLife.85993)
Supplement: Figure 5—source data 1. [file elife-85993-fig5-data1.zip › Figure 1ΓÇôsource data 1/Cluster323.aa.aln]

>HzNV-2
------------------------------------------------------------
-------------------------MQETAVEMCIKRLKNSSFIIAHYFIRIPSLDLEIH
PGMYQKGNFLNLNSTKHY-RVLTVTYACSDCLNELLIKSENVLH----AWYYPLINCETL
TKGLCIGAPWSIQTILSTCAATVMGILFTKYEAFTATLLTLCVL-VIMILCMQYNVR--Q
DEVYKCIHV*---------
>HzNV-1
------------------------------------------------------------
-------------------------MQETAVEMCIKRLKNSSFIIAHYFIRIPSLDLEIH
PGMYQKGNFLNLNSTKHY-RVLTVTYACSECLNELLIKSENVLH----AWYYPLINCETL
TKGLCIGAPWSIQTILSTCAATVMGILFTKYEAFTATLLTLCVL-VIMILCMQYNVR--Q
DEVYKCIHV*---------
>DiNV
MMAAENDIN--AMSIVDDRHVILDDD------DDGN--------------------KNIS
SVEIVNAAASSETTTTTTTTVVESIEEYFTIEVRCQAMRKTFGLFDHYFLVFN--GYEYH
SGWYKRGKILKDGTTKGS-HLISLRKICKACYYKIIAEFYVKEDLRIFNAYFPFINCETI
CMG------ISIQSLL-FLTIPFMCVLVAKGYFLYAIILLLISI-ILVLVHSKYRFS--R
TTKTKCDHLL*--------
>DmNV_mau
----------------MDEHIFKNN-------------------------------RPF-
----IGEVISN--DDNNNNNNPKLPDEYFTIEVRCQAMRKTFGLFDHYFIVVN--GYEYH
SGWYRQGKILKHGTTKGS-HLISIRKICNVCYYKMIAEFYVKEDLRIFNAYFPFINCETI
CMG------ISVQSLL-FLTIPFICVFVVKGCFLYALIFLLISI-VCVLIYSKYQFS--R
TTKTKCNHLR*--------
>DmNV_kal
-MTVDWKFNGKQSKIVENAHSINEDYSCPQNKQVGVNVIPAVVIPRKSEISFKINNTTQS
KFSIIQS-QQDQQQSNISPSNLEDKISYTTIEVRCQAMRKSFGLFDHYFLVIK--GKEYH
AGWYARGMVLDEGTTKGA-HTVSVQNICKMCYDKIFAEFYVREDLRIFNAYFPFINCETI
CMG------FSIQSLA-FLIIPFVCTFIAKGLFLYAILLILVTI-VLFLIYSKYQFS--R
TVRTKCSHLE*--------
>DmNV_tom
------------------------------------------------------------
----------------------MKMSTYKILELYCQATKKSYGLFDHYFYVID--NMEIH
MGIYLKGKILPKGTTKGA-HLVANYEICQSCYDKIQLDLISNDDIRLFSLYFPILNCESL
CRG------ISVQSVVLMIAIPFILVLVIKGLFLWALVLFLLTA-VLLLMYSKYMFS--K
TEEKKCDHIKDLIYNS*--
>OrNV
------------------------------------------------------------
--------------MLLVLHDMADVTPFKIVELRCQATRRSYGLFDHYFYVID--DKEVH
MGIYRKGRILPNGTTKGS-HIITTYEICNLCYDKLMLNLISNDDMRLFSSYFPILNCESL
CTG------FSIQSAM-IISIPFIVVLIIKGYYLWAVILFLASI-VVLLAYSKYLFS--R
TRDKKCSHLESR*------
>DmNV_esp
----------------MDTLTINNK-------QNHENITN---LTNK---S--ISSDNTN
NINIITT--NNHIVSNTNDTNNNQSSKRIKIEIRCRAMKHTFGLFDHYFIVIG--DTEYH
AGNYKPGKILPLGTTKGA-HIVSICEICEICHDKIMAEYYTSEDVRIFHIYFPILNCETL
CMG------FSIQSLL-FLTIPFLCVFILKGSFLYAIIFILLSI-VIVLAHSKYRFS--R
TNKTKCEHLLDSDTLSNN*
>HgNV
------------------------------------------------------------
------------------METDITEEDFFDIIIYSKYIANTFGIFVHNYLSIPHMDLEIH
PGKFFYGTHHNLGKFHKNSCPVKKMKFCKDCLDKLLVKARYLDD----IWYYPILNCETL
TRALTQHFPISFQTVLITGIFTTFIIGIDKPFMF------IITT-ILLIILLLYNNSNYK
FLADHCKHYYDKKRRLF*-
>PmNV
------------------------------------------------------------
----------------------MTDMKKYHIIIYSKSIKNTLNLIIHNYIAIPELNLEIH
PGRFYYGTHHDIGKFKNRSEIITEMYFCKDCLDYLLYRARSLFD----IWYYPILNCETL
TRGLTQHFPLSIQTVLITGIFTSFIIGISNPIFF------ALTF-FFILILLIYNNTKIK
HFKASCIHYE*--------
>GbNV
------------------------------------------------------------
-MSTIKTLAPGYEHFSD--VINAKKDDVFTLKICIQAIKNSFGLMDHWFYIIN--DKEHH
VGVYYKGSVLPLNTTKGS-HVVTEKTICLKCYEKLINFVQYREDKRLFK-FYPFINCETL
TTG------WSVQVVI-LFLLPLVAVVGFLGYVYWALVLFLCML-VLYLFASKYNFS--R
TNKSLCKHLKKRYRKK*--
>Venturia_canescens
------------------------------------------------------------
-----------MDNFDSTNHSEISSKKLYTVEVRCQADSGTLGFLDHYFLVIG--NLEYH
LGLFVKGSVIPINSTKGS-HVVCEKTVCEECYKKIMEFYETKEDKRLFN-FYPFINCETF
STG------LSFQAMS-MIFAPFIAGLLLFCKFLYAILLGLIAT-ITFLGQSKYNFS--R
THKFSCRHITQR-------
>DhNV
------------------------------------------------------------
---------------------------MTSVFIYSKAINKTLRVITHIYFTIPSLDLEIH
PGQFFNGTHHKLGTFKRESVKIGEKKLCDICLQKLLQISLDLTS----AWYYPIINCESL
TRGLIYTNPISLQTIFLTIILTFFIIGILTPIYF------FCSL-FFTISLIVHNNINIF
YSVDMCLHLKQKQVTS*--
>Fopius_arisanus
------------------------------------------------------------
--------------------LKMEEESMHTVEIHVQAMKKFFGLIDHYFFVFE--DMEYH
PGIYRLGNILPLKTTKGS-HLVCAKILCHDCYEKLVAKCNSHEDKHLAMMYYPMINCESL
TTG------ISCQSFS-FLALPFFAYMAIHHSMEYAMIFILTVV-VVFLAYSKFVFS--R
ANKQKCHHLQERE------
>ToNV
------------------------------------------------------------
-------------------------------------MKKTFFLTDHWFIDIPQLNIELH
YGYNDSIQFKKSGSLHNF-HVYSEIYFCNDCMLTFLETAYNDHNNN-IPMFQPLINCESL
SSMAVGNIGFSFQVFFLILIIMFIF----LSFFQFAFIFFLPVTFLIYFFYVKRNYN--N
TYYQCCQHLNYDEKTN*--
