# Supplementary material for: Endoparasitoid lifestyle promotes endogenization and domestication of dsDNA viruses
Source: eLife. 2023 Jun 6;12:e85993. doi: 10.7554/eLife.85993 (PMC10259472; doi:10.7554/eLife.85993)
Supplement: Figure 5—source data 1. [file elife-85993-fig5-data1.zip › Figure 1ΓÇôsource data 1/Cluster268.aa.aln]

>AcMNPV
----MLVCNYTQKRVDMMWDAIAYNDSRKYAFMTVNARWIHADR------YFDTSAQLYS
YIVQNKVSDVHVKPL---DDGGGREWVVDADYKNYVDEHDLMLKIYIGATAFLLFYTEEN
VSRVMYTGNRGFHLWLKFTDKFKITSAQNVRVHRYKAFEKPAKL----------------
----------------DS--DYIQPGSFAHCVREAVRLYVPH------------MQDSNL
DALTLQYWPDVDRDIFCNVNKQIRAPYSYNYKGTKFSRCITKELLDKLKQCYPGYGTGGC
GPVTTTTTPSPPKIGSMQTTTKSTT*
>CuniNPV
---------------------------------------------------MSEFIETVH
YNTDPIRSSYGICGLHTRGNRGCREWVIDIDLKTDD-PELANFVLNVSVVTSMFFF-GTE
NIKVYHTGNDGIHIWLNP-ANFPVDSSAELRGFYLAAMQLPKGEEELHELVRTTECRLFC
DADCCGIDCKPKMRIIDTPPNPTEPISFAECFVRALCCNETYMNEMTSIIRNNRDVVSTV
TDVWRLFWPPIDAGLFQSPARLCRAPLSYHLKGGRLSRRIDLDEYFKND*----------
--------------------------
>CpV
-------MEYSREQLEKVWNGVKYKEDRYWAFMMNGGSWRHSDSKYNKQKTFGTFDEFER
YVRAIDAQDVHVKML---I-NGSREWVIDVDHDTNNQ-QCVALKNMIAHSTFARFF-GSN
ITRIMYSGNRGLHIWLDC-CQFDLNAERSVRKYYYETVLAPPSK----------------
----------------NNIGMFTQAGSLNDCFMKSFENSWIKREIATVYPH---IKLSDK
AALVKEFFPYVDKQVFVST-KQIRAPYSYNSKGQKFSCDHVLLF-E*-------------
--------------------------
>NeleNV
-----------------------MNNKRYWYFKT-KDV-------WTSKLTFNSFDKFLL
YVTNMNVECINVR--EL-IHENCREWIIDIDSDATD-ADTLNLQNNVAIKTLQKFF-VNG
NNKIYTSGNRGLHVWLDR-EIFSPWTSNDFRIAYAGLMDKS-------------------
-------------RIHKTQYNLQNSNSFYDCFLQALRHSDIIL-HLSKFVSNLPKNVDVS
EHVIEKLFPKIDYGLFTSIHRGCRVPLSYNPKGNKYSVQII*------------------
--------------------------
>NeseNPV
--------------------------------------------------------MFMK
YVLNEKIISMNVK--EIFTIPNCREWIIDIDSDARD-KKVLNLQNNICIQTFILFF-KDV
RYKMYTSGNRGLHIWLDV-DDFSPTATNEERSHYANLFNKN-------------------
-------------HINISKYNVQNDNSFYKCFTDALQSDIIIP-HLYEYMKSLSNVTNQS
QHLIDVFFPKIDFGVFTSTKRGCRVPLSYNQKGCKYGVEIITKS*---------------
--------------------------
>LdMNPV
MLKFHSGTKYTADQADLMWRSIAFREHRHFAFFDGARRWEHPQR------TFATCAEFYG
YLCANSISDVHVKPL---PENGGREWVLDVDFEPDTEPRLLELKIRVACLTFAAFF-GNN
VARILDSGNRGVHVWLKL-DAFRLTADKSLRERHYKAFVKPASV----------------
----------------DL--AEVSAGSFVGCLRAAVRSSEISAAVARH--F---AEPIDE
ARLLLELWPPVDKHVFCNK-TQIRAPFSYNYKGKRHQRQLWPELC*--------------
--------------------------
