# Supplementary material for: Endoparasitoid lifestyle promotes endogenization and domestication of dsDNA viruses
Source: eLife. 2023 Jun 6;12:e85993. doi: 10.7554/eLife.85993 (PMC10259472; doi:10.7554/eLife.85993)
Supplement: Figure 5—source data 1. [file elife-85993-fig5-data1.zip › Figure 1ΓÇôsource data 1/Cluster83.aa.aln]

>AcMNPV
MSFDDGVV--------KAQTDPFALKR-GGHNVQKWTSYALFKLFKEFRINKNYSKLIDF
LTENFPNNVKNKTFNFSSTGHLFHSLHAYVPSVSDLVKERKQIRLQTEYLAKLFNNTIND
FKLYTELYEFIERTEGV-DCCCPCQLLHKSLLNTKNYVENLNCKLFDIKPPKFKKEPFDN
ILYKYSLNYKSLLLKKKEKHTSTGCTRKKKIKHRQILNDKV----IYLQN--SNKNKLFE
LSGLSLKSCRHDF--VTVESQTRAGDEIASFIRYCRLCGMSGC*---
>NeseNPV
------------------------MPP-----CSEKTLKDIEEIFLKFRRKKKWEDLIRY
LKYKQPKCV--KTFNLTGTGHKYHAMWAYNPITDK--REKKQISLDVMKIQELHRITNNN
SKLYVEIRKIMTD-----DHRCPCEEIKNYMQQIAEYKNNRSNKVFNTPPTKIVPNALEK
ILKNFTINLM---IDKKPKKKITKS--AHTIKHPPVLNIDYEHTLEFAGQT---------
---TVKEICKHASLGDTIEIQNRSFDEMVNLYTTCVQCKQMYKIQ*-
>NeleNV
------------------------MNPSSQFNTTPCTLKDIETIFFQFRNNNSWSQLISY
LKSEQPKCV--KTFNLTNTGHRYHALWAYNPISDK--REKKQISLDEHKIEQMHRVTNNN
AKLYTEIRKSGID-----DNICPCEIINNYLLEIKSFKTARCSKNFNQPPAKLTPNLMGN
ILKNFTINLL---MDKKTKTKIVKP--TRYSTYPAVIDIPSTMHIKYAGHS---------
---TIKQICLHESSGKTIEIQNRSMDEMVNIYTXCSKCNEKYKIQ*-
>LdMNPV
MAVENGAQVLVVGDREQVAAHQRAVAP-QNHPQRQWHCRDLFLTFKRFRESGDYKELIAF
LALNYPGQVKNKTFNFLNTGHLFHSLYAYIPAATSVGKERKQIRLSEDCVRKLFTNTKND
FNLYVELYEMLERADAASRRDCPCQLLSQRRDEINTFVDSINQKTFDCKPPKLKKELIDN
IMYKYSLNWKALMLKRKVNDHDS-PKKKRKIKKRTILTDES----VAVGEDVLAAGRLSD
MNGMSLRACRHDY--AVAEKQLRAGDEAASFIHYCRVCGQLKRTLQ*
>CpV
MSLGEGPG----------------------VAQNGPSMVHLFGVFSKFRRDNDYEGLVDY
LITNYPQNVKNRTFNFHNTGHIFHMLYAYVPSPSN--KQRKQIRL--DCMENLAENPKND
FCLYEDLMGLIDD-----EYKCPCELISARLNDNIVYNESLKNKNFDIKPCKLKKEPIDA
ILFKYSINWKNSLNKKRVLAGKR------KSGERRVVAEEE-TAIVVAVDKIVTPSSLKS
INGYTIEACVHDY--VVEERQLRAGDEAVSFVRYCVKCGCGQ*----
