# Supplementary material for: Endoparasitoid lifestyle promotes endogenization and domestication of dsDNA viruses
Source: eLife. 2023 Jun 6;12:e85993. doi: 10.7554/eLife.85993 (PMC10259472; doi:10.7554/eLife.85993)
Supplement: Figure 5—source data 1. [file elife-85993-fig5-data1.zip › Figure 1ΓÇôsource data 1/Cluster3.aa.aln]

>Fopius_arisanus
------------------------------------------------------------
-----------------------------------------MFF---------DTYFLCS
YNYQLH--R------FVLIDCPCYETFK--------I--------------------P--
-DTFIENVIIGRKSYMACLCYNSKSRK-RINHSS--IPIVLGSYLDYRIRGHKAVVE---
------------------------------------------------------------
------------------------------------------------------------
---------CRQLWGSVILRGVLKIYASFSTFDSLSMHVRQTKEG----KSIDWFTY---
--VNDNEQ---------AEVPNGL----------------------------------A-
------------------------------INYQNKR--VLWTYQYKTY-----------
------ESSKSSEWINL--IGKSN--PF------------G--VTN--------------
------VLASEYMKMWDTVLSYVYQMNDL----KNRQFLNGASVITRYIQYDLNK-----
----------------------------------------RRKKK-------G-------
----------------------------------AGCLKMSAAF-ENGTLFQALGKKNFN
ETE-------------AWC--RNYPQNYD-------NTLH---EGRSNKTALLLPNVTRA
SNDAVR--NSSALAFPSDAVNYFCMLNTKDL-------------------KSAGEQNVLA
DYVIMSESTDP----------KILYQYLCSLS----------------------------
---------------------------------------------------TGRGNNLII
DGYITNCKR--------------E-WNLQDLINL----KVKFGHVTTKYYL--PYIMFST
RSSIPM-KYSDE----------------------YDVFFS----PAETIHY-NIKYPEA-
------------------------------ELLSTAAKQL---GIVNLRKTAPSKATVSI
NNIKGSVANVT-------NSMHCLLMENSLGITC------YLNMTEELRQKL--------
-----------------------------------------------------------I
DYAVISHGND------------TSNFERVYTGLVQHFNLEEPIA-P------IK------
------------------------------R--TDKKNAMQ-------------------
-------------ALHRLYPPELLLTECR-----------------RAVNTPFVLERN--
-----------VSRARD-----------------VSDYL----------------STIFN
SKYFNPQEIWNLRLRAVFGNPFGACIEDGVVMDTSTLKYIPKICYNACIT-IEFTFKTIK
QPK---------------------------------------------SAHFISVDDSNA
RRIDDETLIGCIISPYEAYIKNS---KHSLI------------KMSRIGSHY-YYL----
------------IHFLPKKTQMYQHLKIHHVRT--GSSIIIVIK--GRTEVSVVDGSKVA
NSYGQKNVCSITTD-LSNCWGIT---------RDGRKVHAQIVYSEASLLGRTPSGQIYD
MLKSDELAIGPNGE-----------LIAPVDLVIHTLHP----------YTNNKV-FDVK
IDTLTNMNGFDSQNLCNASRVLRSDT-------------VCEKVLQVLGLHGFRLTFLND
IEEHNLSAGIKRRIE----VNGDE-------------------------GE---------
------------------------------------------------------------
------------------------------------------------------------
------------------------------------------------------------
------------------------------------------------------------
-----------------------------------
>Venturia_canescens
------------------------------------------------------------
----------------------------------------MVCF---------EAYLLCS
YNLQIG--K------IVLMNCKCYNIYR--------E--------------------E--
-STFIESVINLRQSYMACICYESQKRK-RVGHKT--VPIMLGSYLDYRIRGAQAVER---
------------------------------------------------------------
------------------------------------------------------------
---------SRAQWGAVILRGMLKIYTSFSTFDALSMHVRQTHEA----KSIEWFTY---
--IGN----------------EGV----------------------------------A-
------------------------------LKYSNKV--VEWTYRYETQ-----------
------NNLSSNAWIEL--INQAN--PF------------I--KRR--------------
------ILATEYIQMFDDVLKYPYDMNDL----KNRQFINGVSIMRKYIDYELAK-----
----------------------------------------RDKKK-------G-------
----------------------------------VGCMKMAHAF-ETGALYIVLSKKNTY
ETE-------------EWC--KNYPQNYD-------NTLH---EGRSNKTVHFLQNVTRA
SNDAVR--NSKALTFPSDAFGFLCLLNTKDL-------------------KSAGEQNVLA
DFVIMTEESDP----------TELYEYLRRVTSEPS------------------------
--------------------------------------------S--ITAGRSTEHHLII
NGFITDCRK--------------D-WTFEDFKRL----KRTLRHVTLKFYQ--PYIIFST
KASIPI-KYSHE----------------------HDIYVS----PAEVGEY-NVTFPES-
------------------------------SMISVTAKEL---VPVGITKTPASKSTVAI
NNIKGSVANLT-------SNFHKSLMRMSLGTTC------YMENNSEIISAI--------
-----------------------------------------------------------A
DSAVISRDND------------TRHFQQAFSQLEKTFGLTTCNATSQ-----QH------
------------------------------D--PIVGGAMR-------------------
-------------SFLKMYVLDDLLIENK-----------------GSHGTPYVRERN--
-----------TESSPL-----------------VSSYM----------------TMLLG
PKNYPPPSVWNLRLWAMFGNSNGACVEDGVVLDRKTVDAMPKIYYNACIT-VDFTLKTTR
QAR---------------------------------------------SPVFVAVDDKD-
ECARDETLVGCLISEHEALVKNS---KHCKIV-----------F-GKIGNHY-YYL----
------------LHFLPKQNNTYAGLQVRHVLH--GKVITVIIT--GVHETRVCVGTKVA
NSFGQKNVCSKLAD-LSGYWGIT---------RDGRKVHAQIMYSVVSIVGRVASGQLYC
MLTSPDLAIGPNKE-----------ILAPVDLVIHALHP----------YTNIKI-FDVK
VDTLTNINGFDSQVLVNTSLALRSKR-------------IFGKVLQVIGLHGYSVTVDS-
------------------------------------------------------------
------------------------------------------------------------
------------------------------------------------------------
------------------------------------------------------------
------------------------------------------------------------
-----------------------------------
>DmNV_esp
------------------------------------------------------------
-----------------------------------------MLF---------LTYLLCS
YNKHFE--N-------LMIGCPCYKDYN--------T--------------------DNN
NAAFIENVINKRGSYMACLCYESSKRR-RVGHKS--IPIMLGSYIDYRIRGPEAFMA---
------------------------------------------------------------
------------------------------------------------------------
---------TSSLWGLVILRGLLKIYSNFSTFDALSMHVRETKSV----KSIDWYTY---
--IDD----------------DGL----------------------------------A-
------------------------------INYSNKV--VTWTHKRKTS-----------
------T--N-DDWVRY--LQESN--PF------------N---TS--------------
------VLQSEYIHMFDNILKQPYSMNNL----QNRQILNGPVVIHRYVSYILNR-----
----------------------------------------RMKKK-------V-------
----------------------------------VGCQKMSQAF-ENGTVYQALSKKNTY
ETD-------------EWC--RTYPQAYD-------NTMH---EGRSNKAAHLLPNVIRA
SNAAVR--NSNALSFPIDAVGYFCLLNTKDL-------------------KSAGEQNVLA
DFVIMCEETDQ----------MELYKYITNVMVPAN------------------------
--------------------------------------------N------EVTGDILTI
NGYLINCRM--------------V-WSLDALVQV----KRKFPHVTTQYNP--PYVRFST
RPNIPI-KYSDH----------------------YDTFFS----PAETTHF-NIQYPEI-
------------------------------DMLSITAKEL---GIDSLLKTPPAKCTVSI
NNIKGSISTVP-------TEFHRRVTENSLGVTC------YMLISNEAITQM--------
-----------------------------------------------------------I
NHAIISTGHD------------TSIFYKYYNALDAKFKLDAYKNKE------YT------
------------------------------R--TSPGKAMK-------------------
-------------ALLAMYPCEQLLMECS-----------------KTTNSPYTKGKE--
-----------IKSIEH-----------------VQKYS----------------QIIFS
SEYYRPPSIWNLRLRAAFGNPNGSCIEDGVVIDSNIIPHIPPVYYNACIT-VEFTFKTVT
HRE---------------------------------------------DARFIAIDEKN-
GSIGKEILIGCLVTEHEVYVKNS---KHTKVL-----------RPEKIGGHY-FHL----
------------INFLPKQTNMYDDLKVRHIYN--NNSITVVIT--GQTMATVDVGSKIA
NSFGQKNVISASCD-LSDCWGIT---------RDGKKVHAQIIYSEVSLVGRVTSGQLYS
MFMSNELAFGENGV-----------IIAPVDLVLHTLHP----------YTNIKI-IKVK
NDTLTNINGFDSQNLSYTSKTLRSED-------------VYESVIQILGLHGYDGNFFTF
PQAKRIIITPDHEYF----NKPIPTNRMMEFLANYVS*----------------------
------------------------------------------------------------
------------------------------------------------------------
------------------------------------------------------------
------------------------------------------------------------
-----------------------------------
>DmNV_mau
------------------------------------------------------------
-----------------------------------------MMF---------NVYLLCS
YNKHFN--N-------LMIDCPCYDSYR--------T--------------------E--
-EAFTESVILNRGSYMACLCYESSMRN-RISHRS--VPIIIGSYIDFRIRGREAVIE---
------------------------------------------------------------
------------------------------------------------------------
---------SAPLWGLVILRGLLKMYSNFSTFDALSMHVRETKKL----KSIDWYTY---
--IGE----------------DGL----------------------------------A-
------------------------------LNYSNKV--VTCTYKKITS-----------
------N--Q-TDWAQL--LQDSN--PF------------K---TT--------------
------VLQSDYIKMFDTILQYPYSMNDL----KNRQILNGPVVIHRYVEYDLSR-----
----------------------------------------RLKNK-------I-------
----------------------------------ASIQKMATVF-EKGGLFQALSKKNTF
ETE-------------EWC--RNYPQNYD-------NTMH---EGRSNKAAHLLPTVIRA
SNAAVR--NSNALSFPNDAIGYYCLLNTKDL-------------------KSAGEQNVLS
DFVIMCEETNQ----------LDLYDYIKKIA----------------------------
---------------------------------------------------TGLGEILTI
DGYLINCLK--------------K-WSLCDLIRV----KCKFPHVTTQYNL--PYVRFST
RANIPI-KYSEQ----------------------YDVFFS----PAETTHF-QITYPEI-
------------------------------DMLSITAKEL---SISSLIKTPPSKSTVSI
NNIKGSVARIT-------SKLHKQLMENSLGVTC------YIDITDEEINKQ--------
-----------------------------------------------------------I
DEAVLPGRGD------------VGIFNTHFKSLDKAFNLNEFRNEK------FA------
------------------------------T--TSPKKAME-------------------
-------------ALFRMYPPNHLLAEHS-----------------KISNTPFKRQYN--
-----------IASTNT-----------------VSEYY----------------SVIFS
PNHYKAPSIWNLRLRAAFGNPNGGCIEDGVVIDSNILKTLPSVYYNACIT-VDFTFKTVK
QPK---------------------------------------------EAKFIAINEKY-
GTIEDEALIGCLVTEHEVYVKNS---KHTKVL-----------RPEKIGSHY-FYL----
------------INFLPKKSKMYDNLKVRHIYN--GNMITVVIT--GQTKVDIMIGSKVA
NSFGQKNVISMEKD-LRDCWGVT---------RDGRRVHAQIIYSEVSLIGRVTSGQLHS
MFMSNELAFGEDGT-----------IIAPVDLVLHTLHP----------YTNIKL-IKVK
NDTLTNINGFDSQNLSYTSKMLRSDE-------------VYENVVHILGLHGYDVDFNVI
SKANPEIVNERNKIL----HSTNN-----KFSNNN--------DDDDNDNDMTTID----
-----D------------VDDMTTIDDITDCGNVDDENIQDDDDGGGGDNCDVLHTKIKR
RKIICKLH---IFIHIKKLQTSLYFTCVCVLCSIS-----------------*-------
------------------------------------------------------------
------------------------------------------------------------
-----------------------------------
>LdMNPV
------------------------------------------------------------
-----------------------------------MTDVVRDF--------------DAL
YDTMLE--KFG--L-SFFLSCADR-AL---------------------------------
-DRVSLHGLRERQSYFCCAVDAA-NRC--VLHKC--VLVVFGTRLDLRFRGVAAADE---
------------------------------------------------------------
-------------------D----------------------------------------
--------AARGVYGTFMIDGRHLSFPNIMMNNNVLVHNFYDKLYSK--SCKRMFLY---
--GNVDEEKQV---NRA----IQL----VYSNVEDALFARDV------------------
------------------YARDYVV--------TGELNKILHVY----------------
-------LKQSGKWEPL--NFLFN--YT---------------PAQ--------------
-----SASLVEQIKKIMR-APINYSIDSL----ANKIIYKHDYLLGLLYKP---------
------------------LLDAFAASAA---------ASDGGKRK-------KTQT----
------------------------------VMFARECKKIVETV-VNGRLIYVVSKTF--
----------------SKQ--KKNF--INYQDNSSNNNIE---IVPPVLKYRIGNEVVRI
TNETM---RQDMLMQKSDFVKFVDSFFHGEM-------------------TVAGKKFFLC
RNVRLPAVDYQA--------VADRFAHLETSGLLRRH-----------------------
--------------------------------------------GDDDDEAAPDELRVAF
NDRPTVYAC--------------R-RA--DLDKIFYAFKRNMSPIELKLND--GILFVNH
HEGMICIKRAVKLR-----------------DVSIACLLT----PHEYHNSASLLNAAPD
VGRVEES-------------------DDVTSLMSKLVQYYYKNHTSIFSTLPVPKLIVSL
TNLKNAMPVQS-------YTGEG-------------------------------------
-----------------------------------------------------------V
DADALP------------------------------------------------------
------------------------------------------------------------
------------------------------------------------------------
-------VGNSV-----------------------------------------------V
VAPRVMLNNKMFTLWTLVRDHRLMTAEDPYIPHLS----LPVRLYNNKVNKLKGKIVCAK
TERP--------------------------------RVKFVA---APARDNCAAVDGGH-
----LLHAVGMVVSNVKIAWIYD--GKRYKIE------------TCKNKNHF-VF-----
---------KIYLYLRRLRGQRIERLQSLFYCAA--DTAHLKIT--TVSSTDDLRGVKIC
GIHGQKGVLNGCDD-LTEWM--A---------EDG--SHAQICLAPVSFFSRQSNFDTVE
M-----KYVVRGGDFSDPAAERVPMFNIPYMVFNNTPDNIYKESMKNNLTGHEKI-EGTR
LDQWTINQSFAGNRWTEGLQFVRGSSN-LP---D--DSGEFKVLTSLLHCNNTIISSVQ*
------------------------------------------------------------
------------------------------------------------------------
------------------------------------------------------------
------------------------------------------------------------
------------------------------------------------------------
-----------------------------------
>AcMNPV
------------------------------------------------------------
-----------------------------------MTDVVQDF--------------NEL
YDRIEN--KYK--L-KYTFDCATN-SN---------------------------------
-ERMLFCAIQERKSYLCCALNEQ-LSC--VMHKC--VPVIFGTRLDKQFRETD--DV---
------------------------------------------------------------
-------------------D----------------------------------------
--------ANNNINGTFMLDGRFLSFPNIMMNNNVLVHNFYDKLYAK--HCKRMFLY---
--GNVDQEKHI---NRA----IQL----VYDKQDDVLFARDV------------------
------------------YASDYVV--------TEDLNSVLETY----------------
-------LANSGKWKPL--DFLFE--YN---------------TLH--------------
-----KQQLVEHIKIIMN-HDINYSIDSL----ANKIVYKHAYLIELLLTSTILQNYQR-
------------------VLDKTADDDA---------YTVANKRR-------KIQS----
------------------------------VLYNKESKKIVDCI-VNGRLIYCVSKTF--
----------------SKQ--RKVF--PNQQDNSSNNNIE---ISLPVLKYRVGNEVARI
TNDSM---RQKMLKQKKDFVKFIGSFFHGEM-------------------TVAGKKFFLC
RNACLPNVDYEM--------VAQKFQYLLKHNLVAF------------------------
--------------------------------------------VDDLNDVQDDSLLIAF
NDRPTNLKC--------------L-KS--NTSFIVYTMKRNMAPIELKITD--RILYVNH
HEGMICIKKKLRVN----------------NEADINVLLT----PYEYHYKHSIYYNPII
QCTIVEN-------------------DDVKSLMSKLEQYYYRNFIHLFHTTPVPKLIVSL
TNLKNAMPVFE-------YKEEN-------------------------------------
-----------------------------------------------------------C
-VSGLP------------------------------------------------------
------------------------------------------------------------
------------------------------------------------------------
-------NGYSV-----------------------------------------------A
VNKSILLNNKMFKLWTLVRDNKLMTAEDPYIPHIA----LPICLYNNKVNKLKGKLVVGP
KQSC--------------------------------LVKFTN---SS-DKNYVALDDGL-
----VLYMAGVLVSNAKINWVYD--GRRYKIE------------TCTNGNFN-VY-----
---------KVYVYFRQIKNQKIEKLDASMVVNG--DNVMLKIV--IVTSTNDLEGIKIC
GIHGQKGVFNRSED-LTEWM--A---------EDG--THAQICLSPVSFLSRQSNFDKIE
R-----KYVVRGGNHDDPHAKRYPIFNIPYMLFNNTPDNIFKEFIKTSHTGHEKV-EGTR
FDQWTKNQSFVGNRMSESLHWMRGGSN-LP---Q--NCGEFNVVSSLLMCNNTIMKN*--
------------------------------------------------------------
------------------------------------------------------------
------------------------------------------------------------
------------------------------------------------------------
------------------------------------------------------------
-----------------------------------
>DiNV
------------------------------------------------------------
-----------------------------------------MMF---------NVYLLCS
YNKHFE--N-------LMIDCTCYDSYR--------T--------------------E--
-EAFTESVILNRGSYMACLCYESSMRN-RISHKS--VPIIIGSYIDFRIRGREAVVA---
------------------------------------------------------------
------------------------------------------------------------
---------SAPLWGLVILRGLLKMYSNFSTFDALSMHVRETKKL----KSIDWYTY---
--IGE----------------DGL----------------------------------A-
------------------------------LNYSNKV--VTCTFKQETS-----------
------D--R-SDWAQL--LQDSN--PF------------K---TP--------------
------VLQSEYIKMFDTILQYPYSMNDL----KNRQILNGPVVVHRYVEYDLSR-----
----------------------------------------RLKNK-------I-------
----------------------------------ASIQKMSIVF-EKGGLFQALSKKNTF
ETE-------------EWC--RNYPQNYD-------NTMH---EGRSNKAAHLLPNVIRA
SNAAVR--NSNALSFPNDAIGYYCLLNTKDL-------------------KSAGEQNVLS
DFVIMCEETNQ----------LDLYTYIKGIS----------------------------
---------------------------------------------------TGVGEILTI
NGYLINCLK--------------K-WTLNDLIDV----KSKFPHVTTQYNL--PYVRFST
RANIPI-KYSEK----------------------YDTFFS----PAETTHF-QITYPEI-
------------------------------DMLSITAKEL---SISSLIKTPPSKSTVSI
NNIKGSVATIT-------SKLHKQLIENSLGVTC------YINITDEEINKQ--------
-----------------------------------------------------------I
DYAVLPGKGD------------VEIFHKYFNALDSAFNLNKFRNEK------FA------
------------------------------T--TSPKKAMH-------------------
-------------ALYRMYPPNQLLTEYC-----------------KITNTPFTRIYN--
-----------VSSMDK-----------------VSKYY----------------STIFS
PNHYRPPNIWNLRLRAAFGNPNGGCIEDGVVIDSNILKRLPSVYYNACIT-VDFTFKTVK
QPK---------------------------------------------DAKFIAIDEKY-
GTIDDETLIGCLVTEHEVFVKNS---KHTKVL-----------RPEKIGSHY-FYL----
------------INFLPKKSKMYDNLKIRHICN--GNIITVVIT--GQTKVDVMIGSKVA
NSFGQKNVISMEKD-LSDCWGVT---------RDGRRVHAQIIYSEVSLIGRVTSGQLHA
MFMSNELAFGEDGT-----------IIAPVDLVLHTLHP----------YTNIKI-IKVK
NDTLTNINGFDSQNLSYTSKMLRSDD-------------VYENVVHILGLHGYDVDFDVI
AKANPEIVYERNKIL----CPKKK-----AKNNDIITAAKTTTTIDNNDSDFTILTGGNV
VDD-DDVDDNDNNNNDDEYDGIQLPDSIFNDG--------DDNDANEDDDDDIQHSQSKC
RIISCKL*----------------------------------------------------
------------------------------------------------------------
------------------------------------------------------------
-----------------------------------
>DmNV_kal
MRLYSIDNVILIMHIYICINIRIHVVIFFYRITYAHIPQP--------------------
--HSRIE---------------RSKKK--IIKITTILIITTMLF---------NVYLLCS
YNKHFE--N-------FMIDCKCYDIYR--------T--------------------E--
-EAFNESVILNRGSYMGCLCYESLVRN-RIGHKS--VPIMLGSYIDFRIRGREAVVA---
------------------------------------------------------------
------------------------------------------------------------
---------SAPLWGLVILRGLLKMYSNFSTFDALSMHVRETKRL----KTIDWYTY---
--IGE----------------DGL----------------------------------A-
------------------------------LNYRDKV--VNWTYKRNSS-----------
------N--S-NEWTQL--LQKSN--PF------------N---TP--------------
------VLQSEYIQMFDTILKQPYSMNDL----KNRQILNGPVVIRRYVTYDLNR-----
----------------------------------------RKKSK-------I-------
----------------------------------AGCQKMSTVF-ETGALFQALSKKNTF
ETE-------------EWC--RNYPQNYD-------NTMH---EGRSNKAAHLLPNVIRA
SNAAVR--NSNALSFPNDAIGYYCLLNTKDL-------------------KSAGEQNVLA
DFVIMCEETDQ----------KSLFRYIRSIS----------------------------
---------------------------------------------------TGNGDILTI
NGYLINCRR--------------P-WSLEDLVLV----KRQFPHVTTQYNL--PYIRFST
RANIPI-KYSQQ----------------------YDVFFS----PAETTHF-QIKYPEI-
------------------------------DMLSITAKEL---SIQSLIKTPPSKSTVSI
NNIKGSVAMLT-------SKLHKRLIENSLGITC------YIDITEKEIEKL--------
-----------------------------------------------------------I
DYAILPGKGD------------VEIFNRYFDQLDKDFHLSRFRSEK------FA------
------------------------------Q--TSPKMAMQ-------------------
-------------ALYRMYPPQKLLYEYN-----------------KVQNTPYTQAYN--
-----------MNSHDL-----------------VSDYY----------------ATIFS
PQHYRPPSIWNLRLRAAFGNPNGGCIEDGVVIDSNILKHIPPVYYNACIT-VEFTFKTVK
HPK---------------------------------------------DARFIAIDECH-
NSIDDETLIGCLVTEHEVYVKNS---KHTQVL-----------RPEKIGSHY-FYL----
------------INFLPKKTKMYDNLHVRHISN--GNMITVIIT--GQTKVDVIVGSKVA
NSFGQKNVISMEKD-LRDCWGIT---------RDGRRVHAQIIYSEVSLVGRVTSGQLHS
MFMSNELAFGIDGT-----------IIAPVDLVLHTLHP----------YTNIKI-IKVK
NDTLTNINGFDSQNLSYTSKMLRSDD-------------VHENVIQILGLHGYDVNFDIA
LKDGPIIVKRKCNKR----QH----------------------SIEDEDDDQTMDTKN--
----------------RRIGKFF-----------------------------LIMTKKNI
NMYVCVFAYAYIFI*---------------------------------------------
------------------------------------------------------------
------------------------------------------------------------
-----------------------------------
>OrNV
------------------------------------------------------------
-----------------------------------------MLF---------ETYLLCS
YNRAMK--N-------LMTNCSCYKKYS--------T--------------------R--
-EAFIENIIHKRGSYMACLCYEFTVRS-RKSPPS--IPIMLGSYLDYLIRGREAVEE---
------------------------------------------------------------
------------------------------------------------------------
---------CRAQWGLFIIRGVLIIYPNFSTFDSLSMHVRKTRVM----KSVDWFMY---
--VED----------------EGL----------------------------------A-
------------------------------ISYNNKS--VNWTFKRKTY-----------
------S--GSG-CMDL--LKLAN--PF------------K---TN--------------
------VIQSDYVKMFDTMLQYHYSMNDL----KNRQIINSPMAITKYIQYDLAR-----
----------------------------------------RKKQK-------T-------
----------------------------------TGCQKLSVVF-ETGNLYPAFNKKNAV
NPD-------------ETS--RQYNRSYH-------NTMH---EGRSNKATHLLPNVVRS
SNAAVR--NSNALSFPTDAIGYFCMLNMKDL-------------------KSAGEQNVLA
DMVIMSEESDQ----------MEVFKYIKRISVKN-------------------------
-----------------------------------------------------GRNILAI
NGFLADCTV--------------D-WSLEQLVAI----KRKFPSVTTQYYL--PYVIILT
RSCIPI-KYSEQ----------------------YDVFFS----PSETTHY-QITYPEA-
------------------------------DMLSITAKQL---PIDSLIKTPPAKSTVSI
NNIKGSVAMVT-------SPLHELLMKHSLGVTC------YMAIDPNDVDKM--------
-----------------------------------------------------------I
DRSIISYNND------------TSNFLKVYATLESEFNLSKGDRVI------PK------
------------------------------S--TSPGKAMM-------------------
-------------ALDRMYPANELLCEYR-----------------KVEGRPFKRIYC--
-----------PERADA-----------------VREYR----------------SIIFS
PKYYNPPPVWNLRLRAAFGNPFGACIEDGVVIDSNILPFLPKVHYNACIT-VEFTFKTVK
HPK---------------------------------------------DSTFITVETEH-
GIVDDDLLIGCLVTEHEAYVKHS---KHTTIL-----------K-HKIGDHY-FYL----
------------INFVPKKTHMYDNLKIKHIYN--NNSIMVVIT--GQTVVDIDVGSKIA
NAYGQKNIISKAVD-LRNCWGIT---------RDGRKVHAQIVYSEVSLVARVISGQLYN
MFISNELAIGENGV-----------IIAPVDLIVHTLHP----------YTNIKV-IKVK
NDTLTNINGFDSQNLSCTSQLLRNQD-------------VYKIMIQVLGFHGFDSKFSTL
AASPPIIVDEVVDND----DDH--------------------------NSNKNTSSKRNA
SDDNADVDDCSHN-KKQKTST------SS*------------------------------
------------------------------------------------------------
------------------------------------------------------------
------------------------------------------------------------
-----------------------------------
>DmNV_tom
------------------------------------------------------------
-----------------------------------------MLF---------ETYVLCS
YNRALR--N-------LLTNCPCNDKYS--------T--------------------P--
-EAFIENIIEKRGSYMACLCYESTIRN-RKSHSS--IPIMLGSYLDFLIRGREEVEA---
------------------------------------------------------------
------------------------------------------------------------
---------CRAQWGLFIVRGVLVIYPNFSTFDSLSMHVRQTKHM----KSIDWFMY---
--VDD----------------EGL----------------------------------A-
------------------------------ISYNNKS--LTCTYKRKTY-----------
------V--NDNVWIEL--LKEAN--PF------------K---TN--------------
------IVQSEYVKMFDIMLQYHYSMNDL----KNRQIINSPMAIVKYIQYDLSR-----
----------------------------------------RKKQK-------A-------
----------------------------------AGCQKLSIVF-ENGSLYPAFNKKNAV
DPD-------------ENT--RQYNRSYH-------NTMH---EGRSSKASHFLPNVVRS
SNAAVR--NSNALSFPNDAIGYFCMLNMKDL-------------------KSAGEQNVLC
DMVIMTEESDQ----------MELFEYVKTISVDD-------------------------
-----------------------------------------------------GENTLMI
NGFPTGCRK--------------N-WTLDDLVAL----KLKFPNVTTQYYL--PYVFLLT
RPCIPI-KYSEQ----------------------HNVFFT----PEETTQF-QITYPEA-
------------------------------EMLSITAKQL---PIESLIKTPSAKSTVSI
NNVKGSVAMVT-------SPLHELLMKHSLGVTC------YMSINPDDVEKL--------
-----------------------------------------------------------I
EYSVISHGHD------------TTNFHRYYSCLDSEFKLTEGKTNI------PK------
------------------------------S--THPGKAMQ-------------------
-------------ALDSMYPANELLYEYR-----------------KMEGKPFKRVNC--
-----------PENDTI-----------------VRDYR----------------SMIFA
SKHYNPPKIWNLKLRAAFGNPFGACIEDGVVIDKNILPHLPKVHYNACIT-VEFTFKTVK
YPK---------------------------------------------ESTFITVETEQ-
GITDNDLLIGCLVSEHEAYVKHS---KHTNIL-----------K-HKIGDHY-FYL----
------------INFIPKKTKTYDNLKVKHIYN--NNSLMVVIT--GQTVVDIDVGSKIA
NAYGQKNIISQSAD-LSDCWGIT---------RDGRKVHAQIIYSEVSIVARVTSGQLYS
MFMSNELAIGENGL-----------FIAPVDLIVHTLHP----------YTNTKI-IKVK
NDTLTNINGFDSQNLSCTSSLLRNQN-------------VYNIMLQILGFHGYDARFSTL
KESKPILVESLPRSE----LSD--------------------------DED---------
----EKNLDCGPE-KRPRLDL------LF*------------------------------
------------------------------------------------------------
------------------------------------------------------------
------------------------------------------------------------
-----------------------------------
>NeseNPV
------------------------------------------------------------
-------------------------------------MSIEDL--------------NFM
YKKLCG--DD---E-TYILNCKNKKKI---------------------------------
-SPNIFQLIDQKRSYVCCLYNNSVNQC--ILHQC--VVIALQSWLDKLFRED--FDK---
------------------------------------------------------------
-------------------H----------------------------------------
--------E-SMLGVCFIMNGHYYTIPNIMMNNNIQIHNFCSPQYSR--NAKRLYLY---
--GNFCPEGDLKRYGQS----IQL----VYEPSSDVLHVRDV------------------
------------------YGQDYLA--------DDELIKKIVPY----------------
-------FCNNHKWPEV--GFLFD--EN---------------IST--------------
----------KVLKTTMKNIYTGYHIDTL----RNKLILSPSQLLETFFCQNKK----L-
------------------IL-----------------F--MIERN-------IPVQ----
------------------------------KLVKESSRNMMQSI-IDGQIFKSISKTL--
----------------STQ--KIFRMNPRLQEYTSKTNRD---VNIFDLKFKSSDEITKI
ISKDV---SYKANMQYPDYRYFIDQCDHGEL-------------------HAAGKTFTRS
HDVILPNIDYDI--------LKTMLTSMVNHQILST------------------------
---------------------------------------------------NLSKYLLVF
NSCPTKYYI--------------H-DI--DNFII----TVKSLPIEIRMFD--NLICINY
HVGLIVKQVMLSIN-----------------NRIIPSYAT----PFEMHDELSMLKNNII
LQDD----------K-----------KPIRSMLSRTTLYYCNDHTDVFHQIPPAKIMVFM
RNLKNASPVFH-------DNDFK----PSQ----------Y-------------------
-----------------------------------------------------------I
KYMKNE------------------------------------------------------
------------------------------------------------------------
------------------------------------------------------------
-------NRNCVV----------------------------------------------V
NDPAHYCNDKMIFLWTMIGDIHLKTTEDPYIPNST----QPFYLYNIRSIILRGSCIENK
NGYF--------------------------------LL---S---NANDFKIIETLFGY-
----VLINVCQITSEFPINWNTL--GKKLKIT------------SLKSKNMY-VY-----
---------KIMMYVHDNFKKESLSVHCEAIKIN--KEFIVKIR--HVFCYDNFTGIKLC
SIHGQKGVTNVESD-LNDWV--S---------EDH--IHPQLMISPISFLNRQTIIGDNI
D-----KKFIRNG------EQFSVMYKIPYTIFHTTPDDAHTEYCDQIKTGLEKI-EGTR
LDNYTINNHYVSNMQTLNLQDIRSNSH-DQ---HF-NNHNYNTSVSLINTWHINLID*--
------------------------------------------------------------
------------------------------------------------------------
------------------------------------------------------------
------------------------------------------------------------
------------------------------------------------------------
-----------------------------------
>NeleNV
------------------------------------------------------------
-------------------------------------MSVKDF--------------NFL
YQKLCN--RN---E-IYVLNCKHKRKN---------------------------------
-VPNIDQLINQKKSYVCCLYNEVLQQC--ILHQC--VVVALQSWLDRKFRDITTIDE---
------------------------------------------------------------
-------------------D----------------------------------------
--------E-QVLGCCFVMNGHYYTIPNIMMNNNIQLHNFRSAQFSS--DAKRLYLY---
--GNFCPDGDVKRYGQS----IQL----VYESSTDELHVRDV------------------
------------------YGQDYFV--------DDKIIEKIVPY----------------
-------FQNNYKWPEL--GFLFD--N----------------IDS--------------
----------DLIKSTMRHICTDYHIDTL----SNKLILSPSQLLETFLLQTKK----F-
------------------IL-----------------Y--LIDKQ-------IPVT----
------------------------------KLVNDSSRGVMQSI-VDGQIFKGISKTL--
----------------STQ--KIFKMNPRLQEHTSRTNRD---VNVFDLNFKNIDEILKI
VSKDV---SYKANMQYSDYRYFIDHCDHGEL-------------------HAAGKTFTKT
HDVILPNIDYST--------IFRIFTTLINDQLIST------------------------
---------------------------------------------------SNSKYRIVF
NSCPTQYFV--------------H-NV--EKFVK----IIKALPIEIRMFK--SLICLNY
HVGLIMKKARLFVD-----------------DGYIDTYVT----PFELHHESSCFKDKIF
LNE-----------------------SCVRSLLSRTTLFYCNKHTDVFINIPPAKIMVFM
RNLKNASPVFI-------PSSFV----PEK----------Y-------------------
-----------------------------------------------------------M
KFMKNE------------------------------------------------------
------------------------------------------------------------
------------------------------------------------------------
-------NKNCIV----------------------------------------------V
-DSKHYCNDKMIYLWTMIGDDRLKTSEDPYVPNJN----QPFVVYNLRSIILRGISTLNE
NEYF--------------------------------RI---T---SNVENNVLNTLYGY-
----KLIGVCQITSQNAINWNTL--GKKIKIT------------SLRSKNMY-IY-----
---------KIMMYFHNNFDIRSLKVKCEFEKIN--KEYIVKIR--HVFEYKDCVGIKIC
SVHGQKGVLNIASD-LNCWI--S---------EDG--INPHLIISPISFLNRETILGDNI
D-----KKIVYNG------NNKAVMYRIPYTLFYATPDDAHTEYCDKVKTGLEKI-EGTR
LDNYTINNHYVSNRQILNLQDIRANSH-DQ---KF-DNENYNTAVSLINTWHVRLD*---
------------------------------------------------------------
------------------------------------------------------------
------------------------------------------------------------
------------------------------------------------------------
------------------------------------------------------------
-----------------------------------
>Leptopilina_heterotoma
------------------------------------------------------------
--------------------------------SQRCQLYNEHF----------FYVYMQQ
YNDLIE--YAEQKDQISFTVCLKNDLNATIYYQHLNYDDDDNNDDNNGDEEKHDSDLKFF
LHPYLKKCYFRKGAYCSCVCYLD-----TKKHICNAFPIMLGSDLDLQLIHLAREES---
--------CCWQVSEVE-----NK-----RSKI---------------------------
---------------LEKCHCKVDYKNSPTRQF---------DDTDL---------TCRK
LLAAMTESNYPDAYGYFVIGGRFCWLPFLLTNNREMFHIISNKTIFKRSQIKKA-SM--S
-SKNFY-TTSK-------------------------------------------------
--------PTKK--KSNKPVSDNKDKCLIRYVYDIHGKGHLFKYEKLPDYTLI-------
------FTHRDDKGNDH--FNSIQ--HI-----D-YIIESRHISWNLSLIKHIFYYL---
-------------------TETIRPIDDL----ANKLILSPAILLRRYLYRCKNN-----
--------SNLVNIIYNGLWNKLISMTA------ENTNLRRDNPK-------NLSD----
------------------------------FKIN-----QNGNL--A--ESQE-KEKK--
------------------KKN-ADKKILISTREMSNIYRKPLAHQMGR--REFFSVVTRI
NSCKNN----SINIIPENYCGFLCLLEK----------------GTSIDAFN--KQYSLL
PDVVVPHLHHR-------PNLNKILDLLER--ES--------------------------
----------RGDREWSMELWCKC-SDI----------ESSDCQKCFV-LRRDDENYVVV
NGGLATRYK-------------ILIANISAFFDFFFYVKNLNPYIEIVRS--EKLIMLNE
ISGVAFKSVQLV--------------------NNQRICLS----VFELYSY---------
-----------------------FQEFID--LISVYGPQCTEIHLKYLHYAKINKILHGI
NYMK---------SRIN-LADYAHLALFAVENVCFFLLDQEERD----------------
---QEERD----------------RGERDQ------------------------------
E-----------------------------SKEKNEFLK-------------LKT-----
-IFAVDPFCTQDG------YLMRCGS----------------------------------
GNKKFLF--LRRFSLDVLYD----------------------NQCKFLPAKMYRLQNF--
---HKLG----------------KELSDYIYIGEIQSSSA--------KLGIRKTQKIHT
TTLNHGSGNYSHLIYAHFEYECIRKAEKIDVYFHWSIL----------------------
------------------------------------------------------------
------------------------------------------------------------
----------------------QDP-VE-------QDQWILSIEVYIMHINSSYDGLKLS
NPESQKGLANVAID-LDKRYPGM---------------NVDLVTSAFTIIGRRPIPQLLR
MNDASK-------------DKEGTTFAKDNEMCV-----------LRNVCSDHKNANLMR
FDNLTINM-LQLNNSNVSIYTMLQNRF-DSANQYKFLPYPNVQILQLLLTLKKQIVFRSY
NGEEYS-L----------------------------------------------------
------------------------------------------------------------
------------------------------------------------------------
------------------------------------------------------------
------------------------------------------------------------
-----------------------------------
>Leptopilina_boulardi
------------------------------------------------------------
--------------------LCEKKNFMENLTKQRCQLYNEEF----------FYIYMQQ
YNDLIH--HVEQNDQITFNICSKNDLNAIIYYQQLNYDDDDDKNG----NEEENSELKFF
QHPYLKKCYFRKGAYCSCVNYLD-----SEKHICNAFPIMLGSNLDLQLIHLAREEL---
--------CCFQIFDNE-----NK-----RRKF---------------------------
---------------LNKCNCKVDYKNSPPREL---------DFNDL---------TCLK
LLDAMTESNYSDTYGYFVIGGRFCWLPFLLTNNREMFHIISNKTIVKRSQIKKT-YM--S
-NRNFF-TSSS-------------------------------------------------
--------ITGKKIRSKQPIGDNKDKCFIRYVYDIHGKGHLFKYEKCPDYNLK-------
------FTHRDDKGNDN--INEIK--PI-----D-YTIESRHISWNLSLIKHIFFYL---
-------------------IESIRPIDDL----SNKLILSPSILLRRYLYRCKNN-----
--------SNLVNIIYNGLWNKLISMTA------ENTNLKRDNSQ-------NIAD----
------------------------------YQIK-----NKNFI--H--EMQC-ERKK--
------------------KKKLVEKKILISTREMSNIYRKPLAHQMGR--REFFSIVTRI
NSCKNN----NINIIPENYCGFLCLLEK----------------GTSIDAFN--RQYSLL
PDVIVPHLNNQ-------LNLNKILDLCLM------------------------------
----------EKNYEWSMELLCKC-SPF-----------NDNCSNCLI-LHNNNENYIVV
NGGLPTRYK-------------IIISNNEIFFNFFFFIKNLNSFIEIVRC--DKLIMLNE
ISGVPFKSIKF---------------------NDYKLYLS----VYELYSY---------
-----------------------FPDFIN--YITVYGPQCTEIHLKYLHYAKINKILHGI
NYMK---------SRIN-MSDYAHLALFAVENVCFFLFNQNEM-----------------
------------------------------------------------------------
-------------------------------KNSNEYLK-------------LKT-----
-IFACDPFCTQDG------YLMRCGS----------------------------------
GGKKFLF--LRRFYLEVVYD----------------------NHCKFLPAKIYRRQNF--
---HE--------------------LVEYIYIGEIQSSNA--------KLGIRKTQKIFT
STLNQGNGNYSHLIYVNFEYECIRRAEKKDLYITWAIL----------------------
------------------------------------------------------------
------------------------------------------------------------
----------------------QDP-VE-------QGQWILSIEVYIMHINSSYDGLKLS
NPESQKGLANVAID-LDKRYPGM---------------NVDLVTSAFTIIGRSPIPQLLR
MNETNEK------------NNNENEIAKDNEMCV-----------LRNVCSDHKNVNLMR
FDNLTINM-LQLNNANLSIYTMLQNRF-DSANQYKFLPYPNVQILKLLLTLKKQIHFRSY
NGEEYS-L----------------------------------------------------
------------------------------------------------------------
------------------------------------------------------------
------------------------------------------------------------
------------------------------------------------------------
-----------------------------------
>Leptopilina_clavipes
------------------------------------------------------------
--------------------------------SQRCQLYNEHF----------FYIYMQQ
YNDLIE--YAEKTDQITFNVCPNNDLNAIIYYQHLNYDDDDDD------NEERNSELKFF
HHPYLKKCYFRKGAYCSCVNYPD-----IEKHICNAFPIMLGSHLDLQLTHLAREES---
--------CCWHVSEDE-----NK-----RRKY---------------------------
---------------LQKCNCKVDYKNSPSRQF---------DVIDL---------TCRK
LLAAMIESNYPDAYGYFLIGGRFCWLPFLLTNNREMFHIISNKTIFKRSQIKNA-NM--S
ISKNFY-TTST-------------------------------------------------
--------PSVRKKSTKQSIGDNKDKCLIRYVYDIHGKGHLFKYEKRPDYSLV-------
------FTHRDDKGNDH--INSIQ--DI-----D-YIIESRHISWNLSLIKHIFFYL---
-------------------NDSIRPIDDL----SNKLILSPAILLRRYLYRCKSN-----
--------SNLVHIIYNGLWNKLISMTA------ENTNLKRDNPK-------NIDD----
------------------------------FQLK-----QNENI--N--DGQN-KERK--
------------------KRNAAEKKLLISTREMSNIYRKPLAHQMGR--REFFSVVTRI
NSCKNN----SINIIPENYCGFLCLLEK----------------GTSIDAFN--KQYSLL
PDVIVPHLHKH-------PNLNKILDLCLS------------------------------
----------EKNREWLMDFWCKC-TGDIASSSSSSNNSHRKCMKCIV-LRRDDENYVVV
NGGLATQYK-------------ILIPNTQAFFNFFFYVKNLNPFIEIVRC--EKLIMLNE
ISGVAFKSIQMT--------------------NNLDLYLS----VFELYSY---------
-----------------------FQEFIN--YISVYGPQCTSIHLKYLHYAKINKILHGI
NYMK---------SRIN-MADYAHLALFAVENVCFFLLDQEPN-----------------
------------------------------------------------------------
-------------------------------AEKREYLT-------------LKT-----
-IFAVDPFCTQDG------YLMRCGS----------------------------------
GNKKFLF--LRRFYLEVFYD----------------------NHCKFLPAKIGRRTNI--
---NNLA----------------KELSDYIYIGEIQSSNA--------KIGIRKAQKIHT
TTLNHGSGNYSHLIYAHFEYECIRKAEKIDVYFTWAIL----------------------
------------------------------------------------------------
------------------------------------------------------------
----------------------QDP-VE-------QGQWILSIEVYIMHINSSYDGLKLS
NPESQKGLANVAID-LDKRYPGM---------------NVDLVTSAFTIIGRSPIPQLLR
MNDATK-------------VNDEGTFAKDNEMCV-----------LRNVSSDHKNANLMR
FDNLTINM-LQLNNSNVSIYTMLQNRF-DSANQYKFLPYPNIQILQLLLTLKKQIIFRSY
NGEEYS-L----------------------------------------------------
------------------------------------------------------------
------------------------------------------------------------
------------------------------------------------------------
------------------------------------------------------------
-----------------------------------
>Microplitis_demolitor
--------------------------------TYDHNPVE--------------------
----LMP---------------GKKKK---------LLQIDDFW---------LISTLHS
YNYLNN--R------FIIFNCQCYHRHY-------------------------------D
PIDFYENIFIRKQSYFACIISN---DDSRIRHMC--FPIMLGSMIDLHLRPQHELDPD--
------------------------------------------------------------
------------------------------------------------------------
------------VFGCFIINGSLKILPNFQTNNLNSLHIYSYKDE----RCVRWVVK---
--TNSN---TCRLY-YSKVKSEQV-------------------LC-------EFTETPNS
ANTSTDDDCFFSFLE-FDKNDHS-------DTNRK---------KNLNG-----------
------LQKDNDNWINF--INRVN--PY---------------KCN--------------
-----DITVDKYIDVFQLLLQDYPQIDDL----ANKTIITAPMILYRVVTM---------
------------------------------------------------------------
----------------------------------TKHTKLKQIF-ESGNLFYVLSKKK--
--------------HMTLI--KDFANMY--------LNIE---GQKHDKIRYMLDLTKRS
INRQTR--NSKALLYPRDADYFICYLTCKEM-------------------KDAGETISFA
HYVTITLPIND----------RLIQQEIFQ------------------------------
----------------------------------------------SHDYDTPHGLRIII
NGFLTNCYV--------------Y-NSLDSLINF----KRRLPMITFFRLGN-RYLFTYT
KGYVLV-KYSSK----------------------YNIFVT----PYEAQNL----FPDC-
-----------------------FDNYSQFSRFGCFARQL----SSSILKTPPPKCTVTI
NNIRGACNVLN-------SRFKAQAFLTSIGYN-SAIIYQRHGENE-LLSSHKKYSRISL
CKKDD--TGGGDKLLPIAR-ETHIAFAWLKYAERFDIKPKNQSIIDSYFEELDATILKSK
QSAIPRDGSEFYGVITDMIDPNADVSNEFY----LQFLKN---------------VLPIK
YIFIDNRFSLIMNNDENEVNLLHRATVKTITNIPEYKQYLWNLI----------------
-------------SNDNMVIPLYNYTPITLISNDNVLSNSPEIPSVSQKEPPQKRKYNRN
SYTITAPQKRCSKSSKTKRIQNSSMFKSMEIMTDCKDYYN---------LYTTKLFNVLC
CNDYTDRNTNQLVLYCAFGDVGGGCIEDGIILDETFVSNAPNKLISVTLA-VKFMTHDSG
YNGNDNKSNNFPKNQLEKPNPSEENEINLNAPQKNRRTSSK--SSQSLSIKYSPIN----
REIDKCLIFGVISSNQRLLTFKS---KNVNIV-----------E-TNLKTHN-FYV----
------------IYCV-EFTHYKKTIES--YYN--ESTNTLIIH--YRYMRPIGIDMKFC
NKHGQKAIVSCVRD-LSYYRAWT---------KSGKCIHPQVLYSMQSVIGRMAAGQVHE
MLSNEECGFSENGE-----------VVAPMSFVIHSVES----------SVKSKITAALR
IDLMTQQNGFDANMCTGLALLATTQHA-GN---FTDSYARLHYLKELFKLNGINFEF---
------------------------------------------------------------
------------------------------------------------------------
------------------------------------------------------------
------------------------------------------------------------
------------------------------------------------------------
-----------------------------------
>CcBV
------------------------------------------------------------
------------------------------------------------------------
------------------------------------------------------------
--------------------------------MC--FPIMLGSMIDLHLRPQHELDPD--
------------------------------------------------------------
------------------------------------------------------------
------------VFGCFIINGSLKILPNFQTNNLNSIHIYSYKDE----RCVRWVVK---
--TSSN---TCRLY-YSTVKSEQV-------------------LC-------EFTDSTSL
NNTSTDDDCFFSFLE-FDKNDRN-------DNSRK---------KNPDD-----------
------SNKDNENWINF--INHVN--PY---------------NCN--------------
-----DTTVETYIDVFQLLLKDYPQIDDL----ANKTIITAPMILYRVVTM---------
------------------------------------------------------------
----------------------------------TKHTKLKQIF-ESGNLFYVLSKKK--
--------------HMTLI--KDFANMY--------LNIE---GQKHDKIRYTLDLTKRS
INRQTR--NSKALLYPRDADYFICYLTCKEM-------------------KDAGETISFA
HYVTITLPINE----------KLIQQEIFQ------------------------------
----------------------------------------------SHEYDTPGGLRIII
NGFLTNCYV--------------E-NSLISLINF----KRRLPMITFFRLGH-RYLFTYT
KGYVLV-KYSSK----------------------YNIFVS----PYEAQNL----FPDC-
-----------------------FDNYSQFSRFGCFARQL----SSSILKTPPPKCTVTI
NNIRGACNVLN-------SRFKAQAFLTSIGYN-SAIIYQRHGENE-LLSLNKKYSRISL
CKNNNNSDGGEGKLLPIAR-ENHIAFAWLKYAERWDIKPNNQSILDNYFKELDATILKSP
QSAIPRDGSEFFGVITSMIDPNADASNEFY----LEFLKS---------------ILPTK
YLFIDNRFSLIMNNDENEVNLLHRATVKTITNIPEYKQHLRVLI----------------
-------------NNDSIVIPLYNYTPLTISSINEIDNISTETTCKSPERLRKKRKYNRN
SYTITAPQKLCNKSFKSQRIQNSSMFKSMEIMTECEDYYN---------LYTTKLFSLLC
SNDYTDRNTNQLVLYCAFGDVGGGCIEDGIILDKTFVANAPNKLISVTLA-VKFMTQDSG
YNAHDKKHTHFQSE---KSNASVKNENDINTGRK-SRRNSK--SLQFLNVKYSPIN----
REIDKCLIFGVISSNQKLLTFKS---KNVNIV-----------E-TNLKTHN-FYV----
------------IYCV-EFTHYEKTIES--YYN--ESTNTLIIH--YRYLRPIGIDMKFC
NKHGQKAIVSCVRD-LSYYRAWT---------RSGKCIHPQVLYSMQSVIGRMAAGQVHE
MLSNEECGFSENGE-----------VVAPMSFVIHSVES----------SVKSKITAALR
IDLMTQQNGFDANMCTGLALLATTQHA-GN---FTDSYARLHYLKELFKLNGINFEFL*-
------------------------------------------------------------
------------------------------------------------------------
------------------------------------------------------------
------------------------------------------------------------
------------------------------------------------------------
-----------------------------------
>Cotesia_vestalis_BV
------------------------------------------------------------
----QLP---------------TKKKK---------LLQIDDFW---------LISSLHL
YNYLNN--R------FIIFNCQCYHRHY-------------------------------D
PIDFYENIFIKKQSYFACIISN---DDSRIRHMC--FPIMLGSMIDLHLRPQHELDPD--
------------------------------------------------------------
------------------------------------------------------------
------------VFGCFIINGSLKILPNFQTNNLNSIHIYSYKDE----RCVRWVVK---
--TSTN---TCRLY-YSTAKSEQV-------------------LC-------EFTDSTSL
NNTSTDDDCFFSFLE-FDKNDRN-------DNSRK---------KNPDD-----------
------SNKDNENWINF--INHVN--PY---------------TCN--------------
-----DTTVDTYIDVFQLLLKDYPQIDDL----ANKTIITAPMILYRVVTM---------
------------------------------------------------------------
----------------------------------TKHTKLKQIF-ESGNLFYVLSKKK--
--------------HMTLI--KDFANMY--------LNIE---GQKHDKIRYTLDLTKRS
INRQTR--NSKALLYPRDADYFICYLTCKEM-------------------KDAGETISFA
HYVTITLPINE----------KLIQQEIFQ------------------------------
----------------------------------------------SHEYDTPGGLRIII
NGFLTNCYV--------------E-NSLNSLINF----KRRLPMITFFRLGH-RYLFTYT
KGYVLV-KYSSK----------------------YNIFVS----PYEAQNL----FPDC-
-----------------------FDNYSQFSRFGCFARQL----SSSILKTPPPKCTVTI
NNIRGACNVLN-------SRFKAQAFLTSIGYN-SAIIYQRHGENE-LLSLNKKYSRISL
CKNNNNSDGGEGKLLPIAR-ENHIAFAWLKYAESWDIKPNNQSTLDNYFKELDATILKSP
QSAIPRDGSEFFGVITSMIDPNAEASNEFY----LQFLKS---------------ILPTK
YLFIDNRFSLIMNNDENEVNLLHRATVKTITNIPEYKQHLRVFI----------------
-------------NNDSIVIPLYNYTPLTISSNNKIDNSSTETMCKSPERLRKKRKYNRN
SYTITAPQKLCNKSFKSQRIQNSSMFKSMEIMTECEDYYN---------LYTTKLFDLLC
SNDYTDRNTNQLVLYCAFGDVGGGCIEDGIILDKTFVANAPNKLISVTLA-VKFMTQDSG
YNAHDKKHTHIQSE---KGNASVKNENDINIGRK-SRRNSK--SLQSLNVKYSPIN----
REIDKCLIFGVISSNQKLLTFKS---KNVNIV-----------E-TNLKTHN-FYV----
------------IYCV-EFTHYEKTIES--YYN--ESTNTLIIH--YRYMRPIGIDMKFC
NKHGQKAIVSCVRD-LSYYRAWT---------RSGKCIHPQVLYSMQSVIGRMAAGQVHE
MLSNEECGFSENGE-----------VVAPMSFVIHSVES----------SVKSKITAALR
IDLMTQQNGFDANMCTGLALLATTQHA-GN---FTDSYARLHYLKELFKLNGINFEF---
------------------------------------------------------------
------------------------------------------------------------
------------------------------------------------------------
------------------------------------------------------------
------------------------------------------------------------
-----------------------------------
>HzNV-1
------------------------------------------------------------
----------------------------------------MDFY---------AKTIVDE
YNLKMD--K------LIIYNCPCYNEYV--------Y----------------EESKRVD
GEDVIRLLLKYNKSYAACIQLHCSNNQVIVKHKV--LPIMIGSKIDMMIRPNV--D----
------------------------------------------------------------
------------------------------------------------------------
---------FKHQLGAFVLNGGIKILPAFITNNLRCGHVYRPSNEY---KWYLNEDV---
--PDDANSTIVHMIQYPPNVAESP-------VVESGSRRRRKG-------------NSTI
AAV----NTRVKL----VSTKRM-----TEK--RVGVRGYAIKDDCIVA-----------
------DNTDEEIFA-L--INRL----S-----PVNAIT-D--NAH--------------
-----TVTPEDYIDFFECSINNYPELDDL----CNKTIITPTSIFETAIKKWST------
------------------------------------------------------------
--------------------------------LPQNSSK-LGTL-VSGNLFYTLSSKTVS
---------------YIKN--DEFKTAY--------LSVE---GHRVSMIDKLISTVKRH
INHGVK--NSNALKLPRDSSNFICPLNVKEM-------------------KNAGETMALA
QFVMIAPAVSL----------ERIVDFLNDHH----------------------------
--------------------------------------------------SPEAELRVVI
EGWLTNYRI--------------R-PC--DVIEM----KRAMI-VVTMVYED-RYLVVYH
VGHLPV-KYSPK----------------------YRMFVG----VHEAMNT----YRDA-
-----------------------FEGYTSFAAYTTFAMNF----HRALLHMPPAKATVSI
NNIKGSCSTLT-------SRSDLHAFIHSIGFTNSAVMTTNIGMLTDCDDDRENERQL--
--------G--------------EEFECVSFNDSSK----------FM-LAIKAAATKFT
HLAEIQPE------CKEYYMEAPETVHEFF----KDYNRLKRENLA--------------
--ITDGRAD-----------LLDPCMV-GAKTFEEEGQCYRDLFVHDADEHFECIQ----
-----------R-QLSTIKMQDYNVLPVPPGSTSK-------------------------
------------------------------------RDE-------------SRYEECMQ
MNLDTYSNTNRMLLYTALCNLNCDSVEDGIIIDENFHRNSPLKLFSVTLL-LRVYAHTDD
KSTF-------------------------------SHKAMS--LKPNGTYKYIPIN----
KKFDGVIVFGVLITDHQVRIQRR---RSVYIH-----------K-SFIKNTF-RYL----
------------ITMS-DPLRKSKTIDSFFQINNTNQKSMISIH--YHYTERLGVGTKLA
NLHGQKGIVSSVKD-LSQYQFWT---------ASGKMVHPQILFSKQSLVGRTTSSQTLS
MLNSPDLAVNGDGE-----------ICAPLAFFVHQIEA----------NAKCKQ-MFPK
NDLMTAENGFVANGLIATMNLMSKQY---P---LNESINENAFVLDLIKLGHVHLNLS--
-PDLKAVQGGG--GG-------DGSSVSVDS---------------------S-SSSGSS
SNSGSNVDG---------------------SGVTK-----G--EVKGRDEEGAFALIEKC
KKTKS-------------KGAALFGKDKCKKLKDGHKECKTTKDAKKDVVRSNSTGSIKR
KLEDDHQHKPKRSKSNEAPVDLDSDSEYESILRFTDDDDNSSDLDSELDRGGSGSEIDES
DVTKCEPKSEIKTEKDIKSEVEDADYNEQQHYSDDNASVKSEECDSDVDGNLEKLEAESE
ASDLEDDMDGDGDGDLDGDGEDEYDDDVNVGMDD*
>HzNV-2
------------------------------------------------------------
----------------------------------------MDFY---------AKTIVDE
YNLKMD--K------LIIYNCPCYNEYV--------Y----------------EESKRVD
GEDVIRLLLKYNKSYAACIQLHCSNNQVIVKHKV--LPIMIGSKIDMMIRPNV--D----
------------------------------------------------------------
------------------------------------------------------------
---------FKHQLGAFVLNGGIKILPAFITNNLRCGHVYRPSNEY---KWYLNEDV---
--PDDANSTIVHMIQYPPNVAESP-------VVESGSRRRRKG-------------NSTI
AAV----NTRVKL----VSTKRM-----TEK--RVGVRGYAIKDDCIVA-----------
------DNTDEEIFA-L--INRL----S-----PVNAIT-D--NAH--------------
-----TVTPEDYIDFFECSINNYPELDDL----CNKTIITPTSIFETAIKKWST------
------------------------------------------------------------
--------------------------------LPQNSSK-LGTL-VSGNLFYTLSSKTVS
---------------YIKN--DEFKTAY--------LSVE---GHRVSMIDKLISTVKRH
INHGVK--NSNALKLPRDSSNFICPLNVKEM-------------------KNAGETMALA
QFVMIAPAVSL----------ERIVDFLNDHH----------------------------
--------------------------------------------------SPEAELRVVI
EGWLTNYRI--------------R-PC--DVIEM----KRAMI-VVTMVYED-RYLVVYH
VGHLPV-KYSPK----------------------YRMFVG----VHEAMNT----YRDA-
-----------------------FEGYTSFAAYTTFAMNF----HRALLHMPPAKATVSI
NNIKGSCSTLT-------SRSDLHAFIHSIGFTNSAVMTTNIGMLTDCDDDRENERQL--
--------G--------------EEFECVSFNDSSK----------FM-LAIKAAATKFT
HLAEIQPE------CKEYYMEAPETVHEFF----KDYNRLKRENLA--------------
--ITDGRAD-----------LLDPCMV-GAKTFEEEGQCYRDLFVHDADEHFECIQ----
-----------R-QLSTIKMQDYNVLPVPPGSTSK-------------------------
------------------------------------RDE-------------SRYEECMQ
MNLDTYSNTNRMLLYTALCNLNCDSVEDGIIIDENFHRNSPLKLFSVTLL-LRVYAHTDD
KSTF-------------------------------SHKAMS--LKPNGTYKYIPIN----
KKFDGVIVFGVLITDHQVRIQRR---RSVYIH-----------K-SFIKNTF-RYL----
------------ITMS-DPLRKSKTIDSFFQINNTNQKSMISIH--YHYTERLGVGTKLA
NLHGQKGIVSSVKD-LSQYQFWT---------ASGKMVHPQILFSKQSLVGRTTSSQTLS
MLNSPDLAVNGDGE-----------ICAPLAFFVHQIEA----------NAKCKQ-MFPK
NDLMTAENGFVANGLIATMNLMSKQY---P---LNESINENAFVLDLIKLGHVHLNLS--
-PDLKAVQGGGGGGG-------DGSSVSVDS---------------------S-SSSGSS
SNSGSNVDG---------------------SGNTK-----V--EAKGRDEEGAFALIEKC
KKTKS-------------KGAALFGKDKCKQLKDGRKECKTTKDAKKDVVRSNSTGSIKR
KLEDDHQHKPKRSKSNEAPVDLDSDSEYESILRFTDDDDNSSDLDSELDRGGSGSEIDES
DVPKCEPKSEIKTEKDIKSEVEDADYNEQPHYSDDNASVKSEECDSDVDGNLEKLEAESE
ASDLEDDMDGDGDGDLDGDGEDEYDDDVNVGMDD*
>PmNV
------------------------------------------------------------
---------------------------------------MIQLC---------ALTSIQE
YNVQFQ--D------VIIHNCPCYK-KY--------------------------------
-EDFKRIIIE-NDSYYCCIAIQKEGIC-KILHLK--LPVMFGSLIDFSIRGPM-MD----
------------------------------------------------------------
------------------------------------------------------------
---------NYSQFGCLYLDGGLELIYNFISNNLGSGHVYNNRKKN---TKVYNINM---
--KNDR--LTLKMT-YDPSNTDEINSNIDYKIRDLNYERNCNTLN-------NFKEADKI
MKN----ERGIKE----AKSKSRGNKSKLEKNYEKCKIEFETKYDNSIV-----------
------DTSEGMQWIDF--INAKA--KS-----TLETISNV--KYI--------------
-----PVEEGEYIKFFDAALSKAPKLDHL----ANKVGRTCAYILKRALEYSVNH-----
----------------------------------------CFENN---------------
------------------------------PDLKNLNTKVCNIF-KNGNMYLTLSNADRD
-----------FNFTHNLM--STYRCIY--------QRIE---AQKFNLASNFCSVVKRS
TNEKVK--NSLALMFPHDGKHYTCYIDSREM-------------------KGAGENVMLS
QLVIIPIATPL----------DKVVDYLDRAKLELM------------------------
--------------------------------------------S--SQEGDDPLLTCVI
NSLIQPFKI--------------R-KS--KLILI----KRNFPILNLMIFDN--FLVINT
NGYIQM-KYSVK----------------------YEFFIN----SFEYLNI----WPDA-
-----------------------FDNYHPHLMYNSIALHL----SEMAQMALPAKLTVAN
ANVRGRCAIIE-------NETELNLFLHSNGTSNAALVHVIQP-----------------
--------G--------------DKTAYISFDGIEP----LHNKITIP-LDLKNPQLRYS
KIGVLG---------KVSLKNIPVKVREFH----DNFKPIEDTSEG--------------
-----------------------------------YGLALEDLL-MKPKRTTERIR----
-----------E-IINSNYVYKTRLEFVD------TH------KSNMLEP-G--------
D--TPL--IFKTGDVEEQLIY-SKMYNIRCYIRDNQKLI-------------EEYNKVVH
FDTS-KKYPPHIYVPVAFGDVGGGTNEDGIIIDKKLVESGPKKLLSQTLK-ITYKYDKVN
TRNK----------------------------------Q--------ILITYKKMN----
AIDKNVIIYGCIESNVPLKFKKT---KNTLIK-----------N-IFITPLYL-YF----
------------IIVD-NISVFDKYITSTFL----KKECTVNIH--YSYIIPLGVGTKIS
TGHGQKGVISKVAD-LSHIHGYR---------KDGTVVHPLVLISPTSILGRTMASQVMS
MFTQKDRALTKSGV-----------LIASHGFHIHHLDP----------SSKTKM-STTK
NDLMTTENGFVSNMLAYTMKILADQK---N---ITEGKHQLHFIKQLIKLQGSEIKLVSF
QPDLVNQSI*--------------------------------------------------
------------------------------------------------------------
------------------------------------------------------------
------------------------------------------------------------
------------------------------------------------------------
-----------------------------------
>HgNV
------------------------------------------------------------
---------------------------------------MDHLT---------AFANILE
YNSKFA--E------YLLFKCPCYTEAY--------------------------------
-KDFSTLCIE-NKSYLACIVIKKEHIS-KILHLK--LPIMFGSLIDYSIRGKKIQE----
------------------------------------------------------------
------------------------------------------------------------
---------NYNQMGCLYLDGCLKQMHNFISNNLTPGHLYTNKKED---TEIFKVNV---
--ESKD--FTLHLK-YKPNGE------IDASIKDIKFEKKRQLER-------KLTDAKTN
LDY----NSQYSD---LQPPKRKKQKTKTQRTYDKLTTEYEVT-NMNVE-----------
------DKSDSTTWVQI--LNDYS--FN-----AI---ENN--RDV--------------
-----NFTQEEYVELFKAYLKYAPKLDDL----SNKINRTITYILHRGLTSNIDI-----
----------------------------------------CFTND---------------
------------------------------KELKNLSQKITNMY-KNGNMYFTLTQ---T
-----------LNLESKLV--KGYRSIF--------QNPE---AQKLGLIAALSSTIKRS
VSDSII--NSKALMYPIDGFHYTCPIDSREM-------------------KGAGENVMLS
QLVIIPIGIDV----------NKIVQFIIDNEQELT------------------------
--------------------------------------------K--KSGTDDIIMKCVI
NSLLQPYTV--------------A-KS--NLLKF----KETFPTISLMIFCD--HLIINT
AGYNQM-KYSVK----------------------YKCFMS----TFEFQKI----WPDA-
-----------------------FDDYHPHLAYNNCALYL----PETAELGLPAKLIVAN
ANVRGRCTEIT-------NVAELILFLHTNGASNAAIIHRLEP-----------------
--------S--------------DSKAIVSFDGVLH---KKDYKIIIP-IKLKDPQLRYL
DIGTLG---------HT--DDIPAIVQEIH----KAFNPIEDKTEA--------------
-----------------------------------FGMTLRDII-IDPDDTKENIL----
-----------K-ILYNLYENDYRNEFID------TK------KCKITES----------
D--NPL--LTNNESTPEQIIYDNKRHNLKCYIRKNQDIQ-------------DEYRKTIG
FTFD-KPHPPHMYINVAFGDMGGGTNEDGIIIDKKLTTHGPKKLISQTLN-ITYRDSKPE
KKKK----------------------------------D--------TIVTYTKIG----
TVVDGHVVFGCISSNYKLDFNKT---KNTSIQ-----------E-TFIPPYTHNYM----
------------ISVE-NAVGFKKYIGSTFL----PQTCSINIH--YSFVVPIGVGTKLS
TGHGQKGIVCKIVD-LSSIKGYT---------KEGKIVHPLMLLSPTSVLGRTMSNQVMS
MHLQKDRAFTENGV-----------LISPHGVNVHNIDP----------SIKTKI-SEVK
NDLMTTENGFLSNSLSHTMKVLTDQR---S----KKDKHRMHYVYQLCALQGVYVNMLSF
NPQIQSQSA*--------------------------------------------------
------------------------------------------------------------
------------------------------------------------------------
------------------------------------------------------------
------------------------------------------------------------
-----------------------------------
>CpV
------------------------------------------------------------
------------------------------------MCIITDF--------------NNL
YTHLAH--TYN--L-DYQLSCHHH-NN---------------------------------
-TPLAM---ANIKTYFCCAVSVPLKKC--VLHNC--VVVIVGTWLDKRFRGDE-------
------------------------------------------------------------
------------------------------------------------------------
--------CNYGFEGTFILDGRHFSFPNIMMNNNVLIHNFFDKQYARDKKMKRMFLY---
--GNYDDDKTV---NRA----IQL----VYDKVDDVLYVRDV------------------
------------------YAKDYIV--------DSGINQILREY----------------
-------LKCSGKWPDM--DFVFS--FD---------------DY---------------
------TELFDTLKSIMS-VDIPYQIDSL----SNKIIYKHSYLIHLTYSTVLN------
---------------------KLRNLT-----------VTDADNT-------KKKC----
------------------------------VLFATESKKINDTI-VMGKLIQSVSKTL--
----------------SKQ--KKYD--QEY--NSNNNNLE---IFP--LRHRIGNEVLRV
INENL---QQDMLKHTADYIKFVDSFFHGEM-------------------TVAGKKFFLC
HNVVLPDVDYKR--------VSLLFRELIHKNVLYTKKVGGED-----------------
-------------ESELTGEK----V-KILNFS--------KKSPNKVGLVSNSELVVAF
NNRPTKYYC--------------N-RD--SLYQIYYTMKRGYAPVEIKLTN--NILFVNH
HEGMVMLKRVVYID----------------NEIHIKTLQT----AYEYHNEHSLLNSEDV
LLRCDET-----GPM-----------NTTASLMSTMVLEYYKNYLHIFNTIPVAKLIVSL
TNLKNGMVVQK-------K-----------------------------------------
------------------------------------------------------------
GFKSLP------------------------------------------------------
------------------------------------------------------------
------------------------------------------------------------
-------VGNSV-----------------------------------------------V
VEDSVYCNDRMFCLWTVVMDSRLKTAEDPYVPHAR----LPIKIYHNKINRIKGKVSGDN
NEFV--------------------------------Y----E---KSGANNIIEVEGGN-
----CLCMFGTLLCNNKINWNHD--GKKYKIE------------FCTSKQWC-VY-----
---------KFYMYFRKVGGQVVERVDSEMTTDE-SGSVFVKLE--MVYSVSDLEGLKIC
GVHGQKGVLHQAED-LSRFV--A---------EDDASVHAQICLSPISYLSRQTNFNQLP
V-----KYCRVN-------GERVPLVLIPYMFFNNTPDNIYKEFIGKNITGYEKL-EGTR
LDQWSINQSFVGNRLAEGLHCVRNGNN-SV---E--NSGQYNVFQTLLHCNNIKVVN*--
------------------------------------------------------------
------------------------------------------------------------
------------------------------------------------------------
------------------------------------------------------------
------------------------------------------------------------
-----------------------------------
>LbFV
-----------------------------------------MEDNTA--EDIIK------
--NHLLNT--SNDDDDDADSLKKKKENIDDIVKE--SKNVNLF----------FISYIKA
YNDLVL--FLKQ-QEIVFSLCPNNFLHNDINFFH--------------------DSKILF
EHDLIMKSYYQKSAYTCCLTYMD-----INKHLCNSFPVMLGSNLDLQLLHSFQKKQ---
--------CKIETK----------------NNF---------------------------
---------------LCECIFNLDNDNDFVNNYKQKTSINQEEEEDIIG--TN-NFIDFF
FSNLYSFNYYKKCYGYFIIGGRFIWLPYLLTNNREMLHVMNSKTISQRSNNVKI-KN---
----IL-KKSK-------------------------------------------------
--------LVNNDFLKKLHKISSKDKCYLKYLYDIFGKGHLIKYQVLPTNEII-------
------IIYRDSTGVET--IDNIK--EI-----ILEDIDGKFLSRNVKLMKFFFPFL---
-------------------INITRQIDSF----MNKLILSPVILLEKYVSVCKKN-----
--------DNFINIIYSGLWNKLISLTA------ENITVQNLNKI-------KKIK----
------------------------------SRILRNSSKKNEII--N--NNNIINNNN--
------------------NFIESKRKNIITIEEMSNIYRKPMAHQLGR--RELFTSVVRI
NSKKNT----NVNIIPEDYIGFLCLLEK----------------GTSIDSFN--KQYALV
PDVVICNSHKL-------KEICNINDVLEKLLLL--------------------------
----------PKNEHFFTQKICHC-IDNI------------NCICHEQ-FHTIHDYLIVI
NGGIVTSLK-------------ISLYTQSSFYAFFIFLKHKYKFLEIIKQ--NKIILLNS
ISGISFKPIII---------------------KNIELYLS----SYELYSY---------
-----------------------YPQLLN--HITVYGAHFLLSNVQFLNYSKMSKLLHGL
NYLK---------SKIN-TIEYSPLVLFSVETVSFFLNNNDCKK----------------
---NEKK-----------------------------------------------------
------------------------------KHINDENIK-------------LNT-----
-IFAVDPFCTQDG------YLLDKLQ----------------------------------
NKTNSIF--FRKFFLNIKYDL---------------------NNCKFIPNNDFSKVHQ--
---IDLNDN---------NIINKHDNTIIIPIGELQNNES--------NLTILKNQKISI
TTINYGNNMYGHHIYIVLQHQCFLASKENFYKINVCLF----------------------
------------------------------------------------------------
------------------------------------------------------------
----------------------KDINKK-------CKQLHFSIEALIIHVNQHYDGLKLC
NSESQKGLANNYIN-IKKRYNCN---------------KLDLVSSACSIIGRSPISQLMK
MNFINNKKLLNNNYE-K--NVNSNDVVNDSSMNI-----------LRNVTSDHKNSNLMR
LDNLSINI-LHLNNLNLSIYNLLQKCY-STKDKYKFLPDNNKNLLQLILTLKKNVKFRLK
RLKDK*------------------------------------------------------
------------------------------------------------------------
------------------------------------------------------------
------------------------------------------------------------
------------------------------------------------------------
-----------------------------------
>GbNV
------------------------------------------------------------
----------------------------------------MTLF---------RNHILFA
FNHQLN--D------YILTDCPCYESYK--------P--------------------Y--
-ENFIKNVIDNRTSYSACICYYSSNRR-RINHKS--VPILFGSFIDFLIRGKKAVED---
------------------------------------------------------------
------------------------------------------------------------
---------SLIFWGCFITLGVVKIPVTFSTFDALSMHPRKDKKG----TKVEWYLF---
--HKN----------------EGL----------------------------------A-
------------------------------IRYQDKL--ITYTYKKKTS-----------
------NNLESDKGIDL--INSAN--PF------------L--TNA--------------
-----KHTYKDYSKLWDAILEQPFDMNNL----FRRLAINGPTITTKYIKYDIKH-----
----------------------------------------RQKKK-------S-------
----------------------------------TGTYKMSSVF-NKGTMYFILTKKCTL
DSN-------------YSV--KPYPESID-------NTVH---EGRSGKILHLLALVTRS
CNDAIR--NSSALAFPKDGLGIYCPLNTKDL-------------------KSAGEHNVFC
EDVITTEETDQ----------FELYRFIQQKYHKV-------------------------
----------------------------------------------------NNKYIVII
SDFLVDLYI--------------N-WDFETLLDI----KNHFPHVTTSLTS--RFVIFKV
KKSIPI-KYCEE----------------------HDAWFS----SEEINRYPQIKFPEM-
------------------------------SYFSSVVRVL---YPLGILKAPPSKTTVAM
NNVKGSVAVEV-------NATHTDFTRGSLGPTC------FIRMTSSMKEFI--------
-----------------------------------------------------------N
NVAVLDRCCD------------TSFFNFYYETYVKRFEYLS---KIE-----FK------
------------------------------N--VNKQKLTA-------------------
-------------AFFKLYNLKNLANVIT-----------------KKNNMPYKQEVN--
-----------YNLIPV-----------------IQEYS----------------DMIFS
EKNSQLPDVWILKLNVAFGNPHGLCIEDGIVLDSKTASYIPEINYKICLT-INFTVTTKQ
KLD---------------------------------------------QVKFFTINDGTF
FSESSDTCIGYVVSASPLYIKNS---KHCLI------------KTGRVGDHF-YYV----
------------IHFLPKESNMYTNLKVTHVKH--EKTLSVVIT--GEHNARVREGSKLA
NGHGQKNIISKCMD-LSSICGVT---------RDGRKIHAQLLYNPVSILSRAIAGQIIE
GLLSPDLAFTENGS-----------FIAPVSLIIHALHP----------YPNLKL-SNVK
ADTLTNANGFYPQGLGMTNTALKRTN-------------AFSEIERIFQLHGYAIKYFNK
KRYILFFILQFLSILSLILNYRIQINMFVDL-YLYIYNLKPY------NLNK*-------
------------------------------------------------------------
------------------------------------------------------------
------------------------------------------------------------
------------------------------------------------------------
-----------------------------------
>DhNV
------------------------------------------------------------
---------------------------------------MGDFY---------ANFLVKE
YNACFA--P------YIIFDCKCYE-IY--------------------------------
-ENFKEFVYEKSKSYLCCLLITIEGKS-KEFHLK--WPVMLGSLIDFNIRGVQ--N----
------------------------------------------------------------
------------------------------------------------------------
---------DSNMFGSMIIEGSVKVIYNFITNNLTAGHVYREKK-N---APIFKVKV---
--KVGN--QSINLI-YDETKTPQISS----RILDDAYEQNEKIKN-------RLQEVMDI
ELS----EAK-------GNVKDAVLNPILKKDLERQKRNFDSTYQPNLE-----------
------NTAEHETWIKF--LNSNN----------------P--FDT--------------
-----KSTEEEYIEYFQACLKGAPQLDEL----ANKTCMSVNSILLKVLESLINK-----
----------------------------------------VKTTK-------GPIS----
------------------------------ARLTSMGNKLTSII-KNGNMFFVLSS---K
-----------MDVEVNVI--SDFKTIY--------QTID---PQKLHLTSKLTSIVKRS
VSTCTI--NSKALLYPNDGAHFTCPIDTKDI-------------------KGAGENVSLA
QLVISAGGMKIS--------ISMLKAFFTTYGGDLA------------------------
--------------------------------------------K--RENEEDSLYVVVI
NSFITKFRV--------------A-RT--NLIKI----KRKCVILSFMVYDD-KFLVINT
KGRVLM-KYSLH----------------------YNFFVT----PYEYTHF----WPDA-
-----------------------FDGYPDHLKYNPCSQYF----NAYMDLAQPAKRNVTN
LNIKGRCNVIN-------NLINLTTFIHAIGASNSAIVHRILP-----------------
--------T--------------DEIVKTKFTNSGT------KFLKFP-INLKNPHLRYL
KFGVGD---------ASKHPPMNDNLKKLY----EIYKPIDDKTEQ--------------
-----------------------------------TGVTWNQLI-PAADKIFERIF----
-----------K-QLDRWYTPPGIITIYPSGYGTKTF------KSNLYQS-ILEMLYEQQ
NSSTNVEDTNETTESEKQIMI---KSHYPSFLVGTEHIL-------------KEYQQIIK
FDCD-ATHAPHMFIYVAFGDFKGGTNEDGIVIDKKLCENGPKKLVTQTLN-VRFSEHVKV
LKKD----------------------------------K-----VEVNSTIYTPIN----
KKLSNVIFYGVLESGVKLSVIKS---KNIKIV-----------E-CHVGDTF-RYL----
------------IVSE-ALSNYDMVIESIFY----KETQTVNIH--FRYFVPLGIGTKIS
NLHGQKGIISKVAD-LSNIVAYQ---------RDGTVIHPQLLFSVTSVVGRTISSQIMS
MYTQEGIGFTTNFE-----------VVAPQGINVHHIEA----------SCKSKK-SKVK
NDLMTSENGFVANNLTFTAAMLNKQN---Y---NRSKHHPVHIVQQLLGIQGSSFNFLTF
KQNIVDIMDPEENNE-------DD------------------------------------
----------------------------------------D--EEDGEDEEDSKIT----
----T-------------MPSDYFNPTS-PVVSDNMK--RTFEDYLDDVPLSPEYSLKKR
KVDEV*------------------------------------------------------
------------------------------------------------------------
-----------------------------------
>GpSGHV
------------------------------------------------------------
------------------------------------------------------------
------------------------------------------------------------
------------MPYFTCITYKENIEC-KSTHVCNVFPVFIGSKLDEEIVKIYFKNQLGS
SKEE--------------------------------------------------------
---------------FDKCI----------------------------------------
----------NDLYGIVYNNSPQ-YFSNIFTNRKEFIHMIIDRNNENNKQ--QP------
------------TVTT--------------------------------------------
T--------------IASATVADTNRLCELYVYDVDDRGHRFNLNMDAT-T---------
------LIYRNNYGIEMN-VSSEKFNDFIKKS-KFHIS-KKHL--NFQLMGESFRRF---
-------------------LNLNIDIDSL----ANKNILSIINTLQRLLQYARRC-----
-------PEQCVQIMRYGSIEKFASMNINYQTTSSSSSSSSGAPS-------VPVNSSTS
TSQSQTTTN------------------------------------------NKRKLLK-D
EPKKKSI-SNNMALK-----------------KMSFSMKRLQPNQIGCMRHVWDKCIVRP
IPS-------NVSNIPIDTEFFICLAEK----------------SMRIDAPN--RWMTLM
PNVCISNHLLTQKYAA--DNLNSLLTKLLD------------------------------
-------------------------SNVII------------PAETI---VQPTDIMIAV
NGGLATTYI-------------LN-TKKFTSYDLFIICKQMQPFSEIYIN--NNICMINI
LDGIPFICIKSDQILK-------YISSSLSTYSQKYMFIS----PLELKMP----L----
F----------------------VKYLRPQLYNMLFGPNCPSTLQEYFPYITSSKLM-SI
VYLR---------NRFFLAESSLKYFDLTIENSCVYIDNVK-RH----------------
---NDNDN----------------------------------------------------
----------------------------DIL-DNEAFIK-------------LNT-----
-IFSSNPQITGDG------YILSDDI------------KVNTIII---------------
--------QRCRFEFDMLYGEDNI-------------------------TFFNKQNTS--
---LQLYD----------AYGQC--LRKYYHIMQIQRMSGTHK---RLKCKFYPQVKLYM
TETQTT-NGYIYNLYKYYDERHFLNSID--------------------------------
------------------------------------------------------------
------------------------------------------------------------
-------QLDISVTA----TTVLNRRRI-------KKVYLTVLT--KLHQPNCFDGLKVS
EQCGQKGLVIQQNTDNFKQIHNL-------------PKKPDICASIFSGVGRVPLIMFKN
MSSNQNK---------G--VDQKKILNAHYPFAI-----------LKNISSNMCSYGRMR
VDLGLCKI-MAVNNCNKTLYQLQQDTY-SKEERGSFLPTKNLNALGVLGLIKSNVIFFDE
FNNVCNLMKKTFIPKNSIMNK*--------------------------------------
------------------------------------------------------------
------------------------------------------------------------
------------------------------------------------------------
------------------------------------------------------------
-----------------------------------
>MdSGHV
------------------------------------------------------------
--------------------------------MNKITRTDYL------------------
LNKLCRPQDGDDNLVASFMPCERAAIRRK-YTTLYAYN------------------YTEC
PHRILETCKLQRIPYFTCIEYRANVEC-VERHVCDIFPVHIGLRLDRQIYAFLYGDDE-L
NSPA--------------------------------------------------------
---------------VQRTM----------------------------------------
----------YDLYGTIFVVSPQ-YFSNIFTNRKEIIHSSR-------------------
------------------------------------------------------------
----------------------DSDKLYNIYMYDVHDRGHRIWMTADANKT---------
------CIFRNSNGQEHVIEASQSFRDFIDGI-EYEVDIQRHM--NFERMFEAFARY---
-------------------QPIN-DIDDL----SNKNILCCVNLLQRGLKYAQRN-----
-------PLEVAKIFRFGSLDKFASRNITYHQHDNNSGGAIGVAA-------KNKNNILA
TDTADLPLP------------------------------------------PSAKRNK-T
EAGGSSGGGGIGDYT-----------------NLAQNYKTLSPTNLIHSIESYDRHIKRP
VPK-------NVHTIPTGTEFFICLADT----------------QLNVNSPH--KWLRLL
PNVILTNHLNISLCPGGVTSLNHLLDILVK------------------------------
-------------------------NRLIQ------------CTDTDA-DNLSSLRLLLV
NGGLPTRYV-------------IA-P-DIDNVDFFFVCKTLCPLVECILA--DTYIVLSL
SYGVPMRPVSMYIVREFWSETSRFRPADIGNDEASVIYLS----PLDMKNA---------
F----------------------LQPLRQYLYGNLLGGGCPENMRKYFKYSIPAKVH-SV
YTFN---------NRFVSNAAAVPYYDLTSENSFVYLNSVY-RC----------------
---EEDGT----------------------------------------------------
--------------------------RTELLDRDQSTLS-------------LKT-----
-IYSSDPHLTCDG------YILSDRI------------KMDTLLK---------------
--------QKCRFEFELHTKTDKL------------------MWCKDLPSFDNTTNGQ--
---IRVYD----------AYNNC--IKTYYQIFTLVRYSKLC-----LRYKLFNQAKISL
FCHPFA-DGWIYRLYKYYDEEAFIKPDA--------------------------------
------------------------------------------------------------
------------------------------------------------------------
-------SYEMSVVL----TTPVDRKLV-------KNVSIMICT--SCRQPEQYSGQKLY
EICGQKGLCVRQSTQRFQDYYRL-------------PQAPDLVVSLFSAIGRTPIMTLKT
MLENLTP------DE-Q--ALRERILCGDCEYVV-----------LKNISSLFCSYGNMR
VDISLVKI-FLANNLNQTIYLLQQDE----KNCGRVLPKSFCDSLGMYGLIKVNFIMCDE
FGKEYNVFVNTFKENRTVATRRAQ-------------------SINNK*-----------
------------------------------------------------------------
------------------------------------------------------------
------------------------------------------------------------
------------------------------------------------------------
-----------------------------------
>DFV
-----MCSLILLMTLFD-------LSISFGLLTFAIFPFFQMAATTT--T---A------
-----NNT--TN---VQDEEIKP--------KNERLDNYTTII----------FKNYYEQ
YNDLIE--YVETTMRICFTICSNSELYQEA---------------------INFSNVKFF
DHDFVTKCYFQRIAYFCCITYTD-----VGLHICNAFPIMLGSHLDLRLLHFAQKKP---
--------CCIGNGQSN-----IK-----WNNAKTK------KQRIDDAVD------DG-
----------GGGGDGKMCKCKMPPLNELAIAA---------DATANTA--DS-STTLYD
LFFNTHPDKYYNAFGYFLIGGRFCFLPYTLTNNRELLHVSSLKNVTNRNNLITK-NT--I
KFK-KY-TKNQEDNDD-------G-----DD---DAVDEEDDDDNKQNEAPPP-------
------PTQQPNPKTPNINRINSKEKCFTRYTYDLSGNGHLFKYEICANKELK-------
------FTHRNDKGIDY--INQRG--RH----GITTNILNKHLKWSIRDVKNTFPDL---
-------------------LKSIRNIDDM----SNKLILPPSLLLLRYIVKLKNN-----
--------SSMINVIYNGLWNKLISVTS------ENIPVRQFNKF-------RNLQ----
------------------------------SNNK-----T-----------EAVIFQK--
------------------NKRDASKRVTISTNEVSNIYRKPLSNQIGQ--KELFSVVIRI
NSKKNS----NANIIPERYIGFLCILEK----------------GTNIDSFN--KQYSLL
NDIIIPMESVFQA---KKYNLNNVLNRCVA------------------------------
-------------------------DGYF-------------KKQKVQ-KNNDTEYNIFV
NGGLRTKYV----------------ANIENFIHFFFYVKNLNPYIEVVCI--NKIIILNN
ILGLVFKRITLS--------------------NGTVIHLS----PYELDKY---------
-----------------------FAHFIP--YITVYGPQCNELHLKHLQYSRINKLMYGI
NYMK---------NRLQ-SVK---------------------------------------
------------------------------------------------------------
------------------------------------------------------------
------------------------------------------------------------
------------------------------------------------------------
------------------------------------------------------------
------------------------------------------------------------
------------------------------------------------------------
------------------------------------------------------------
------------------------------------------------------------
------------------------------------------------------------
------------------------------------------------------------
------------------------------------------------------------
------------------------------------------------------------
------------------------------------------------------------
------------------------------------------------------------
------------------------------------------------------------
------------------------------------------------------------
-----------------------------------
>ToNV
------------------------------------------------------------
------------------------------------------MF---------QKFIINL
YNKLIT--N------YCVLNCKCYQPYD--------------------------------
--SFIDYVFIQKNSYLCCVIKN---NE--VLHKV--FPIMLGSFIDLLIRKQYDLTPN--
------------------------------------------------------------
-----------------DCD----------------------------------------
--------ITYKQFGSIIIDGEFKIIPNFITNNVNNLSVYRVKQKD---QFVLWNLT---
--SSYN---TNLMS-TSITECGKL-------------------M----------------
----------------YNNPKKT-------KTLKKK---IQ---ITTMP-----------
------ADCTDDDSINY--INSIN--PF---------------EYN--------------
-----A-TVDEYFSLFEEINDLYFGIDEL----ANKLLITSPYILYKVLLI---------
------------------------------------------------------------
----------------------------------SNGNRLENIV-KNGNMFFVLSKHVQD
DAN-------IKNFDMSIQ--KDYANIY--------MRID---GHKIDKICDFLTITKRS
VTRQTR--NSEALKYPKDAYGFICPLTSKEI-------------------KDAGISINIS
QYVIASISINL----------DDIYQYLKTHYNELH------------------------
--------------------------------------------LSDVLDDAKTKYKLTV
NGFITKYYA--------------T-FDFDFFLSL----KRKFNFIYFVKYKT--FLNICV
NNGAFL-KYSNT----------------------YQIFIN----PCELQYF----ANGCQ
QYN--INDPVIITNNNNYENNIFFRDYNIYHNLGDFTQYL----PDTFIHTQPSKNTVTI
NNIKGSCNNII-------NNNEARIFLSTIGYN-TGIVHKYKNITNDYQTEDEHYHHI--
-------DG-----------------EYVK----------RHLILDFKIEPLDSKIIKYP
DFAVISKDNIISEKIK-----NYFENNEYY----KQFTLQKKINIEQKNNFRFDSKLNET
NPFIDDLFQN-----------IHKDVVHTHINI---------------------------
-------------NNDLQLFEEY--------------------------------IDNFS
NYTITAIDENNTAIKRRRKIDKYRIFKLDEIY--LKNYYN---------LLLET------
LNESKNTHNYQIQLYTAFGDLEGCTVEDGFIIDSTLVNHGPKKLLSTTLT-IKLSDQFNL
-----------------------------------EYTHKN--TLTSTNCRYEPID----
LYYNGLIIFGVFISDKSINLSLN---KRVKIL-----------Q-STIGNHY-YYF----
------------ISYK-TYFHMDDTLKIEFFFF--LNKSIIGLH--FHRFIDMNVGWKLC
NMYGQKGVVAAVRD-LSQFAGYT---------KDGRLVKPQLLMSKQSVIGRVASGQVID
MLSNKDIAYTEDGG-----------VISPLGYTVHYIEP----------TSKYKF-SQIR
NDAMTNQNGFDSNNMTSSSLLLLQ-----Q---FNELKIPLKFVINLYKLNGININF*--
------------------------------------------------------------
------------------------------------------------------------
------------------------------------------------------------
------------------------------------------------------------
------------------------------------------------------------
-----------------------------------
>PcFV
-----------------------------------------MASS---------------
----------S-----------------SHQQEATSQQQQTQH----------FQLLIDE
YNLMID--NYSRKYRAKFFICEKSILSTCQI-------------------EHLQHELNFF
NHQYFTRCYYHNLNYCACVSFHNETGN-EILHECNIFPIVLGTNLDLRLLHSMNNHHHQ-
QPQHL-------------------------------------------------------
---------------SELCDCRQENFIQKK----------------PTI--DL-TKNLFI
NQNYYDYEFYSNVFGYVIVGGKLSIIPYLITNNRELFHCISDKTVLDRSKIKKKKQSNLK
VFKFFN-TRRRNNLSSSPSSSV-A-----AA---TGIDNQNTDLTDVELLNPKLTTTSTT
N---TTDGCGGN-IIKDCFYFSKNKKSIYKYLYTDDSRGILLKFFGN-----N-------
------LLFRDFFGKNF--LNTFP--IHHLNNFDTMFNYNRHINWNVGSFKNAQHLI---
-------------------QKHILPIDNL----SNKLILSPAILLNRLFFLITRK-----
-------PILAHQIVYLGTWSKLLSFTA------QSIYINTNFDKQS-----NYYM----
--------------------------------------------SKNGHNRPIIDY----
---------------------HGKNITLSNDVNTSNLYRNVNSSQIGR--RECFNQVLRP
SPH-----NISTNIIPEKYNGFLCLLER----------------GINIDSFN--KHYTLI
NDVIIPTFALQQQ--RNHLLLCECLDELLN------------------------------
-------------------------IGYIMRIPS--------LQSNDD-NNNNSQIPILI
NGGLPTKYI-------------KN--PNVTSSCFFLRVKEMNPYIEVIFYDDEKYILLNH
FMGVPFKSRCEQ--------------------NNQYFSLS----PHELLES---------
S----------------------LSKSFK--IDTFFGNENIQALSQNIQNYKINKLLFGV
NYMK---------NKIE-QIHFAPYSIFTRENTMFFNQPPPSPP----------------
---QSS------------------------------------------------------
Q-----------------------------QQQQQQSLQ-------------LKT-----
-CFVAEPFCTQDG------FILNSQQ----------------------------------
--ITVLF--IRRYTLDLIFTP---------------------NMKIHLNNNIPQGNFN--
---KT---------------------MNSFYIGEIQTFNNNLDLYCGDSLKVLKNPKITI
QTMQLGNNCYSHQLYIDFNDKCLVEGDNFFATIQAYLFVSNN------MKK---------
------------------------------------------------------------
------------------------------------------------------------
-NI--TNTFAMGGGGGGGGGGNIGLMSA-------KSVVKLSIEVIFQHVNHKYDGLKLC
NYSCQKGIANVDLS-IDKYYPTLKNT------------RVETLASVFSILGRSPIMQINE
MLQNKNL------------PQPRDPLVGETSMEI-----------LKNVSCDHKNLASLR
FDNLTINV-VQVNDCFRATYTELQKAIHDENEKKNFLPKLHREKTQLFLTTGKNIEFTSL
NDAKKYNLLTL-------------------------------------------------
------------------------------------------------------------
------------------------------------------------------------
------------------------------------------------------------
------------------------------------------------------------
-----------------------------------
>Cotesia_vestalis_LbFV
------------------------------------------------------------
---------------------------------IKENKMDDNH----------FYNLMFT
QNNIDE--MVLNELKWKISICENNPISLKRYDLT--------------------KTRLLY
NNPYLTVCTMYNVMYLGCITKP------NNVHICAVYLIAIGSNLDLKLKHQALNIHQIE
DKDNLNNLCACTVNSNE-----YR-----MEP--TF------FQEIANFKD------DA-
----------EKEDHIQECYAERLKNNHI--LY------------KSEN--DN-DNMDKT
KFDCYQEKFYNQLYGYYKLRHCTAHIPYILMNNRENIHKIKNKSVNKFQSSFGS------
-FKMRS-TKSIEQNRI--------------------------------------------
-------KIQKN--KKNGVIKRNNQILLTKYFYNNKLRGNVFKFFNDAAGNET-------
------FIHRNHLGVDF--LNSVD--NLLNTYGVHNINIKHLDVYNVTLIKKLFKDI---
-------------------SPHLRHIDTL----SNKVIMSPGLLMEKLIRMIDAGD----
-------IKRAVKIIYSGNWFDLCSSTS------NFVTSSQSYRKQTV-EQPSLLR----
---------------------------------------VVDNFSQNGK--NN----S--
---------------------KNNLTENINMDYVSNVYKKTVSFS-----RDRFLQVSRA
SSS-----SVLNQIIPSKANGFLCPIDR----------------GTNIDSFN--KQYVML
SNVHIYTQYDLLK--RKMLNLNEIFEKLLS------------------------------
-------------------------NNII-------------IKSNNQ-NLTSSSYRLAV
NGGIPTKYT-------------IFFTDSFTFSTFFLLIKQLNQFIEIIQY--PKWILLNN
INGIPFKKCMIY--------------------NKLVIYFS----PYELENY---------
-----------------------FSNFSS--FYNLFCPLCPDIVINNLDYLKLCKILHSL
NYLK---------KAII-DVKVAPLSIFTESNCNWYQYLKKQTN----------------
---NKND-----------------------------------------------------
S-----------------------------NLLCKNAIT-------------LKT-----
-IIMTEPLCTQDG------YLMNSKC---------------------------------L
DNQLFFF--IRKYSISIVYDN---------------------SFKIFMNHD--CLNFN--
-------------------VTPCSNNGYFIFICEIQNKYK--------ELTILKNPKISV
STYCMGNDNYSHYLYIHMFRSTAEINNHNVYCSS---Y----------------------
------------------------------------------------------------
-------------------I----------------------------------------
----------------------HNNILM-------PKQSILEINVFCQFHQSHYDGKKIT
DFYGSKGLINEYLN-FDEKYDHLKSKMNISPSQP---FDVDLVVSPSSILSRLPIPQISS
ILKQSKN------RQ-D--EFESKIVYGNMNFNI-----------LKNASFEHINTSLMR
FDNNTSNM-LNINKCPVTTYELLQQSHTSDCDKYKIMPQNNLNILDVLLVLRKNITFNIP
ENNNCS-LKLL-------------------------------------------------
------------------------------------------------------------
------------------------------------------------------------
------------------------------------------------------------
------------------------------------------------------------
-----------------------------------
>PoFV
------------------------------------------------------------
--------------------------------------MAIDM----------FKLLIQS
YNNLVS--SKEKT--KLLHICENNPINSPSYILN--------------------DNVSFY
KHSLLTLCKIKNAAYDACSTNLH-----TGVHVCAVFPVLLGSDLDLRLLHFHEKQS---
--------CCVNINASS-----AP-----AAATTTT-------TNVTASVN------NTN
DSTTLPASIFNNNLQWQFCKCRRTNIDLPSKRQQQQQQQDEDSSSASSS--SS-SPSLDI
LNDHKDEKNLNYTFGYFVRGGHFYTIPMLLTNNRHVVHVNMFQNFLTKRNFKKKINV--T
SFKSKI-KKTQTTGFT-------F-----LD---TLLVSND--E----------------
--------CFQNFSLQQRKKYILHSDCKVVYVYTEKDGSHAFVYNQKL---NL-------
------LIHRNAKGINF--FNEIH--NSLLNIEYVNTLHKSFINWNIDLMKIIFT-L---
-------------------QTNVRPIDSM----TNKLIYTPIMLLDKLLSLIDSN-----
-------CAAAVQIVQSGSWLKLLSLTA------TFSNCSKSGKNFMN-NKVNLYQNAIV
QSSQLSKIPTITAAAAEAPTTTIKANKMNGSNIRKK-QKLNNNFNVNSNNNNNSNNNN-N
NNDSDSTTMTLIDVCDITTKKRKMTKKKISLGNASNVNKYPNAHHLGN--RTIHHQVSRA
TSGNSNASTASNSVMLTDCEGFLCLFDC----------------GTSLDSFN--KHYSLI
SDVAVNYTIEK-------NILTKIIQDCVNTFT---------------------------
-------------------------ENFIQ-IS--------TSNRNLH-SLQQNEYLICI
NNCIPVDYI-------------FAEQCNVNFFSLFFFIKTKFSFIEICKT--INLISLNL
IAGVPFKPIVMDYVEFC-EN--AIIPK---SMLGQIVYLS----AYELKSY---------
-----------------------IARIANSAFYSYFGSQCESRLLPHIPYGKILKMLYGT
YYKK---------NKLT-SMEKMHLFPFSIDNTAIYFLENIFEQ----------------
---QQQEY----NNVTTTTTNNNNGSSVVS------------------------------
N-----------------------------DCENENYVK-------------IDT-----
-LFAVEPYATGDG------YVGDPLH---------------------------------F
KNFKNVH--VRRYSLNAIYNY---------------------QKDKFITSAASCKKFH--
---QH----------------QKIMDKEYIFVGEYQTNLP--------KINVIKNHKIQI
FTVNYGNENYSHYLYILLDQSTFLHSNEKYLSKIISIYQSPEQIYYGNMNQ---QHHHNC
YNRR-------------RGHRNQHCR----QRRRNRRHQ-E-------QEKNTEKDEKKK
DQYNETILIKNYNTNFNNYIDHNNNNKNKYNN-----------NNDNNNDDFNAIADDAD
ADVDDDDDYDDD-DGDDNNDGYNDDDGS-------RNSWTLNIEFILYFVCANYDGLKLS
NADAQKGLLNASITGITEKYPSK----------------PKLLIHASTLHSRDPFIQINE
IATSSEAAIIAE---------KKEYLSGNCYYSI-----------LSNSSANHKNVGLMR
IDNLTQNN-FIVNSTPITLYSLLQDAR-ENDEKFKILPKEIFSTLQTLLLTMKTIEFRGN
ECNVNL-YKEK-------------------------------------------------
------------------------------------------------------------
------------------------------------------------------------
------------------------------------------------------------
------------------------------------------------------------
-----------------------------------
>EfFV
-----------------------------------------MKRSAGGKSGVVTDKAEKT
KKRRLLKHATSSVTAADAANYHNDAN-----LLSECTRLSDSFYNILDARDNPCVRTIKD
YNTLVS--HASKKLNIKFSICKNNLLLVNDIKFF-----------------STEQVHALY
NNLFLSLSHYKSMSYNCCVDYED-----INMHACNAFPVLACSDLDFQFIHAQRSLAGHF
ERDHDTTATD-NDNDNDDKSLRDR-----QRPYKLF------GL----LFT------EDL
TCPFYADKVGKNNGIFERCDCTNFLPEIEKHI-----STEYDNLTPPLQRRTD-IINTFF
TERLRTFKNYYRCAGYFVVRGVFAWLPYLMTNNRQLWHVGSNNTINKRSKTTMKKKLNIN
SVKT--------------------------------------------------------
-------------NCKKKNITQYVDKCLLRYIYDANNNGHLLKINILSNGRAQ-------
------FIYRDSSGGES--TSVKA--PP-----PLSMIHDKHLLWSKYSLLETSNFI---
-------------------SSTVRPIDDF----SNKVALSMPILLMRYLLMCKKD-----
--------PKNIEIAYNGIWSKVISLTG------DRVATIKKNKNSL-------RS----
------------------------------MNMS-----------------K--------
------------TVINVKNQKDKVTKLQIKSDDASNLYRFVSCLHMGR--PEYFQLMIRV
NSNKNI----NFHEVPQNYIGFVCPMEK----------------GTSIESFN--HIYYLL
EDTIVPNDCHYSE--H--GDINTLLNILLRLGVLYQQQQQQQQPAAAAA-----------
----------ATAGQWQYGRF---------------------------------------
------------------------------------------------------------
------------------------------------------------------------
------------------------------------------------------------
------------------------------------------------------------
------------------------------------------------------------
------------------------------------------------------------
------------------------------------------------------------
------------------------------------------------------------
------------------------------------------------------------
------------------------------------------------------------
------------------------------------------------------------
------------------------------------------------------------
------------------------------------------------------------
------------------------------------------------------------
------------------------------------------------------------
------------------------------------------------------------
------------------------------------------------------------
------------------------------------------------------------
------------------------------------------------------------
------------------------------------------------------------
------------------------------------------------------------
-----------------------------------
>CuniNPV
------------------------------------------------------------
--------------------------------MEEVPLYVRIM----------DHVLKVI
ESDPYR--TGG--L-QLRINCKREPPV---------------------------------
-EPNSILDLTNQGSLLACVYDRAFKRC--AIHEA--FPVVFGSQLYRRYFIDG--D----
------------------------------------------------------------
-------------------E----------------------------------------
--------VVQRYGSASYIKGGVKTYPMLALNNNQLAHTITVSD----MRMVVLYIY---
--TA--DEYDS--NPYS----IRI----TYNAQRDLFEVRDR------------------
------------------SAKDFLL--------PPKVEKDASLWEKVLD-----------
------LMKRPVRFMPL--SK-----YI---------------AGQ--------------
-----RIELLPE-KVRRLGVPQDWKIDDA----HNKCIYDPFHITLVGLQGQLA-LLERL
HEMFAKDPTITVELG-LEALGKPKPESS---------AQSSGQRK-------RNVG----
------------------------------IIFKNESKNNLARV-LSGKFLRNISSKM--
----------------KLK--CD----SDSQGGSKFIQTV---TEP----RSMEGRCHRP
ELKNV---SPQALCLTDSYIGFVDSVVQADM-------------------ERAGKNFNLT
TNVRPTFVDFWG--------LVRLLDSVIERELLYDRD----------------------
--------------------------------------------------DERGELYVYL
NTIPTHLRA--------------T-ET--KLIPLFEALKANRAQVELRFWPEQKVLQINH
CPGMLTKCMANTGD--------------------IE--YT----AMEIYSRYSLVNQLIE
NYGYDIEKPLDRMKR-----------GGAEDFMSVFTLRTLGPSIAEFLYIPASKSFVTM
SNRKNHVHVFR-------VGEYE----PSP----------P-------------------
------------------------------------------------------------
-TSSIP------------------------------------------------------
------------------------------------------------------------
------------------------------------------------------------
-------DRYAV-----------------------------------------------V
VWGDSYLNEESFALWTIVGDFHNGTTEDPFIPSVD----LPFQYLGELSYNLRFVTT--E
KSGF--------------------------------RVNMSLGSSTPNGAGWYAANFGY-
----IIVPRKVI---------RD--GAEYPNDVHVLSKKRLMVVRTESADDI-ILRISAW
NTLDSEPDWGNFWYSHN-GED-----------HS-TKSHTLDMR--FNVKYTNIEGLKIC
SIHGQKGVLAKPMD-FSEFR--S---------PCG--VVPQIAMSPLAYLKRQTTFNQCP
Q-----VSTIVRG-------IEYTIVKVPYSLFMHSTSYIRRDYDERVLYGQERA-EGAR
TDMYTISNVFHANSIPLSMQAQRHANS-SA---QR-PMYNYEKFHSLVSTLGVCVERKGR
PKRKANTTATSSHPR--------------KF-----------------------------
-------------------KQ*--------------------------------------
------------------------------------------------------------
------------------------------------------------------------
------------------------------------------------------------
-----------------------------------
>Platygaster_orseoliae
------------------------------------------------------------
------------------------------------------------------------
------------------------------------------------------------
------------------------------------------------------------
------------------------------------------------------------
------------------------------------------------------------
------------------------------------------------------------
------------------------------------------------------------
------------------------------------------------------------
------------------------------------------------------------
------------------------------------------------------------
------------------------------------------------------------
------------------------------------------------------------
------------------------------------------------------------
------------------------------------------------------------
------------------------------------------------------------
------------------------------------------------------------
------------------------------------------------------------
------------------------------------------------------------
------------------------------------------------------------
------------------------------------------------------------
------------------------------------------------------------
------------------------------------------------------------
------------------------------------------------------------
------------------------------------------------------------
------------------------------------------------------------
------------------------------------------------------------
------------------------------------------------------------
------------------------------------------------------------
------------------------------------------------------------
------------------------------------------------------------
--------------E-N--SLSKNRLYGTTSFRI-----------LRNVASEHRNVNLMK
CDYLTLNT-LHLNGALCTTHNLLQNTR-NDKDKYKFLPEGNRKILLNYCMTHKNIECSFY
GEKKNL-L----------------------------------------------------
------------------------------------------------------------
------------------------------------------------------------
------------------------------------------------------------
------------------------------------------------------------
-----------------------------------
>AmFV
--------------------------------------MFVRSRSVS------------T
QEPRVLS----------------------AQDFVRFTQVDMPM----------LRDSLRR
WDMLYE--HYD------AEICDRRRQAFRV---VYGYD--------------------LD
TRASIDLC--LADRYTACVNFSAPDG--VTRHVCDFLPIVIGSRLDRRIRARYWRECES-
-----------PRGAGAKSDLRKQGLIVQNKNLYHFTVTMATNPKVAHIYRKSNKLHKVD
SRVYYYDKNFRGNM---FCFKQS-ILLIPCASC---LDVERRKSGACDGRMRCILVEEFQ
LRNCF-KQDYLLLRRFCLSDSHVAIVPILLKFVQQHEKQQHGETTSKSSLMREPRKD-GK
EGKSGN-GKSCKGGTGSSSTCNNR-----EDDKDNSKDHKDNKEKKVGEDGQEEKENS--
D---MTEKT--------------GDTVNKRSSIDRDSNGGFVGSAGTPTNAIIDADITTN
TVTDNTTTNTTDAGKSTKATTDVQ--PA-------NLEQMLHLLSDCATMFAQLSYVSKS
NESSFHNDLRAFVSKLSPGSTIVPHIDRIHVRATNDLEFSNL-----LFCDCDHG-----
----------SIRRSFEESFVHRASGAPRGAAVGDGSSVQNKTENYPENNREKPVKSATV
TGQSCRSTKRLIDSLS-EP--GVVGSSVSGVGVATGITKM-----------PS--NKR-R
STGSDGGGASPVSITQPTQPI--QPTLPIFSSSPSAASEPP-SSQ-----SPLLPVSSSV
SSS--------LPSPPVSSLPFASSSPTSSSSPTSSSSPTSSSSPTSSSSPTSSSPLSSR
PPVMLTLV-------DNVHEFRKISASCFGTMSSGLNS-GSNGPSSSDASSRDTSSRDAS
SRDAASRDASSRNTSSSVGQNDQSDASDIGPSSSSGSSIKSNCPTADGSVDQDDSSGVNI
AGGVSGSSGSSGSSGATCDDDGVQRYCD-QLFVLYIYMRQIVERNEDIDQ----------
----LCNKCVF---------------------DGPYLYNKLLHQMHEYISF----RIEVS
N----------------------LNSLAVDTLVSRYRQLAHTANLYMLISSKTNIRVELS
NDMKRSLKLSIKREKMQ-QSEY--------------ILANTSRP----------------
---IELMNGGANGTIATNVLHNLSKPVAVS------------------------------
DTAEPT---------------AFADDSEAYEVNEKCDFI-------------IRS-----
-RFKSKNLCTEMSADQKRVYVASCNP---------GDVVVRQLIAYNSQNLFQNISAAHF
TDLEFVHESVKRPSVANQHNS---------------------IKCSLMPRGATR------
-------------------------FLSYYNMGSLSSAGR--------TLNICSRNTVTF
F----------------LDYEGVV------SVFQTWLFEA---------------YHRIC
RRLF-------------GGPPRRCCF----SHDVDDC-----------------------
PRCTRLLL----------------------------------------------------
----------------------VNEVGF-------QLVRLCVCAFVLLHVCAF-VRLFFC
T----FGFCAFVLLAFVRLCDCAFVLLVFVRLCCWFLALVRLCVGAFMRLCRRVCVFVRW
YA--------------------------DKHDAC-----------NSPVCCE*-------
------------------------------------------------------------
------------------------------------------------------------
------------------------------------------------------------
------------------------------------------------------------
------------------------------------------------------------
------------------------------------------------------------
-----------------------------------
