# Supplementary material for: Endoparasitoid lifestyle promotes endogenization and domestication of dsDNA viruses
Source: eLife. 2023 Jun 6;12:e85993. doi: 10.7554/eLife.85993 (PMC10259472; doi:10.7554/eLife.85993)
Supplement: Figure 5—source data 1. [file elife-85993-fig5-data1.zip › Figure 1ΓÇôsource data 1/Cluster221.aa.aln]

>Leptopilina_clavipes
---------------QEHETSFKFPLNLDEYFDAIDKFAVKDTKNATLLPFKIIKKNFNI
SWNRENVLQDLAFLKIIDQHVSH---SKLQCSKCNVENLKKLK------------YYLNL
YAQ--SGENSSN--T-RPSV---------IFRS--------VHDI---------TTDVIN
YSFQIKFITSTEINYYLLDCDLVMGQN----------KSSVEFN-IECPILLLNFKRFLT
DSHSLIRNH-GYLHFE----SSCCGKPILMRLALERKFTVR--------KIGQDK--CFL
HVEWERQHN----EENYC-----------R---NDSRLN-CLGIL-ADAIAASPILSHIY
--KFSCHFQRQYNISQCPDTLSLLENVNLKRRYNEFCSVLKATNEGKGDRFPKKFFYCAR
KLDGMRHLMLFTHAAWYILNRNF---------------------------IAIHGQHSLR
LKFNYICHVEFINNE----ACYYIIDVLQLIQ-----LDCKLTHQHISILAAVQFINNLA
RCHG-------KTTLAHSICGHYTLSCNEF-KFLD--TKTSEHLRQVNHTNIIKACRLLF
TSTSESTSRNTDGYILIA---------------DMQILKIKYFTTIDLRISLRNWLKKII
KKNRPQL--------------------------------------------------PLS
LIQDIAQYMRYNRPLKYS---IKEAEDYF---NLYIPYVGSLLEYYNNKTQTYGKFSSTF
PRFKIDLAT-LNFHSLWFCNY---------SGAKTNMAYNFQVLEFIFN---YCNSSLRF
NTIRDKPNCNTLLYISNIL---------
>Leptopilina_heterotoma
-----ISHNKMSVMQHECETSFKFPLNLNEYFDALDKG-LNDTTSERLLPFKVIKKNFNI
SWNYEISLQEFAFLKIIDQHAN----SKSKCYKCNDKSLTKLR------------YYLNL
YTQ--SSENSNN--G-KPTV---------IFRS--------VHDV---------TSDLNH
YSFQVKFITKTEVNYFLLDRDLVIGQT----------KTAVEFN-IECPILLLQFKSFLS
DSDSVIRNY-GYLHFK----SSCCGKPILMRLALERKFIVR--------KIGQDK--CFL
HVEWEKQRN----EDTNC-----------K---KDFKFN-CFVIL-ADAITASPMLSHIF
--KSLYHFQRQYNITQCPDTLSLLENVNLKRRYNELCSILETTNEVKNDRYPHKFFYCAR
KLDGTRHLLLLTHAAWYILNRDF---------------------------IAIHGSHFLR
LKFNYICHVEFINSE----SCYYIIDVLQLIQLDRNRLDCKLTHQHISILAAVQFINNLA
KYHG-------KKILAHSFCGNYTLSYNEF-KLID--MKTSEYLRQINHTNIIKACRLLF
TSTCESMTHHTDGYILIA---------------DMQILKIKFFTTIDLRISLKNWLKKIV
KKNRSQL--------------------------------------------------PLS
LLQDIAQYIRHNRPLKYS---LKEA-DYF---NAYIPYVGALLEYYNTETKTYEKFSSSF
PNIKIDLST-LHFRSLWFRSY---------SGTKSNTAYNFQVLEFQFH---CYNSSLRF
STIRDKPNCNTFLYISNIF---------
>Leptopilina_boulardi
---------------QERETSFKFPLNLDEYFIALNKFCLKS---TTMLPFKIIKKNFNI
SWNHENSLQKFVFLKIIDDHLGN---SKLKCSKCNVMNLKKLK------------YYLNL
YSQ--CTDNSSS--T-KPTV---------TFRS--------VHDV---------TNDLNN
YSLQVKFIMNTEIKYFSLDYDLVIGQN----------KSAVEFY-IDCPYLLLEFKSFLT
NSDSLIRNH-GYLHFE----SSCCGKPILMRLAIERKFTVQ--------KIGQDK--CSL
HIEWEQQQN----GEIHC-----------R---NDSRLD-CINIL-ADAIAVSPILSHFL
--KFTCHFQRQYNIAQCSDILVLLHSINLKRRYNEFCSELKAIDDGINDNYPRKFFYCAR
KLDGTRHLLLLTHATWYILNRNF---------------------------IVIHGKHQLC
LKFNYICHVEFIHHQ----ACYYIIDVMQLIQLDRNRLDCKLMHQHISILAAVQFINNLV
RRVG-------NTILAHSICGQYTLSCNEF-KLLD--IKTSENLRKLNHTDIIQACGRLF
TS--ESTSRHTDGYILIA---------------EKQILKIKYFTTIDLRILLKDWFKKII
KNNRAQL--------------------------------------------------PLT
LQQDILQYIRYNKPIKYN---MKDA-HYF---NLYIPYVGALLEYYNTKTKIYEKFSTSF
SSFKIDLTT-LNFRSLWFCNY---------NGAKTNMAYNFQILEFLFD---YCNSSIRF
NSIRDKANCNTLIYISNIISKK------
>Platygaster_orseoliae
------------------------------------------------------------
------------------------------------------------------------
------------------------------------------------------------
------------------------------------------------------------
--------------------------------------------------------SYRL
HIEIENCSPTLFETYM-----------TLP-----KVVNVYKNFIYFDKCCNYVDIGQIF
DNFYANKFTRRYKEMFCDLQDIY----TIGDVFKNVTKT--TTTTNIANIKETQNEYLAV
KLDGYRMLAILTPKYILLLQNETTDTDDCGDDDVNNNVDDDDDNDSNKINTHNQYLHNIQ
LNFYYICYVERITFSAINVIKFVLIDVLYKIELTNCQ---TLNWIPMSVLESK-------
-----------------TATKENVLLKNVFFSQMHES----A----------------VL
VSSLFTIQIPCDGLLVFR---------------NDEIIKIKCMHTLDFKFFTLDWLRLVE
YLVTTTTTT-TTTTM-------I----------------------------------NSN
DLSILSDIINGKILP--T---MNVIKK-Y---KHYYKIMECCLKYYNISTKTYEYLNQSN
--WNINENN-----IIWPIDVEKMYKNKNNNYDNLKLASNAITIEFKYD---ARLNILTF
HKYRNKQNSNNSEYISQIL---------
>PoFV
------------------------------------------------------------
------------------------------------------------------------
------------------------------------------------------------
------------------------------------------------------------
------------------------------------------------------------
------------------------------------------------------------
------------------------------------------------------------
------------------------------------------------------------
---------------------------MYKIELTNCQ---TLNWIPMSVLESIRFINQLP
LPDIINA--------KNAAIQENVLLKNVFFSQMHES---------------------VL
VSSLFNIQIPFDGFLVFR---------------NDEIIKLKCMHTLDFKFFTLDWLRLVE
YFVTTTTTTTTAAAT-------I----------------------------------NLN
DLSILSDIINGKILP--T---INVIKK-Y---KHYYKIMKCCLKYYNVSTKTYEYLNQSN
--WNINEDN-----IIWPIDVEKMYGNKNNNCDDLKLASNAITIEFKYD---ARLNILTF
HKYRNKQNSNNSEYISQILPIKK-----
>LbFV
MEIKNIFENNDNIYTSEYEISCKFPLLYEEFILLKKHFHIYSEKY--LLQ--KKKKNN--
---------------------DI---SLLNITKCNDNDDDDDDDDDDPNSTTNTTNTLND
KNINNDNDNNNDGGGDDDES---------LYKK--------KENQ---------LRIEN-
-IFSLINESQQKIIYKIIDCSIVFFGVFKNDLYNIIYKKSREYE-IK-------------
DSDIFIHVLQKYEKYKLI--KRWSIYTNNIRISIEEQNELQ--------LGSKKN--FFL
HIEKEYINEIIKEEFLYP-----------T---LETCMN-KYNLL-LDVCKNFDYIFDDI
--ISITYFNRNYTHIQIPFILNKIKEINTRRNYLDITTSSRQPINV-INEIKKKYIYISK
KIDGIRYLALLTFDLCILIDCKS---------------------------TLQRIKHNFN
FNFNYLAYVEYEN------NMFYIIDILYLININPDETN----FSPISILNSVNYINFLY
VNNDYCNTITTTTTTTNTINNKNILKCNFF-LTIE--RSFDNTLN-----DYFQCYEEYF
K--NQNLNYSSDGYLIYN---------------EKKILKFKTITTIDLKVFFKDWLKDLL
KIKQCFC--------------------------------------------------IKN
NIQN---LIKGEITL-LK---KSPLNEIL---NYFLHEMLNNLLYYNTIKRKNILFKQSF
PDFKILLTEKCNIYNLWYLNE---------NNMISDIINQFIILEFNVD---MVKKTLIF
NKLRDKPNCNTFNYINNILITK*-----
>DFV
---MAFFSNAE--SIEENEQSYKFPLSAVDYANGKRFLE---QEYGIAASSSSSS--SST
AATAANVVKKI--QPLDEQHLLYMKRHIAECKECHHLLD-----------------YINQ
HLK------------IVLRI---------LYEN--------PVS----------ARKNNN
HSLCV--------QLKCSCESSKIFCVFNNDIIGGIKRKSFEID-VTCMHLQVYFLNSFS
P-VIVVERF-------------HVLTSENIRVAVEKQIQSIK-------HYNTEIVKYFL
HIEKEYANQEANDGNVFDLKQ------------VDSFAT-LFPRYVGNNCSSGIY-----
-------------------IMSALSDLSFTKKYIDLLPN-----NASAVMSNYNVVHVAQ
KINGIRYLMLLDMDSWIILNGPL---------------------------SNVGGKHDLK
LQFKYLCFVEYCDG------KFYIIDCLYQFLGDN--LDVKSNYKQMCNIMSVSFMMQIF
QSCHV--STQKYPIISTSSCGAHQLTVNEYRKLS-------SPFSHIN-------VRQLF
I----NNILPNDGFIFIT---------------PNCIYKYKDVVTVDLYISFRLWIKVVL
RKLKKYNV-------------------------------------------------SVR
LIKCIKMYLQSGTPFTFN---SEDCHLINQHHLEIVALTQNLLQLWDSQNCKFEYFHSKF
PQVSIDLTKH------WQSNESILEKIWSFGPNHHIIPKNFQVLEFNVT---FNPDKITF
NCCRMKSNCNTLQYIQNIFL--------
>PcFV
------------MTTAEYELSITIPINYSEYIKLWTMD---SD---IWLRHKMSR-----
-------------------------------------------------------FYYNN
YRK----------------------------------------TI---------IEDANA
FEFDIKLERKD-VHY-----KKSINLAFDYDLLEFCYTESTESP-ISTAAIDTSAA-AVA
TYNKFIQRYYMYIVDEESQSQSPSNDVKNIRYALDKE-------------IAKDENFFYV
SLEMEFNKKIITRNNLKKYAKILLQFLKTKNIHTFAYFN-CLNFNFLDLLKD--------
--LDIDKFSRNFSDIQMPA---------------------ASASNDV--SPPIGSKYFSY
KLDGKRCMALLQNNQCIILPYGQ---------------------------V---FEHNMP
LKFKYICFVECLDN-----DKFVIIDVLYRITIVFQKLQ----KKNISILDSIRMINNFQ
LQTIIP---------KLNLQPSNILFKNKFYPILSVGGGGSNHKIKLNHTL---------
-----LNSSYFDGILFFK---------------STEIIKCKATSTVDLIFDIYNYVKNNF
----PEV--------------------------------------------------FIN
NNFNALPVIRY-----------------K---SLELPSTD--RYIYLSNNKQFELFSNHF
PNWSVKLPPL---------DK---------CLINNRVLQNFVTLEFNVD---FKLKQLTF
KLVRDKPNCNSLKVIQKMLTI-------
>Cotesia_vestalis_LbFV
------------------------------------------------------------
------------------------------------------------------------
------------------DY---------VFRQ--------I------------VNDY--
---NCLYERKKNITTK----YESILLPCLNDIINLKITKSFEYP-VN--VIDDEFYIFLN
NPLVIVNRTFFFIK---------KSYDEIYRFALEHI------------IVQNKNIYYAL
TIECEKQQPIKFRDIEKT-----------T-----TFLN----AFFLK-----------Y
KVVDIFFFNKHMEYISFENLLSLSGNLKLKRSFNEVNSVSKI-------SKKYPIKYYSG
KLDGIRNIVLLTPTSVYIIDRSN--------------------------KIVRYYKNNIK
NSFYYVGFVETMNN------VDFLIDILYCINDAVYNKH----SHSVSIVTSIEYLQKMK
LMSF-------------------PLKINNYMPVHN-------------------NNVPLL
INMKNKIGYKTDGWLFYT---------------STCIYKLKEKSTIDCIITLNDWIGLIL
KSDKKMRK----------------------------------------------------
--KYFKPYLEQNIPFTSD---NFLI---L---KKYHYLFKDLLCLYDNVEKNYKPIKKRF
PNLIIEWNDFESQIIDFFIDK------------KTKLTYNYIIVECIYE---S--NRLII
LKTRNKNSPNTFTYFSGII---------
>EfFV
-------------MNVETEASFRIPLSEREFKLCLDAFYNNK-----LFEERPDIFNASL
ARQHRRVQREIKVIYQDKQQTSSNTKNTNNASSNNNASDTRS--GEKS-------VGSND
RTAAAAAARCG-DGGIVLTNLKRHYLEKMLYKDWSSSLLDKVRNVDEKKAVLRSLSECHG
KHLDMSGKASVLWQYKLILCEENVAFFYNNDLMSVKLKTSVEVDNVHCKIGGIYFYKNIE
PLCKVQRHFRIYR---------DVTNNMNYRLAFERVERTNNGAATALISFSRPPVQFFF
HAEVEHSQSLINAKTLKYNVT-NADLTTFAYDIWNSFESFCFHFTFRKI-------PELL
------ASIERYPLM-KEEVLQQIEKINMSRHFVEETVE-NINDPKYKFRKKYKILYSAP
KIDGKRYLAWLCNNDCYVLNFDPS-------------------------NVFYKIKTNLQ
LLYNYICFVEYVADS----GTFVLIDALCQLYYNKNN---KVEINEISILDAVLLIKGMA
LLVYITDDITTT-ATGGGGGGPNLLVKNAFVAHNNDRGGSMRHLI---------------
M--GDEGNRYYDGLLHFAYKQKSGENYLNARKTNEIIIKEKLHTSVDLSYDMYAILEAFN
EKIKSYKCTRKCTRSCKKKDATIIDNASNANGGDDDDNYDGGGGGGGGTVSNMTLAKKKK
LEKRINSYVKVERYLTLDDFKFCFLEEYNLFANTFINIFTRHLECYCQTTDTFKPVINIF
SDIFITIDDI---------------KNCLFQGGNSNIAKMNGVIEFRMCRVSKESLCLHY
LRYRDKPNCNTLRYIETLVNTEPFYNVN
