# Supplementary material for: Endoparasitoid lifestyle promotes endogenization and domestication of dsDNA viruses
Source: eLife. 2023 Jun 6;12:e85993. doi: 10.7554/eLife.85993 (PMC10259472; doi:10.7554/eLife.85993)
Supplement: Figure 5—source data 1. [file elife-85993-fig5-data1.zip › Figure 1ΓÇôsource data 1/Cluster321.aa.aln]

>DmNV_kal
MTSTTVNDTISSTMPNFGEHSHLDRHNFNTEVNKTSIVVSFHTYYSEKTPVYYELLPFVQ
MLKFVKDRDIINSIPRGWIKRCEDFHDEKLVKAQILPETLFGEFSAVHFIITSSDSKIRL
EFIEKLSELCFRKIDSTRMQRIHHKNRLLSEEVVLLRSRQEKHSSV--------------
----LDVIRETLKIISEHHIELEKVIKKIYDKI*--
>DmNV_mau
--------------MAENTHSHLDRHTFNMEINKNTVNVSFHTYYCETTAVYYELMPFVK
MLKFIKDKDIINSVPRGWIKRCEDFGDEKFSKAQILPETLFGDFNAVHFIISSSDSKLRV
EFIEKLTDLCFRKIENTRIQRLHHKHKMLYD-------AFERHASI--------------
----LDVIRDGLKIITEHHNTLEQILQKLYQKM*--
>DmNV_esp
-------MSTISIFENTTSHTHLDRHNFNTEVGKSKVMVSFLTYYSEESPVYYELMPFIQ
MLKFIKDRDILNSLPREWVKQCSDFKDPKFEQAQILPDTMFGEFSAVHLIITSSESKIRM
EFVEKLSNICFRRIEGNRTQRIHQKHKQLEDKIICLRDQHERHTSI--------------
----LDVIRDAIKVISEHHNSIEQLLHRLYEKI*--
>DmNV_tom
--------MSQKPSKDNSLDSVLEKHTINLD-DKQKTQVTFYSYYNATSAIHYELNAIIK
VFKFTNEAAKIAAIPQNWVKTVESFNDSKFGRK-CSPSALFAEASAIAFLIALCENRSLT
TTITNMYNICIRKTENDRVQRINAKLTDLQASINKMNLNHGA------------------
---KHSLIKDAIEVVADNHGIIQNVLQKLITNLEH*
>OrNV
------------MESPKTKHSILEKHEINLD-DKQKTYVTFYSYYSNATPIYYELDPIIK
IFKFTKEPEIIATIPKYWMKRVVDFNDTVFGSRYIQPSALFIEASGIAFLIAICENKSLA
TTVTNLYNMCIRKAENDRVKRINTKVVDLKSEIVLLKAQLDSTTSSFNDVKCAHESQIDV
LKYKQASIKEALDIIANSHSAIQATLKALSEKI*--
