# Supplementary material for: Endoparasitoid lifestyle promotes endogenization and domestication of dsDNA viruses
Source: eLife. 2023 Jun 6;12:e85993. doi: 10.7554/eLife.85993 (PMC10259472; doi:10.7554/eLife.85993)
Supplement: Figure 5—source data 1. [file elife-85993-fig5-data1.zip › Figure 1ΓÇôsource data 1/Cluster233.aa.aln]

>DmNV_mau
MSISINSYESVIKMACEYYDSDMPIYFCEGHYNIACDIV-ALLLQKQEFSMVRTNIKLLE
PIME----YGGVIYFSLPLIALLVNTLVELPKNSIEYNE--NFNIFDGLNMITEEKSSRN
SCFTKANSRPNNIAQVLN-------R--------------------N---------QSAQ
NYNKIASS--------VVGANVYNATIVDDHDMFQQFTPVETIRFTQVLRLVLMCAHFYQ
HYTEKTEY-TTHRGF-KKLEIAKQKSKK----NKRSI*--------
>DiNV
MSVSINSYESIIKLACEYYDADMPIYFCEGHYNITCDII-ALLLQKQEFSIVRTNIKLIE
PIME----DGGVIYLSLPLIALLVNTLVELPKNSIEYKE--DFNIFDGLNMITEEKSSRN
SCFTKANSRPNNISQVLS-------R--------------------T---------RAAD
NYNKIASS--------VIGENVYNSTIVDDSDTFQQFSPIETIRFTQVLRIVLMCAHFYQ
HYTEKIPY-TNHREF-KTLEIAKQKIKK----NKRKL*--------
>DmNV_kal
MSVSLDSYESVVKMTCEYYDSEMPLYFNEGHYNIACDII-ALLLQKQEFSIVRTNLKLLE
PIME----NGGVIYMSLPLIALLVNSLVDLPQNSVEFVN--NFNIFDGLNMITEDRSSQR
SCYAKANRRPSSMSSVIV-------R--------------------N---------QNVQ
NYNKIVSS--------AIGKNVYNIEPIDDSNNIQQFSPTETIRFTQTLRIVLMCAHFYQ
HYIGNIPY-NDHSTF-QALEIAHRPIMH----EK*-----------
>OrNV
MSISVQSYESIINLAAKFYDPNIALYFVNEHVDLTCDII-LLLLQRKTIKLVRTMTMLLE
PIVE----NSGMIFISIPLLAMLINEPVELPKNTVEFVD--DFDIFKGLKHGVENTEPKS
SS----------------------------------------------------------
----------------------LLSCMNNNNEELGEFTPEQRIRFMHVIRIVFMCSHFYQ
HYVGKTPY-TVHKKPLNHLERAVRIKS-DEVTATPSINYTLLSNM*
>DmNV_tom
MSISTQSYESIFKLAQAFYDPNMPLYFINEHIDMTCDVI-LLLLQCKTIKLVKTNMILQE
PIVE----NNNIVYISVPLVAQLVNDCVELPKNNVEFLKDEHFDIFKELNYGVKTDDSKN
QS----------------------------------------------------------
----------------------SNCSIF---AADEDFKPNERIRFIQTLRIILMCGHFYQ
HYNEKIPY-HVHNKSMNHLEHAVQKHCVADAVGEKKIDYSLVSNM*
>DmNV_esp
MSISIDSYESIVNLVCQYYDRNLPVYFTDAHYNITCDVI-ARLLQKPEFSIVRTRIKLYE
PIIE----NGGVIYISLPLLGMLVNLPVNLPTNNVQFVD--NFDIFHGLIPMDP-QQTRN
QCYRRAHRPSMSDDSTFS-------PSILLKPSSSSSSSSSAALHKTKKSKSIKFKRPKK
HFGEFDINYMPEQQYQLVMNARKNIERKNNNDIFGQMSGNEVIRFTQLLRIILACTHFYQ
HYSENIPY-NDHTNF-KQLEIADA*---------------------
>Fopius_arisanus
MSTSITSWKNVLELARRFYDKNLPLYYSISHLKIIRNAI-GYVMGVRSYNLVETTVPLLE
PIIS----HNNTVFISRPLVAHYINQPIYTPVTQVNFLS--NVNLLDELSVPIVQNEDL-
------------------------------------------------------------
----------------------NVLSSEYSNTYIKQFSREEGARFHQLLRAIILVVHWNQ
HRERNISF-TTHEDF-SDLEMTNTKDQEN-----------------
>Unknown_species
MSQDISTWESLIGIAERHYTPSLQAYFNNSYISLLLKFIHNYCLNDKPLHYVITSVSLCE
PLVYQK--TDNLLFISLPMLQMFIDTPFDLPEIKTQYVK--NFDIFNNYNQFFSQAARQR
------------------------------------------------------------
------------------------------------------------------------
----------------------------------------------
>GbNV
MSLSFKSYSNLIKFANKFYSDSLPNHYSEQHADILKILIVSLLGQETLISFV--PLYLDE
PIISILNGKDRIVLISVPLVALIINRQIENKNNTKAFQL------VKDVNISTLIENRLE
KCKKLDIKKRLNFQNKIKKLKNNMTSFASLSSSSSSSSSSSS---ENEEDECSKIS--QG
LFCHETLTYPTNQSF-------------KVKKEYKIMSITEKHTKIRLYRLFLIVSHWNT
HMTAKKPSFRKHNHF-SELLI*------------------------
