# Supplementary material for: Endoparasitoid lifestyle promotes endogenization and domestication of dsDNA viruses
Source: eLife. 2023 Jun 6;12:e85993. doi: 10.7554/eLife.85993 (PMC10259472; doi:10.7554/eLife.85993)
Supplement: Figure 5—source data 1. [file elife-85993-fig5-data1.zip › Figure 1ΓÇôsource data 1/Cluster1.aa.aln]

>Aphidius_colemani
--------------MGFIGS--IRKVIRTGNKDINKISSGLQDLARVSSPK---------
VDITQLFNAKNFSKSPNNVISFGQTTIKDFEKFSRIGDLTNSFGKSV--PSLITNKQVKS
TLVNFLDSA--------------NITSLRKK---------YNLTGKKINTLEE-VEAVLK
ANPKLSSLLETTAKKVNKTKVLKLTGVVIV-VGGIITSTSIIKKAIEIQKESTGCFAYIG
G-GNSIKKCKI----------------ETFCSQKS----LPKDFLLD-TYCSIN-GNSQL
PCVHC---NMDEEDENSINFVFHDKLPEDVVLVCEEPDLMDIIGDVINE-----------
------------------------------------------------------------
----------------------
>Eupelmus_kiefferi
--------------MGFIGS--IRKVIRTGNKDINKISSGLQDLARVSSPK---------
VDITQLFNAKNFSKSPNNVISFGQTTIKDFEKFSRIGDLTNSFGKSV--PSLITNKQVKS
TLVNFLDSAKRTLPDFKVNKKSTNITSLRKK---------YNLTGKKINTLEE-VEAVLK
ANPKLSSLLETTAKKINKTKVLKLTGVVIV-VGGIITSTSIIKKAIEIQKESTGCFAYIG
G-GNSIKKCKINNYSCSTHVENP--IDETFCSQNS----LPEDFLLD-TYCSIN-GNSQL
PCV---------------------------------------------------------
------------------------------------------------------------
----------------------
>GpSGHV
MYINKEIIKLTNKCYFFNIKMRMFKILENL-HVTKRLEVGRLNIENYSKSVVPAPLKV--
----------HHMNIVNNLVHINGKPIDKMITMMRKGHVKVPLENIYKVKDMPRVMELRS
-IE-----DVKNLSSYHVGKSE-LGGEQFKNISANKLEKETNKTLNSKNFKDELTEPMVE
KNPMLKNVVEYLKGKNMTS----LAGFA-L--KFGLTTAAVILVINQHRKNMSGCFAYYV
NEQKQYVGCRVVECSCINEATNCPTNSCNRCSENVM-NYLPESMKRS-DICRGFVG---V
GCNKCPADDYLNEDIEELDVI---SKRDEIFIRCQQPSLLDAINDIFGSASDALLDIASA
SKSALS----WLVRNLPKILGVVAAIIIGIIVIFISLKLFAVMKLNKKPLAPPGIETTEL
LPSTEE--------SLSEITI*
>MdSGHV
------------------MSLALHRIVSAI-RVEENVVAGVAKIEKYGLNATSSALAV--
----------REVVKLDGVMTMNGKATRYIGTQLAMG-FTSSLRDVYKLDNIPRSLELRT
-IE-----DVKLRPSYSVGEHIRFTENKFKPEISSKLDKEAKRVMSSTDLADEITPAIVE
RNPVLKRIFDKMSGKKMRT----FAGTV-L--TVGVGIAAVCVAVNEHRNRLTACMLYFY
QN-NQLQRCAIATCTCKKVD--C-TKACNYCPPDILAKYLPPDM-LV-DNCGDYTG-SSA
GCIKCPSDDYNKANVSDDATLVPEDVSKSSFVRCQRPDFFEALTDMFGGVSEDLLDIVKG
SLGGIS----WIVKFLPYIILVTIV---GIAII-ILISIFGKLNNKKSNIS-----VDDL
QPILQQQQPPPPYSSIDNYYG*
>Pseudomyrmex_gracilis
------------------------------------------------------------
----------------------------------------------------------RR
AIAPMDREIARVFPDSTVFRRNDYIERARKDI--------GIASNDPVNSIEE-LVKIVS
ESNRLNKDVALTVRTAQRTGKWKVLGATFAVAGTA-TAAALYSLAAKVAKDNTGCFMYRG
G-GANVKKCRVVGCSCPKVPGD-----ELGCNNDL----LRGNMRVEESDCPPD--SNEV
RCVHC---EWNETKVNDINYVDRDNLPDDAFVQCESQDLLDALNEIVGGTIGSAWDRAGG
LLGGASDSFKSITSWLPYLFAFVGLI--GLVLVG--AWLFRVVRSV-APSSPS--EDGEK
APSNE-----------------
>Harpegnathos_saltator
------------------------------------------------------------
-------------------------------------------------TSSVMSPTVRS
VFRHLDDTAEMHFPDASLACRNNYVTRQRDSL----IERGSLAHGHRVDGADA-LERLIR
NDPATLKRVNALLNKTSRTKKLLYVGGGLL-VTAG-GIAALSRRAEKFARENTGCFVYTR
DLANDVRKCRVAGCSCPPDVAS---DIATTCRDDE----LCEKMRLGNSECDSATGQTPP
HCVHC---DWNKTDPRSVNYVNREQLPDNAYVRCEHMDALDALSEFIGSTLDNAFGVGET
IVGTAKNSLTTSTRILPWILCGG-LL--LLI--F--AFI---------------------
----------------------
>AmFV
--------------MGFAGS--LRRLVRKSKKTAT----GAIDIGEASKNIVGEAKRLNL
NELSDLFST-KYMKVVDNKALVGAIDIADFVHFSRLGDYSNSFYVAFKDTDVLASSNVQK
AIKKVLSEAATELPDLPIKKYDEAIIRSKVG---------FNLDKKALNTVDD-IDKFVK
NDAKLQQSVDKLVQQSKRTGFLKFFGYSVAISAAGLTALVVYQKCVEEAAKSTGCFMYTQ
S-GTNVVKCKVSQFSCKNATTG------NICTSKS----LPDEIA-NSKACSEDA-NKNL
DCIET-------------LCDGYADLQDNQVLRCESKSASDVLVDAINQAG-SG---IGS
VVGSVG------KNLLIWGLV---AI--VVIIIF--TFLFKFFTN*--------------
----------------------
>Aphaenogaster_picea
------------------------------------------------------------
------------------------------------------------------------
----------------------------------------------------E-LERVVR
RDPALTRGAREAVERASRTGSLKTLGVVAA-VGTL-SLGALFARAVGVAAANTGCMRYTG
S-GENVRKCRVRGCSCPLRLDPADRSGPRYCSEEG----LWPEMTAGRSACPTT--DRTS
RCVHC---DPTQRDPTSIDYVDPTFSSDETFLRCESQDALGALIDIV-------------
------------------------------------------------------------
----------------------
