# Supplementary material for: Endoparasitoid lifestyle promotes endogenization and domestication of dsDNA viruses
Source: eLife. 2023 Jun 6;12:e85993. doi: 10.7554/eLife.85993 (PMC10259472; doi:10.7554/eLife.85993)
Supplement: Figure 5—source data 1. [file elife-85993-fig5-data1.zip › Figure 1ΓÇôsource data 1/Cluster266.aa.aln]

>DmNV_mau
MSDNFYFDESIFTTGESFLPF----SHVNVYNRADAYLVEKVKLQVGF-DDECVYNELKS
KN-VNMLEM------------------------------------------SA-------
---------NLTK------------MNDKQTNKLDTLSINLNPRKPCRGINVYSFNLA-N
NRIEKTINFNQVYVSDGI----SNNPITIADYVP------ETIY--TVGELTPFESAIMI
KYYAINNADVSITRHLYNTIEQYFDNVREWFNYKPI--GVIQNSNGELLYK-NEIINVPN
ITISDEEMGIY*
>DiNV
MGNNFYFDESIFTTGESFLPF----NHINVYNRADAYLVEKLKLQIGY-DDECIYKELKS
KN-INIVEM------------------------------------------GA-------
---------SLAN------------ISAKDASKLASVAVNLNPRKPCRGINVYSFNLA-N
NRIEKTINFNQIHVSDGI----SNNPITIAEYIP------ETIY--TVGDLTPFESAIMI
KYYTINNPNVYITRHLYNTIEKYFDNVREWFNYKPI--GIIQNTHGELLYK-NEIINVPD
ITISDEQMNIY*
>DmNV_kal
MSEAYYFDESIFTTGESFLPF----NHVNVYNKADRFLVERANLQMGY-EVQCEQSRQQR
Y-----L-----------------------------------------------------
----------QYQ------------LPEQEPKSLPDVVVNLNPKKPCRGINIYSFNIA-N
NRIEKTISFNQIKVSNASIVESDMKPVMIEEYTP------NSIY--TVGDLTPFESAIMI
KYYTINNANVTITQHLYLTIEKFFDNVRNWFDYKSN--GSIQNQYGEIWFE-NKIINVPL
MFADPTVVDIY*
>DmNV_tom
---MSFFDETIFTFGESFSDF----TRVNVYNDADAYLVKRQGIEYGQ---DCLPRTN--
------------------------------------------------------------
-----------------------------------EKIANLNPRSVCAGTNMYSMDPT-N
KPIKKMVNFNQINVYNGE----TTMPMKIGEHQP------GQIY--TVGQLTSFESAIML
KYYAVNNSDVYITNHLHSFVSKHFIDHRAWFNHLPI--GIVQNHKKELILN-GDIVNVPI
LSFASDPVEF*-
>OrNV
-MNDSYFDEAIFTHGETLLDF----PKINVYNKADAFLVAKQNIEVGN---ACASIET--
------------------------------------------------------------
-----------------------------SQQASDSIAVNLNPRGLCMGINIYSMNPT-N
KKIKKLVNFNQISVFDGE----SPTPIDIAEYKP------NQIY--TVGSLTALESAIML
KYYAINNPNVYITRHLYLFVKKYFQDSRAWFNYKSI--GIVQNHNRELVMD-DEILNVPI
VTFYSDPININ*
>DmNV_esp
---MNFFDETIFVNGENFIPF----KQVNVYNRADAFLVERLGLTFNDANNECLSSTLRN
SKSVTNIQYNSNSQSLNLPQQASMKTTTITTTNMKPIPAVRRRLITNPLSTTSTTTTMSE
LVKKPLPKSQLSTIPSKVPQIGHLPTNEISQMKFAQTPVNLNPRNPCRGINIYSFNIA-N
NRIEKTIGFNQIIIVDAN---AQTVPIIIDEFVP------DSIY--DVGELTAFESAIMI
KYYAINNPNVYITRHLYRKIVKYFDDRRDWFNYKPI--GIVENSRHELIEN-NTIINIPN
VDFADEYLPLY*
>Venturia_canescens
-MAREYFDESLFVDGSSVLNS----DEVGVSNDADQFLVEKYGIPTST---VC-------
------------------------------------------------------------
-----------------------------------SDKISINPPVPCGGINIYTMNKR-N
KETRQTYRFRQINVSDAL----ESEPIEIAELKD------SKIALDVNPNISSLECAIMT
KYFAVHN-DIVITHGLYRLIEPHFQDGRAWFLTEGLEDTIVQNSLGELIKN-KEILNVPN
VSYFGPAIDLY-
>Fopius_arisanus
-----FYDETIFTDGSSFKNY----DAICMTNEADRYLVNRLQLHSKIVSFMCN------
------------------------------------------------------------
-----------------------------DDMKGATSPVFLNPRVPGRGINIFTLDAT-N
KQVLRSAPFNQILITNAL---RNSVPITIKDHDP------QKSAVYTVGYLNPLESAIMI
KYYAMHH-QIRITPDLQAYIESFFNDTRSWFRRDYAQPGPIQKPNGEVVDASGNLLQLPD
LSFSSPEVDI--
>GbNV
-MNIQIFDESIFNDGEIFKEYIKNVTSVGVSNRADAFLINRLGLKAES---ICSVSSFG-
------------------------------------------------------------
----------------------------------VSLGVNPNKKDKCPDINVFTVKNKYN
YTIRTVLSFQPVVVSNSL---INITPVVLDEYINLLENINNDPILTINKNLTEIEHVIMI
KFYAVNR-RIFITPQLYLILKKYIDDFPFVVPDNL----IFHTYKNEF*-----------
------------
