# Supplementary material for: Endoparasitoid lifestyle promotes endogenization and domestication of dsDNA viruses
Source: eLife. 2023 Jun 6;12:e85993. doi: 10.7554/eLife.85993 (PMC10259472; doi:10.7554/eLife.85993)
Supplement: Figure 5—source data 1. [file elife-85993-fig5-data1.zip › Figure 1ΓÇôsource data 1/Cluster93.aa.aln]

>DiNV
----------------MTYITHYIIVDEFLIHSINCNQYIAYMISLDLHKHFAEHLYL-S
EDPRFVELKSLNVAIHNGVYKSIEYKATSGRGYKLPRIMYSESDE*
>DmNV_mau
----------------MTYITNHIIVDEFIIHSVNCNPYIAYLISLDLHKHFEEHLQL-S
DDPRFIELQSLDVIVHNGVYKSIEYKAKSGRGYKLPRIIYSKSDE*
>DmNV_kal
----------------MTSITNYIIVDDFIIHSVNCNEFITYLISLDLHKHFAQHLII-S
EDSRFVEIESLCVIIHNGIYKSIEYRATSGRGYKMPRITYTPSDV*
>OrNV
MHSINSISVYVDVCETMPSIENSIIVPPFVIHNSSCNEFILYLISLDLHINFLKHLT--P
VDARFVEIQSLQIYIHDGPYKSIKYKAVSGLGYRLPLIKNYFASA*
>DmNV_tom
----------------MPSIENSIVVESFVLHNSSAPEFILYLISLDLHINFLKHLTICP
VDDKFVEIESLELHIHDGPYKSIKYKATSGCGYRLPRIKNYYSSQ*
>Fopius_arisanus
----------------MAEVIGTIIVNPFILNSTSCELYVLYLIALDIDRRCRSFLLDSG
ADKKFVEVADLQVFIHDGAFTSIEYRATQGHGYRLPRIEN------
