# Supplementary material for: Endoparasitoid lifestyle promotes endogenization and domestication of dsDNA viruses
Source: eLife. 2023 Jun 6;12:e85993. doi: 10.7554/eLife.85993 (PMC10259472; doi:10.7554/eLife.85993)
Supplement: Figure 5—source data 1. [file elife-85993-fig5-data1.zip › Figure 1ΓÇôsource data 1/Cluster278.aa.aln]

>DiNV
MGTRLANPDFTEIATIDSPPMYAGPYVLKPSSI-----DDSNKFHIFHGDMDSLS----R
LRKETNEIPGFSRINKSNGLVE---------YINQIPTIDTLLLNKNMTVDCS--RFGYL
NEVEYSANIKCVDLRFPYDDSRILMKIRYYFENLQTIFINENQISTDYLICDNNNDNGD-
-----------DD---DYDGGD--NHIDSVVSNCSSFRANVVTRLDYE-NGA--LSEVTA
KFKVVTEKFIYDNCRYSLTGSIEVPMDELKT---ES-MPIKYSRKRYFRYWNISLNVPKY
IK----------PFIFRIAFRNEKSCD-DS-IQTCNIECEDL-INGVEFIKCFDLLFKYY
KHMYKMQNHLMTPEFLDKNDL---NDAHFKCDLNDDQVEILKTLKHINYYFEYDNAENLD
-NNKPKVSPDMMAFVKYMGFNTYRMYY-PEHED-LQFLTSTQLKYEV----------KIN
STQFDADTGETTETDR-YNEYYNYTNDCYDDDDDDGNDAE----------------NDDG
PIYFKAGDTNKI*-----------------------------------------------
--------------------------------------------
>DmNV_mau
MGTRFINSILTEIATIDSPPIYTGPYIDKLKNIRAPNENDNDGFDIFHGEMGSLL----D
LRKEISEISGFSRVNKSNDLIE---------YINQIPTIDTLLLNKNMTGNYS--HFGYL
NEVEYSANIKCVDLRFPDDDFRILKKLRYYFENMQILYIDGKKISTDYLECEPKDSDRHK
AIPTNDDEVGNDGDVEDNADGEETVYIPHKDATCSSIQVNVVTRLDYE-NDK--LSEVTA
KLKVVNEKFIYDGCRYSLTGSIEVPLDEFKI---DR-MPLVFYRKRYFCYWYMSLHVPNY
ME----------PFIFRIAFRNEKSYD-CS-VQTCNIECENM-INGVEFIKCFDLLFKYY
KHMYRVQDHLMTPEFLNKNDM---DDELFIPELNDEQVEILKTIKYTTDYIGAENVTIPD
KKNERIVSSDMAAFVKYVCFNAYLQYC-PEHDERLHFLRNDQIRYKS----------ILT
LTNFNLNSSEIDDNSN-D-----------DDDDAYNDTTD----------------ACDG
AIYFTVDKSSE*------------------------------------------------
--------------------------------------------
>DmNV_kal
--------------------------------------------------MSTLL----N
LCAESTPLKDFRRVCK-NAPIE---------YINQIPNIETILLKSFGEHGYSGYSLGYL
NEIEYSANIRCANVSFSSSDARILKNVRYYFENVQTLFINDEKLSTEFLHSDPKHKSDSC
-----------------------------EMLNYAAISANVATRLDYNTNNE--LVDVTA
KFKVASEKFIYNKCRYALTGSIEIPLPELMP---HTNPPQKFHQRKYIRYWYMAIDLPGY
ICRDTGKISPSTSFKFRIAFRNQKSFD-DNLVNQCNIECEDL-ITGIDFIKSFDLLFKYY
KHMYIVQDKCMTPDFVYKESV---ADESFVKELSDEQKLMLKTLRYIEPDTQH-----DD
GRDADLTTPEMRMFVKYLGFAAYRVYY-PEQDT-VDFLSHEQLSFEP----------NFN
YDSAVDAIGSADNDGGNSDEIDDIVIA-SRGDNA----ID----------------GTLG
SCDFNIGSNIIANTNPVSNNSNNNDDVFDNIL-------------------L*-------
--------------------------------------------
>DmNV_tom
MVHFQAQ-----PAAI------------------------------------------YK
YLQSQPPLLEPSEVNH--PSIKYIFNEKHANCNNTVPNIAELISK-----STCAQKFGRF
NEIEYSANIKFKNVIIPASV-GTKSKIRYYINDFVDLYYNDEQVSTEYFENST-------
-----------------------------------LEVGTLCTRLDYLVSDG-SLDLITS
KLKLVRSKFNYDGVTYSLTGSIEIDFPEMKEKLLGQPTPIKYSKKRQFIYWNLSLILD-E
D-----------EYIFRIAFRNLHR-----DNVECNIECEDL-INGGNFILCFDLLSKYY
KRQYIAQNSYIYPLADL---------DPLSMKLTPEQREILKTFKLVDNPDQHD------
-EYEQIVPDNVVNFVKFTSLQSLYTNMNTDLL--LPLEK-----YST----------LDT
DENF---------NSS---VLDDV----SND-DMF*------------------------
------------------------------------------------------------
--------------------------------------------
>OrNV
MAHIKINAVVPTRAMS------------------------------------------AT
LPSNYPPKLELSEINH--PNIKYIYNDKHSECYNSVPSIKSLVDM-----NSYVKKFAPC
NEIEYSANIKFKNMTLDPQH-AV-RTTRYYFADTIKLYYNDDYISTKYFANAD-------
-----------------------------------EVDGCIFTRFDYS-QDG-MPNMVTT
KLKLIKRKFNYCGVTYSLTGSIEIEFPELLAALKARPQPNMYTRLRVFTHWYVSLVAGDG
Q-----------RYVFRVAFRQINGSN---GNYECNIECEDK-ISGPTFILCFDLLSKYY
KRQYFQNGQCIQPIIAM---------NYDTLKLTKEQKHIIPTIRLEPKHHAID------
-D--VEIGNDFQMLLKFMGLQSVTRLLGPIEG--LPICT-----YAT----------EID
EDCE---------SIS---DYEEL----TSDESLWV*-----------------------
------------------------------------------------------------
--------------------------------------------
>DmNV_esp
--------------------------MSVSKNNTVP----VDTCKKDDGDVDVVADLIHI
LNSKNLNIPGFYIKKPNNKPNVY-------TMQDHLPNIEKLIAE-----NPDVIHFGPM
NEIEYSSNITCVDPRFDFNDSRILQRYRYYFNGQAQLYLDSNDD----------------
------------------------VSIEFHDVNSRVFMANIVTRIDYFTDDISTVDIATM
KLKLAKENFTYFNSRYSLTGSIEVACPEFKW---PQKKPLQYSRLRHFVYWSIKINIPDK
RK----------SFVFRIAFRKNETNASTKNHYECNIECEDPEMNGKQFVKCFDVFYKYY
KYMYIVQHGLMSPLLLENDEKYNYDINILASILTGDQFLILKSMEYIRDDDIEKIQYDGD
YANEPKISNEMTTLVKTIGMDAYRQYV-PVENDDIPTTDD-DINLKTADSYGLGNSPLYN
DIHAMIEQEETANQKSKCKG-CDNHDSCDKDETNSNHDVDEFVKSISNDLPIQDLFCCDD
LDMFDTGSKNDDLTNSNDSRCDYSNDCRDKYLNNIENESKREKCNTFNDKCLNNFKTESK
INNSNVNESISTLSGAVIRKYDNIINNNNDDDDTFKNCKRIKL*
