# Supplementary material for: Endoparasitoid lifestyle promotes endogenization and domestication of dsDNA viruses
Source: eLife. 2023 Jun 6;12:e85993. doi: 10.7554/eLife.85993 (PMC10259472; doi:10.7554/eLife.85993)
Supplement: Figure 5—source data 1. [file elife-85993-fig5-data1.zip › Figure 1ΓÇôsource data 1/Cluster35.aa.aln]

>HzNV-1
MKRSANFSMSSSSEDAYADAHPAAKRVNNFNSVGFGDGNGFGKRFDSTQSSTDEDSEIPK
PVQPSSKSTNSSTLKSTGSALNPPSQKSLLNPKSIAIQKSTLQKSGIHKSSVHKSVAQKS
VAQKSTSPHQKSTTQKSTSPHQKSPLPQKSTNQKSTNQKNALIKSAIESSAKSAGLKSPL
NTQDGVKSPQDGSPDSATSTSVKSSNEKSVGAGSASPKSSVSSGSVKSVGSSGSGGSAKS
TKSNISAKSTKSNISAKSATSSIGSNGSGKSTPSANNGQSGKNTISGQSVQSGKSTISTQ
SANSGKSSSLNSNSLNSNTKSSSSGIESNNNAKSAHSASNVKNKSASNTEMVKKDCKEPK
QKQPQPKESKPSLAQQPQTQESKST----RKQHQNQPQNQTQKQHQNQPQNQAQ------
---------KQHQNQTQKQNQTPNQKTLAHIASMTENNPNCEMEYETYFALPVSTHIGEC
IKKNIARV------DLPHREVWVMYFKD------------NTRVTGTTSQRKHVISKSRH
LY------------------LSGTMATPIVIPMCRTVSIEENVPFTA--S--MSDLSSMV
QRFVLFRN--------------NNIRISLECR-SNGSGNEYYISGEVEYTLDVLN-DFHG
LRMQEAALVCELRDTL-----------GQYFASNVVSN----------------------
-----------I--------MCVLHRLQ----------------PATHDSVFKMPCRVFS
KFHKVQI-RDSKSFIYKHKYDGFKCKLVCTE------P--NKVLYQDDNIKFI--QFNS-
-SIFNT-VPNLYFQLENMCTNGRKESQSSSEGIPTVIITDVLGVRLGG-----QLFM-PE
PEEVLKFLSTFNRQQ-----QYVNFGD---GCKRI-------------------------
-------LVQESID-------VNATTKFKRDGLIVIYRNKEFKFKFPTFDVKLMNGMVYV
KNSNNMDDSLNLIH-YDN-----MPDGIYEVSFDNLQAGTSSMCNQLTFLRRRTDRLTPS
TRAEVEEAMHELDLMIGCVFKLKG*-----------------------------------
-
>HzNV-2
MKRSANFSMSSSSEDAYADAHPAAKRVNNFNSVGFGDGNGFGKRFDSTQSSTDEDSEIPK
PVQPSSKSTNSSTLKSTGSALNPPSQKSLLNPKSIAIQKSTLQKSGIHKSSVQKSTSQKS
TSQ------------KSTSPHQKSPLHQK-----SINQKNALIKSAIESSAKSAGLKSPT
STQDGVKSPQDGSPDSATSTSVKSSNEKSVGAGSASPKSSVSSGSVKSAGSSGSGGSAKS
TKSNISANSTKSNISAKSATSSIGSNGSGKSTPSANNGQSGKNTISGQSVQSGKSTISTQ
SANSGKSSSLNSNSLNSNTKSTSSGIESNNNAKSAHSASSVKNKSASNTEMAKKDCKEPK
QKQPQPKESKPSLAQQPPTQDSKSTQNQTQKQHQNQPQNQTQKQHQNQPQNQTQ------
---------KQHQN--QKQNQTPNQKTLAHIASMAENNPNCEMEYETYFALPVSTHIGEC
IKKNIARV------DLPHREVWVMYFKD------------NTRVTGTTSQRKHVISKSRH
LY------------------LSGTMATPIVIPMCRTVSIEENVPFTA--S--MSDLSSMV
QRFVLFRN--------------NNIRISLECR-SNGSGNEYYISGEVEYTLDVLN-DFHG
LRMQEAALVCELRDTL-----------GQYFASNVVSN----------------------
-----------I--------MCVLHRLQ----------------PATHDSVFKMPCRVFS
KFHKVQI-RDSKSFIYKHKYDGFKCKLVCTE------P--NKVLYQDDNIKFI--QFNS-
-SIFNT-VPNLYFQLENMCTNGRKESQSSSEGIPTVIITDVLGVRLGG-----QLFM-PE
PEEVLKFLSTFNRQQ-----QYVNFGD---GCKRI-------------------------
-------LVQESID-------VNATTKFKRDGLIVIYRNKEFKFKFPTFDVKLMNGMVYV
KNSNNMDDSLNLIH-YDN-----MPDGIYEVSFDNLQAGTSSMCNQLTFLRRRTDRLTPS
TRAEVEEAMHELDLMIGCVFKLKG*-----------------------------------
-
>Cotesia_vestalis_BV
------------------------------------------------------------
------------------------------------------------------------
------------------------------------------------------------
------------------------------------------------------------
------------------------------------------------------------
------------------------------------------------------------
------------------------------------------------------------
---------------------------------------METVEYETSVRLPISQKIFDL
MLESFSKN------NQDK--SLILHYNDTIFPNSDSNAYPSYRLAGNTFQLKQCIHRLNL
LKVIVWNKNKEEKTTNKEDNNTDSITKVMFIPFTRTTAKETIAEASD--K--FSTIQDLI
IRYTLYKQ--------------NNIRVCVEKI-SQSQGGAYYFSAEIEYDRDYTKINYEE
FTKMENTFWDLLSSTY-----------LCKFYHLLD------------------------
----------------------TNAMYN----------------YVELSQLLNIPCRKFS
PIHEYSC--NLIDYKLKYKFDGYKGRMINNN------LKKNTIIYWDDMHNTG--EISS-
-GFLKE-FPHVIFQYEVIPDK------------RWIIFTDIIGVIFHK-----QLYM-PE
PNDVLEFFSSFPKRE-----INHPLLNDTLNCRSFNFVISDGHI-----------SDQVA
LSDEFQIGVQFVIQDGDDFDYFSASFIDQTDGFIIVCNNREYKYKIPTLDVRIKSEMAYL
DESLTPIFEKKLTASFLL-----NPQSIYEITL---------RKGQVLILRERFERQFTS
NSDEFEAFKRELEFMSQQL-----------------------------------------
-
>Microplitis_demolitor
------------------------------------------------------------
------------------------------------------------------------
------------------------------------------------------------
------------------------------------------------------------
------------------------------------------------------------
------------------------------------------------------------
------------------------------------------------------------
-------------------NV--------TCCLTSNTTEMETIEYETSVRLPISQAIFDL
MIEKFSKD------KFDK--SLILHYNDTVFPNSDSNLYPSYRLANNAFQLKQCIHRLNL
LKVIVCNQDNKESLN---DISSGNLTNAMFIPFTRTTAKETIAEASD--K--FSTVQDII
IRYTLYSE--------------NNIRVCVEKI-SQNQGGAYYFSAEIEYDRDYKTINYEE
FTKIENSFWDLLSDKY-----------LPEFYHLLD------------------------
----------------------TNAIYN----------------YVELSQLLNIPCRKFS
PIYQYSC--NLIDYKLKYKFDGYKGRMINNN------LNTDTILYWDDMHNTG--EVSS-
-KFLNK-FPHVIFQYEVIPDK------------RWIIFTDIIGVIFHK-----QLYM-PE
PNDVLSFFSSFPRQE-----INHPLLSDKMNCRSFKFIISNNDNNNNNNNHNHNNDDDGL
LKDEFLIGVQFTIRDNENEDYFSASFIDYTDGFIIVCNNREYKYKIPTLDVRIINEMAFL
DESTTPIFEKKLDASFLL-----NPQSIYEITL---------RRGHVVILRERFERQFTS
NSEEFEIFKSELDYMSQQL-----------------------------------------
-
>DiNV
------------------------------------------------------------
------------------------------------------------------------
------------------------------------------------------------
------------------------------------------------------------
------------------------------------------------------------
------------------------------------------------------------
--MSTNVD--------------------NINTNNSRPKNNNNN-DNNNNNGEITTSLQME
SP------------ESTTSVSEKTISSISQLKPKSIILESLIDEWESTISRPITEHQYNF
YKCK------------PHKSDVIFLFKN------------GTRLSCRTMQKKTTTYCRNL
ISF----------------------HENNWYPIRRTTAIESMQTLPK--HYL---CDKVI
YRLIIY--------------HQNNLRISYNME-ECSNGVKYNAEYEIEYKKDTPY---RD
ILKHERKLIHTAMCDN--------------------------------------------
---------------------FE------V--------------ERQILSLVDLFSYVMT
KVQMWHCFNPQKEYIWAYKWNGIKAKLLITDKLSD--NGSNLTYLWPDANDIVIEECRG-
-TNISA-LINFCFLVEIMN-D-------------CIVLIEAIGASIEQ-----NIYT-TE
PVTNSSVLKFLKDQN------------------------------------------TKL
TIGNKPVLIQEFYMPPLAS----SYDMEKFDGLIIIQDDMIIKWKIPTIDVKCIDGFKYK
IAN------NILTLDFE-----GTTGKIYEMSYK------------NEILRERNDRIVES
SPQEYIVFLESSKQLLENPNDNQIL----YKKINDVPQNTIAPPPPPSSS*---------
-
>DmNV_mau
------------------------------------------------------------
------------------------------------------------------------
------------------------------------------------------------
------------------------------------------------------------
------------------------------------------------------------
------------------------------------------------------------
--MPTTVN--------------------NINVNNSQTKNDNHF-AKNE----VSTESQMK
ISAITSGSKNTISPPLQITMTNKLIVRPATITELNSTPGSLIDEWESTISRPITEQQYNK
YKCK------------PYKCDVIFLFKD------------GTRLSCRTMQKKTTTYCRNL
ISF----------------------HKNKWYPIQRTTAIESMQTLPN--HYT---CDKII
YRIIVY--------------HQKNLRVSYNME-ECANGAKYNMEYEIEYQKDTPY---HE
ILMYERKLINVAMSDN--------------------------------------------
---------------------FE------I--------------KRQILSLVDLFSYVMT
KVQMWHCFNPLKDYIWAYKWNGIKAKLLITDKLSE--NGANLTYIWPDANDIAIEECRG-
-TNISP-LINFCFLVEIMA-D-------------CIVLIEAIGASIEQ-----NIYT-TE
PVTNSYVLKYLKDQK------------------------------------------TQL
TIGNKPVVIQEFYSPPLPN----FYDMTQFDGLIIIQDDMIIKWKIPTIDVKCIDGFKYK
VAD------AILTLNFE-----GNIGKIYEMSYK------------NEILRERNDRIVDS
SPQEYAVFLESSKQLLENPNDDQLL----YEKITDGSQEIIMAPSTSSASQPSKIKKNVC
*
>DmNV_kal
------------------------------------------------------------
------------------------------------------------------------
------------------------------------------------------------
------------------------------------------------------------
------------------------------------------------------------
------------------------------------------------------------
--MEEDNDNIPSTSLKV-------LNLLNIQVDTQQQQTVISNVANEHVANEYVSSEHV-
--AIANEHVDNVN--QSTTNAEFVQKMPQTEVSMPTPTNPIYDEWESTIAIPITEEQYNI
YKQK------------SHKSDVIFLFKN------------GTRLSCRTMQKKTTTYCRNL
ISF----------------------YRNHWYPIRRTTAVESIEQLPP--LYA---CDKVI
FRLVVY--------------HQNNIRISYNME-ECAQGVKYNVEYEIEYKRGISY---RE
ILIYERRLIRTVLQDN--------------------------------------------
---------------------YE------I--------------KRQILSLVDLFSYVMT
KVQMWHCFDPNKDYIWAYKWNGIKAKFLITDKLSD--NGSNLTYIWPDANNITIEECHG-
-NNISA-LVNFCFLVEIMD-D-------------CIVLIEAIGASIDQ-----DIYT-TE
PATNSYVLKYLKDQN------------------------------------------TSL
KVGNKPVIIQEYYPPPLPN----SYNREKFDGMIIVQDDMIIKWKIPTIDVKCIAPFKYK
IAD------DVLDFDFE-----GIPGKIYEISYK------------NEILRQRNDRIVAS
SPQEYAIFLESAKHLQ*-------------------------------------------
-
>DmNV_tom
------------------------------------------------------------
------------------------------------------------------------
------------------------------------------------------------
------------------------------------------------------------
------------------------------------------------------------
------------------------------------------------------------
------------------------------------------------------------
--------------------------------MHSCS--KLNSEWETTISINSIESEYLQ
ALNN----E-------NHKTDVIFLLSE------------GMRLSNRTVQKKTTTSKRRL
LTY----------------------YKQQWTPLERTIAIEEACHPTK--TLI---VEKCI
HRVIIY--------------ESGGLRISHNKE-VCALGEKYNIEYEIEYPEKSEY---SD
ILRCERKLIKTFLQHN--------------------------------------------
---------------------HV------I--------------KRDIMTRIDMFSCVMS
KVQMWNCFDANQSYLWAYKWNGIKSKILITDCKSPNDDASFITYVWSDNSTITNKMCRG-
-KNIHH-LINICCAVEIMD-D-------------KIIIIEAIGTMIDG-----EIYT-TE
PMANASFLKHLDSLL---A--------------------------------------DDV
YIDDKPLQVQRFYPPELPN----SYGK-DCDGFVIIQNDLIIKWKIPTIDVKCVTPYTFK
VGS------QMIPLNFI-----GEPGKIYEITYK------------NEVLRQRNDRLAAS
SDQEYAVFMESSKMLLDSEPKEETQNTIQIEEISPDEQPMVISMD---IEQPSTEL*---
-
>OrNV
------------------------------------------------------------
------------------------------------------------------------
------------------------------------------------------------
------------------------------------------------------------
------------------------------------------------------------
------------------------------------------------------------
------------------------------------------------------------
--------------------------------MHSISSFVNQSEWETTISIQATESDYLT
AYND----N-------RNTVDIIFLLRD------------GLRLSNRTVQKKTTQTSRRL
LVY----------------------YRNQWVSLERTTAIEENIQPSS--PIV---VEKCI
HRIIVH--------------HQDGIRISYNKE-VGPYGEKYNIEYEVEYAPNLDY---KH
ILRQERRLMKLFLKHG--------------------------------------------
---------------------HA------I--------------RRTIMTRIDMFSCVMS
KVQMWHCFNHAEPYIWAYKWNGIKAKMLITDKVEP--DGSYITYIWSDASTISNHLCRG-
-NNIEY-LINICCAVELME-D-------------RIIIIEAIGTMVDD-----KIYT-TE
PMANASFLKHLNGKF---T--------------------------------------ENV
LVDDKPLLIQKFYPPPLPN----RYKD-DCDGFIIIQHDLIIKWKIPTIDVKCITPYTFK
VGS------QIISLAFV-----GEPGKIYEITYK------------HEVLRQRIDRLVAS
SDQEYAVFLDSSKMLLGNLG*---------------------------------------
-
>DmNV_esp
------------------------------------------------------------
------------------------------------------------------------
------------------------------------------------------------
------------------------------------------------------------
------------------------------------------------------------
------------------------------------------------------------
------------------------------------------------------------
--MYSLNNNNNIN------NNNSL----SNI-PQLPIIPTTHDEWESTISIPLTESEYHK
LKQK----T-------PNKIDVIFLFKN------------GTRLAARTMQTKIINRCRNL
ITF----------------------YQNKWYPIRRTTAIETLQSIPD--QFL---CDKTI
YRIVAY--------------HENNIRISYNME-ESKHGVRYNIEYEIEYQKDTTY---HD
ILLAERQLIGMVCRDG--------------------------------------------
---------------------YN------I--------------KRHILSLVNLFSCVMT
KVQMWHCFNHERDYIWAYKWNGIKAKLLITDKMSD--DGKNLTYVWPDANDIVTEKCYG-
-TNIDV-LVNFCFLVEIMD-D-------------CMVIIEAIGALIDD-----DIYT-TE
PITNSNVLKYLKDQN------------------------------------------VQL
MIGNKPVYIQTFYAPPLPN----TYDMNKYDGFIIIQDDMIIKWKIPTIDVKCIGVNTFK
IAN------DLLTIEFP----DAKIGKIYEITYN------------REILRERIDRIAPS
SEHEYDIFKESSEQLIQSITGTTPM----A*-----------------------------
-
>Fopius_arisanus
------------------------------------------------------------
------------------------------------------------------------
------------------------------------------------------------
------------------------------------------------------------
------------------------------------------------------------
------------------------------------------------------------
------------------------------------------------------------
----------------------------------MSSSSLKPTEWESTISIPTTREEFNR
MLDAVKCEVPVRCPSEGVLNDIIILFKN------------GVRLSRRRLEHKITLTTRNI
LGF----------------------HRGVSYPIVRTTAHEQLASHPP--LQD---IERMT
HRLVKF---------------VGQVRQTYNKE-ECEKGERYTLEYEIEYPGDTSY---TE
ILRLESEMMDCAVQHK--------------------------------------------
---------------------HF------A--------------AAQAMSLENIFACVMS
KVQMWHCFDDKQLYHWAYKWNGVKAKMMVQR-------DEDIAYLWPDAGVIKTQRFEG-
--DVEV-FANLCLLVEIME-D-------------RVVIIEVIGSSFDG-----RIHT-TE
PRTNIEFLDHLNDSV-SRC--------------------------------------DGT
RIGGKSIVVQAFYPPPKPD----RYDEQLHDGFIIVQNDIIIKWKIPTLDVKCIAPFTYS
AAN------RNFYLDLE-----GEVDAIYEISSS------------HKILRRRIDRIAPS
SAEELETFLTSTELLNAC------------------------------------------
-
>Venturia_canescens
------------------------------------------------------------
------------------------------------------------------------
------------------------------------------------------------
------------------------------------------------------------
------------------------------------------------------------
------------------------------------------------------------
------------------------------------------------------------
------------------------------LDVEALSRKNLSHEWESSITIKIDKTQYES
KRNGND--------NAKRLEDVILIFTN------------GTRLSSRTMEKKITLQKKRV
VGF----------------------YENCIYPIVRSQASEETVAID---ELN---VQKTI
HRVLTL--------------QGDSCRVSYNKI-ETENGTKYTFACEIEYAPNTDY---TR
ILEHEKHLMSLVNEHG--------------------------------------------
---------------------IT------V--------------SYEKLSLEQTFSCIVP
KVQMWNCFNPAGEYLWAYKWNGVKAKFLCID---------SNAYVWPDAGQVTTERCTG-
--DVSS-IQRICMQVELTD-R-------------DIVIVEIVAASFDG-----NIHT-SE
PLTNVALLKLLAQRL---T--------------------------------------GRI
TVGTRQLRVQTFHNSQLPS----SFNKELYDGFIIVQDDLILKWKAPTIDVKCIAPNEYT
VAD------NKMIHLPE----VGVVGAIYELSSN------------LKLLRKRTDRLAPS
TARELEVFLESVTLLN--------------------------------------------
-
>PmNV
------------------------------------------------------------
------------------------------------------------------------
------------------------------------------------------------
------------------------------------------------------------
------------------------------------------------------------
------------------------------------------------------------
------------------------------------------------------------
--------------------M--------NNSTTTTTKLLPFREYETSIRLPISETIYQH
IYNSMVNE------ED--KNDIILYFED------------DKRISNNKCQYKHINTKKCL
MKILYYN------------------DRVYFIPYVRKSSDEYLVALPE--V--FSVNSIII
RHVIFEGI----------IQEDFKMRIALEKCTTNKMGLVYSLTAEVEYSQMAFV-YYRN
STAVEEAFFNELINRV-----------FIHL-EDMD------------------------
----------------------TSTLFK----------------VPDSTTIIDVASRVFK
HLNSSY--TPSKSEAIVFKYDGFKGKIVMTA---------NGLSYYDSLHNKY--TGNC-
-FALND-FRNIFFQVEVLEDN-------------FICLVDILGGYTSNVTTNEMQHI-PK
PLEVMKFFDWMRDYLFTQYGLSEPYQL------------E--------------LDSV--
PVQQFKLFLQKP--INPE---ALPVCNHRHDGYIIIESDKLFKCKIPTIDIVFVNGYMEV
SDRVGSICNEYYPKYDND------SKKIYEVCQK-------ATGTGYNVLRERFDRSVPS
TNEQFEAFEKELKFLRTAISASTDKKL--LKLIENMGKSIKIN*----------------
-
>HgNV
------------------------------------------------------------
------------------------------------------------------------
------------------------------------------------------------
------------------------------------------------------------
------------------------------------------------------------
------------------------------------------------------------
------------------------------------------------------------
--------------------------------MSGEDSSVLLQEYETSISIPIKKSIFDA
ICSDFKI--------E--NVYMILYFDN------------GIRMSDSKIQSKIINSRKNL
IKIISYD------------------DLMYFIPYSRTDSLECPSAAPE--S--LEVRTYIY
RRIIYKEK----------ICEKFDTRISIEER-VNSDGIVYYLTAEVEYDQLSYT-YYNM
NCNVENIFFDLFSSHC-----------MYYI-HTLK------------------------
----------------------TTDLFT----------------YS-PMNIMNYGSRVFR
SLHKNC--TASPRDKVVFKFDGYKCKIGIQD---------GQITYYDAQHNFS--SGFC-
-PELDK-YENIVFQGEVMAD--------------VLYLVDILGGFVNNGK---DLYM-PQ
PSDVFDFFEWFRNDL-KKCGKTEPFDL------------I--------------LTNQQQ
QIKTYKVYTQYL--VTGG---LSEKCEFPYDGYIVVDNGNLIKYKIPTIDVKVDNGYLKL
MDRALPIADKLYDHLKNN--------AIYEVQQ--------NTNGEYVILKLRLDRIVPS
SAAEYEEYIKELNFMRTAIRASKSDVL--TKKLQKCKQ*---------------------
-
>DhNV
------------------------------------------------------------
------------------------------------------------------------
------------------------------------------------------------
------------------------------------------------------------
------------------------------------------------------------
------------------------------------------------------------
--------------MDPTT--------------------TATNKRKEDVLKDAS------
---------ATIKNDDVKVNK--------EEKKDKIPESDIQLEYESSTVIPISRRVFDT
LLNESTI--------V--TDYSIFYFKN------------GVRKTNDKIQLKTTLRRLNV
MQIVNYK------------------DRFTFLPIVRSSAQEIPALIPQ--Q--KYEISTVI
KRFVVHQE----------DYKEYKIRIALEYRSTEIVGSTHHITAEVEYDDAVFH-YHEA
IKPVETILFKTLMSKF-----------GDVI-IKIP------------------------
----------------------TNEIFT----------------YKNMENIFNVPSRVFS
SFSNGY--SISKIEVKTYKWDGYKGRFFIQN---------KQMYFCDDLHNMS--CGVC-
-PELEE-FENIFFQVEIIENN--------------LIITDVLGGYIGNETTAKNLYM-PE
PLDVLLFFHNLRLKC-MKMNIVEPFSL------------D--------------LKDLA-
---VFSVRTQFHLQNNSP---TAKSLNLPHDGYLITTPNRIYKFKIPTLDVRAINGALHI
NRKFGAISPQIFRDSNGQLLGQTSQADIYEIAPNLT--SSSTNSMQFVILKKRYDRKSTS
TPTQLTMFLNEIEYLKGFSK*---------------------------------------
-
>GbNV
------------------------------------------------------------
------------------------------------------------------------
------------------------------------------------------------
------------------------------------------------------------
------------------------------------------------------------
------------------------------------------------------------
------------------------------------------------------------
---------------------------------------MQVIEWESSIKIYINKKQFDD
LLKKIN----------IIATDSIIYFTD------------NTRLAHRLYQKKILKKKEYI
LLY----------------------HKKNFFPIKRSISEEDLLPRPNMESLV---IKNAI
SRNILY--------------QDSFVRINLDVE-RTDIGNKYCLCSEIEYEEDSSY---ST
IRLQETKLVSFFLKFL--------------------------------------------
---------------------KEKNLINLL--------------TLDNLTTNDIFESVPN
KMSMWYNLQKNEKKYWAYKWNGVKAKMCSSD------FG-KKITLWEDIKNIIEIQCTEL
YKRLPF-LNNLCIQLEHVN-D-------------YYVLTEILSAKFNS-----RFYM-IE
PLTNIKLLYLIKKKW-DD---------------------------------------SIE
LLPNKRLYIQEYFDTEIPN----SYDESKFDGFIVIQNEKILKYKIPTIDMKCIKGTLYS
VSS------KKFTLDFE-----GIPGKIYEVSST------------FKVLRLRKDRISSG
SDKEYEEFVKGCIYFNKYCKK*--------------------------------------
-
>CiBV
------------------------------------------------------------
------------------------------------------------------------
------------------------------------------------------------
------------------------------------------------------------
------------------------------------------------------------
------------------------------------------------------------
------------------------------------------------------------
------------------------------------------------------------
------------------------------------------------------------
------------------------------------------------------------
------------------------------------------------------------
------------------------------------------------------------
------------------------------------------------------------
------------------------------------------------------------
--------------------------------------------------------M-PE
PNDVLALFAQFPRQG-----VNTPLLADDYPHRTLLFDPLNVNL------------NQNS
TDNEFTIGVQFIITDNNGSCL-LAPPLSNTDGFIVVCNNREYKFKIPTLDVRIRNELAYL
DQSPMPIFNTKLLSTFLL-----NPNSVYEITL---------RKNQVIILRERFERQFTS
NMDEFENFKKELAFMSRQLQLMN*------------------------------------
-
>ToNV
------------------------------------------------------------
------------------------------------------------------------
------------------------------------------------------------
------------------------------------------------------------
------------------------------------------------------------
------------------------------------------------------------
-------------------------------------MNKI-IFFKNQYINLLD------
---------SNIFIQNEKVNQ--------TCDSEDVSISDDEVEYETSIRFKISEIIFTY
YKEQFWDL------IDTKKKEYVIYMSD------D---GYNLRIHSDKFQKK--------
--------------TEKERANFLIFMNNKFIPYTQTKSIESPAFKCI--D--FSKINTIV
TRYTLLEYDENINDKPYDDDDIKYVRIVVESI-SNEKGVDYMFAAEVEYSNVSYE-NPNN
LKVVNQTLFDLVSKIL-----------EPVW-DS--------------------------
----------------------IDIKYD----------------AIQPENVINIPSRIFH
PIYKID----VNNYLIKYKFDGYKGKMIYTK---------KNFYYFDDLQKFKIIEVYP-
-KVFEF-FENIIFQFEIVSNV--------ENTMNVLMLTDIIGVYINN-----TLYT-LK
PTDVLKVFSYISSIS-----KS--L-----DDITLNFRKDFN------KQHSKY-DKNFE
NIDGYCLQIQKPILPTDK------CSNLKYDGFIIISNELEIKYKIPTCDVRLFNYMLYI
DNMNEPVTSEMFYGSEY------KNNKIYEISIN--------PKGFVYILRSRYDRFLTS
TIAEYENFIEISKIMIDNKVLKK*------------------------------------
-
>Eurytoma_brunniventris
------------------------------------------------------------
------------------------------------------------------------
------------------------------------------------------------
------------------------------------------------------------
------------------------------------------------------------
------------------------------------------------------------
------------------------------------------------------------
----------------------------------------------------ICRGAYDK
LITEHP----------PQKYQY-----NFIF-------KNGVRLCNRRYERKVTEIRSDV
LRI--CR----------PKGVVVHPRDWIFVPASRSQNTESLTQPYT--D--FNNLTMSI
HRAVLDEG-------SY---DRYPWRVCVELH----STGAIMLTAEIEYAENLFR-RHDV
LRETENNFFTVLILEY-----------LQVWYEDST------------------------
----------------------IYGRPD----------------FVNCKSTMNLLPRVLI
SSLDISG--DQGSINIKKKFDGYRAKLVIQE------N--GRCFLMDDLFRYA--TVQS-
-PYFDFVHQNMVYQVEILDNE-----------TKILVVTDILPSIYED-----RLQCSVD
SSDAITYFSTWTIND-----EHISRLD----------------------------VPVYI
ENVRFALKTQYYLYPATFDM---YNFEAPIDGHILAKNNIEYKHKPPTADVRIRKGHLYL
DEQREPLTGLPLLAADDL-----PQDAIIEVVHL--------SGNEVSFLRERWDRQFTS
SIEEYQKYQ---------------------------------------------------
-
>Unknown_species
------------------------------------------------------------
------------------------------------------------------------
------------------------------------------------------------
------------------------------------------------------------
------------------------------------------------------------
------------------------------------------------------------
------------------------------------------------------------
------------------------------------------------------------
--------------------------------------------------KKITTTCENV
AIF----------------------HKSMFFPIVRTAATEEIQQLQTIQDLGYIHVIKTV
TRFVVCRKN--ESEVKYKIPENVKIRFSFNRE-TIEDGIYHNMQCEIEYPKSTSK---AK
IFQYECAAIYMYKKLIDICSNPLLNIRLLKFYILSDDLSEESDKLNNSIHSFFELNKKNK
SGKNYDYKDIQHLQFYKFYYNKLSDILNYIDDEDLNAVAYKYPTTLLPTKLVNINECVPP
KVQLWSMFSNHKPYVWCFKYDGIKAKMSFVSR--------DTICLAPDANNPFTCDFTK-
HPFFDI-INNIIFQVELMPNN-------------DLILIHAIAISCFD-----VLYN-IT
PDQNVALFAFLNKKF-DYYNNLKST--------H--------------------QDFSIL
KTHDYNVKLQKFNYSKLPT----NYDRLVYDGLVIVQDSYYIKTFY--------------
------------------------------------------------------------
------------------------------------------------------------
-
