# Supplementary material for: Endoparasitoid lifestyle promotes endogenization and domestication of dsDNA viruses
Source: eLife. 2023 Jun 6;12:e85993. doi: 10.7554/eLife.85993 (PMC10259472; doi:10.7554/eLife.85993)
Supplement: Figure 5—source data 1. [file elife-85993-fig5-data1.zip › Figure 1ΓÇôsource data 1/Cluster56.aa.aln]

>CpV
MSLRGRLLGMLSYRTVVTTCRLHYTITYMNVSAGVYAQRMESQREFDRLMEDCRQNEDRQ
NGNCKKKELSQQQLFMIKRRFTSQYFPQCVKYLFKELSMYWAVCVEC----VDCYR-INE
CVVMKEGFVCYECDFVRFHVDA--VESSSTPDELEVFAQC--------VGE-----PLLA
LVLKDRW------------------------FKGDFERLRAMLV---MEDRGKLVAFVKN
CLWERSYEDNYTLGQQLSIRMTTNLIQSGLDFKHHVNND-RLARSRGWNCEEFEKLVC--
-TIKSVADITKRYKWPNTYVMLEVDRN-NAAHTMSLLHQNFSTVITNNYSDNVCLVRVK-
-GKSMVVLRRIRSLLHHKLVNVVFVTDTENYLHTH-RLFYVYNSMKFYYYCLKNK--FVF
LYDDYETLYFVHTIVLLEIINGGSLNSFTLEKSPIMHPLELNSRRCNALKRAAAYNKTLC
NDMELKVDFIKGKRITTGTHDPNRLVEITAATTNN-----VL*
>NeseNPV
------------------------------------------------------------
-------------MFRNTYICVMKNLPRNCIHLSTILSKYNIFLNHKIYYHVQNDVITNS
YVWKKNNTFDLHTTMIRYNLELWTRQES--FIVMEKFIDELIGRNLSNHDK-----MLLK
LFIRFDR-------------------------NGNNLYHHDILELYKRDKLHLFCKYLCN
VMFERGYEDKYPFGQQLSISITTNKMQEGLNFKHTIDNTQI---ANSWKGDKIEFITK--
-P-YTLMQILEFNKFKYNFTFFEIKTKQMWTILENKWPTKFYTDWHN---NTIVALEFNN
TAEQNEQIEYLKDYFDDERINLLMMTNI---DRFTSFREYFYFGLKIFYYLVTRK--YYF
HCDDHTTIVFLSIIMILRYRNNGSLASFD----SNVHPLASYSRRQAWLKKAANINMTLQ
NDSNLKLDFLKGNRLNLGVGNNDMVVKIGI*------------
>NeleNV
------------------------------------------------------------
---------MASKTFRVEYNTLVSNLPRNCCHIASILCKYAIVRDNQIYYKADTDSIVYN
FVYRANNTVDMHCTLIRYDLSYFKTINS--FQIMENFVDELLGKNLNDHEK-----KILK
FFIRSDM-------------------------NSKFEHADNVVNLYKRRKLKSFTKYLCN
TVFERGYENKYPFGQQFSIYVTTNKMQEGLNFKHSNYDSQI---VNSWKGDKICSVTK--
-P-HSLMQILEFNKFKYNFTFFEIKNEHMWTLIKDLWPDKTYMDWNN---NNIIAVEFSN
VGEQENHFATLKPYFDKKEINLLMMTNF---YKHDVFLNNFYFALKIFYYLVTRK--YYF
DYDDITTIKFLSIITIIRIRNKNSLASFN----PNVHPLAAYSRRQSWLKKAASQHTKIC
NDFNLKLDFLKGCRLNLGAGDNDLVIKID*-------------
>AcMNPV
------------------------------------------------------------
-------------MFVTRLEHTTQFLPQACKLEDEVLVLYAIYLNGFDY-TLPRF-VKRE
VQVNADGFVRFDYNIKMFDFARFTDMTQTTPEDIDDYINLTRINSLSDHDL-----KMLQ
LVCRDRW------------------------YKGDVARLRRILQ---QKDVDDLVKFVCN
VMWERAYEDHYTLGQQLSIRITTKLIQSGLDFKHQPDT-TAPVSVRGWEDATFEKYLQ--
-SITSISEVIKRHVFSKKYICLEVAAS-YWSDAVESLQQENFRIILNSKTPYVLLIEMDD
DKNSMVYLRKLAHLLENKIVNLLFVTDVEFYFKNGNFMFYLYNSLKFYYYCLKNK--FAF
ENVDKEIFFLLYTIVALEWFNGGHLNSFTLEKSALYNPLELSTRRLNSIKRAAQHNRVIN
CDSEINMDYIRGKRVRTGAHYGKRVVNFDLNQSLH-----*--
>LdMNPV
------------------------------------------------------------
-------------MFARYHRTRSQSLPQCCKYLADPLTKYLLYARNVPA-HLPAHTVEET
IEVDDEGFLRVCRTTVVFDLAH---LETSTPEDIEHYVDATR--RLSAHDS-----RLLK
LVARDRW------------------------YKGDFERLRRVLT---QRDVSALIAFACN
VLWERGYENHYTLGQQLSIRITTKLIQSGLDFKHQRDKETASVDSRGWADEQLEKIIA--
-SLPSISSVIKRHRSSHKFVVLELLPQ-RAADIKA-SLGEHFAVVENKRVDNLCALRVDH
DKNSLQYLNKLNHLICNKVVNVVFVTDVDFYLKRDRYLFYLYNSLKFYYYCLCNK--FVF
EQADHEIIFLLNLIVSLEWHNGGHLNSFTLEKSPLYNPLELSTRRLNSIKRAANESRTLH
NDNEIKIDFIKGKRMKTGSHYGHRIVSI*--------------
>CuniNPV
-------------------------------------------------MKRTRK-----
---IASANASPDCLDVLEHRYLTVDLPSSMEFCAKPFAYHVVAVHGF--------VDVSN
CALDVTVRAPRSCIPDRIDLEVN----LRVYTKVDEFFAALIRRPESGHKSDELCKPVLG
YFMEVVYGNRLPLTKYQREKMKLFVMNAIHQCREHLGYLYR-VHLKGTDALRTFTEHMME
ITVERKLEDGFPLGPNLVT-LWTQDFQKALNAKRHIYGAAGEEDTCGWDPEIFIELKPAA
LPDLRFMTVYKNHKKRHPLLVLETSSATNSQIFANYCEERGLRCWVNSRNNCLVAVG--T
DGVNLDSLAAFLD-SCGRPIRPAFHTNVYQFLERGRPDLFFGNALFYNFYRYSGRLTVTA
SSEDRLALSFITLMILEQMQLGGSIHPHTMRRDPTTDPMEMDSMRGGGLKNATNGR-TID
NN--------KSHRLSYGLGFPHANGIYNRQKFFINCDRSGI*
