# Supplementary material for: Endoparasitoid lifestyle promotes endogenization and domestication of dsDNA viruses
Source: eLife. 2023 Jun 6;12:e85993. doi: 10.7554/eLife.85993 (PMC10259472; doi:10.7554/eLife.85993)
Supplement: Figure 5—source data 1. [file elife-85993-fig5-data1.zip › Figure 1ΓÇôsource data 1/Cluster165.aa.aln]

>AcMNPV
MVFIIDTQRHFAHQFTTNPFVIFSNLLGATGHSHAFYKRLTATFSRQRSFGRHIAVVDMW
ESIRWQILNGDEIEVSPEHRSLAWRELIINVASNTPLDNTFRTMFQKADFENFDYNTPIV
YNLKTKTLTMYNERIRAALNRPVRFNDQTVNVNIAYVF------LFFICIVLLSVLA-VF
FDTNIATDTKSKNVAAKIK*----
>CpV
------------------------------------------------MVIDSDALFDIM
EKYNWQIVNRQYIEIVPNERESAWKNLLLLSLRSTPR--AFRKNIRMATLEHFDFKQPIY
YDLKRKQLGLSTMSVLEALDPPSNSVLDSSLISPSMIV------SGLI-----LIML-SY
LVVEGMSK*---------------
>NeseNPV
------------------------------------------------MSTKITTPELVL
QDANLKYYSTSLVVVDPDDRELAWKRLFMLLVNTSPH-QLYRTHLSTGLITNFDYKQPLY
VNLNNKQILSDDDSVNAALYDFYNRNTPVTTLPISSQKILVVGILLLIFSMLLSVLNDGY
FSNRIN-A------SNNIYRQSP*
>NeleNV
--------------------------------------------------MSITTPEHVL
LNVNLKYYSTTLVVVDPDDRELCWKRLFIMLTNAAPH-LLYRTGLTSGFINXFDYKSPLY
VNLIDKHLVSNDDTINLALKDYYHRNMPIKTLSFGCQTIMCVGVFFLIIIMIMMLHEYNF
RYNTVI-D------LVSIR*----
>LdMNPV
------------------------------------------------------------
MSVRWRFLNSDRVEVTPEDRKHAWVDLLAAEMQSVPRYDAFRTNVSRSNFEHFDYKTPIV
YEIAERTVLINNEFFNKILNRPRHAATPAVIRPI-QIF------FAFICCVLLSIVA-AY
VSDDGRGGGGS----ARARN*---
