# Supplementary material for: Endoparasitoid lifestyle promotes endogenization and domestication of dsDNA viruses
Source: eLife. 2023 Jun 6;12:e85993. doi: 10.7554/eLife.85993 (PMC10259472; doi:10.7554/eLife.85993)
Supplement: Figure 5—source data 1. [file elife-85993-fig5-data1.zip › Figure 1ΓÇôsource data 1/Cluster27.aa.aln]

>CpV
-------------------MSEREQEVSYTFTYSQDVLYRL----KGWL-DANLCDAQSY
VEVYDTNDVRTRIYDGGV-----MSTVKKRLVESGRVVVMV--GDNFVPMINRECHETIY
--RTCG--ERLKRVCQTRVYK--SNNDIEIKFEQIYYEHNVGDTLDPL---TASKQLTMY
NLL---QPDN--AIDVTSNSHLGSDEILANCRLELEYEGSVNGDVLCR------------
---AA-----HLINHI-EGVVLRDVIISPFISHTSLFNEICYRPFTNELIIGQ----CGA
ADIKLWALKLDGVRGKAYIVNGVR------------MFVQLDDMQMFSGRVERNDDESEL
TGRKSKNFKIFRFCRLNSDSCTEPPEQSSGAPPFLHNRI--VCFQVEYLAPVNTFYLTDV
ISVYKYKYDNRNQYDVSAGVGV--DVADA---VNFLNAQHTA---QLV--TSGGQ-LFRV
ECQEFH-----------A-NVKNVNVDRATNDGFVGVTHRGGLVKVKTQKSFEMKYTGDN
SFVCSFGE-----FSCVDGGGEYRRGKIYEVIIVQQDKVKVLKERPDRLISN*-------
>AcMNPV
---------------MDYGDFVIEKEISYSINFSQDLLYKI---LNSYI-VPNYSLAQQY
FDLYDENGFRTRIPIQSA-CNNIISSVKKTNSKHKKFVYWPKDTNALVPLVWRESKEIKL
PYKTLS--HNLSKIIKVYVYQ---HDKIEIKFEHVYFSKSDIDLFDST---MANKISKLL
TLL---ENGD--ASETLQNSQVGSDEILARIRLEYEFDDDAPDDAQLN------------
---VMC----NIIADM-EA-LTDAQNISPFVPLTTLIDKMAPRKFEREQKIVYGDDAFDN
ASVKKWALKLDGMRGRGLFMRNFC-------------IIQTDDMQFYKTKMA--------
-------------------------------NLFALNNI--VAFQCEVMD-KQKIYITDL
LQVFKYKYNNRTQYECGVNASYAIDPVTAIECINYMNNNVQSVT---L--TDTCP-AIEL
RFQQFF----------DP-PLQQSNYMTVSVDGYVVLDTELRYVKYKWMPTTELEYDAVN
KSFNTLNGPLNGLMILTDLPE-LLHENIYECVIT-DTTINVLKHRRDRIVPN*-------
>NeleNV
--------------------MEIERELKYELQCDQKRAYDI---YKMVQDDESFEIVESY
TDIRDSGNNRTRLMNEANDLNRDLKTIKKKVTEKNVMTYVH--EDWIIQMSNTTSLEEPS
--RIF---GEIYDICRVNVYRMTGFCNVEIKFEETFMNRSKSC-YNGI---HGNNIIKTL
QKLNTMIDDGLVVNMPENNVRIGSDEILLRIRVELEYGYGNPNERDFA------------
---EFS----EVVKCL-LTYLHKDLYYTLHVAHDEMFNKIKYRNFKKTILSTEI---DNG
SPYEFYAKKLDGTRCKGITLNSSVQTNDNSYEDVQILYILGDDRKFHTFKLD--------
-------------------------------QPLTSQKNVSLGLQLEQIN-DELFYITDI
LTMFIVDYNNVTQYNLDYNNKEDIDLRTALTLLPKLRDNNNIRI-QRY--YKECL--F--
E----------------Q-NVYNYETQTIPTDGLIAVTSDYELHKIKHVVTYELMYKGQN
IFTDRSNKKYK---ILSDVH--CNVNSIYECVVIHDVVTKILKERNDRYFPDEI*-----
>NeseNPV
--------------MSLSFMSEMEHEIKYTIQCDQIRAYDI---YTMLRKNVDFKLTNNY
VDLRDKNNNRIRICDDGNNLENDMTVIEKKTINKHIMTRIH--ENWILNIVETMCEEKKS
--TTC---EDINDICKVSVFKMCGFDNVEIKCEEIYMNRSRSP-YNGL---HGAELVKTI
NLLNTLIDDNRPTQVIEKNVRIGSDEILLRIRVELEFDHNYPMNGQLS------------
---DFC----EVVKCL-VQICHADLFYTLHVAHDEIFNKIKYRNFEKTVLMNNV---K-L
DTYQLYARKLDGIRCKGFTLNTSR-VKDDEYEDVQILYIMCDDLTFDSIELA--------
-------------------------------YPLTDQKNVCLGIQLEKLP-NSVYYITDI
LTCFTVSYDNVTQYNLDVQNNYHVDLKYALLLLTQLRENSMIKI-QQY--VKDID-IF--
T----C----------DD-YNTSYNVNYTPTDGYIGVTTDYKLHKLKSKITYELKYIGNN
TFHDNCNKKIR---SLIDCD--CELNNIYECTISNNIVVEIIKHRTDRYFPNTIDQ*---
>LdMNPV
MTSSCSSMSSESLLARSTGVVTIEKEISYSINLSQDLLFII---LESYI-SKNFVLSCEY
FECVNENDVRSRLTGGRF-----VSTIKQT-ESLRKFVYVH--ENGLMPLVDRVSSERAV
EFGPSEEEVRIKKILTCQVYRPSGRSPVEIKFEKIYLDYNASYKFDSL---MASKQIALL
NLL---QSKT--KNE-NRQSFLGSDEILANLRLECEYETAADA-DALR------------
---TML----DIAAGA-EA-FALAHNIEPALPYTTLQNAIVCRKFEEERALVEGG-PIDD
SDVLKWAIKLDGMRGRGLLTRRGG------------LVVFMDDMRVFSGDLP--------
-------------------------------WPFRLNNA--VALQCELVD-HEVLYVTDV
LHVFKYTYNNRTQYECSLD-AYPVDAVAAIECIDRLHATAPDLVLRSK--TEGAP-DLRV
KFQKFF----------DP-PLTTGGYNSVPSDGYVALDSRLRYVKYKSAKTVELEYDETL
DRFCSLEGPLTDHETRNDAGCVLRHGAVYETVLR-DKCVHVLKLRPDRLLAQALHEPAV*
>CuniNPV
----------------------MEIELSHTFEFPTERVGPLVRWTDGYCRERNF-VHDEY
LECYQKEGARVRSWPHKQRIESIVKRCD----E--RVCIVA--PEGCVPLVYTRCTELNV
EPAATPD-VRHVRLVTSYTKSVPSVGKLVVRVERVLVEDREAN-VGGVPGYVAELTKKLE
NIV----NADKNRMEPPEMRNHSPESVHIRLRAEFEFENKVAEELHSAEQLLERGVRFGA
HWRTFAAGRRELVEFVNAIYLESKVQYSLALSVSKHYGRTMYQKFSGEIGVAEI-----P
SDVEFVSCKLDGVRGKAIVEPHEGH---------HRIHLALDDERGFLFSLPGGLHD---
-----------------------------RAWV---SRAGLTLLQVEYVEQIETFFVVDV
LGVHGFGYLYGGCYVDEMQNYRSLT----LDSITMLRSGNLADKLTLYDHIDHSPTMYSL
ATQFFVRGKRANSTLADPMGEQFWHAHGAPLDGRIVVTRSGDLYKLKCEKSYELRFNGAQ
LED-AVGK----TFIPSR--VDLEPDTIYECTIV-DNFATVKRARLDRATANTVE*----
