# Supplementary material for: Endoparasitoid lifestyle promotes endogenization and domestication of dsDNA viruses
Source: eLife. 2023 Jun 6;12:e85993. doi: 10.7554/eLife.85993 (PMC10259472; doi:10.7554/eLife.85993)
Supplement: Figure 5—source data 1. [file elife-85993-fig5-data1.zip › Figure 1ΓÇôsource data 1/Cluster106.aa.aln]

>DiNV
-------------------------------MDIVLLILAIILIFILISVYVLSSVK---
---KTTDLKK---LMDEI-AK---LQPLAESYTLGRNNNATTTGSNSSTFKNVYLDQNN-
----------EPVLRIE---KNPTNYQAKPIIL--------------------QPHGDI-
-IHHDDGNGYKISGLDTI-----------------QFTCP--DNYG----GENCILNPLC
TRDDS------GTYKPLSFTQFNGLGLYLNEYAYEGIARD------RAIEENHPKIRVHC
LDNLG-NYKLETCPDN----------------------TKLNFQTM--------------
QCDPYDI----CEDHINGYKHNMSIDNT--------------------------------
--------------SNTLN----------ANEFYMCE---NNR-S---------------
VLQTCAN-DTKYSDD-------------------------------VGGCITGTPCFN--
--RG---F-DTIKLNDTSYLQCSHDRGI--VVDCPLGVI-TDLNN-------DTEVFSCI
IASC------KP--EIITEHVESLVYDSGEVTCV-DDKAIVKLCDTTPIEKI-------Y
NYKWAED-----------------------FQIKIN------------SWP-KEIYK--N
GNCVPATDD----------IIHNPI-IQINWSAAMPHQHPYNILTEKFVCD---------
-------------E-NTTKYRWDYLRKTLDP-----------------------------
--------------MPT------NDNEIINSAS------PCQNGPI--DANIIRYPSNRY
P-----EDTP-A----YIIITED-------------------------------------
------------------------------------------------------------
-----------------------------------------------------LYLNT--
---YEKLHLWPY-YN-----------------ADTKLYTSTSVDYNS--TGIII------
---ETSSSKIIPFGFILPDNK------S--------------PGDESLQLH---------
-LVGYQKFIPF------VKKQYYFIATGLPARV-HLSDPEK---SQ-------------D
TTINIQFEESVTTRRDIT--FAVDFTKIK--TP-------I---QILPNIKFT-NTHIEY
YN-QIIKISYMIFQIKR-------------------------------------------
-----------QPLSL-MRSTFILGEGEIIKEDFNNVEYPQ--------------L---N
FTSN*------------------------
>DmNV_mau
-------------------------------MDFVLLILSVILIFILVSVYILSSIT---
---KTTDLHK---LMTEI-SK---LQPLATAYTLGQNDINENNTNENMTFKNIYLDKNN-
----------EPVIRIE---KNPTNYQGKPIIL--------------------QPHGDI-
-THHTDGNGYKISGLDTI-----------------DFKCP--DNYG----GENCILNPLC
TSNNN------GAYKPLSFTQFNGLGLYLNEYQYEGIVHN-KL--NKATEENHPRIRVHC
LDTLG-NYKLETCPDN----------------------TKLNFETM--------------
QCDPYDI----CEDHINGYKHNMNIDKI--------------------------------
--------------SKPLN----------ANEFYMCE---NNN-S---------------
VLQTCTN-DTKYSAD-------------------------------VGGCITETPCFN--
--RG---F-DTIKLDSNNYLQCSHDREI--VVNCPLGVI-NDINN-------DTEVFSCI
IASC------KP--EIITEHVESLVYDSGEVTCI-NDQAIVKLCDTTSIEKI-------Y
NYKWAED-----------------------FKVKIN------------SWP-KEVYM--N
GNCVEATND----------IIHNPI-IQISWSAAMPQQHPYNIITEKFVCD---------
-------------E-STTKYRWDYLRKTLDP-----------------------------
--------------MPT------NENEIINSAS------PCQNGPI--DSNIIRYPANRY
P-----EDTP-A----YIIITED-------------------------------------
------------------------------------------------------------
-----------------------------------------------------LYLNT--
---YENLHLWPY-YN-----------------ANTKLYMSTSVDYTS--TGIIV------
---ETSSSKVIPFGFIMPDNK------S--------------QGNESLQLH---------
-LVGYTKFIPF------VKKQYYFIATGLPAQV-HLSDPEK---LQ-------------D
TTINIPFEESVTTKRDIT--FAIDFTKIK--TS-------I---QILPDIKLT-NTHIEY
QN-QIIKISYMIFQIKR-------------------------------------------
-----------QPLSL-MRSTFILGEGEIIKYDFNNVEYPL--------------L---H
FTSN*------------------------
>CpV
---------------------------MLSPSTILLVVILVCAVLLFYNQLIVDDFDN--
--ESFTSRLN---VLKEYLR--TVGDHNSIPPVLAYVSHI----VGTNEYIVTYFSTNNM
H---------TVGRQMHNETVETFNFATQSFDRV-------------TGGGSSREVASVS
-YVSHDTEKFVAHTDDGD----------------VVVECG---DGVFDG--VQCVPMSVC
DRPNV--------DLPLTEDRLNLLLFNQHAAR---------RRPLTDNHITHPTAYIHC
DANQT--PHITECLNG----------------------EVFEGT----------------
RCVYDPP----LTTNGQGLVTSVDVVKVVEGNSGGIVTNNKYKKSKHYNNIKTYTTSSLH
TPMSGPTNYEAGYKTANHKVTDIKIVEHNESDFIRRI---SDE-KSFSKILPTKVGLVAI
TVNKTRVTNKKFAYNLVNSAPYHPPTNVIDNLPTNKKEPLFMMPVNYAYPFDATPCLE--
--HGTGHTFTSNKVASNQYFECLDTNNNLFLHSCTNNLTFND------------GVHQCD
SEFDCAQFENGTGTIVNSISNDNISFDTGASVCEGGRITRVTECDTGDFIAD--------
----------------------KVFKHPLTVS--FN-----------VQLP-KQIFNSET
NSCEEYSVDR-------VRIINDSFEVVVE-------E---RADLGSHMVGRV---SKIV
DA-KKFMDGEAVSD--FVTYSRDVGEVGLRWKTFTAVDCYGEER--ISVDPFDNSRYNVC
EGGE------FVDQVVLKEDEFVKGGEVVR---VAGYRGECRYG--------DHEPYFDL
AQRNVG------------------------------------------------------
------------------------------------------------------------
------------------------------------------------------------
--DYSCLFTVPV-*----------------------------------------------
------------------------------------------------------------
------------------------------------------------------------
------------------------------------------------------------
------------------------------------------------------------
------------------------------------------------------------
-----------------------------
>HzNV-1
---------------------------MNLGMLVSLIALSVVCICTVILMWFSL-HTLNA
--TKIKTPRELADFISTHMKK---NGTFTVAFTYRYNKDTN-------KYENYYVDSLGK
-----------LVRKYE---DLPINNLGNPVDNGRVNNKRKARDDA-SGAK-KRKGLIE-
-NV--SDEGFTVTNIEGM------------------FKCP--DNWIWRDSEKMCKPKAIC
QVDDP-----IGTIKGL---------------------PTKD---ASSPTLYHPRVYAVC
QGPTT-EPVVVDDADYEFRDQLTSNPKVKIKTGRCINNKVYNQKLV--------NRAGSD
PCVFYDV----CQNKEDGYTHADKIN----------------------------------
--------------DYTPS----------EYEYYSCH---NST-S---------------
ILKSCKA-GLIYSKI--------------------------L----K-TCTFRNLCND--
--KPNTFT-LKI--DDTRFLKCINYSEA--IVSCRDGIYTHP-D----------GRMECV
SLAC------KAL-YDSNPEHHFRALEIQDYRYMSYVSAIEKCIDNKIHKIATGNRSVTY
ALET-------RSGEYYTVTRKRLTDDPIRVPGSIIDKTGQMVTVGTLEAL-RLLADQ-L
IVTNPIT------------IRYNYASPWLEYD--LFKGRPFNVKKWNRVADVDNPVSVSV
SD-----TDKAIV---FSEYYENIETKQRVPFKS--------------------------
------------------AMTFYSTNRPYFFKD------PDE-DLVHKELAPDGHVLWAM
FRRKRSQP---------LDMYS--------------------------------------
------------------------------------------------------------
--------------------------------------------------------LSNL
----------LT-TK-----------------G--AFYVTEEFINTG--IVRMVE-----
--GLPFDGKLIKNGTVIEF-K------VF--MNDRYYNV-TVPIASSQQLKQFLVTPSVV
QPGSFKTIEYDESKFD-YDTYRYFIVTNIMFTQETFVEHAF-------------------
SAESVPCVSFFIS------LLPLSIMGWLGDVKDFDYRSFF---TQDPPIG---GRERRQ
NMDTVAPQIVELVLPPTLEEVDESIDTDEVVDDALRRR------------KSRIVDSSEI
AEFDKLY--KYTRMVLDSGKELKRPDEDYDAF---VAALP---------------S---R
IMEKLEREGQ*------------------
>HzNV-2
---------------------------MNLGMLVSLIALSVVCICTVILMWFSL-HTLNA
--TKIKTPRELADFISTHMKK---NGTFTVAFTYRYNKDTN-------KYENYYVDSLGK
-----------LVRKYE---DLPINNLGNPVDNGRVNNKRKARDDA-SGAK-KRKGLIE-
-NV--SDEGFTVTNIEGM------------------FKCP--DNWIWRDSEKMCKPKAIC
QVDDP-----IGTIKGL---------------------PTKD---ASSPTLYHPRVYAVC
QGPTT-EPVVVDDADYEFRDQLTSNPKVKIKTGRCINNKVYNQKLV--------NRAGSD
PCVFYDV----CQNKEDGYTHADKIN----------------------------------
--------------DYTPS----------EYEYYSCH---NST-S---------------
VLKSCKA-GLIYSKI--------------------------L----K-TCTFRNLCND--
--KPNTFT-LKI--DDTRFLKCINYSEA--IVSCRDGIYTHP-D----------GRMECV
SLAC------KAL-YDSNPEHHFRALEIQDYRYMSYVSAIEKCIDNKIHKITTGNRSITY
ALET-------RSGEYYTVTRKRLTDDPIRVPGSIIDKTGQMVTVGTLEAL-RLLADQ-L
IVTNPIT------------IRYNYASPWLEYD--LFKGRPFNAKKWNRVADVDNPVSVSV
SD-----TDKAIV---FSEYYENIETKQRVPFKS--------------------------
------------------AMTFYSTNRPYFFKD------PDE-DLVHKELAPDGHVLWAM
FRRKRSQP---------LDMYS--------------------------------------
------------------------------------------------------------
--------------------------------------------------------LSNL
----------LT-TK-----------------G--AFYVTEEFINTG--IVRMVE-----
--GLPFDGKLIKNGTVIEF-K------VF--MNDRYYNV-TVPIASSQQLKQFLVTPSVV
QPGSFKTIEYDESKFD-YDTYRYFIVTNIMFTQETFVEHAF-------------------
SAESVPCVSFFIS------LLPLSIMGWLGDVKDFDYRSFF---TQDPPIG---GRERRQ
NMDTVAPQIVELVLPPTLEEVDESIDTDEVVDDALRRR------------KSRIVDSSEI
AEFDKLY--KYTRMVLDSGKELKRPDEDYDAF---VAALP---------------S---R
IMEKLEREGK*------------------
>AcMNPV
---------------------------MMSGVMLLMLAIFLIIAFTLMYLAIYFEFDE--
--TTFTKRLQ---VMTEYVK--RTNADEPTPDVIGYVSDI-----MQNTYIVTWFNTVDL
S---------TYHESVHDDRIEIFDFLNQKFQPV-------------DRIV----HDRVR
-ANDENPNEFILSGDKAD----------------VTMKCP--AYFNFDYAQLKCVPVPPC
DNKSA------GL-YPMDERLLDTLVLNQHLDK---------DY-STNAHLYHPTFYLRC
FANGA--HAVEECPDN----------------------YTFDAETG--------------
QCKVNEL----CENRPDGYILSYFP-----------------------------------
---------------SNLL----------VNQFMQCV---NGR-H---------------
VVGECPA-NKIF-------------------------------DRNLMSCVEAHPCAF--
--NGAGHTYITADIGDTQYFKCLNNNES-QLITCINRIRNSD------------NQYECS
GDSRCIDLPNGTGQHVFKHVDDDISYNSGQLVCDNFEVISDIECDQSNVFEN--------
----------------------ALFMDKFRL----N-----------MQFP-TEVFDGTA
CV----PATAD-----NVNFLRSTFAIENI-------PNHYGIDMQTSMLGTTEMVKQLV
SKDLSLNNDAIFAQ--WLLYARDKDAIGLNPFTGEPIDCFG-DN---LYDVFDARRANIC
NDSGTSVL----KTLNFGDGEFLNVLSSTLTGKDEDYRQFCAISY------ENGQKIVEN
EHFQRRILTNILQSDVCADLYTTLYQKYTTLNSKYTTTPLQYNHTLVKRPKNIEIYGANT
RLKNATIPKN--------AATIPPVFNPFENQPNNRQNDSILPLFNPFQTTDAVWYSEPG
G-------DDDHWVVAPPTA----------PPPPPEPEPEPEPEPEPEPELPSPLILDNK
DLFYSCHYSVPF-FKLTSCHAENDVIIDALNELRNNVKVDADC-ELAKDLSHVLNAYAYV
GNGIGCRSAYDGDAIVVKKE-----AVPS----HVYANLNTQ------------------
-------------SNDGVKYNRWLH---------------------------------VK
NGQYMACPEELYDNNEFK----CNI--ESD-KLYYLDNLQE--DSIV*------------
------------------------------------------------------------
------------------------------------------------------------
-----------------------------
>NeseNPV
-----------------------------------MFSIIALLVFIIVILYIYNVMYSVE
--TETTKHRY---IYNLYLQANVSNLDSSLIDSISYISTV-----RWPVYEITTFDIESL
Q---------STSRMWYSSYEKTFNFYDQTFSNV-------------QLID-------EK
-ITTNNANSFSIYVDDGW----------------VNVDCP--KNMTFDG--NDCVYPSLC
KGESE------GTILPITETMIDQAVFRKLN------------RTATTTEEYHPTLYVVC
NGDDT--YEIKECPDN----------------------TLFDATLL--------------
QCIEKDS----CDGVTDNFILSDRP-----------------------------------
---------------DTLA----------DNQYLMCY---NNQ-T---------------
TIQTCEE-NQTF-------------------------------DTATLSCVDLDPCSV--
--YGAGHTFITDELPDNQYYHCTSSFDK-ELITCPIRQFV-D------------NVYSCT
GDSRCIALNDGTGAILSYSSNTHFSYPTEALICDNYESSNSVICESV---ES--------
----------------------ELVIDPFTI----D-----------VKIP-SVIFDKST
ISCQDFDVTNE-----DVTVLNTYAALVNQ-------ENDYNVDYVTAVRVN---IEKLL
SAGLPVTL-SQFFE--SLEYARSSGSIGVSPLTGVEIDCYE-NI---LYDIFSGDRYNDC
ENNV------LVSTNTLGDSEFYSTFTKSTSTT---------------------------
----------------------------------TTENPCRLKTDLV--------LEDN-
------------------------------------------------------------
-----------------------------------------------------IYVQQST
DSSVVCLYAMPL-QEIITATTTE---------T-PGTLIESTCEENNIDLNNVVDSVVIL
SDELACRSMYVEQYNLIVTAS----FVPKMKYDDRTWNANTQ------------------
-------------SFDGVMYDGILH---------------------------------NV
DGKWISCPPTLFDETTGI----CDT--AEN-TIYTVKDLHF--EQDYPTVDLTDYENEDD
GA---ADDD---VDEDD-DVVVDDEDVDVNEDDVIDDNVDDFDIDTNPEASNPILVRDNV
ADSINTDFRANDIATNTRSN-----TDFLNSMEFDNNDLSNDRSDFDKNNVQTQQPTVQD
LIEYIREAESNEDEEYMDEADYLASFFE*
>NeleNV
-----------------------------------MFLIVFLFLCILLLFFTYNFFVDNT
--DNVEKYKQ---IHXLLMEAY--TSDIISFDNVSFISRV-----RWPVYEVVTFETETY
T---------MTSNMWYSGLEKRFNFYDQTFEDV-------------DDNT-------ER
-VTTIDATSFSLHVDDGW----------------VDLKCP--ANMIFDG--YQCVRQNIC
ENQSA------GTILPVNESLIDIAFYQKYN------------RSTTTDTIYHPTLYIVC
NGDDS--YEIKECDDN----------------------QLFDSDML--------------
QCVDKDA----CADVADYFVLSDRP-----------------------------------
---------------DTLA----------DDEYLMCL---NNE-T---------------
TVQTCDE-NMIF-------------------------------DTTTLGCVEVDLCKI--
--NGSGYTYITDDLADNQYYQCTSAFDK-QIISCPIRVET-D------------GQYSCA
GDTRCMSLENGSGSIMTMIENTHFRYANEAVVCTDYEITDSVVCDSE---EI--------
----------------------ELTVEPFTL----D-----------LXIP-QIILDRTT
NICKSFDIND-------VEIITDHAGIVST-------ENDYNVDFTTAVRVN---VQNLL
SKNLPVST-SMLFS--SLDYAKNYGFIGFSPLTGNEIDCYG-XV---LYDIFAGDKYNIC
SDNE------ITSSNVIXDNEFFSTYTNTVGTT---------------------------
----------------------------------SITSPCRVKSDIV--------LDND-
------------------------------------------------------------
-----------------------------------------------------IYIQESD
NVSVSCLYAMPL-QEIIVTDLAE---------T-AGVLVNDECFENGIDLNNVAGAIVIL
NDELACRSVYVESYNTIITAS----FTPVMKFEERTWNVDTQ------------------
-------------SYDGVMYDSVLH---------------------------------KT
TNGWLACPPSLYDETTMD----CNI--DKT-KLYTIRDLHF--VQNYPDIDLEAENEINI
D-----TDD---VDVSN-PIVDEIEAINPIVDDVVLR-----RINNATNNIHPILENKVV
SDSTQMTLDKKEPS--------------IDVQDIDSTSTSSNESAE-NESTVLDPSKVLE
YINRYHESDTSEEEEYMDDSDILASLFE*
>OrNV
-------------------------------MDIVFMITAIFLVFLIVAVYILNSVK---
---KTTDLKS---IFEAL-LK---SKPDTVSFCLGKIESTG-------KYRNVVLDQDN-
----------EAVVRED---DYPIGLDGKYIIL--------------------SDHGTV-
-SPLASGDGFKISGIDLI-----------------EFSCP--AGFE----GETCTLIPLC
SEADA------GQYKALTYTQFNELGLYSNSFMKTPIE----S--RAGVEPTHPRIRVLC
LT-NN-EYELQTCPSS----------------------TLLDE-NL--------------
QCKPYDI----CEDRINGYKHNFKISTA--------------------------------
--------------DQPLN----------KNEYYICD---NNA-S---------------
VLTTCSD-NTVFSMS-------------------------------NSGCITESICFN--
--KG---S-ATIAYDDTSYIQCSNDQGL--KVNCPDGID--DQN----------GVLSCK
VNTC------IP--EEYTFSDEIVTFKYGSVVCI-NNVSDVKMCDATPQPKT-------F
TYKWAES-----------------------TTFTIE------------SWP-TEVLD-DN
RNCVAPTND----------IISNPL-VQLQWTDAMLDEHEYNIMTDKYTCP---------
-------------E--DTAYVIDYKNQTVEP-----------------------------
--------------EVD---------GPLNHLS------PCQNALA--DISATQFQ--LF
A-----PTFPTL----YMFLYSY-------------------------------------
------------------------------------------------------------
-----------------------------------------------------VYIP--D
---YSKYSLWPIKYK-----------------APSNTYKVTSMWLTE--SELTI------
---TTRKSSKLPLGFSDPTDI------D-----------------VDNRLL---------
-YNGYKEYTID------SQLIYYFAVSGKYEST-DMYESDI---SE-------------A
DTI--PVKSTVDTTESDT--FAVNMTLMD--DTP------I---EILPNITFS-REKFTI
DS-TTYAAGYIIMTITVG------------------------------------------
-----------ET----SADTATLKIGSLDPIEFIPDDHPT--------------I---Q
FY*--------------------------
>DmNV_tom
-------------------------------MDAILLVTSLILIFIIAIVYVLNTVN---
---KTTSLQP---LYEEL-LK---QRPSTISFCLGKNTSTG-------KYTNVVLDKNL-
----------ALKTQEN---DYPVDLEGKYIIL--------------------KEHGDV-
-TELPAGNGFKISGIDLV-----------------EFTCP--DGFE----GINCKLQALC
GEDDA------GKYKALTYTQFNELHLYTGGEFTN-------I--SRSVEPTHPRIRIYC
TNSAG-DYELQTCPNN----------------------TLLDT-NL--------------
NCEPYDI----CEDRINGYKHNYKISST--------------------------------
--------------SADLA----------KNQYYICD---NNV-S---------------
VLTTCSD-DTVFSAS-------------------------------NFGCISESVCYN--
--LG---N-STIAVDDNSYIQCNNDVGT--KVTCKDGVE-TDDS----------GTISCV
VDTC------VP--ETFSFSDDVLSYNYGQTICT-NGVADTVLCDQTLNPRV-------Y
NYEWADK-----------------------FTYTLA------------DWP-TEIMD-SN
RKCVAPDDT----------IIVNPL-IELQWTDAMTTANEYNILTEKYICP---------
-------------D--DTTYVIDYKNQVVNP-----------------------------
--------------TPT---------GIIDHFS------PCQNDIL--NVSNMDFT--LY
T-----PDFPTL----SIVMYTN-------------------------------------
------------------------------------------------------------
-----------------------------------------------------MYIY--S
PNLYPNAAFWPKKVN--------------------SSYICTDLSYTS--TALVM------
---TNYTSSTIPLGFLDPTST------T------------------NTELL---------
-YSRYQTMSRT------KNQYFYFLDTGAVARP-DLYDKTV---AS-------------T
YTV--TIDSAPSTTESKQ--FAIDLRKIA--TAG----VKF---ATTPACEFY-PTHFII
DG-TTYQAGYLTLSIVTI------------------------------------------
-----------SPASDTGTSSARLNIGGIASV-SIPSSLTT--------------L---E
FY*--------------------------
>DmNV_kal
-------------------------------MDGILIIVILVLTVILLVVYFLSRIY---
---VTDDPNK---IFDEI-VK---TRPIVSSYSLGRTKQPENNNKRDVLYENVYFDNDG-
----------SAIIKHE---QYPTDFQGKPIIL--------------------QPHGNI-
-IYHDSRDGFNISGLNT------------------KFKCP--PNYK----GNNCILEPLC
GKETNMTNNIWPKYKLLSYSQFVGLGLYLNANKFPTANDNLRS--LPGIEDFHPRIRVQC
LNESG-DYRLEVCPQD----------------------KLLDFNNI--------------
QCVPHDI----CSDRINGYKHTNEIASNS-------------------------------
--------------THILQ----------PNEYYMCK---NNK-S---------------
VLQTCST-GTLFSNE-------------------------------INGCVTQTPCFG--
--RG---S-ETLPINNTRYLQCMHDHGT--IVDCKYGIQ-VDQIASSNIDGSPINRISCI
IESC------KP--RLLTESNDLYAYNTGEITCI-NDVAITKTCDSTTTVKT-------F
KFSWAEN-----------------------FDVTLP------------EWP-KQVYDVKS
RQCRPPDTD----------IIVAKS-IPVRWSDAMPEEHPFNIVKGEYICN---------
-----------------TKYRWDYMNKKLVP-----------------------------
--------------ESK------SKDLIFNTAT------PCQNNPI--DDNIITYPTLKY
P-----QDTP-A----YIIITEP-------------------------------------
------------------------------------------------------------
-----------------------------------------------------AYLDYTN
DPILNNFHFWPY-YN-----------------VIDKTFLTHRVDYID--DDNIMA-----
--VTKSVSQTMPFGFIFPNNT------T--------------PT-ESTNLH---------
-LAGYSDFQPE------ANVQYNFIATGYPDRV-RLADIIK---TE-------------V
IKI--NIVSFIDSKNESM--FTLDFRKMK--KT-------I---EVLPGLFFN-KKFIRL
PDKRQFNTGYMLFRIIG-------------------------------------------
-----------SPNATTTTNRLIMGDGSLLSIEYDYTKTPI--------------F---T
FT*--------------------------
>LdMNPV
----------------------------MLTVSLLLAAIILVVIFLILYLIIYNDFDE--
--NEFDRRVK---VTLEYMK--RTNAEHPLPPVLAYVSHV-----DENIFALTQFDTNTM
S---------ALASSLHDDTVETFNFLKQSLEPV-------------EHAH---DAPRVR
-AHPGDRTKFSIRGDDGW----------------LDVECP--HGERFDEAAAKCAPVPVC
ENKPV------GN-YPLTARLIDRLVLNRRVAV---------VADEDDAAAAHPTMYLRC
VAGGS--HAVLECPEN----------------------HTFDASSG--------------
RCVESAE----CENRPDGFLLNRFP-----------------------------------
---------------SHLN----------ADEYLECE---NGQ-T---------------
AVRRCAA-GHIF-------------------------------DRRLLECVAGDPCRT--
--HGAGHTYITADIGQAQYFLCVNASDA-ELVTCINRVFD-G------------GQYRCA
GDSRCAQFPDGTGVTVFESNDQTLKYDTGALACDEYEVVRHIECDARDQLLD--------
----------------------RLFHDKFAV----G-----------VSLP-RQVYDSAR
GECADFSLASP-----HVSVENERYAIQNA-------PNDVGVSFEVAFVGRTERVESLA
NS------LEFPAA--SVVYARDANALGISFYDGAPVDCAAGPL---LFDPFEGRRLNEC
DERADGEPSELIARVALKPNEYFSPKEG-RVRSNADYEHDCARIL------DGAENYVAM
DHFRTGKTVDILQSDACEVILRDLHNKYISQSRSAVRSPGKYTGKSVKRKKNIEVYGSNI
RKRARVSTPGAKIPTAPLAKIPTPLFVPFETIPTA------KPLFDPFAYEDADEDADED
KIDEVADEDEDEDKIDEDEDEDKIDEDEDEDEDEDEDEDEDEDEDQEIVVPPPDLTLSDK
MIDFSCFYSVPT-FETIACSAPDERVQSAWREAREAATVHPDC-AAAAGLVNIVNAYAYL
GEGVKCKSGFDAARGLFVDR-----VAAG----PEFADLTTQ------------------
-------------SNDGVKYNRHVH---------------------------------AR
GGLFVACPEDLFDDDAFA----CRL--KED-KIYFIQDLHE--*----------------
------------------------------------------------------------
------------------------------------------------------------
-----------------------------
>DmNV_esp
-------------------------------MDIVFLFLILLLVVILLIVYVFNRIK---
---YTTDIDE---LFKDI-IL---QKPSTTSYSLGLNPIIPN------TYDNVVVGKDG-
----------ELNVTHD---ILPIDLKSKFISN--------------------QDHGTV-
-IPNASGHNFTVTGIDLT-----------------TFQCP--EGYN----GAECIMNPIC
DDSQN----DVGKLKALTYSQFNSLGLYMNKFISKNVNRSIDN---FVAEPTHPRIRVRC
LPG-N-TYELQTCPNT----------------------TILNA-NV--------------
NCVPYDI----CEDHINGYKHNSIIDEQ--------------------------------
--------------QDLLM----------DNEYYICE---NNK-S---------------
VLKTCAN-NTVFSEQ-------------------------------YSGCITDSECFG--
--MG---D-DTIYVDDITYLQCHSDRSE--KINCPHGVM-VDN-----------GRWSCK
ISTC------TP--RIVKFVGELLEYNVGEVTCDANNQPVTKLCNRNVSTRK-------Y
NYEWGEK-----------------------MSYSIK------------NWP-EEIYD-EN
RNCVPPTDD----------IIRDTT-ISLQWAPAMKDYHPFNVKTQTYDCS---------
-------------DKPDTKYRWDYLRKKIDP-----------------------------
--------------PFE--S---DGRELINSAE------PCQSGPM--AVNPIKYSYTHY
P-----QDTP-A----YIVLAEH-------------------------------------
------------------------------------------------------------
-----------------------------------------------------LELRN--
---FSRLSFWPQ-YI-----------------PSEKMYSVSHVTYTD--EGLNI------
---EEQSSKIPPYGFLLPDII------DS-------------ESTTPIDLK---------
-LIGYSTLEPL------HRTQNYFISNGQPELA-ILYEPTN---EN-------------T
---LFRFVDQITTTEEHV--FAINFTKIT--KE-------L---TILPELVLT-NQNIRY
KD-LVIPITYILFYNQV-------------------------------------------
-----------N-MENTKEASFIMGFGDRINIPYSTVEYPI--------------L---K
FTS*-------------------------
>HgNV
-------------------------------MNIAIYAIIVAVLCLIVFAYYYLQKN---
---KVQDIEK---IYSNYLLT---HTTPDIAFTYAQN-PDG-------TYTNYHLNFDAD
-NPK------LLTSEVS---NYPVVGTGESYKPT--------------------THGTV-
-TE--NKTGFRISNVDAV------------------FECP--ENWEWNSDKKTCELVPIC
RVEDD------QKLKGIDQYYFNLNVVQN-RID-----KKET---APATVHYHDRLYVKC
LNKFN-DYTIESCTHA----------------DEAR--KIFNQRKI-------QP--NIQ
ACEWYDV----CSDFRNYALHHFYIGN---------------------------------
--------------YDILD----------DNEYYMCI---DSK-S---------------
IKQTCPE-NSVFNIP--------------------------M----G-GCVEENRCND--
--KDNGFT-FF--KDDTSYAVCVDGVDA--IVNCMDGVYTANGN----------EHLACN
VDK-------SDS-YVSFFTNKYIVFPIGLYTYNDNNK--------KLNMATI--GNFTR
EMEL---AK--DTSTFFKNPRNSILYESCMFSSYFIEYIDENT----KEDS-QSVLLD-I
DNYKKFSNSPN-----VVVSYYKDALLTITWN--IIEDRPANFKKDEVYYKYNTIIKH--
-R-----NDS----------TVTLDASLYFFFNV--------------------------
------------------AEELYSPNMSYFSQS------KV--------DTDTGILGFVE
FKIPKTV------KTTDPILSSA-------------------------------------
------------------------------------------------------------
-----------------------------------------------------FRVFSMT
----------EI-TE-----------------DVTILYYLN-----C--FDNTLN-----
--AMACNSKTIAKDSFTIASD------G---ITSFLFNY-PEWVA---------------
-----------------SDTDYYVRLSSI-------------------------------
--------------------------MWTGYTIS--------------------------
AVNYVVPELFAIFQILSLEELDKQFNLL---DP------------------EPLTGSTTL
AEYRIKIESKYNKNIPFTGN-----SADLIDI---QTKLS---------------D---K
FLNVGHL*---------------------
>PmNV
-------------------------------MSIVVYGVIALILFLLVFLYYVIQRP---
---RSIDIED---VYGKYLIS---ATSPDVAFTYRKR-SDG-------KYENYYMNFSAE
-GG-------LLNLVVS---DHPVTGTGEDYIPK--------------------NHGTI-
-TE--SDSGFSIDGVTAE------------------FKCP--DNWTWSISNKTCKLMPLC
TPDDE------GKIKGIDYYHYKQL--QP-D--------------MTKSEVFHDRLYAVC
KEN-E-TYELNTCPDN----------------------MIYNQLAI-------QDATTNL
PCTLYDV----CSDMQEYETHRTQID----------------------------------
--------------STVLG----------INDYYMCL---NGK-S---------------
VLKSCNE-GQAFNGS--------------------------L----G-GCVPVNICSG--
--KDDGLT-VPIEGDDMYYTLCSGEQPY--KIYCSTGIYELDGP----------DNLACN
IDT-------SER-YFDFFSNDIITIPTGLYVYKNNKR--------EVRHARE--EIVNK
QMDL---APTDPSLVFFTETRNATLYQPISYQLYFLSYVNNET----LEDS-VEIALD-S
NNYKEFNPKYG-----TSASYFNNQLSVIDWN--VFEDMPIFDVEDAVYYKYDTKIKH--
-K-----TDG----------TFNEPSINYFYFNT--------------------------
------------------AKELYEPKRPKK--L------VK--------DEPSGILCYAE
FELLRKEV----FSFMDVDLYKA-------------------------------------
------------------------------------------------------------
-----------------------------------------------------LYVLRLI
----------KM-PD-----------------GVYIMYFTN-----P--FDNELV-----
--AVAFSSKVIMEEGITITST------NK--CVSKLYNY-DELKV---------------
---------------E-DVSKFYVQLTSI-------------------------------
--------------------------RWDGSVLS--------------------------
DDQYVLPNILAMVNFSNNKVFNKEFTIL---SR------------------QELKENTNL
VEFSDTVESKYNSIVEHSGD-----VSYFNAI---LNSIQ---------------V---N
FLK*-------------------------
>Microplitis_demolitor
------------------------------YEIISAIIFVLINVVLVSVVFYFNQHPSKK
YRNKKLNPEE---LADAIFQD---IKTQPEYYTYEKK-ANG-------KYRVYKINRYEK
SINTSKPTFTYKEEPEY---EYPVDFDGNKSIPM------------------NKNTFTI-
-RH--RSDGFEIPGVEKQ------------------FKCP--NNYYWNKETSKCIEKPLC
DKYDD------SFLEIVDRYYSEIDN--P-SIT-----P-AT---ELTNKRRHQRLYIKC
SSKYN-KPIIQSCMEV----------------NEKIDFTILN------------SNSKKI
PCKVYDV----CQDFPEGTCHHYTINYNY-------------------------------
--------------DDALK----------VNHYYQCN---NKV-S---------------
VKHKCPH-NYEFNEK--------------------------YFDNNN-VCIPKNHCRN--
--DTDYYF----TTSPNSYSICLSNKKI--DKSCDGLGIIKLTN----------STYQC-
------------------------------------------------------------
------------------------------------------------------------
------------------------------------------------------------
------------------------------------------------------------
------------------------------------------------------------
------------------------------------------------------------
------------------------------------------------------------
------------------------------------------------------------
------------------------------------------------------------
------------------------------------------------------------
------------------------------------------------------------
------------------------------------------------------------
------------------------------------------------------------
------------------------------------------------------------
-----------------------------
>Cotesia_vestalis_BV
------------------------------------IIFVLLNITLVSIVYYYNRHPIKK
YGGKKLKPEE---LSKVIAKE---IGNQPQFYTYQQK-DTG-------KYSVYVLSHTDN
--------LT-YQEQEL---DYPVDFDGVPAKPM------------------SESTFKL-
-TY--NEQGFQVPGIKQL------------------FNCP--KDYIWDKKLNKCIEKPIC
NYYND------KVIRLYDRYYSEIDN--P-SIT-----P-IT---ILTGKNPHPRLYIRC
SSLQQ-KPIIEGCYKE----------------NEKVDENFTDNYDS-------NSIIIKS
PCKVYDI----CNNYPDGTNHAYRINNIF-------------------------------
--------------SQALK----------INQYYKCI---NFQ-S---------------
KKLNCQQ-GYECNEL--------------------------SIHNND-ICKPIDDCRP--
--NIDYYF----TTNPHLFYHCLSNKRQ--KVCCGENGIIKLSD----------NSYRCK
IDN-------QYV-Y--YPDNNFAQ------------------------ESTI--NGFKY
KLKFLKGLQ-------------KTKLSWVTFDNWFYEKFTDQF----KNSL-RKFYEN-L
NDIKLPS------------KFY--------------------------------------
------------------------------------------------------------
------------------------------------------------------------
------------------------------------------------------------
------------------------------------------------------------
------------------------------------------------------------
------------------------------------------------------------
------------------------------------------------------------
------------------------------------------------------------
------------------------------------------------------------
------------------------------------------------------------
------------------------------------------------------------
-----------------------------
>Venturia_canescens
----------------------------YLKMDLFFTIFIVLLIILLIIAYMLNRVP---
---RTHDLIQ---LLDLV-RE---EKPMATAFSLGSVRYTSK----KNRYLNIYWDGDK-
-----------ITQKLQ---TRPVNSDGSYVFR--------------------TNHGRI-
-IEY--SDGFTITGMEKV-----------------FFKCP--AGYK----NFNCQLESPC
TMEEH----KNEASKGLTYTMFNALDIYQHSLMDVPVNSDKD----VSSLEKHPRIRIQC
LKD-G-NYELVTCPNN----------------------KVLDPVSL--------------
KCQPYDI----CEDRINGYKHNYSKDG---------------------------------
---------------KELE----------PGHYLICE---ENV-G---------------
KDMECAK-NTSFSMS-------------------------------QQGCITQSKCYG--
--RG---S-DQIWEKSDTFIQCKNDREF--RKYCEHGID-MDDN----------GIMNCH
KINC------FP--NEIEEESKLLEYYTKGKKCTNDDRPIRVICTKTKVNKI-------Y
EHEWIEK-----------------------FEIVVE------------GWP-DRIMNKTT
YECMTPDDS----------IYKKDATELVRYTDIMSGSYPYDLKRETFKCK---------
-----------------TRYVWDYKIGKIFE-----------------------------
--------------TLTRKD---AGDIILDSAS------PCQYKIY--EK-PDRIPIWGF
G-----ERFPIKTSGKAPAVYRV-------------------------------------
------------------------------------------------------------
-----------------------------------------------------SFIQ--K
KTFDIPYRMWPT-YD-----------------WKTKVYYATTVCYDF--TNRKFV-----
--CDTFTDIVPPVGFALADSA------T----------------KKDQQLY---------
-LRGYPDFPKKNEH---NDYMWYFIASGETEPV-RFRPSAK---RE-------------T
TRY--ACPQSIDTTSMKNGTTAFVFIMWDNILGS----NFV---ELTPGFIIK-RREIIV
SG-KSASISFQPVMIEK-------------------------------------------
-------------LKT-K---------------------TT--------------L---K
YMN--------------------------
>GbNV
ME----LNIEIKSVCKTILGIDISLYTLYTVMDILFILFVIITFIVLVLLLFYNHIP---
---KTSDLSL---IFTNL-TK---SDSTIKAFCLGYDAVRQ-------KYVNVYPSNNET
E---------EMTINYQ---NQPVNLQGQFVNQN-------------------TSHGRV-
-SSD--DTGIHISGFDTL-----------------TLTCP--DGYD----GNDCRLTPLC
LPEEE------GIIKGLTANQFNALHLYNDGQKFFPIEKALMYRKKEIVSPYNLRIRVAC
LAD-G-EYQLQTCPDD----------------------KLLNQTTF--------------
QCVPYDI----CQDELAGTKHNSIIEQG--------------------------------
--------------QPPLK----------NNEYYICK---NNA-S---------------
VLMTCEE-DTLYSEE-------------------------------LQACVYDNPCLG--
--KD---D-LQIRLDDNNYIQCSDDRGS--KINCTNGID-VDDN----------GIMACK
NAPC------EE--YPIFYEDDILKYANGKMTCV-NDKPLLKSCDPTVTTKV-------L
KYFWGYTLPAPQ------------------HEIYLY------------NWP-KEIYNLNT
NTCESTFQK--------FEPVKDGATIDFQISDALVGSFPWDIKNEIYKCD---------
-------------N--TTKYTMKYWGSNLGQISN--------------------VIP---
--------------NPESINSGYLKNYYVDGGQ------PCRNETI--EYTDAPWQ---G
L-----DAFPIFFPGLD--GYST-------------------------------------
------------------------------------------------------------
-----------------------------------------------------LPLMFGV
SHSFSDAYGWPR-KE-----------------NNDNTYTFYTCEYDY--SSRRMI-----
--RTKYNSKYLPLGYNSSIVS------G----------------NDVSRLS---------
-MDGISVYDNSSIINKYIPFIPYIPKSGKIDKI-SYPSVFKPSDYT-------------K
TEKIYDCPKELRTLSMTVGQKIETFVLWNNIKPG----ETF---KLSNEITIT-EKGMKT
NQ-GLLKKTWSPLTFERT-----------------------------------------L
L-GVIIYYQSFENRVNDLTRTYIFP*----------------------------------
-----------------------------
>DhNV
---------------------------------MFGYIIVVILLFLIVFAYYYYQRP---
---KTFDLYT---TYEEYLLR---TSTPKLAFTKAQV-GD--------AYENYYFDVDET
TNEI------ILKQSID---PNPVNGDGTPYIRK------------------D-FGKII-
-RE--HSTGFYIEGIDGE------------------LTCP--TGWVWNVTSKKCIPPPVC
TSSDI------DVFKGLTEYQFDQLVANKNNYN-----TSKS---IKSEEAYHNRLYVSC
IGNIPKVQTIETCTDN----------------------HIYNGRKSQSIFG-GDGTTIIN
PCIPYDI----CTENREGTRHLSPPD----------------------------------
--------------DHILT----------PNEYYECH---SSV-S---------------
LLQTCPE-NLVFNLY--------------------------Y----Q-VCEPVNLCSG--
--KADGTT-IPI--NDDTYIYCIGEREH--EIQCPNGYVTI--D----------NVISCR
ISV-------DKT-YLTYFSNELARYPTSLLVYNFTTN--------TTTVFST--SSSTT
TFELLEPLPPLETTTKINFPRNENFFKPISFLGTYVEYTSDDF----T-AA-QEFPIN-L
DTIPPYLFNKT-----VYASFHEKCFQEIVWD--VINTRPLNAL---KYYKYNNRIYS--
-D-------G----------VDLYNSLDYIPFIT--------------------------
------------------TNSLYKIKSTVTK-K------VV--------ETAVGWVLLYS
TNLPTPT---------YNINYPV-------------------------------------
------------------------------------------------------------
-----------------------------------------------------DYILSSY
----------RT-PT------------------TTLLLYIN-----H--VNKMVE-----
--VVEFLNLVMLDERFVTYSV------TG--VSSTYFNL-PKP-----------------
-----------------TVKKPEVQFSSI-------------------------------
--------------------------LWYNGMDL--------------------------
TPQIIRPQFLLPVIFENYETLDNTFNII---YS------------------KPFYLSLKL
LKNPENYFKSYIVSTAFTGV-----STSLSAI---SESLK---------------T---L
YLEKV*-----------------------
>CuniNPV
MKALHFISVPLGKLNKH--DRSVS-WCEMDPFILL-----LVVVFVVILVVILNTAIP-P
--NIRQRRRA---VWDSFLAGKSPGTDPSTFPVLSYIWKV---DLDADSFEIETFNVANL
S---------LVSRYWFQASRYKFDFFTQTLSEL-------------EVPEL--EVHRIR
-PHPTEDWAFELRVDDGW----------------AKVSCGPPELAHFNPTELQCESRPPC
DGVQP------GRQLPLTRIALERLVYGRRV------------FISKRDDRFHPFWYVQC
GPRGA--AAIGHCPEG----------------------QEFNG--V--------------
YCTEQNL----CANRPDGFVLTLRI-----------------------------------
---------------PGLR----------LNEFMECR---NGE-P---------------
TVTQCPNFDQIF-------------------------------ETGTLRCVRGNPCQI--
--NGAGHTFVTETTAPNQFERCLNDSVW-ESVTCPVRVQL-G------------GVWSCR
GSEECTRFENGTGTDMFEVDSSAFKFLGGILHCQDYEIIERLECASE---ES--------
----------------------SIAYPPFEI----A-----------GSFP-SKVFDPTS
GSCTE-PIVGE-----NLEIKVNTVGLTAA-------KHQFGFNFELHVRVNL---SELT
AS------GDQLLD--ALVYSRDGESLANDPLSEEPINCSPDPETVHFVDPLLADRINTC
HWLGDERT---FVQRQLDPSEYVVRDTI--WSY---------------------------
---------NLDKISMCRDRMA------------------QLDGDYL-------------
------------------------------------------------------------
--------------------------------------------------KNISFIETTE
KMELQCSYGMPV-NRTLESYF---------TTAQPEVYVDPECE--GHELEHIFEIAVVL
SPNLLCYTEYFPNENRVRINAAEPAVVPTESGNWEDFNFESQ------------------
-------------SSDGIKYLPLHL---------------------------------RT
DGTWIACPTRRYNAADET----CSR--DTVDTVHYFTDFYWPLEELVPEFKRTSTTYNP-
--------Q---PTISN-N*----------------------------------------
------------------------------------------------------------
-----------------------------
>Fopius_arisanus
----------------------------YREMDLVLGILIAFLGLILCCILIFNHIG---
---TTGDEEV---LAKKI-LL---AKPSAQSFCMGYDKVSG-------KYKNITMDRGK-
-----------VKINNE---TKPVDFSLIRTSF--------------------AELGKI-
-KWQ--SNGFKIVGFKNV-----------------TFYCP--DGYE----GENCNLKPLC
QHTDD------GKFKALTFTNFNGLALYKNNFHIKQLRRRRS---KRAGHSKHPRIRIHC
MKD-G-NYELEACPTN----------------------KILGE-DL--------------
NCHSYDI----CEEKNNGFRHKSPIEDN--------------------------------
--------------DTKLE----------LTSYYECY---NGE-S---------------
KVKYCPP-YTQYNEL-------------------------------NNACVAVSSCEE--
--NG---T-LPIEGNNNQYIYCKNKMAK--VIDCDQGVI-KISD----------TEYACK
IFEC------KE--QDLESTTEYLKYKYGKITCV-DDKHIVTECNRNLTLWK-----APV
SWKWWKQ-----------------------VNFQID------------QYP-QEFMD-NN
GQCLPVNRL--------RDVLREDLIINLAWTDAMPRAYPFNLITNTYIPSLTNSAYHPL
IVEKHSENSEKIADDSRKIYCWNYIEGRVEP-----------------------------
--------------EPP-------EGKTIDWGC------PCSDKLL--DRYDFPWKTLQT
MIRPAGSSLP-PKPGLPPILI-G-------------------------------------
------------------------------------------------------------
-----------------------------------------------------VPVD---
--YNPDVSFWPF-FN-----------------EIEETYHVNNLKIYE--QSRAIH-----
--LITFTSKYPPPGFIEKNIA------IQYGFEENSNNLTSNNRLKNSRLY---------
-LSGYGIIDEN----DANNYQWYTIGSGKCMPI-EIPDEDLIYNEENEKWDSINVDVTRV
VKEIVLCPEEINTKKSGT--YGILWSKVHEITSK--TDMDY---ELVDGLGLHGVKGFRM
NG-QYAPPTLQ-FLIVKQ------------------------------------------
-----------------NGNYATISYGSL-------------------------------
-----------------------------
>ToNV
-------------------------------------------MKRLMMMKKWKQKIMKM
-KKKKIKIQN--DKINNS-TK---NTTPPSTPIIEPI---T-------K-----KDNTEN
DKEISKP---IVDDTVV---SKPIVDDTVVSKPIVDDTVVSQKILPIVIPK-PTVNSVIQ
IEKNDEIPSIVIPMLPTIDEIPTNILQPIDNKENEKIEEP--DGVLFDENSKKFP---YF
KSLPI------GYV--------------------------------------LLGEKVQC
NNPTT-IPVLRGNLI-------------------KQNNPVYNQNKYF------INDKILA
PKRIYDIKTKSCIDTTDDELLQHLINPIVNAS----------------------------
------------Y-NEGLP----------SIKYNLKTKQIDYADE---------------
IKSLKLE-NDIIDQM--------------------------LTLNNNVLNTEINKYNEFK
RFLTTGVN-LKIFTGKIIQYYCYNIQHREPILKVIQ-----P------------------
----------SIG-YA---PFSKLCFDISQYKYKTDIVDFAKE--KK---VIGDVDGVP-
---------------------------------YIIAYKNKIK------IL-DKFKDL-M
NNFDPSNIESI----TSSANKLDKLSIQVNGE-----NIDVNNLTDLHYNAYTNTMTT--
------------------------------------------------------------
------------------------------------------------------------
------------------------------------------------------------
------------------------------------------------------------
------------------------------------------------------------
------------------------------------------CNEAH--AERVLD-----
--KLPYKTSYIFQHKITKIEM------FN--KNKKLFEL-KNPNKKSTKEKIKIYANTVI
HMGVWTEYGLIEIQCN-PKPNTYIESYDN-----KFI---L-------------------
KHNTLPS--------------------FEDFKIDSNTPLHY---TAVTPLT---DNEYKY
E---HIPLF-----MQNIKNI----NIN---YPAAA---------------KGVDHKKLF
CVYHDEYYENYKNS*---------------------------------------------
-----------------------------
>Eurytoma_brunniventris
--------------------------------AMSLIGFLIAVL--LLTLVYYYARP---
---TTSQPLQ---IYQNLVDT---YNVEPKAFTYERG-SDG-------RYAVYVFDESSK
----------TFKLTWR---DRPLSLQGREVDPT------------------TKIDRKI-
-TY--KKHGFSVNSVETQ------------------FECP--TGYEWSVMESRCIALNPC
LSLPN------NSIRGIDYTPDITDIL-----------PRRE---RDISPPYHERLYYVC
VSGK---PVLYDCPVN----------------------TLYMQRDLIEPDQTTGEPQYET
ACETYDI----CSDYRDGIFHRHAVEA---------------------------------
--------------GRPLE----------IEEYYECR---DGQ-S---------------
VLKRCPA-NQIFNEG--------------------------L----Q-RCSDRDPCFS--
--KEDGNY----ELDETRYLQCYEHVGR--VVKCSSGVYVDAVD----------GRI---
------------------------------------------------------------
------------------------------------------------------------
------------------------------------------------------------
------------------------------------------------------------
------------------------------------------------------------
------------------------------------------------------------
------------------------------------------------------------
------------------------------------------------------------
------------------------------------------------------------
------------------------------------------------------------
------------------------------------------------------------
------------------------------------------------------------
------------------------------------------------------------
------------------------------------------------------------
-----------------------------
>CiBV
------------------------------------------------------------
------------------------------------------------------------
------------------------------------------------------------
------------------------------------------------------------
------------------------------------------------------------
------------------------------------------------------------
----FDV----CENREDNSVHRFLINDES-------------------------------
--------------DEPLE----------QDEYYICK---DRK-S---------------
EKRKCGP-NHKVNPN--------------------------FEHAAGLICIPLNHCDT--
--NH---D-FYFRINNDSYGYCRTHVEY--MVSCDGKGIFYMPD----------KSIECR
NEKC------LEPNKILIYNDSIFNYSYGIESCFDGNSPKKISCDEMFKELQPVSKISNI
AFPRTEINRPPE------------------LGRRLIEYFEDHE----IMVPTKFYYDQDT
EKCEPFKPNNIIQFLIDKKMIKDDAVIYKSTSH-GMKILPFRLRDDVMMLNL*-------
------------------------------------------------------------
------------------------------------------------------------
------------------------------------------------------------
------------------------------------------------------------
------------------------------------------------------------
------------------------------------------------------------
------------------------------------------------------------
------------------------------------------------------------
------------------------------------------------------------
------------------------------------------------------------
------------------------------------------------------------
-----------------------------
