# Supplementary material for: Endoparasitoid lifestyle promotes endogenization and domestication of dsDNA viruses
Source: eLife. 2023 Jun 6;12:e85993. doi: 10.7554/eLife.85993 (PMC10259472; doi:10.7554/eLife.85993)
Supplement: Figure 5—source data 1. [file elife-85993-fig5-data1.zip › Figure 1ΓÇôsource data 1/Cluster39.aa.aln]

>DmNV_mau
MKKNKPIIDYNIKNWQDSMCVCVLNECKLDSSIGIMYNVQSNSARFIYTLSGIEPKSIDE
IS-----------NDILEKNQNTEHNNSQ-----------INNVDIELMSI---------
-------LENKTTYDKTSTLTNSDTMA------SMANSTQSHIKNIINTTKHRRQRYCKL
NSNYYLLKAPRSDEKIRYTESDMYSIVRTVLFMYCYEMSPNESLNEIINTGEISFDLNQT
PN--HIK-LMNISTMVQLLDSLFGDNFSYVVSRVLIKCLDEYNHLWRFYPYRSKIIFPSA
RDFVKLARFMNITTFKYSKVTQFMLNNS-MDHKVPLQNNIKLLK*
>DiNV
-----------------------------------MYNLQSNSARFIYTLSGIEPQVVDD
QS-----------NDVLEETQTNK-------------------SRIKQTSI---------
-------LETKTTCDGMSTLP-------------MLNSMQSTIENTINPTK-QQRRYCKL
NSNYYLLKAPRSDEKIRYTESDMYSIVRTVLFMYCYEMSPNESLNEIINTGEISFDLNQT
PN--YIK-TMNMSIMIQLLDSLFGNNFSYVVGRVLIKCLDEYNHSWRFYPYMSKIILPSA
RDFVKLARFMNITTFKYSKVTQFILNNS-MDHKIPLQNNIKLLK*
>DmNV_kal
-----------------------------------MYNIQSNSARFIYTLSNIKPMETIR
SE----------------------------------------------------------
---------------------------------------------QDHNHNHYQQKYCKL
KTNYYLSKVPRSDEKIRYTETDMYSMVRTVLFMYCYEMTPQESLNEIINTGEITFDMATL
PK--QIK-LLNMTIITELLDSLFGENFSHVIGRVLIKCLDEYRNFWRFYPYIPKITFPSA
LDFVKMSRFMNITMFKYSQVTQFMLNNT-MDHKIPMQNNVKHLQ*
>DmNV_tom
-----------------------------------MYSIQSNSARFIYTLNYKENQ----
------------------------------------------------------------
----------------------------------------------------NKSNQCRL
KSGLYFSKESRSDEKIRYTETDMYSIMRTILFLYTFRVSPNESLLEIVNTGQVNYHFGSP
VV-----VDLDLHGLIGLYDTIFGKNFSNVTSRVLNKCFNEYATIWQYFPYENSIKCPSA
SDFINCAKFVNACVAEYAPCEKFITTNG-TDHKIPLQQAIKKLT*
>OrNV
----------------------------------MMYSVQSNSARFIYTLNYIHNE----
------------------------------------------------------------
----------------------------------------------------NNTTQCLL
KNGFYFSKESRSDEKIRFTETDMYSIVRTILFMHVFNISPDENIVEIINTGSVSHTIGDE
LM--F--TSMSLSDMVELLDTMFGKGFSSVSKRVINKCFNEYTICWKYYACNASIKLPSA
ADYVNLSKFVNISSCTYGDCERFITTNS-TDHKVPLQQTIKLLK*
>DmNV_esp
-----------------------------------MYNIQSNSARFIYTLSATRPDSKYK
LKRIQPEIGNHHVNSILNDPQSKYIKDEDFPDDTLKRHDSIANVYLPTTSTTDTCTTTIT
KTSNITTIPTTNKCKSSENLANDTKISNNQNTPHLLPST--TASAIQISSNILRQPYCKL
KNGFYLTKVARSDEKIRYTETDMYSMVRTVLFIHCYGITPMESLTQIINTGEITFECDDF
PN--QLRQNLTLGIAVQLLDMLFGDGFSTVVSRMVIKCMQEYNCVWRYYPYNSRITCPSA
LDFIKLARFINTSTFQYSKSTQFMLNNT-CDHRIPLQNTIKRLR*
>GbNV
----------------------MTDYRKKTNDITTLYNFQSNNARLAYTLTLK-------
------------------------------------------------------------
--------------------------------------------------PTTKSKSTKL
FNNFFLNKEPKSDEKYVFTETFMKKIIRTILFHFTFNIHLKKNIYDIIYSGTIDVYNDFL
GGDTLDIERFTIKDFATVLDYLLGKGFSLVTSKPLIDVYYEYENEWKYATVGRAVNFPSA
EDYINLYKFFHIENISYTETGIFILRNT-IQSKYKCQNKSKI*--
>Unknown_species
------------------------------------------------------------
------------------------------------------------------------
------------------------------------------------------------
------------------------------------------------------------
---YFKNTNMSLTEIFMFLDALLGVNFSVIAKKPIIRVFNEYLTVWRYYTTGQTVTLPSA
EEIILTYRFMNLYDPSLTPIIRFITSVKYSNCNVPLQKKVKYI--
