# Supplementary material for: Endoparasitoid lifestyle promotes endogenization and domestication of dsDNA viruses
Source: eLife. 2023 Jun 6;12:e85993. doi: 10.7554/eLife.85993 (PMC10259472; doi:10.7554/eLife.85993)
Supplement: Figure 5—source data 1. [file elife-85993-fig5-data1.zip › Figure 1ΓÇôsource data 1/Cluster299.aa.aln]

>AcMNPV
MTDERGNFYYNTPPPLRYPSNPATAIFTSAQTYNAPGYVPPATVPTTVATRDNRMDYTSR
SNSTNSVAIAPYNKSKEPTLDAGESIWYNKCVDFVQKIIRYYRCNDMSELSPLMILFINT
IRDMCIDTNPISVNVVKRFESEETMIRHLIRLQKELGQSNAAESLSSDSNIFQPSFVLN-
SLPAYAQKFYNGGADMLGKDALAEAAKQLSLAVQYMVAEAVTCNIPIPLPFNQQLANNYM
TLLLKHATLPPNIQSAVESRRFPHINMINDLINAVIDDLFAGGGDYYH--YVLNEKNRAR
VMSLKENVAFL--APLSASANIFNYMAELATRAGKQPSMFQNATFLTSAANAV-NSPAAH
LTKSACQESLTELAFQNETLRRFIFQQINYNKDANAIIAAAAPNATRPNTKGRTA*
>CpV
------------------------------------------------------------
---------------------MDKLNW-----NTVANMINLYRTNNTAKLTPDQIACMNL
VRDLFLKADPLPVNVAKRFQSDTELIEYYANLEKKYGGVVK---LNGAHGIFDKSFIISP
IMKAYADRFYKRRL--------NLAASHLSDVFKYQMANAVTQNKPLPML-TNDITNEYM
QMLYQKTEIAPNIQKVVDERNNERLRVCTDIINGVVEDLLYGTHNGYYINNALHPKLRTA
VHRFRNNITYLLNSPLTLSTNVFNLMEYKALQNGQLKDVDYSALEV-SVG----------
GHRTPAQQHITELAFENEALRRGKIQELNMKYANLRQP*-----------------
>LdMNPV
------------------------------------------------------------
--------MQSEPADRDAAAAVYSAAWMNQCVDYVDRVIKYYRTNDMSHLTPQMQLLINT
IRDLCLDTNPVDVNVVKRFDSDENLIKHYARLAKDMGGSAV------PDNVFQPSFVYT-
VLPAYAQKFYNKGAIGVNESSVAEAAKQLGLAVQYQVAQAVATNTPIPLPFTQQLANEYM
TCLLQQATVPSNIQRAVESGKYPQLNHINMLVNNVIDNIFSSGGDYYY--YILNEQNRAR
IISLKENIGFL--APLSSSVNIFQYVADLATKAGKRPDLFSGATLITSSGGGGARKDDSS
KAANACQRSLTELAFQNEALRRFIFQQLSYKRNNRPAIDRQT*-------------
>NeleNV
------------------------------------------------------------
---------------------MN----DEYIHDFIQRYQKYQDDNDSSHLNRREHQLIQL
IQKE----TP------YTPQKETNMKEYYDRLDKTEMPTHK------HKSIFNNEFLVSK
PLKSFASKFYANKI--------SEAADVLSESVLYQTADSVTRNRVFLPSVKDDVFWEYL
RLLYTKSDIPESLLDSISRGNQPKITLFKNIVNNIVSSSFKTTANENYYDVVLSPELSTL
INSFKENANYSIPLSAKQSVSIFEYAAYMATVSGRKKSPFVLPEFRSN----------TN
VNKSECNVLLEEQAQYNELLRRIIEQERD*--------------------------
>NeseNPV
------------------------MLVDRYSI-----YVSSNV-----IFGKQ------I
LNECVRIIINFYDHIVRVILKMN----DEYFHDFVTRFQRFKDTNDSSIFDRREHQLIQL
LQKE----TP------YVPVKENDMHEYYNKIGKMNINVDK------HKSIFNNEFLTSK
NMKSFASKFYANKI--------AEASHMLSDSVIDQMTESVTRNRIMFYNIKDETFLEFL
RLIRTKSDIPNSLLHSISIGNQPKISLFIDIVNDVVTSAFTTDSYDNYYDVLLKPQLATL
INNFKENVNYFVPLGAKHRMTIFEWAAQLATSAGKKRSPFVLPDFKKN----------TN
LTQSQCNSLLSESAQYNEILRRKIEQDYDE*-------------------------
