# Supplementary material for: Endoparasitoid lifestyle promotes endogenization and domestication of dsDNA viruses
Source: eLife. 2023 Jun 6;12:e85993. doi: 10.7554/eLife.85993 (PMC10259472; doi:10.7554/eLife.85993)
Supplement: Figure 5—source data 1. [file elife-85993-fig5-data1.zip › Figure 1ΓÇôsource data 1/Cluster295.aa.aln]

>CpV
--MDLLNFSTFIFL-VFIIIKVIIYYGIKNLQKQ--TWVKDRVCVNGYYGSVADPFECDS
YFKCPEGIKFYCDVGEQFDGDRAVCVPLTSNDV-NSCVETASRRLLD*------
>AcMNPV
---------------------------MNQIHL---KCHSDKICPKGYFGLNADPYDCTA
YYLCPHKVQMFCELNHEFDLDSASCKPIVYDHTGSGCTARMYRNLLL*------
>NeseNPV
MWKELFSISH-ILLIITLIVKIFLFIRIAQMNKFNDKKLHSMICPLNYDGLVEHPFDCGS
AFDCQINKQIFCDTGYEYDPITSTCVEINTTA--CSCILRKLQDIDNSVTL*--
>NeleNV
MWKELFSISH-ILLIITLIVKLFLFIRISNLNRYNGNKLRSLICPIGYXGLVEHPFDCYS
AFDCSINEQIFCDVGHEYDPITSMCVPLSSSE--CSCVYRKTQSIDXRKMINF*
>LdMNPV
---------MWLLLAFFIVVKLLVFHKMQKLQL---NTHLKQLCPAGYHGLVEDPFDCNA
YHVCPQTSQCFCGADEQFDLEAQSCVPAS---TPGGCVDRRVRALLL*------
